# Supplementary material for: Obesity dysregulates feeding-evoked response dynamics in hypothalamic satiety neurons
Source: Sci Rep. 2025 Oct 14;15:35837. doi: 10.1038/s41598-025-19800-2 (PMC12521569; doi:10.1038/s41598-025-19800-2)
Supplement: Supplementary file 4 — Supplementary Material 4. [file 41598_2025_19800_MOESM4_ESM.zip › Fig 3_1/Fig 3b/NCD to_NCD_1st_MPK118_matrix_2.csv]

-1.1880674650506253	-0.9357780862464216	-0.7236050451086091	0.6856268770887015	0.45636989177178694	0.27762790113969904	-0.44418750001898405	-0.0517371130666178	0.5434637427120841	-0.04730485266243045	-0.4931865422340911	-0.13497204019765538	0.22268782101936918	-0.6193877484656777	-0.23822928880276328	0.5776310161540812	-0.7118197894915855	-0.7229085655812545	-0.4116348475660355	-0.2387819547564583	-0.26719641794961174	-0.6950090920997718	-0.7256909196738757	0.1379925359592759	-1.7086258453665155	0.5048531452928591	-0.97497629253832	0.12736148369883987	1.4742379793265126	-0.544476660186415	-0.04192200044061621	0.4711994624435695	0.18771112674223758	-1.2697754828456043	-0.06566474701667827	0.23655731702893307	-0.46484054077670145	0.40450749860282775	-0.5844239467655932	-0.34763435298450895	-0.6490100369640027	-0.7011438488474289	-2.1500328464844047	0.17935317816179394	0.06111762967483553	-0.23227150896600132	-0.5557611533304694	-0.8375766741235477	-0.6393600701785067	-0.896736586557366
-1.070142768395235	-0.8139081126589393	-0.7971667060625407	0.6230886558680309	0.4231108023030965	0.2820461837237353	-0.48667716361990165	-0.13028714617704856	0.4045994194805089	-0.055306973537840504	-0.5354978218767823	0.10163287571228448	0.19782918159729318	-0.570837711300616	-0.27306191498632515	0.4046877544949053	-0.5892694024390162	-0.6191824616058255	-0.3205969612275109	-0.24417020942486717	-0.3041717217843555	-0.701244175641911	-0.5159059044774227	0.13353988266796105	-1.2400601925310983	0.5894641172016007	-1.0875554108953485	-0.07078241667984028	1.3215167153506857	-0.5433651805753352	0.058804311847089265	0.6905392312507874	0.09382805506637171	-1.3000798182102695	-0.38764180078908894	-0.004035333153060497	-0.5983305129877552	0.49268082791185724	-0.5603905264086474	-0.4214438205536657	-0.6673625780278636	-0.5691311245834911	-2.176137862656102	0.4141907168736708	0.046889130397219474	-0.17674131227108178	-0.20874067903206447	-0.7767803468522387	-0.6510802399385405	-0.6633370874356563
-1.0653692906340062	-0.8709218665545704	-0.6911617920874668	0.6695959274703318	0.4353250443025111	0.2460517685086603	-0.4913663382064879	-0.10991525472654397	0.34302294474976663	-0.16674208096074208	-0.5383517992613179	0.18059301435122468	0.10213229417910578	-0.5318584490243415	-0.3234527890145449	0.39084849330738375	-0.562881625501429	-0.542019938953777	-0.16772836503055547	-0.25494068488187716	-0.33320258379348827	-0.36371513620851653	-0.5016257230331668	0.1469016143786646	-1.2566005142655292	0.6132981337248112	-1.0503731406158971	-0.14795111561704152	1.2190259339579959	-0.3778208344453195	0.058615800568237564	0.5591844304990561	0.1814025441397129	-1.2777762539903177	-0.27645312300734914	0.037747425877166764	-0.6331779247081413	0.42450211901325874	-0.5034916457737754	-0.46997620446094385	-0.6082571567855126	-0.4865526747093905	-2.1988430749063617	0.4095234044233744	-0.07645700208387048	-0.1704565980993367	-0.218053279676544	-0.8437823598418328	-0.6178908061992949	-0.70445911730368
-1.0697539922030517	-0.8393317736591516	-0.6437424821662223	0.6733644807709231	0.46189402134241814	0.1917308272728017	-0.4282179896284271	-0.17080260577140416	0.3108529568006791	-0.2044300883344864	-0.5442194915705725	0.19245145298075966	0.03728997924476671	-0.5125881968949615	-0.23910728560403055	0.3561046639050262	-0.6665782664188106	-0.5568743177902911	-0.04253646328042787	-0.28136244117246445	-0.3823813956017285	-0.21944852814651364	-0.5687255514925968	0.05633132721695861	-1.2961942980686016	0.5339815615235132	-1.1856063721195669	-0.14358555263547296	1.1289636030875894	-0.3067426145163739	0.13050174444572296	0.5401379006473924	0.14391838692455697	-1.067124714783773	-0.2349120521580283	0.19699675043611914	-0.6710197490835061	0.4737182969553391	-0.4599629075550301	-0.49583059831638654	-0.5800819325580917	-0.5318386835696219	-2.194860695888412	0.4865929365011465	-0.06273564021506772	-0.042532186283121026	-0.12576292292583086	-0.7824490020756746	-0.7182634801561255	-0.6938964367131528
-1.0449978263276507	-0.8724869275624793	-0.6067107114187607	0.6780376665324682	0.4702885263609199	0.18406722965194747	-0.3944028205254895	-0.21330277422838337	0.18542736581967992	-0.18396026674529709	-0.5542522869941537	0.21185161246533832	0.03366861525067126	-0.4607843302719889	-0.21523661207627615	0.21617611571951878	-0.6385895079357131	-0.5186688381652999	0.009966522245896637	-0.29843988983742487	-0.424782082670952	-0.18074265109905668	-0.5483635120406964	0.025760778895528115	-1.1460772683101124	0.5118946343114721	-1.2024136485218584	-0.15841039629845644	1.118757581656153	-0.3098375829366672	0.11674199975548716	0.5312896508477924	0.12083541675951467	-0.8443609888909664	-0.14514855470517415	0.32550132516822067	-0.6654567491808752	0.46048588752766734	-0.4860069009654846	-0.5586050570154879	-0.563097913768288	-0.5795791605510778	-2.1141496985995305	0.4856070202702444	-0.10385044467214222	0.0031179045030041265	-0.16120802102956927	-0.7932597242873091	-0.7093351843055429	-0.6603037263577892
-0.9974099877486489	-0.8806291345751246	-0.564528272906707	0.6738922579018166	0.42275071936160397	0.16428646147104187	-0.45221651528050383	-0.23346883392184384	0.23795836656601996	-0.19183851578053035	-0.6090324660398562	0.20984376841518562	0.03719671149500897	-0.4867853253936521	-0.18119562827607874	0.11284718802467224	-0.6301879849302399	-0.5060553435482731	0.07131534999597296	-0.2704254306327575	-0.44340629669361453	-0.27201602584873014	-0.54716029335374	-0.06367625991261915	-1.067952720954284	0.4589882076981495	-1.237322238186216	-0.21640434816675777	1.120528003185586	-0.36598189295068656	0.14938374917821318	0.5700973802914224	0.07991823068157687	-0.6760187374635004	-0.11408796500547484	0.26442415869868485	-0.6792076235002765	0.4986507675278442	-0.4571844774559617	-0.5172389850379736	-0.5765879179020624	-0.6142703128098077	-2.0659007421548847	0.4738407898121175	-0.13652270060497348	-0.011168085514564973	-0.07204043448688274	-0.7786425498181871	-0.6710293280104346	-0.6439282794226943
-1.009842662618847	-0.9238178560293233	-0.5435385725311644	0.6664940737916206	0.3628054830069618	0.17646787345554754	-0.4645649028762357	-0.21531007200663485	0.27129706796254155	-0.19633860277437568	-0.6228642157094776	0.16880528739012238	0.045796087511881536	-0.4726954822126916	-0.163523684428373	0.013443380632635156	-0.654313537546496	-0.46450302155333917	0.06351062861604122	-0.2774598139110308	-0.5058659525019977	-0.35940926680324725	-0.5412737092290748	-0.10058691558012166	-0.9377339114196156	0.4093383461197319	-1.3169817766192449	-0.2214260634623178	1.0742127938307764	-0.38916457320027203	0.13639368370205276	0.5244469604239818	0.07958356202913637	-0.5542692997808184	-0.1124390233791206	0.22786072446348205	-0.6717119775781784	0.454200321067518	-0.487803137982779	-0.5040494832712675	-0.5524707364336402	-0.7022465017715026	-2.0186031594126232	0.459749772857614	-0.15178348442254483	-0.05448385389404199	-0.08558613319541457	-0.7984437734213401	-0.6423097819647737	-0.6422325533184777
-1.0144207318740293	-0.9399395697378464	-0.5131316327520263	0.6213217254096022	0.3248881777078865	0.21480888514725466	-0.49623554360309896	-0.17555820538986738	0.2657608631595867	-0.21997290748064857	-0.6938728008383541	0.13827162162745005	0.05838850149427954	-0.4692710803521606	-0.2474889032161181	-0.04012256784280781	-0.642964929513768	-0.4448435892249908	0.0566195697982394	-0.30436344015298816	-0.5778971134963196	-0.40254310942781074	-0.5258937198087226	-0.1717791758706154	-0.9006431196254573	0.3855564031968777	-1.3519817101206708	-0.26055683716592787	1.0677620077360734	-0.38093969793073745	0.11266566389924462	0.5435495767484317	0.05030859980059117	-0.49311380412453587	-0.11221630245003252	0.18250481432537347	-0.6883031737904239	0.4401547670486067	-0.49132601595173586	-0.5518620260450744	-0.5653269915334522	-0.7381006998409153	-1.9673499041866889	0.4301295621293157	-0.13562303311138402	-0.10768379399460015	-0.07002282982017265	-0.7687360775647807	-0.5984638760065799	-0.6555755629567629
-1.0148004944449578	-0.968889448441069	-0.4968468450258704	0.5650421549102798	0.3162538079151316	0.15717248492608213	-0.5375116440361406	-0.17162691727818316	0.2693854085913091	-0.2017248649804056	-0.7382225089798918	0.12166295065704147	0.05456365371927904	-0.49473497065919564	-0.25826784954277326	0.0004947664601902978	-0.6506389787850996	-0.44741585307884457	0.07042686791673265	-0.3155235198770351	-0.6245253924595763	-0.4837252011157714	-0.5554725788625476	-0.17347291916622265	-0.8587454327034312	0.32897819203068807	-1.387420028811447	-0.2870372434356552	1.061849618783925	-0.3625773421791841	0.08636487749472516	0.5363014686222178	0.04044492264448213	-0.454117845767168	-0.11978818443168701	0.24418979284360567	-0.6978371937289227	0.403594574076085	-0.4838349544466265	-0.5260240012891728	-0.5348124640690122	-0.7828149627405134	-1.9134624323552023	0.40051349315654994	-0.1350315319779472	-0.10964984685648307	-0.07604302085927245	-0.8285350032920232	-0.5679622603506416	-0.618035760082568
-1.0049140825447285	-1.0485998792743483	-0.4913702349497198	0.5164327582249312	0.2888947441247699	0.11169963937037992	-0.5630207537871815	-0.15126017540806042	0.2576069242837444	-0.1827066837227081	-0.7767296213545993	0.13144528245694082	0.03862238561311675	-0.5134200820961746	-0.2445389423585315	0.033290120782463364	-0.6445262910184391	-0.39950418954027256	0.12593578894210733	-0.35896979295718473	-0.682464981515108	-0.5122979253667814	-0.5940937665819046	-0.2141459173385008	-0.8093134953208603	0.29520717480681236	-1.415537677923988	-0.3262996585385126	1.0845712586032996	-0.3489013561254927	0.11882291354471279	0.5171222838239041	0.00727230654999711	-0.42436716991335477	-0.10907992308449829	0.2852907750095852	-0.7365842758394082	0.3703281911103857	-0.4810650841574585	-0.5503013721400596	-0.5158450507946837	-0.8224386668357162	-1.8585618305486622	0.40088084775651733	-0.1347394106431559	-0.1191415564382952	-0.08467606013093103	-0.8525836929518984	-0.5171997648940765	-0.5744130492887467
-1.0146843037649498	-1.0708951343344069	-0.4631684934584296	0.424202020206209	0.2710654944790155	0.08573921553259098	-0.6376317417934366	-0.1260014836330276	0.17829379660565967	-0.25589264433586945	-0.8453260327088765	0.12800814437108782	0.04302824274714126	-0.524078976868405	-0.21870740930794952	0.03702577123939799	-0.6316109874441282	-0.3866426185993718	0.21999107506457666	-0.3826040174541431	-0.7230174018487773	-0.4386208540259843	-0.5745652578187957	-0.23201989736127562	-0.6561427061824457	0.2359403366953096	-1.514355360278374	-0.3736617995056965	1.0379076288453946	-0.33754218819321435	0.1476610996815011	0.47204548008816954	-0.0007677122854384322	-0.3566480635767468	-0.1020632053793458	0.2699705361134982	-0.771431687559795	0.3182914930858459	-0.49861339607862354	-0.5665934969885388	-0.5013172008024195	-0.8573484187049398	-1.782016679957378	0.4285940859146584	-0.132559579340216	-0.14058137351678768	-0.043036614565371424	-0.8825559615701082	-0.49542131259472943	-0.5035621997034595
-1.0460643588107703	-1.1178012025539485	-0.40674199848597714	0.374042081686099	0.21739598939033322	0.04845268414544823	-0.6318296059733374	-0.10291152249016225	0.1579984894305698	-0.28026814504582853	-0.8584820165180436	0.08533319330514834	0.01650435637512427	-0.5628113646334896	-0.22030189485691545	0.04011284487912381	-0.6416724034694462	-0.3845095936511381	0.3025969798640028	-0.38947407232576337	-0.7752329104799593	-0.35757420925266187	-0.6004506613679496	-0.28355299423372704	-0.5737110538379853	0.1457521580853148	-1.5456107192319801	-0.4271963638759142	0.9923416815247377	-0.31171868148960924	0.14331568254723887	0.398837643870008	-0.013540436214540288	-0.18483626533067848	0.027269537736186723	0.29060471751650524	-0.7925698285925311	0.23296051836064863	-0.5080385887283286	-0.5511924899492158	-0.5002164069033754	-0.8691541959632849	-1.6844596977135295	0.3797077346935766	-0.10439712160773791	-0.14748712534443617	-0.06533566315788525	-0.8831675796336891	-0.4494797930770111	-0.44307133634830437
-1.0550778440096735	-1.1490028903234983	-0.42956112596556356	0.274135892082094	0.12599093515399545	0.06113205452184628	-0.6327554787105873	-0.11699532191917605	0.130071023320342	-0.28602570817723977	-0.8824158116381895	0.02899123789783347	0.009024839667029244	-0.562565660143679	-0.24569442950686557	0.009258576252626988	-0.6463820024600213	-0.35042390675080204	0.36928013937497856	-0.4223054984586322	-0.837897833938929	-0.3703550601369986	-0.6211612461233484	-0.3539580991347838	-0.4516739381391483	0.0793788838496303	-1.598662691423001	-0.46763881550259645	1.0198659895549862	-0.34547203843056395	0.15582122362557266	0.35797555911554435	-0.04669422744894127	-0.09234443542969369	-0.013416937189380373	0.3121353501252182	-0.8025536513815863	0.19335736765170633	-0.5515652220757876	-0.556315938256268	-0.5007602301651175	-0.9040219990799623	-1.5560475384737373	0.4005436451368255	-0.02247924461493108	-0.20817720193419714	-0.04837423288140556	-0.8512366414606459	-0.42568581941579875	-0.34780686811584366
-1.056123560129746	-1.1843986670221427	-0.4289803471735847	0.19523613063170037	0.059821407953605375	0.0577305534577411	-0.6668362082110308	-0.05831282429828331	0.13472968076623332	-0.30085564488318667	-0.8704316624237773	-0.02696391549981958	-0.0015922319839968585	-0.5919016062056046	-0.3145109516327657	0.009048295487672279	-0.5693083695080341	-0.3167459278957894	0.36834121444220785	-0.4271291026546223	-0.8521935437877488	-0.4380171613699727	-0.5895083612968556	-0.37312544198144015	-0.29355358435684253	0.0424897517218744	-1.6150105922292155	-0.5366057497290303	1.033797382793144	-0.3696005771505121	0.1896111599599546	0.34854475594202416	-0.07329679828841118	-0.04518915988204159	-0.02061678739457088	0.3050231362267153	-0.791485337284213	0.0967078721532901	-0.5608868550581639	-0.5194931298186617	-0.5003454902270417	-0.875954088751078	-1.4649036646244056	0.40446643561253914	0.049119388922733064	-0.3129664743157576	-0.046534297879376074	-0.8779777766014982	-0.33796039707264625	-0.27342180015843576
-1.1197109369786735	-1.2391140235750169	-0.43108210891512544	0.10910425038597427	-0.005088400511795918	0.036358225200102255	-0.7218402261117125	-0.03441861986630547	0.18586926833736256	-0.3518066101846419	-0.8385966096162039	-0.10315509540292975	0.01728717904789439	-0.6137119747510659	-0.35238404822071195	0.060252928505706224	-0.5458524755925038	-0.2914046078342113	0.3738452176195309	-0.4575495110938719	-0.8791311582802731	-0.502731608881555	-0.6007194381549589	-0.3879646021497527	-0.2541950418628248	0.0038717114690153057	-1.7008345025655132	-0.5590665778597439	0.9999189591367121	-0.40696078393264506	0.20389882909367243	0.3175603646205238	-0.07939402392891233	-0.039793215154025244	-0.05912584109723392	0.26654001612508	-0.7719949098350043	0.06402500401202102	-0.5711859902663032	-0.45167618996828607	-0.5099299270092678	-0.840020787319719	-1.3974962478976671	0.42950453298781727	0.144777537992806	-0.35481897505826004	-0.002368329455054943	-0.8975898319231981	-0.27720779080707203	-0.2238736105334868
-1.1612065199728898	-1.2744537418018864	-0.4840535179798195	0.020554926294743352	-0.08311894549280799	-0.010945176500935332	-0.683524884867257	-0.024172015113314647	0.08465426660503274	-0.4025581418234133	-0.8053021946415522	-0.16544234095874563	0.0063195181017008245	-0.5781000340065672	-0.4019876156522403	0.1269081307415174	-0.4788128772763557	-0.23711213362086742	0.38122363137692583	-0.5037335512087208	-0.8701115242424138	-0.4313039760789811	-0.5939659323487998	-0.39184242751934306	-0.1128691747968222	-0.01730412300764875	-1.7304855371603776	-0.5980821740164244	0.9504220222617217	-0.37747239851142184	0.20495022057108656	0.26999031520187133	-0.07026340316942653	-0.04056586078701098	-0.10686533752752059	0.31619220994879604	-0.7460772456958773	-0.02097443496398987	-0.5833883500923056	-0.4421450621750833	-0.5026164005508011	-0.800635103553781	-1.3273720313365227	0.4668376801676536	0.26077275671098127	-0.3750851074286402	-0.05465289815019316	-0.9293551856936599	-0.19795219600855612	-0.15755869390882585
-1.1894579981020965	-1.2925080018646324	-0.49713090308073127	-0.11043172166855408	-0.05650024271336083	-0.06727696916195333	-0.6809941660521075	0.021502188087226776	0.05172544313724092	-0.4633086084012425	-0.7638918347254704	-0.16986576906923362	0.004062299351993795	-0.5951975564331986	-0.44554818040838856	0.22653561027252517	-0.40178280562581525	-0.2572451451923399	0.439877205748562	-0.5045261616602801	-0.8302838937179888	-0.35181283616891335	-0.6030907851012123	-0.4135093665846826	-0.06124652551327683	-0.01441293811492752	-1.7345013469906316	-0.659542759375327	0.9237570909714904	-0.3948014205408288	0.2177872814846415	0.27407971575059936	-0.07049268320183188	-0.03240767299133748	-0.07751828716737294	0.29013895287069097	-0.7321466716561436	-0.05220436267307789	-0.5773983073832676	-0.411876760590739	-0.533885640493016	-0.7188965609251117	-1.2619184149707734	0.5341449287843084	0.35312104626323465	-0.3466452359509466	-0.06035790119658324	-0.976636245511207	-0.11572839333676677	-0.1039133505303288
-1.2023800615858646	-1.3187010367886913	-0.550847462293625	-0.2041811103081697	-0.10438898769057392	-0.15496756177174412	-0.6496408136071288	0.03342816187782473	0.017896066142159873	-0.44780852503993984	-0.674492484038562	-0.1849521494460625	0.015479942389364648	-0.6053568520761485	-0.39381140593378394	0.27698145908448835	-0.3392412228360771	-0.21505706983572415	0.4849994846605128	-0.4840652752318655	-0.7966670340260601	-0.2443517010195521	-0.6379688452241569	-0.4077748922899616	0.07220259872766403	-0.04907344178984964	-1.696778826241406	-0.6983492021838649	0.863995083465749	-0.3891408525866408	0.23626199041957588	0.20272008996256927	-0.039839160285404115	-0.03418070609849868	-0.13508965927143896	0.3055060636375904	-0.7050710980350215	-0.0991117600147385	-0.5837091324764713	-0.35716500168211696	-0.5301948136089263	-0.6660075737144454	-1.2278403803700177	0.5907050481934517	0.4064191823007084	-0.2502603616692821	-0.07887619955170322	-1.0372296945955708	-0.01944135316644141	-0.05421560914991323
-1.2075768053956928	-1.3285261420050183	-0.5811641152349535	-0.2755037888470398	-0.1857517287809251	-0.09378142352432506	-0.5876977742927026	0.06169117943117328	0.028832831368423795	-0.5127904536782026	-0.6139378994070702	-0.20217200187618162	0.016158569673041336	-0.5449182276684263	-0.39468615089504483	0.2683270121798512	-0.2854119003354562	-0.1716083353167425	0.4999706943028098	-0.4484321980266152	-0.7553422076124755	-0.16320954567872065	-0.5935665107967827	-0.40777941849407034	0.17448410635478165	-0.042580179732871794	-1.6488572455115	-0.7269418749127633	0.8140753121456707	-0.41223417135254514	0.2479650584850081	0.18180018747348398	-0.05955419953196891	0.008707413883686604	-0.08396449738526071	0.2573795587561702	-0.6610537564223444	-0.1541015371441945	-0.6047860506234535	-0.3227519482748842	-0.5590425460164358	-0.5906648175573729	-1.1649640066700333	0.6506789426952552	0.4665215551655012	-0.2752441713354648	-0.053457392101412315	-1.0244110750337412	0.047476661445279636	-0.027517799067824016
-1.195769029580855	-1.281150898698237	-0.617265544106206	-0.36181758376341455	-0.2600214074841561	-0.06962290425639593	-0.5350967191240454	0.016420460999408658	0.01676361041900233	-0.547306103225021	-0.5413391042460611	-0.25663284323650926	0.04444897506656826	-0.49344664711738623	-0.38677442416363683	0.19926498191142686	-0.22945429710706616	-0.21626207361412658	0.4847151703951568	-0.38881606566495736	-0.6839535361434835	-0.13657527121515098	-0.5548317825850195	-0.39104717345755735	0.2616699041541164	-0.08822735450893601	-1.6110961357736209	-0.742530971209743	0.7556187137247653	-0.437430694573212	0.22928043341911705	0.18939377513595407	-0.03538950443528176	0.04770296472753577	-0.07107328707613901	0.23058887562140354	-0.6208247925714143	-0.1959434152091306	-0.5930901228291463	-0.28655435959047604	-0.5777488710044184	-0.5456873650769818	-1.134207954392003	0.684962814757049	0.5261104872186649	-0.28880207753482773	-0.014863927312534742	-0.9906154476424653	0.13107731835516062	0.0006388460628772838
-1.1751620546572923	-1.2908821917781252	-0.6899242584099635	-0.3768477781072061	-0.3210251733747328	-0.12755848632514324	-0.4537562870988324	-0.04440486789349489	0.050636791162191684	-0.5284763447997702	-0.4699402574868786	-0.2635666274097021	0.00215065849597553	-0.4527661737545229	-0.40647623880538025	0.15197587807697413	-0.16889786505463414	-0.2016195303863499	0.4493180443582805	-0.3342509664970053	-0.694648720664424	-0.1325297948787159	-0.5554240066256281	-0.4099157868330828	0.3948576287096347	-0.11314794699214539	-1.4773240948167008	-0.8116657986189445	0.7286511552880495	-0.4381061332577983	0.19872990554520126	0.21118026640856505	-0.0745710271410693	0.1275964792432152	-0.06795600082000668	0.285393380938143	-0.6127299145079697	-0.23471995889432135	-0.5702855263296526	-0.21781487325982501	-0.5767460848140844	-0.48340884875464923	-1.0665957668664157	0.6885596427003968	0.6196484007942903	-0.32035393387377276	0.04974609795102386	-0.8891151923641673	0.21794087825594194	0.030640903421416132
-1.144416286438401	-1.309158397627081	-0.7579334549507607	-0.4232683595084333	-0.3086177440194068	-0.1164053364570146	-0.4678180690121657	-0.08180218083726351	0.03928775536549507	-0.5308361033551351	-0.5110694793322457	-0.27304823564653363	0.010775489250521837	-0.3613699536521306	-0.4473063419042579	0.1604010429427139	-0.13131815260183133	-0.16735522853282342	0.408285075867808	-0.3400220105004236	-0.653210464167201	-0.15298332801959083	-0.5772275959962252	-0.40311290205865075	0.3856220801305974	-0.16059971098524226	-1.4222882681345708	-0.8347126833266938	0.766405737099452	-0.46459971336414585	0.1762197087337227	0.2228029599022185	-0.06641636828943062	0.11013021693225263	-0.13689172609852693	0.2983966465509337	-0.5989168095461188	-0.22840049717261413	-0.546795162764797	-0.155711627491169	-0.5685325607378335	-0.4614304990037703	-1.0278836517031806	0.6810271784672517	0.68479578806263	-0.3483261155709266	0.08916467270807914	-0.8396412580259789	0.29811340966635125	-0.003356725366203453
-1.089866394830476	-1.341482398882568	-0.8349118484959955	-0.44931045524880553	-0.20147306431840342	-0.15540781768759088	-0.4313329413180907	-0.0791604461011592	0.023340614362939365	-0.5034306974344556	-0.5428253023198905	-0.2363802867306374	0.04686802032238322	-0.3337948897671771	-0.45042268857541784	0.1771791678332152	-0.0691076357030795	-0.18729668203855662	0.3485836658569149	-0.3009978928431628	-0.5646299881196825	-0.21268841093872873	-0.5854626793164531	-0.3699222473341598	0.42534607361451215	-0.24079034462456952	-1.3644346815548798	-0.854473760958874	0.725764071221589	-0.46990365774079546	0.15543104706656788	0.2258070555351523	-0.09832788784383163	0.15631738007647666	-0.13253096747797413	0.27090408719682263	-0.589535015781217	-0.25599616035906514	-0.5088708548352789	-0.056582149294709116	-0.5838396915359354	-0.46601549765710565	-1.004633688261928	0.6021811773501959	0.720879904031663	-0.3233142700050947	0.16964150243267145	-0.8710187564390492	0.35217595365505494	0.005437200028377967
-1.0758459620730474	-1.3546481313964829	-0.9075300178652188	-0.4911023189190914	-0.18607180250669314	-0.11553216222391853	-0.3881111922970172	-0.10996023782575974	-0.03694751483520194	-0.5013744248875225	-0.6280446410553873	-0.17545731720889837	0.07293670439334962	-0.2667339443483877	-0.4394954222129945	0.18507989753816506	-0.06075257808581562	-0.14914815210878668	0.3371354309623611	-0.2887133962647681	-0.5295354917833246	-0.1954998022549931	-0.5906245022106853	-0.3728914372290549	0.44880577713033043	-0.3388291502243539	-1.2858463385072065	-0.8927725766541403	0.7047415018158105	-0.4882267938409555	0.06236870725190363	0.16855190110486745	-0.09087121422358499	0.1612271029595031	-0.15690547296561178	0.22843904835046516	-0.6240803641584746	-0.26232582710575664	-0.4959423144152023	0.008030120111878907	-0.6163447847806582	-0.5054123677570571	-0.9427759514657712	0.5297452374607488	0.7405763187384699	-0.27052649403966444	0.17825998684479433	-0.827899682956603	0.39517728549101006	0.02660018429257237
-0.9906891596326683	-1.3373992828465788	-0.9644134652079643	-0.495015505612149	-0.19690401188305762	-0.050219148879617606	-0.3266174524659378	-0.10090227739159488	-0.08116611020518977	-0.45265810758285374	-0.6400530703759056	-0.1278200600190103	0.06769039346953956	-0.2490748116593345	-0.4408601110682963	0.19700383031236607	-0.0919113547055393	-0.1425976428472488	0.2973371659549072	-0.2607225898689475	-0.47327046148722884	-0.1327877831932506	-0.5546086263518696	-0.3712665299542576	0.4442719296829175	-0.4478700353409029	-1.214068181287781	-0.9566228231717122	0.7083867354234636	-0.45858781725382236	0.02509236625041126	0.15264355366812657	-0.11482387601596819	0.16335083055830846	-0.1884314235923501	0.19520685824789932	-0.6513772411316807	-0.3057533109276728	-0.46651116212942884	0.106956749232858	-0.6392594651633555	-0.522727414516514	-0.8638713717336124	0.45343628462516106	0.7339153410661807	-0.28207983341398757	0.21766199917548015	-0.7325946711369664	0.40979609575228454	0.06451578690030378
-0.9490245967501961	-1.3380651202052076	-0.9865389455642998	-0.5510101887537948	-0.16146384859734042	0.002066482269090596	-0.33596230753492523	-0.09221917611760966	-0.04044150791961957	-0.4168418037141797	-0.5722630141244534	-0.07182082662025643	0.10669266952541301	-0.26269737058722564	-0.39930159580836855	0.14538243601921158	-0.1527428452613852	-0.15228167965713407	0.28363505265030925	-0.20605732829618567	-0.4055240530147174	-0.1727441350903725	-0.5253237045912171	-0.3607974198522871	0.4118416218501351	-0.5349782207427519	-1.1474418692853063	-0.9452627586351918	0.7463912218819629	-0.5100781895809582	-0.02676680797338223	0.08506618004415926	-0.11540722123115799	0.11102595493461667	-0.13931426519776274	0.16131868659748144	-0.680126749112644	-0.28487000292483444	-0.4303044291702432	0.17034406701877272	-0.6459311606513694	-0.566440811253504	-0.8288099155893427	0.37547985613338	0.7104552218384185	-0.2928124855439848	0.30091830517973406	-0.6297100705830518	0.3769631947946924	0.08555602585576624
-0.8916706185907858	-1.3142940400718994	-1.0275649402679221	-0.540325733764381	-0.21155881604145751	0.028215587213671046	-0.2981579906229687	-0.1749253749712708	-0.06272215556045013	-0.371685563096188	-0.46874669858665896	-0.08958396506394636	0.09564461734715299	-0.25426736654398524	-0.39039372208885637	0.12105700511907498	-0.20204926006334026	-0.09425123453935993	0.2626611434378261	-0.2070742783989996	-0.3549575173046565	-0.18810816258790536	-0.4511845036309564	-0.35522679414627845	0.3832936528649096	-0.6553218492529513	-1.10384478252302	-0.9752434330610604	0.7787069506565484	-0.5118103093469629	-0.05358676264272914	0.010515899673617962	-0.13340773280177498	0.06342274052632155	-0.15733143754719356	0.21081439374394906	-0.6495029800408052	-0.2634611361352911	-0.3913571537951589	0.21106546796187833	-0.653131141593647	-0.565582260118052	-0.8012441141010184	0.3039864778523025	0.7228649028837635	-0.3401370841547139	0.41598350386227645	-0.5204318236376553	0.33212895594845016	0.1276252168417487
-0.8658215936554724	-1.3131545658292976	-1.0622067514959366	-0.5266174526939673	-0.20595295335871136	0.06687320131016679	-0.2884183836117432	-0.22482117387754746	-0.06404915145903042	-0.3819409127444119	-0.35169230704358884	-0.06837156653410091	0.10062678565131526	-0.22840404393804006	-0.4105963200913216	0.11081405171291367	-0.258428785611446	-0.10974155163915948	0.26762517879667014	-0.19310331241431025	-0.26405833001760176	-0.2660612530142976	-0.37070413562118476	-0.33020706938788347	0.3556356808434139	-0.7223042176149999	-1.152712147566027	-0.9765577558912888	0.8060836356885119	-0.5548606043110955	-0.11253642181283952	-0.00575066932029657	-0.17512756807869925	0.04640525538952836	-0.041466856824764975	0.235120036544624	-0.6508108723633128	-0.21769797722002765	-0.3186696336351997	0.2748992070244446	-0.6355614669835045	-0.5676349524093297	-0.7636771502842113	0.1938882167971325	0.7343221970664671	-0.4414448075432625	0.4810753451656481	-0.44159425524208923	0.2795476172558825	0.16891561000680957
-0.8390884855366773	-1.2934517290762015	-1.0786132044648364	-0.5191414334883587	-0.18689484923009608	0.008452289505616644	-0.3113398345705114	-0.24166529984970514	-0.11295732456769289	-0.41393700906203856	-0.24257239859630514	-0.06319767640486715	0.10014130613299241	-0.25062157992375705	-0.42732812086211586	0.06899098101568438	-0.310392439801583	-0.11099315062274144	0.3029042226991442	-0.20041637474142338	-0.18508649199057348	-0.300311122958424	-0.3433926007313567	-0.31519591346346315	0.2434470814737148	-0.8150279949603119	-1.167792402177899	-1.019635423440672	0.7971334641924864	-0.5791066762364283	-0.12972906832618958	-0.08321637662150057	-0.17716065296781078	0.01025871306326005	-0.05889389074346085	0.2262687448225183	-0.6347259993416781	-0.16186628552934326	-0.2540370349169949	0.33754898588555904	-0.6659701514346089	-0.6091306584283582	-0.766562201284551	0.10392095213738636	0.7518594097886562	-0.45024808003364714	0.5606081165872357	-0.3724023512346052	0.27431750357813783	0.1710008693896416
-0.8393921595387596	-1.3002805661787	-1.077213856318879	-0.5063090378692149	-0.13478798979543472	-0.024368789020790923	-0.3434424979749398	-0.24750356087898012	-0.1119897770727081	-0.4316717404201283	-0.17531906047985482	-0.04047223183722914	0.06655551984283582	-0.22839234372424003	-0.4868823187079928	0.12092526295307948	-0.3504078513095005	-0.043611306687617174	0.2976409695045817	-0.20832437761758937	-0.12763604964141695	-0.3180585233532164	-0.2846947318607775	-0.2588401461138611	0.18945906940835314	-0.8222172611260123	-1.2625866207795615	-1.0511668690232512	0.7779403655154534	-0.6113708405189346	-0.1803738770359276	-0.17606196589391235	-0.18297990193185637	-0.05987669229267363	-0.1260782400557697	0.22723623954197786	-0.6295437251111153	-0.07536658031778624	-0.1923116844206343	0.4370270348740786	-0.7093050964917467	-0.5922295060273599	-0.7880344411663709	0.04163159964705422	0.7537848128322634	-0.4752841384219065	0.6196456382153541	-0.3092565155483227	0.25609181831981537	0.16721128434073299
-0.8165198745190194	-1.3084033243337914	-1.0098687200572125	-0.5015307458535176	-0.10094362265676352	0.04182368792683285	-0.35662577738409146	-0.25776243374994035	-0.16164390224474706	-0.390815091374668	-0.09532761195934605	-0.03359024166533039	0.0714604290408577	-0.156001950919335	-0.4484585772125859	0.06752661617057854	-0.41137998263858533	-0.0084189836642583	0.28042734573713535	-0.22871647781619503	-0.05156737203665769	-0.32258265034981054	-0.24193924546553314	-0.23878793036407528	0.04157766193634516	-0.8533495031816948	-1.3724912542246006	-1.0830053324156892	0.7357001534561612	-0.6660093618282197	-0.21546915182738421	-0.2417772967701935	-0.1655434598214925	-0.12273735259025183	-0.12820012991118904	0.16085585354962711	-0.5959989615579737	-0.004949356667878752	-0.13158656875993868	0.46948969010869074	-0.7579396291149647	-0.6255745694265964	-0.8145411733001404	0.017913409668845148	0.7151644367825742	-0.3794472385425093	0.6693163548945182	-0.28632680516954123	0.2620108422233563	0.17795784775009174
-0.7966096355115254	-1.2779063716379782	-0.9328212905423655	-0.5149264031936318	-0.10728222554742903	0.055280843754561645	-0.37087560476808984	-0.27140730718048933	-0.20571304953295327	-0.4047110344056839	0.05552213148437888	-0.013071001152799678	0.062320885592692686	-0.11641427752543584	-0.35091421653859356	0.016315649394563158	-0.42664012883928154	0.040137103066938865	0.31374828977981456	-0.1980880212011715	0.019496981436635686	-0.29608011460004596	-0.1533169913734576	-0.2186847948180745	0.0012470064528225689	-0.8184609392634821	-1.4809934507905742	-1.0783028632399394	0.6851635288932483	-0.6899395248408375	-0.25061721906318857	-0.30851527334599715	-0.16862758061136351	-0.20460132304842765	-0.10901654337338096	0.17849317805077056	-0.5849002313600763	0.05710740026340351	-0.09072217661649694	0.4361488526460235	-0.7733519389175343	-0.6546045044805467	-0.857887369025855	-0.005848134931895695	0.6670075853008279	-0.29021406738997546	0.7052432690380668	-0.3209443875682152	0.24588860375543709	0.2283892392516665
-0.7773520507101206	-1.2424694091233364	-0.8092008809559701	-0.5613874100772256	-0.22602271908484575	0.04438975097920002	-0.3842067367228782	-0.3078613381648224	-0.22346902766328364	-0.40397275823823087	0.15647242317673346	-0.06250341638752673	-0.0012341255866100242	-0.07935970041933879	-0.2781759753670383	-0.006791166470112804	-0.48636391772979615	0.06453745884613507	0.33830020230752994	-0.19416237899818586	0.05007954578382965	-0.23996381380948467	-0.0633810946696186	-0.21515435561377855	-0.05911764763896541	-0.7942871690870137	-1.523883146819173	-1.090826107536928	0.6305050593282195	-0.7382147659953078	-0.2768316625040872	-0.3425510502749755	-0.1540378631511246	-0.2895576923845217	-0.08140373896438889	0.1493773558406928	-0.5761687128477445	0.14621002466009228	-0.045889681122475365	0.38895046251714016	-0.7614463927412336	-0.6072569474812769	-0.9088387783062618	-0.018833647243436186	0.613806865488775	-0.22271126718504286	0.7036457477310677	-0.25731820793931603	0.25886968213350803	0.2069878186980966
-0.7484050611567887	-1.215372574348218	-0.7228796195231555	-0.5524641586029027	-0.32002379986125573	-0.039951751985037726	-0.4374681042312775	-0.3353664586524968	-0.24604599477661307	-0.30446774774273855	0.2696100502346079	-0.11441973968429726	-0.016802879516132924	-0.03565940187457384	-0.25091146482105614	-0.09946291298686949	-0.5021492887650647	0.07873217037968354	0.32378297834701153	-0.16914193095417301	0.08186020523758757	-0.22422213533237678	-0.0018287596606778437	-0.18894876537907032	-0.19817241711382758	-0.7156436538419803	-1.570608566102338	-1.0490011159127544	0.5970958659163362	-0.737132348327546	-0.30493562971169474	-0.3637747908505086	-0.16178570212225724	-0.2500731253172634	-0.06547887559665579	0.13882146907557197	-0.5392446156433437	0.23221925085832806	0.003983139155811768	0.38762499664035904	-0.7544256941929356	-0.5467207026813765	-0.9588250258596114	-0.05310467349114556	0.5849212355417046	-0.2536679978359432	0.7616262854218503	-0.2629063085885196	0.26459932819096776	0.19853391191735983
-0.7421577032591108	-1.2142582692153931	-0.6989383835851033	-0.615986066561155	-0.3613807545918929	-0.14274836365024166	-0.5344722933245067	-0.3485178811158272	-0.2594744202629303	-0.2934617347430437	0.300855990994	-0.13294656414706219	-0.05086996915671225	0.0025417961839703253	-0.2485874831643712	-0.15093609734328012	-0.45478819722480746	0.15444808448573147	0.3604067828674819	-0.17220110801675165	0.11249615481746092	-0.20737824294976423	0.008572344387050587	-0.2063033634804447	-0.18213063922933218	-0.6340598049021178	-1.5603889410650926	-1.035912910177016	0.5425692025997764	-0.7910701833889845	-0.3117192498693593	-0.3940391923095689	-0.14187891983974393	-0.330563658782265	-0.017774741756317523	0.14590763555772807	-0.5514173488390343	0.3020331024060212	0.04327140367941872	0.37789352065068715	-0.7328006518309423	-0.49417150036633684	-1.0175016417742913	-0.04269474690332222	0.5541663601397994	-0.2833363514619772	0.7811699485366931	-0.28293903779785423	0.31063553663172705	0.2044383845270689
-0.7147719409342277	-1.1887219192464076	-0.6611209177549076	-0.5969820473007561	-0.39817322936898164	-0.1193015914462658	-0.5867460632465079	-0.38748415003547515	-0.2983193264164326	-0.2815279216604266	0.2590878189879161	-0.1871759855016098	-0.12115184718441299	0.0627171657811824	-0.2989606527303429	-0.16019858501405052	-0.4369591788474338	0.19734285378757413	0.3305595171475041	-0.17099915915902902	0.08632128319044755	-0.18629675527308492	0.03940005704663356	-0.1879450796181058	-0.334013693944179	-0.5505530363900761	-1.5936674655666179	-1.0446862381332462	0.46147672629183356	-0.7754732811255829	-0.3335675213627847	-0.3954058725739029	-0.1572427110377046	-0.27603890874783754	-0.08030615409082073	0.15214224213538088	-0.5829903100134153	0.31907676975840676	0.0625309759570543	0.37832892272862395	-0.7421950492755484	-0.4194006455356467	-1.0667718436679716	-0.06683363729276247	0.5361535270229093	-0.2859577080793366	0.7873462278970231	-0.2848544465628251	0.35014304045018396	0.1800501614610116
-0.6471248834945593	-1.1580487827821606	-0.6466715797340745	-0.5839407866893864	-0.39567779742843656	-0.12457837306620534	-0.6744154455020068	-0.3934764441014783	-0.3317944083900476	-0.28520072172166305	0.21321758695002752	-0.13941199830855666	-0.12831397513214096	0.13172970686189062	-0.27768386357966157	-0.17122185740341495	-0.40588005717892556	0.2347575092357613	0.2479811266318225	-0.10919895539108335	0.0736452683067937	-0.24307833656836295	-0.019261140003666584	-0.1874098559823259	-0.41899506044730545	-0.4639645002577474	-1.5568578889152473	-1.0070439079001876	0.38781179569760493	-0.7597836041969703	-0.3489581207718283	-0.3790293543891725	-0.17150169712376723	-0.3222911389935584	-0.15561206674176548	0.14928410260819638	-0.6503735098144068	0.3812233309095543	0.07261162552558541	0.35947957722522467	-0.7336839164252882	-0.3607870518941307	-1.0927542582148804	-0.0975110470506468	0.46689517504182004	-0.2776501612691433	0.7575594569108187	-0.26661927775986977	0.4245105611501022	0.16966760138099837
-0.6024835806965145	-1.1352787467876837	-0.626012291875227	-0.5463073576385163	-0.3660378273018242	-0.19015658818838502	-0.7767351489301758	-0.3895288363637293	-0.381960006738531	-0.3386836274363295	0.1636644461857649	-0.14734639850674336	-0.1528176402827501	0.1603694902026874	-0.2463252864677763	-0.17134473230823702	-0.37376542114462624	0.30007751534167626	0.173516010535203	-0.03951488426620324	0.062238370922169405	-0.27020772903131723	-0.04641784831198562	-0.18083554451535228	-0.5190000251916136	-0.4165819021256115	-1.4646792233551698	-0.9677453578570981	0.35764292709807916	-0.6663648257224438	-0.34465393467589717	-0.4071645247443711	-0.17278911465085484	-0.28400424251688994	-0.2181828041587112	0.14037990733671912	-0.685240849324791	0.3904320903300219	0.05837848588171977	0.31912822972071747	-0.7676471731410575	-0.28348249240963114	-1.127312265133955	-0.06444110441973276	0.43290608095595096	-0.23251363719026022	0.7845923480944766	-0.22496957938139062	0.4335108399064655	0.17948722607958428
-0.5772565976686918	-1.13530391589746	-0.6556769384368806	-0.49746933239178437	-0.3354970782612633	-0.20688736121894893	-0.8459976069845047	-0.4241767277581051	-0.40101206047465937	-0.24827576488340825	0.06679321231942989	-0.12112540985179317	-0.14946730958533608	0.2271426103619844	-0.20974425430835905	-0.18216152418743675	-0.33733946087582456	0.342530924505566	0.12021625720878668	-0.0001233033286451024	0.0572145552250188	-0.2699453494263217	-0.07934536556741925	-0.23489845001890766	-0.48477040805715027	-0.3445454768727843	-1.4253217875519866	-0.9240981323892064	0.3206296236280662	-0.6173654112399746	-0.375574427542396	-0.3942839179278369	-0.1727120116311081	-0.3573190916385077	-0.2632472483949966	0.14552570416761204	-0.7414875610099942	0.4510370548944348	0.05304895178259542	0.29560475092431876	-0.7396874861917339	-0.19207755890249073	-1.1367434603344324	-0.0812498521478417	0.37466951532627296	-0.24049112500001762	0.7392173225452557	-0.20661208696571856	0.4584091955986517	0.20334637453903737
-0.5422140872187232	-1.1156251042036955	-0.690907199120164	-0.47258205793100877	-0.37918828494911205	-0.17773508199126817	-0.8766203094709398	-0.4281447823591364	-0.46411908969813515	-0.27421576693479793	-0.012579732445503273	-0.10302285539962579	-0.11099331876875673	0.2601734839420987	-0.16771639014108763	-0.20788671560127686	-0.32047252495609235	0.39820054589422577	0.09458440904411339	-0.0295283304738304	0.12991877201963703	-0.17481243289711587	-0.1287134826676839	-0.2676534575979955	-0.5976641470125713	-0.31351450908821143	-1.248397509361555	-0.9165258375561761	0.2998031819200091	-0.47499430421998995	-0.42549462861229415	-0.3966578746499664	-0.17713833367262277	-0.36332197535923527	-0.2787516599803407	0.10106220285526608	-0.7390721030960125	0.42078617176980615	0.07455210636523035	0.25638188435120834	-0.727505845128702	-0.12909430353737678	-1.1052804923049628	-0.07587548468070668	0.33037951495710505	-0.21204615608602367	0.728450239730599	-0.21405294282216086	0.45472405730807025	0.24034914709217275
-0.5011323825015384	-1.0789868887224559	-0.728645766699374	-0.46276540329639204	-0.43490168940091534	-0.18367224748497818	-0.9664242231377413	-0.4237977792252683	-0.49673213967588625	-0.2829685511616788	-0.05926143118750206	-0.09010741507702284	-0.06749644201099299	0.24167661594493098	-0.22729660270700186	-0.15438419518789487	-0.29874663701225795	0.4846527718604695	0.06932171085300735	0.006578406296335151	0.17944156145889864	-0.127463343510291	-0.13274794500472684	-0.27807051635272306	-0.5902708793057848	-0.26586007584458676	-1.0846611950886396	-0.883447000581415	0.2571158830659105	-0.32801059174423963	-0.4096109282718718	-0.383067918215265	-0.1668572546974423	-0.39674930804550673	-0.3289318474096473	0.11812668637595598	-0.7773963897555436	0.46294568123738716	0.0932345229359242	0.2469086313060417	-0.7023106926945657	0.005092764400218197	-1.09869782847191	-0.09389976756645677	0.275397797329716	-0.2637736653010197	0.6388460074018323	-0.17074590866651537	0.4664026798875825	0.27589308459669487
-0.47500049992718774	-1.06326305941491	-0.8049776329101415	-0.4402982677132787	-0.4580727409056561	-0.20211163276037764	-1.0435329143421594	-0.4149620080387727	-0.49459992781942874	-0.3587037942456764	-0.05496129660587633	-0.0949154411971173	-0.055415832319570466	0.230951029954038	-0.285634612391125	-0.1454510629321135	-0.29690586087402837	0.49502279363550344	-0.0009635269714760974	0.10282084075065334	0.17715644609855122	-0.12360559484102776	-0.17986111614806047	-0.2504097514972694	-0.5829586282923029	-0.2642363076741849	-0.8029052010661235	-0.8704692455505008	0.1995207702849971	-0.219080420185693	-0.38928096190613803	-0.3861559535530163	-0.14584262376277776	-0.3723669451744388	-0.4129563057684722	0.08230660290286669	-0.7770083222661068	0.4618886957746082	0.10205603850046827	0.2610485629167293	-0.711019036178205	0.1289478545856027	-1.0862459379202647	-0.08615695312769675	0.2214876581819532	-0.3104304997564277	0.6137177952505529	-0.0957585505687589	0.4412125277182709	0.30560168190677117
-0.4606629237562922	-1.0190077560749946	-0.916215400327918	-0.35116412164381494	-0.46619232545613365	-0.17691222271998283	-1.132436793580658	-0.4071444906437483	-0.520122052820287	-0.42371173597037703	0.0036662143408914384	-0.08698875499912385	-0.013670857995668024	0.22919248781982696	-0.30326175310987646	-0.185670426108666	-0.2766436326587659	0.5584751086004582	-0.04734802365019049	0.17651430433025322	0.2114130081476057	-0.17833424784617471	-0.23263076380066688	-0.21115172016590938	-0.6805685636893379	-0.2507116659194578	-0.521492050559199	-0.8465363217737003	0.16307476090839254	-0.0983777863278564	-0.3716151335103329	-0.37566112595224727	-0.11999485090609159	-0.36419562380019416	-0.47585371418601496	0.10958203306103312	-0.785064393580608	0.47506491378346044	0.12449565031876633	0.271330241871128	-0.6784171304407317	0.1933503760785407	-1.058716656064856	-0.07999417382119287	0.19542480662560005	-0.3770680101494065	0.5776794611477993	-0.14116000365432363	0.4234950707611665	0.31044800530327116
-0.4163069275811716	-1.0313463401176224	-0.9978038625106199	-0.3322369107999115	-0.43795267787975867	-0.13170632598944612	-1.1632733798467068	-0.39197428121232164	-0.5342415468502926	-0.5880599386431353	0.023481336725053068	-0.07392674867285906	0.0004947035196065094	0.21155675555837483	-0.2710490260234252	-0.13696509398976026	-0.2940245919355561	0.5804356876639861	-0.06402741174160378	0.20888848305128396	0.22912718668648485	-0.19024672104201157	-0.28527764741972234	-0.15486497742895602	-0.6370118811163328	-0.26820012711959745	-0.25197302891880946	-0.8590501027300068	0.13690331221242763	-0.0440051259115908	-0.33266573169336583	-0.3673747401627018	-0.08542632071067927	-0.45264887829042577	-0.5092850764559402	0.0871612617295744	-0.8110722571902522	0.4640240972526339	0.11848034915428204	0.29867121187048185	-0.6504490769796895	0.2809505577297097	-1.0245590608352497	-0.10668295830618488	0.14440391811648864	-0.36430785273101873	0.4882905403618226	-0.18884681984575696	0.4438580202824059	0.3154481130520911
-0.370556235081971	-0.9883243231567473	-1.0342351299033556	-0.24906821841163612	-0.4099016451774973	-0.10484442575254165	-1.1912993322840169	-0.40962537672202987	-0.5455751225005987	-0.6210197578773355	0.06355117920395051	-0.07398074667420755	0.015401534837050469	0.2352812790815924	-0.2603905784347224	-0.08959745155634773	-0.3102941157211773	0.5564495114863888	-0.09488926667464866	0.28727992544927483	0.25003960629480354	-0.23173563330973482	-0.3301672943528069	-0.1060657078377802	-0.6919932736311099	-0.3161642978836842	0.042920995230940104	-0.8267157602858024	0.09655583788114781	0.02888787265676098	-0.34506011612106746	-0.3552566841856962	-0.06143206386816913	-0.4423465639334852	-0.6037364028717402	0.03936238819244542	-0.8075639173195313	0.487362734266764	0.14892815427176054	0.2920284460264651	-0.6102312551459022	0.32262804167643927	-1.0366131482426355	-0.14568766704362293	0.1045549515532594	-0.26235020621419947	0.4094112319442293	-0.2272206322056422	0.40629743666728463	0.29125600030688314
-0.34763619487641934	-0.9995943640843248	-1.0487293960948887	-0.20131359609232122	-0.42088817581450033	-0.18596157824738513	-1.1893542818049885	-0.38965833316451925	-0.582129092628028	-0.6838723295829624	0.11838588199670083	-0.10260629938921909	0.038030205004960696	0.2427378253366336	-0.23273801498151414	-0.07039856436567637	-0.27058114410615314	0.5182181456362994	-0.11566484375847619	0.29948163719670573	0.23730502467059114	-0.22094733047170312	-0.37410647560671684	-0.09336291600847706	-0.690992303164297	-0.3489063421584374	0.2857644168649752	-0.7906086542926187	0.06022476355320866	0.06380188537019399	-0.3328119904441991	-0.35975514301423334	-0.028436029470224132	-0.49147409779771445	-0.5823445906648053	-0.053285954217301	-0.7749117089920946	0.48742268878854833	0.17386203856535998	0.2880342547856757	-0.5634911398190846	0.33943271194657954	-0.9656737613039093	-0.16433818336593714	0.04408239703186846	-0.1731743812200432	0.33459122366204525	-0.27582040023832344	0.36727980309353875	0.28933016873884043
-0.36060723803794315	-1.016943889073333	-1.0275769941673794	-0.19249140832391443	-0.4259510562838885	-0.22526175633534398	-1.1978034088304963	-0.38734783761359237	-0.6320397273956079	-0.656904191258107	0.14758334854083438	-0.13258290413797724	0.031982069844438084	0.22930831993645123	-0.24045137947263723	-0.08963545410423247	-0.18339008774127566	0.4355155393757803	-0.08471012811779602	0.2845658863117041	0.2060255285636924	-0.17155738884351338	-0.39029485831851496	-0.011281336059622588	-0.6875597017434757	-0.37857125401196406	0.49918811566124316	-0.7749072146226796	0.06570368568955937	0.10248203950999894	-0.38360556519764144	-0.35364173155500395	-0.016775212246943144	-0.5191587453097892	-0.5962422229730274	-0.12849705458516475	-0.7512196643464415	0.4672509261527617	0.18721997272801996	0.29341823527800753	-0.5190852812619012	0.34706319003479397	-0.9290432652168695	-0.22897350265324806	0.00989159405571701	-0.11763781272974808	0.2652036912287317	-0.15898344907789294	0.31626276405814185	0.2771769723087229
-0.33882352635631247	-1.0089526967193454	-0.982032978785773	-0.18365035533040314	-0.4062139386084649	-0.18671839913129445	-1.1579219789715618	-0.40848035237820735	-0.6751938916865592	-0.5625621590611762	0.17280782298562863	-0.15577559671728644	0.029676825163885534	0.24835392796086042	-0.2600556389142393	-0.11578627405436662	-0.1288339138108205	0.3854800548801204	-0.09820244500884387	0.2011263793888709	0.15864721742404003	-0.1458299158599691	-0.4129570539435491	0.03578892356226982	-0.6625211204971964	-0.3958450958390002	0.7413075667658173	-0.7978057952628743	0.06227039652944375	0.044099166245788926	-0.34472330311200794	-0.320468996661461	0.03068575446086304	-0.5671682204246002	-0.7123765987433991	-0.1727996774394113	-0.759563115369337	0.44442483651848386	0.16381296206613585	0.36776803644260386	-0.468766689351222	0.3195238339879961	-0.8729112851528515	-0.2633745927685528	-0.054541789583951616	-0.13838947590771944	0.1557968196637236	-0.10889192967062386	0.3185362644246175	0.2467502443992815
-0.3445859854442134	-0.9887533420733885	-0.9200594984453971	-0.18970070252455945	-0.3740785365413089	-0.1799583743662986	-1.1575013887203767	-0.4556253666108721	-0.7266663877433128	-0.617773076946307	0.2301944927202832	-0.20223812187783122	0.021259758762343064	0.2206138910613205	-0.28882141559572005	-0.08882093282793231	-0.09761539597768679	0.37662955451845337	-0.12494747523666758	0.18860849233950844	0.08656930253513902	-0.11182815382684308	-0.40855160139522473	0.13784882897884518	-0.635236741717763	-0.3982710914298977	1.0350865510491443	-0.7834385514385958	0.04525262817713958	0.022927582453959327	-0.2783935666689316	-0.2964232268549899	0.04392211102186313	-0.5588455834589402	-0.7500647832003013	-0.23248173275772546	-0.7872879154119756	0.4092125253719736	0.20513592146820225	0.3634711238583236	-0.43934525328297314	0.31457108460400235	-0.8558592251264328	-0.2632493460812415	-0.0979894261215422	-0.15520719262103722	0.06645457480660474	-0.05637333077690245	0.25672082330858614	0.23058172442143704
-0.33512311170190767	-0.9601257678036921	-0.840565127340945	-0.18288631371367972	-0.2991927159159732	-0.17708622862958107	-1.1563774222812033	-0.46879042031639145	-0.7555748001420642	-0.6045373708234334	0.2544771546281792	-0.24946984305758885	0.0011389818223113903	0.1798784266935946	-0.3120970024026172	-0.10079933592076588	-0.04374375678423437	0.28334077650331724	-0.15105509122441696	0.3333221693886399	-0.06064859806849991	-0.17140040020956165	-0.3984023210060631	0.17062080982333877	-0.49963973245234994	-0.39441868575353767	1.3011344244249166	-0.7463072416023957	-0.018640292600611962	-0.06686328744815218	-0.1704012589339184	-0.24437469862204403	0.04773059439198611	-0.5555856615947746	-0.7068914980044119	-0.25767819944388737	-0.8203302888909538	0.4263812042804208	0.1054174337512335	0.40627689726660554	-0.35091648336214787	0.32638385332110564	-0.7990490233082659	-0.2839808842850633	-0.14860002041064696	-0.15311087194259404	-0.07172424271075414	-0.06744958473321283	0.2038873028924097	0.13444816296852563
-0.3206226781024767	-0.9478375219806161	-0.7864398313555824	-0.20835302008837192	-0.25459044223013355	-0.2527651723353408	-1.101595900929784	-0.5219795273353751	-0.7496652880185686	-0.5643322876573009	0.31867247727543635	-0.2809815338446907	-0.010915526819740378	0.1588157018099841	-0.326633811170246	-0.12522737370018727	-0.0005720178344295459	0.21137189348048518	-0.1699287434444286	0.42026434353992953	-0.16548330731349015	-0.25051388914005424	-0.4109247021133868	0.20428784753020351	-0.419930808135183	-0.40161990204181314	1.4547440105062452	-0.6992091413593131	-0.044213024593531505	-0.12966452619888505	-0.1265052468697432	-0.23411040964718027	0.02828744474137105	-0.4516061420113049	-0.6548900699635054	-0.3268805348920687	-0.8215102238250532	0.40503611889703156	0.09120955256281356	0.3685083541218617	-0.28380749764716484	0.27009561886241806	-0.7553754551589141	-0.26172711711235935	-0.23196309575939997	-0.15534227468299175	-0.1419248397112484	-0.08939772270751634	0.1476594744492766	0.06796817506660402
-0.31943492091691317	-0.9609895258891987	-0.7094307551571858	-0.2201235730373609	-0.22018937543271483	-0.26053149633655937	-1.0545170665676395	-0.5873931323488818	-0.7915219595236378	-0.4639267288837229	0.3364570160488397	-0.29287321614172296	-0.026470812607786554	0.11306084572185526	-0.3366017847312868	-0.11164779658986837	0.10007699145990853	0.19320882363911762	-0.23602951728282057	0.3814061575773847	-0.23112839641499341	-0.28342880678428795	-0.3844484797895767	0.22127355999677026	-0.3270454029982407	-0.3902971005484825	1.5013146294851656	-0.6993636641936017	-0.06062680399285082	-0.1543669125505965	-0.09677070353142325	-0.21134856264958984	-0.013617031977578053	-0.37670717373557583	-0.5861906420826097	-0.36014720777522263	-0.8327820111466184	0.39152415556618747	0.07340991900996081	0.3666357610740834	-0.2189825696314999	0.2539831030092961	-0.6861198841521223	-0.2096935414408491	-0.2991057965390017	-0.23018920623738554	-0.2806863535017538	-0.10712271254036307	0.13211213301410432	-0.006291325850835701
-0.3189010424293818	-0.9434294956184243	-0.6192390961898963	-0.2571398397241059	-0.17348833260219274	-0.2260405900150455	-1.0218689277521196	-0.6137014297724174	-0.7800943346494522	-0.46037780066266176	0.30514079077176803	-0.3173122707521644	-0.051269210807906786	0.10573534186137898	-0.3248550546876818	-0.07827015878391612	0.22923251642024045	0.18417323676798597	-0.27774231786747333	0.33523732283965135	-0.33435877383860424	-0.2806293591159268	-0.37699910876833054	0.2375384744591263	-0.11103607643292517	-0.35939299719649204	1.462890883353443	-0.682520810446763	-0.09361231939965538	-0.13812883116271352	-0.10051604190512561	-0.22493970133365457	-0.0638922589061408	-0.271276952595633	-0.48155421746909755	-0.41606019408566847	-0.8528618816473493	0.3676887889609331	0.06948349211086777	0.375257661244588	-0.2413809167195317	0.2094908577666939	-0.5901032478537543	-0.14888788047714707	-0.3769917878726356	-0.22752961884777467	-0.433349765715938	-0.061060413595856525	0.08877166023950293	-0.013227141227021164
-0.33437127364836666	-0.8934436436026143	-0.5500387552210204	-0.3161826042361716	-0.1970411863369573	-0.20802678545829778	-0.956934386446331	-0.6799628980500401	-0.7374547355642218	-0.411345610165543	0.26799989582959904	-0.35924337179952365	0.010618465337499789	0.09956113903886905	-0.3681706474968096	-0.06724055263657022	0.3563045665628611	0.14020160050198563	-0.33610469940281695	0.38851406799103017	-0.3881046275564206	-0.25984208790007834	-0.3478827851955143	0.24011388459661984	0.03673937901959057	-0.3358084042754308	1.4225994801602795	-0.6754422316162009	-0.14517682181062622	-0.15015825413488026	-0.10928042343120939	-0.22233402373625802	-0.10994508099014992	-0.17174957642900085	-0.41596450582983185	-0.4663590018223808	-0.8266274705303578	0.3688887723363091	0.057567815754179255	0.3186350391319526	-0.2380713637266414	0.13730264780111995	-0.5067758797209845	-0.057799818538626535	-0.45213522594236977	-0.22878358817761563	-0.5392709993679358	-0.00954874687998189	0.021524166824140337	-0.05587055451937277
-0.3470631326466864	-0.8429727141983872	-0.4997531741169703	-0.41531666712697995	-0.21440861532124567	-0.2298079227806517	-0.8579693567963845	-0.7573379180838332	-0.6844972924465896	-0.4143569346002377	0.18328660562139074	-0.4056331649582523	0.10756402695765521	0.07649533755261773	-0.3018222719344683	-0.13638998876512612	0.4261955632107761	0.08968592653072212	-0.3808406319138594	0.4533432794225153	-0.44302759587607204	-0.26575496050470204	-0.32312216775632574	0.2733871425460826	0.14660789885847034	-0.2766519176998613	1.4057641833476964	-0.6747812848648137	-0.16284993083031613	-0.11210784296541824	-0.0787856131766569	-0.23647017937694664	-0.13253829480278762	-0.05396610689114083	-0.36369321954547895	-0.5035846798110393	-0.8530443782504898	0.36831027498249486	-0.009542637443285285	0.2744616585982379	-0.2748660870513505	0.10050939694255849	-0.4199308883748712	0.04905166300696899	-0.5144036772312203	-0.2846425695138948	-0.6391123168675679	-0.07035104115678603	0.009140208389325106	-0.09331069541396857
-0.34997742347312166	-0.7074404902041326	-0.46619073479480494	-0.5067254203375873	-0.1303092438755741	-0.2169629323216246	-0.8502709761919329	-0.8222689771238711	-0.6443269364091455	-0.3861946717360793	0.15084327226081468	-0.39808446476969966	0.18678071180224493	0.052925256851564614	-0.27114549727689913	-0.16608391292958485	0.43788990573599784	0.13803880639488572	-0.33208990683314654	0.5113180033922851	-0.46227522190912246	-0.311901934128054	-0.27451311911259707	0.3088737143043928	0.29792278105279174	-0.27351796787766663	1.4889506008791582	-0.7078782373774527	-0.1817063436262602	-0.06515240525611024	-0.052216248500403226	-0.20863530036010447	-0.16289253626098832	0.0918084975838425	-0.321583501218378	-0.5020469949046827	-0.8555395473244646	0.3904841359574448	-0.06661916921479434	0.3015931009294963	-0.31414327392471847	0.11007511081491934	-0.3736513835624643	0.15838880957769821	-0.6078155227504181	-0.3539549596053836	-0.7681592147553804	-0.12091395399842435	-0.020147655235245476	-0.10969648869692443
-0.3607786669100897	-0.5905025180823704	-0.4680305981754345	-0.5792029201560541	-0.11335676761433625	-0.23509309022755956	-0.7584287070415723	-0.871764017509809	-0.5664038047261857	-0.39042241764130814	0.10850771251201514	-0.4345661756809429	0.2503607799889438	0.044817008687836925	-0.230357668098083	-0.16857941357392583	0.43442491535815375	0.24438459635042795	-0.3189701792011335	0.4853976625137298	-0.4491706064461941	-0.33130924231679254	-0.25231435771421884	0.3325661297080946	0.4040780999952308	-0.23703520932471403	1.4971766235051682	-0.6519332655019789	-0.20810924409453543	-0.037426158632248276	-0.0010885073248205618	-0.22015395590975984	-0.19149369853336834	0.3117414482782559	-0.29721867674395785	-0.5083875583059854	-0.8800538755153025	0.42209726235470296	-0.0915075882885901	0.36258839022210176	-0.3919542233444096	0.11216136210823327	-0.31727289597626396	0.2804850609867494	-0.6645679235339823	-0.42675144740803644	-0.8694068328212106	-0.2669429878081541	-0.04626247372445391	-0.13706304908176356
-0.36849051717264764	-0.4616973107010643	-0.47680035793432474	-0.6802167679768956	-0.1716959197378904	-0.2705158715709494	-0.6450817875396794	-0.8910385939641514	-0.4547727870318701	-0.42659423369128824	-0.027358649662891123	-0.45931268829906297	0.28753180642086457	0.016955289564771225	-0.17453658257758925	-0.1949329137794375	0.5081941124433395	0.3380849653446537	-0.32598861441287513	0.5510130884841786	-0.43826530555433346	-0.3399699649268705	-0.23300276580343296	0.36612906472047374	0.4465024444399228	-0.23497761549237112	1.4376143320601869	-0.6088058478187222	-0.28489703377248543	-0.012021149501277131	-0.03753590944421246	-0.23417425111281523	-0.23649649923003765	0.4492283175740385	-0.2175329123630593	-0.5343664583783917	-0.8587940700804717	0.49364881280049044	-0.09513849125896418	0.35470053157854353	-0.4008454348699096	0.08867285726567929	-0.2768717477906781	0.3720355722322723	-0.7172976072442963	-0.43637795586089617	-0.9765265838722386	-0.3910492434169492	-0.0811543756514291	-0.14965079212210514
-0.2960483492807442	-0.310818794045909	-0.48332809239436525	-0.7345162758913155	-0.25902346333202697	-0.26772129473369033	-0.6036113016805352	-0.8834909751644563	-0.3402499489550752	-0.45746061882650224	-0.011750375136891639	-0.4567637622353956	0.31389491032874905	-0.02287106819065816	-0.08820348229309657	-0.24448823621933508	0.6723766575917635	0.31253396685976564	-0.35662691579049793	0.5945668397131899	-0.3995980187637689	-0.36607508888998885	-0.21440322777149956	0.3598817715003073	0.44081339891332505	-0.23682674607536264	1.3621387692961506	-0.5593759804314545	-0.3058531728290362	0.017937284908959107	-0.07184041192283476	-0.25314344215194273	-0.2668243633393771	0.5934829338796377	-0.1545900569667999	-0.5222918690845028	-0.8512477306575024	0.5611537136640143	-0.15011490875240893	0.3675069676702555	-0.4151342416701992	0.09975571768847272	-0.23125350918856516	0.4505813024451298	-0.7502437746815446	-0.41056963587316264	-1.0724576630737777	-0.45859127040414094	-0.0955461257401061	-0.18123725156922363
-0.2720850419390064	-0.16877463492224762	-0.49675942381567184	-0.8017344204539265	-0.3325729761522797	-0.26222228869908515	-0.4849445614588765	-0.8502580067092328	-0.2524963543546982	-0.44295151018661205	-0.0474510764168042	-0.447386844001178	0.3446367262793119	-0.040096122947713406	-0.019665534460931382	-0.25427135879610757	0.7734587906833328	0.3193485156173218	-0.3590114870483269	0.5778288571262179	-0.3643907285268203	-0.3869018817199785	-0.1929321130829743	0.3931527663477158	0.4243001666487641	-0.25607320308532433	1.306054902341066	-0.5283092119145059	-0.3069503280412907	0.016832875174473665	-0.14351179653441504	-0.29528117396974274	-0.28305962156316034	0.6926857429928478	-0.12705913779460692	-0.5391536118268158	-0.8240683227621799	0.5799467774243829	-0.08987980712736794	0.33939735585998904	-0.4770590976808272	0.05633736051105971	-0.22282660389327008	0.5179736545800867	-0.7664595649577348	-0.4184821313700934	-1.1496295359002904	-0.46933188030116935	-0.11689171439126689	-0.13022035083633915
-0.26623441943114573	-0.09810892707384201	-0.49972468308189144	-0.8582465497698616	-0.35409221860796525	-0.23695579204294215	-0.34961641835154483	-0.7757414581623401	-0.23592127373955213	-0.4308789606429969	-0.1813775859037726	-0.47810619676848776	0.37254918847793006	-0.05858714083798061	0.04251181432206182	-0.31806496917630145	0.8292869546159984	0.3614550493648717	-0.33107761047705797	0.5244121259632961	-0.32900289766271634	-0.41262715905829184	-0.17512087303937435	0.36739413876867977	0.3527937266139185	-0.26806859127546384	1.4015289758849456	-0.4832701723752531	-0.28431466104425107	-0.014768718716616702	-0.20760823149930124	-0.3290355755501809	-0.303595402164661	0.690239264686592	-0.15552454365935087	-0.5005869243350898	-0.810512181408199	0.5946982686024183	-0.12844441690244449	0.3870852475415455	-0.4765594974095997	0.08730113305740661	-0.24799384806259567	0.5329004905449806	-0.7470061177778597	-0.4208932187400717	-1.2033715981158588	-0.4821311070951291	-0.13111341090387027	-0.15169513640202575
-0.21858331543504256	-0.01321809600002626	-0.5066491004149449	-0.8865336072976433	-0.3887390563019565	-0.2871271465672129	-0.2271457048683176	-0.7029683454913372	-0.16553161372393194	-0.4524983129090267	-0.27653643333938555	-0.5052308254460087	0.43621706059471743	-0.077222071357994	0.10777082348283204	-0.3702893372292062	0.8375225298064406	0.4545367375792094	-0.27800141070606327	0.5045123903570122	-0.2998122747499862	-0.4654236442609624	-0.16728533493456804	0.37943497324717684	0.363699721153598	-0.28082806306050745	1.3924947923594861	-0.41901975632976585	-0.28806892478063795	-0.08295459065297432	-0.275077532552437	-0.35534062389051063	-0.3010378138385875	0.6837353489152526	-0.15601491387053593	-0.4878271722998721	-0.8031619733920516	0.6623533746774338	-0.11590460411168346	0.4123857110685214	-0.482455497739656	0.06681895548068596	-0.2609987501983931	0.5314376734662359	-0.7243895084549157	-0.3506327054967504	-1.256300595764245	-0.4506939386270741	-0.17429059359690233	-0.1845612509643201
-0.21116289425512763	0.02463967725492223	-0.502612139906166	-0.9448433230628005	-0.4221604688744323	-0.3182689632431742	-0.09562297048416345	-0.6473787767229837	-0.11776104972055872	-0.4651654472854897	-0.3547260424066714	-0.5195480098036247	0.5076256687217159	-0.14140008409634558	0.0973389207477896	-0.41124214957990707	0.8487601009707897	0.48630690164435586	-0.3170074936273822	0.5785987801896987	-0.27802166535690254	-0.49347410989793855	-0.13284833720432598	0.3588181135349105	0.342565824998986	-0.2936673230376889	1.387497247553442	-0.3399536801174751	-0.29209449849887303	-0.21106145317580322	-0.2760878322855688	-0.3216618862693431	-0.3198945747337606	0.6943344262603428	-0.19415178639838127	-0.4448068146677556	-0.755382474793942	0.6855865172457851	-0.14997447174013034	0.44769381086880033	-0.4622097345953571	0.10368911238558294	-0.35085661126005074	0.5698386289417547	-0.7082184150350952	-0.2775061586936633	-1.2404684218310735	-0.4373278463107713	-0.19592797872518888	-0.22199998099329682
-0.16404811773044342	0.1155299088590616	-0.49291861312531593	-0.9641222356032909	-0.3011097289092371	-0.3500166559176114	-0.053483559515625945	-0.5992986592761967	-0.05301911001620937	-0.48049211007054565	-0.38356058525951847	-0.5448036464344624	0.484231820190411	-0.1806858919741924	0.14971739164998546	-0.456177628948784	0.90614402566937	0.5268279041045352	-0.32571003228996565	0.5916693706294596	-0.22902053248008802	-0.5747151790563849	-0.11009033616776058	0.3372156728781105	0.3029205057055446	-0.30945850470734737	1.4229924518691184	-0.26927077184412945	-0.2942546447437791	-0.2703258673966696	-0.33649826814137623	-0.3305902334633279	-0.34249387562690503	0.7362654716338557	-0.15922338989283977	-0.38850474577764355	-0.7293913924811385	0.7158206896420001	-0.14357903082118267	0.49360630841715974	-0.43983529182652303	0.1487910128318621	-0.42750740793227004	0.542241003110363	-0.6651615894724279	-0.22420736473914088	-1.2731250096044033	-0.4036291827588431	-0.23475140338535178	-0.24991113550653293
-0.13496520957134145	0.20765113874135213	-0.44677080696185933	-0.9832852617609978	-0.27914466947837424	-0.2912477322938675	0.015542047373359366	-0.5019702269270814	-0.03179361736658026	-0.5107614329361083	-0.41777764426624603	-0.5249819719393547	0.4215402317243394	-0.23955434768989034	0.12851322692607556	-0.45681480500162797	0.9937744288745423	0.5390060787027982	-0.33457192451256784	0.5170447587179128	-0.21314921379765633	-0.6155728433204583	-0.11522798848762209	0.29195815800150093	0.24688562905029438	-0.3016489185425614	1.352131182350564	-0.20998578147003322	-0.29977585032463916	-0.3787454988547904	-0.3907580359955023	-0.33963089434685667	-0.37351465240054854	0.717668883252214	-0.08750980543828486	-0.33252470337595524	-0.6705425309546023	0.6926654879519679	-0.12562658361288168	0.5291747487644791	-0.40821824403998663	0.1905146404063937	-0.48017132714190225	0.4529417207829529	-0.6383996332395274	-0.2667735065636666	-1.2548190114418243	-0.2085782152774252	-0.27511110751117424	-0.2552752465846965
-0.14241134508207717	0.27493160132484035	-0.43333070906822135	-1.0031894217620865	-0.36340522090737937	-0.2327796502126199	0.12145040482187637	-0.43089420390852995	-0.018678259844684526	-0.4651505826646676	-0.46998370609780604	-0.48447134892747706	0.3942970004316245	-0.3043279013106866	0.10333206187643088	-0.46513609623648666	1.069795122940157	0.5730477590204646	-0.3470920700446556	0.5298800278451685	-0.17963272213319353	-0.6017852890981268	-0.14814707414734465	0.26625158176970654	0.21372072054903607	-0.2996134143307345	1.263532030822446	-0.16189431435550167	-0.2984840436446461	-0.4420178205290582	-0.4876458221911101	-0.3805390868265018	-0.401555803266346	0.5788413689940091	-0.13199648142738965	-0.2696256405044668	-0.633268124178656	0.7266607223062543	-0.1080757458461723	0.47332715001610054	-0.3715765083581405	0.22510698004801483	-0.5482100118090405	0.40301807007463825	-0.5537139893715356	-0.2762534637228987	-1.2366485240404441	-0.0901242056269419	-0.3134610875561343	-0.24341268847180722
-0.12874968846420456	0.4369382966524717	-0.3921162352094659	-0.9919228398265986	-0.43041151227656493	-0.17655896975893487	0.11800386150073412	-0.3386829398769249	0.00398502641932816	-0.44730684408722265	-0.5125173403964296	-0.4729620606399969	0.4013589003497636	-0.373993314321461	0.06199358779015414	-0.5031525783873999	1.084942009757094	0.5969096813175827	-0.3115791547303571	0.5969429815815189	-0.1464846643747639	-0.6076937704122909	-0.11489578361661139	0.20659734317634787	0.2377121105626669	-0.3221484485065057	1.2134093919452589	-0.15664364737306896	-0.3361412997221799	-0.49275539071960794	-0.5598390023080421	-0.3895714719644857	-0.41352604708203133	0.4582098689710146	-0.05240712380311826	-0.2509723656762232	-0.6042752873935051	0.6855962120195188	-0.08822386278832464	0.41799959995561525	-0.3313479295807149	0.2326451708806264	-0.636788381446045	0.3812861640990728	-0.48240875058337274	-0.26468865511689976	-1.2015933957939293	-0.05245151641311269	-0.3792834160583851	-0.25884614746287404
-0.07768347643661927	0.6260635637136645	-0.3503582400661416	-0.994352411316813	-0.40252051643718784	-0.1493322860489001	0.10504594956406185	-0.3205765608781259	0.00960092459594373	-0.4878327553194122	-0.4132819909354401	-0.4312282175975654	0.3788681481267376	-0.4372446701268166	0.04502873848569067	-0.4713951158728751	1.0421797470408793	0.5043625436515593	-0.2733801574655336	0.5568623315699045	-0.10345951017880298	-0.6193197119056022	-0.11233977348216151	0.1646507466047923	0.2585596151979248	-0.279484338166596	1.1595458845747442	-0.1153833468064828	-0.33956805129237133	-0.5159170469685769	-0.585462142513432	-0.40768589671372374	-0.41463896830127006	0.41456726681556966	-0.0317862967321664	-0.23634919562811643	-0.5526497253257593	0.642227113696795	-0.08746610912494172	0.41657415640979434	-0.3182220679093825	0.239154218984096	-0.7254019664433614	0.3542023708310171	-0.42221010756639926	-0.2679331733219554	-1.1433026890275189	0.03120291717099737	-0.44298490592722617	-0.31143616335939694
-0.07845613085320755	0.8030596079635502	-0.37077864155394863	-1.0388649099503504	-0.29999632959174216	-0.12305844192816322	0.1883859796094126	-0.30099255522610785	-0.013551932970458324	-0.4105701724460372	-0.4195679826165756	-0.4710357645918822	0.3738128968843317	-0.494406064649026	-0.0008037784870665004	-0.4739501538422326	0.9196554967691783	0.5094530698174604	-0.24050173481973855	0.5528510082736473	-0.07804597369311336	-0.6093745368359238	-0.13847794502860095	0.18446873129198488	0.26157494545931326	-0.28986645980920084	1.1222260695685584	-0.10818231234748772	-0.3433067091689389	-0.5382513041024102	-0.6192689473570754	-0.4266432652592161	-0.3892081604592672	0.42788527436281265	-0.08150515698994162	-0.23646881830344632	-0.481471854776706	0.5640515835837595	-0.11509001892354791	0.4414095905871588	-0.31925114885083317	0.1977549950959243	-0.7359900514437026	0.3211549083747493	-0.3637878780718021	-0.26694427067972326	-1.064695907807444	0.10122125144000509	-0.45932357621923836	-0.3416879439322543
-0.04973934578532585	0.9821252394673176	-0.3546812067347439	-0.9979017686685744	-0.259792783394321	-0.14388464320447686	0.15617422112276697	-0.29687592008522257	0.03742016968143378	-0.37276324810572575	-0.3314746460581735	-0.4665263804792474	0.3486212080722706	-0.5863511417807986	-0.016558943309785957	-0.49371021198998183	0.860863919729599	0.5657944387474642	-0.23141514261322582	0.5986674644306029	-0.02984195110214006	-0.6384393905691991	-0.12871067213578138	0.18322289361123784	0.19587457335126096	-0.25365951974192896	1.0996725483849583	-0.10722237810676309	-0.34722146019346056	-0.5432217626794706	-0.6351818994476647	-0.4435707116473888	-0.3889707643195198	0.3514484059520303	-0.14161577818592722	-0.22928247204276758	-0.43949973371646756	0.5486772031932289	-0.179924685285321	0.42733682817907565	-0.28743689043091675	0.20870781438582395	-0.7803601011636602	0.2882214525184711	-0.3292475227573761	-0.2929998163280155	-0.9556895458255287	0.17165727609389472	-0.4510663156446954	-0.4207204032340791
-0.004173551569651457	1.2178236560687377	-0.3647681289614816	-0.971241163047997	-0.2670607432101637	-0.13094531219205288	0.06760049805413933	-0.33628656750021085	0.11505664448338941	-0.40192515672011025	-0.2322904126100424	-0.45407818816831513	0.31613479798167077	-0.6769973781785806	-0.026509573724135004	-0.4958294874102778	0.8389513404938554	0.5605395350521778	-0.25801916213685977	0.593332307904503	-0.004308216628061274	-0.6555094344105099	-0.1468312955313344	0.22231458694162604	0.2488798643824996	-0.22774054883637346	1.0190217009607034	-0.15443675576871826	-0.39503856333746606	-0.5051471239091846	-0.6876595392464079	-0.44923368609908215	-0.354830358786386	0.2710548374181848	-0.15017325603639636	-0.25629349677583935	-0.39683748182366296	0.49318342539234655	-0.20800956189581865	0.3677167732137968	-0.356073362142619	0.13323082222060117	-0.7646527461921021	0.2814003252401937	-0.2760869155087318	-0.2798649973415654	-0.8690439651162267	0.09138464287597518	-0.4291487286012889	-0.4710290494269226
0.018413426827165506	1.495943463147734	-0.40006523399629473	-0.9909620608623578	-0.2579020621713877	-0.04690360254193874	0.05100656186405007	-0.38491193463453205	0.15759910231546206	-0.34039182011236374	-0.227564737221378	-0.4631520563949634	0.26338666528442867	-0.7722133670804121	-0.050972082132743526	-0.5257868959067269	0.7497913133036374	0.4488378851234587	-0.2810233962039651	0.5921846639650501	0.04452907881052372	-0.6633445944140759	-0.12767358586333669	0.19347814056910173	0.2071874236457883	-0.18605586571432423	0.9584568456507693	-0.214765428244767	-0.43518227575311375	-0.4532238962916497	-0.6928872448833111	-0.4390687060707603	-0.35262176307600857	0.22944277034125543	-0.1658211348592881	-0.24894888915408958	-0.3868903681214468	0.4374490641274532	-0.3003168399080767	0.3771653652922383	-0.3892489715408306	0.07107395728065384	-0.755839776205984	0.2762475480659953	-0.2832544575532081	-0.277744463840697	-0.7277860419694495	0.08270414162724975	-0.4081103958432587	-0.5479028843337985
0.03628978471587386	1.7726000297083684	-0.40783890333648837	-0.938679784518017	-0.26635886725437125	0.001865222421847823	-0.017294136912825577	-0.4400025999387921	0.166251630912422	-0.2949692550379918	-0.18901304032434516	-0.4743593966749008	0.19733952591106976	-0.8173843824998974	-0.01771876624479214	-0.5418277713682922	0.7075044910774859	0.3317868467778392	-0.2822305854032408	0.6080815237068073	0.15036998599075146	-0.6935194565934216	-0.13598061880029796	0.22049505289018168	0.12830646620093963	-0.16091848110845378	0.940655088381113	-0.28234769998158515	-0.4408193653876271	-0.3718873413103493	-0.7441283714143012	-0.4713807634275943	-0.29758542467808297	0.17145662375861687	-0.16158286794764465	-0.26650141072577427	-0.40904272878198195	0.3759866223387097	-0.3342326309583012	0.39237626719894136	-0.39678122251995396	0.005319287663966399	-0.6747909723126316	0.23351113033733287	-0.2523563229962723	-0.2421872969288968	-0.6462989042363771	0.11673844923846	-0.39823182901501847	-0.6202026929083738
0.04048489411560749	1.9359830177205875	-0.4274429270883999	-0.8795925519753489	-0.2892715735375987	-0.010977671580437304	-0.05875313907910494	-0.5023641698263238	0.1577279368687226	-0.29494200323315245	-0.11714137044623116	-0.4967090592331518	0.1439263384758251	-0.832764313540619	-0.03024051815618093	-0.5881465434801237	0.6937067599967487	0.32596632906411915	-0.2559659087124512	0.6077231112462214	0.1063571779185704	-0.6652307634489822	-0.14338918089830255	0.2014782063301177	0.03249527502814904	-0.11790141967352123	0.9071677889805635	-0.31981887893887034	-0.41504618245203595	-0.2733195409724058	-0.7368321491584799	-0.4585379885906951	-0.2621362968360895	0.02305794425692865	-0.2829963674549427	-0.29628655830889605	-0.432994883528663	0.33873075493903604	-0.41795557030265273	0.37963929996869544	-0.3626674881148372	-0.10061949030879584	-0.6950893668507333	0.25836456913516215	-0.2814998194223965	-0.24831059228446928	-0.5105110988165814	0.12472826960074967	-0.37787854162878276	-0.6730085712443915
0.06656289904442639	2.0709077509288774	-0.47432602111868344	-0.8091902269183515	-0.2500613990105093	-0.04739522164796835	-0.10144807368999095	-0.5876289528387388	0.14223944687577286	-0.29086538097293935	0.0008433325308426776	-0.5355721922038781	0.11429747127049258	-0.8670026491849423	-0.04465700884363584	-0.6261680926374221	0.614106571560918	0.375235581296822	-0.21084821551445737	0.6375763349835317	0.17140678615259516	-0.6722513390721846	-0.11052956609366063	0.22203056763384552	-0.03275560366387947	-0.11682433943381657	0.886301407819008	-0.3406785287527735	-0.4065885445452895	-0.18997575580973664	-0.77097451336475	-0.3803842121598693	-0.22454553116928766	-0.03617980441979375	-0.3457669814910361	-0.31284166264402474	-0.4408495792810786	0.3039121026313073	-0.4555957206084025	0.3400130157396596	-0.2944678678364688	-0.1905883781870931	-0.6850882045222513	0.3227124633323578	-0.2487989116585588	-0.21359959979849755	-0.4703457091978205	0.048887629716729185	-0.38330769528761277	-0.7663415644463415
0.15045774008744237	2.1438226619509333	-0.46757364580514116	-0.7001856087497711	-0.21289512384654147	-0.07713660522018742	-0.13305837376282634	-0.6519452428560817	0.1723416402450341	-0.33531679082032645	0.09023757161646462	-0.5904936695757117	0.0568563698961308	-0.8294180523936842	-0.0036534742778417174	-0.6139756085248449	0.553008734761948	0.26326212600455295	-0.2452066773399896	0.5822649655609454	0.1924381855264474	-0.6853933735968709	-0.10777198461108231	0.24024401296472697	-0.11357663890563974	-0.09933104990132464	0.8075084973079207	-0.27279810770822255	-0.4031299485854685	-0.12282114972648121	-0.7426003157032219	-0.35572485493368416	-0.2014795541039919	-0.014060902040397527	-0.34943151391100813	-0.32219132601912503	-0.47237114773388533	0.2319532823946669	-0.5361866114774407	0.3545618075322465	-0.2531047900699301	-0.344252251932044	-0.6827626864690837	0.29949044292311894	-0.27645022072588654	-0.2080395711540927	-0.3853789562522364	0.025253812689142174	-0.32827893779849415	-0.8980218851350106
0.23899585458165337	2.1254183224522065	-0.48850469430627286	-0.6392900096292499	-0.1814021554718187	-0.057435152986025174	-0.1354527237252033	-0.7312695305228105	0.19659087985968204	-0.353662210350486	0.201615529931723	-0.6290041625376304	-0.0038056009707580717	-0.7970739813636565	-0.0020871713422498605	-0.5895361699810581	0.5465193454551684	0.15814852036376728	-0.32689085363398546	0.5716658522904801	0.21220249777269587	-0.7140564242530407	-0.12631812253684702	0.27032516546697166	-0.20819230601849395	-0.07075649620147387	0.7663575552887087	-0.22267106249381147	-0.39575360274535987	-0.09501819214713617	-0.7284731133132749	-0.2617972710436966	-0.1884024761495732	-0.025261189902437788	-0.41828382112563495	-0.3395922132136309	-0.45674566271325867	0.1524421058553686	-0.6045094705363173	0.37386558479066845	-0.22432996583597248	-0.4575656206024864	-0.6132110455811536	0.23351113033733287	-0.2962578045369971	-0.1445560994718415	-0.3684461338031198	0.1018373447577063	-0.2965668445013828	-1.0027899441677133
0.2815591945509328	2.063629302001737	-0.5229273437259927	-0.564054144397322	-0.19172567624830208	0.013837038647778377	-0.1672352791910146	-0.7789502525734777	0.17770244600619414	-0.2793614031757342	0.2069597090759613	-0.6650351554376156	-0.005859231535362802	-0.7578735850465531	-0.019466088273976712	-0.5939495325419121	0.5953378736809333	0.09402057492370469	-0.3557028944280892	0.6311961104747137	0.20930542846470415	-0.7335735147032822	-0.15361930342714158	0.27149971543301615	-0.17339637855051443	-0.07203926339942814	0.7684029522043251	-0.18882542454259935	-0.40224949971689644	-0.07401711813006324	-0.7422910829157477	-0.18294620393821368	-0.17731485900730473	-0.10908555654080024	-0.46195514066817367	-0.30448896721843616	-0.43862395978760504	0.05103477258351272	-0.6660820073772291	0.3690470999944978	-0.21337700677969043	-0.5536897887711111	-0.4916150149705536	0.17309566097641257	-0.30065299541332735	-0.06995384485985587	-0.34471819951754173	0.18105530975379225	-0.26038021648385157	-1.0751137374577884
0.3285000932195857	1.9884217138891458	-0.45270680453950674	-0.5052849256492683	-0.21258762444571352	0.03326280682034978	-0.17379390327860247	-0.7924928916876143	0.15867873587178352	-0.2809320981091746	0.19047735073009994	-0.7247393129289106	-0.004801617014801357	-0.6813319563852409	-0.038870901528625525	-0.6109962087707901	0.6288278022323015	0.03622440014308546	-0.3789834177611265	0.5798284848945381	0.2076719269738451	-0.718086531072864	-0.1631187663559263	0.22769058587098945	-0.1449731118815641	-0.018766220504619676	0.7482975197934542	-0.13765968305486978	-0.41102294539497475	-0.027916837464223597	-0.8243854232878544	-0.0822749514532574	-0.21180527166955293	-0.1968737489671956	-0.4627013854370463	-0.3327519302982023	-0.38183856847382025	0.014320919573333072	-0.6994964180868493	0.29555345224243756	-0.15668791380288555	-0.671122524941623	-0.46892328020386975	0.1038551173402084	-0.3185237154484273	0.011658659023930401	-0.3211302930185325	0.17020132675229332	-0.21177967741299192	-1.1691662721247207
0.37443935747814355	1.9031213127562427	-0.4481241311280765	-0.5060691800071753	-0.1687729607493536	0.06931557341474961	-0.18080039138793053	-0.8358170687348819	0.10093122406393384	-0.3199987990640836	0.19416664895808147	-0.7751458961879696	0.030539203835141672	-0.606289008109631	-0.08656889071740587	-0.5921279437467042	0.5957386376542322	-0.013858973869008532	-0.36836519709285565	0.460177855080864	0.20677599174282105	-0.7108112606029706	-0.20822679161792382	0.19687279365015564	-0.04309224415748429	-0.028383413594160006	0.6804828224628581	-0.07852872882897052	-0.4473978226298554	0.0017033466643701916	-0.8691002057685953	0.009261887773636457	-0.21325298231664075	-0.21055418739544587	-0.42007359844427705	-0.3249287196533702	-0.3232394336208921	-0.05965913342431779	-0.7485205542621479	0.28346385814576386	-0.07889620736014774	-0.8259427859651062	-0.44726061652184546	0.0011721024646720313	-0.2990381782178261	0.07677458468130947	-0.2803445652485131	0.13763937774780122	-0.1831845888682181	-1.254527874587157
0.3959071502382535	1.8997360674913248	-0.40713977716803057	-0.49806358698256836	-0.164246203770628	0.0752978127284161	-0.16790133337719132	-0.8534940636047492	0.07795229314443286	-0.39994196855888176	0.18216972074045587	-0.7934225666444864	0.03818367917526789	-0.5540686138753614	-0.11100430045930869	-0.5450719222059359	0.6394667166539272	-0.08951405534607057	-0.3582938228140003	0.4254347751472724	0.21533536088223512	-0.7286102586606703	-0.22198591918412588	0.1875861543714203	-0.058607472611777914	-0.030884127628224272	0.5422498166565337	0.0042310109232511495	-0.44036631778704083	-0.004162876455066522	-0.8826660531434418	0.08589765602158653	-0.22979259456573947	-0.15778444672737302	-0.41795305317402826	-0.33429073842216733	-0.2764825452990013	-0.07328156615062	-0.8075331466435992	0.3319495781419607	-0.017583540964166693	-0.9268616965497996	-0.39587749300947006	-0.1385678745879086	-0.3230231989896189	0.026304867873378344	-0.2305895307623836	0.16687770468971325	-0.19798891212157232	-1.295534683763077
0.3902965281513932	1.8654088339077315	-0.3464998964311245	-0.46531759874978407	-0.17388270915715823	0.013405168558899384	-0.16704292733552512	-0.8199830178088826	0.05150642439669756	-0.44656361304616443	0.2716930277585426	-0.839755055801783	0.06241171724450808	-0.4587543431776047	-0.14270215287834961	-0.5162393891268338	0.7721245702504849	-0.11265116334039052	-0.2815255318822961	0.4845402481930331	0.1936102512713384	-0.7142913582926582	-0.3010938718631791	0.2013492095130392	-0.05586556277402287	-0.016394616077682878	0.4842112278833133	0.11630981591610698	-0.4507625409072671	0.013037308949654302	-0.9298477332215599	0.18021278125296503	-0.21735567457790284	-0.1769811278745987	-0.4005123044866069	-0.36522179260972065	-0.18326034368782343	-0.1333572726067691	-0.8473695196503854	0.31052627909084324	0.011136303335635983	-1.0367842077227294	-0.34375615120315595	-0.24145160530849807	-0.2817932141718979	-0.0021018702683646695	-0.1460187703745198	0.13565385666822619	-0.2278110918118723	-1.3077598343396932
0.426988429249767	1.7970003375860848	-0.3072458249475603	-0.4996738686968273	-0.18302310026874696	-0.05244453771138674	-0.16357198116704427	-0.8169009939500944	0.03480044787543925	-0.38795612930339096	0.39277280531413133	-0.8137533651523107	0.1383532424138764	-0.421987591331	-0.18642530963473197	-0.4522925018035103	0.7918267245900175	-0.10476104192993067	-0.18330068534409572	0.4674595412329762	0.16699925586212883	-0.7043142365848818	-0.3669866124700657	0.14899460659497304	-0.05003730271514727	-0.01299402160127928	0.4444974792162146	0.27691943037421146	-0.4557963797037877	-0.03051100712393673	-1.0086742352179203	0.24127075898623937	-0.25543543571204586	-0.20714085415604994	-0.42436174946569516	-0.4292766464005962	-0.06974777118367093	-0.15186536104444276	-0.9206821865826361	0.221905379523198	0.030586052650659317	-1.1586816894559433	-0.40563866917879243	-0.3560346612055298	-0.2796225514548792	-0.025044156696331303	-0.07967270169251514	0.1171859746508358	-0.22396459586672135	-1.3006885758642182
0.4396692678205919	1.7984967555673326	-0.24724699249991372	-0.5227797269013278	-0.2882210458448089	-0.059482342994715866	-0.1390786997473638	-0.8136444901912949	-0.04800023115940093	-0.29500393915324175	0.46627379810207437	-0.7523774736192589	0.19134776901719155	-0.429648891327549	-0.22245027715334711	-0.39755996559030393	0.7195274102764675	-0.14402656247276363	-0.1459809987305966	0.4832043472035763	0.18859802222712138	-0.71173881093042	-0.42488535718341797	0.13918179608867315	-0.03656405863651166	0.01336309994492188	0.40258281126109796	0.4271972804134232	-0.5133531105051466	-0.04306914788319317	-1.0479997309656004	0.32173618759773165	-0.2567928546649561	-0.248298247920346	-0.3807092541155236	-0.4504245875378382	-0.016230117897155876	-0.21347054562015844	-0.9661423546944932	0.1417991776954251	0.034347516797977665	-1.1956693028679721	-0.3594804617185694	-0.46712847285216286	-0.24668326045707234	0.01098962050953305	-0.002681509880931221	0.05427583568173859	-0.18571316959880366	-1.2916928966863188
0.4519876567760276	1.7914699977379567	-0.1883910888825207	-0.49968330130937905	-0.3822678514391861	0.011534080916547996	-0.12384845208500694	-0.7690921382228579	-0.09747785299347328	-0.23940406368995712	0.5440979276774305	-0.7328279931309509	0.2279477044888482	-0.3707465049918296	-0.23608415834634103	-0.321082371478242	0.7794826963689498	-0.2028090024296913	-0.12559291447616636	0.47134053272538495	0.14090473280032625	-0.7149993440970995	-0.49817503552835596	0.09401141064114309	0.025911776131665693	0.026086842070551362	0.37414998896363344	0.5141933792556022	-0.5031663855084866	-0.02524883929080849	-1.052794232111943	0.33296129063040203	-0.3082581058325043	-0.2988242424364965	-0.4130848481106417	-0.47348312182753627	0.05098212244227357	-0.23283330490029241	-1.0084313237250944	0.12214849689761915	0.0018944154475091387	-1.2816894148398892	-0.3253189536711509	-0.6060013574541158	-0.25252938005554965	0.08209885689683095	0.10038345806006195	0.041166324601865686	-0.11218045736324415	-1.2246922993714973
0.45374847619132846	1.7721778750943933	-0.16157883325581543	-0.5173896625858205	-0.42454158877006	0.05095480526717845	-0.1349976823954246	-0.7557212527602946	-0.1605784404892874	-0.28939006735643613	0.5913968522746826	-0.7198199848060352	0.28740276283276767	-0.40696334678981216	-0.28646491553899045	-0.3258960275434683	0.8524939268089831	-0.17192544157421613	-0.12293778609485442	0.48236805146220896	0.1078078376946574	-0.7313239663827951	-0.5383242482365846	0.059181138478502614	0.09884972426986179	0.07814097246277858	0.3763606283999279	0.5067981840839179	-0.5201565272711111	-0.053751941000978506	-1.087885188787899	0.41302546380788485	-0.32573512847957725	-0.36039795175298395	-0.4182859724619051	-0.48989445430874695	0.16989869206149466	-0.25599105784657106	-1.0404981958366664	0.06140540352691724	-0.02708383454281888	-1.3002852968437666	-0.2802041642942337	-0.7087999846564024	-0.2263989101780229	0.1476722774621498	0.12480851992824242	0.04996914946330583	-0.11414380319608705	-1.1796207863512345
0.4001157290493701	1.7616732039141052	-0.1045134816121867	-0.46036547715991205	-0.41944098532584945	0.0579171381077892	-0.11148338579249557	-0.7526569495163508	-0.23281855119338357	-0.3511500894317058	0.4970047450319308	-0.7233959748953567	0.3327214928367098	-0.4147159084540067	-0.2898771796505775	-0.342510741478072	0.8221752610028542	-0.11282201242605092	-0.12571099661056914	0.45978806644527764	0.12118067605154126	-0.7425533743475519	-0.5900651287911809	-0.01660109690294285	0.16485577758614922	0.130483233588187	0.3895716984984865	0.5246757865391045	-0.5230137113537188	-0.04983876863647398	-1.1508070963365753	0.460492302857095	-0.3530651054395523	-0.44509015452519335	-0.41098904320750335	-0.46472876378506384	0.28582252715541834	-0.23286391997524647	-1.0965909107685512	0.03445503058533221	-0.01873525106310192	-1.3227516504159367	-0.27336064594035464	-0.7401068393043707	-0.22070980261345938	0.17273254867283439	0.20060119434079557	-0.027372192303547944	-0.09840708391483317	-1.1087699367659467
0.3675601617374237	1.7170781175922092	-0.06627303349198253	-0.4031863273849326	-0.4428029379456018	0.030867604992463986	-0.11249825714945101	-0.7443718805142652	-0.28590354051874356	-0.39438755524536157	0.43805903690512615	-0.7252241929410227	0.34049751746567214	-0.39944946948714943	-0.3112905460814557	-0.342501874216898	0.7451290094403482	0.05031038953121346	-0.11082003696252643	0.40063432236105384	0.13117619457925464	-0.7102872698688103	-0.5966859100387227	-0.061957056718902656	0.08529094801549016	0.15358220491198715	0.3895675327206543	0.529662426316494	-0.5169966401216205	-0.055298487823731424	-1.2013903370769152	0.4889959803389317	-0.38242918180205804	-0.5276362327555641	-0.3938603727378402	-0.4874766160841859	0.2944281859414459	-0.18033482949519944	-1.1248728033315278	0.007351145832774336	-0.03342684564186837	-1.2863079724952615	-0.28457739033588775	-0.7759289976026496	-0.21553528193376428	0.17328689487047724	0.23685483998634052	-0.10020247791365104	-0.05322887306244277	-1.0424733613943156
0.32857478722816186	1.6642412918690064	-0.05400106803655247	-0.3655542458501403	-0.5528134206126815	0.008235306232805693	-0.13643027308034894	-0.7353902550363537	-0.38500745926135105	-0.4073916210271048	0.44933267354082096	-0.685162083940348	0.372018188729501	-0.4246470499278477	-0.31402100773872627	-0.31213403820330743	0.745797364265386	0.17920567017130726	-0.10837355856627355	0.3974218847513554	0.11788416500510615	-0.7581040316896438	-0.6022454231973204	-0.13234971455866207	0.08618479777992932	0.16219925723787193	0.3881497796650915	0.5114784820043544	-0.5027786473767919	-0.08945338762753119	-1.2107481112492349	0.5647298105473842	-0.4004733174496368	-0.575858122545933	-0.42826158429026606	-0.47638034932750417	0.3030014358479501	-0.1503256778998941	-1.1764669873484652	-0.0021153998740441144	-0.0553745963130264	-1.2275000163002794	-0.27341933820754005	-0.7465586494277499	-0.19505266098415225	0.17616439766192063	0.2712911357567219	-0.14442693916466615	-0.03853566436163716	-0.9800425578149419
0.25589629239108974	1.681317388801809	-0.013174510578477992	-0.26831479056623314	-0.6584994786205405	0.015946074130357927	-0.10907037482921463	-0.7594821124800618	-0.46521225088254975	-0.42682711275081936	0.5038261769477478	-0.6805028278239689	0.3981933650819055	-0.41617024502940553	-0.30931234341193614	-0.3112257773088943	0.7521162421922224	0.18587913900206923	-0.1563481515597029	0.35225684625845555	0.14062067030209055	-0.7591502566417812	-0.6510531202359985	-0.17201284115769433	0.06437794576818222	0.173362723763544	0.38720275950456806	0.46622661193315035	-0.4616427175572205	-0.07299261909896433	-1.218538827376919	0.6667931853029797	-0.4240952478678433	-0.5265652872262989	-0.5503378163815803	-0.4923693519878308	0.2704049204494025	-0.11405574347654435	-1.1962885602597761	-0.035752510053476225	-0.12631293444184954	-1.1359272877829532	-0.2213410373971631	-0.6912991686945485	-0.2188336807191829	0.1768079489948164	0.300602113403612	-0.08746590467742274	-0.06425047046167379	-0.8855738177908133
0.19658802508924567	1.6507266239695568	0.00966982050906339	-0.1235726984697608	-0.6670603076643992	0.055896153808376495	-0.08029080504762907	-0.8149762625530975	-0.5666556762778103	-0.44168677869840894	0.4569349025530328	-0.6830120818866455	0.4095368811390586	-0.4172232642714482	-0.3296190002945511	-0.3195939383528089	0.711590541153084	0.25569169947407777	-0.16723119720901175	0.33698509646479036	0.15592709904652105	-0.7773788326887474	-0.6652770085999149	-0.2112323997541369	0.09982242802214067	0.17316927662781062	0.45485221431448614	0.4980032932299897	-0.47128072786925496	-0.07500371395991186	-1.2085514441057783	0.8102595830093587	-0.46041482822224145	-0.5084605094464858	-0.5718121861179021	-0.4778045892553777	0.27060944250464647	-0.11206321234830363	-1.2019275104381133	-0.08355024877335708	-0.13700103364142444	-1.0668670564655982	-0.14999210886073913	-0.6030693003895812	-0.1827850930205984	0.21953083698557196	0.23172349916234994	0.010836035653758814	-0.10869629148074918	-0.8264430288910367
0.18879535835839067	1.5800815090291487	0.010383192195060776	-0.054839945834492476	-0.5856049738176646	0.08233142509825755	-0.06699268870982615	-0.8610089674231928	-0.6758808375245448	-0.5339155573019266	0.3697105382132062	-0.6284487545237579	0.43380981301321836	-0.43101781634220593	-0.3480905354678541	-0.3203919918583596	0.6772754370914752	0.3626742905670789	-0.2182564364125763	0.22845309697303912	0.19240556422554378	-0.8184764809764689	-0.6547133872311771	-0.23863743407748492	0.10953662287590185	0.16464152430880027	0.4853064108754023	0.5570345308832118	-0.46154971506830017	-0.061707595449579836	-1.1495423063769956	0.8759128576165442	-0.5131147422191553	-0.5147424118523991	-0.6585044493566665	-0.4900948363301435	0.28130479227973965	-0.08040467358986417	-1.185606759451629	-0.08284137892904167	-0.14385081630745952	-1.0022184356243877	-0.1496216954411666	-0.5590161867173733	-0.12268615837552677	0.22918538133808317	0.12150205735503647	0.03991026994446579	-0.06650947762564283	-0.7620200830595942
0.13379607820706288	1.4984191883093718	0.04765384931356259	0.03549618457732924	-0.5147509390165634	0.053314367330443514	-0.010415404886624452	-0.8216433031074251	-0.7691343792036041	-0.6541393717853641	0.3097373982279683	-0.6248760704345193	0.41190790046402814	-0.4252566310668528	-0.3708664228606969	-0.34950194353701014	0.6738739217528821	0.4881228203351159	-0.2653093009005764	0.15458875391728089	0.18010530341370162	-0.8107346358951826	-0.6467116005432063	-0.2262797653114228	0.14009164417702522	0.1838561867502166	0.4851425569473357	0.5450269034628431	-0.4837065204746036	-0.018396958567242067	-1.0473938018550113	0.9474283038706977	-0.5131472066485223	-0.5584550131872517	-0.6706729451373775	-0.44263552270831114	0.279484231338754	-0.08818345388436753	-1.2066306348421745	-0.0069410902679842455	-0.143103328246155	-0.9601088795264282	-0.09326538048923667	-0.504570809451707	-0.09048264639795557	0.17135241779456375	0.04986203493560562	0.04315781268694257	-0.06442632131874934	-0.7059156009095975
0.05769880186267588	1.4272180648529962	0.067003645367853	0.13126684733526073	-0.4488203239900505	0.061566021067465795	0.03082827803843389	-0.7877860237599752	-0.8307090502506023	-0.7639158352683044	0.2659488658136968	-0.629399780547513	0.3698570218414835	-0.42144119134651953	-0.3498465290703857	-0.3961602050765987	0.711686376016266	0.5270272280378049	-0.25394590171423304	0.03475469415744821	0.2642138187175208	-0.8526945140647589	-0.6767861018947409	-0.1854341678891558	0.14362697410740985	0.16401924521386316	0.49331025868369444	0.5253823601116392	-0.4670081450235899	-0.0907073909208356	-0.9535681167256452	1.005992917696118	-0.5425062104439388	-0.5677716385005038	-0.7093593496238506	-0.411510039552686	0.29441643903365716	-0.06329339794695474	-1.2164902729255522	0.01719842880998801	-0.16840844054859966	-0.9347620449460619	-0.045372490465519125	-0.3865161722986401	-0.07797898734691035	0.09765878120308161	-0.057969900449268794	0.10045449123346732	-0.1148752268159015	-0.6722340060203236
0.004384422626126927	1.3910546303061735	0.08031334198555587	0.15276377134158234	-0.41081614153683876	0.01929306731916803	0.02790424274265535	-0.7776307483296452	-0.873615981033848	-0.8732612247474298	0.17580961084067775	-0.6241619744166826	0.34613221200413996	-0.4640498599437005	-0.3704783699534703	-0.4632689043838166	0.6396222927305226	0.5315379027614681	-0.27892428563998306	-0.015852662566938323	0.34471154854985697	-0.8503199237484195	-0.6738200160439327	-0.14942481955636414	0.13767015893155032	0.17837172869221923	0.5848448949909106	0.4915184714319695	-0.5278175377021623	-0.13642126929769632	-0.9079493158707083	1.0504223216803408	-0.5142438956530785	-0.5866130703192607	-0.7342476211046162	-0.42011388643558706	0.2828782486247493	-0.07295883223548363	-1.2503504953737958	-0.002158566387272806	-0.21318242562142514	-0.9201904466031484	0.017636919040087816	-0.2740109268295953	-0.08941336006480906	0.01469035926344987	-0.09049850583702349	0.13315815661854516	-0.21318841669659694	-0.6914104914949187
-0.06794386751499652	1.3355578872997886	0.11533101571479479	0.18464600176780668	-0.3413361375156429	0.0302135104889208	0.07760423000126174	-0.7333401162112239	-0.8974266678291964	-0.8170692418881007	0.03829092355015681	-0.6242677664193257	0.28279331751363945	-0.4509315802306106	-0.3923979394784107	-0.4963716570934113	0.6239999654235213	0.497813328701276	-0.25549128731786463	0.009577727271219794	0.4070466043312318	-0.8412332459637046	-0.6763715518115917	-0.14680301582676242	0.18293697131249703	0.14951737313249805	0.6157480235428768	0.45667688446920807	-0.528174890803011	-0.14877205868020504	-0.8087608098774787	1.1332883076246443	-0.5247796174961072	-0.576499655943477	-0.767738548497536	-0.41166841323551717	0.2548827452874508	-0.05633739779183496	-1.2617420587799786	0.03367778421750932	-0.22002862263958117	-0.8658514308461236	0.0584932583645156	-0.11716674832498733	-0.0800155594948218	-0.0523179896203656	-0.12044186703616715	0.13527047656495997	-0.2362557978054971	-0.6512784190019177
-0.11631619726604484	1.2890716855933333	0.12711205871964695	0.22014227031757927	-0.37661626393847536	0.06669605071545812	0.059490139968152146	-0.6710494287830719	-0.9437996345988033	-0.7424587551129074	0.018253446510065146	-0.6112674720946032	0.2043172760460344	-0.49186360819018377	-0.41952587274419606	-0.557259339312125	0.640113913132551	0.3967483286661195	-0.20737912290571345	0.05476786670412055	0.4408748933676029	-0.8273218573503968	-0.6958521353846798	-0.12391060699916252	0.22072524066430196	0.11695811744980882	0.6350605695730174	0.4036437825217615	-0.5364600206917626	-0.17704585732623862	-0.6744660248629698	1.1580480969342672	-0.4774454649655168	-0.5950539793515238	-0.7608475495056982	-0.4110506435507134	0.21889976418648777	-0.05817047540469185	-1.2571778558808713	-0.0056991786632016985	-0.19689163208834773	-0.8544511581957284	0.06996433591785517	-0.03392908451817448	-0.07821049414143963	-0.15655291580428377	-0.10072505128201774	0.16208172402041696	-0.19848844450128747	-0.6228988571036344
-0.1637566886477994	1.2518568686881275	0.15811140069381216	0.2829823351399191	-0.42772517922100867	0.03528903226161713	0.09067410794336919	-0.6676797857141091	-0.9523916109557305	-0.7315084844412921	0.08927275687378186	-0.5808236193341734	0.15966976062774688	-0.524756419247453	-0.4091297402492054	-0.632444846796154	0.6059220253236022	0.24760354844160332	-0.19514673092445123	0.1212346731154558	0.4631181537662874	-0.828930167481435	-0.7358304115425297	-0.12883059086463683	0.2688666276540754	0.06969817103027695	0.6950144441342276	0.41309820062597336	-0.5246003053445373	-0.2184219328575941	-0.5787125101035805	1.2860981166315852	-0.4483684959002264	-0.6475529447507492	-0.754751200348821	-0.40585351567510164	0.2912877760039533	-0.06783973657758938	-1.1996201505331148	-0.004238799466497053	-0.13258243975936873	-0.8202838992465786	0.04536314605872197	0.06534015526470298	-0.07240677925285209	-0.24396502783858215	-0.07158722627443438	0.14307531975680016	-0.18366479697792523	-0.6144858654258072
-0.24363029814711315	1.1420428986835138	0.15728077744037705	0.3728333597633445	-0.4014322657695767	0.01765468637519574	0.11528079083009254	-0.65708013178844	-0.9477364320427772	-0.7070078731727538	0.05054854343335395	-0.46377138041043275	0.08071909767835854	-0.5286666306995709	-0.43512494924668976	-0.6648065498220237	0.6248475438887908	0.221129706031903	-0.14509022379437983	0.14600133617475156	0.5240566388663492	-0.8335728593204538	-0.7625059230625625	-0.10390025863737769	0.20362458471834124	0.023673734505791123	0.739624370346786	0.46003190912234226	-0.5548733536028532	-0.2659206193256506	-0.4918529203352996	1.308870130973702	-0.4007198442101432	-0.7617981723338636	-0.6932861785119623	-0.4069464064083993	0.29206506469698496	-0.0915549390136492	-1.1613902152926991	0.025720562113515606	-0.14896526492135706	-0.8183123078768911	0.09973044528934924	0.15059621760936742	-0.1133353468083889	-0.3421429253388295	-0.038393112481689695	0.1698060126380294	-0.2426086515707231	-0.5609717325497484
-0.28100669024211644	1.015043002903437	0.12906369462250658	0.46328133400971305	-0.28946819025485865	0.00753089676745318	0.1048894842487732	-0.5908990878397298	-0.9798164677067792	-0.6879563841535861	-0.056438549377456126	-0.3389808972934056	-0.0190834848060758	-0.5735872615437253	-0.4743670704766104	-0.6900896449288209	0.6939793292829395	0.24886291329271631	-0.10995562988156309	0.1700176259411425	0.550108063910692	-0.8308348897185354	-0.7703766490268028	-0.13387617689411058	0.14637247989249352	-0.010626617823485182	0.72948486710318	0.4560531016085889	-0.6526817092316068	-0.37083283749942625	-0.3982565132096195	1.3535017941790513	-0.3641933031185304	-0.9131906091552618	-0.640273219048312	-0.4049650505465932	0.2847935190097791	-0.10283404287786566	-1.076559692677037	0.012350920402592119	-0.16360187956596964	-0.8292497459575235	0.14475654412918526	0.24252246891682905	-0.12837870415981006	-0.41012998199227646	-0.0671439789822991	0.13011050856025985	-0.282802166974475	-0.5079288287899717
-0.2868181290077718	0.8740010319690527	0.12927189834038494	0.5581788063485318	-0.24744136694100521	-0.03309319375316063	0.15424208979820977	-0.5164943154787808	-0.9763883090790764	-0.6411823773028867	0.03552426935424934	-0.2065403299852934	-0.06609095270439899	-0.5627750939707087	-0.47347389842198895	-0.71720952984998	0.6926202166778374	0.19437370376861302	-0.05090768410959425	0.16882895161899686	0.5768186828778459	-0.7938269600186351	-0.8216398403369277	-0.16154712570880683	0.06666573882906082	-0.03813826243908776	0.6902751775537805	0.3318355343316199	-0.6737256523386381	-0.4510593156672929	-0.21974185746837552	1.4064800787790204	-0.33781189620412333	-0.9676147615665875	-0.6458666933519313	-0.40759562618624845	0.23887569552991414	-0.11332098167765378	-1.0181015233926278	0.007467019893700045	-0.1435098211941094	-0.8064282262804587	0.05779416824869941	0.33233558380757444	-0.16435279709777856	-0.42394785744294794	-0.01255271599656389	0.05685507380839957	-0.2476706440993965	-0.4698354571144218
-0.3366684205350831	0.725984929525733	0.14313936176019748	0.5972635102163534	-0.2789183316294378	-0.041277760874434244	0.15271762957036633	-0.46849189611246694	-0.968132204402498	-0.5331772811344718	0.13136423766118677	-0.08834972503311807	-0.15119613869155213	-0.553561175602836	-0.4998636640067102	-0.7166432918865175	0.6591477126470459	0.11084144399364115	-0.027606525063749	0.20137388913858945	0.5941315246649506	-0.8049042097689458	-0.8673866882584956	-0.21942052929584457	0.03438312169011429	-0.10124345577980379	0.7639483471090782	0.20016085459678568	-0.6524269013920679	-0.5710168180649292	0.0053420024201190856	1.5102797877074692	-0.2610741012877367	-0.9347827712025868	-0.6149277886100386	-0.3699678362936634	0.17455571170094855	-0.1645348995628111	-0.9205963078341212	-0.022575340207418595	-0.10572067819078554	-0.8064324211557133	0.04595789436620461	0.45295135514351675	-0.2536892061746743	-0.4688919533014994	-0.0012857490406032678	0.11746194865513462	-0.24405990424834711	-0.42727669575912824
-0.37365052622415673	0.6127239355322049	0.10337683488139086	0.5915864249760454	-0.31639096307378417	-0.010825678466633099	0.12939568482292743	-0.4347341248329921	-0.9063387722840632	-0.44593062794285976	0.1243498427968335	0.033954646021811266	-0.1927678020476236	-0.5585419566176978	-0.5180035114995343	-0.7102271950522101	0.6279627992464556	-0.0050110621298511985	-0.008390090725424506	0.21059486426094357	0.6103248196480379	-0.8083151446338857	-0.8933503145315905	-0.3218210315715512	0.008634854553276347	-0.14831566456661013	0.8598542729548972	0.04443049803743905	-0.6347648999485485	-0.6400366839420214	0.17246811605724516	1.6787720754102335	-0.2423005304928167	-0.9416907820371685	-0.613495805404904	-0.3461679783822006	0.15169654379411163	-0.14998125830666365	-0.832300325131256	-0.08015213869159808	-0.15188039664748812	-0.7304786115032128	0.10575879326564555	0.5325375962971284	-0.3048017805430051	-0.5277775374410018	0.021862500322076855	0.14317825060164516	-0.24534400199039755	-0.3180009210781522
-0.36541704239350575	0.5166820447770265	0.0957050757820536	0.652494151741277	-0.2773419685300279	0.026699848989112755	0.11673347797753113	-0.38231654612186794	-0.8139430110606117	-0.3954194076740309	0.04130932410938339	0.12966224641240437	-0.1814336823682447	-0.5513369649593665	-0.5818317110582416	-0.7153854075515781	0.5805917508372971	0.04809711728517084	-0.0009555019720521335	0.23428266961059477	0.5893065500094034	-0.8196142643346978	-0.8958571965683649	-0.4346255797651753	-0.02387318995514024	-0.21409927871365192	0.9534051457329056	-0.010398881162140805	-0.6341203146710364	-0.6934858033047	0.2578174658232385	1.801526327308195	-0.17558612814350957	-0.9652626633914506	-0.624817212529056	-0.3562241456331955	0.17393805509411148	-0.14505350686723112	-0.7177115532317928	-0.0468169545569667	-0.19457829159801224	-0.7238381239750964	0.21486810924606958	0.5636533694606067	-0.3464546663863762	-0.570964292135072	0.02771656520578299	0.16744158670930923	-0.23900660764117818	-0.19472371600798555
-0.3981391406098197	0.38545145045363655	0.06069397690706444	0.7275561873990293	-0.18295565616224602	-0.009273252249086641	0.1427411713937979	-0.363970257260553	-0.793319304609261	-0.27099262165339955	0.018492413870172145	0.2493350414016017	-0.2197630733713028	-0.5323557081108606	-0.6209524302613199	-0.7036426202556216	0.6430574125016586	0.11841057621286241	0.020209860798151656	0.2533835195303199	0.547742816558084	-0.848185866367035	-0.9165575138886133	-0.5240070216995273	-0.02037651645853327	-0.29733733845940385	0.9027173496631488	0.025930883718245534	-0.576011684746089	-0.7326442844765747	0.34256897946285214	1.9041766652278358	-0.12483316684654237	-0.9933599707366204	-0.5828917023701271	-0.3525590865758973	0.1671741436363306	-0.11708791152508917	-0.6302920389329059	-0.03595681557957118	-0.19903525191237972	-0.6632067953360915	0.25497840464093285	0.5758295954848957	-0.3843129037313039	-0.6481178136152896	0.003652865367461284	0.17784804429843165	-0.2102240736773248	-0.09207759886417285
-0.4049044585997591	0.31886657054033046	0.03881505358505938	0.7101557122724942	-0.16611977818682339	-0.1241255384099059	0.13830990140947214	-0.3151158852574674	-0.7507850921885973	-0.2915565858411242	-0.005731464622937577	0.35987005216255474	-0.20313148471134465	-0.5350104866221884	-0.6062226789867465	-0.6753028535474074	0.6059892341886874	0.1375081387803377	-0.003127983959350994	0.23227218085861998	0.5558027143268255	-0.885575948119232	-0.9539009388710522	-0.5843218597824598	-0.0788658840186639	-0.3727235399906166	0.8868040783440956	0.0404925045601431	-0.5699154675523583	-0.8174638770372603	0.4215094239908138	1.9363630494773179	-0.06081128310786499	-1.0494860812400066	-0.6813395392841592	-0.36837960659491464	0.10438272618332474	-0.12285502626950476	-0.615557518948434	-0.06381718269680765	-0.22150531195800388	-0.6505983986123549	0.30975654974186284	0.596321880401416	-0.4170424633261467	-0.7075500977979847	0.013043761118406185	0.1554061366191403	-0.24511597560430082	0.013924967583940346
-0.40008975627642185	0.17537861975586355	0.03051430009591758	0.5931387634989118	-0.04602811627848445	-0.22870309007754916	0.22279686527972653	-0.28721954811898676	-0.7407542528904936	-0.37000214478818594	-0.016248584268342962	0.4571369825920965	-0.20393696309497078	-0.49357066938367444	-0.5992550698033653	-0.6317519336730807	0.5662887086597901	0.1916634160006518	-0.005287855233269403	0.1259964903822149	0.4960572754763847	-0.897812718115552	-0.9889773888200113	-0.6154632755970207	-0.15185911984703104	-0.4329284989366978	0.8627633744743928	0.04805100995389279	-0.6048198394133715	-0.9056385116723528	0.4166491760536227	1.9165838402867128	-0.01725822208511969	-1.0118304627920836	-0.725601938467052	-0.43130225703618735	0.013068348256702944	-0.11009746941064609	-0.5680817260919802	-0.07742062305873551	-0.26785100601806255	-0.6494070540400334	0.26990450032261676	0.6035380164627571	-0.466702962899091	-0.7534168296268671	-0.05900128790949075	0.12283225360365113	-0.3533270565832446	0.07429590736159793
-0.48195194069259734	0.07003331078699368	0.04198632495107462	0.5160581487550019	0.07527068082418156	-0.26716678192539783	0.17952774602558486	-0.2404275830589997	-0.6490484006997504	-0.40372005968426705	-0.10515466543117738	0.5825302597241805	-0.22863513326550217	-0.5238917734475993	-0.6485323692877563	-0.6581282354073228	0.5943148054012678	0.23315903483584358	-0.05104754838529298	0.01278871674976565	0.4792788274484698	-0.9670555741319271	-1.0151938730274133	-0.6755882394176194	-0.18583183223023156	-0.4417882473883191	0.7210555545189574	0.03708948725069063	-0.6637605885461528	-0.9394430008670444	0.424887026076709	1.833524911246267	-0.0028977846572848117	-0.9584501085236784	-0.7454547384893916	-0.5070194792585473	-0.1027496597840211	-0.11136671939310497	-0.6275224492932425	-0.15130684174242098	-0.3869500931636083	-0.6941314157133944	0.2761050122826593	0.6159615244081507	-0.4870996283556851	-0.8029792027733695	-0.12139797074016812	0.04022353773312655	-0.4743337029481798	0.158870246809406
-0.38150319306026265	0.11666137474855154	0.06371840986152202	0.40791189832866676	0.1251850352373289	-0.27474442481982575	0.24845143514039209	-0.16069163187818347	-0.478821753333473	-0.4645213137165702	-0.21281776751202486	0.6540809175113801	-0.214644448781023	-0.4598880938948736	-0.63311864766553	-0.7171892618244439	0.5320034752048856	0.18558274172467726	-0.08202175331029211	-0.09480030800561642	0.47043101020854106	-1.0000610401854488	-1.0002580319637937	-0.6485430383208635	-0.1453939918309917	-0.4519716831545881	0.5680051546819739	0.05121149536070798	-0.6508052996616553	-1.0195001317378902	0.4432933416338731	1.7904821675406226	0.08038828856512176	-0.9598994548066194	-0.7685950492502768	-0.5427479081747628	-0.22824523194646007	-0.16650957189732968	-0.5723440904485064	-0.2197414124717488	-0.4564483155823793	-0.7091420776662949	0.17058544579058776	0.6150976434110428	-0.4806724496244056	-0.8934332099197924	-0.19250648984068214	0.015752848184396328	-0.5507669881119851	0.20606087998732375
-0.32772228239309475	0.08198406172897789	0.15250852906476978	0.25844002479533695	0.09243806372986456	-0.33810039579534895	0.3782185999777913	-0.1411703299402316	-0.28104360485029145	-0.5186297722241286	-0.21968903754037677	0.6920051464586552	-0.12602773201553363	-0.41529506903713254	-0.6271591088836034	-0.7282328022393472	0.34359537017481834	0.15326896693243092	-0.13758111718919858	-0.10248264377696951	0.38095086304657527	-1.0361183806524978	-0.9712224268672498	-0.600584511142762	-0.11889661180967345	-0.3694736619086208	0.5261524179572966	0.17066124233498356	-0.5790664274150508	-0.9698219532138573	0.5067119160415675	1.6860519532040665	0.1164633711858489	-0.9440363273949126	-0.7867509827891624	-0.5806082041123555	-0.25473765550237415	-0.13237567676606551	-0.6179886452851192	-0.21026873434129728	-0.5306270037000153	-0.5999914235402205	0.13607960977567785	0.6507656519403217	-0.42071448198788364	-0.885988404203401	-0.16321056894503636	-0.06581164172391624	-0.5574918340748708	0.2130559517194491
-0.24744703953618866	0.06523058702149018	0.1593507607197136	0.10734708941911866	0.06040211314178534	-0.3769058100921646	0.45591870136476303	-0.1056323184309568	-0.07100798236846548	-0.537168431824965	-0.3368865539194477	0.7174128590932912	0.0037607800296455053	-0.3902823519744822	-0.6260935893087344	-0.7934401074008032	0.35186703901502975	0.14452848302743782	-0.13605292801290697	-0.09178940198149987	0.43136498554162894	-0.9523490260116064	-0.8562417679487652	-0.5846726406008362	-0.08307224340582789	-0.31138616811606457	0.4663468450869134	0.3028189580163726	-0.559158464368823	-0.9780554253096193	0.4282207087491396	1.5728837692885471	0.1944270026648669	-0.9762827697330028	-0.8354491684450451	-0.5157902362781059	-0.2825631433260569	-0.10858138538637427	-0.6359069935785684	-0.20034474815911163	-0.5928038112349847	-0.6373705586426837	0.10961331009263615	0.7077368374001336	-0.3525575063906671	-0.8292475663871928	-0.03623698570353664	-0.08960358439720975	-0.5726217712778652	0.26128216026069484
-0.12522682514166159	0.11538919065440201	0.17513808158018157	0.09726766914912004	0.08908757769333667	-0.3399306025312273	0.4875577106697607	-0.05223465340649229	0.15402617230026222	-0.6380868200168733	-0.49741128069675133	0.6543828655189219	0.21034024979496083	-0.2894077886723276	-0.5398623800110551	-0.8576010757438708	0.3113985899720789	0.1376220381707755	-0.17623639299277966	-0.05494894542670026	0.42446023375589936	-0.8649285329176036	-0.8030573982084575	-0.5310968678144118	-0.08375149217078681	-0.27067653050026397	0.38561268210601485	0.44727590720173527	-0.5328404471245614	-0.9503983614801552	0.283364927572127	1.4947129921118731	0.2753754340701605	-0.995264004304086	-0.9009076082342489	-0.4316768950374037	-0.3027625805667773	-0.027615865223960118	-0.6355988404221257	-0.1652638354906077	-0.6372526975667248	-0.6009967953095865	0.12726663978955907	0.7162985724867099	-0.24375618940149382	-0.7697987155365221	0.09223926131212368	-0.19881171902800082	-0.6385368562761551	0.3143109553642959
-0.03006788270689083	0.26205073737157647	0.24596460316659993	0.08577874706061676	0.14313659877114368	-0.37509447146696384	0.4968250508119074	-0.0304205765324579	0.29639350703498607	-0.7322095990566915	-0.561168283533757	0.620285882667244	0.41767445750392235	-0.2270830897999696	-0.4826028972618211	-0.8477191465426024	0.2312470399208081	0.1273413238723373	-0.17530205377396693	-0.0753675946964588	0.45141124869983146	-0.8325778960975028	-0.7364651049686267	-0.4149355734991391	-0.09318212089238034	-0.17774366222239402	0.2637567375507296	0.6020639854102587	-0.5386286921648189	-0.8912490632934279	0.15717566323471246	1.333208862172473	0.40211113867237547	-0.9550498669471784	-0.9707467065045072	-0.34766460968496016	-0.3050517592220346	0.0528996133366332	-0.600733078862573	-0.1520430008719008	-0.6148268605116163	-0.6309286285432878	0.06652927316035098	0.7905136576267049	-0.1208478568981765	-0.6875554039105889	0.19096788489481625	-0.19337726877037867	-0.6331869321243595	0.3147356259151966
0.07671638624308097	0.37173542967597556	0.19941134765779908	0.0036072165707101353	0.09576225799605936	-0.35314666583361054	0.49954094417450723	-0.02612400899468832	0.40027023063767314	-0.7575104224127706	-0.5965252296272046	0.6020059062106452	0.5882552555709194	-0.19123831480084114	-0.41516298740457297	-0.7803710311837173	0.26222161446584613	0.018677422459095087	-0.19978861987778992	-0.08529574053229297	0.5238221445025129	-0.7806769048019228	-0.5946522979660549	-0.29110519209825214	0.018908090789884435	-0.05190295680759101	0.14845633871073685	0.6543409664371682	-0.531040764607968	-0.8115326697359123	0.13126809851186974	1.2247729505421328	0.5428908032417674	-0.8850904655159957	-0.9305073061476786	-0.27283934355143663	-0.35522259261991834	0.17141732931171152	-0.6232699357343385	-0.1718346890856159	-0.5656747993777743	-0.5768147377582631	-0.013831266079800907	0.894441110741569	0.003020884980464822	-0.6417740541397337	0.27513964137471036	-0.17835234892553548	-0.6159496832769612	0.3088424402304281
0.18410065624555427	0.5215396829638597	0.21895400610338803	-0.05989447864635855	0.01310893391859197	-0.2872990560200669	0.5064641755105637	-0.026198980826723887	0.5456175085893076	-0.8355410106952419	-0.649201558777053	0.5538308730073253	0.8205686895500529	-0.09616705754371953	-0.3202211826810004	-0.7683178897467128	0.20565913145166875	-0.11607849954362352	-0.19228753827203568	-0.09814307741916387	0.6081292572033634	-0.680105704384575	-0.49278378216955304	-0.17729130038852867	0.03684698774338836	0.06890317403747925	0.12627912612464548	0.5831492684115522	-0.5679357587893566	-0.8055396638887451	0.12003517571863771	1.1950331131257053	0.6814281902553132	-0.7743889009817608	-0.9170009481236765	-0.1828304689581881	-0.3641439495527584	0.2506759059700799	-0.5710302718884768	-0.15849820078995802	-0.516387917883659	-0.5399529706038741	-0.10411823282821761	1.0118791488186343	0.13433222648123988	-0.514892492833259	0.3939946243453917	-0.15449029393763652	-0.5995598036694266	0.29214766737721387
0.27533142852435816	0.580061295345182	0.24725217879032896	-0.05777887840252187	-0.08417175942649593	-0.23383626441065278	0.4624801963755676	-0.01918706984503043	0.6939150978106019	-0.8259558077023733	-0.6405016133887276	0.5243281282704038	0.9849885959232392	0.029050970591698894	-0.2626939651047129	-0.7066283537676595	0.2126998823738889	-0.19043538683192418	-0.21694033650681335	-0.07671314989360897	0.669006831160661	-0.610909505829339	-0.3759777389902899	-0.034817936886904266	0.056095066377739033	0.22241529358545575	0.14564721585921467	0.6106094766800255	-0.5042908646832741	-0.6500765705660709	0.06438386032087408	1.142430819290845	0.8130978286875996	-0.6912130676588839	-0.7695671843275647	-0.0859928244300004	-0.2832570499504131	0.34528078644399074	-0.4185012792325651	-0.1428442312757781	-0.46412578530062953	-0.4912225030623201	-0.14064960419734346	1.10579650130902	0.28337790530152585	-0.46386715546861046	0.5332153690488436	-0.046289091484693554	-0.5515225670693089	0.29663422004122364
0.3511287043424939	0.6991832597652631	0.1996031142400589	-0.023145020143230083	-0.14921416986400157	-0.20730979725248888	0.43619402340732166	-0.04500055317712958	0.8287744314691649	-0.8145558822509178	-0.6230569961008262	0.5469092108344359	1.2144242326027932	0.1283892958218523	-0.24981125895280326	-0.7039555078998639	0.26750373341827793	-0.29085970279585743	-0.16656970797066153	-0.01749448126265295	0.7659012991929178	-0.5667249999126394	-0.23344138865444397	0.05771012214338076	0.10115202954674599	0.3387050071756152	0.12524851268895734	0.6446534392138277	-0.3996823927170183	-0.5533047703810829	0.09836352907859855	1.150072051602668	0.9122164997582951	-0.6936680688193176	-0.7049395637143725	0.04405937568429593	-0.22793330959143784	0.44492108137092157	-0.31334237279706456	-0.13367434156220184	-0.4556732180324034	-0.4218490543926176	-0.05923038688441804	1.300203124774854	0.43065863133183857	-0.38815111102503763	0.637409593333143	0.0330855074057241	-0.4520238332236047	0.3135970573617849
0.5057759143948587	0.7847639532570398	0.15930144931284831	-0.023246083849146795	-0.22200922318779961	-0.16795825597434816	0.4993514632422338	-0.044185404894266665	0.8535788191738101	-0.8112633687390224	-0.63978215550776	0.4931007534904036	1.37052667417884	0.3037111495150357	-0.2002282865079712	-0.6260414174778106	0.3015288436731218	-0.356437276841516	-0.12280021467613214	0.02848380355074852	0.8611909616504638	-0.44424104053450153	-0.11600684308876026	0.24435946404999118	0.11760348857327566	0.5019139872969597	0.23068490505931366	0.5974726834494123	-0.28822138770436845	-0.49436719124585393	0.14390042503306777	1.2016440151171426	1.0598701014407959	-0.6218609684896066	-0.6795962846123702	0.12484478040078413	-0.15785387980370097	0.587449435255365	-0.1646851477426597	-0.06753174500184721	-0.38874554657853255	-0.30208816245577247	-0.011574874474652075	1.4619672500733973	0.5929448942966452	-0.2703327914602555	0.7744365693803283	0.1615849708126789	-0.33188677900904195	0.3466296540669564
0.5630111168357124	0.7856952103187645	0.1636813980516068	0.0008299859321440901	-0.2288016448967864	-0.14919916104577308	0.38963626160893283	0.01112881278188288	0.8687168791818916	-0.7831011058748629	-0.61526435994072	0.45640525457381986	1.556641459577596	0.38055113362826004	-0.21067753238970582	-0.5019833666641894	0.27293271618701154	-0.41013048494379606	-0.15319088750005844	0.1397667695244941	0.9868230361229949	-0.28019617368154615	-0.011909800335221377	0.2867462339710565	0.18557447025104595	0.6647738789891624	0.30920120792234196	0.5297307110790463	-0.2754390286178614	-0.38619796755127556	0.21861600446096707	1.2150083983732678	1.0857603824096835	-0.4716277376398521	-0.6094672937796457	0.19897646864665441	-0.02461961260325717	0.745186210311528	-0.060494738893555534	-0.041941332819978534	-0.3245110552470444	-0.17028098707931658	0.05002461634588656	1.6277712233284902	0.7655733221813992	-0.10916536385524264	0.9361009074882369	0.20692377034051282	-0.22784490928438722	0.3759333329447782
0.6518847421225468	0.7901581511022873	0.09684033394901734	0.03602845342848578	-0.289991739420578	-0.14250936758163765	0.2923090936538735	0.08579394186862838	0.8592372327530006	-0.7530188294879651	-0.633194579350767	0.4066334233306149	1.6099878283264488	0.5120287761469319	-0.16419573136267834	-0.4763253130849436	0.3801811381894969	-0.4325725477941823	-0.14155578476174202	0.18945045992789555	1.1273737925409244	-0.1237680725880554	0.09878996880891014	0.33668837009952085	0.23674133321074092	0.6794660356485702	0.3185896214227996	0.46468295180100866	-0.25092828593010463	-0.3403439495495924	0.25332999801134726	1.2549536369237584	1.1662752107802432	-0.3709963025596833	-0.5173338977369247	0.294631589676366	0.002669922552581129	0.8648813310442037	0.048602844791929514	-0.03123536680547858	-0.21687659911020124	-0.14188168160531442	0.036414531721771365	1.6876568028584704	0.9114794479673642	-0.06931615557870537	0.9829228868320161	0.28607013127061853	-0.1635105495727754	0.4478451534745095
0.6307757255019938	0.8010872649974402	0.08620660301058529	0.08213910613157047	-0.3189069711824148	-0.08565975010531343	0.2233624371533347	0.07215861030761198	0.7907243056747237	-0.7549487527579166	-0.5947591713829844	0.35474134403445035	1.6326518915173067	0.6060002133068085	-0.14933157070124406	-0.4064994316040645	0.3679080526593556	-0.4297600094370747	-0.1969042057986099	0.1913073260999626	1.180888968993185	-0.07753107751026948	0.10330390788871431	0.40012538377620055	0.2747546061239388	0.706930422961265	0.3609614140653703	0.40047015659045193	-0.18397847245986526	-0.23418150892956283	0.2577237362510032	1.2980103429943868	1.2085965612076686	-0.3449076922256803	-0.4525585072136442	0.28693653816069065	0.09526911851855573	1.0262307359700364	0.16619775176630763	-0.003906316704561904	-0.13595689297887747	-0.03318267571499085	0.1463712336131002	1.7340189516121665	0.9805211921060465	-0.08262428739936094	0.9367558761673538	0.39446824490500865	-0.18189855869916705	0.5228890956753427
0.6521933140924042	0.7936211917974225	0.08644658519066735	0.05806438386635745	-0.4088831248572853	-0.14502721212893516	0.16556931734803865	0.10033438791095435	0.7374087024990271	-0.7238110882927147	-0.5920487448012224	0.3971595290939757	1.5690018725182893	0.6114817634723297	-0.21915941506860243	-0.31867300994243514	0.3741410525919131	-0.45928972071982266	-0.19042573840534774	0.1555243673202858	1.2189463863507677	-0.06224170195055932	0.17955836012816812	0.46536608978994626	0.32249067847914703	0.781329073605434	0.3865656732147615	0.315530860769396	-0.19836181350727286	-0.14928865232753602	0.26439090658419656	1.2824450606779787	1.2085513443446407	-0.32773204527034333	-0.35849509361914056	0.2787910089908564	0.13597949582259788	1.1056344408399663	0.1687084422376479	-0.06967895564543769	-0.13232224124490116	0.05071063450281736	0.1746726448501552	1.8152462455149294	1.019315771288252	-0.07097919417163395	0.9435524936789413	0.48578580530037385	-0.15660502168531173	0.5921752952906976
0.6734186574476262	0.6518081308635255	0.01653068091771142	0.1491605133466654	-0.4034544458441619	-0.12480479039435537	0.18435807433697365	0.10706004280669094	0.7404633697568288	-0.6775932660044076	-0.6560459928986578	0.38704978084145425	1.4516807877162303	0.719209141997422	-0.27391281312088944	-0.3472445921927394	0.4550094972041161	-0.45938291113018226	-0.24880646279652083	0.15821716720093174	1.2964621773495264	0.010688850012008599	0.2077485572280961	0.4858392425217824	0.3895977338113165	0.7852142878001345	0.4147207769900792	0.22140915029346125	-0.1760527623939385	-0.17196433140701817	0.2899931526823242	1.354727550319243	1.173954965755913	-0.37966074789361237	-0.18707594728334093	0.2378729889891838	0.13245185746051064	1.1402209288292973	0.251332878725422	-0.07825955777553979	-0.13346725813445987	0.0873780391037409	0.21807101148003544	1.8786933269995267	1.0120496669451147	-0.06753077851457324	0.9549880962488346	0.5262406108278065	-0.14868593583591302	0.6137756478963519
0.6475328977539958	0.5210912151896618	0.07082801892258607	0.16124099499379574	-0.38823379706342087	-0.16287749305979715	0.16639470777271745	0.113240448014895	0.732274645551606	-0.6688925079504007	-0.6200475408438504	0.32621497132191685	1.3932979604805205	0.7927601960113335	-0.2690805788739213	-0.38599199001461004	0.4598311109698366	-0.42373369623380946	-0.26176454401153515	0.18846379990171455	1.354281741223838	0.06724867113904757	0.20116471761189655	0.4770663274093116	0.43019597914673274	0.7897262436759522	0.4251825725786378	0.13867140604879827	-0.1816542537968659	-0.17524809347659845	0.27533914020128286	1.3486429857444855	1.1154394550432571	-0.41432906403597486	-0.17360898560479385	0.2349356716063246	0.12835617220037188	1.1310813084531002	0.26701080202080457	-0.11587549939094344	-0.13513589913603993	0.09692277859982865	0.17816026979360391	1.8666295018484687	1.020992476438726	-0.029795731943529375	0.9387252992300826	0.5322419266077715	-0.18430636274220105	0.6285304805253485
0.6545920938104656	0.3531915160230344	0.13004115628749688	0.18508798704167845	-0.3729331298512387	-0.21049012213029875	0.15898198402828592	0.12616968123055428	0.7049166281667887	-0.6830411495353753	-0.6448043037709982	0.3278161773619116	1.3002602479723684	0.7753888885817718	-0.31592333414146867	-0.3763165413235074	0.4926925121717745	-0.3769171638293261	-0.3141494474034571	0.21716937969957298	1.3736785562420721	0.04325356224204226	0.22018302489747352	0.5525928322586509	0.4958040381498023	0.7475785476228869	0.38014815360497733	0.17900423163320248	-0.17417946872370052	-0.1617848268759169	0.24814548745885645	1.2945388805430305	1.0173355205832346	-0.4792828534886656	-0.1821068983322697	0.2223846695636909	0.1834971013068904	1.1604884528682828	0.2590845724095472	-0.123564696254532	-0.19729406130203508	0.11196560126301487	0.20511045461277894	1.822041681165039	1.046222132749422	-0.06301827302985212	0.8772711690272865	0.4267064838612152	-0.2211915631205319	0.674423117335062
0.7682727013883712	0.28320423008814544	0.13504352456181015	0.24454309147387998	-0.308684045005459	-0.2330500931323542	0.1895501389736125	0.10656659183947233	0.6629719626618431	-0.6535323997684956	-0.6754509092796385	0.33219332147124386	1.2982504671707091	0.7451812765917112	-0.39581887516334485	-0.48550039489558294	0.5114487639656324	-0.3580033934600607	-0.3720647218279572	0.17285053251092566	1.3425326585749713	0.06920938232951529	0.22532404985561935	0.5688679306802495	0.5682217939789673	0.7478253116186304	0.3690838476826202	0.16025978717149303	-0.25142913912978504	-0.24714660072781855	0.24588641658171145	1.2992038000819646	0.9194801216202843	-0.5376916358353567	-0.1800069252151085	0.18297882619647995	0.13504739966621243	1.1806730100541436	0.20806047173202846	-0.15061817056844543	-0.2603573605144426	0.12654279277293345	0.1902260956544267	1.776811569777441	1.0680330525844752	-0.0667215605019216	0.8071443501078882	0.29343192430420784	-0.24055158302834104	0.6721826627342922
0.919071333261121	0.2561451489776914	0.17249718179023737	0.27991943109263256	-0.3401552940916459	-0.2955511290484365	0.15663787522219383	0.09614005468959541	0.6749716129525041	-0.667549737202884	-0.7687478559469217	0.31133907295034496	1.2468731615864936	0.7375854977924441	-0.45606896677022535	-0.4889383587274295	0.5533572251735144	-0.29662974237063083	-0.5009920697391842	0.13850037883042138	1.3316173817915078	0.13214865067257237	0.2750812569926232	0.615628145320738	0.6007839960226811	0.7310876029877689	0.3747805488681711	0.1517395359832317	-0.3073134068055736	-0.24676516272175247	0.2626212314167397	1.2982526568239523	0.8513550383636368	-0.5678717610792711	-0.11724605942149191	0.2133576066412115	0.11440745338342886	1.1856666221735706	0.13859681453292963	-0.12289731608885686	-0.28819274500393993	0.19570230280464793	0.11952799914746333	1.677199025613184	1.0994641111981234	-0.10781199451754934	0.8473970688838675	0.18385532708389524	-0.2964064530603139	0.7112989119826107
1.0804740653678746	0.21616516214842085	0.2073121308468036	0.3209768984999303	-0.3577444884430744	-0.30030798939632836	0.1962795829925692	0.13452835894045778	0.7110723431215641	-0.6987233245017379	-0.821088097312232	0.30785675286336345	1.2867503448173223	0.6737386011046438	-0.5283812169011665	-0.5025394706148827	0.5545246680522562	-0.26917481202964266	-0.525599010834388	0.11597023366070384	1.30372413914805	0.09011521838778844	0.29290677453829383	0.5698365383593761	0.6145101122545042	0.6765640220134644	0.35083885165161527	0.2302087998558468	-0.3522228535638577	-0.30561387937644724	0.23656363307435307	1.2137052048997603	0.7606003202626556	-0.6737880643452824	-0.07564634224904489	0.23468189294302447	0.07597335411269708	1.1313353242812456	0.09731580942535939	-0.17260405912183635	-0.2613676765653248	0.1594418011034249	0.10225551705094627	1.584158399933989	1.0704088624114976	-0.22285730873504236	0.7599775711606203	0.05907479985378712	-0.3607408127719266	0.74319294013437
1.2261800352460268	0.25086421212643717	0.1927433496404501	0.3780024314419178	-0.4015843007893161	-0.3193155144488451	0.2520659274696865	0.07637884288912936	0.7401593202111338	-0.7477257857572155	-0.7917091689224544	0.29620861257241426	1.2365047807338854	0.6382694029685115	-0.5663247700225478	-0.5021214425881653	0.6732366821431615	-0.23098615845096743	-0.5722781396348633	0.09126632295141093	1.2453780322840604	0.06772402833136155	0.2374787009686691	0.5808906603423148	0.57243984019495	0.5986669669502456	0.3463148169258322	0.28618662304254794	-0.3895161556836193	-0.27409221980157306	0.18868625583614307	1.1662774983044855	0.7639045093030987	-0.786467629643747	-0.11405872027804562	0.2589580288171177	0.029758921211175526	1.1233296097436483	0.024036572058891998	-0.16697344021651894	-0.2617405839448055	0.15169526479983286	0.10298851825446882	1.483026677681698	1.0310057183387231	-0.3124197742725673	0.6944912429746535	-0.06650828961584856	-0.3779597035628174	0.7395430307816044
1.3473508600446475	0.313533007368633	0.21008124029459982	0.3933937600948493	-0.3946295559765475	-0.27267040016483646	0.22025609823331932	0.08117976638787099	0.77068924429722	-0.7722920491010479	-0.8131830059238375	0.2875347703557576	1.213904404103495	0.5769357122050534	-0.6353147236153649	-0.5101336464335728	0.7028932161673171	-0.28979060169922854	-0.5381432313647517	0.10715883829970715	1.2116603308113323	0.020870056943921734	0.20899677065714303	0.5775016650163958	0.5421081529082451	0.6063139831646982	0.3546204059084378	0.29372038855994265	-0.3786450399224101	-0.3574702365801716	0.10360080421662884	1.1735128762322744	0.7320980527582368	-0.8587542872259168	-0.129025432254252	0.27758940090199147	0.02961103603276875	1.083488044138503	0.0011327098294948205	-0.19514818986406138	-0.3415755120709478	0.11735042279823613	0.09313865154806633	1.4568260341318737	0.9821490745364855	-0.3452854948178801	0.6576970599594454	-0.19453039258293425	-0.4483213030900159	0.7314926315675044
1.4546494156110485	0.34331492853670975	0.19177575025683147	0.4266167690195573	-0.3863556501654307	-0.26513049349176837	0.17568214437737895	0.16416813195483074	0.780874904077978	-0.8221962973530111	-0.8818522575964366	0.2712075379479344	1.1780478265179581	0.5344229853610357	-0.6821574788829123	-0.5006684785074242	0.7080633203446018	-0.30234024362767514	-0.5815768211119032	0.10848182678637594	1.1436022806287227	-0.0940873403677404	0.16879177451169042	0.568106396839066	0.5139488030878466	0.6055726530860095	0.37108078271612277	0.2777457016873234	-0.4277728454901891	-0.39560663198001056	0.11475282502654308	1.117454583767733	0.7269069905024439	-0.9416516188236175	-0.049542834692411705	0.2939629258784925	-0.009748761524928252	0.9972051446827439	-0.05971781406249064	-0.27734135127323045	-0.3495490367824572	0.08122695368866684	0.03263344544239312	1.4444619380766153	0.9940166629391957	-0.42692730896039305	0.6478725297726706	-0.3128531281124541	-0.43103864220809784	0.6763715227529834
1.516650340697485	0.3787713399089052	0.15605895035913528	0.488912437346032	-0.43407864267751295	-0.18811820329801462	0.2542880220390863	0.09568477120050592	0.8017654268891306	-0.8622539730293326	-0.8709939385652081	0.2554786915550582	1.181318810025281	0.5250745145344585	-0.713823896848576	-0.5390928546722852	0.7824647786050537	-0.3442888714021164	-0.63117246398926	0.10652890124776815	1.143770801457039	-0.12898821912258693	0.13038124677607654	0.5295397431852137	0.49224109648100595	0.6042580188945238	0.38181738078234695	0.24856461195384064	-0.418450432059488	-0.43737549085299704	0.0943486149330047	1.1089755504443872	0.7296755955903769	-1.0661629735631402	-0.014773341262157697	0.29072812655839575	0.02483172269258896	0.9528257233739839	-0.019704631867581347	-0.23189549283568853	-0.3529924539628535	-0.00010748262380295138	0.00432290429710967	1.4203936996646322	0.9562409428675647	-0.4818572825309686	0.5745988498432544	-0.483698937789819	-0.4020667303981632	0.6455638611267865
1.614139491301461	0.4938067561416652	0.14191315144278968	0.46918075940303927	-0.5430100196405735	-0.1729639657375313	0.3020415233570566	0.0876096233281218	0.7746483301189093	-0.908935075999899	-0.8678464700735151	0.2538014475131638	1.2189325102545532	0.46532620274096514	-0.7046992337954179	-0.5506937657894776	0.8406278282952038	-0.3742638257565834	-0.6379994456432825	0.12017946821465993	1.0955034583492087	-0.19510414698453396	0.1312926460617903	0.5229529846569416	0.4690272016504082	0.5702511084640172	0.449855641523271	0.24613537240062494	-0.39160234280638506	-0.48599350924566576	0.056649098612437596	1.0396333740828898	0.7780588564462314	-1.0999608408278354	-0.06178899371249019	0.25337103210951495	0.03905848662155879	0.9308568558384106	-0.046699719788629634	-0.2114593827172749	-0.3621382464878066	0.04938085904709147	-0.022127744114682563	1.3183915129355155	1.0024265483760944	-0.5671450379871746	0.5562160622493323	-0.609000086249656	-0.43055456924438973	0.5684769855116506
1.7363119505101767	0.5713401988076792	0.12144343854811637	0.4463430568982357	-0.5884787786268868	-0.1741893447033064	0.3762864686532373	0.10284798897049015	0.8066327963113029	-1.0066253640368041	-0.9210710184612584	0.31902331914228166	1.2167368899813644	0.4561380248434542	-0.7599490794217542	-0.5461385270498599	0.8613132234387948	-0.4054088374855671	-0.7145086437363962	0.06336095629367063	1.0066747084837788	-0.22404165329446452	0.12358661726710414	0.5350424758296023	0.4160036740291475	0.531931048742339	0.4842828792620291	0.2209987252080598	-0.3452070283923626	-0.4833450859677268	-0.007015664096419838	1.0206092202708483	0.7803268011915452	-1.1023767206903963	0.016651323108373993	0.2815668267762786	0.0703804625250678	0.9161952964430522	-0.01717751077097396	-0.19523605599642743	-0.40003842505380255	0.045282465923295635	-0.0033514357056010553	1.311393755713591	0.996678991076279	-0.6044442537545552	0.554794704931889	-0.7401250320758832	-0.443381053462395	0.4648926427321244
1.871937902706306	0.6826608832475397	0.12795692749061924	0.44479341340752737	-0.6048837001929707	-0.15623633739208104	0.4143290721921445	0.11947265194341543	0.8190202386072769	-1.068553851814714	-0.87127124293496	0.33519296554616906	1.2256697131185024	0.5125283752762126	-0.7836484893759288	-0.5414072098383816	0.851935097541866	-0.4322140235765469	-0.8055717515016874	0.029171786526439918	0.9955333836816104	-0.21608617193229027	0.09812938139027991	0.4819591540501362	0.40029708980631684	0.5775628694215189	0.5467524670561119	0.18377616172956343	-0.25424774721404314	-0.47341474568432185	-0.04180357264065099	1.036112765525489	0.7925946829537214	-1.0987454259342821	0.11858963589223277	0.3148890652345365	0.0421210732949532	0.9002322774551287	-0.005968313413112031	-0.18754628421812383	-0.4004041611375241	0.09304112069752185	0.0431184929070085	1.3465495374062946	0.9925256216536408	-0.6848512139533538	0.5931487673759861	-0.7770249940776768	-0.4333305006310817	0.4263901200274673
1.8733277010626104	0.774364534717632	0.08479958420133632	0.46509104810364865	-0.6596677477195964	-0.12623813786895058	0.4493428517378777	0.11141249843743702	0.8484061118604123	-1.2074359860965993	-0.8132481788402313	0.32787568536339695	1.1664892378139793	0.5322876963424512	-0.7666576253514285	-0.45809042385891086	0.860389723848149	-0.41337920619383645	-0.8685313112792856	0.028948532973549407	1.0589229331665302	-0.27052719541229564	0.11457661409040365	0.44322163619120386	0.36683166284977264	0.5475294592427922	0.5787872985858296	0.14308758213078474	-0.19595445146274174	-0.4590442294848168	-0.07475093320559409	1.0582897537629008	0.8645953393528061	-1.0987637430848216	0.14592760709265357	0.37317499476172244	0.051215487351461544	0.8527817686837874	0.038093041436140264	-0.14229838808098064	-0.3331270085369854	0.06477465293991765	0.038837870220248046	1.3753594869418069	0.9424777493254952	-0.7255593402464701	0.5978961610432514	-0.7928181658804331	-0.42864339894057046	0.3698581455953348
1.8443035685168152	0.9059703775867789	0.11578687227604464	0.506043409256793	-0.7144083566691528	-0.041127864217373376	0.5279114073977739	0.18733170180551204	0.8694216041882266	-1.2770787165933486	-0.7705726976059297	0.3249807312910872	1.1698635814768161	0.6298604593101135	-0.759301963260822	-0.39879758189970277	0.8348615565924214	-0.4427523058147299	-0.9131996045094573	0.06868211421861672	1.0935394123902782	-0.31151001145448376	0.12550621055729402	0.40947991611655643	0.32430059582544735	0.5651123517600125	0.623116312513236	0.111336451853788	-0.11143659436959161	-0.4155633706527394	-0.14307873133790125	1.1101848142059567	0.9146490574217438	-1.0416010271685665	0.18481926250519512	0.3649831317423109	0.12457157023041417	0.7901965190211158	0.08624702382132082	-0.13423559247138167	-0.2900000310568651	0.03930756526891871	0.17448613386776493	1.3235956733660474	0.9016718116066642	-0.7402208414048196	0.5709927579202918	-0.7702106737985619	-0.39344424112046295	0.29448547170559825
1.8308966062232703	1.0814940289147486	0.12070815068128993	0.44726745292834513	-0.7197467291667912	-0.053265300525932036	0.5163545059906445	0.21297070523759998	0.8815127270117025	-1.3189789858922985	-0.7439425328075581	0.31719950909672684	1.1414207459549552	0.6746617479735034	-0.7639585981475365	-0.35574449540264846	0.8666413929098968	-0.4371285234117697	-0.9757796964570848	0.09051836321043225	1.0726980557818515	-0.2861579938052852	0.11879499763522108	0.425948509763775	0.3472916703483865	0.5747627396344808	0.698267916621187	-0.008858871175693289	-0.11035810292212019	-0.328241871719126	-0.16857539254733403	1.1734030689113815	0.9197558440479263	-1.0097863302681775	0.1925732834878455	0.4226558630803604	0.16623659355847112	0.8094016106652375	0.129255479955304	-0.07769033471564099	-0.3237326110923772	0.06474948368838994	0.17671513574822664	1.337021154809944	0.9121423367295186	-0.7092029415183166	0.689519503713852	-0.7826593390194942	-0.37810560180137937	0.2047092707256503
1.7914924554692013	1.1883185951082003	0.15582006398809586	0.3901287286357328	-0.7487899904189345	-0.022939005522659015	0.5958360152333161	0.1965914046240656	0.8496777089010916	-1.3834204616918708	-0.6806634646907692	0.32378946926133156	1.119122097455308	0.7293976881748742	-0.7561650216029648	-0.3398796984129438	0.8573267420522175	-0.42983507948986277	-0.9747857429568267	0.06865375498352069	1.0542974763430604	-0.33244109743290257	0.22286730770800642	0.44395488125671145	0.3052699435777633	0.646238354084477	0.7783272235932676	-0.10766228555410999	-0.02950178123343397	-0.38268611114290274	-0.16915889531613273	1.2533628967600317	0.8901548585121152	-0.994691768696965	0.2779100704176013	0.4845411995956145	0.21093242397903103	0.8436524553828247	0.1149858418433174	-0.07608057351200337	-0.2895054506926683	0.05979813259614675	0.24143966372826506	1.310011224972866	0.9006380535439655	-0.670379592297186	0.7300507723878453	-0.731753323361702	-0.40263099908240535	0.12264345034595717
1.7552964736080992	1.2207981872241225	0.16639790866541287	0.36499081618428525	-0.7706475965275748	-0.026970491837773714	0.6466714526239613	0.25245632448462507	0.8094761749017574	-1.3956292702596804	-0.6858568515970794	0.35656295007995076	1.1203759918671474	0.8337460449543903	-0.7137339292751128	-0.2893616447600028	0.8565438832348107	-0.36527871702439624	-1.0703210682590343	0.014158890176533347	1.130414747503937	-0.35000516145098337	0.27528934877476946	0.47155567390773284	0.320719545993318	0.6712708673116337	0.8531390390893702	-0.1674918235891973	-0.0013945732499570935	-0.3588442377552049	-0.16623344171138338	1.2413581120945532	0.928547363697539	-0.9353626438459255	0.32258369752862454	0.530774296553992	0.2832063722730399	0.8693910591477053	0.1096987419493437	0.006841004841811304	-0.2554143058691939	0.007500622796385431	0.3179587288674678	1.3252206688475938	0.9322545468078853	-0.718852388434527	0.7665769452309091	-0.6741165255017708	-0.36896039101995465	0.06800062497580808
1.8013900238515856	1.2960229360933793	0.1735524458971752	0.2418076338337632	-0.7804441387769894	-0.04274213590881339	0.6512706716164393	0.25887936580377946	0.8604469892081156	-1.3993355157177663	-0.6633083004253681	0.39635286507382655	1.1139185922524684	0.9090299006321525	-0.6956710419957323	-0.23971511620518654	0.9491054257636231	-0.35831661678376936	-1.0973332163248746	-0.0414016784821165	1.148832923495082	-0.316045116677229	0.3561027086044855	0.4932701381162071	0.3342640668850664	0.7282063934296871	0.874517810924288	-0.15863501544908876	0.0603707099760117	-0.3989717954350584	-0.16702353148338095	1.3278039727568558	0.9524436083987633	-0.8606734216143626	0.2876371222315963	0.5784347335208444	0.3112486534752807	0.9034684567093976	0.16189786597421477	0.09887689782002981	-0.23142321399303395	0.0799531099030028	0.3646112556446576	1.2821647114936099	0.9122269169346499	-0.6734954002356615	0.8079408522487027	-0.7000327221324761	-0.34827182754907543	0.009887070186330343
1.8336504886050562	1.3542024773918329	0.22279810422086938	0.15824816178261275	-0.750959633031466	-0.08469957291742079	0.604375576340137	0.3199977664037327	0.8685764495188384	-1.4208986301683557	-0.6657452563383444	0.4248627077859478	1.0995421342582672	0.9834491105100582	-0.6662245468066035	-0.13067187206027994	0.9847721747786589	-0.3058814792213454	-1.1055152764532965	-0.06044930958193613	1.1726972324398812	-0.2848537805386141	0.4278944858660571	0.5383986561757367	0.2912420246237521	0.7683382969377586	0.9085327755169169	-0.16558464950332225	0.05743447799562216	-0.4232104342095043	-0.1387412539643998	1.3375911413560486	0.9702833926376364	-0.7822005970309307	0.3179462232802638	0.6236385700234585	0.36890152246430363	1.0297395679793302	0.19217843485818428	0.13742429709380025	-0.21294995611722745	0.19608263816106902	0.4137875499108417	1.2217396077721285	0.9213851881974282	-0.7148356086299976	0.7825642037018977	-0.5729698152992497	-0.3965177662652818	-0.0505925062438836
1.8162676009697318	1.353852397955853	0.2903678813360365	0.1019098620408532	-0.7344781223952872	-0.12548404237880714	0.5730739005130514	0.37992207018798424	0.8841267800973519	-1.4374069064368578	-0.6591397895768505	0.454839312534706	1.1189164211862552	1.0666622010803992	-0.6645325060574966	-0.05672778114044095	0.9486075823185312	-0.2588242049234329	-1.0865762778093924	-0.09038604221578811	1.152233795632788	-0.2436364695858527	0.5055942260316398	0.5637329521196415	0.287258999251006	0.8325129900363836	0.9392026205102806	-0.19175961984320217	0.04998679228714307	-0.38111043684773593	-0.049843374385705	1.3933369771362814	0.9616728571091786	-0.7188018791686804	0.281022650625644	0.7185743824965379	0.407954536939134	1.0591433064674256	0.17899895168325158	0.17932997444145066	-0.13912062962466196	0.25097118257645334	0.45876278211911703	1.2878827044874777	0.9393464480185066	-0.6744804798006685	0.7459190825240063	-0.545657339381931	-0.3611311630260937	-0.1206702014707192
1.779463046612521	1.3931665474264947	0.33889249731044335	0.12255919843356074	-0.6796574950142881	-0.12601968707642067	0.5814713509206658	0.45624748457327235	0.8615034325448491	-1.415621565904992	-0.6142024247736101	0.47500260703834607	1.133416076133493	1.1138128926749242	-0.6410531372769731	0.03422751696358557	0.9347264624607421	-0.31258342289971836	-1.1206894039382067	-0.06830783464367782	1.1502088385310945	-0.19970599982227377	0.47955880753159763	0.6243591930452093	0.19000531949284372	0.8807331227693471	0.9796148312605786	-0.15767018325360918	0.027425042234244145	-0.320850930509948	0.06155709654942489	1.482867409145699	1.0169301565294844	-0.6405845725479269	0.2706328379913455	0.7212250637313891	0.5010194138924329	1.1352544238074835	0.19179248565896886	0.2196081161388408	-0.10813704629685802	0.2921438832008732	0.5437348380056959	1.2092277848549111	0.9318052860977108	-0.7597032429440468	0.7959571839335257	-0.507601270064834	-0.2931416176424132	-0.1481312898519366
1.7293703056803207	1.4547107410818674	0.3376629995659126	0.13788584631470538	-0.6468247894731355	-0.14827147893738285	0.5331006011111961	0.49971342653929873	0.8857913225254748	-1.4117530483362757	-0.6466048653239007	0.527105168339768	1.103884304831825	1.1461452634911506	-0.6569676422599224	0.09219660350485741	0.9363880149587388	-0.28820636472311245	-1.044626166527446	-0.02690576495414542	1.1146380847373625	-0.14511962462803663	0.5165954348514342	0.6132643352252988	0.14412616865258016	0.911564270019481	1.0310927365258458	-0.13738164604989894	0.013316712288142518	-0.2589212845891195	0.17666689834674312	1.4823026486247022	1.1020426582578124	-0.5692709175314198	0.19769722730581832	0.7182252078385105	0.5876388044954992	1.2083091871897815	0.2532775019517591	0.26291143128209304	-0.06678496451715027	0.3530716496912055	0.4605613740402136	1.217934035349925	0.9761579766731195	-0.6907935503202701	0.7800632773202534	-0.3934151610970449	-0.24300866395989623	-0.22563719255550385
1.7316233708570603	1.487280713182895	0.4489007669836894	0.1761539554387272	-0.5965686420456853	-0.1515409032267331	0.470253220983642	0.5640951465191458	0.9700220651015037	-1.288720316004992	-0.6747314513986719	0.6114522504465968	1.1455353153779873	1.1588692459991645	-0.6517939648124613	0.04838346605013551	0.9105138465086711	-0.32384134219567945	-0.9694972683354994	-0.10637571509675044	1.050425964108927	-0.09994971313207388	0.5919907636985813	0.6471033686882702	0.13663889260849962	1.0161404565631216	1.081127894068557	-0.024601742703046603	0.03577343912226197	-0.24000008722846142	0.3060958636621243	1.4911384256935167	1.104678942389698	-0.5268326924747717	0.2612465175050639	0.7054782604840338	0.7007398681361904	1.3504965274080838	0.29525010882789776	0.31153090518687054	-0.0609756173441857	0.47901648689928444	0.508387746161121	1.133728118306577	1.0513922983508048	-0.6609862915550568	0.7587775480864681	-0.3965090534479382	-0.23232427507230985	-0.23019287763477694
1.699433926636334	1.4216968774084202	0.49991506110031825	0.16883559561434644	-0.5116233614676251	-0.07726239262471558	0.3895228601418886	0.5682063291631556	0.969773414413712	-1.2441133231263435	-0.644576837513783	0.6081065783630271	1.1655078383575854	1.0898356445336155	-0.611379013287516	0.022840686866136238	0.9158034331127782	-0.3284801537335874	-0.9395342133380978	-0.08660148419046963	1.0736601811213484	-0.07327042794128698	0.5758257084015839	0.7035043980789524	0.0538364518608934	1.0283483746655377	1.1261335691751764	0.031106916036525257	-0.011884958754086185	-0.32873039180865254	0.33866520803848615	1.516631895313209	1.1662089174009642	-0.4833298818941397	0.19718494035637574	0.7564612200662256	0.7205002646983207	1.4526880020434754	0.32502768083011435	0.32356885277826114	-0.07283204014453634	0.5640113713589645	0.49046364947157917	1.2130606546320408	1.089612694839649	-0.6457181954769878	0.7406160947358351	-0.3287909997985451	-0.19540622343496458	-0.25442167288604367
1.6071500912857932	1.3243313202890952	0.5602294865519079	0.2705178114103098	-0.41727248583376786	0.04451763484047054	0.3385223446663079	0.5427213587677965	1.065098100370983	-1.2552896599062815	-0.6047025137840645	0.6414597111961241	1.2107315605418134	1.1610571859798535	-0.5079965158584392	0.04270461864476703	0.9322173314974771	-0.3367883376794109	-0.9458005914608325	-0.0637813507571872	1.0634671751329823	-0.03396947614534647	0.6649889336744736	0.6971484759601926	-0.05831498082463439	1.1188967468690874	1.095574811590672	0.13170848681615294	0.06616078975925026	-0.3733537482874699	0.48187213770563514	1.4854525156041694	1.212664470876406	-0.4249452709207766	0.2349222559553595	0.8016450071345249	0.7923794361306508	1.5324929684957993	0.4230443801114028	0.3227454215949532	-0.02612993268524384	0.6938262606478116	0.573061929218639	1.2465288174995397	1.1384598262339927	-0.5953835607310114	0.7105417398008674	-0.2556161196209118	-0.17534763116635582	-0.2690142559690134
1.524147904869865	1.2199676066015028	0.6073481795261063	0.31271392990425717	-0.35512559949401756	0.10007164205015875	0.30796997979867113	0.507490050207759	1.1055985305338807	-1.1552325526191207	-0.6066372548707164	0.6783072861165071	1.2927212208717047	1.1109709107427908	-0.4222108086414028	0.04647953840118042	0.9428886057430332	-0.28340058703331084	-0.9747089322480409	-0.05479304204022456	1.0916798628807178	0.025733411128562513	0.6778117044316584	0.7163950273787405	-0.024354340550321034	1.1842757467649256	1.080371111095705	0.28338885802075364	0.05478243083143386	-0.32599577471901414	0.5649033698473611	1.4782879981564874	1.3187968790091713	-0.3226996631465947	0.1459111211338963	0.7852200050950163	0.8568046386908069	1.5754505364297389	0.4960649330064192	0.34972961868563884	-0.05620252240843202	0.7391420997320776	0.5436349307242184	1.262558787748843	1.147781985970124	-0.5419038077878333	0.6532071367384574	-0.2058915710517915	-0.1675657476340154	-0.19134187112256773
1.447979607992734	1.2571755592040441	0.6655608432361553	0.37689881577331674	-0.32142640865239186	0.184458218834353	0.3476748478798039	0.45254932856757063	1.1970800817673974	-1.174996304719303	-0.5402746132783062	0.750646975923414	1.28098410099002	1.10847876520329	-0.46150929509807115	0.03543093097989468	1.055612807798089	-0.3039904904777978	-0.8989884769555931	-0.0005865966880519435	1.081300604153584	0.09993085038889024	0.6977642325220058	0.7194060846616355	-0.10370919248235082	1.2079751332876862	1.094955499286284	0.4342299120211587	0.0815920326599842	-0.3065452727435646	0.6029802337450761	1.4893261757422782	1.3694567789903302	-0.27218205176570254	0.1687802021744625	0.8024680223729727	0.8781443157567814	1.6460705849512138	0.5951337732493146	0.3703927242975892	0.02750323212535698	0.9371923680340387	0.555032969011725	1.1712282610694966	1.162364851093617	-0.47588308718717587	0.6759654162439157	-0.14596791833461695	-0.1688585412975699	-0.1939011813529176
1.4019852415967013	1.2029612967458092	0.776486305077112	0.48580506526813927	-0.25584101600152864	0.2543844852397098	0.33393030298186976	0.4533631137262157	1.261052879188783	-1.1413390870249076	-0.49509189161335054	0.7874383488423923	1.2849702532501408	1.1381973082564898	-0.45937283621499114	0.02068340889796049	1.09146002506197	-0.24684405994718683	-0.8715246360649533	0.03492085513959815	1.1148748260455772	0.13430148082067173	0.7280392821880561	0.7418028741394017	-0.14987666124232132	1.2974032116769691	1.0757276574053993	0.5956448297332331	0.07887661305152861	-0.26674450823308293	0.6527852525663421	1.44661668448725	1.408254004013485	-0.27792944546753734	0.24441830803729409	0.8195836122948597	0.9752932359455354	1.6984329954825597	0.6182274527713891	0.35044797462276167	-0.015223228486609116	0.9362820801037792	0.524392996995461	1.118688881468453	1.1870650215673217	-0.44549217196559365	0.6249034557497968	-0.055915363104903124	-0.18222417264880636	-0.19646190244888523
1.3464790217806064	1.174768461644976	0.8132890517349057	0.5368179814661784	-0.27571416501040463	0.29249073121302527	0.34894092501818186	0.4025485690964441	1.2618194447806812	-1.0755946033385162	-0.36693893577862224	0.8764898690667293	1.3519016961762307	1.1426995505269124	-0.43940653858619977	-0.038672770641054226	1.0355434939177992	-0.20903205094371588	-0.8309674353975565	0.09706245582707211	1.1211933419217188	0.16686838869593673	0.724681258669583	0.7062925398095248	-0.15008728101440275	1.3735688146874758	1.1062461458041928	0.7442315402352955	0.09367370972963009	-0.2111228828584953	0.6985398470102535	1.443431621944228	1.4203451981188315	-0.21012270742369532	0.21877209389668315	0.8595846374407629	0.9675646621271874	1.706715648885676	0.6188114535197572	0.36970987892606477	0.03743272775519853	0.9763353083519087	0.5660279870645543	1.086500482829012	1.2350052652066623	-0.3373679018846495	0.7173323346119558	-0.06598766838611766	-0.18646971476962812	-0.1586605799561814
1.3837623524878742	1.1839380259566747	0.8929751894216151	0.5654217052724957	-0.24535860148261035	0.40815015321956505	0.30819534727114795	0.3753746877939476	1.303586318602128	-1.0951999233551128	-0.27456974474469953	0.9586153191180656	1.3580469272404188	1.1232163545063663	-0.4365850254087992	-0.014893309678842203	1.0675635396975323	-0.2218483209906929	-0.8393730490814006	0.12960654860349194	1.166141704539338	0.1889346232583102	0.6900959772761047	0.7301614771734415	-0.24306674329078204	1.4386221435660862	1.108649799613379	0.8662639329228755	0.16593116048021	-0.15060306254667766	0.7010285859144217	1.372751434865465	1.479375731640561	-0.20284572686260544	0.2756534248919465	0.9323679029473485	1.0534312018007457	1.7743229189060767	0.7139320182995986	0.3333772331930539	0.0004244193384598083	0.9683846214525902	0.5515440397956715	1.041241468359725	1.24865442446133	-0.34469419220706154	0.7972174340126552	-0.039974507916063814	-0.20305187086374588	-0.11216973612459849
1.454420435617545	1.1875005990404717	0.9498871277994386	0.578487221173285	-0.278407356788657	0.4889916216528186	0.27047715805568107	0.40937509518437604	1.338662814072768	-1.0615476605343246	-0.2478462932228626	1.0184693486131047	1.340973708825083	1.1510675434370103	-0.47894999698988994	0.012951157155292315	1.1064276882386728	-0.1687828538470854	-0.7325580138725724	0.09919326014241622	1.1795042556809987	0.2370719492827363	0.751125890614796	0.7176668907331086	-0.1801132639760681	1.5354734811777397	1.0420098516314682	0.9899666579652561	0.1883262019900454	-0.19967094026100576	0.744142814310707	1.2758882666931646	1.528371048441326	-0.21285309457736976	0.2829320946797512	0.9687361166135	1.0327850674147516	1.8751198641210423	0.7937477271709973	0.36758715964935873	0.05210400366264641	1.0514521005619328	0.5284205907970193	1.0582734121075348	1.29337764051531	-0.23510950662612085	0.7913061534742215	-0.008170368609860678	-0.21752091803245568	-0.026885731271130885
1.4717286292442926	1.111088325809949	1.002338027569435	0.5870560759188622	-0.27733168044598544	0.5464292952453099	0.2954197389587094	0.39743821640002763	1.398271985175228	-1.030346821430632	-0.19315088156514823	1.0590240516260834	1.391798716204582	1.1304541067633378	-0.4714328268457165	0.028196512614498858	1.1392841110061611	-0.17600381633871157	-0.747783730639503	0.07492620233121153	1.194024118535192	0.27408064745846644	0.8020437350067293	0.7504581079450616	-0.23539312011908625	1.6107830329328436	1.0152766666895463	1.1191496941746024	0.1904254010256581	-0.17222277312123685	0.6942557791537352	1.283782382143864	1.5065427777456495	-0.22965150044607566	0.32635224571269494	1.028236738591475	1.0705356434885465	1.8470515424461496	0.7532177569776611	0.3823760061232478	0.09313409426276413	0.9903201834758727	0.610932788552207	0.96508666529314	1.3089444095155507	-0.22198105943504745	0.8012887795490593	-0.08229549441310638	-0.256643868877747	0.08815907292026448
1.4649192295443736	1.134410938169061	0.9754655024454475	0.5099848937875046	-0.25515514373202536	0.6004203939537399	0.45045389902257715	0.3572124207021753	1.3576337020403422	-1.1414957849027294	-0.1431785894954556	1.1249853652736708	1.4273817547926986	1.2369190322193595	-0.46687049531913766	0.09956529753944246	1.2082366727600775	-0.07036342601714221	-0.7534780409460566	0.12555119005239662	1.1778118734187992	0.33460799951627324	0.7946790172064206	0.7724079347671561	-0.27920062001823304	1.6289001430053762	0.983345979605633	1.1790867087217283	0.17174086357771706	-0.18468615517876616	0.6654902850090505	1.2473491678381454	1.565640517708736	-0.17697495229829321	0.302704058241722	1.0744637364782366	1.1065770969206876	1.8736957018593188	0.7606658187688691	0.3757017349528174	0.09771033712992873	0.9879046344750684	0.6427266505413461	0.9900043331613869	1.306748418579922	-0.20965673282032365	0.8676408709315618	-0.04467203299464011	-0.31645055212641565	0.07742943989831759
1.5024290912612601	1.153134467741769	0.9629853332721376	0.5110898569721836	-0.2733867717758896	0.6068208763874606	0.5691794931701702	0.3973768758101805	1.407133225748469	-1.1413372289473032	-0.11468652392875422	1.21924273362804	1.4525630031850105	1.3016258946214936	-0.4660998092380269	0.15203161514720415	1.2106288105137468	0.016694537616440668	-0.7226964360072656	0.14001802027969376	1.1233343009108534	0.3893267721178849	0.7943361323141762	0.783660078179822	-0.3178084057661362	1.7327706084214323	0.9675229668062763	1.201794805833042	0.20952117396881942	-0.057629015637465586	0.7299316538260201	1.1715493681152047	1.59773708451053	-0.20459850072622504	0.3268973405402639	1.0683649962120059	1.1502783732956834	1.936921941897554	0.7838007958655977	0.4086125362082272	0.12157868032700829	0.9757523605206886	0.6014693778184088	0.9522167653083506	1.3687153379992647	-0.12668066472624234	0.9512103573616922	-0.11376697316277776	-0.3641071006073699	0.16334410168285798
1.543429979510149	1.1676112820649425	0.9808448290300282	0.4715982032485411	-0.3347128976331336	0.6019759648564001	0.6504797322703548	0.43458471448752994	1.3694632907206992	-1.0641551627700419	-0.10152798431894414	1.2612090986762798	1.4491583823049023	1.3183525202706488	-0.5101492339415452	0.17081627456594697	1.1935851401710063	0.1059269441584183	-0.6785130820280846	0.14479685308751056	1.2435682945534656	0.42396527126773786	0.775208776390738	0.846705575201154	-0.3078994133085391	1.786513568762522	0.9541744260392552	1.2679400828062695	0.16286176201086577	0.008628568415482419	0.7042225970515692	1.1675414363701218	1.6841628738580972	-0.17053990398310093	0.32519717982314544	1.0335685795709892	1.1640799337741392	1.9536428625785205	0.7042883147518311	0.4595605105302424	0.11863091920517248	0.8894341327473398	0.5931833339643594	0.9139779882356353	1.31234538185597	-0.10360584495447214	1.041764670693962	-0.15974871753305725	-0.4439250316631272	0.2582163492736219
1.6107549955685765	1.1935274567814615	0.962740967855891	0.46291750466841763	-0.29106284328145576	0.6097234207469396	0.6696689830479606	0.5382530375784512	1.4146417035124752	-1.1501313863688032	-0.0970514994929591	1.2583042266037219	1.454684496477982	1.46294259239551	-0.5310596491183649	0.22491290147790527	1.2236486612115267	0.08880579487732268	-0.5798697890912754	0.16846185037148845	1.2030759204243329	0.39432406066156506	0.7515722030810941	0.8526869539299708	-0.36583063847265507	1.7825857203931417	0.9856371574133485	1.2430514968111102	0.18447028927483805	0.06829469414229608	0.7273749672850374	1.1785887681127356	1.6990021616190962	-0.13405831568433735	0.36572956528832945	1.0415927226138466	1.1782345171500725	1.9765556949251675	0.7129460544912625	0.48074736344809066	0.15026709044706732	0.9589509063215764	0.6626175903179173	0.9320536543777177	1.3842852013972553	-0.16952971426542762	1.1379863451945114	-0.14673915379528107	-0.42377078425797776	0.26954842191429046
1.7067906742351666	1.1827802469069644	0.9778072463670723	0.4812019503426962	-0.2949391647246017	0.5909192519984094	0.673795935171361	0.5910018554747493	1.4159442208459365	-1.1298597597238964	-0.09565347654131025	1.1847864987673904	1.5692430462144897	1.4843434534579545	-0.4606312982968075	0.2501693948011826	1.1637195118999109	0.15997997078958717	-0.576683864319399	0.21375939286496837	1.1672899472594995	0.3290925386982976	0.7020174666624288	0.8283699223593546	-0.34658333039844724	1.8465583477827827	0.9657566770054166	1.3122366286355673	0.1815557895086965	0.1953138296038716	0.8410876637061875	1.1729722560610323	1.70562510811266	-0.16728333537303822	0.32735346416719074	1.0606694280162317	1.202518165439216	1.9364583658813477	0.6651756848981694	0.46159395513353046	0.16270653959264453	0.9260151229180187	0.6746492442365128	0.9739615170980015	1.3370581591353172	-0.14354935580256206	1.146764431169821	-0.17364438158733897	-0.4150970856647548	0.26187331295447586
1.7274049961103917	1.164623022304224	0.9414351526625755	0.480665638943303	-0.28580906169705644	0.6297351485789362	0.7885926708974772	0.6084716554633542	1.360013276239056	-1.0987827924603812	-0.06393854636395144	1.1665572143120582	1.6084812757566869	1.5409888685515631	-0.4375204713834817	0.2975421042409786	1.084919606802067	0.21312956816476797	-0.5141782902235792	0.21904422683347063	1.1472312311565553	0.3111211824900363	0.6968876838318987	0.8700607883988042	-0.385087835402017	1.8457652941937592	1.015484955581154	1.2421349046707124	0.17699191907171602	0.28995068074985497	0.8201920618192459	1.1324708755874053	1.7834940854898058	-0.15264544509502875	0.36004324737878113	1.035386473574197	1.2274523407003828	1.9417771675000495	0.6787243835455864	0.4854449628433984	0.17327523671782705	0.9007591773015037	0.6969196989520623	0.9724858542051722	1.3545935381403216	-0.18677306690980808	1.2112193718955664	-0.1832900459754208	-0.4189928584984265	0.3228452814852372
1.814815353524289	1.1623623786261315	0.9600463734229144	0.5266496251349735	-0.21698749505458448	0.6353263987101958	0.849091635834116	0.6567289790585892	1.3821135555053223	-1.1440096400272741	-0.11708642073240809	1.116086715051401	1.6474386580076392	1.6047924744483009	-0.38061760708809356	0.34240791227206924	1.1072279715766595	0.20703724508749857	-0.4570093407456393	0.19445616661648749	1.1494930649245574	0.30517757085219044	0.6990922650571164	0.9394893647635438	-0.4274131628684922	1.8625872041125304	0.9895529885756273	1.2142423839617429	0.20311644474322463	0.3411877251470273	0.8241251727490291	1.1637196060441153	1.8314515347739746	-0.21268979110253322	0.3995385543030083	1.0206986174240036	1.2987650489695506	1.9147760745817635	0.7378769077702094	0.47933869783005356	0.2067409250295004	0.8579415262605574	0.6299687776367708	0.9941904628258109	1.3365417385332627	-0.1862926335385172	1.1832409167337785	-0.25117965103289036	-0.40098746991819934	0.3197695944388409
1.8149818844286565	1.135994303984083	0.9593987502794054	0.5457883960032608	-0.20305171365871347	0.6590132152111451	0.951866380592065	0.6633905671160406	1.4054158611535064	-1.102906486019862	-0.06788725835718348	1.0234228387368343	1.7154318916221887	1.707223166185918	-0.3077557959963598	0.33597408091541714	1.2006843876980262	0.2811469189260959	-0.44538111657825896	0.24539586944069036	1.1081614706062202	0.2696366615127733	0.7169683721770517	0.9179514225152842	-0.39059289428356736	1.8887941850429577	0.9699432837267906	1.2457120474487227	0.1693033969860332	0.38887823441307917	0.8672018850792547	1.1735226995422363	1.8143484617726742	-0.17894552001592448	0.4314742403683388	0.9612409809839149	1.2927106717188082	1.9067148702208119	0.681464294500101	0.5388767699568909	0.22433450395884016	0.8835596294407244	0.6492250583641721	0.9446923297090082	1.3005360139738618	-0.1380887271660091	1.2167301428509074	-0.25706759370838617	-0.42781052290321125	0.2933737095989192
1.8058667663984118	1.088233630082589	0.9652087298172833	0.56927964380632	-0.16501438071247526	0.6672344703254046	1.010184879345939	0.6244392925627995	1.4233393242030745	-1.0887343087852526	-0.07076125618008941	1.0296469348923007	1.7500439711736593	1.752898460820204	-0.23525493914514634	0.30048223469555513	1.204980776629175	0.37289676085904094	-0.4499209733960473	0.28249554147203537	1.1428618718488894	0.19138496333508986	0.7095125931430654	0.98702469185754	-0.46642410311402943	1.89196036398361	1.000906121761019	1.2038016153772433	0.23760434049257606	0.4821380105246379	0.8282854081965093	1.2070537151054213	1.814535132241535	-0.19324351607487936	0.4385912641271098	0.946633311338809	1.3459011946000377	1.8806130951292936	0.6462888061823319	0.5362521118058321	0.2468949223310315	0.858806509538067	0.6223870409889536	0.9082391207938822	1.3141260358493327	-0.1399263529522184	1.2924309710808715	-0.26210523810036823	-0.4612762937035744	0.2831068404995495
1.9048363277625384	1.1208001700322834	1.032796039877114	0.5937599684112748	-0.14490231952972166	0.6434606508696569	1.0722915612836927	0.6282165097731944	1.430671298629116	-1.0887157280092274	-0.09309767589844113	1.0009365281751696	1.7625213168155405	1.8247810643461677	-0.19772978943770148	0.3053921638820853	1.224333195948531	0.4762293942129518	-0.4162308793797993	0.31087770531219344	1.1951723612553564	0.16743266952007138	0.7285545088966328	1.0143957796500773	-0.46470087378367825	1.8829241399844778	1.0011755087275018	1.1629307988750353	0.2605017219765754	0.5099965378929101	0.861505506508243	1.2407516051662792	1.9014624970228247	-0.1850333528406042	0.536465635466505	0.9355675174758522	1.4147280054617353	1.9120483862099142	0.7143248554796193	0.5096812017403565	0.2402006372613752	0.9148612292742457	0.6255772917786604	0.8957048177020204	1.307270454940851	-0.09315482618005588	1.3506027295124532	-0.22909128842937526	-0.44228246871242216	0.20963178086550252
1.941770678265802	1.0825843089882456	1.0865608146878336	0.5787755896141642	-0.18671423619912944	0.6653570933128278	1.0989624379629201	0.7046850522014608	1.408902124164729	-0.9466879922178972	-0.05403354097251297	0.8803424611629611	1.7942706332718685	1.8448937318691805	-0.11120266269959549	0.33126049822628645	1.2731517241742958	0.48456217007262037	-0.3890490598975374	0.37222959181041654	1.2737693927172393	0.10646838406147766	0.6963255774511697	0.9854597567871746	-0.49195199005032597	1.8920967643725917	1.0697358802900643	1.138954749302838	0.3153189917097599	0.678976927881082	0.8558444208702782	1.2595450678422497	1.9243073101630574	-0.22766662551093178	0.6065751298142766	0.9577282639308896	1.4029657847400068	1.8687110892962981	0.7260627375684225	0.5455368790614946	0.2786537227304088	0.8642332798258364	0.6805235576182624	0.9164716818945715	1.314896540888748	-0.08923234894707979	1.4084221599649236	-0.2479873030912731	-0.3563078252320226	0.22262867493495336
1.9694552166249923	1.021247188463306	1.1484532051591412	0.588231109939643	-0.1685992064410819	0.6728330580552614	1.1104992429075353	0.6620124485307978	1.3805804243215247	-0.897019100462269	-0.02239017321315429	0.828437157866466	1.7511506556670384	1.9097526970507204	-0.023793203373549465	0.3340182164510221	1.2626634073948104	0.5121568860291492	-0.37777049641940585	0.36135050651686595	1.3489161463367292	0.040692342081149066	0.6941974426937307	0.9921087506219328	-0.4332830819771659	1.8997677773988404	1.0935780154164296	1.1143311368467912	0.30983057952351956	0.6897499667161284	0.8982913666994075	1.297827957385061	1.930407579343811	-0.24224658832430376	0.6579100469868419	0.9902793404916075	1.3925423444152825	1.897524594651846	0.7293081965086898	0.5617487266518537	0.3699029632733441	0.85880930612157	0.7529468154987095	0.8229316751928838	1.3012235433106847	-0.07442429649510274	1.3197198270356796	-0.2870383705752209	-0.32799873588337247	0.23532505462785194
2.0854880732270917	1.0449164481070645	1.2207656438057932	0.6100932108033417	-0.12569789598361159	0.6076793754233621	1.117432522474847	0.7067542747656539	1.3578321072523598	-0.9095920922401979	0.011029475992997376	0.8063123033138293	1.7454345258545296	1.882485348788719	0.022703772906832495	0.370743878725498	1.2696966906653544	0.5314602440861678	-0.3632326367460794	0.3507772182519767	1.3379737979342592	0.0011279128575968772	0.6840424288194845	0.9620739917117953	-0.43193449898773784	1.8582308412468014	1.099176820822924	1.0630181998542731	0.3578217618160021	0.7564101145724009	0.8668531178549603	1.3690051857412737	1.9249951502602716	-0.24664267651004673	0.6907033498106039	1.037972743895276	1.4344821163793673	1.8955700772416726	0.7591348709482936	0.5341841052462255	0.3950982591333948	0.8604676801389104	0.788319601513586	0.6893898034355362	1.3514341580389448	-0.08334990745669088	1.2376003057503548	-0.27711524043146607	-0.2991476007609899	0.17936306990523515
2.0919019620291377	1.0088319530409042	1.2405471886224215	0.598907479832585	-0.15270640283622647	0.625707855177305	1.1747461981030243	0.6586169061016778	1.2596640427046355	-0.8240382716164394	0.004413786028931195	0.7692718783886296	1.7951664212863225	1.817852197733527	0.07706369831855295	0.34792461547313747	1.2434516288486934	0.4906933224875398	-0.3954828165797147	0.41624227993761415	1.3883121198960944	-0.050317152705955825	0.7214596021590747	1.0142192576898625	-0.369542886443056	1.8118812648216458	1.1612788481529457	1.109781973790099	0.3787177972232511	0.8028925970983638	0.8823621032757492	1.3520881431475005	1.9102608646380066	-0.2939766525576256	0.7585617396682021	1.0614160588411985	1.4850104962830595	1.907645300617499	0.7574045025702769	0.5391142384801625	0.47496458558280275	0.8361759965142653	0.822720574011124	0.6119102757916017	1.3335917460128786	-0.07073885005008348	1.1850657949845638	-0.2667013240854723	-0.27444925126338915	0.1722015160302308
2.106588518404038	1.0180163900083796	1.2739540230606972	0.6004315205177946	-0.12184443694944821	0.5926708416064581	1.1923219900330817	0.649860196119876	1.21726330288115	-0.7487848899907286	0.026472901377532616	0.8128758154777721	1.8291332828973126	1.78971201352201	0.1378611829928899	0.3769648958140028	1.250799798098258	0.4918582026170375	-0.39029064195149105	0.36022011947366367	1.421667061674135	-0.035992763224868725	0.765084116261052	1.135880229461751	-0.3714540040213058	1.781984230890237	1.1641296287827894	0.9787424194056473	0.3838740576633506	0.8490000687788033	0.8154160463860691	1.4173511217722763	1.952683554810728	-0.2857324957098775	0.7892968052984525	1.0211770463483567	1.450744178919019	1.8773282123932833	0.7661904668587797	0.558533228647587	0.5031021206669553	0.8000986710324962	0.7947404051164662	0.5160997714506764	1.4370497257340693	-0.0377253038520667	1.143301378383678	-0.2715152057712655	-0.29252710585614816	0.1788001345238066
2.114677512185312	1.0331167118237388	1.2755670539697423	0.5894937325055524	-0.11679070144365275	0.5003544171951588	1.1758428907716425	0.6332178125321057	1.1977358496434922	-0.7391724351930216	-0.005047787950968818	0.7995151671440481	1.8891291549842237	1.7374822591166996	0.21487125798393958	0.36961520305336154	1.2657873750127662	0.47308680648582213	-0.40480098734107345	0.4471355031986052	1.4466934198647923	-0.05175859379950852	0.7570100202082644	1.1400579158535007	-0.31874422280442954	1.7816136563821234	1.2384068361237575	0.9957250602134244	0.4228142630409793	0.8703625532108111	0.8506227188068625	1.517786751959065	1.8809388905823368	-0.23619878497048488	0.7642871715603194	1.0493325175029675	1.4208711631145818	1.932241962086604	0.7908770708735612	0.5912922524180824	0.5328490140410775	0.8611634701144822	0.8529870023535644	0.4549793880419316	1.4521939375306325	-0.03371107276568671	1.1012102302807951	-0.29687348738787467	-0.2477363466174241	0.09564371502169973
2.140525312628681	1.039611486196478	1.2714731113908078	0.5133186485666472	-0.11877858790476462	0.510507557197292	1.2358207831445265	0.6686917572030966	1.208940590740537	-0.6466711385411157	-0.034430550041710715	0.7812583326880271	1.932550860719796	1.697971807133883	0.241000876368285	0.3559456865797185	1.3279630428703613	0.4359038327522802	-0.44958392342017933	0.5110523920031442	1.4830357148002125	-0.11519517578718008	0.812820438538061	1.1616003843058684	-0.3059771457250389	1.7524553573007633	1.3368941556329383	1.043705549379866	0.41778453659940984	0.8560737318106282	0.8364391023273082	1.5080848471839754	1.8709562814546505	-0.23311155569264413	0.8100370718699793	0.9926324813819052	1.3901662984257612	1.937659044474048	0.7595728651949557	0.5878264748742987	0.4760176903650473	0.8680416672403612	0.8944446113484975	0.4524567913013066	1.5556321360276972	-0.01143655049304218	1.1501612342504903	-0.25101257487893575	-0.19903628755602196	0.07754936347581387
2.2009895003255475	0.9983604593235016	1.2184063669395058	0.5571304388391676	-0.0737830807844102	0.4402018321216096	1.240091281428741	0.6229016884439555	1.2138852608946653	-0.5905856854643373	-0.06764190149547009	0.7904820729184188	1.9590267211609682	1.6349357352624565	0.260658249196631	0.3400466872969191	1.220901810003231	0.4122101709183121	-0.4819991889562808	0.4969970723787414	1.5336217420759575	-0.10879816340932225	0.8365817994642271	1.2872942039380486	-0.3442684367373826	1.715156489871801	1.3212336081690383	1.0249086509726588	0.45934568286659055	0.8455985778946044	0.8200505864260362	1.6093766623598917	1.925812442269588	-0.19040107434658593	0.8156927735752253	0.9720202139544456	1.3424442862576398	1.91727246988922	0.7696686698367543	0.5447057152752592	0.5349426738379879	0.8798362581646932	0.908467759106341	0.3650763524526035	1.6419671168171877	-0.02888507494850634	1.0850543361958744	-0.26263779334109477	-0.15923312240643847	0.06984885893488245
2.189938460532028	1.005959242375068	1.1979015881555055	0.5892740873846947	-0.09171864063193735	0.424963736291442	1.2092245504689232	0.6012770858363409	1.2544990654644315	-0.5068557538153392	-0.06798949038290117	0.6742453140150473	2.0615318062973995	1.609184734708996	0.3673457000171416	0.33136057160237975	1.214874170491774	0.3705799437126014	-0.5079726728107775	0.5993992533736989	1.5646065636099693	-0.12361437742194883	0.8848667375688274	1.235030125102144	-0.2581585977493227	1.747683757852651	1.4276789519303563	1.0311084910255537	0.4461692758196617	0.8646562266679828	0.8643188896934024	1.666357653162755	1.9114012791708668	-0.1686247627614176	0.8094895971266597	0.9688722842842077	1.3674462160048002	1.8731285933133848	0.8052926220309683	0.5818614740721013	0.479359155624065	0.8540056146382916	0.9532886958655477	0.3084985700490946	1.6656807474456925	-0.04486681210859737	0.9853048648788327	-0.27683926642716594	-0.12313345360394472	0.05609150829753849
2.156928606708902	0.9419644926678356	1.1320763390343598	0.5945226625119198	-0.04844124354668875	0.41666700873446505	1.1756663289938438	0.6133966232660129	1.3113421587083933	-0.41742771751821517	-0.0027629021762464847	0.6634324897449639	2.129995902842623	1.578997013082396	0.4854135069073958	0.30920508618638287	1.2327143903466613	0.2945171541902141	-0.5048830480320048	0.5546317268825401	1.5556377362330802	-0.15341367448468754	0.8974882742417106	1.287811322757395	-0.25936324010427037	1.7359593598158376	1.4936912560522146	1.076048544021266	0.47099419188126895	0.8423988299909755	0.8817214300506621	1.6353509409732705	1.8417604114168022	-0.11164207746921524	0.7688236943541809	0.9388685136257209	1.2959685895409325	1.8846603991087825	0.8024049491120946	0.6064102643959955	0.5177127991252364	0.8292194950502976	0.9632207317460111	0.3351134911031075	1.7232023937341805	-0.12839467768217172	0.952180012141812	-0.28109821660161316	-0.12640698494334984	0.04290273650409247
2.064854159480764	0.8545361577083869	1.1139735736692633	0.6976736708338599	-0.001076047735197575	0.3821677165859829	1.101210370841268	0.6878041218753992	1.4192050233889533	-0.5194857266397485	-0.02455749215831033	0.6758950080562535	2.1582090491300088	1.4945085992078029	0.4632890714621588	0.29092079364810447	1.2314150189549697	0.24016255303663087	-0.5157672401098032	0.5570959633960658	1.6053155106911539	-0.13332571627462203	0.9080637436887409	1.318274939506772	-0.2445112070786485	1.757496136277571	1.5438138949294007	1.1106451656509306	0.46084300184919547	0.7623974477517854	0.896285653588096	1.7019361709312957	1.8269890960547894	-0.10767727364873589	0.6811906248725689	0.9166328485561811	1.3173267753284903	1.907528329345498	0.832719566394006	0.5686950053052835	0.5047654668618318	0.8315322696073639	0.8537706093341273	0.2710369647284228	1.7490673184419436	-0.12097153607005662	0.8898962549454664	-0.26330460620553514	-0.09939552032575652	-0.019135846433583636
2.0617647663063545	0.8567418869651492	1.1069231382964404	0.7891942678790143	0.027569407600634716	0.3447396743687462	1.0338484639561152	0.8204947227095598	1.5114905022348142	-0.5325294314103494	-0.05959624107172097	0.6757561560527849	2.1673527687460736	1.40482412038442	0.45824763550822095	0.32948071223374964	1.349280699189218	0.22055632614594156	-0.5001333948006674	0.6186427442120823	1.6746202089290179	-0.10915056446875024	0.9985853552412998	1.3374072042715914	-0.24104124633362384	1.783349441863121	1.6376647037113288	1.1630301639522027	0.4815450184586984	0.7791244125034866	0.8269796114620165	1.6852787148302912	1.7686994160289178	-0.0002627504212285081	0.6509194411256706	0.8799870878189117	1.3445083857690232	1.8306142041019655	0.8791933058060026	0.5500900752113033	0.4510664456518425	0.8424780974385057	0.813162603513527	0.3053352883310603	1.7367940201121876	-0.1816896485594679	0.8767471940839929	-0.20703276085335004	-0.12767755569639472	-0.16903326397687124
1.9948793428557796	0.7489769113064177	1.0955409697826843	0.8210441579193452	0.07394237486224346	0.39291939498799344	1.032435969733707	0.9042423484664119	1.6204252703984992	-0.5481756835430605	0.0018247599777024503	0.6675440518476626	2.197960947323851	1.4352914771208511	0.44664398642482206	0.2879793964419322	1.4541912483735477	0.16047698631150928	-0.47358898955847833	0.7060116343433823	1.7313108862907538	-0.179226777632205	1.0264366021936477	1.4049879578092106	-0.18031026795044391	1.8367387268593351	1.7572475221628356	1.2338037851055206	0.48627739000372194	0.7663303111198189	0.8587988295288703	1.6953688584738966	1.7474697082496966	0.01241377961603994	0.6426818400869404	0.8481240101239846	1.3418620801403784	1.8173573663957356	0.9010064068954161	0.556945406189496	0.39308840787959043	0.8426444941569399	0.7348218608281335	0.4329793256973737	1.7546273781596562	-0.23849038125220345	0.836164732455769	-0.15807348073939403	-0.08896331316177848	-0.20594997372733212
1.9730552229400005	0.7387593967876682	1.1512475182148902	0.8843760661104751	0.060370105769210626	0.410611393434824	1.057727367807514	1.00463508405947	1.7956930849992976	-0.5651808097625091	0.0035499254116388573	0.6833489362424385	2.1299363924500545	1.469460781503752	0.41732973272921836	0.3165522454438327	1.4976604487817935	0.2067434364326181	-0.5010253161653742	0.7367421842047548	1.8045477371893281	-0.11752365755368661	1.0371379834699614	1.4003802820271942	-0.20011168582259006	1.9198874383148905	1.772470662954353	1.2300711731591523	0.5448858292228633	0.8021831084349932	0.8061476293458052	1.7880563810063932	1.776268193381823	0.03566216975259005	0.6076761030424708	0.8214402573055699	1.33882676307435	1.79141772363866	0.9063725783841639	0.549214298043142	0.35761395596063644	0.8217776465193685	0.6566247185564551	0.4313880504777937	1.7838657694500726	-0.16275904449973083	0.8651760807529019	-0.20518448090023628	-0.12388806634776806	-0.24237005878039222
1.960102547157635	0.7014519117964668	1.1426782915105902	0.8248481958100141	0.10808052395635212	0.4608907154813141	1.0302741645518505	1.042176888170434	1.9689807125164847	-0.5056876423624724	0.047912235070234024	0.6448428512806306	2.1080710213699847	1.498751096731855	0.4152864932596051	0.33433237084685846	1.586292761920214	0.19700503855002285	-0.4918126168250347	0.753653942530193	1.83721099910175	-0.1615178010289387	1.0904402831289464	1.4258367854820175	-0.18355323452037625	2.020546097049556	1.8538338583879164	1.234962233195647	0.5981007567546619	0.7344834511936204	0.796615124719158	1.8296277207990752	1.764801148221327	0.08951678592634911	0.6209743596198471	0.8065545800701261	1.418854040746039	1.7874921056527135	0.9306965972710174	0.5472110364624234	0.314850682697106	0.8572155331831525	0.7037205675917884	0.5505201302871039	1.7132694915683246	-0.22186509275921554	0.8334379548054625	-0.11885682885286704	-0.10787597621889614	-0.24731091017327228
1.9283857568272467	0.7071344103536978	1.1204410386320252	0.8075609120341026	0.0761646010154371	0.47187824526681466	1.0174885080081535	1.127323079375811	2.1068388378871	-0.45611784807898575	0.04432772466861058	0.6898220844041258	2.1092894183546784	1.5197014995629812	0.3689065832193915	0.2744416221342846	1.6464944805180175	0.17600095550393716	-0.5017429803997008	0.7142032295705183	1.8227967155616813	-0.1053202613648635	1.1731013990533943	1.4291725979096668	-0.1739456338195589	2.0728164160229006	1.928294359953504	1.2125395234012042	0.6582550196558454	0.7566818856587	0.8467357699247214	1.8410295701116062	1.8078137779464523	0.0683989696157308	0.6151920114375198	0.8283319723553021	1.3824884460771123	1.7548347500739063	0.9191329353786528	0.48666768187859233	0.3779440535430637	0.8702741798508873	0.6733919254461307	0.6967215518236267	1.6609517065805541	-0.19666719076842648	0.8558318609308134	-0.08153619296344192	-0.17265092928669773	-0.21587823507847315
1.8193496471924804	0.7057192199540008	1.113206507340236	0.8364287489918801	0.1650879407566197	0.4636800511767166	0.9183942868134738	1.249643031153067	2.2078039005861054	-0.4103880808409757	0.12308088777764996	0.7343946795174647	1.9785158527061928	1.519597367660157	0.3860741305508134	0.29636402525659694	1.607737368317571	0.1983226474076079	-0.42173717541409933	0.7249459491804118	1.843926114196338	-0.06937315765788007	1.2418200283102454	1.3918065198954808	-0.110804189200931	2.1513468275825596	1.9452393555823355	1.148976967848005	0.7358161429548131	0.8371760494742972	0.9070018971463751	1.8563027067877726	1.8178318950437595	0.049059216293429186	0.5756604544971327	0.8907163769184685	1.397668408643244	1.7227214498895904	0.9012080325160156	0.4200088119036424	0.4603108076370061	0.8634323383105486	0.6374357382954257	0.7897605717760625	1.607490782300037	-0.19503473679329805	0.8337692033328329	-0.06186595933813368	-0.17381425034119705	-0.2515816003977865
1.7775491657042366	0.7345401387487979	1.0683550432728388	0.8190121036723974	0.2481287826663577	0.41698042901741206	0.8615112496677385	1.4237439826312488	2.247877888377712	-0.28667851277496836	0.16072144174550038	0.77759197859645	1.9201580824778806	1.5263846616858117	0.37038617042152544	0.2617310366188973	1.6707182979476027	0.1411425647843664	-0.296869330783627	0.7695206328729122	1.8206648255649114	-0.08362069955591414	1.366069146919291	1.2982645911449877	-0.0687641230989348	2.1734098922707967	2.0168518537032996	1.174952486115848	0.7248266651824788	0.9116067601743543	0.9442262953972135	1.8942545665087742	1.7785915305597442	0.04416067092407976	0.5644058598100357	0.9283843667692697	1.385949910541602	1.798432271297744	0.9658418941569925	0.4149970311981802	0.45795085372423594	0.9131797834430067	0.6366939984654553	1.0088057877991785	1.5921791062816095	-0.23142788325832386	0.7672153514836593	0.011723627721634522	-0.21831901038379825	-0.21043793725695656
1.7866165285486697	0.6596208513481898	1.0346315200215772	0.8248967063888527	0.3504677839990374	0.3909644490759573	0.8523056343747415	1.554060021076197	2.193937437618704	-0.23308907727775052	0.2300552015852456	0.9212685381852154	1.7729272831792433	1.5458924281553392	0.3085079909189635	0.26248855407337174	1.681392061410385	0.15417886774469075	-0.18505701378976439	0.7420519984356629	1.7899683167733198	-0.06740805517695209	1.4669762359621932	1.3299876241874358	-0.05706380947979288	2.1211250883003934	1.9513477744769716	1.2280283082869476	0.7149243253475148	0.9544643241547627	0.9118633987300029	1.9380170636269836	1.7138730819084604	0.01360260599893196	0.5709316022406777	0.9114421454852918	1.325869417198388	1.7891371518533439	0.9772751340146613	0.3384006568796995	0.5035051952972629	0.9005182516327114	0.6183098848284372	1.0887340487527601	1.6158104488514637	-0.16535363957651344	0.8353878040915733	0.08277127043910565	-0.2528137985621033	-0.2447981585083026
1.6651261113526963	0.660431983113255	0.9927979140543906	0.8398487448000699	0.38106911842340324	0.35246616569186334	0.8763252134637355	1.6541855843223634	2.1527889696529074	-0.2118351469402424	0.25257819475052673	0.9299115244011003	1.7099819925132749	1.56519427086198	0.21038371877746803	0.19986542216798403	1.6317122640246111	0.1316824438215946	-0.1116099261916799	0.8525562318814078	1.8634393371763	-0.0668130353195992	1.6041358139238162	1.382287912656206	-0.07698882519867756	2.1926640746125257	1.9344374936634086	1.2223759900878304	0.6757146025530179	0.9856514220792617	0.8898768305335528	2.0227597285660943	1.6912158522991643	-0.025332865708898044	0.5288626248442012	0.9263666074247652	1.3349010062748492	1.8240123144869258	0.9554705197662765	0.3167924499249908	0.5135217146011437	0.9233551525190433	0.5507616066604538	1.150328121555829	1.6031089764130801	-0.09931252923065419	0.7843815535770586	0.16875731142169506	-0.23555432680419544	-0.30312757573727456
1.6920514647066813	0.5886359534258025	0.9546385558032566	0.7923002924408231	0.4742642992831462	0.3842285335634952	0.9103456535766357	1.6929364796154354	2.0400600238957067	-0.14973199986768507	0.29973143871113545	0.9393644806372162	1.6898465989855946	1.6160036193119125	0.15982302643789287	0.1983681217813792	1.5994918362582284	0.18174381454235347	-0.0024894232907881897	0.9248047019246235	1.8713320676976763	-0.049374123079633306	1.7623710085244837	1.4696968348402613	-0.030921529257135316	2.174651980768675	1.8337075970878878	1.2230167934426213	0.686321314979799	0.9467593043764166	0.908460328120297	2.102269426792044	1.6984016508368804	0.008551627286799904	0.5699708289080692	0.9218878895317001	1.3085224857712412	1.8418277368537712	0.891138572443247	0.3162539570148296	0.5179250933840308	0.9744004920552889	0.5987092761335463	1.2390108048072368	1.646071491608808	-0.08320845359935851	0.7169513988054782	0.2825630237889637	-0.24887744476141327	-0.2942207810932841
1.5828169873770048	0.6138782824305827	0.8977079886717287	0.6742969618975028	0.48875335097641565	0.35715174651052267	0.9760998434606721	1.7136505152448678	1.9572271362225522	-0.14464458339163005	0.4280939701985793	0.947512668840743	1.7669052490680925	1.7091104106719335	0.12718864409750097	0.17488254718946514	1.4756507900742577	0.12230515877914325	0.056157272509910885	0.9750307174451542	1.8807150908453658	-0.07707218765718007	1.7933250826984544	1.495027736131085	0.01644210569622487	2.1981744089106874	1.8208506181050672	1.2237360073344958	0.7312841169074631	0.9381023382893053	0.9383704376772348	2.197223002147253	1.6976296061259954	-0.035014129462109786	0.5612977167330546	0.9330400925252974	1.2826744430373818	1.8920515121897985	0.8977111761686942	0.29219886416284063	0.5493868826173799	0.9071790143912244	0.5784355323476611	1.318409175929879	1.6983616447707555	-0.06562357272286569	0.736862446650677	0.36246421091461006	-0.19625359267482742	-0.23595626368272254
1.4692845433243078	0.6268575347220631	0.8350288073086448	0.6239861015765584	0.4884710002254706	0.3625155310852616	1.003191310391085	1.7857243451916056	1.9089554058069957	-0.13706362677282016	0.4573898350674629	0.8925911914689099	1.7616610262282326	1.7316918233068457	0.12632473860292148	0.21624198680251797	1.3584783568373004	0.151220072215767	0.08853585233435288	1.01314432263941	1.8955300343467314	-0.07470198863130097	1.8643224912227807	1.486390607141857	0.02436988528801027	2.2016568436204786	1.7554326316206044	1.1608642756511238	0.7370171614908625	0.9506193731652706	0.9669553872340101	2.2207682075731703	1.73836130533406	0.01068834874525441	0.5549838136958104	0.9016970421188601	1.303122558120657	1.9225451473462478	0.9356365449533411	0.2906546528186919	0.6430974433386424	0.9558759229307421	0.6608307368502585	1.3151399162456585	1.7002535710150148	-0.018756469020075852	0.7103414850093184	0.4481414593626605	-0.16978900489846888	-0.27501890003757257
1.4079999460250412	0.5402712208896785	0.7697952950698933	0.5948150735010331	0.5610122808095521	0.35159823260062245	1.0443115436178427	1.900818375484811	1.8007691663977528	-0.051438455969120736	0.48529662228694825	0.9458927288002801	1.7658528547574064	1.7648022583408036	0.18263251617745055	0.17973167229938192	1.2676542879318613	0.1311776624321443	0.1672140931292984	1.049387425093232	1.8943686618913476	-0.09939531271147403	1.9441652057542549	1.500227213100232	0.045283349871402714	2.2643044559040746	1.6802292330082742	1.1410818379071173	0.7379208251303648	0.8708084304873516	1.0942464535649594	2.1909713857374165	1.7401580085968427	0.00066435447889589	0.6292222601809747	0.871879354921612	1.2826656328565402	1.9604356397371507	1.0406690328193335	0.3405015983869785	0.6033835006492183	0.9781912609937444	0.7364026392243408	1.366993650520002	1.7449550002166976	-0.05953086198509333	0.6703085948015034	0.6033790744077179	-0.08272640501660174	-0.2973599570924737
1.310383448258901	0.46818917859113024	0.6583624736427357	0.6672979633838162	0.573515732282609	0.3641539120292362	1.105424886122765	1.9780257312396858	1.6749544950659079	-0.030968634379930284	0.391845049680772	0.9979578221007666	1.7558958264429045	1.8145854980404352	0.1863255224761094	0.1416619865814313	1.250473710641721	0.1085440415160183	0.15885892229898582	1.125322595699044	1.901721313613542	-0.07018444857039798	2.034313578670009	1.4417260250034043	0.0953694893896134	2.315955541253113	1.6039482865300099	1.2051670402471568	0.7290275939336779	0.8994418498635495	1.210146902310468	2.161259682309095	1.7691872955314996	-0.019741593929359574	0.7811291495802222	0.8725243401690749	1.3120772678809671	2.0112389329294915	1.1306332102121357	0.33912973689265	0.6403825939509067	0.9617638498381726	0.7654734408705732	1.3242315411631742	1.7621048401836856	-0.05788693877829074	0.6665127878128654	0.6659890730002485	-0.08540378262625094	-0.3340805565220865
1.2747960388939066	0.43909254363923783	0.6190842943602592	0.7414921986867732	0.6636827870724913	0.46566225102640163	1.119614424119222	2.0503490129184714	1.5423657029236375	0.02097082820613403	0.39104763988019775	0.9989937021266406	1.7789618457940943	1.8345589330192218	0.31618341727669863	0.17470140171122167	1.2915495286876857	0.07558440540752918	0.17567588180912036	1.2092538638262171	1.9475197250679699	-0.08212766079945547	2.095799023019642	1.4594823237193695	0.14276587314899716	2.370110116927319	1.5240764395603785	1.3061043838732593	0.6868063619741649	0.8713112859393043	1.3096087032266808	2.1688743140102367	1.7706045707760558	0.0026366267673650578	0.8919111351678014	0.8451115404973597	1.4160007976042377	1.9679914402357404	1.2498355905495584	0.40983864724024344	0.5747895484464689	0.9807231478682781	0.8987598103019936	1.313347925181026	1.849157583722075	-0.03305860091926328	0.6321427417479571	0.7816636514896	-0.06631140385805633	-0.31241812582925754
1.1734215753519983	0.3548378046124968	0.5410440618538386	0.848908095398358	0.6529134493208304	0.5109478131131401	1.1732863336475505	2.0024570066138843	1.4841827303257686	0.06244435901567495	0.38916145900576027	0.9537268469959612	1.8963883788356177	1.8471928238809732	0.3089469893195968	0.12930355800976395	1.341928796113815	0.14004887177389197	0.17278688201598288	1.1975686521903373	1.9580695349948445	0.0026176581462104332	2.071413724010868	1.4919963109297025	0.1790751807353887	2.4134142227206516	1.4687396354298718	1.3769645269985318	0.699666434024768	0.8683648519935495	1.410756658598921	2.2332747471443106	1.8249013288924627	0.07287947597352751	1.0476956737363305	0.7942214710114108	1.4690119703754843	1.930216647315601	1.4047412775706694	0.4539547279406383	0.5172518521381535	0.9951479255772782	1.0399071220175968	1.2343317170273653	1.9067119492554987	-0.0650947137067238	0.6147371373097773	0.8858162407119134	-0.0920793517006159	-0.30958228593785575
1.1441219321188305	0.32261333574567186	0.5370859995960459	0.8906676186827506	0.5110704915056243	0.6209625253414954	1.1491547885531206	1.9542937385897492	1.474368114058401	-0.002426084966429167	0.3154087198544958	0.9895407458905247	1.9163212282201698	1.8000573425643889	0.37437184232060633	0.19835165401063024	1.3658763104313747	0.2509376942344734	0.16436521833328838	1.2175769976331625	2.092463880391244	0.0862585675411423	1.9948154875089597	1.5122182593335407	0.190210673770622	2.5460340274677478	1.441594038482561	1.394197270381491	0.7707806500986296	0.8618999668138236	1.511325150729767	2.2220068466846774	1.8727538977795088	0.05909061566260201	1.1577026404324187	0.7045309724493574	1.540359335169121	1.8846480216891048	1.482175998139442	0.45410622755010654	0.5369805529060517	0.9012606047236084	1.1702156936237977	1.1374630387513212	1.9312441741565778	0.01002238197157855	0.7297150068351038	0.9632008432686318	-0.042624679895390004	-0.34303814232831265
1.1788240338083988	0.3644386759417262	0.5221862840591687	0.8578097866154184	0.4415321883415196	0.6364983180290452	1.121220705658728	1.9074090810828825	1.5163540066203889	-0.04469239555310138	0.36075629066091786	0.9699152274003169	1.9743396848066446	1.791910483695121	0.4393013316942344	0.2534515481867093	1.3872375280516784	0.28742432851282934	0.10253030490373286	1.3117827562971396	2.243244676772343	0.21925867953104378	1.9574185499990762	1.5481450044413605	0.16012858375650157	2.6611607840989677	1.4331041832605094	1.3547675854746575	0.8724739158172523	0.8468771776518598	1.6797822329288732	2.2264946652689432	1.9801498823740453	0.01552863132455864	1.2775067925049224	0.6836309815992433	1.595179206602149	1.791715004945857	1.5791526805177383	0.47492015245577857	0.5906031998162063	0.8765304168056767	1.3251398020877765	1.1829661236881914	1.9320769911980649	-0.0208387717486939	0.7896995981164762	1.0214880447278838	-0.009824630196812793	-0.31638547994598704
1.2962564847023539	0.373959463739849	0.5129058772869534	0.8105456601488141	0.3046355127098849	0.7013270498659141	1.1581264236039899	1.9162898353686006	1.544762025614278	-0.02171293048193349	0.41212404988161727	0.9821716717064597	1.959262674647294	1.817532781896776	0.5289307137968138	0.3745276657430831	1.4268148373279141	0.4081460335776196	0.06119926500603138	1.3881946034077717	2.334017168882448	0.323210405126895	1.9194662513850318	1.5234172198479374	0.23332935711638297	2.7234269581266566	1.3711826729698844	1.3688206463882737	0.9345894556956512	0.8952611216520141	1.8721441100227545	2.2493688259560756	2.0434055041283172	-0.0354390147007908	1.4159451470609754	0.6929204405105163	1.584589788763361	1.7585920451021295	1.6797204837990827	0.49091980094099774	0.6347180113350028	0.8480332309090658	1.4896625873973282	1.1978351534897105	1.9623296985647323	-0.008357698967740768	0.8880141610399555	1.0807225083099976	-0.030062938176498927	-0.1781164168230655
1.3747145815145412	0.4911033649415996	0.5233445542160025	0.8084165847441893	0.14784625502173918	0.7334877445185513	1.0690804336662856	1.9012682064770279	1.6152332379021115	0.02525431643944191	0.41654175129281545	0.9551583450317193	1.8535241915146365	1.768721829963964	0.6375367502200906	0.4251635272944633	1.3914443051627081	0.4383306663553955	0.037692895260594016	1.4649322800280271	2.4118737915644988	0.40635839216767167	1.9060285362473297	1.520739970118013	0.2131365717482377	2.8087785962183873	1.3607737827597939	1.4132834766324236	1.0201665078014968	1.0114482281224413	2.001028435608845	2.2059980080520307	2.045840336330847	-0.061772957488131455	1.531664785535926	0.7133026842038837	1.5797734831519585	1.7074388471156312	1.7998908691830202	0.5120785501111658	0.7266627002363503	0.7484489898012282	1.5587939916522071	1.2920286909828906	1.9585250219254369	0.0499888312830196	1.0186510518591447	1.1143092905088312	-0.07123329542916979	-0.06559282949034541
1.4599037105422394	0.4603718819046887	0.549978192968948	0.8061675804085443	0.08446365547643303	0.8005020325090897	0.9521104090654475	1.8527477999075574	1.7532343696268442	0.16938539607697126	0.33980767069164375	0.9560531690540701	1.7409023396415457	1.6804366967111175	0.6885071744002571	0.3821750451288102	1.3928594251553839	0.588377581524644	0.02519109258433728	1.4500020478314857	2.4063010987919897	0.5595013534983903	1.9064062717351793	1.4686467554871878	0.2580231126992264	2.8586347490151	1.3143420230419471	1.5017968058481246	1.039207765680293	1.0948418936397502	2.1298824090217865	2.1879462425190637	2.110571162045827	-0.13675213839639117	1.6246284629205903	0.6876707460508149	1.6051423149779154	1.709658440049779	1.8384520185496993	0.5603859411445	0.8030064025437016	0.7586117742515011	1.6443210155318468	1.3514935701016382	1.966168631333177	0.11015004885663929	1.190267902539403	1.1503395614592389	-0.10222266102797033	0.02417913889274913
1.5100344107247012	0.5023905666258437	0.450214642024412	0.7952378774927753	0.011046744628284122	0.8047347786714495	0.8478887190064948	1.7031353750207665	1.809115068757952	0.27204170618655826	0.3413398731770439	1.001379532186236	1.7244764272506405	1.5555591447972934	0.6708258363480931	0.34986781242157294	1.3853282984397484	0.6985014660335219	0.027864563821478693	1.4588585766134456	2.4191533499153755	0.6999227463659855	1.885622950414115	1.4242062204520853	0.35234481111799976	2.9031978424695475	1.3736113214460643	1.593900796899955	1.0556730022390153	1.1571857700574957	2.2650501498376943	2.2359445026572167	2.1001835591617857	-0.21827421665494406	1.6975141222670842	0.6530203813954621	1.5498449002783599	1.7315979681385207	1.8374961880787084	0.5532592695843757	0.8582314635390983	0.641580347813685	1.5884064577109374	1.4550661576024484	2.004193633795292	0.16592721634030116	1.3852332573738881	1.1793213071647217	-0.10048444294072463	0.20112426119129467
1.5645389961307024	0.5423453843453385	0.3544475066541201	0.7350766746352428	0.01258081227107477	0.7895532871733183	0.5769869688568391	1.559598394777328	1.90577963406913	0.23807728632852637	0.41365753026733787	0.968570787366736	1.7515024978125784	1.440913429851982	0.6085379250049405	0.32543344088417064	1.4687830397492072	0.8270524598797862	-0.006235951593952521	1.4521561429228873	2.3999162574492816	0.7974214706306106	1.85106352591415	1.3651811242297485	0.44966912555582395	2.9239644999209338	1.4347927118751662	1.569432653612264	1.0361646230156452	1.301092269842555	2.3207906134264404	2.2666122875991417	2.116091129551645	-0.23107973520005604	1.6586163489920227	0.667088333747396	1.547485030410162	1.7341686139321388	1.830030798987065	0.5292322919783621	0.9850982831121824	0.5898519427568056	1.5391299953087558	1.5751375875666076	1.9749502112433515	0.23497352025692225	1.59152640843936	1.1566332605086227	-0.14977292602387915	0.3541538004056829
1.6403252515213427	0.5574777395731411	0.3141294045912881	0.6517637980265273	0.0290977596411782	0.7597385276151252	0.44717961109441084	1.4276834116236852	1.9976786092552108	0.19692953845864988	0.5472837331787692	0.9555693910419857	1.7111471433572514	1.366507090209255	0.613434112105335	0.2762733449422613	1.4724023615950292	0.9301055220026184	-0.015743283056053492	1.4522949221584676	2.389394872722364	0.8911305112281059	1.8446094204506227	1.379799631947794	0.5374860121112579	2.9035478965651587	1.4944424846546256	1.5461650026854479	1.048095724627041	1.3613014906351475	2.3347938441133014	2.2817952103731196	2.0858910941329385	-0.28810782914157385	1.511962000880907	0.6664422896426935	1.5506734768098607	1.791517027461157	1.8211072392625183	0.5424086856895532	1.03003841515559	0.5216999019320842	1.564957175330321	1.6813018180587416	2.02095467987626	0.27984880072542273	1.8254952233991002	1.14968498095607	-0.11780285372215707	0.5226746441014619
1.6862583933201816	0.4977365694181099	0.372406721034784	0.48736414137139994	-0.017759890690879725	0.714598669271965	0.4355753394542131	1.3295234735010808	2.0861480086335034	0.12286284906183105	0.6959099300631978	0.9741722535066497	1.641767422000051	1.354848997178464	0.5390211733313642	0.2082259827023238	1.465604309352292	1.0426161164657106	0.015175893301457733	1.4169991388344765	2.416128096491388	0.9434768891586087	1.8510320479568292	1.4008362970910848	0.5524400159289726	2.8837807039108974	1.4940050779822431	1.463633856686944	1.0870608150243806	1.4260111210157869	2.276216657228644	2.2916658103099024	2.119739319801769	-0.3660558974016106	1.3722754544664904	0.6204849538394351	1.5573262121760734	1.883833852039554	1.7973130164786464	0.5232582190219536	1.0950155658759049	0.43422151149247384	1.471484248849065	1.7932312499114993	2.0211090559417206	0.3385470540808938	2.000048140571957	1.1422882809403174	-0.0679008250662397	0.6210021015897604
1.8134463715310303	0.5103039635496148	0.4020735592145205	0.34166800789108287	-0.07992278071691818	0.6896434964420275	0.4337020620555915	1.2210474112903238	2.0433388632761824	0.04585668089762116	0.7270715294013754	1.0394393071368957	1.5790904501216285	1.3943372187550593	0.5345152070315341	0.18599322543896402	1.4495837072892168	1.0726156627340226	0.0007710193328945736	1.4422569597101307	2.386375033622177	0.8924676591732281	1.8452086258524791	1.4591021225742935	0.5672874255937425	2.8726175995101526	1.4672344010398315	1.4890469821370802	1.1103736498035537	1.4547097900435717	2.2096464992580094	2.2964503734844333	2.1124530844356992	-0.43846411044502875	1.284453336310097	0.5894978510932061	1.5453768799945728	2.0061417142939084	1.7326831961905416	0.5702026884847877	1.131966503926569	0.3876192439967812	1.4545284832690097	1.8892521044580406	2.0105079357731404	0.3394696900512236	2.174175704522168	1.1303855967224854	-0.0006127506838600416	0.7668009545138816
1.8262508837881875	0.5677902102787741	0.4625797512483684	0.2226904232227354	-0.006317254994657251	0.6296324221985733	0.47526872384248114	1.2023003639086713	2.029970990029897	0.036264045594341925	0.8249804183287148	1.0320514989523621	1.5570256670243559	1.4605896794002353	0.4296596260803317	0.13370805330944574	1.4168168963418448	1.0800916045428832	-0.026904910828273353	1.4804671069813122	2.3083911743307945	0.8506801391542131	1.8470253536749948	1.4875798672712548	0.6566388826714868	2.841062033415397	1.4426646433854395	1.5055537520991051	1.1304451053203812	1.5039111011995823	2.1321460766025324	2.268948297663447	2.0964186998686243	-0.5220735614391491	1.2604242547524103	0.646138008483548	1.5314212388926827	2.0592965003683226	1.7242291911527385	0.5635334861457661	1.1420818651998994	0.41419517702676173	1.3701531320988194	2.0194653046410322	1.983564945811212	0.35701009579599835	2.2482022220137874	1.0986083089410266	0.051112522847339824	0.951057182442898
1.7290543867587995	0.6002652261929181	0.41444414748368397	0.2638759046575264	0.009233755595895834	0.551333955793523	0.5228671953067737	1.1218964818606252	2.0281003123165577	0.022791744256730997	0.8335564073858608	1.0254229687867935	1.5806126633210145	1.4847681712189118	0.35354922682391415	0.030676812239685484	1.3836941273312329	1.097875441186536	0.026924492460217875	1.4732783425782414	2.1683970645428783	0.8015591640667077	1.8429062381170147	1.4314356999637055	0.6814169503765068	2.8344617030884853	1.4522820358074093	1.6254150732787251	1.1152040851974376	1.5442624917313472	2.0472561046787976	2.262553510855678	2.044486772528924	-0.489227878620893	1.2507997141117126	0.7159113877640092	1.5690406062018067	2.1624641366686133	1.6904571207140016	0.5403621234488388	1.1683161383895482	0.46159027594558416	1.2894941752868423	2.130518973118655	1.965586529273726	0.35190972846996077	2.253812367527339	1.1072783679301277	0.11922574355907445	1.0737347696255795
1.6928473844702012	0.5826090956848156	0.38757271816873934	0.2638031387892682	0.09296732849783262	0.5092937087436015	0.4357432884623672	1.0302195625228043	2.0227949054133	-0.03939811310395002	0.8073888425038482	1.0482740413575695	1.6123348346859967	1.4372430727827719	0.3501174516722986	-0.02948248781126337	1.4336377817429062	1.0864194922685608	0.05509453330029135	1.3917570060463238	1.98828146180622	0.8177575367516742	1.8302554719123336	1.35924274443996	0.7337941064655233	2.8586890677540744	1.519316344090771	1.6413716175753499	1.1572871842085541	1.5670020651698686	1.9667357870537472	2.2168525976808926	1.9771450965334403	-0.5232354080984005	1.2011295278370595	0.6630239565653288	1.590275449457587	2.192454153842072	1.6751162715065475	0.5226080364718049	1.182473112869463	0.5049345236601639	1.2555833353912118	2.2467549641428657	1.9465526182484676	0.3491139120952274	2.3124493795723633	1.0902157157075982	0.20352400661625497	1.126746634341768
1.7146910962570818	0.501174441003469	0.36659016664265814	0.24744564110778242	0.21792754039919995	0.419145020603664	0.4586920131916907	0.8836237315322963	2.042668923599229	-0.08653630316476832	0.8607986864381993	1.1148227210198285	1.656175201253498	1.3829072798933768	0.39901970560948297	-0.09290367322220118	1.4331063338652714	1.1770070426945203	0.04100722002327714	1.3021285486045806	1.8648213433265883	0.8001308968445363	1.726713228156574	1.2811430925551817	0.7589762687515507	2.8474064621275863	1.5280242083527074	1.6299912744516525	1.1484719823109604	1.5516090156723463	1.8925589203933815	2.202959985409108	1.9197446375182008	-0.6000884572590885	1.099120454914089	0.5773250364194337	1.621679517367578	2.2295282442342077	1.690487557152815	0.5118787289198522	1.1309921017248485	0.6571113141273397	1.2540821176238566	2.3010489213750236	1.8977349867793278	0.3627854911240841	2.4004350111423896	1.0742957450380024	0.2874802300942889	1.2122831841407886
1.7616283214499024	0.41735901734737046	0.32734376582238434	0.2746304304830433	0.27175822547121536	0.36048825741562435	0.5566163331757366	0.776265431180985	1.921646897648666	-0.201192078432267	0.8661019727721516	1.1523061499560927	1.7179135793964964	1.3708279791657685	0.44374876487398207	-0.10540777822742153	1.4707059600558785	1.2619048008435143	0.026660813907670916	1.2984877055285255	1.7719061325721115	0.7541716508883567	1.6559226747803564	1.2621715080361988	0.759284364381563	2.8120872109634614	1.5096086931491048	1.6076280485129282	1.2045940284589867	1.5500553194718152	1.8857585849499057	2.2191296099552074	1.8724532974538377	-0.64165791006512	1.0981496644219708	0.5480399453157199	1.6601580870749373	2.235341281591054	1.7084340686240882	0.5162778805043878	1.0668372237284476	0.7971913428226733	1.2980578857355847	2.376846129092064	1.9041124144712491	0.39027456329588933	2.3804260944141036	1.0681124355903386	0.3318448891793301	1.2402056255789673
1.811228816620662	0.3578901311981021	0.4119095411707628	0.34067084599271646	0.30123701561449356	0.3472271202932836	0.6539435011307966	0.7837585250119264	1.7947371326141082	-0.23391158629652456	0.8257599375247887	1.2040097872475504	1.6766102348279712	1.439977412747942	0.5638186212604569	-0.14199916483270936	1.4904267835246023	1.2267513071578067	0.03344996342154553	1.310904223397116	1.71412446896441	0.7824823004850971	1.6536675039808724	1.2711356552722355	0.7552633247084896	2.793303791026177	1.4647488202666126	1.5856947286223542	1.2744439589975345	1.5660729213089397	1.809649709838063	2.197367945919232	1.8886429025738234	-0.6657017479625604	1.1672084999185777	0.6069308061504419	1.7197850763593476	2.2374588242753566	1.7808150774272093	0.538103731964784	0.9925100300277971	0.9256268172986131	1.4168850629921474	2.4017385870501715	1.8742180108581177	0.44610920437383605	2.3572115953459494	1.0712227372063527	0.3690305819562899	1.2270309624416982
1.816751275287562	0.38467235210101575	0.5428817336163844	0.45276397101408233	0.26195711074000405	0.3554399895805753	0.7817641800275597	0.7872331286457392	1.7070265687545187	-0.20776224083523626	0.7565015738040078	1.2431462162251041	1.6174234952715978	1.5201215372384198	0.6509430026127566	-0.18196644444163582	1.4195152078142483	1.1579508980872066	0.05850745091305891	1.2618777431823855	1.807271142061392	0.7485914185360913	1.619373393692611	1.2448225676899607	0.7329658827398225	2.796920211958772	1.3348251526429409	1.6428195086997825	1.3574513164832318	1.5713837120087737	1.7381598253715633	2.1965818683173675	1.9046265614700117	-0.7377167640185724	1.2312559320312864	0.6502365846091129	1.7046568421407264	2.203762852278744	1.7917857086733833	0.5249692476199762	0.9772864567774502	1.0213391885464067	1.5437345732249306	2.4337591872431483	1.828459890668198	0.4619819838330111	2.268264740776499	1.1078520955087945	0.3812338584665277	1.1903456346525254
1.8157300490063668	0.31519645671476354	0.6704799300233173	0.5105185101547419	0.1856206702646663	0.35619576223611205	0.7541703015342984	0.8433747627227224	1.5944612428799594	-0.15442178773677356	0.6334154927437671	1.275893249043062	1.6395321281318158	1.5522468142703787	0.66689110994242	-0.15619058296395144	1.2729314284498414	1.1866548387892666	0.022706782047935924	1.2328137509239412	1.881314727206363	0.723664258238915	1.566682665775859	1.1556246633321896	0.6922661803190755	2.7766726002353592	1.3217029524714696	1.6899131476536862	1.397782974064696	1.5829707646985214	1.702822318229919	2.206136925899002	1.9376398425960577	-0.7633006956381246	1.2830805874600066	0.6763832290318946	1.691567430605123	2.171520458528373	1.8157523204156747	0.48550758063783644	1.0252148558115743	1.1160818444644984	1.5739201366659143	2.4942982975646197	1.7433954122906445	0.5702280826415285	2.211756301654852	1.135082972625924	0.4133662546363185	1.194616324877039
1.798846754084145	0.32868366740354815	0.7039831956572427	0.5384161355357284	0.15071205798781534	0.3293674053070812	0.728565972829917	0.964245713455355	1.4979448373050308	-0.09543897231826405	0.57116257858509	1.2532901264784784	1.7051198890362236	1.53371250558905	0.6995395835894993	-0.08837503626610214	1.13699527576735	1.1940595934791014	-0.04627152729869951	1.274550097554829	1.943959807168601	0.7507716942495677	1.513403974584865	1.0774118563447086	0.6678972158359826	2.790226936234059	1.3501496606950412	1.7733811643797655	1.416594361846163	1.6410192020611494	1.684446368775309	2.1925942594388443	1.9472706184704793	-0.7678477082023036	1.3229225418866897	0.6781495898112138	1.647082310343017	2.1342772198471174	1.8082173442792768	0.46179699584725037	1.098090447776799	1.2474625408567328	1.6756481826977752	2.4846329464756054	1.6837876846363404	0.6279562174075348	2.1484818102266443	1.106865898675054	0.4159431460419247	1.165978574570732
1.7036829136815979	0.21634935426996674	0.8027287400022527	0.483355281036743	0.11146530360635239	0.3346001613354359	0.6988820622352042	1.0842156390793374	1.4659036839092026	-0.06912983218314749	0.5492772576802045	1.1749169865208668	1.7432796232183627	1.4597203535148602	0.721327995567585	-0.0030377814908329357	1.0467175900429	1.2450981691973833	-0.055461298069252554	1.3014237914430247	1.9810316822362488	0.818235089589219	1.4390193130102678	0.9548694063227726	0.5907548989243201	2.7861711370573174	1.4202708103520711	1.7380572174233557	1.3610786244410935	1.674283949491214	1.6412015563874593	2.155375630773155	1.9443924439044067	-0.7999830320825436	1.3309003690707433	0.649823389580076	1.6366380507219003	2.1059633780273765	1.8423261099291097	0.437002505179548	1.1580384165897954	1.369992889436698	1.6939466447528808	2.517760695269895	1.6382473183620678	0.7321201363037915	2.065790885231607	1.0967473491012285	0.39122643848781646	1.1320627759889348
1.6057909052280852	0.050233229746126526	0.8934135130382025	0.5002598702462515	0.0034644266889184093	0.3263705203942068	0.6491059955113666	1.0523635154577948	1.378866924763165	-0.11564246945107379	0.5247658516147705	1.1095187948873446	1.7535216749920093	1.415811791164447	0.7558571166840429	0.029432862172302437	0.946317502471107	1.2612149329446005	-0.07367116819393595	1.242464338288614	2.017903227323247	0.8898866782052609	1.3659364898134383	0.8792942447792701	0.5860827359314617	2.7810808676738894	1.4444350989641284	1.7121100891775618	1.3350590165433653	1.664939416947016	1.5994914858250133	2.1373566135475603	1.9564083408238893	-0.7882258944609608	1.3110388292448043	0.5834718927446214	1.6327546488667934	2.094642178435098	1.8406666294063014	0.4713663075594793	1.1595387616224968	1.4156058655181678	1.7942855230768064	2.5490868186389886	1.6106961760959357	0.8194547673063279	2.038042798363855	1.0694706752168979	0.3750732811878836	1.0778262799166574
1.6214693000775284	-0.10170696572141309	1.027718060778937	0.4558093573523423	-0.03153792146476515	0.34477321767661934	0.616897107947937	1.0946721649620286	1.3419055797783268	-0.17762793827546391	0.5052024755939315	1.0643015297579044	1.7527783171058897	1.3504555668963867	0.7806621522398113	0.064200126479189	0.8917289687167196	1.2799293793805968	-0.1420304061563281	1.1751189989772561	2.127822121975773	0.9187638042713644	1.3159337546093304	0.7955707842902128	0.6933986468740793	2.7524404072374176	1.459393018566995	1.6469860824117393	1.3384448554540316	1.6438890689639276	1.5650787518707765	2.1070673848518635	1.9696122329555226	-0.8133338735762162	1.284082047939834	0.518038688081276	1.6201623832500904	2.092644544794365	1.8183704856149376	0.5245296007550581	1.1253520114743913	1.4953813463568337	1.8155075643449776	2.569579103555507	1.597761364291911	0.9322578212441043	2.053352503028856	1.021965852693164	0.3579027010720143	1.059304436088636
1.5816733119014184	-0.18577980072749778	1.1273303900757494	0.4867658442323782	-0.04761476746193731	0.3433790739431025	0.5809186982015339	1.1503694205436712	1.1985487956745637	-0.19167500495149614	0.43436846077682256	0.9456712267947468	1.741476562727732	1.3010865147652921	0.7832722958169084	0.0778113723794112	0.7508380291469463	1.320882681799945	-0.19290202394232092	1.2113621014310783	2.2424907321830085	0.8476644204306885	1.2680209309287733	0.7453219978334273	0.6960224041567642	2.699397555087551	1.443307561764209	1.6603767094775754	1.2992077169598522	1.6508262107225906	1.4947886070432501	2.1073520704986217	2.0400897699251805	-0.8081938100800722	1.1904341783918526	0.5428583848991995	1.663228330215015	2.094699581700637	1.823225160751674	0.5298310227276792	1.1436315248431026	1.5452258329368491	1.8346408365145375	2.5651193580511076	1.527186059550459	1.0300054951206186	2.0135033051862203	0.9958124675938984	0.3368170238524644	1.03772242473601
1.531153223280805	-0.1667691144932517	1.150640440005915	0.4925332130499697	-0.06977530048960875	0.3412406880661309	0.4858681723569823	1.2160829128853203	1.087186784527455	-0.15463980217548468	0.3719545311776448	0.847301194337651	1.792068748746831	1.3346532581374682	0.7220314769552652	0.11334248789875372	0.6995613989110361	1.2437702058497566	-0.1984587628301549	1.2339251915845468	2.3273142360164103	0.8120587395569835	1.271299135341184	0.7208012870779488	0.7620324387004517	2.6739087885946713	1.463289409432725	1.61230969833918	1.2158429009283078	1.6618459966340873	1.4713370610526024	2.109555783312392	2.080506259814358	-0.7937381831344739	1.2179268790751976	0.6453483973998181	1.7512509518832637	2.0729889012971743	1.7745502227229175	0.5288634412613503	1.200629294293706	1.5514068417954059	1.804718214430546	2.509897290751425	1.485008272163058	1.0172106751353902	1.9766955710948921	0.9345253541203519	0.30008545142069953	0.9882885152260881
1.5494103981640603	-0.083495970747789	1.219267672846102	0.45970367882029367	-0.03370184847504994	0.30670365969629027	0.39799495455312706	1.2292057097400553	1.0584064336746433	-0.07816628292403344	0.40988389061813957	0.7272426993388197	1.834364977233474	1.3183536902920292	0.7091227560833173	0.18594128862352174	0.632251720525924	1.1138951315896308	-0.2209425183630997	1.2107816421935629	2.3464159703874725	0.7949612501502961	1.2748269149866374	0.7096509832577146	0.8073799030429021	2.642918137385249	1.4712391021291988	1.5771952967835983	1.1136276824657496	1.6727092951584797	1.3636105263619591	2.0860650795821365	2.136255598242258	-0.8009184083427897	1.2335478661947057	0.6572375434665053	1.8211198812787568	2.0521775387204775	1.7339424564868076	0.489729763124451	1.2694425264937146	1.5011664988205264	1.795881167572156	2.4751103444955906	1.411174715581794	1.0140274536018452	1.9380328452502913	0.8842085802555205	0.30908476396356177	0.9836354804192006
1.507886651855135	-0.03933219144342466	1.257858779859577	0.3749745628126774	-0.019615175179888318	0.25057312688251693	0.3280233784643777	1.165102067100851	1.1000972951096661	-0.034517562600990884	0.426835238381967	0.5226101102274893	1.9369546297698708	1.3016071742794129	0.7339375471591005	0.23186356748576947	0.5503763875460218	0.998446450577697	-0.24587619157776483	1.1791979017273604	2.3217523718915016	0.7695181132240487	1.1845560028798847	0.7031060921174421	0.7138300490327907	2.6401430533652106	1.4312198630877395	1.5962882625635886	1.0077609036956123	1.6078564508744635	1.3126417196956148	2.041337275858539	2.1246657969582174	-0.8469527469312517	1.2499625619395565	0.6111649149917985	1.886853269834115	2.013451127220524	1.6515372128753945	0.4699442552439293	1.2993645907189166	1.5035524040361987	1.7474892758928224	2.477600344982978	1.381879364451338	0.9842753745845816	1.932332359229274	0.7894614834499806	0.29179823822764284	0.9668885055381354
1.4350918302833942	-0.03157209727920146	1.202418513024449	0.3209135652442202	-0.024447145318543646	0.22366405636891487	0.3329111252400931	1.144486176415174	1.1320482643182115	-0.02607445797455148	0.49321449267855605	0.38987200291194557	2.0154216924764916	1.2427644590340747	0.7318487819294226	0.3029346657856268	0.5052979082015133	0.940762880876262	-0.2551519444850182	1.2288096682834528	2.3020685977117985	0.8008148403337071	1.1499077655717644	0.7197342344594699	0.7030666081193371	2.586782738363117	1.4751854823289166	1.6025732726826263	0.8880797756359566	1.5779827292345863	1.2289622130525806	2.002961697965621	2.0969918999496335	-0.8493766342248931	1.253763435295679	0.5862939567686476	2.0170770772644753	2.057387841789172	1.5835013530165234	0.48925253600095686	1.3196225331138476	1.4913407026823775	1.7107183748599468	2.4490449031389936	1.3610540676028935	0.9506530670564178	1.9226990497832996	0.6830181608168509	0.32527946844401273	0.9686676070819453
1.377841933939213	0.01731203415867174	1.2022190757789015	0.34889204158993914	-0.02888702514313208	0.2163914479304684	0.4648199987968371	1.0776249334812644	1.1768324433770112	-0.04332732787435326	0.5735458626845661	0.19287847799142474	2.0191249093614183	1.1863296477888745	0.7409203315958373	0.32935657057732853	0.5653004894212812	0.9098443736169015	-0.2203968184021742	1.2800916127703568	2.2934584692867457	0.7915612935115061	1.1004637641101016	0.798027381569869	0.7549394325955738	2.62677702232829	1.406515411950107	1.6092543912045212	0.8168537878633938	1.5264858039981166	1.1817688322743956	2.018428948164799	2.117264921575945	-0.9097621738374174	1.3030950550247422	0.54264459727564	2.094647573078713	2.0378629501745946	1.517479652911834	0.5071836277206245	1.302546482695133	1.5265038949315706	1.6508649398600113	2.410269813328296	1.3586541902378253	0.8896869642910035	1.8951978936359506	0.5527400822459768	0.31084037389381525	0.9300832541714665
1.3581716953527194	0.02056228147115328	1.2566753060947893	0.3996960927957526	-0.10332474255239217	0.2532209517478273	0.5449661267640784	0.9420458724273895	1.2625035562584903	-0.06309727356654468	0.5601100187050041	0.14927233690222744	1.9897340837263608	1.188110420329307	0.7158757438263889	0.3806410089459185	0.554751186819773	0.9404134168374118	-0.2069847515053807	1.313205545155829	2.2980295121560124	0.7376977247270133	1.0915408874224135	0.813882674560445	0.7847806583520507	2.6284343474085476	1.3051051049953242	1.6080309164448459	0.7866142711146882	1.4562872387939296	1.1530202122107367	2.032105090578107	2.098585700528872	-0.9623750101572357	1.3258984127422413	0.53417226569611	2.153397844486311	2.0477197286815847	1.4626166736676436	0.5049631154507982	1.2793683767148802	1.4760975747257823	1.6002075136245755	2.3804753927159688	1.3130341718733554	0.8498044442682439	1.8292658856131585	0.4411600629295929	0.29811340966635336	0.9476682832293942
1.3657525249772833	0.09821584943382747	1.2853318083382896	0.40488133466727055	-0.1237751673881006	0.2686099924634289	0.5556028972803901	0.8367854202488683	1.3487930749956183	-0.04315638473490926	0.5591043111520343	0.11967151416285624	1.9477635963358826	1.2053986562408858	0.7176252337489115	0.3639034201064923	0.5834207462140335	0.9577856625019763	-0.24115061334470428	1.3075336981364514	2.386347962003167	0.6886228581893402	1.0889136021988879	0.8592182664579193	0.8652094142683107	2.66882214046051	1.1687800254361536	1.6122353435195307	0.8042014424603765	1.4077887236710729	1.1439836501140546	2.052018189509141	2.1133955674007576	-1.0147218495953045	1.3368799087356342	0.564579922942345	2.1772765810593144	2.0320852477167586	1.3704866847541621	0.511284542296451	1.2579007921034409	1.4467540028319583	1.5897763717466884	2.3925633037684344	1.2297980814396217	0.8430452692214072	1.7878763821182502	0.31571272283504453	0.29380409745450387	0.9107938994474628
1.3589259823901503	0.17547929619496772	1.210662284443434	0.3381092179267685	-0.10160891875818297	0.31359890592115613	0.5993514607116504	0.7683197801093872	1.4503417582208924	0.04800461860628508	0.5206395114768597	0.057123094600516885	1.960530141604807	1.266038524325975	0.7621786936531575	0.365228442276026	0.6224989674365645	0.9687187096729322	-0.25185825543514495	1.311150405693276	2.382392798466302	0.6860660293189045	1.0985705898198082	0.8974861906406397	0.8606091702220169	2.6767925100926595	1.091286837608716	1.6095910157516577	0.7559719544706619	1.4056943076597466	1.1163616403139511	2.0662488068739817	2.1472955332538928	-1.065714157407396	1.3681892466916246	0.6467105379957572	2.22291489106368	1.9895549131537997	1.2651938491474275	0.5080144082303806	1.2983169122171316	1.4326750226731169	1.5685773587156167	2.3407272324884554	1.133510967375304	0.7857790131585598	1.7390277640570155	0.1792443235850458	0.26724095590110303	0.8890185995052244
1.2859683033898728	0.2779885041122207	1.2491361398894711	0.3053713147904569	-0.0998153627734298	0.40257567474224293	0.6018276319856899	0.6069640400773221	1.47249228296293	0.15345795486706043	0.43280303288306615	0.017429053609035516	1.9839051973805635	1.3140655619341552	0.8192604091488029	0.3928056245233824	0.6199487643890791	0.9573041787151174	-0.28475960665072697	1.3586539346445048	2.392731449764925	0.7101610400738781	1.0370131958534419	0.9408483575469943	0.7999956252044408	2.7092413176727677	1.0083670298585155	1.6100804056555276	0.7379977999794688	1.3948771170261973	1.0991859876745074	2.0852227269105645	2.1864993752548703	-1.1089425628216125	1.3836148655860563	0.6449819566407081	2.2408457067377725	2.006185276994311	1.2022320593692988	0.5123568828058706	1.3523789085619755	1.4163246573930546	1.5595627873130775	2.251673626355391	1.050130700927948	0.7387059985164255	1.682963950799607	0.09396388100263617	0.22132649036139623	0.8906749557403012
1.1497313297137484	0.340656155303973	1.2655042395419194	0.24738635040030948	-0.15447366705064602	0.4921950075547928	0.6738332571731733	0.4798799691552328	1.5575424132976943	0.20394811692305903	0.3813100394308663	0.04757316236197754	1.9540247160592834	1.4071512929093355	0.8215139342720528	0.3757652820524842	0.6600438308482109	0.9226049882799133	-0.29492498806570866	1.3572576948569686	2.4079971357227508	0.7652585614776801	0.9333821392895267	0.9519601886323106	0.7822727419440103	2.7034292126025266	0.978452579245394	1.526723245206016	0.7286321751882705	1.37017725962244	1.1172959133554605	2.1122904443153594	2.1934812565956237	-1.1822132607642022	1.4811536956964926	0.6474180561371512	2.200928245709445	1.9957927346756308	1.1719158508046945	0.5121111458591592	1.3594024756285763	1.3437509383915773	1.561951578238816	2.1831123051388452	0.9599439055067917	0.6825277902318475	1.6651653651539562	-0.008591042497494806	0.1897825182133578	0.8897353192389718
0.9815387897781778	0.3458295514134553	1.2985669899411745	0.2680976725326475	-0.24081927017894317	0.541859019547468	0.710707394963055	0.40079422822680144	1.6300376164172454	0.21644926303368522	0.3044928953088011	0.0942064975267892	1.8856483190399502	1.4330146155152808	0.843713162037397	0.3876347445080527	0.7008172090012821	0.9594384979746063	-0.3249671466288751	1.3756151707843673	2.47076403797052	0.7955211396839685	0.9423038917644538	0.9692887610600632	0.7357925541931755	2.7322181442588613	0.9339870666643517	1.4940287550535472	0.7525449920104735	1.3311616007163116	1.0522974421706883	2.1011405323422134	2.222555182120662	-1.2379730562005788	1.5067400757970764	0.5620514062242721	2.0713749559709687	2.0041769280773436	1.1492119092501527	0.5299052449840147	1.3417812872105632	1.260544329252956	1.5569472146840233	2.1129019025393454	0.8777716002546498	0.6883732753090612	1.5934079000748216	-0.01614079620428065	0.18041701075383818	0.9128184916087363
0.777352309152245	0.2800100412474396	1.291137404640002	0.2815499255480752	-0.2915395245087581	0.591738966584583	0.7062947859796351	0.42862922477543375	1.7012972961710318	0.1492723253874915	0.22001090505877235	0.1703040074275593	1.8555778220792394	1.4613232828055245	0.8574294231771769	0.39102837203403656	0.7657509295446894	1.0436140304433112	-0.29818543068939296	1.4156559971892508	2.5436882116695676	0.7891219316608804	1.0107291014905648	0.9520733437350118	0.7251857938418782	2.758415468524581	0.8797819655115953	1.4354587876633096	0.7586576385894623	1.233321075509934	1.0341787548940897	2.1018700984244973	2.182832923763228	-1.247819537577842	1.4369907958161163	0.5357255330003525	1.9685894079396955	1.999166643498348	1.1439035922536047	0.5423541607779289	1.3367301850425413	1.183275286378946	1.5314651973644153	2.0741990704328686	0.7992587068586029	0.6567729933252656	1.5310398250715087	-0.1099794164226977	0.14114429681598226	0.9307280197587149
0.6832733686119747	0.2051788457310498	1.2964192042198899	0.21834468386835953	-0.3291836240204811	0.6295328405033217	0.7343365284946358	0.42423451229390696	1.711620808923777	0.06758504038300615	0.1458786295120416	0.2667973338377781	1.8285371349296526	1.5325600345297024	0.8226845966737413	0.4239601132781575	0.8887132820480707	1.1690819748801737	-0.28833417068049066	1.4539264832585104	2.591843207558521	0.7697629276672037	1.152138203690496	0.9634578786178404	0.7606559614338942	2.7426219933970555	0.828945590032489	1.3825235636966375	0.7919613870025695	1.223866163469475	0.966957546291761	2.100622825345888	2.168431905798684	-1.2653501544238046	1.33121564202286	0.576251263636087	1.8975625690622067	1.9568509971485029	1.1320710162153336	0.5387646424235273	1.3614028966284568	1.1503091600443789	1.5199667300863897	1.9970005449720076	0.7249060593246355	0.6331323581241775	1.4827212046540659	-0.08325916580108934	0.11157043399528888	0.9498325510868106
0.648779430552865	0.15686788356581033	1.3537124841441455	0.09873241912685982	-0.3137149181022698	0.6128943115694118	0.7262347831782975	0.2959631601772138	1.7082118466445106	0.008545243918016221	0.08296631878750518	0.27388760201487894	1.8001736465978837	1.606340412734103	0.8317756573801839	0.4203156689361439	0.9377483721724511	1.2494845900405636	-0.3060464908408001	1.424052744329852	2.5879624909739234	0.7627972431747534	1.2427182743066498	0.9724627616908494	0.7452049463247458	2.6931810771827234	0.7854076573154183	1.3042076600193124	0.8265030597012961	1.1614207099709928	0.9604353810629636	2.082004171243071	2.1680423326462797	-1.278266636199044	1.3060959674344848	0.5570018972228887	1.8342257594618847	1.8810808552057423	1.1587158451347108	0.5379349063421714	1.3414378897131318	1.0938850116274406	1.4520767977097528	1.955739790136177	0.6458671183113174	0.6132816668122605	1.411704531736141	-0.16753715145977593	0.030887741856659667	0.9591837684003511
0.6859880672515567	0.14029631287897945	1.3596506733398752	0.01834904247362191	-0.2476242662128721	0.5622386755377089	0.6711546858123852	0.17074929568336866	1.6895913886618046	-0.08234819624839658	-0.03698123908329276	0.31931645114960433	1.817495347003242	1.6731755440265434	0.8475611727096137	0.45646115897960104	0.9800725326569836	1.2669448488704687	-0.27383987528975823	1.440104071394691	2.593938550869633	0.7917775645666703	1.288067892891084	0.9395289690494923	0.710741643984626	2.6087963126447327	0.7302499816316967	1.2372220789506463	0.8125273795636533	1.1381977022830263	0.8693550423337498	2.0416461976172497	2.1276819453491007	-1.3094239555762501	1.2418129640001443	0.554002793885809	1.722687611414124	1.8586057929183712	1.1588589974309513	0.546520232354853	1.300855766054775	1.035591277224091	1.4208535549849213	1.9155452378692666	0.5585260227456832	0.5721606481788308	1.337718667472879	-0.13518553939909958	-0.014173557162180103	0.9679918024511094
0.7528171640727133	0.17968825777983982	1.2851170297661612	0.016649824698158334	-0.2314525412184195	0.5426577695662202	0.5808885535077626	0.09251141801905384	1.613772254068138	-0.1270362013105217	-0.08455107854868832	0.31316178099587255	1.8275473831374582	1.6842497963886909	0.8934381314957692	0.45090011947266884	1.1007808989627101	1.2315260213774866	-0.23003598914054893	1.4055745908062982	2.576440809924713	0.8115592302671388	1.2667089746361533	0.9157833707475203	0.6749658208697109	2.5505992157077566	0.6909111529694989	1.2084954323557993	0.7979306283832247	1.114642158897465	0.7918574055592391	1.9821966701431677	2.088099689843314	-1.3387378235101255	1.2238482304723088	0.5664463736427787	1.6447762455078134	1.7966629495784794	1.1774254372776185	0.5565904385130357	1.2767193359178948	0.9901419012775513	1.3631554043778606	1.8642262106061456	0.5225989188105645	0.5306552828483702	1.279915799446777	-0.09700267121516304	-0.03986517413820782	0.9677745291459974
0.8747202350537752	0.2934617863724497	1.2282357740414995	0.07217557224435588	-0.1620011152084528	0.5033492056512926	0.49205070550323926	0.0748562331366885	1.5345840959067167	-0.21818977234130604	-0.11707364172919307	0.3239349332649652	1.882366895112878	1.6617807058062628	0.9284474409862528	0.4381274631290724	1.1337393796364417	1.1698287924743076	-0.24902084492402685	1.344990817207615	2.4815317744304	0.789415050299097	1.2980801317446247	0.897541636640964	0.624826756712431	2.500133485951444	0.6719332577585468	1.1598957703275545	0.7822066701658908	1.048924023195293	0.6900366599331689	1.9434005661516125	2.0777445513886397	-1.3322136484952432	1.2123598258701507	0.5949002612516778	1.5759155574031194	1.7424430267775797	1.1881616195403415	0.5228314464138994	1.2749899301369154	0.9386689641236806	1.2882009837827535	1.7772359633602224	0.49751137558165714	0.4497560377388835	1.2330576839000122	0.0007473211074215613	-0.05733044937170404	0.9811537677978208
1.0206637563690404	0.34393614792800953	1.2246042628780656	0.12717578851979042	-0.07246506290651308	0.4696748692308373	0.40858148391315574	0.11497706826969094	1.5612283698664722	-0.28234795324239503	-0.1612238199344311	0.36618120632019646	1.8451457546661625	1.5801237436713846	0.95166774651307	0.4693427559604615	1.1175632014967767	1.1312725544992137	-0.21577327230466503	1.330503471788971	2.437835474191836	0.7012917311669431	1.307913620769092	0.8694576717014051	0.6101745556169049	2.4512574846224435	0.6342385227474617	1.143133490167099	0.794228454476233	0.9842150914190588	0.6337122756934793	1.891680880579156	2.036201241446398	-1.3656672748852516	1.1745102911929501	0.5937180297897817	1.5513414458422872	1.6799653073356076	1.2163035133252396	0.4985221550204158	1.2461744685603222	0.8799088295066009	1.2448087524512033	1.725043420739429	0.5061355767144814	0.37823263465219703	1.1592193757989429	0.09450837025435918	-0.05994598931732621	0.9573270692475738
1.0914822479433592	0.3680424348415215	1.16670719217196	0.12878607023404826	-0.08212671694292506	0.3990389522182695	0.3898487099269384	0.16791672355662784	1.6012147501618608	-0.3666960053738747	-0.11501750011200658	0.35528573204804836	1.8003866311607593	1.5028461715620223	0.9542106853967377	0.43496945139996557	1.1192708045134432	1.1230912130563797	-0.1800368034349439	1.2956059245322986	2.3876501068773885	0.6438053477528075	1.3621996065943516	0.8708585318728537	0.5719933005928026	2.4300731764224985	0.615838282062577	1.058938148114274	0.731777599501729	0.9523056365380181	0.4831515674697049	1.8074702042086823	2.008450241418069	-1.4250535447749695	1.1511424766214464	0.6218427247819136	1.537206349747309	1.5648998237500025	1.2245659708661674	0.44528062551395886	1.2007152661777012	0.837308473003846	1.2177902237475726	1.6978648895925073	0.494361966317471	0.31133566475154006	1.0804138454624446	0.13055654222126228	-0.05535550897685584	0.887483577713262
1.217788591954614	0.3709586194242439	1.0961370899012457	0.10431383072556726	-0.05605899821997923	0.3880933515676123	0.4272884195904269	0.11872020737461561	1.6825776355823163	-0.40885826361479777	-0.030895877752622793	0.31973300716000963	1.8822823277129104	1.4108684508337463	0.9554182019851455	0.4351252618462878	1.1023042999046926	1.148519251972043	-0.14696234151747173	1.2487649155839706	2.3802054116505715	0.585206870029632	1.4211949196773572	0.8545042248793638	0.5786419503492698	2.4235838977397117	0.5659530925218257	1.0727911269677453	0.7244048851873776	0.9009987317001735	0.3427730870319906	1.7231261582874997	1.994502710951247	-1.4748933796702173	1.1508018931981037	0.636837151946235	1.5403035478454368	1.4536020353887071	1.1997270406841276	0.42810437765202886	1.1628815416190736	0.8228445431258015	1.1867143638270086	1.649431353317865	0.5370291269784558	0.30806693372405924	1.0078613839176214	0.17648607529343258	-0.06338281073830111	0.8185458619054584
1.317385093194008	0.38629575968159	1.0806796075622587	-0.011203332652224956	-0.01745810689229852	0.374027175056295	0.5309287476980848	0.04318267878781358	1.656497656965841	-0.44774906655665553	0.07079304032552027	0.3037418847605827	1.905414121708518	1.3930291348521662	0.9698596234459707	0.38095389659015916	1.1207630902401076	1.1416839942344066	-0.13329347463906518	1.223387623888121	2.3573326007518887	0.5933219748000328	1.449405914713371	0.8026780562909146	0.5772420994250762	2.3710045654957583	0.5097678583061582	1.040592786248207	0.718192065859552	0.8438403163516981	0.2449618885518289	1.662365953701438	1.9965824634575735	-1.525855716376571	1.1603781632312293	0.6293995868351863	1.5591082495524984	1.34300891675888	1.1813454649470243	0.3793781420845667	1.1255446683349652	0.7983520648056333	1.2064047064770649	1.5732299841752257	0.5749297690332733	0.3053130437628952	0.9561836022976197	0.15048484883437377	-0.0957335711591866	0.7201013025708978
1.4280607975416324	0.44625544347149704	1.026974006439779	-0.035434366782587975	-0.12341279820571276	0.37510475382174935	0.6249888050330202	-0.06929551612944496	1.5607632771292022	-0.468363818198852	0.1606409340252524	0.26409633177031194	1.8718137188307136	1.428425791662736	0.9965041164977251	0.3232976976931267	1.15556234705207	1.090575525708355	-0.15888290494963356	1.1500192657525683	2.413615850247574	0.6057504246249404	1.3686087435474206	0.791795930064082	0.5292079487216971	2.330908886551168	0.4264286955875149	1.0408942612442376	0.7096520754087621	0.8536175644654144	0.1874617371788994	1.6016118329706017	1.985975725675305	-1.6251736538806631	1.1725720716716355	0.676382566333507	1.5029536147453963	1.2269599238903857	1.135865342655365	0.35125848843060165	1.1260694876629451	0.8320313199334919	1.1830879642784808	1.4806373562621875	0.58763399090136	0.2991489689169207	0.9190491367042946	0.19476301313487554	-0.12294407575786526	0.5998786215628628
1.4983490841042513	0.4931397747325955	0.976851700882909	0.011743518654967288	-0.13800701698030718	0.35984150051067537	0.6682162959005264	-0.052008374786165955	1.545736014836924	-0.4381267020117342	0.22195203564703184	0.22403752876971944	1.8192942313259723	1.4126539034596992	1.0088004075021229	0.26064543050102895	1.2193323585425748	1.0592648421387316	-0.233132492490257	1.1094860747553656	2.4917445427006406	0.5844757201680137	1.2546416748546656	0.7138309327515182	0.5982719699605512	2.2737257394083774	0.3735760836376175	0.9984741606817117	0.7010857237082784	0.8359778031959009	0.12506816220526512	1.5466535171364575	1.9756236307608837	-1.6839803696861815	1.1340096513836093	0.6576032327930361	1.4442448770474787	1.1555987354294044	1.1153381747911668	0.3114584458106925	1.1406592498419303	0.8103647892432078	1.1739287099159654	1.4099372070007579	0.6116900682140483	0.2977599175251258	0.8199787248683613	0.1626351637803874	-0.13020033914597912	0.516258027272561
1.5626251152224175	0.5520915500810044	0.9331924770526324	0.12587004543935879	-0.1870571723338791	0.36206374465733226	0.7077316830493838	0.03673782748115587	1.520244810128848	-0.46241920858877483	0.19451168204486993	0.23297585099298163	1.779579918643226	1.3759117220620747	0.9907093376093682	0.19570160967156502	1.263635446721351	1.0393453919243334	-0.2453350773307979	1.1231335041047577	2.529744974300214	0.5551045739251409	1.196125276408041	0.6620251320815556	0.6366818244933748	2.267113338250583	0.34551956993766425	1.010289817476806	0.7270420646067413	0.8488544796204417	0.042220658913395784	1.4904477272413126	1.959220977823178	-1.7456822990564462	1.106931588496383	0.6660011983811273	1.3852931251946896	1.0556101557560305	1.071915985156978	0.2652425657669198	1.1291575671384697	0.7858834972570522	1.1559476165136242	1.2986683711372384	0.6398456495070843	0.2964090969055818	0.7699692312862056	0.2582564268914364	-0.10800931368195396	0.41600897081307125
1.5078095088626706	0.5991452008078709	0.9243076573443872	0.18937443568858564	-0.2613622877710354	0.37653034440639693	0.7245265838646127	0.10029213106016935	1.4843721171190596	-0.4519000119209752	0.302298740456898	0.22847307888051094	1.7668958526903176	1.3185935446749384	1.0107710225449638	0.08074516907600687	1.186972534611567	0.9638262131290455	-0.28418868526303454	1.080434150256537	2.5305016260514477	0.4821147395413606	1.1921197063389681	0.5877557804232335	0.6497132807574031	2.2174092779229984	0.31449146805073086	0.9876710813396514	0.7428219086734249	0.8315290903339501	-0.05469387173950781	1.4003103165861241	1.9346798982485165	-1.7931118428459705	1.0999983695302336	0.7096057414915464	1.4249884438060914	0.9248743715679039	1.0177960313707992	0.22142523949847845	1.1303250540880732	0.720731491385283	1.163171982467911	1.2015170849513583	0.6957568325323101	0.30291724870181735	0.7306470197371128	0.2775820659492152	-0.09317793645058906	0.3247005697723957
1.4151999586550574	0.5889940412148951	0.9838791242658601	0.1425940674942989	-0.2053905380977188	0.3176974788520185	0.7176105298365971	0.09308256706674486	1.4500583222037204	-0.4678621372461369	0.32687531943872516	0.2026972982366812	1.7407008395403896	1.321318524469068	0.9975403695125511	0.03307350625952889	1.1331033846353384	0.9213818641439403	-0.34036138838373736	1.044582043214262	2.5018882783424146	0.5005724311680869	1.2096270716731456	0.5783899325726064	0.7118050169802516	2.1593365105441182	0.27434919970395877	0.8961686883740707	0.7408564138962578	0.8056933021648763	-0.1649912173876435	1.3729600415834267	1.9164145986758752	-1.7973746671248882	1.1018526869369938	0.7189308636851137	1.4354528409834164	0.8026305458453269	0.976523854093408	0.19565459155327233	1.101159886664213	0.7012518889944249	1.1177780787537093	1.098610874056123	0.7181682947452506	0.3083740542611435	0.6968687039960981	0.31949132906687244	-0.12218559816003838	0.2676522185242155
1.3795525491848126	0.5027051804980482	1.005067687891738	0.15848262958033593	-0.19868499354286917	0.2802809671468637	0.6855078664321695	0.05815796145594545	1.3611392902345492	-0.4734066408124432	0.3585365778025842	0.1783221596278359	1.680842780994163	1.3428480878833164	0.9601214465785926	-0.028571693413659872	1.1359547829671057	0.9369925521904541	-0.32701925362479317	1.0738342925227118	2.5439061382025687	0.562812386505362	1.2336683615769144	0.531758714749197	0.776475561144182	2.0619345619817295	0.2424060152865502	0.8600268384015244	0.725044936329941	0.8252155228687194	-0.21524029170584297	1.309650115262347	1.8435262734716873	-1.8168263353028908	1.0469621621890086	0.7146776991200576	1.426726681997764	0.7442183732681963	0.9437868246419411	0.15090131370977083	1.082579407159862	0.6641873695360612	1.1134118957841177	1.0253817051470278	0.7691891832543629	0.3101186518348743	0.6586892998664318	0.3313686535113368	-0.14499500026432782	0.12263921774910372
1.3585145530970038	0.492996768427047	1.0569443837240036	0.19743931942066492	-0.19759902911615462	0.25340858462624943	0.6862614837764434	0.01444938337896678	1.2291856524398528	-0.499703393763542	0.4208930018872972	0.17845109363105638	1.704878715340024	1.4009326292743824	0.9516796699264194	-0.11362899608618807	1.2145829320763923	0.9662090401494934	-0.36824596852996383	1.0661326483359745	2.621766821627471	0.6337196513884044	1.2915383376857017	0.47067759031076833	0.8293180071321299	1.9770404083804696	0.23137781277207106	0.76122334290876	0.6634597847953803	0.7900701323757837	-0.29633380434010836	1.295782897706892	1.786237715286423	-1.7938329321971174	1.009077533838894	0.6575570213741775	1.3828427516949688	0.671283064933417	0.9006259337293419	0.13438870906786568	1.0383720739736115	0.6325943657015165	1.0486904980583287	0.9421392241599345	0.7817352470152961	0.3206435834356397	0.6615003953237057	0.35492937472157016	-0.1982256344291744	0.032388965921639215
1.3741023355425996	0.49496796734271226	1.0674225097785464	0.24891039108552154	-0.18309168749569787	0.2594421871300983	0.6414133567533478	-0.015278992709628975	1.149315959491684	-0.5106078318542921	0.4070252275990912	0.1717333014632584	1.7169802058709458	1.4378117031734723	0.9211177936156822	-0.14196116228482686	1.2916466081594773	0.9681142663168492	-0.41397814739824346	1.0224751143742679	2.6284670473316063	0.6563622428236753	1.3196830041687906	0.4145424754114348	0.9251962370372544	1.8637834234530508	0.2228837917721879	0.7447652415559592	0.6605294682794225	0.7409808773666106	-0.277679266788674	1.3155223242064116	1.74627501724899	-1.7444209166378921	0.9521563493392167	0.6086337789302652	1.3560142826698238	0.6258719793801213	0.9014185061735563	0.1388009878717397	0.9968199249943815	0.5684379435568524	1.0081243593883202	0.8768728542557781	0.7949322803766876	0.32135467579951305	0.6602853154983068	0.40811180297698424	-0.2557414254683597	-0.03214120569674127
1.3462414703434913	0.4991277347584748	1.1029530221391934	0.2817170175418559	-0.2111781569318835	0.20753391819497166	0.5603657588961946	0.007309338720703584	1.0105933542686933	-0.5559833256293969	0.43225097994420764	0.15204386697145417	1.678974989901091	1.5301041596529814	0.9232867708988103	-0.20671623712646955	1.3867608429530018	0.9530536605537071	-0.4730238003132349	1.0134617047173038	2.5954505007911477	0.6457177547482138	1.3550900850908945	0.39848802944010436	0.964475540263361	1.7746379232147433	0.21286648467832717	0.6509202661996981	0.5979299358566468	0.7334094028066505	-0.2768852907127265	1.3137826679128461	1.6927192597328857	-1.6884989773937247	0.8909626647894893	0.5716083032481879	1.3641295080556881	0.5908943838082565	0.8879558933939906	0.10009725012297874	0.9333554156885633	0.519405444996964	0.9616366926682932	0.7816661031767712	0.7931753500993962	0.2834883702437391	0.6412641216516345	0.4695719596099826	-0.34918779794746657	-0.09649925170977462
1.3048120099142448	0.4932541797770327	1.1030899982693774	0.4062544535516482	-0.24906231173793292	0.19585350945619734	0.4881031860808534	0.11824584014645971	0.992047620326878	-0.5587989325566121	0.39126232713419873	0.15836934712945192	1.6967268356001042	1.5779042131134318	0.8898231693572214	-0.2592560263268059	1.4474678726475751	0.8963239982472052	-0.5052992015736371	0.9601415156313081	2.5547875754622744	0.5969294199130671	1.3873235133874045	0.36237457841282705	0.9665483470446897	1.700585789912737	0.22122442360235756	0.6296358610987868	0.5453708762172294	0.7785448363155891	-0.30836017389190595	1.3002680916975686	1.6335860118001797	-1.625728435800173	0.8123810871953404	0.5780564147355265	1.374716828232371	0.5584504280581596	0.8384062424239085	0.06659898184736077	0.8639738463474762	0.46991011186731146	0.928402913724193	0.7458889052277834	0.7493116889755975	0.23626699471808865	0.656201924560907	0.5502980852457772	-0.4021894395127146	-0.1851382950019261
1.2400082227682654	0.46824180491157286	1.1294573554252456	0.43621243101723745	-0.24356161613651173	0.1778428495845642	0.4063364219580232	0.24384001629735996	1.0271421526349744	-0.5997645888214287	0.2817897181981975	0.1936686120111611	1.719289626719398	1.543051616244584	0.8573004335236568	-0.29017996629108955	1.4394401470954588	0.8327551952693006	-0.5542115730713466	0.9393065286548067	2.5344283643883565	0.5743746542869987	1.4868927892441721	0.3171951405570821	1.0092001351578896	1.6374022327379287	0.2423782434343346	0.5860139162695739	0.46772075733929597	0.8381805028902708	-0.35087034946843143	1.2960126134872372	1.6139517278216657	-1.517406312433909	0.7927140147224138	0.576133342635437	1.434390186337614	0.5377622911581521	0.8220501295997981	0.03400764153557687	0.8065283836595679	0.3666392745565089	0.8795967720230614	0.7074975841128278	0.7462493812776698	0.20944683362477132	0.6479101716507814	0.5964006614773993	-0.4763067109160247	-0.2400040371396579
1.2125722562736827	0.4626657030456688	1.1415627579063727	0.47377578923200697	-0.24764941486275438	0.17363106798962627	0.2858337263395546	0.22780967548384795	0.9151488521768908	-0.6896063570647428	0.24455553653256326	0.26545399580422224	1.7624659825908708	1.5009940277174052	0.8814583529184926	-0.3345112051486211	1.3735580347891507	0.8078112287630063	-0.5559186050919738	0.8676083484500658	2.450136817868436	0.5640671977543551	1.5724959699653547	0.278350125350583	0.9716584450514467	1.5587668049495869	0.27320638798532226	0.5726611425664672	0.4121175005852429	0.8930684539169281	-0.41040601870021093	1.2793309922092397	1.569848901977857	-1.4295717053819652	0.7980359231594221	0.576428569151717	1.4667938217056	0.5051758605029893	0.776614247492853	0.013138620636327042	0.7380903297493638	0.29550677486335647	0.8317560529035084	0.6641750761166125	0.7067213152217089	0.17864684914010032	0.6951492230040216	0.6443530094135105	-0.5412169338738837	-0.2867587128417318
1.1489647977568753	0.41774799449845784	1.186688174234137	0.47606117650178187	-0.2533615877472732	0.1777914863943823	0.17743053661609215	0.25929920806318096	0.7993652391618898	-0.6961405966340608	0.2725134397649052	0.3202740891735235	1.7779710499599257	1.453595291590311	0.8808383354242656	-0.371700498507274	1.3550208341111334	0.7740128789612805	-0.5702776219209625	0.8392298049377926	2.3977126276621425	0.5853034784197557	1.6085921933102323	0.2274699334207213	0.9620803824893971	1.4929324933128356	0.2753003856423144	0.5003270165345937	0.33292619760521464	0.8969722553416439	-0.4256014671474295	1.2808832501561789	1.5031510361972582	-1.3757324163738376	0.8108972836777888	0.573956587345545	1.4522555549540281	0.551917247600713	0.7571490713878852	-0.015329622973521468	0.6884326922644953	0.2336980845695456	0.7753814781351216	0.672447780386312	0.6801610678790904	0.17958605177840678	0.7131826939690813	0.6324607674553001	-0.6160868855940183	-0.2686107484023754
1.0979536878667653	0.3716519139935359	1.177156827191425	0.3746309462125679	-0.2589331568165429	0.16200516712614704	0.09808970261101738	0.2518306504681783	0.7148871342436011	-0.748104833588161	0.2475240989792554	0.37637360457478214	1.7860592431393787	1.4460615239241867	0.8502287654601265	-0.3810225235030615	1.4434751682179334	0.8085334544432958	-0.5749963215830887	0.7924286195961961	2.3755301430481293	0.6220904164272478	1.5992083893903462	0.1966000898526434	0.926426564730261	1.4410544763431934	0.2874741770606512	0.4780586943838581	0.2890547514148726	0.8836093502500303	-0.36171355537301564	1.2913571519432119	1.4389453226272901	-1.2506769961560427	0.7772593393424766	0.5140385440076354	1.3725978014387663	0.5895466189148226	0.7462919768989413	-0.035721081382357925	0.6037836732951748	0.18872063208915443	0.7450532272712458	0.6636660607335592	0.6689066286599095	0.15846227575052402	0.7136298794810307	0.6396763688541787	-0.6849556852630763	-0.26739458223999224
1.0492127860406086	0.305308428723993	1.1441280468724564	0.44671901388423996	-0.2155288733614366	0.16356912385577588	0.11816176227762917	0.3043831784769656	0.6977920773714962	-0.7931879898204495	0.2724175972407967	0.3814868847025018	1.801182191145624	1.3992817291071367	0.8257120597181075	-0.4450568166865171	1.509295050093605	0.7825475673767296	-0.5344253637738198	0.7397021642832928	2.3633682182094122	0.6176080066900242	1.6142919520108214	0.10089124088541208	0.8745100751793247	1.3706051239348849	0.31657435696683617	0.42001948521533167	0.23938172139192856	0.9107193928569493	-0.2834621985025481	1.310996264584229	1.3715785881503884	-1.188685806703684	0.7783000482633902	0.5035474320787934	1.3419765600497642	0.6629356734030545	0.7296368039623503	-0.06910043813096925	0.5713694021208112	0.1269888478416797	0.741497780152382	0.6821463700192677	0.6357942806028246	0.12710029891376054	0.7286068299435374	0.5600660732465765	-0.7109651864807395	-0.30031289883013745
0.9571860939982821	0.2728196842045151	1.090164930625231	0.49816448274359787	-0.26024660221264273	0.17100211123499579	0.1869706144637864	0.36968909667718364	0.7829955208246409	-0.8295431361938908	0.24059532343643603	0.3267428293351011	1.8115714528377302	1.4080510393505914	0.8323588206876916	-0.48507476635928776	1.536707554789008	0.7374175225375075	-0.5468423307418666	0.6607500537735567	2.253707857518399	0.5518440407584595	1.5933028997544092	0.05626626303290501	0.9003829162057478	1.2935303338714281	0.3354953198807464	0.36907899827396334	0.15417689013176	0.9742574636475307	-0.22131518374518838	1.3253919747969536	1.3151554504909764	-1.11665525390366	0.7808897206437375	0.48906633782601594	1.346325422637673	0.6661053541632675	0.7159920600381	-0.08091876830100633	0.5348174379144955	0.07868346099259702	0.7192508023437068	0.7006507652063836	0.581185036778514	0.1326093531951645	0.6918066242278329	0.5091108297934225	-0.7369746876984029	-0.20769098189946492
0.862765520205671	0.21739959257790514	1.024615825382535	0.5227229632811277	-0.42569499730327554	0.15750721918590804	0.20081277075107368	0.3741874065993426	0.8010272048989473	-0.8630913466689298	0.18893364714180766	0.27756056810662166	1.7896497034910166	1.4078357554166638	0.82285694419399	-0.5406965621929647	1.5285765267220355	0.7117189725695486	-0.5566179264704726	0.6300955307977626	2.229576216335909	0.5258948076066766	1.5585725949147027	0.017793528114295177	0.8823197022160411	1.2670807292402497	0.38281577886946494	0.38345394796136795	0.14719221341290156	1.046659427150492	-0.15562285686764576	1.316078249777912	1.2721731151510167	-1.074862921474891	0.788150211640055	0.5038108007740368	1.3483191455854318	0.7379442908689027	0.7086436175951711	-0.11556226669007011	0.5346214224970771	0.028807792506523443	0.6782379503067838	0.7203112836610046	0.5253254270490986	0.11993840091202919	0.6519634490856934	0.4550154496967611	-0.753014798018787	-0.12248880725181965
0.8816129002058768	0.11919430243240625	0.9752112747478279	0.536265499873839	-0.4822200172739916	0.11771751844866199	0.27961387119148845	0.4603245891118137	0.7687167872868048	-0.8884181831114454	0.19067925898088758	0.2952024865472834	1.772024186870966	1.3955903116530894	0.800884261282305	-0.5601120639065718	1.4846605118218186	0.6407376490342779	-0.5387978420321644	0.6064934065413825	2.2134103990461127	0.5427837107165059	1.55325619276577	-0.037034645348832225	0.8239330760081461	1.191239215968125	0.4159573187099418	0.37256502260025925	0.08744075040703878	1.1212910564779195	-0.12013505144776504	1.2935380745359992	1.172832367093182	-1.0178399552177726	0.7906858841354243	0.5052093583312872	1.3239610932214212	0.7926863410168576	0.6957636618141453	-0.1744186816024615	0.5346453268162742	-0.016727578382735687	0.6501230500521196	0.743852843695566	0.49668391070219997	0.13734996895431592	0.6163286359162805	0.44297552435246573	-0.7684848423739264	-0.01206599882372501
0.9376174882431311	0.10854204874479242	0.9124553867518408	0.5496395969566905	-0.4763580956106309	0.05602613412639039	0.32260881727847673	0.5298234774091717	0.740682388497371	-0.8774096926749472	0.17555530867671018	0.35391153801372244	1.759656465636447	1.3316310929128052	0.7866823920351588	-0.5790081974657728	1.4822260573753163	0.612786997482627	-0.5491810448601206	0.5427901170820412	2.1857608009737155	0.5855790318961307	1.580926441463524	-0.11778325818786017	0.8052585509726452	1.1325993609543554	0.47111082861583	0.3580298720741567	0.07809410571561899	1.1653632140798398	-0.05088362233924648	1.246395278214862	1.1176001362994288	-0.9752770729398309	0.7790001751055462	0.48468756608221086	1.2778401111666802	0.8575406384403813	0.6702857103902377	-0.1914539795399532	0.550678599118637	-0.062222398811200993	0.6202956398682303	0.7744034010393757	0.45233546059777907	0.1314114556646242	0.5410027207922948	0.3944413933802663	-0.7912604270057015	0.05097429870245722
1.009083736055762	0.09270038224147528	0.879910954029202	0.47918067622438143	-0.44291953623141705	-0.0009324991005249028	0.30678285304874225	0.5375660229721599	0.6653180398767131	-0.9162162627654847	0.17669519576342954	0.3608122621860893	1.7614981556801474	1.3124614626221103	0.7707852301989024	-0.5797568476590761	1.446279271422416	0.5884668890012408	-0.5873376242708377	0.4972898362270171	2.169769595626512	0.6485325719331833	1.5136321897754395	-0.190366711971029	0.8281518927842709	1.0804112443393246	0.4613837373776114	0.34932535612374715	0.0800026601934475	1.1995612969972727	0.07430459138985028	1.2298845392598807	1.0227992343345522	-0.9376646849232454	0.7555339234538098	0.44970718886123545	1.2705752779982098	0.9090789740697984	0.6639393971671335	-0.2393683301279778	0.6068951037049086	-0.11509600481260054	0.5726466488214847	0.8298041857274946	0.4813242371364714	0.11976253935967211	0.4661074287538899	0.32835233223192295	-0.7906546111409408	0.15875455582876374
1.089494897518439	0.08883577984036214	0.8453326997255939	0.45287446733254894	-0.3463510069261641	-0.06016473966427942	0.326332404689991	0.5211949011039385	0.5888225238784306	-0.9232794350923571	0.2640690744408656	0.335384713550957	1.732315094398092	1.3338213729362531	0.7576163621265792	-0.5985199723006854	1.3694371356723978	0.5905675561681007	-0.5875921313954712	0.4686940730416608	2.0993468395236756	0.681335511670682	1.4299390465359743	-0.24612060732935986	0.820638931402133	0.9967006357061589	0.4864492225940382	0.2826515245352825	0.10996633282535757	1.1728550477374322	0.1406685941688362	1.1764261313708557	0.9431639890971555	-0.9437022468801585	0.6987454629561787	0.35241452887975067	1.2813377529606642	0.9505398220143728	0.6310854715838621	-0.2649089163678295	0.6016260551018197	-0.11672361641140619	0.5227138764449044	0.8217289858493269	0.45676044937835575	0.11757319046875266	0.37067924504390404	0.2917745885270415	-0.8149722725193786	0.22024572290680594
1.1422300920655335	0.10580204793050414	0.8179254197893702	0.3883311421865089	-0.3242636336072403	-0.12852809756837816	0.3721595165298375	0.49171597674738887	0.6090869107607383	-0.9251090221717654	0.2852515501689619	0.2947958485371253	1.6827596420600557	1.357303702033801	0.7064183091460844	-0.6231899596349636	1.2558255276764634	0.5306745971543865	-0.636412788614035	0.44056774570535595	2.0653597754418307	0.7283761129026799	1.3750223773515369	-0.28157606143442726	0.8035042423832441	0.9450723642274894	0.48915836677758745	0.24148815561540188	0.1196693816126367	1.1848095663451115	0.24970365715026127	1.120743486819108	0.8803955366860732	-0.9107218470782994	0.6124982036249912	0.2921797269440022	1.2724758647485026	0.9915308561212178	0.6017052150858127	-0.30615233987268575	0.5977843082984773	-0.14952194773578803	0.48920972178996747	0.8645440841892496	0.42956298531416326	0.10519024333657782	0.28845282082474805	0.2889178846447056	-0.8122977935502311	0.26928317917817784
1.2329563736634583	0.10833611966480386	0.7471514970369423	0.3444748838833848	-0.31473000906113535	-0.175691036667693	0.34712219516067205	0.4297715228708207	0.6626949683723342	-0.94926403100621	0.2734156373918369	0.2603671636771624	1.674762280532417	1.3714902112668739	0.6708713621081583	-0.6357574022199894	1.1462377393254897	0.4876775772633981	-0.7117973403591058	0.40527558270925057	2.0385196187777304	0.736012567012922	1.3263079899720607	-0.30031794109492604	0.7985187182660705	0.8785902110972396	0.4902178629395804	0.25236342672781215	0.11395109932906597	1.184500783197343	0.3181609708887817	1.0782751153217878	0.8211183292993924	-0.8951526882763222	0.5163002610744795	0.2290812929469626	1.2847319800128694	0.9584409860710024	0.5549789668947211	-0.3448450584227315	0.6009391644896802	-0.16052930040399765	0.4783751292674445	0.8459722484781963	0.4413721239816212	0.10822958973055141	0.1997550049208765	0.3205668818079505	-0.8136736815748213	0.24052409442875494
1.3452839176433762	0.10863471683078738	0.6937855967173185	0.39374141924319905	-0.24113934390471276	-0.211369585733623	0.37754106209875166	0.4378248607557039	0.7640156144383374	-0.993336393022657	0.28683870236818343	0.24890526139086616	1.6065414457673426	1.4110603343400727	0.6606865992134723	-0.6202789644670983	0.9653761941578567	0.4236117587635748	-0.765079897258181	0.3658634865803462	2.03585171072463	0.754504291140714	1.3311724585908868	-0.36931550967347476	0.8182579005641006	0.8273729514101411	0.47701123633737624	0.23919045649767412	0.1348682237360706	1.2408530090604712	0.3746707555069072	1.0060298665354783	0.7757272743177628	-0.9257631477968358	0.45723241946056775	0.2115028250485162	1.3379193354243206	0.9476581015466616	0.5082196301269967	-0.4080387257686143	0.6488699778600427	-0.180812920551997	0.40518065499617445	0.8444243278811483	0.4036250557409981	0.07786161297232093	0.10128686313470785	0.30024624458332194	-0.8317099889870623	0.24350243174753547
1.4870127376878053	0.1323177050798788	0.672491835423459	0.3887044041403567	-0.28805186401833105	-0.18812931451874784	0.35892886688761755	0.3856158400500636	0.8376368315533839	-1.0388778750635974	0.24617846994078363	0.22945606290506287	1.5683712711654558	1.4114183608823674	0.665250014686719	-0.6272701665260398	0.8205000178101185	0.37723270356328104	-0.851976883893208	0.3588207420686259	2.0457409731477427	0.7542880200855515	1.3105532723329945	-0.3879736545579741	0.8281711567878153	0.7743836937493956	0.4401441025222919	0.23534806979938855	0.11634470080125911	1.238277953217326	0.39747681287721315	0.8938056141568536	0.7310905100622083	-0.8774002117557453	0.4034549019780414	0.1240924357678415	1.314634415528329	0.9133878417690404	0.45550359181142064	-0.43757017832581696	0.6727255322463525	-0.1794789502210184	0.34501195122236916	0.8458486075176443	0.3930754515645671	0.0512351544584103	0.0687898769245662	0.3660473977163695	-0.8573214102425546	0.26247998517004645
1.6196729703958568	0.13408297491555657	0.6712360382619331	0.3617500400145842	-0.2683558986790768	-0.20311898022497332	0.3464661892057518	0.3547110877606113	0.8229896311932233	-1.0828598106367155	0.21487374576660528	0.3117137529597017	1.552646954981675	1.3997965385143587	0.6641899148451913	-0.5930982754693253	0.7206562702882165	0.33866481678689164	-0.9104860082751859	0.358318723268613	2.119734475797552	0.8078584702318281	1.3087624014039938	-0.4603381532174141	0.7790556533521692	0.7494074547358143	0.4008838682018623	0.20732107501932032	0.18567162414588317	1.1968660811961704	0.4524716354248108	0.7744730957552661	0.7002511891584584	-0.9013401867988999	0.320229502348948	0.05456582739601869	1.2904834226565276	0.8981363043667606	0.3801898237464543	-0.4813662231678702	0.7134435041507081	-0.17060818734917804	0.254229360884382	0.8010359850877563	0.36599488697087895	-0.004382973012688085	0.032092057117318384	0.38724220124650577	-0.8551667541366298	0.23385916525114955
1.7154466077864565	0.13967509348768067	0.686658454711592	0.26038583801323484	-0.13745603292380584	-0.15964475676343554	0.42590750552339574	0.33019666180906293	0.8475777056829452	-1.163644069926313	0.24984987756426597	0.342860681737693	1.5415696696281185	1.3585567949318316	0.6539477027770887	-0.5398769739102811	0.7002471782566524	0.2676213663113828	-0.97051644326252	0.3920939688810253	2.112897538417433	0.8161151941195705	1.303475228786859	-0.4764593606993383	0.7159326508062677	0.6922148923449348	0.3107468503573534	0.14894549816576155	0.20573358961282207	1.1593356552587133	0.4880307593974787	0.6898739795338849	0.6719461014673934	-0.9347748687004142	0.25193640810616685	-0.04017193934828826	1.2738077431030015	0.858912882637495	0.28896790156471536	-0.5375411400276546	0.698562587363897	-0.14784399763392692	0.19155906225585095	0.7882672458888712	0.3797523501467495	-0.06269891864564772	-0.0268054367242297	0.41388637254801075	-0.8308230049936819	0.22572693583122838
1.7571454564433577	0.17166503201340724	0.7176665631580887	0.1351476936424262	-0.08395570966160198	-0.14349470225044167	0.448922261486692	0.30818356879907904	0.9748430540845014	-1.2418307367274062	0.20976342238118986	0.3457964098110216	1.5133794922641797	1.3550128001716681	0.6678569064238123	-0.5617297056948072	0.642896857990616	0.28797699941871535	-1.0302969568391784	0.3953836401522643	2.103024518965724	0.7737205781944365	1.267420601314156	-0.5335317393143505	0.6950042373561236	0.6997754572686018	0.19952891379292967	0.08683065798923977	0.25479609309285894	1.1246261939155657	0.511045618546354	0.569060153516417	0.6596515177120629	-0.9084204291473659	0.18470728410772547	-0.07756722319586534	1.27245527546076	0.817966112826519	0.2348700489270509	-0.5987561425607328	0.695794180349	-0.16519819656242843	0.12151962341397585	0.7649777849556958	0.38624370897948296	-0.12538591590599837	-0.0654004071882319	0.40242673848843086	-0.7905821451284112	0.17619144399683778
1.7933989894258229	0.1526314647702724	0.7303691815668171	0.08776768079303926	-0.04613556960070757	-0.09488415977068569	0.4454283479324815	0.2859714596531452	1.102786072236206	-1.3243950343603421	0.19585219948205468	0.34471424578399124	1.468499259889691	1.3670347698516534	0.666300359008234	-0.5351228551700736	0.47699301913078596	0.2434889329619716	-1.0597830975850138	0.44249738046790704	2.073414935677248	0.7253801549862278	1.20163729157747	-0.5716659141656769	0.6639660748461165	0.7090172475176744	0.06677335039892134	0.058966662492899724	0.25230864557175564	1.0930171389294123	0.5072151297208577	0.49055524902459924	0.6194943273073197	-0.9243520467741337	0.15553024309636293	-0.1525407630394826	1.2572053285938163	0.7351743154247722	0.17935082722607038	-0.6533692077765122	0.6493175384283771	-0.18102685918998626	0.017693002762067034	0.7694754256116407	0.3942559070020184	-0.17689041228286267	-0.060427162252305766	0.3618152990666652	-0.7089805839508878	0.1962878138541168
1.8434464241561	0.14578432286066376	0.7522163264266194	0.10897488884240196	-0.011696779828465963	-0.07487348016705939	0.5602925503541788	0.2242982674961263	1.2277929509191101	-1.365810345404999	0.17222510043905429	0.28192779421570535	1.4097520620047463	1.3702546686895443	0.6741741476062544	-0.5194354034038231	0.43163823667425183	0.22623317531035644	-1.0765507606701075	0.48838865673447973	2.0213142513180826	0.7057840213077023	1.1638738607073509	-0.5570574772517725	0.6326145512117959	0.6741140778940933	-0.008394222524051592	-0.026686142177505267	0.2698209509683131	1.0650450184846083	0.45826547386267424	0.42545894391510464	0.5961456053525056	-0.9300239908614533	0.11839562435359392	-0.18013507467676898	1.2302844575529428	0.6899669221701693	0.15362736361522641	-0.6646691565113306	0.6025469450945835	-0.17775345819960472	-0.0724452769094793	0.7715339673185028	0.36032984694436176	-0.20992944566238045	-0.11426257632558712	0.35520236522312	-0.6447283523868111	0.1849007174543631
1.8289741538713788	0.19453917659832237	0.7767755986640613	0.16647339992807444	0.031742940360564555	-0.05639006930007563	0.6053947540819155	0.16991506366144296	1.3524713014911995	-1.4165482511413507	0.12463481456851462	0.24889203739053598	1.364786218188316	1.3688600032045284	0.643205791294932	-0.5590492593174332	0.49001660365440447	0.19372784245237082	-1.1342459208246554	0.49133077652878787	1.9997124529317598	0.6937804288348168	1.169940112768176	-0.6064886049364346	0.5978160552100107	0.7069299594413588	-0.08457810637882514	-0.07443112935153193	0.26005252628179376	1.03618147881684	0.520990851438446	0.34613237611557773	0.5645951511234711	-0.891108317324726	0.09965466180761476	-0.17192997004496785	1.191167883916329	0.6499681991802617	0.13593495220574178	-0.722592772297686	0.5705397549144247	-0.18174278456678047	-0.09811857884920924	0.7860898804017376	0.3496897029819516	-0.22277880821602158	-0.1367769364608896	0.3826073297256629	-0.5423483698828699	0.22710394067401998
1.9016710160876094	0.24003806277127726	0.783864387353334	0.22796999121977427	0.0711234398345812	0.012909356539383954	0.6665224512029193	0.1768397346931296	1.5070238082732796	-1.4357112248166772	0.09631909924617145	0.2850078842926409	1.3314958957770524	1.3477574975939957	0.6120434085299958	-0.5708794524735236	0.5580767810329922	0.22299869148411955	-1.146799312782933	0.5317384628259878	2.004533908276836	0.6739768066820473	1.1935328417801228	-0.6305040781583496	0.5440168303793798	0.6978468402642448	-0.16252272566401413	-0.12539730250332373	0.25197860272558903	0.9957448585474555	0.5124110345265087	0.31952112519007264	0.5435528239725032	-0.9330687595592119	0.12501622726791722	-0.18583450546700608	1.1906608789855353	0.6223567182050855	0.11678272836375078	-0.7660687812813964	0.5475000071336869	-0.19572150720703665	-0.17478502679267802	0.7643563686994094	0.35055040398537385	-0.2409855763211354	-0.18731793336196198	0.33757433922962043	-0.4867466477880063	0.2512184558102609
1.9312008638062275	0.28148815442157515	0.7903000738538913	0.26963518837864475	0.13845780677267913	0.007623140864103967	0.8185966894308038	0.17357777843745475	1.549818781829742	-1.4314946273770646	0.07356352822238854	0.30201284671739226	1.2658569768158747	1.3549964198723476	0.5661588621171636	-0.5287624954059963	0.6502948115846902	0.23988815905057007	-1.1276356141551176	0.5400459085454334	1.9652191495744915	0.7213555372794781	1.1770496342716332	-0.6664206393069254	0.4971590681590844	0.6706139883870527	-0.19773465708710034	-0.23452138215391855	0.269771391818889	0.9129276813865662	0.5496929612193424	0.28472208807194754	0.5552095831421131	-0.9061723083960302	0.1784781033819879	-0.19677340943670382	1.1542725876126314	0.5997019454277364	0.10693445658532359	-0.8042603658376907	0.5401929706978832	-0.20779575648167986	-0.23877133647877832	0.7830534510977752	0.2987180956221699	-0.3200621056455918	-0.24418276578555656	0.3126128634786506	-0.4475377039411786	0.3233898756136336
1.9041640816853498	0.34564192714057584	0.8036437405518801	0.2500881201384587	0.13569831400837512	0.015524686325190116	0.8944881091915196	0.13761856154455882	1.5053592658451578	-1.44241021393343	0.03905255214173144	0.32701612534192603	1.2653829817592759	1.3381305616789665	0.496289827776412	-0.5408409718749226	0.7572726556747669	0.2167173989636201	-1.1492480840361634	0.58920754766786	1.8981844065903317	0.7909366324435483	1.1336134258072001	-0.6600035002776037	0.4161475119222753	0.6604604037855586	-0.22655850706374872	-0.3178691333389805	0.23140312011461606	0.8582142417407068	0.579866704264068	0.28158085151283424	0.537209578828205	-0.8866077473298795	0.24245510612353643	-0.22618508716492175	1.1310321696181989	0.5978058517855998	0.10080170360301491	-0.803067417802852	0.5035647170520653	-0.21829133436882237	-0.28721593381404487	0.7794196914389376	0.25786631497372836	-0.32959558588597576	-0.27217025499808967	0.2886090921101653	-0.3763451608036231	0.379643909519097
1.87770403527004	0.4147288453757391	0.7615307032791188	0.2031150571448926	0.17613048429563039	-0.02103751925754668	0.9997404606851165	0.15826989345992518	1.5249962284530876	-1.410048695687284	0.009152240420809471	0.3672159843460415	1.2309369048818117	1.3485800226241689	0.41399768067107895	-0.4866088025421811	0.7565781640688625	0.19861775037374643	-1.1632643187468399	0.611001921533809	1.8100162042286638	0.8754283543651378	1.1322834821103964	-0.6767279376120309	0.3699986650323981	0.6286625761149788	-0.24990060999098818	-0.37589468825880734	0.22727494841257326	0.8059489913777332	0.6692067031524214	0.2935215700852981	0.5563537513746183	-0.9531001913997953	0.2500403951133118	-0.24007142646169832	1.1536069050318993	0.563471938164638	0.08767109553937	-0.8129339125134788	0.46383705328342195	-0.26283112153097765	-0.2931151588025338	0.7813513807317263	0.2386523971010644	-0.34852109250941316	-0.36534594872195675	0.28330293247075766	-0.3213743761245301	0.3902917123352222
1.819148830513683	0.45286576693911496	0.7492280551705272	0.1710239617264419	0.21597737691290994	-0.045131048366468626	1.1015979454754643	0.1811417547277759	1.578845206679282	-1.372477127843307	0.006164509469295895	0.30512379279509755	1.1812123177438443	1.3209780482474733	0.32235540960559683	-0.4852660458503027	0.7852352773769964	0.15635848789810686	-1.1749739393369636	0.6375039284258412	1.7476080009327326	0.96414120424157	1.183389070033493	-0.6775750167108566	0.32128642140427244	0.5676037265922244	-0.25064795053408695	-0.44060870254908735	0.16209264618980018	0.7423730562283077	0.694836390178087	0.3027927695947311	0.5691172432316196	-0.8616747200559001	0.2854924134212709	-0.27116995239471353	1.199202926902408	0.5326731727611498	0.08238576373727799	-0.8004458066997856	0.3993610566150829	-0.3045030123107021	-0.3287687547090802	0.8078956498082801	0.24100070117032102	-0.33977006874110455	-0.4026610953302107	0.23349335407328659	-0.27346467970646704	0.4344588604945957
1.7468462547033798	0.5130119309514565	0.681038050137887	0.17841508741908074	0.24737318004945258	-0.0853599567911903	1.1138596585321898	0.16598653966275734	1.538252015638037	-1.343695505778265	-0.04355859203771796	0.28310142424502044	1.1281843817973325	1.336388399844076	0.265766889843996	-0.5372902671510214	0.7304899229374054	0.08190970451070069	-1.1985387769353564	0.5917224687717713	1.6811404083667618	1.0880634210276763	1.2055484277745818	-0.7053324160240179	0.2810443032810398	0.50867924138623	-0.2604067016838284	-0.47426708802630796	0.11534740200284274	0.6934151388475975	0.7530046097366062	0.3003041346843305	0.5767001426112988	-0.7852105505679587	0.26117491834480344	-0.27784074177298423	1.214863967295715	0.48521406625626035	0.09773911588017853	-0.7784553188286697	0.3775630665036961	-0.36783024744669734	-0.3506740130954733	0.8445014027656452	0.21985908810756855	-0.3251174880962805	-0.43827934607325414	0.1886378819908203	-0.2759604091780382	0.454707603838577
1.6843041041777482	0.5479512315227935	0.6194941269417676	0.17666466403261927	0.28074658156306465	-0.07547097033856555	1.1460039503232529	0.16099614189759825	1.505962211554417	-1.2995896983649706	-0.09071566969929039	0.2721596659717167	1.0922703819031772	1.3356349060753252	0.17330840693733726	-0.5221981886349444	0.7159093330392599	-0.03224984249125743	-1.1643075686721398	0.5530320246678855	1.6066068269177722	1.26127897105185	1.2081150055089886	-0.6831847940824007	0.25157936772712264	0.46271365016229843	-0.25571686900032276	-0.5282773069373461	0.025475258761893726	0.6488499062554196	0.8189760818871669	0.31991055813044433	0.5992003255435314	-0.8486751459014474	0.23728594256174212	-0.2930407963849358	1.2231011717329892	0.4714233781805242	0.014519703845144994	-0.717618801816685	0.3147209181003434	-0.3903399480631659	-0.3656992334950718	0.8699216631099024	0.20439741402345848	-0.35786851632483885	-0.43848863491554696	0.12235340141240654	-0.27267238463612653	0.4473160788679033
1.6133692858687598	0.5471023460930645	0.5652187051177231	0.18284841531858514	0.2726910117577421	-0.07748042412589726	1.1909453823508773	0.15074953714460684	1.4789340106259459	-1.262423191438371	-0.19047623619238838	0.2439892392680738	1.036880823009469	1.3261378425334824	0.11323933442405094	-0.544827439147887	0.747518657976791	-0.13875612704241985	-1.1476052520109394	0.5339480696116226	1.5974674483411413	1.426883316885927	1.2260484474797588	-0.6764235503857637	0.21241179572157054	0.4126646054880725	-0.2503810630343015	-0.5532668505547186	0.01567941837569315	0.5752714929315534	0.9112407404041949	0.3297539663318639	0.6448492312844356	-0.8279703387212288	0.19873265200701457	-0.2930273177736306	1.2164273296906756	0.45226216814383624	-0.020121004876381784	-0.6883058168514042	0.310246268589769	-0.4212645684404682	-0.3565680209935455	0.8652698726849568	0.15575233534136884	-0.3866142339805426	-0.44066584114544394	0.10245194632403676	-0.29128552150811626	0.45543843222850117
1.5260813776492514	0.5631385011719259	0.47047615120120556	0.17544246694907895	0.2447405736550083	-0.0420712697513313	1.1322177770386828	0.09189119649948327	1.4426065316431487	-1.2393000350325987	-0.23710809682185108	0.27895900614155217	1.0141196639149466	1.267713994942202	0.05341740175112042	-0.577833918736179	0.5888596858516677	-0.20258767520508875	-1.1402062025407367	0.4845257668814975	1.5822383090689744	1.624925027526693	1.2386474998974126	-0.7255201915868397	0.15675038388169188	0.4344950652651926	-0.2309954770328379	-0.5795315685138214	-0.0399159300034517	0.5444504637161725	1.0328755072406821	0.2974927456976649	0.6867556355788789	-0.8179396100028781	0.16542405036303146	-0.3022657826054677	1.2137898657078046	0.42200771326046366	-0.10102510059295096	-0.6664638486151475	0.28091925458235056	-0.47278043315111196	-0.3630241703839972	0.7737675332422469	0.14040068428832114	-0.4162316132435748	-0.4355871989508092	0.006330946502502	-0.31158470093832885	0.457726856260269
1.495025812968559	0.4823982851103178	0.38782913748444187	0.0952598701915948	0.22995316752450404	-0.01729639220121655	1.1078163651619222	0.005865790172956598	1.4380200215470829	-1.1711036321417505	-0.31285436047455323	0.29461952853272155	0.9753752662268707	1.2117448522062602	0.003062659278508777	-0.5550121219806274	0.4987027271626518	-0.29601623883576456	-1.0971314449107479	0.48290023966126255	1.526553342353335	1.7996391054204004	1.2511195162730222	-0.6876466129370365	0.10638657301639869	0.4114514869843153	-0.2519878035441866	-0.5848122478052765	-0.05908899413071687	0.5410161244527685	1.0693141199056193	0.3276460157165465	0.7294206930070933	-0.8197521975365667	0.15723888814589668	-0.33645394321482713	1.242150047602068	0.3716677282024236	-0.14770398918008004	-0.6026674790090938	0.26331730914129164	-0.4914196621992872	-0.40599343132711835	0.7452064713546023	0.14150435281867363	-0.48817810354317404	-0.34724321670117464	-0.0957868938448734	-0.34441856810942106	0.44318788607076665
1.3902558332662704	0.42603206376620617	0.3063897053313799	0.07054642530499469	0.1891300500436317	-0.0075960868553837544	1.0890060762488645	-0.07825533161985444	1.3790125078083482	-1.148562673384807	-0.36224265209734985	0.33005544141784193	0.925465883659348	1.178509224884638	-0.07113023832181041	-0.5757551793669584	0.4732865746820708	-0.4102586217580414	-1.0300917461395867	0.4461044338170409	1.5065731339455095	1.9768957404905485	1.210497212350517	-0.7020459392211481	0.08810927173397282	0.4453674437041174	-0.23936188637179284	-0.6186549115637021	-0.07178246308325544	0.5063273418000598	1.2122390069835443	0.34484892620644114	0.7682891977429775	-0.8058567875765057	0.13206085856118166	-0.35526267136012046	1.2390759237870959	0.3538662101821203	-0.20533999573972003	-0.5287832725269135	0.2360039949830668	-0.5014705833094357	-0.4212964617913963	0.7130999647799428	0.08561952947797305	-0.557682921854995	-0.2911839204691403	-0.18082865620734884	-0.3673468144742614	0.3844803568562748
1.3210095893478946	0.41034141192154683	0.23670830419329839	0.045308796663711216	0.12072457924465854	0.04207211805077634	1.027044375933532	-0.12619777352053774	1.4301714205624676	-1.1052422134382323	-0.40951474078785105	0.3626515002320291	0.9205902076366229	1.1219726217793737	-0.0929511686999426	-0.6595748657300856	0.45109769233430097	-0.4837392603267099	-0.98701354922413	0.41454241531814706	1.4692467856591986	2.1301836144064534	1.1640852127065047	-0.7350038338993805	0.0022435718841600618	0.45803732095401284	-0.23041934995864227	-0.612725723054329	-0.09065817231397463	0.5254643520340418	1.2654773176512604	0.34055972551526226	0.7687881354418123	-0.8539715129544865	0.05749975197297898	-0.3821232972553825	1.317269572082886	0.3279671323993569	-0.23282245818782857	-0.47793206593344306	0.20533881718697225	-0.5149906662551836	-0.4064694908276264	0.6383084237329565	0.12730794359179093	-0.5932260708169679	-0.16915648001132833	-0.26757399863960263	-0.3550527138949844	0.3268479072424045
1.2850523834158496	0.35163103121690165	0.15311560727374568	0.11436899570614631	0.060260366206091855	0.08304212393384053	1.0090278972897766	-0.1728588786555152	1.5405607308324605	-1.0224177849409253	-0.4403146943350631	0.34501288779145034	0.8802567780627684	1.0488076748208779	-0.1211424536472617	-0.7094532098269918	0.3881329426162342	-0.5427896227134208	-0.9224833824161356	0.3785201528652908	1.4898943094755375	2.2709080063158	1.148299017110118	-0.7702536851828385	-0.04228144793365359	0.42274036461452963	-0.20727234429321223	-0.6587449483833652	-0.10368685091761976	0.5141468209244036	1.3594964766421085	0.378725217696268	0.7813865659657503	-0.8963312159775485	-0.019895404005476753	-0.3893433400443246	1.315483727449739	0.28676013445127546	-0.24672597498812446	-0.4353174708319171	0.18863196897826323	-0.5352644983609214	-0.40304186242396867	0.575415317980705	0.08831280159254254	-0.6606027094734696	-0.10533843986320912	-0.36197948438036265	-0.37166868746161585	0.24679680296466358
1.2193118599328026	0.3044675516473737	0.11262875061852737	0.20706597428816048	-0.0065916039024540626	0.1102614700452782	0.9475987532310641	-0.26297638388698774	1.556359712098767	-0.9581233450156421	-0.44801659957234774	0.3264684313282455	0.8507730326919445	0.9775486926904788	-0.14689052280439033	-0.8163721115452189	0.3786826294197664	-0.5793099090844049	-0.8634583652139538	0.3273564724226195	1.499814704260509	2.3906079973244494	1.1196574485864648	-0.7732224224573225	-0.06587086240666826	0.47663070980070305	-0.1677170340429997	-0.6246442058054681	-0.08736396510724376	0.5082179050455079	1.4101780589806276	0.38276496377172425	0.7700214794037352	-0.8685589647020249	-0.09294515652601229	-0.39115284361199537	1.310006333137616	0.2353497698351652	-0.2629785281449055	-0.41232663135568315	0.1764382562340373	-0.47174569725496307	-0.4150659515614591	0.5546356079740694	0.040700334899911636	-0.7119249725026026	0.03566502418754267	-0.4732447441567089	-0.3802737848963088	0.1769603657584403
1.166381971166632	0.2876088242990047	0.07522769222409083	0.27152979598554644	-0.09391228877389618	0.15330801633142185	0.8794588261542998	-0.36203871024246226	1.6238316559867	-0.9288908294523577	-0.4873950979773484	0.4270424638403923	0.8440441821637942	0.8888774523822173	-0.14281163149184214	-0.9130949296663411	0.2848316723681652	-0.6009443217116737	-0.8078359477681338	0.311259287871241	1.458590042837248	2.518473592943793	1.1196833054799784	-0.7621005205678658	-0.054601420333459605	0.5194061132013542	-0.1660587767472567	-0.6398002866709293	-0.0827629780306934	0.5350485058897421	1.4639741169475906	0.42363059527427877	0.7588365704247071	-0.8745000926596825	-0.15876974030262286	-0.40793933077452316	1.3016912005531396	0.22371986823710316	-0.288269819583067	-0.38781226788314993	0.18111059446437452	-0.43343390155421596	-0.41675498458380905	0.5862941167825719	0.0031194472791225974	-0.7544592553502523	0.07312772695798941	-0.5389787684779006	-0.4196025392171888	0.14184815313290733
1.1333794642951704	0.26980968748535517	0.051125372356942846	0.364818334126187	-0.13747660909188725	0.17744766748867152	0.8734643384787111	-0.40065601936208906	1.7181230888268235	-0.8726678786329833	-0.5112496632775647	0.4694121608987065	0.8370491009320485	0.768906970136311	-0.1809394555468228	-0.9714073058901589	0.19796421424259822	-0.5804126622736616	-0.7489485019846732	0.3148880631876819	1.4454724898475955	2.5780634044883524	1.129304318292532	-0.7694393079086939	-0.034780430233711974	0.5651773761188963	-0.11128949041675917	-0.6369072082336861	-0.0712785414341087	0.5270522798505006	1.4756348396223062	0.4472377505668506	0.7086844851347871	-0.8063222891055168	-0.19956687458760994	-0.4393680826845059	1.3317342318711913	0.1968921331807421	-0.31039370070828987	-0.3654557509764451	0.16577382231046844	-0.3618595416675737	-0.4191052838164545	0.5736377784569177	-0.018074885152679722	-0.7898979068680729	0.13279160943786167	-0.5648338033022499	-0.4115733050287429	0.06116639192409301
1.0862132591088431	0.2791874689779314	0.06489969200822904	0.4686606181965908	-0.2076619184302236	0.2000359406567455	0.8067799694726011	-0.46660124282094106	1.6835670849513544	-0.8180924232879596	-0.49281722904119485	0.4840390072640569	0.8588027595208043	0.6784678275227977	-0.19858719125227112	-1.0042453075161677	0.12592253391188382	-0.5698070758502187	-0.7547253551424598	0.35330456914829156	1.430569563584457	2.6065661730427254	1.1563056603972186	-0.7651808287736146	-0.05530828083683252	0.5890200313334076	-0.057436258631563965	-0.6281391121529482	-0.052359388863893144	0.5628807657323214	1.4761080215047626	0.4664020127509743	0.714868786461931	-0.6800332206749826	-0.23310392125183094	-0.49650728565840707	1.3311365030543532	0.22854684505481299	-0.3010607014209635	-0.36491820571737354	0.19750355505770206	-0.3372831658423118	-0.43242190710463957	0.5895360791118672	-0.06570454294391463	-0.7625769226582639	0.1329753018030393	-0.5400423872079823	-0.4205552257285984	0.054741309901483404
1.1077557458775298	0.32729593421451597	0.1456750638821599	0.47819968451895967	-0.23151312660222295	0.21171425293877782	0.7477638363771709	-0.560140189841692	1.6867815070551984	-0.7492209188681497	-0.49554043462617087	0.5030936897400067	0.886065827611042	0.5617523447561819	-0.24393410011766087	-1.0252214471961838	0.10950490170134788	-0.5390361200739291	-0.7461729986119805	0.3473684381933301	1.3817337164774888	2.6521905831013166	1.154324797511531	-0.7535708889262043	-0.046649753377279446	0.5673121025605827	-0.04505070684008964	-0.6484543657193111	-0.04358952831577382	0.5711238785688953	1.4537252787475807	0.443942821590469	0.6678126491593069	-0.5549879999384174	-0.27003806234588157	-0.5306609634871784	1.3893302332405468	0.285469453916349	-0.3338954305780976	-0.3548821111656494	0.16333579689119876	-0.2651383029210365	-0.4046969843586109	0.6281473847930021	-0.04948646052124419	-0.7055378848184959	0.13289851237169367	-0.518288176912375	-0.42230503837784933	0.014284738316431778
1.1036585958333056	0.3621986251716323	0.22847110762856343	0.46174516567979423	-0.22941092809619357	0.21124674308528327	0.7548535812597706	-0.595375587774386	1.7014467442528134	-0.7225327309020919	-0.5446769798856456	0.4595977486535607	0.8911388275670197	0.4925327098912054	-0.28809408738133974	-1.0087017396312883	0.19874956227723192	-0.5278183244268727	-0.750399880452178	0.33899461979599793	1.3540827648241405	2.5922428813842524	1.1435391002781077	-0.7152624552167173	-0.054399533576319235	0.5144729215402066	-0.0644948081341699	-0.6323046943771792	-0.05817098997137924	0.5534473707075901	1.3918955758325033	0.46057943463519485	0.6209439553847662	-0.4416333687013756	-0.2919964827430936	-0.6005655345843397	1.4145553227707544	0.3451499707799691	-0.3152837376826537	-0.3512860196196671	0.1561154972776015	-0.20431121343681508	-0.36926381052216345	0.7462694624700069	-0.020867865639150007	-0.6652668636881187	0.16616188722016018	-0.4187525581944088	-0.4370591185291814	-0.03310059431671688
1.0817585574170052	0.42654231026440004	0.3591397609696977	0.4754682694270752	-0.29409439871265936	0.20601503528529927	0.7461848286082182	-0.6117712458785475	1.6709464521139785	-0.7069298339134426	-0.5569307660678807	0.44399453026382235	0.9254502230297235	0.41490647141058956	-0.350525079684699	-1.0034257192334821	0.26277969696779735	-0.4992748783204326	-0.7569127407001212	0.3342290615237592	1.3486427229847628	2.526308752947357	1.1285926916145297	-0.779221566537263	-0.0666965175985628	0.4251628958769612	-0.06499935325928112	-0.5709357411941998	-0.0658175449475485	0.5046404915996104	1.382658151718012	0.43340661526197516	0.5967404044241804	-0.3336416805832155	-0.3165352965384016	-0.6613585644394525	1.464893339838412	0.4280045686298438	-0.3640969657549783	-0.34787581716505683	0.12676386182140909	-0.2054172622122913	-0.3457373412888344	0.8060747556619653	-0.005218235543639332	-0.5605922836233115	0.10256216996507954	-0.38207486714743	-0.42883760785415265	-0.05141645176456762
1.0645103638955073	0.3988162477448728	0.5057918849897247	0.43652235971537756	-0.30289871241219196	0.20203071924688257	0.6956278707695521	-0.6028373297482965	1.6241138036583398	-0.7196440395891732	-0.6001506328391144	0.37025309642190296	0.9466964772186846	0.30942553393518774	-0.34778594645408234	-0.9739268748148253	0.28813735284358016	-0.45057900597369455	-0.8135004509339663	0.3160598426463659	1.2853790565282226	2.451368087776646	1.154610347552941	-0.8092281498268277	-0.07645219427328802	0.35011431548555055	-0.06227257394957538	-0.6050072826065626	-0.08350615438205827	0.5202427032565037	1.2902524719063728	0.41675463297552273	0.577244337753696	-0.20912719613986203	-0.363676587026938	-0.7513069537644702	1.474620408785807	0.430014703426183	-0.37120974680859453	-0.3565637367087353	0.09216761873329174	-0.17748079130805391	-0.3022111559437493	0.9073961142446632	0.08654441058284972	-0.4741461357678919	0.0952069469823374	-0.31013366535658077	-0.43611995900677797	-0.03804144570959759
1.0344564336249087	0.3973507191256231	0.6489889231019935	0.4717154371474024	-0.2652763321890037	0.18345506428324426	0.663542432904423	-0.6421389272257784	1.5833582810799878	-0.7629223831100875	-0.6505906364264522	0.30167232870888666	0.9123746413362323	0.24227800693427573	-0.360769459646138	-0.9082014682505599	0.28656043373124995	-0.4381458520581962	-0.8250037143960084	0.26304376110268557	1.252580436520768	2.3524828135492206	1.2020172754908434	-0.8218415740191201	-0.09045250148888691	0.2854849141875565	-0.11087345418465437	-0.6159332501869137	-0.11574279940756309	0.4983523533347836	1.2786488597915067	0.4171790604970589	0.5959689853637195	-0.07006062280787012	-0.4029222044852556	-0.8231131322732189	1.4641926158122143	0.4891038390919477	-0.4526543734717097	-0.3570265430547815	0.04325376414025285	-0.1903772361326092	-0.3084612302627483	1.0564220091527698	0.08150856476522453	-0.4095425024586796	0.027109778130643813	-0.27212682383484565	-0.48128464287016237	-0.048922041352629494
1.0055853625720983	0.4426688453283667	0.8364369219269335	0.4848739316576333	-0.2796567874396033	0.17606924718072284	0.5565244636328142	-0.622614899039389	1.4928146453942055	-0.8311720508922107	-0.7185289291151913	0.27498739804234884	0.9129707893038927	0.17866979460800572	-0.39212478491801855	-0.9007973051712851	0.36605856426083627	-0.4073774849044162	-0.8718387574710329	0.23168206741341293	1.190613500614644	2.230844067802405	1.2162891564975464	-0.8346146351672006	-0.06947798285692838	0.26411712935818865	-0.12574444789008735	-0.5561894905755842	-0.11818817437415523	0.48702546092609655	1.1845227034703112	0.3851009702892832	0.611782814713781	0.04202147644072472	-0.44028809187711604	-0.9318787861973548	1.4970749376725763	0.5215930668841322	-0.5119195504076213	-0.3963018418499528	-0.01409293665767577	-0.20323313049637068	-0.3105585006101917	1.201298706111944	0.19264787116449286	-0.32318173666128946	0.018554532073746296	-0.17964420561592787	-0.484188114438908	-0.02697179407380792
0.9577848705588418	0.4721922110960137	0.964375914945764	0.4569830438570416	-0.26103535532257227	0.19014485774738016	0.46595114254404957	-0.6099760112823401	1.4586915256176913	-0.9564956690357203	-0.8161387893673163	0.19455902803340158	0.9057126094944753	0.12181260564460902	-0.3794469446864036	-0.8745464118450587	0.4422783957044899	-0.4108229414652172	-0.9335934209063345	0.22754523941715205	1.1438364501331277	2.0691095466863567	1.24080486418665	-0.8802633046028309	-0.11452659829106623	0.17681279295448815	-0.19534184818620046	-0.6372743677366299	-0.1424078361427939	0.43784506598602385	1.097073551642126	0.3684501702521946	0.6389202065916701	0.08656173074775063	-0.4365571369497885	-1.0134131524153474	1.5585184918516615	0.6299053751861857	-0.5887557718745982	-0.43083121966797255	-0.09764211790072226	-0.28325457085413364	-0.30082601843816126	1.3141668458288442	0.3066569449573283	-0.27826949977961324	-0.05503082260642146	-0.1483860473128245	-0.49789771779629266	0.004054551723118872
0.9067100870876491	0.4855169666216962	1.0882089114862037	0.4801711005423536	-0.23942694947185156	0.2134647943184566	0.4362543127948636	-0.5769952208076015	1.3501819114797653	-1.0162898450073865	-0.8683780766072333	0.08320633325202467	0.8712185066861661	0.08471473774745038	-0.3919188350510545	-0.837268445874679	0.5632842234686579	-0.4068092822634732	-0.9816838031771876	0.20925654971956323	1.1153652284238782	1.9384225469463523	1.1741907612192475	-0.9445466052926179	-0.18984410036035645	0.12780944435967057	-0.1956145677749501	-0.6030309990955877	-0.13040714083220722	0.37876339270586684	1.0205234069143194	0.3570899361172626	0.6510012352725714	0.06691627242635746	-0.4143008909376123	-1.1001255518096025	1.620612017122312	0.6522289949027865	-0.5841966206665804	-0.45523826572692994	-0.17764521291241797	-0.30601037081887494	-0.272492000386003	1.3917073910896753	0.3662286859118885	-0.21411316650573964	-0.0260977694157584	-0.08131093850587827	-0.5175476017542259	0.003119147818641686
0.8395564999013633	0.4767569723690851	1.195454646565902	0.5490965479769025	-0.2840235075554456	0.21276772245169892	0.33198668796444963	-0.5456297325321829	1.3213616219154443	-1.0942225745361185	-0.9176654141046363	0.021545023711843837	0.8391966952743909	0.07001458912853517	-0.40040071772995206	-0.7872216238154904	0.6817074883614096	-0.34470952255999043	-1.0029970552225156	0.1826555871986823	1.0965490996333371	1.8399401736186474	1.1336538974666126	-0.9795391192415102	-0.2784085458373179	0.041936346373787584	-0.23095563831083504	-0.614026562787131	-0.10450879468306992	0.34250945674035765	0.9626528587372561	0.34681500689812483	0.6950688879361877	0.0068501302671807205	-0.3962548100070446	-1.151950812276584	1.6732234803794381	0.6923755631921577	-0.6049956958036551	-0.4621343677403681	-0.22558197845826053	-0.3759039840201527	-0.24317195224512123	1.4467709731581042	0.44460748873882683	-0.11421233553603569	-0.056896354085566814	-0.08344712647428715	-0.5451938686415911	-0.01724810823721932
0.7811886424124209	0.4895554646903533	1.2361935393006591	0.589478909828682	-0.27997000244267795	0.2024730716194727	0.2510912490377601	-0.5542392250983517	1.3431346614164295	-1.1788431447159857	-0.9590093232040031	-0.0670535745011798	0.7771837340919974	0.08913273847850756	-0.3809980723686396	-0.8129214801974083	0.8280398567860437	-0.3110354266387433	-1.0319099817236812	0.13469239728369126	1.0882949629982224	1.736178371335199	1.1135585943555595	-1.0377972049156936	-0.36715357208349897	-0.04766108577278564	-0.23575878015137713	-0.5805052875973434	-0.06316581411835508	0.25335842464226616	0.9252951978703015	0.3444623306645401	0.65626534249444	-0.017931814745980275	-0.36230753040772007	-1.2073243171695558	1.7421338830760214	0.6694199973033866	-0.5681499239216845	-0.4705884886330418	-0.30709843201402964	-0.3787215418995281	-0.250929765694497	1.447047158160897	0.5231375732334774	-0.07178509885069026	-0.07018995975898312	-0.08777469721196576	-0.5570087273246623	-0.060615295591406035
0.6775378483468391	0.4817988026774632	1.2016711712581656	0.6954839572056825	-0.2678849330540191	0.20388189055018371	0.17361507966165818	-0.5026395209185296	1.2991260663682553	-1.250254021859417	-1.0089279434601959	-0.12471792994152553	0.7395126115541062	0.14756711626220861	-0.3300178926684586	-0.8075897227293733	0.9149807468197629	-0.2695152158897066	-1.0824972852443178	0.07803812757107077	1.0572654732928506	1.5542559901511166	1.0684934015997731	-1.095002212626583	-0.43275354020508133	-0.10544549307269727	-0.21168294488862407	-0.5873264635613397	-0.05376433802757209	0.2312541620512106	0.9003109716061672	0.3819727384731687	0.6581928165367665	-0.0663346405390103	-0.3314084253868338	-1.2477421796022363	1.8053742002195101	0.6136135630495397	-0.5506445513747776	-0.47292934971666434	-0.3305904017053457	-0.42592926972364314	-0.2534548374560963	1.4162685876171055	0.5489402661642953	-0.0847631716709093	-0.1187961641251876	-0.10470160005940862	-0.5606175347487106	-0.12717711369914994
0.6129507962749281	0.44868540661535583	1.1749082270383258	0.8093517609029295	-0.31684249565120876	0.20280116709961576	0.04766050085547695	-0.4842318914673663	1.3092808058562295	-1.3115111242635695	-1.0500469421029908	-0.15008597057517042	0.6502407584493751	0.1920946199226678	-0.3126801657101235	-0.8267734089008909	0.9893112623892902	-0.214118694175852	-1.081284363902596	0.04274717135092622	1.0285627892410953	1.4285805506487859	1.0705675741446623	-1.1140590029379	-0.5128212886949276	-0.14055571365841799	-0.15583050077804678	-0.5724667412691749	-0.03568790188756792	0.18784903193681984	0.8687975039755778	0.3725159258136487	0.694610195984633	-0.06447079013321633	-0.28436502069861114	-1.2755609101177483	1.8631627984350412	0.5593531900808586	-0.5319949707961638	-0.49009534493283163	-0.3751851043841895	-0.41645164823162995	-0.277577359269514	1.404641520144881	0.5433313837265482	-0.08381887159630422	-0.16230716387038907	-0.11048064488456091	-0.5758634175717543	-0.13754274339175257
0.5991826088579376	0.3863998682720262	1.0932879863934217	0.8679956606556475	-0.3370905881674132	0.24769574000394648	-0.0518385205126979	-0.4580599064657128	1.2910945203180104	-1.3787413268010396	-1.0831624510326416	-0.16674600699130598	0.5707661952369872	0.21593614558389085	-0.2364895544002564	-0.87160374788729	0.9517776004551578	-0.17203545803089185	-1.1257898642872812	-0.02924304863651438	0.9548034560956937	1.3428713434471122	1.0747743782980366	-1.1202775773929994	-0.5934367256481973	-0.16144633854297558	-0.07217869643309664	-0.5792843887590033	-0.017297555986210536	0.15146212360853653	0.8202127149478043	0.40884171975994005	0.6975257046444778	-0.06433526277987182	-0.3157475040878013	-1.3224698471113008	1.868015739715108	0.5331510230560539	-0.47907471786830735	-0.5066327667266272	-0.4395831012589877	-0.391162143613078	-0.2873750550717515	1.376369489074111	0.5543176418075126	-0.08706593851950971	-0.2196929598870288	-0.06666044825605849	-0.5894087646340678	-0.2057820807188384
0.5715568461120536	0.3907587004651106	1.0126079499060983	0.9607681001380785	-0.33634870299589914	0.2243778998896114	-0.12568584294342325	-0.43389580343840584	1.2899839664689066	-1.4058085625980374	-1.1162396229526492	-0.21029374207904458	0.5304745273421279	0.278902016172515	-0.20183686336361978	-0.9067561046793944	0.8744724703012035	-0.18673753957639866	-1.145017762910499	-0.06209752419024893	0.8899654396358245	1.314080945367597	1.0550253327175123	-1.105064779075564	-0.6734438824255631	-0.2049541999616166	-0.034946640479910064	-0.4813617950932043	-0.016406545746561956	0.07103578030874345	0.8121247313914035	0.37908686777659517	0.6895156139548646	-0.034392100825930735	-0.30315949773432105	-1.3062517080587925	1.902185501692453	0.556285559570491	-0.4323970922039491	-0.5095792046439989	-0.46219061113999693	-0.40370482062448987	-0.3191132246206939	1.2793466610290662	0.5511281199799185	-0.12590203133139083	-0.29568287774088053	-0.05468019296674703	-0.6037135555077077	-0.27785615079459536
0.5398633211285992	0.408398814266992	0.9176571922717018	0.9884945909770468	-0.3813064871414321	0.20347517794220962	-0.2158213482417061	-0.39824328949474846	1.2861034697247062	-1.4362091896141882	-1.1376508428382825	-0.2767575677391839	0.48888407123050903	0.3120744623396151	-0.1906635411075081	-0.9460938087450531	0.8545101927616091	-0.15908328530214133	-1.186183717105736	-0.062042374528804886	0.8025697259225113	1.2058696680253767	1.063553610725928	-1.103294442599671	-0.7577983854106987	-0.17168458795228309	0.04697074226459787	-0.3883820394564934	-0.03136476238279071	0.01576142475757291	0.7291800008537421	0.37124146099967714	0.6530651850077429	0.012275415968601388	-0.2968356447668248	-1.3308074914209316	1.9168704999082742	0.5539132739500113	-0.38147983479296743	-0.5145090983301379	-0.4862993122666075	-0.4063909390792192	-0.3148482532051829	1.228255646965925	0.5549055773797582	-0.13707688606042698	-0.32665009802462175	0.006612887512298033	-0.5786432138124477	-0.35930260116815627
0.5546172245604124	0.3971470781465241	0.8235556866444453	0.9743739699864987	-0.3812859109733467	0.1875033222522956	-0.2383710146439671	-0.42036679556645834	1.30484116715088	-1.4270946996139915	-1.1422921768057313	-0.34141190935412585	0.43886193212969865	0.3688778303195298	-0.16202458618621107	-0.9952741727125014	0.7753879340330676	-0.12941767133761864	-1.2384528312202356	-0.10692502744669767	0.7064795556909409	1.109824460903069	1.0303927069012162	-1.0733947908821595	-0.8654555260694241	-0.1656200818082756	0.09898519971465428	-0.37134844531867023	-0.008450509698986851	-0.06587761195974702	0.6925424762876725	0.36127982786189633	0.6137908343242345	0.11127730927345088	-0.2650138854028757	-1.3123361778453035	1.9347978544398934	0.5674129912508741	-0.3397793877742602	-0.4701764664202056	-0.4943538726201953	-0.38600524363335664	-0.3146187012268566	1.1448863135647565	0.5169132494657223	-0.15536903622356804	-0.41829753149721227	0.007643687712136885	-0.601036177898059	-0.40743992517549243
0.5843282970867253	0.37832744833648907	0.7582882043254078	0.9671458937394034	-0.4043163586628392	0.1602955066529389	-0.2518040643729342	-0.4183875392007083	1.277953395885463	-1.3770665795218522	-1.1459469717250332	-0.35373557566194735	0.39506437128316696	0.4188307231192674	-0.17649202236707318	-1.0116608713598052	0.6798716906576309	-0.11124554131746592	-1.2841552029477927	-0.1532794643273206	0.6398921712108645	1.0338727011039013	0.9825585781139606	-1.0698924933519052	-0.9420707798441244	-0.13875874113567194	0.18984473006638297	-0.2988279455515836	-0.05314031452482236	-0.15237331856836106	0.6303580610783138	0.339937862350003	0.6206530335170994	0.1699074203628577	-0.2645426083010922	-1.2980937785665578	1.9731022133094265	0.5517896082507174	-0.2591771306002724	-0.4031689106702531	-0.4971004788959846	-0.3459861337039662	-0.3307942900632973	1.076320175167929	0.47044685601333347	-0.17830877393338423	-0.4750358872103561	0.03883173370063413	-0.603193732644485	-0.4633398318109355
0.5800658406300775	0.38330864397131476	0.7260286819535507	0.9482537183135514	-0.44581620344962325	0.12599747435170092	-0.31697115045924046	-0.4293661416592135	1.2944287585563852	-1.387019681880045	-1.1553024799782547	-0.3901225145708234	0.3622459558445529	0.4691264321833584	-0.18157573224107065	-1.045531275536644	0.6128146678209049	-0.07254175185930127	-1.323820482250483	-0.19677516963258104	0.5724712515815762	0.9320518492038493	0.9583587742108255	-1.0073240582435634	-1.0298332134828736	-0.11120506588693393	0.23284222253935352	-0.24130773302420563	-0.10309140300953672	-0.15224142205637411	0.6131324436637046	0.3113085117608154	0.6381832785525795	0.18494425007592274	-0.2740804231983808	-1.2870020046803106	1.9704423777602051	0.6158369318429309	-0.22850326230655127	-0.33639592012425956	-0.5028685911183353	-0.36173089882643106	-0.32387903671619084	0.9541195515194498	0.431333668470341	-0.24987677958769713	-0.5247412344173812	0.032922906505893176	-0.6297404485683791	-0.5122122168050481
0.6055658853613862	0.3784052437667066	0.7152481126035616	0.8846994699694053	-0.44023434629630953	0.11518185401905483	-0.30448837631486175	-0.43009813936472974	1.252750780576689	-1.394041976499659	-1.1741706782242332	-0.4270450254930779	0.3231288351714424	0.5187493789539244	-0.1883764136375438	-1.1057475794094191	0.5504137258044062	-0.11422116289270294	-1.377759942673951	-0.2549586658437032	0.5095984993034918	0.8439691495084519	0.9344501414129087	-0.9802967582840554	-1.064732023572446	-0.07659751091168118	0.28808460237233086	-0.18194706296276514	-0.17234082428006156	-0.2077395341718547	0.5745605287179331	0.32062818349415634	0.6211204512985592	0.21472086707606292	-0.2806155104959471	-1.2714937391565222	1.9642888859749976	0.6769631180584318	-0.2008288355970526	-0.30331848942044937	-0.525288452093645	-0.3212251833675011	-0.33057517226580324	0.9179216531592316	0.3629818604222834	-0.33940305332749066	-0.5777425044717385	0.05649257822437388	-0.6424848046388492	-0.49906859271136506
0.6128124286852699	0.3600558186893105	0.6840602914742628	0.8520666730872456	-0.452918410800335	0.11388834020916079	-0.3280313821499551	-0.4028588280997285	1.217604714447289	-1.3923994358989167	-1.2330588808365743	-0.4296248075575163	0.3104698262259311	0.5455323383645865	-0.2068501167041831	-1.133612314269092	0.4933558885623617	-0.08824304169366606	-1.4214411609748008	-0.2899823211883608	0.4737299577006887	0.7263791735659161	0.8512977445117036	-0.9334884979869582	-1.1255488680407555	-0.015051965487716163	0.34469474592688426	-0.15379375962270062	-0.23554974443975843	-0.25814727924990616	0.5256408489389683	0.30173702091302645	0.6376710202925701	0.2602454830970279	-0.29507168348342966	-1.2373602792447087	1.9159829790716212	0.6804242798447673	-0.2405591230909661	-0.27015079710629203	-0.5273932273989821	-0.33741180868345577	-0.2780990683111661	0.9145239353341761	0.32714415019990295	-0.4002983017283336	-0.6028872790493865	0.0816614074164125	-0.6787806147819266	-0.4864244150463179
0.5901385113604383	0.33054046127477427	0.6891415579995629	0.8180405445795278	-0.4843782286820302	0.11021849268206321	-0.33053626265615826	-0.3967315847360604	1.2176575366141253	-1.4308851779233973	-1.2451018134657719	-0.4791541987946655	0.26972086794607103	0.5194034209053708	-0.2559442292016455	-1.197490797006226	0.399331930913591	-0.08286388411790059	-1.3947786735982095	-0.31679495221290077	0.4545307655012022	0.6942909163508106	0.8353766433839427	-0.9170364136692231	-1.204851065029765	-0.01847815012559199	0.4064690654007713	-0.0944445537225441	-0.3150168809920832	-0.31151017685670845	0.43338531418211146	0.28540542820411374	0.6255812667962772	0.2926323289788061	-0.28768856631968687	-1.2372928861881847	1.8665263996205126	0.7529356384029177	-0.2578182256972734	-0.24622284664365468	-0.5788233701523436	-0.3427337070898578	-0.2645124605939251	0.9418614334303813	0.2880561762681952	-0.45525885991671	-0.5780150316692574	0.10417790266443439	-0.6856919399503931	-0.39135182453785194
0.5466531289574158	0.33314203198529213	0.6596741570653741	0.7828905876620271	-0.46304988734135694	0.13602587517767675	-0.3124537527784277	-0.31402129650974403	1.192747375741254	-1.4699518788783057	-1.2173074814745735	-0.5104157355755182	0.2966769876956911	0.5134480120809302	-0.25421099847914597	-1.2789353241266443	0.3369247658540277	-0.10634916183981387	-1.4066808941745426	-0.298495401531658	0.4480132732253625	0.6458813303178548	0.7836740984845121	-0.9298471554665039	-1.238671591784969	-0.010768631148826613	0.4396272683525769	-0.03289652709573463	-0.3710967417594491	-0.3225283140618058	0.3739755667700957	0.25383227669953606	0.6128724572124907	0.22853124410081982	-0.3179300347343469	-1.2350644224524563	1.8216215371711826	0.8210900253253046	-0.2861190621018338	-0.2246347990734479	-0.6015492064133809	-0.38116855246474113	-0.23430028999181643	0.9303194694764599	0.22594702915973883	-0.5073623050588436	-0.5840663399942613	0.10028293982538763	-0.7126183777799501	-0.38487454048739145
0.4728089177897698	0.3342586252190062	0.6551955855128827	0.7967336203403281	-0.46348655935294064	0.12101105199054589	-0.3248216899941564	-0.24511127787492376	1.1657410766868375	-1.512501855978981	-1.241335841218505	-0.5802296413193366	0.29878804056891345	0.5250183535082183	-0.3178841936642969	-1.3215083117687727	0.2900552947157998	-0.137653373853162	-1.4210273002901492	-0.24671747212454812	0.4492485512006333	0.5659609417653051	0.717971732066651	-0.9173915849055838	-1.2957543531769962	0.038682195217660434	0.40305729335619056	0.00465088583027849	-0.41398143365125417	-0.3504385800724393	0.2706631211795808	0.19961313863500277	0.5733107963290844	0.19717412666662137	-0.3505967314185844	-1.1802671281927661	1.764489402311431	0.8315520893766927	-0.3165340312272323	-0.21417997497053926	-0.5870584081158736	-0.4159748307443502	-0.18366321040900555	0.9656920242818195	0.15085974867877572	-0.5800224364404661	-0.5577396104439518	0.0019780159914571604	-0.7308054144982558	-0.31040058799607406
0.3833401894182102	0.33399549361679987	0.6967344188479129	0.7910390173909952	-0.4666701498038888	0.1267385718100439	-0.26279682936806636	-0.20773577491865777	1.1466722744587865	-1.5527567356248633	-1.242710861964368	-0.6250005964376301	0.2536833391698235	0.5075171737054718	-0.36747583768247594	-1.3949495023049552	0.261505217748361	-0.12047139194308218	-1.4171340291403485	-0.19997903913295406	0.48597675206499263	0.47088401418946546	0.6556678608266753	-0.8944932920126435	-1.338197165379752	0.08118105588277896	0.4070356111859545	0.013893189912619739	-0.4519193843155257	-0.3304390029774893	0.12978805745927752	0.18762631233735735	0.5236685243218384	0.15259401055144062	-0.378828986214999	-1.1980544022446753	1.7576321448899748	0.8157423371077563	-0.3613299019608581	-0.21192535109425456	-0.6132061476700282	-0.4285706428423216	-0.12573263842388918	1.0687925281150659	0.05052103649555202	-0.6271495093945638	-0.49054584666690426	-0.07107454057345937	-0.7662364635584626	-0.2506588942838721
0.34793767833674216	0.28558271096201066	0.769462169121283	0.7669144370308646	-0.48599917347895794	0.15375665807423744	-0.22401496310096683	-0.1990172324149821	1.1272839625386497	-1.6043543119320411	-1.2232497179692445	-0.6257378344560447	0.24548238945708234	0.5291145983597644	-0.3837502129592768	-1.4480187936724678	0.21385662161856342	-0.1171838413553905	-1.4440716593543814	-0.1602745411885607	0.5345761285799376	0.43305085122983805	0.590786169724679	-0.9014224918282215	-1.3014670035292704	0.03094818452503294	0.36513344056433505	0.00820423506600213	-0.4621358448018408	-0.25233523346109504	0.05297128999340506	0.18759320935517637	0.4978474331680388	0.09525196819449298	-0.3931571546943794	-1.1408927349186002	1.7352196741284114	0.7652900967748855	-0.3691246613115185	-0.19253347773758125	-0.6286471426556363	-0.4379965275395258	-0.07541640990169496	1.10877191299608	-0.03343341264516627	-0.6748054413648036	-0.4530590530944676	-0.13251530443858736	-0.7811973133988837	-0.13184425716221432
0.2828853193261563	0.2523469015023539	0.8099829958567877	0.7201583241259969	-0.5046629010526087	0.16421168784723758	-0.2609737931257284	-0.1477787561531531	1.0763118598867576	-1.6429341965550557	-1.2440871606105552	-0.6565464492255841	0.2048190426191634	0.5280054180914798	-0.40756343731361505	-1.4262547344996697	0.17954898520863044	-0.12468955232311665	-1.4085060083295724	-0.11329089132157504	0.5709417051077037	0.42352284875387547	0.5612182498855854	-0.903258659679764	-1.2603346187462572	0.03696659216589854	0.32668747695084077	0.021350518675414758	-0.5187244850694468	-0.12055037242988902	-0.04509589891010641	0.17443832068628345	0.47122162997130285	0.022205519120065728	-0.46481224969407703	-1.08235961889226	1.709079552923043	0.7657553183513715	-0.39792182636559587	-0.1999431702302759	-0.6327849803087184	-0.45083843898576975	0.009083499302191128	1.2110663419955947	-0.09678719529252629	-0.7165674626129779	-0.3679522723623138	-0.1482174794074931	-0.8046395853459447	-0.08501621644802237
0.20055782797130597	0.16948332781597725	0.8000056545341974	0.6800117775880209	-0.5127573369532045	0.17588056607393043	-0.293419531854501	-0.10673644904821825	1.0467443299135257	-1.6650837202970408	-1.1953672108558684	-0.698543670274594	0.1604138493432476	0.5355040851162024	-0.4277660353160807	-1.4801942842137095	0.15270526664924564	-0.09293233137052018	-1.3530773372984513	-0.07200612025550658	0.6092717336686834	0.42497965936403836	0.5367036664092438	-0.8768296446947706	-1.2247801261893936	0.0053114417163573095	0.2870862042852128	0.1187599829712888	-0.521803668834675	0.0740003360528049	-0.12917685100066517	0.19083966610765	0.3943551947535494	-0.06390624186113096	-0.5026866591969066	-1.0468636960210516	1.632905995187673	0.7620747485278678	-0.4395982778516293	-0.23015618418280467	-0.6257857956476984	-0.4742080890294414	0.09286736284640726	1.246851568578385	-0.18626227923149236	-0.7194895679720471	-0.2714595763393718	-0.15110700182006792	-0.8230073039888278	-0.009438967043731544
0.17541411039566782	0.11958213553305112	0.7254336576440321	0.607763355502963	-0.49635012914622123	0.16771277060659434	-0.28880882916915823	-0.10408789869101938	1.035361797132982	-1.6644556900673446	-1.1626759648329337	-0.7000842663130752	0.10248716404636653	0.5365922049996472	-0.4414985556558829	-1.4962212254077172	0.05962098850308617	-0.10047169443087574	-1.320859257462517	-0.05884514229622356	0.6825766696890584	0.43826880211913916	0.5214222423427527	-0.9037133734599715	-1.1716722684662186	-0.004309058780843669	0.27285035283992964	0.11791706969763402	-0.5388051248456677	0.18591564424123871	-0.283715017200416	0.1775831039934876	0.2812542349718258	-0.04309399083068351	-0.4874854515672034	-0.9859077996126728	1.596316160439714	0.7070667809413774	-0.4734711295275956	-0.28321266780613946	-0.6224272388004534	-0.5327014295803246	0.2007450542067491	1.3058620270239347	-0.2537579705690892	-0.7133866623616754	-0.21525724097051727	-0.11003162772080499	-0.8225531836436334	0.08282459002006734
0.16462878535396974	0.0906067699282616	0.658830384103442	0.5847262206184859	-0.48687251750212646	0.15759107745559328	-0.38029797476391564	-0.11254608446889607	1.0019395373262034	-1.6388773937892704	-1.1440544013489924	-0.702017174361355	0.09054854406352818	0.5281083799729244	-0.4757556061586147	-1.4825707102080152	-0.007951302299311786	-0.05661395755531549	-1.285362392147069	-0.015080205273936474	0.6658460030686896	0.44049628420506215	0.499162829665894	-0.9398354242750546	-1.161693386203764	-0.007633969147610419	0.20012142625993357	0.11382471561474758	-0.557579923212559	0.32782581207367245	-0.36925270644926766	0.1639482220829695	0.2139344724661652	-0.032514613853451974	-0.5027922091326845	-0.9466007993950305	1.5280141846367044	0.696737509777601	-0.4789370592861283	-0.30148987734841326	-0.6166137083716281	-0.5800699609558675	0.28586058007978393	1.307201203142128	-0.3391977306291617	-0.7074902029214595	-0.12756973307512498	-0.07686701116097883	-0.8171317596928065	0.14258462498529959
0.1337911802392872	0.052719251361759666	0.6335336323810908	0.5010845500865251	-0.4772062909839187	0.13452586037868478	-0.41900950341221616	-0.11801084946220983	0.9420353350967776	-1.6070955957551512	-1.1177398779300143	-0.7191058887881978	0.058934953063934335	0.484474772646821	-0.5271942952994564	-1.475861993755007	-0.12202092626472989	-0.076941115815037	-1.2473296270131993	0.010968536566930327	0.6391126439415695	0.43002964339323685	0.5040486583271887	-0.9736456031868375	-1.095152358666392	-0.014642293558372946	0.10750882550900225	0.09626535178765797	-0.5465244157819915	0.44049600423982394	-0.46729705112884046	0.1755910138158045	0.13512179470785643	-0.07553504765379965	-0.5030812949440497	-0.9517237949084649	1.5143096336887913	0.7571274417093079	-0.4561059414084151	-0.3327450200420586	-0.6173392044592719	-0.5855484680384447	0.37642079193876626	1.3660799919933226	-0.4155388152349492	-0.707005946472943	-0.08155479559803	-0.06248652790995738	-0.8136311681808044	0.16449254629559312
0.12255524216224072	0.026473590117259603	0.5405104028506408	0.4096165061684472	-0.46028582209525704	0.0815735559859793	-0.46089196675289584	-0.14956853825248384	0.93284427806719	-1.561196124096098	-1.0939083148355846	-0.7281786550148179	0.029153655730268298	0.46246667048813217	-0.5843063613018108	-1.476060873755597	-0.16352986810792625	-0.08575278683905334	-1.2364683635051883	0.06398365268984138	0.5858426009994135	0.38757354940166067	0.49337200973162626	-0.9911100748929353	-1.0237724189214839	-0.02566960111168336	-0.005269750290629005	0.10201345251354117	-0.5423554579544225	0.5244513477001307	-0.48922137717269865	0.17862703018155446	0.09328772522009635	-0.14112358016447515	-0.5228835385640307	-0.9229784098657469	1.4920855329842626	0.7470258063840943	-0.40225996608845926	-0.3376892865960878	-0.6370973194919423	-0.6391701601269248	0.4199652371003094	1.3474567730259344	-0.4303667108172056	-0.6733909027915065	-0.03197743077657968	-0.053398778535971636	-0.8454930245704795	0.10401155899976203
0.13156015591753645	-0.011654179042561448	0.5453637410953146	0.326119019856926	-0.48045275305957	0.020362260257655418	-0.4827913690466687	-0.21832997634745074	0.8613655795728613	-1.4473529481001588	-1.1069659003200019	-0.7177746727549466	0.026989356716326712	0.44210127834702917	-0.6508281683310695	-1.4403220109744923	-0.26531769428291385	-0.05303130400148355	-1.2487454661975346	0.06096912633784014	0.5030682833667163	0.36083498178966134	0.4806852687185783	-0.9897023122602228	-0.993720688976949	-0.026915793692060368	-0.10291336092952583	0.048035314327416576	-0.5139402525106741	0.6159248202878997	-0.5279509729812737	0.20078001875688392	0.040707118001105436	-0.13525678267277633	-0.494840197983879	-0.8828188874830758	1.4620197734973028	0.7222703292136671	-0.3593471132083407	-0.3308775054076011	-0.6284415655105373	-0.6903532314006995	0.4444973005114238	1.3256799067010765	-0.45483881271610144	-0.6529399883552455	0.030374081800365094	-0.07641501049447995	-0.8453152412864029	0.13129346744754447
0.10798501252200861	-0.045324727671082025	0.4984280482310409	0.2161482326597909	-0.4454984159647518	-0.01426701220883878	-0.5146528749009286	-0.2811468297240737	0.830456881900191	-1.3704124320112423	-1.1042529179375966	-0.6959054822086959	0.07687785844435181	0.40978177776598324	-0.6950607800215194	-1.4299511156571243	-0.3604730011606583	-0.0021558115013312618	-1.1903544239499575	0.07410729623144874	0.4549104449577689	0.3427285933997498	0.46363770640383617	-0.9774347149559107	-0.8925846703712301	0.0023698526551167885	-0.1734307593739583	0.046149946482286555	-0.5361591165165559	0.7829709143947629	-0.5341008052186647	0.21708678422916106	0.03498221878490799	-0.12675935733697838	-0.43872810416388	-0.8645542459474542	1.4099210417885177	0.7163783304760019	-0.3030510677101147	-0.32867174928214066	-0.6106005768775036	-0.7456934240518353	0.4343357126526337	1.288146043676187	-0.49429123793820573	-0.6558327834555887	0.08436307473633568	-0.04700513214449094	-0.8732639329993985	0.07864278432946512
0.13414016044329186	-0.08878148380082136	0.4370408257278511	0.16813084470509473	-0.4701258029217386	-0.029615172017968226	-0.5922539294369382	-0.36620032848256934	0.835719773400872	-1.2767576407836114	-1.118424832502305	-0.6758501837077524	0.10567775632162366	0.37313787816428245	-0.7188133033624373	-1.3629614909999397	-0.44719919620867987	-0.02295539336912706	-1.1647558222114744	0.030430453854356766	0.39954871337306724	0.286172065740556	0.4514175136867939	-0.9915053256666738	-0.8324050149268091	-0.04452484249272211	-0.2502103494587377	0.019608425808218623	-0.5425796677642182	0.8240354403049002	-0.5397631082866129	0.23269247582881794	0.05541664949597749	-0.14424937186450554	-0.3773284291662407	-0.825176483020462	1.3239117562087095	0.7448217761130463	-0.2566058198358603	-0.3358687233300695	-0.5994922397464393	-0.8383232611333347	0.46552347916263265	1.232436959450068	-0.48220245740012935	-0.6487180367396336	0.07600507212073535	0.0037949691657054446	-0.9005865183641255	0.1124993265553231
0.09779968853281037	-0.12722386683284645	0.35246299648001667	0.10980900129522835	-0.47144725016098316	-0.028013479066980908	-0.6613139874045192	-0.43861221323557975	0.7969598980525214	-1.1662949273060925	-1.177669569304325	-0.6828159258817434	0.15833714545099992	0.33257206689666374	-0.7581237132324563	-1.337844340352232	-0.5882552953413628	-0.04775827994862715	-1.1316698960091085	0.008558846326867264	0.4001808356768709	0.26386979931594834	0.42766402224995803	-0.9441924275580575	-0.8084492504770646	0.031262846944494396	-0.3616907300265906	-0.02198258471757884	-0.5425581569844681	0.7845201395270902	-0.5713382831806494	0.19491960866146732	0.06748661998062508	-0.1939830203798117	-0.3281519745656959	-0.8450731597415733	1.2504344284600846	0.7506348134698928	-0.21254118138739866	-0.33901733958908864	-0.6325160567177465	-0.9285438415269122	0.4214077626004804	1.1849315332429504	-0.45055937523703654	-0.6449892620860638	0.0379641901025166	0.01031392267265111	-0.9633073015300451	0.06413767491478581
0.04775837626225314	-0.15862004317794007	0.2638624522409426	0.03280249993565679	-0.4442238366639237	0.014680862486485608	-0.6958942575445949	-0.5219440861056859	0.772608879140799	-1.0800169519046603	-1.2120843194907784	-0.6763560017203879	0.17245781316135309	0.29120011089819253	-0.7515419890629652	-1.300115410813636	-0.6662499386667708	-0.07374675563770318	-1.1253886143160121	0.008792960863411279	0.39276361814334454	0.22930375645869056	0.4152470922996591	-0.930044192446841	-0.7755028985173469	-0.0024420633681475124	-0.4577402363483598	-0.05851640626119724	-0.5395716382841621	0.7700254952966004	-0.590467534849072	0.16079398078085513	0.10040362378332923	-0.21863865948841227	-0.2312133000455054	-0.8512575958952615	1.1773086709779303	0.715267130817991	-0.14683762415828008	-0.3513607585326938	-0.6197176842194201	-1.039425580841407	0.40242798766515425	1.1271831760310937	-0.43208352853108956	-0.6596775247849883	0.013302737239804163	0.04168694583159721	-1.0072072119213875	0.06696222788124702
0.0398224439739659	-0.19580740287248172	0.25565265090224343	0.0007801278372282214	-0.4371993615037543	0.05008896863268084	-0.7292759172418738	-0.6279488041076919	0.7976118008920197	-1.0097989605821298	-1.2837144662081412	-0.6829790218858186	0.1766266727670793	0.2824284606119794	-0.7486012417520577	-1.2156978176971442	-0.7705580972825385	-0.09819111799956852	-1.106292554969068	-0.00461914717347389	0.3997494494279997	0.16593853294099656	0.3850361227610114	-0.9478803786653142	-0.7603810384468861	0.0028398908097053864	-0.5679492215218207	-0.1665552300023149	-0.558632846356727	0.7970880328038641	-0.5932840605079626	0.12001583573120703	0.12119282983657664	-0.1310822048643439	-0.13993304329260361	-0.8645744638644104	1.1672857267906156	0.67101291240951	-0.06277344308085071	-0.36847884418922994	-0.6174025509051445	-1.0958466530164928	0.314234378446368	1.1116461638972406	-0.3906461044568847	-0.6690300460367155	-0.03960367528171675	0.09047318278610142	-1.0486345819651681	0.026120489982587723
-0.006816005184548046	-0.23230833230039596	0.30259053538460084	-0.03774939940609634	-0.43493826925528944	0.09661563311075937	-0.7797697147697813	-0.661478933642622	0.737836433215855	-0.9254434761402403	-1.3463558620645348	-0.6854188499467607	0.2762221173236965	0.27345907671253655	-0.7759990777382324	-1.1989057585390854	-0.8283554809622686	-0.11921461571447897	-1.0801746211249135	-0.013738753115056948	0.3890913530250989	0.04409778783301264	0.3114139022812344	-0.9628719587569663	-0.7689920274827594	0.021282889174422386	-0.6727190894390228	-0.24867134091659837	-0.4913817332925385	0.7594792234519735	-0.5470495799590451	0.0947334330903988	0.18438545030760797	-0.1731512506161024	-0.11482116729821006	-0.8914137486251065	1.1473075929019794	0.6277802170019873	-0.008735503499505925	-0.3662328440336785	-0.6169507592723129	-1.1321672812630315	0.21534182105589003	1.0710421513064206	-0.32191838438602755	-0.6909655887953987	-0.09591140790927996	0.07822590400073862	-1.0681907432135607	-0.0439557943786307
-0.08085001260349595	-0.2730983068442868	0.36601705851396665	-0.13089105829413916	-0.4650263425979779	0.12751530903300534	-0.7449109650777258	-0.6865372461574857	0.7162553571992276	-0.8572445958125894	-1.387859508704081	-0.689762934055268	0.2910558657028974	0.2762296873404881	-0.7385682313909241	-1.1999330940835324	-0.8859572121680763	-0.1843780101585382	-1.0612482331943922	-0.0022249036657204387	0.4204206609109712	-0.0030240522724976947	0.22853187854916043	-0.9578479061435374	-0.7407773257588446	0.053304196207974296	-0.7413766763702622	-0.28514359666954714	-0.44099845739134497	0.7262408832684835	-0.521119992847148	0.06622703643502553	0.24470709925783174	-0.2633969032559417	-0.06254235133690918	-0.933303026125228	1.1680049102433367	0.5716205613208621	0.033749218560801805	-0.4378183498447125	-0.5948129692635339	-1.2111427993906347	0.1262234825607748	1.0485330735788085	-0.21449923172458646	-0.6998300305213853	-0.17302757075619002	0.1243374307406075	-1.124599253581271	-0.10058229680714455
-0.11419660171118809	-0.3379625348892471	0.38864222779321295	-0.13815012741104818	-0.5150858733081698	0.17276208667001416	-0.6819229097125736	-0.7400684973553979	0.7468174899236271	-0.8034681138367039	-1.4102035958243626	-0.6681549175155408	0.31295151400023885	0.33310910671010674	-0.7051349803560465	-1.1778814822984167	-0.93989145517475	-0.19707908650381986	-1.0451626950604567	-0.01970022636521119	0.42587288497890297	-0.03519793965157584	0.17509028892903172	-0.9563611612491381	-0.7355134881611384	0.0900579328434218	-0.8185950339481831	-0.3375357600716221	-0.4584498261231113	0.7916616929351583	-0.5014502802708867	0.04095409178912648	0.3326818476915755	-0.34251092591150767	-0.001966100296850809	-0.9470118970398257	1.1675081838568566	0.47411189201271176	0.09188117489312495	-0.47108578986202365	-0.5223011293235374	-1.2567159241571866	0.0028282078927760355	0.9726014665319209	-0.14390570441861442	-0.7462562059842115	-0.2583707424828758	0.14791008596183713	-1.1516203803338692	-0.15101933177118987
-0.13301704288862853	-0.3481102623308888	0.5134833686518064	-0.19009013467135422	-0.5792172167476844	0.22909283110266138	-0.6287620245167428	-0.7471812795292848	0.70148576401347	-0.7316112980686371	-1.4495130876120053	-0.6446746029290482	0.4125134448094627	0.41323100079436353	-0.6800383631465239	-1.1742915082750356	-1.0398408699678723	-0.21548807548363785	-1.0603184796895373	-0.04209557466002226	0.47576980419283615	-0.017395648126030474	0.10421912949781827	-0.9358441043374544	-0.7424876995774993	0.20258342541932145	-0.8315089452280435	-0.37533900765345896	-0.4562314953278812	0.8856983171469823	-0.5221256958766818	0.05386898383720658	0.38713362345821023	-0.37878870622024596	0.00635096572537742	-0.9626336075420973	1.1124877864148948	0.41592960037964133	0.13561972668177685	-0.5240890938741666	-0.36580672283344606	-1.290512635792176	-0.07201877976792888	0.9732068255206009	-0.1276979366551066	-0.8495723192750244	-0.36103670651590003	0.2565686593862287	-1.1841924036463491	-0.13831871948143787
-0.16411056681958136	-0.3608710009874928	0.5797896779421585	-0.273448826826752	-0.604187539839424	0.2635596281716402	-0.599965229195861	-0.7891573267241233	0.6783754218496434	-0.6932333245451108	-1.4449905983744484	-0.6411845688418745	0.41540335299595144	0.46088597160368927	-0.6589501807161146	-1.1763651806378697	-1.0931066336886481	-0.28475961385105747	-1.0382566098406703	-0.06001499091337004	0.5055018865573178	-0.05064320602262251	0.06175311664652168	-0.9876579050731775	-0.6743766172232882	0.2874171041578563	-0.8523253370556116	-0.39557522610225243	-0.43495195646008716	0.9112406914652376	-0.5134755354702951	0.07473450285556607	0.4280367754338702	-0.4659270659451912	0.023936526235515728	-1.0228200998884935	1.0401079240147082	0.3712525112483618	0.1742575859776477	-0.58893372464497	-0.28514279291753547	-1.290627295715803	-0.10541076697891039	0.9571543750966516	-0.03665617059673052	-0.9328911899602911	-0.4439783264191524	0.33436796882508185	-1.2286556165084328	-0.18870073068639676
-0.14997748080331524	-0.4030326920141949	0.6838323631936377	-0.3054442486036029	-0.656026909088979	0.2966878376107694	-0.5108905300259935	-0.8281399531343977	0.6929247079493249	-0.6466302608338556	-1.4622729223215276	-0.6585686192760944	0.4030053545441624	0.5499959699294692	-0.5991412554032031	-1.2028618237737425	-1.1665548462126092	-0.3772433302655865	-1.0933023737563516	-0.12070218521195938	0.5298903020460844	-0.06273133083686648	0.001964446617755758	-1.004327699808511	-0.6831367301948628	0.3313232909248118	-0.8369650588578574	-0.4289998805836717	-0.36783809166075365	0.8957316736362007	-0.5259855339581788	0.08735265031337891	0.4549525265653897	-0.5288121770539408	0.03172046423817977	-1.0705433696483786	1.045992684307636	0.3551515330789279	0.1866329662234552	-0.6504371427270329	-0.25238431388931903	-1.3158343011210136	-0.15875682076050396	0.9393837970390487	0.02638129583632266	-1.0290390334539983	-0.5297189963786825	0.49610066935509145	-1.2726202632043024	-0.14783924066909188
-0.1429280806823962	-0.39105677196243493	0.7152842743019308	-0.43463196260159964	-0.6789636209016393	0.31173410764903187	-0.47674520475318294	-0.8183895255970626	0.6692011133119797	-0.5877143362090419	-1.4362612612787298	-0.6173240642458848	0.4883735347047905	0.6897737441181956	-0.5827910038596256	-1.2014949988015378	-1.2051714421006785	-0.39539475130565804	-1.1015211195964336	-0.11979106936097446	0.544753297671187	-0.0678142495445184	-0.014945961740088809	-1.065878983698665	-0.6954436416002655	0.4419174505594056	-0.8690024870557581	-0.48449849371726444	-0.3583146104341387	0.9106714685946471	-0.4921147931463131	0.12738006701713403	0.43720452738444415	-0.5664935317271079	0.0473699565632736	-1.1149216973694545	1.0686269828368107	0.3076005813491762	0.21465974838642662	-0.7124637332002776	-0.19466733518702192	-1.3308561494079267	-0.24959810336567712	0.9144918207989697	0.08210910714311048	-1.1192241508355871	-0.6024687013648029	0.5516355895282294	-1.302703320539714	-0.1956040961533776
-0.09685289781806654	-0.3685498675701655	0.7479645873457119	-0.4953968526624701	-0.6707422986311855	0.2920986938022466	-0.4285467103366905	-0.7897230232749395	0.6003867133790728	-0.5753680298986362	-1.40066151412421	-0.6183048442703823	0.5323913884080236	0.7845080352178628	-0.5328915189876701	-1.1977897503829114	-1.2128109742264839	-0.3996957476060118	-1.1062512835434526	-0.1654805726867728	0.48712418263658763	-0.07680212329388017	-0.06296828374361199	-1.1638546688383222	-0.6984354312493243	0.46381597775187666	-0.8311405793802672	-0.4822006526494255	-0.3370274795264325	0.9460972788964384	-0.4711970058962801	0.15809372323436705	0.41913269552056187	-0.5662945719836413	0.05241726037118784	-1.1560595422893334	1.0691720917997425	0.3244540525484124	0.18825961075418193	-0.8213334165081749	-0.08468714820733167	-1.3128293721469306	-0.260680507682985	0.8472504069794914	0.12286461763937095	-1.191435707822795	-0.5987722689343764	0.6441226830012703	-1.3158815064718703	-0.21676708041757137
-0.07773612959020695	-0.3887526543674561	0.7886278692566069	-0.5181186687844908	-0.7041991479375865	0.25195678833232293	-0.33519002918974355	-0.7520517223631853	0.5856390220673696	-0.5573013220088734	-1.3771268072744478	-0.5966296057289769	0.6340309627472734	0.8688654066978909	-0.5232617367871176	-1.2373985392901363	-1.2637570364148507	-0.43436775750486173	-1.1172799256109067	-0.21347175980407304	0.4552427490810775	-0.09755865547650848	-0.08144472047816659	-1.2629252427517215	-0.7469464045684238	0.5163447694269232	-0.8039885949069469	-0.5196869188755706	-0.3205934546873488	0.9457931065377562	-0.4346699275811976	0.20252974781502608	0.38248532588089845	-0.5614155872632292	0.024430257909623478	-1.2364201461061994	1.0229501052169812	0.32347947266238386	0.19800811163359663	-0.8344069771405718	-0.031262309538536655	-1.3109374834070822	-0.30220072176291596	0.79730267036977	0.17380528102166637	-1.242791104187879	-0.5880307825968355	0.62436741954761	-1.3361420373620663	-0.255498163352283
-0.04588219616210529	-0.36529618810635184	0.8018509969600341	-0.5400818333541031	-0.7139705415371188	0.2197457787178751	-0.30206388165871345	-0.7201464368971086	0.5284570939483333	-0.5379104241476222	-1.3303863251176629	-0.5577003527565988	0.7666869360764809	0.9044282065444266	-0.499413826139396	-1.2875403677190331	-1.2827735358696304	-0.4888582613402197	-1.122895132351696	-0.24248917051040042	0.39073554780546915	-0.10065561307354605	-0.1336699118903995	-1.3022396705862687	-0.7460119616957168	0.6019246669306548	-0.7688888617668092	-0.5323063647901258	-0.2813241554685422	0.9379659427649394	-0.3765980995041795	0.23081624608876697	0.38809720830236116	-0.6270397480987542	-0.05795529903238981	-1.279603370291582	0.9708646307326994	0.3017032249733956	0.12287405747912952	-0.9047161722830076	0.05436822077703189	-1.3128419567726939	-0.3435722487659748	0.6839206980895336	0.2183313724783241	-1.2726009116712427	-0.5762037044945936	0.6008589096354886	-1.3349091489355374	-0.2578811153804316
0.0015974789618540264	-0.3378080880792552	0.7964377002951688	-0.5381993533919124	-0.6989305057873474	0.2051502468791701	-0.2470053162169219	-0.7224092231003767	0.5325424376322158	-0.5429408595771952	-1.329102035294621	-0.5836866154056863	0.8275598034222977	0.8946491678499913	-0.46298779835353565	-1.282222544518555	-1.2747898694624058	-0.5347635986211852	-1.1443184415320014	-0.23106341570625738	0.3473511126178611	-0.05469307364952134	-0.13314007041592504	-1.3345235568952585	-0.7053570545045444	0.6441362418207538	-0.776394065968585	-0.48686872934132275	-0.26679293940930215	0.978958791862949	-0.32952646172430694	0.24565347560207793	0.37584127750824603	-0.590175092434357	-0.08903256158818686	-1.303308877923911	0.9198480199740544	0.3099909808890039	0.08329784656343794	-0.9111216804058143	0.15391692142373414	-1.2930715096975143	-0.3859598041276536	0.6707874589160335	0.22607653543588188	-1.3378391757998265	-0.5870204745883542	0.6016167193337789	-1.37962550973473	-0.27337524159305676
0.04159428381676098	-0.3430718641738434	0.7977910244613855	-0.48645877851128044	-0.6979588534055504	0.1967916738483006	-0.17605762623463778	-0.7401189329514958	0.5539921024045176	-0.5407235536380335	-1.3142886147685537	-0.6332578826438816	0.9217626667744238	0.8886329179137883	-0.42876435019751835	-1.2768793862861547	-1.2961126286765772	-0.5674436634985957	-1.150564183941928	-0.26611579231879884	0.3000656571314003	-0.11277996603408666	-0.1367645323588639	-1.3217055392248738	-0.6799438526026805	0.6652938252011225	-0.7581621088221957	-0.5041468967595591	-0.26989320162978575	1.008325466424434	-0.2988165814590069	0.23553578554830135	0.3665095801893687	-0.47995941441970064	-0.14003805539431288	-1.3144994949597266	0.8597111309851453	0.28817901561256853	0.0626515850818122	-0.8742600652249056	0.21882826355329926	-1.2779377980704774	-0.4201434848093425	0.6300469595505793	0.2369092197026527	-1.3504043562797323	-0.5624072033296229	0.5839439407990428	-1.3748195637836678	-0.25684977261395586
0.08765844625359528	-0.25694774672098686	0.773718291438356	-0.4727882278910759	-0.6886881465627556	0.17590048241298067	-0.20252610282711797	-0.7044745977531515	0.5354605402635613	-0.5385198736012917	-1.2671532614124446	-0.6704162215720263	1.0142679178753817	0.8867643937698524	-0.41275554185443325	-1.3019357328572476	-1.2979423277981534	-0.6386696118610609	-1.1358383099963498	-0.270731106983822	0.27579974071863694	-0.1428987294778043	-0.1509399559106344	-1.3293741107758401	-0.6504006666663672	0.6654739340687306	-0.7250415747775796	-0.4824597318791978	-0.24687127905773382	0.9479013549163359	-0.27771631900555466	0.19035730836729625	0.31094143385787426	-0.3884778920362766	-0.15958200420330146	-1.3019980829745186	0.7764149615720292	0.2970191185054684	-0.012643491726123179	-0.8305387592958787	0.2307246065667091	-1.3103641837889461	-0.46891023747783	0.6301609661505696	0.22722490082260446	-1.395752423965073	-0.5005947224472168	0.5498708476520924	-1.386889502830847	-0.2410283255780445
0.08301762178628944	-0.19396433760658652	0.7560319335090191	-0.46039377499756656	-0.6795077462354453	0.166410870969732	-0.22705957717182743	-0.711783669814551	0.5288758062464293	-0.5581647087349053	-1.259525474393803	-0.6794228677969943	1.0382025801496775	0.9083547982958649	-0.3721270528358466	-1.288385291033639	-1.2898690495708116	-0.7157290210497946	-1.1656397185767549	-0.3139249976210932	0.1922891427280083	-0.23363925772422203	-0.15877830454734473	-1.3439914756273468	-0.6053794061172619	0.6298289636040548	-0.7254399619976	-0.5367486461733373	-0.19874288118834513	0.861865008649312	-0.2240843494276216	0.13496301443533382	0.29704868711560817	-0.3454018081897062	-0.17733469664996315	-1.3415128784497758	0.7298106571916604	0.26654818952960935	-0.08468919453319793	-0.7933091986969951	0.18885093254211366	-1.271165871117716	-0.49586955220523343	0.6502084647544525	0.24214333619084005	-1.3770410096662442	-0.4716797373580458	0.428766592509518	-1.3525067954185894	-0.2296948420717607
0.1480907971599215	-0.17244474874781704	0.7003571635390158	-0.3797961432877872	-0.701302480719381	0.14286661352724703	-0.18430722409661482	-0.688847741708415	0.5684202840241359	-0.5784499612822316	-1.224291206731213	-0.7101642605648546	1.1026387627557848	0.9260677519684	-0.3495636189899763	-1.3024056976994056	-1.3037643579667866	-0.764445602376612	-1.147645377008067	-0.30165691319577637	0.18314962879328225	-0.29372857855862566	-0.18017859383189722	-1.3398218685099301	-0.5935827724804006	0.5930429254251636	-0.7549808811984325	-0.551351662371192	-0.16733144872325417	0.8611803763307329	-0.18587863853512473	0.06220265960129884	0.26918609061132975	-0.2240436300587257	-0.20923713112406173	-1.3496528364602702	0.7465799973581781	0.24364556220794711	-0.17779059838468064	-0.7364156384427287	0.21284656623892056	-1.2659642258019463	-0.5792803937846684	0.6814318216108793	0.22890275204632032	-1.272101362913828	-0.4732110089595709	0.36023105910685127	-1.2977630709120933	-0.19387719663741979
0.20455212069224285	-0.06458138475086894	0.6182821621419	-0.32953918360999773	-0.7240242858875967	0.12259492505922731	-0.20695306642661998	-0.65699834433531	0.6112397361457174	-0.5828028177460387	-1.147649134953184	-0.6713419015951467	1.1557617065220114	0.908490520775949	-0.3372792513989293	-1.281568900694961	-1.3135901695817158	-0.7575831641026194	-1.1172317756143542	-0.31616091212269004	0.17109003467440864	-0.31721100429440574	-0.16793917707663303	-1.3489199121789928	-0.5466470552590972	0.5169082116708857	-0.806472852906847	-0.652788805575916	-0.14028849711241448	0.9140325941162268	-0.1718837654911686	0.020025913554499463	0.2610073877916917	-0.1790002060015964	-0.2159224085850205	-1.341407295994554	0.7371886277657667	0.1862588798352362	-0.259429715154732	-0.7244650778881074	0.2412716702830183	-1.2392386755545513	-0.6079248287166094	0.7273909329477093	0.23560728050173857	-1.1553789921535813	-0.43271135946318917	0.24472325842117976	-1.2214834136948542	-0.22917282179324175
0.24381667936470924	-0.006265701449534794	0.59870882104315	-0.2342805769620398	-0.7483315991188154	0.1339021644979021	-0.19815081584551042	-0.6499509921239272	0.6229237417808905	-0.6126162922397527	-1.134541711356231	-0.701963176360007	1.136856194440748	0.8981697621825525	-0.321344151429284	-1.3083214276532482	-1.3306401874283809	-0.7648067152167565	-1.138898127634399	-0.35593745459198917	0.11262693780888229	-0.38243484149936874	-0.16129058280537262	-1.331210765194324	-0.5170659192358025	0.4683266903321119	-0.8710703616754026	-0.6641586038342806	-0.04394614330163134	0.9987142067177531	-0.13493950150109196	-0.02827606644516494	0.2545287051061279	-0.16437987839195395	-0.2863736964827873	-1.3131168140833736	0.695242727481841	0.14507267462556037	-0.3381034892554129	-0.6763657963999019	0.2857732656385885	-1.1790995456120916	-0.6529470147386337	0.7720012338057842	0.23468239939686245	-1.0558948766014173	-0.3726349219992283	0.17618921676988786	-1.1354701216744374	-0.224051379601307
0.2635518160242284	0.0164082343076135	0.5917087928862352	-0.19260594719061638	-0.8201275651700366	0.16325884825794162	-0.14325876395026393	-0.6631460345622604	0.6845259834222878	-0.5940999295701486	-1.1250328550644375	-0.6660258534623613	1.1072210629835657	0.8924834582755228	-0.34330816276762327	-1.3330838878540432	-1.3343269670610132	-0.7933669873695122	-1.109904951138979	-0.37363132441811997	0.10829033516021383	-0.4254991292196787	-0.1515943601590782	-1.300820133486189	-0.4765623115284635	0.43490021666836975	-0.9132375590827069	-0.7254130235568843	0.04332372281454796	1.1103337258003834	-0.1496280589061386	-0.07034877454796622	0.257404850645366	-0.14471150616752068	-0.3773221096159459	-1.246707696184592	0.6240726917007501	0.07813549205821005	-0.3504384559725066	-0.6191109980660099	0.30241640883663645	-1.1392272563166135	-0.6899466199726427	0.8281695558853837	0.21078104197160732	-0.9781169191744296	-0.3963282257569449	0.09490219261724955	-1.0499621593147377	-0.23328831679981882
0.30153555612339583	0.018270748431062328	0.5904343669710057	-0.1615160562187717	-0.8626779376496099	0.15845062471986784	-0.1550094526744919	-0.6718427670784346	0.7425208575723967	-0.5804083750754251	-1.083170118434568	-0.619767198306909	1.0681310874018024	0.8908033075737745	-0.3574460791613437	-1.3790606370349239	-1.3494998661979565	-0.799186210771977	-1.108345808393477	-0.4240805934915402	0.05692230356203345	-0.4884943865161021	-0.14231623223876907	-1.2860200118283083	-0.4438165235309756	0.4283582246671168	-0.9555775932236784	-0.7151175848471547	0.13275457873562405	1.1263578945189296	-0.2080256957623924	-0.1323683939136015	0.2503428227446137	-0.12827133961219042	-0.4523230703505291	-1.1758180632445698	0.6042314302644692	0.05842958881297057	-0.4513434596340554	-0.6137997442851992	0.32037907045438513	-1.0469903392173001	-0.7731800804779148	0.8719593303688825	0.18104617175351723	-0.8894470147330645	-0.39388602070515144	0.09470080618168061	-0.9564896990711194	-0.1796119343777331
0.34575318470885935	0.07450540397407071	0.6479183176684769	-0.18162099611561405	-0.9216366610566162	0.17184593507370355	-0.13008409731076107	-0.6386125248716485	0.7912950427456676	-0.5855998438972276	-1.0654494746772367	-0.5763847632232983	0.9766155880930381	0.8896707268778888	-0.38346621893219746	-1.3975387425674075	-1.3605217466897197	-0.7608150593063476	-1.1001809446923947	-0.44982124542941876	0.03402765940262248	-0.5328178767758669	-0.13655576604906045	-1.3011225518136698	-0.4836600565782157	0.3894931307185715	-1.0244900007849147	-0.7108137926953036	0.2518564974170079	1.1008797918060922	-0.23946171590206483	-0.17023111203258592	0.22610569138990183	-0.11805467295380638	-0.5314454535455579	-1.1265571085783286	0.5608768449938877	0.0039730242389596215	-0.456254966295546	-0.5534135771337558	0.3165888016024332	-1.0068579676560343	-0.7564423501490924	0.9728294797319009	0.18161691622715834	-0.8420102725237308	-0.4256557658302037	0.0867482796037542	-0.9095172297484588	-0.19935135523375566
0.3718838427912659	0.06005261471022931	0.736075059245754	-0.16826306922570772	-0.9705142052223638	0.1878188389919874	-0.11458972471250595	-0.640809881112412	0.874174310857996	-0.5639730593207886	-1.012155919672136	-0.5252706959465663	0.8986914272133578	0.92409860598578	-0.3867267305102334	-1.374087370268588	-1.4062464268259574	-0.7376197073055527	-1.107388540604878	-0.5063194790102081	-0.016900282421177266	-0.5746482118768677	-0.13132165627426595	-1.3011443115399193	-0.5472009595743295	0.36391587296448835	-1.0576489952345078	-0.7452963945888008	0.2928144982911963	1.0686056654247467	-0.30889562021400263	-0.17228704367590447	0.1805225890182968	-0.12055773742305523	-0.6247796986028369	-1.1676500247938573	0.46130470554136327	-0.0379543209102219	-0.46378451186402236	-0.5429539620748842	0.3033765258172027	-0.9801799593281917	-0.7764955414376178	0.9404146736192398	0.19349138106931058	-0.7041475590676256	-0.40806646902684623	0.09354917412049853	-0.8241097535928024	-0.16161069996260893
0.43200272375995785	0.07634618113907586	0.8337061657955879	-0.1858912745695737	-0.9500752115911457	0.17904726398291737	-0.17336470025776946	-0.6012356587911617	0.92460788507726	-0.5551187001849625	-0.9775848822763702	-0.45178933411114264	0.8700512677582438	0.9257530162171669	-0.43061464716018705	-1.385830157564546	-1.4457443176266143	-0.726847154730216	-1.1079537298501223	-0.5806071228700065	-0.09301281604872759	-0.5814678859615173	-0.08771052030414915	-1.350969694233416	-0.5879367537478488	0.3618145827243482	-1.0888517959577977	-0.7186411651169033	0.32832352340868476	1.0952294793645938	-0.4123030643455343	-0.18367092279810937	0.14982594928161524	-0.15039890456468652	-0.6590141815942895	-1.1738479395588508	0.41730578140196883	-0.07231974254582398	-0.5019260425103769	-0.520087687453694	0.27714356736510803	-0.9023776079801399	-0.7836833877589884	0.9685919668111438	0.171819136096327	-0.6678436177378533	-0.413533575403579	0.06857128910440793	-0.7754599376334216	-0.1510701229334229
0.40065817898050876	0.03688216106022023	1.0273520605590867	-0.16865250137250312	-0.934216701599766	0.1823827266596451	-0.1447875305629331	-0.6224676816237518	0.9576307577689314	-0.5817276101733054	-0.9794736189514504	-0.44328960789883587	0.827008549259556	0.8795184513632192	-0.44571510819529614	-1.3908553611463215	-1.4894715390909754	-0.6778911258212229	-1.1041040229829167	-0.6499303052300279	-0.13778285791195077	-0.6019016582953212	-0.07786174198612453	-1.3642365140088222	-0.6477766563830991	0.32458098227797183	-1.1177137247541722	-0.7467185183884606	0.42410490982598537	1.0846136265210582	-0.40884773618062614	-0.1299554229624736	0.15119960044920858	-0.18303920056911188	-0.786378263780278	-1.2154856163146157	0.4564734960407038	-0.12264072074483015	-0.5072429473817769	-0.4958358683679437	0.24784201145763474	-0.8360496387453153	-0.7630197968917285	0.893899980823303	0.2109185707604368	-0.5520680957703614	-0.4299123094069121	0.0357169568304969	-0.7255530779100022	-0.12735770449820077
0.41258595500584605	-0.04100250509221832	1.1689941456415087	-0.12634453904400947	-0.8884015771173542	0.1849477414836401	-0.10744973867362137	-0.5863748785574092	1.0453967204864225	-0.5553763536125285	-0.9342742845823162	-0.429333879550249	0.7838165327584594	0.7994421881127838	-0.46531611579689447	-1.397980838874451	-1.5003341221263948	-0.607298095662451	-1.067085847062113	-0.6868754133962149	-0.14196073289047803	-0.5930543058406865	-0.07487796889594016	-1.3949481327967912	-0.7355676007470937	0.3494174772824174	-1.1362789302412128	-0.7076406128929148	0.5021943125688149	1.108824600560999	-0.47492980780562616	-0.10252369097862273	0.14898441040161597	-0.1656251931345943	-0.8876019967759984	-1.2163819439663848	0.4944443790770842	-0.13664839316430114	-0.492017150438879	-0.45052109048555555	0.2541102020375948	-0.7584919884537843	-0.7926580875480195	0.8449269203571582	0.22484106848290195	-0.48514512894457373	-0.43308175554379497	0.04397827594296235	-0.7112482870363632	-0.09701986112266948
0.40096552645842226	-0.07848846195274295	1.3907354884192746	-0.13169956794146695	-0.8238987195318591	0.23107922386582785	-0.12052966484698661	-0.5776059004576375	1.0884364796940784	-0.5980786930766218	-0.9348889546369265	-0.4079947510172385	0.7791747221381099	0.681991931919499	-0.47596480786558343	-1.3834093952643762	-1.5555254198319268	-0.5353369785071493	-1.0937792880079156	-0.7874652703198475	-0.1858788850468007	-0.5798650649435546	-0.0966385683705397	-1.3921815357977727	-0.849899847060487	0.3894401880543191	-1.123978642201815	-0.7072549141648102	0.5384378675477712	1.09472955805115	-0.4537692310292118	-0.02978698113185907	0.1530728994750302	-0.22315781209974944	-0.9957317881174508	-1.244320858766032	0.521793550766569	-0.1625717078814029	-0.4743589642365239	-0.41856828878454777	0.21351660430602254	-0.7184183451460839	-0.7863010628754806	0.777707986712327	0.2289405724632485	-0.4928919577617498	-0.43141949020644593	0.02286104348430485	-0.7208215303984719	-0.07356986369232563
0.3968304171639395	-0.1784132599161441	1.641626447509203	-0.10817867478467254	-0.7526365907304022	0.242496527283464	-0.07130912176549817	-0.5601170167299698	1.0685766333090085	-0.6576214092127287	-0.9702343996274809	-0.44589032796379724	0.7297727439703826	0.5878824322367772	-0.49551812181377874	-1.3688138833739756	-1.5736100683722682	-0.545740652374813	-1.0707429539431093	-0.8354166096948971	-0.23566996776622573	-0.5965025666745383	-0.12610901896321564	-1.371951508119603	-0.9619423739126466	0.4639158868120156	-1.0993006631937117	-0.6277198347882905	0.5535259924224913	1.048941628026342	-0.4072324823952407	0.025529284342105735	0.154376041960092	-0.2562408773647397	-1.09432618481492	-1.2657889169217627	0.5166043018095073	-0.16821508669788063	-0.42753862829889605	-0.3351193219983036	0.19178949050105648	-0.6740589376198779	-0.7904056087606837	0.7530745324806765	0.24255477648408807	-0.4829035313315776	-0.41540061255784766	-0.024118682555574627	-0.7335465621989334	-0.03679424050362694
0.3320303034937934	-0.27262924616209344	1.821461860923046	-0.12761794173854893	-0.6688390030833125	0.2549620590721661	-0.019352588858897596	-0.5055675117405876	1.1031880360423787	-0.709921338853708	-0.9616060166571557	-0.4624666123778419	0.7184657693823505	0.449693547082154	-0.5183330312866778	-1.3645195954631557	-1.5800236112301884	-0.549254707432129	-1.0488908805077914	-0.852226805755409	-0.23107480408442527	-0.5851620590611386	-0.1730451265966199	-1.3604061006272636	-1.028915480206841	0.5351580996760542	-1.0410236669551547	-0.5870805997516421	0.5280578618683565	0.9715949425326631	-0.37441243659054513	0.05546974947553822	0.16119661566742766	-0.26434164068389254	-1.1809685639439103	-1.3266706809679651	0.5605465471188227	-0.12541648754063933	-0.3871528838861577	-0.2948427134068221	0.141627352359525	-0.6282522981308178	-0.7720192778602387	0.6785848680646485	0.24862438036441242	-0.4670415839245397	-0.4115987828687125	-0.05054804165913821	-0.7857008345243182	0.00014222136548018295
0.327713969391615	-0.3802706643728314	1.933029466862304	-0.14520033153573444	-0.5945818987050211	0.2783228765497138	0.004570814302352222	-0.42611372727307	1.1198141351406161	-0.8117179783924694	-0.920107481618895	-0.5278747220116117	0.7602180520000772	0.360785962455122	-0.5315582645857488	-1.347860545222688	-1.5763579899439726	-0.524356041819759	-1.0822702924034282	-0.8380418783927341	-0.24475246887132354	-0.5939600094980957	-0.19560110659995047	-1.3318495999788227	-1.1387685888428862	0.578559063023477	-0.9614144445059927	-0.5834626294181141	0.5280399362185644	0.9154299426505341	-0.26725341371194294	0.10117314537398718	0.1609297986385668	-0.3034588867079089	-1.2117447738803366	-1.4318274367152397	0.6095690993037735	-0.07918517310420706	-0.3842784716563929	-0.24182599471798244	0.09610779157093081	-0.5537443221494206	-0.8088884558338361	0.6770513990084447	0.27548489889597383	-0.433528488969106	-0.3600625347104056	-0.08091413264023753	-0.8215695783002133	0.05000785575439258
0.3799581426692131	-0.39306229239143337	2.0390446083884295	-0.15887088215593959	-0.5443017457481385	0.3103682660815327	0.06746556466297508	-0.4019509873699814	1.122406286352211	-0.9040520480601361	-0.9232230026025533	-0.6155024582003839	0.7754965622605807	0.2941005938993283	-0.5437353214566409	-1.3379507474863053	-1.5681566414903816	-0.5010558506073097	-1.0576862798780113	-0.7917412637199975	-0.21740515249675293	-0.5535634307323413	-0.22725815101366137	-1.2700140704706822	-1.182747409946884	0.6400258342050976	-0.8449641118558626	-0.5669463150010569	0.565297872085736	0.9380130287019522	-0.1411850566085495	0.16147732091302397	0.19573217417676309	-0.37958851321147025	-1.2145643689800214	-1.519506926470616	0.6872611756136212	-0.05766149978358748	-0.3270996431403275	-0.18821548494706325	0.051078388847480095	-0.4933632877339441	-0.8012271585571662	0.6843574557683706	0.2911540122365688	-0.39030222914370893	-0.3724933885375347	-0.1311055993896027	-0.864305201423555	0.027893948063926956
0.37867854858785766	-0.4666590574783388	2.0369307927474325	-0.19114928230935344	-0.49322483783818194	0.3706508314730942	0.09004681122061448	-0.3711362012789722	1.1297150705586667	-1.008799314831906	-0.9288138165088299	-0.699809868306222	0.8098695561998012	0.22430062842984885	-0.5360154532855091	-1.35696595569554	-1.5638924879223037	-0.49875844812969145	-1.084708745800255	-0.7877351295603751	-0.1749019932584764	-0.5328617896804675	-0.2630816403426094	-1.1982385441208054	-1.2044239473959917	0.663411898170624	-0.7199536736949124	-0.5958712861784935	0.5520339456898243	0.9177199678957416	-0.0930082598485765	0.17239657603532915	0.19059467822942597	-0.4055344565552663	-1.2330066991599327	-1.5779423225649967	0.7669672068222305	-0.004476736448281344	-0.2987116650644777	-0.18610171517609703	0.0289484872640366	-0.4720113726877595	-0.8519020620454976	0.660453001485952	0.2970998402069459	-0.3486090232855874	-0.36502975694583395	-0.1497002802738335	-0.8950414190852471	0.06696222788124698
0.43186680515418674	-0.49814904595987197	1.9689807698948751	-0.27840768599702065	-0.47357802667824245	0.39555464111285027	0.12360790361891036	-0.36956451905465426	1.0674905580250242	-1.1161553225577943	-0.9017542772024564	-0.7877351445024272	0.8347887500564166	0.2147637841610838	-0.5641189385527003	-1.3808999603524779	-1.5152658783446218	-0.4640061909330321	-1.0525789409579995	-0.7768625608570175	-0.09282301015996448	-0.48561479779684225	-0.28295277542902825	-1.1353651786417038	-1.2423683836031936	0.6695267517502447	-0.618567708768595	-0.5858127013669895	0.531183251632048	0.9209014123639149	-0.026778536532260217	0.18613667813920803	0.21803016458484467	-0.4866044602731163	-1.2752280180560718	-1.5675772704716004	0.8729390618476207	0.0697331847371479	-0.3070810542765366	-0.1767507273271109	-0.05096843267695368	-0.40910502336897975	-0.8776236220715807	0.7204959422384528	0.30123372638450036	-0.3491174925565286	-0.37238347425345275	-0.20898844690543314	-0.930410630481427	0.06820802222159916
0.4385794699905383	-0.5030432937609248	1.9258201391784682	-0.3457120715886798	-0.5129939628861838	0.4586055776323935	0.19523026055702056	-0.38316849875863845	1.0473240854031949	-1.199190333183401	-0.9046218855237548	-0.8270864634853476	0.8129296432281958	0.21891853008163148	-0.5623954633502144	-1.4165083477191822	-1.4867614909593567	-0.4289743625052928	-1.0555401657459664	-0.7017237779115242	-0.00662981776292485	-0.4481384271871035	-0.3170584676584698	-1.0672088956207222	-1.2648007981705571	0.6882504210746575	-0.5206705272330521	-0.6335207544742384	0.5487335172281651	0.9128730505219643	0.08753409935540082	0.1891123997874159	0.22337867932306793	-0.5351370849437302	-1.3392706096621705	-1.5632686077244977	0.8899584433370634	0.10750453346135662	-0.33987915867327273	-0.20765718424575413	-0.057445188441913354	-0.41343273634003036	-0.8623271129703225	0.7299183468686162	0.31949754954100346	-0.3250677880923508	-0.3482068487807999	-0.24323010795771088	-0.9668764942005781	0.08206272258655886
0.5674462266564475	-0.5420050756946985	1.8586974521522195	-0.4396150770612873	-0.5245246188569934	0.517809516030129	0.2505184998561134	-0.39370272272180395	1.0435157360088216	-1.3016410160382954	-0.9020149688680286	-0.8494669820443702	0.7929393715350244	0.2063244199468027	-0.5720198258174255	-1.4823988120164207	-1.4299128587344163	-0.4273305872114472	-1.0740882322750056	-0.6635168310101929	0.060146337116484226	-0.383155013134836	-0.30549976173026794	-1.0390176596438028	-1.309641619219802	0.7162392135642396	-0.3941648386629349	-0.630334582856998	0.5689209622436461	1.0084200574611026	0.11978122873897583	0.17301843920058896	0.21302759892206483	-0.6183231401028664	-1.3871028824691276	-1.5424722336987895	0.8764124441793614	0.15564546319803013	-0.37883148573944697	-0.24921010350583464	-0.09426620651773962	-0.38909267182078133	-0.860501131324539	0.7745607622618992	0.34039619507682417	-0.3121598050212593	-0.2966465098205019	-0.2524312304361665	-0.9983025883015662	0.1202322810054591
0.6220083631838115	-0.5641115624314347	1.8073927686396019	-0.48249842875546206	-0.5862897029667187	0.5882661859912443	0.2512864718164675	-0.4296946545959523	0.9953444965448079	-1.4488750852722492	-0.856938312929751	-0.8752868426893012	0.8098476313183284	0.24266762405383085	-0.5441894951106279	-1.5496139184577131	-1.3851666774434215	-0.4129598493472204	-1.0697673432986825	-0.645548998905267	0.09785938317658832	-0.31143645733927583	-0.2891401052042622	-1.0432497849554632	-1.3386470440758516	0.7118401320280127	-0.26390846424973186	-0.6291734985505364	0.592268593872415	1.0472040591459648	0.19365666307857937	0.15336236128120392	0.16063376362327655	-0.6960560691683876	-1.3966037212742646	-1.5403920346874145	0.854954598465193	0.1944360387925749	-0.4522881258677403	-0.2861407084526124	-0.1453353940512188	-0.42698777657956566	-0.8021284109266216	0.7728988350648607	0.3719166474032117	-0.29355033944843273	-0.2288820951713033	-0.2563097840100938	-1.0229477960566442	0.11464948575656501
0.6529708664767687	-0.5842228251931738	1.6480851459996302	-0.534654038588388	-0.6054266824063272	0.6281628060223385	0.2581551556114141	-0.43668339246592475	0.988174853655875	-1.514725355510151	-0.8556553010070308	-0.8861845209615048	0.7965089510471662	0.32935567812291267	-0.5326205323206119	-1.6180083706349866	-1.3023318756839648	-0.40324992631223555	-1.0524493945387063	-0.5979142813392556	0.14842727246759915	-0.2907655553206231	-0.248843373297475	-0.988771656802544	-1.3618999806202972	0.6783830117317404	-0.1325555140860518	-0.6427890827434547	0.6168668031866551	1.0192621184115307	0.16039129420111245	0.09713576379725895	0.10953069374585342	-0.7385940675065042	-1.4195490671856252	-1.4921318669105537	0.8419256415514582	0.202033679893602	-0.4710122188899204	-0.3533616533811666	-0.1956480098820989	-0.3797632692544315	-0.7561228033610813	0.7838691602920715	0.38557898650014155	-0.277613204855967	-0.140681152058487	-0.2997048314968397	-1.0561285338743855	0.14805455098478706
0.7031052401350598	-0.5446135107078826	1.459842685619624	-0.599958710318994	-0.645134114328807	0.6774211536354114	0.23366905149977407	-0.4610765003619973	0.9892480454845332	-1.5960420159688282	-0.8044242771207253	-0.9102973835637973	0.8067311660232898	0.38854822976088477	-0.5727579934984905	-1.676310612846035	-1.2476389317130567	-0.3344857579567748	-1.065304297189681	-0.5416436698403375	0.21618348763409503	-0.2486618623884754	-0.21355894398764522	-0.9907305300474553	-1.3615347351131035	0.6463267475719511	-0.006209147077719623	-0.6316327098555993	0.626103785079348	0.915387188060843	0.17237880071340167	0.046381798617466816	0.027370831868458973	-0.7767616440246606	-1.4438336199254471	-1.539843904494352	0.8432238216984196	0.24504097181177875	-0.5360969439606093	-0.40887263956357023	-0.21929655286415914	-0.37742532544583796	-0.6801006660840538	0.7606808601448013	0.44220875744700006	-0.2732574455374758	-0.09384411596346284	-0.28219167035918347	-1.0677878321838896	0.1843589450572042
0.7777723098889942	-0.5254014715954245	1.3627967410979351	-0.6404246181676647	-0.7104771654444451	0.7293231332003098	0.1600212582325799	-0.4951368852180555	0.9916817301956199	-1.6666440099959057	-0.7960399731117942	-0.9645479633188723	0.8084548793238294	0.46103924440447397	-0.5700275318412206	-1.7031809477027609	-1.2257466893820446	-0.268452586349357	-1.053113176634034	-0.5285447925720372	0.2627267882212983	-0.23784391833983726	-0.19427880754992494	-0.9446332911536961	-1.3693266392665588	0.6031730443314202	0.1432418957388971	-0.5969693040788333	0.6019621526098036	0.90796102321748	0.13941138180548668	-0.01382425022438974	-0.029177131521870327	-0.8144038773999552	-1.4650498293092942	-1.5077165112317368	0.8198999796820692	0.25056201789125343	-0.5837987999933045	-0.44677868314445773	-0.23555866121419927	-0.3495475827951646	-0.6314147783170234	0.7835399863061852	0.4790527199743136	-0.29910781937468656	-0.06959672375996288	-0.30112647055682074	-1.0786876866820676	0.185947579742636
0.801876433804279	-0.4702467996719095	1.3066825517023033	-0.7126029694166209	-0.7202645627302668	0.755069718450402	0.11256633292910227	-0.5035828028779645	0.9972100208760171	-1.7288617385206275	-0.8030748143812909	-0.9649755393295518	0.7673133612614119	0.48116478216266706	-0.560522403507514	-1.7387475322667931	-1.1948709367608565	-0.2309253258219855	-1.0258889392976662	-0.5403625082084965	0.31336587587029785	-0.23815130867205	-0.16200220948337635	-0.9329362558237368	-1.3778866634546558	0.547595631537693	0.19064372625460485	-0.5073729631173041	0.50896061269521	0.8915675722095436	0.11785718790707042	-0.05447234784404041	-0.08496015179523815	-0.8382652144428198	-1.5029832661010483	-1.5034606397122439	0.8145547380825642	0.23825730901608572	-0.6092441680096863	-0.4947074066003724	-0.2618450458197	-0.37273545491113536	-0.5488738865645443	0.7581389946830521	0.509823640401582	-0.320379421055275	-0.039952991910578564	-0.32552704779094677	-1.1111969061170202	0.21906059578801146
0.8173405425635435	-0.44188578915575266	1.2367436354394759	-0.7404507367026885	-0.7304280466438655	0.8002630364404866	0.0616361550723194	-0.4981343953752767	0.9283943325975799	-1.787618983318175	-0.7602804884170948	-0.9709913574798156	0.7964838940397692	0.5003402625602614	-0.5627900199374509	-1.7570001560151696	-1.1683457135454698	-0.20116263851333827	-1.0335310316076096	-0.580228352098952	0.34746373055292634	-0.2640390637573901	-0.1649035777781444	-0.9175855214361086	-1.45982083703453	0.5019555181976958	0.2120169437190777	-0.4406641982826612	0.3867455358699911	0.8543445322110411	0.09035134934334312	-0.09166827732194938	-0.14664003130910677	-0.820142133484358	-1.520866248850599	-1.427479461351831	0.7760530731154286	0.2167680776547883	-0.6030242733560888	-0.5639881751357461	-0.26415420305417636	-0.37187131060867584	-0.4727930570203302	0.718016700120358	0.5468291992557693	-0.38496393897836173	0.012117770916893608	-0.3494726408558231	-1.1375474807003294	0.20170977042260754
0.9076590683441562	-0.4242044895378738	1.1707868892333535	-0.7121502040141184	-0.7112110487728137	0.8020230118755045	0.03558970419263191	-0.5077594154844791	0.940314105465219	-1.8378984393740325	-0.7434364842802674	-0.954105411058037	0.8121424355791328	0.5610737323557552	-0.5718127920037956	-1.7725077290547713	-1.1646503461134097	-0.2324539074141357	-0.9714668324801862	-0.6391417064116299	0.3321800419684609	-0.2917612804324673	-0.13284035529371918	-0.9000123076763134	-1.4929061209878072	0.4878196216378755	0.23472459868247034	-0.3293397567327883	0.2821014973056478	0.8437578810317067	0.09144425044718414	-0.09318510325546188	-0.17036239855566765	-0.829178454698353	-1.5243608257051928	-1.3889587134603019	0.7444952046198942	0.2197479449502889	-0.6264792750833187	-0.5776922255729	-0.31771278638887995	-0.3574339482739114	-0.39120689281407584	0.7138289647291747	0.5874368663040398	-0.41494833365500555	0.07790673980286691	-0.39733697546083324	-1.1617520950992175	0.21574082898976782
1.0105959836064557	-0.40165525527916257	1.0782162288370316	-0.6279034987627417	-0.7062178986508243	0.813147859577614	0.004741634233718564	-0.4753620421754016	0.9520058411735883	-1.846454267375032	-0.758711226822373	-0.943706938798303	0.8006903391565915	0.599444583514405	-0.5554289381135036	-1.8256099559637817	-1.206295074756254	-0.25514059509171594	-0.9745484322595332	-0.6987949350663463	0.29524325427965614	-0.34919387053846596	-0.12095551524341952	-0.8976775784422681	-1.5175395160262128	0.5095547218510194	0.24683104335918746	-0.2604448790861242	0.2460656689742789	0.8289530564446373	0.1001132155501053	-0.1162791623242265	-0.22263621691713956	-0.79415407885778	-1.452955285712888	-1.331727406642484	0.7002061526249832	0.17156976687242195	-0.5982718949639084	-0.643429890535245	-0.3029937018430363	-0.33109013167469037	-0.3226595418313263	0.6923989353845674	0.6147626905711391	-0.4474266490415049	0.14899417945163826	-0.4184661419304884	-1.218704583667661	0.23321722139513992
1.1686656486419675	-0.3849521187912284	0.9646893163316234	-0.570469668448856	-0.6816225190664142	0.8096352463061758	-0.034845525995547535	-0.4846994430744294	0.9206745661662241	-1.9017788996094438	-0.7037193422900869	-1.0104169512645913	0.8110639402190746	0.6286202366472635	-0.5668667433566638	-1.880059119844938	-1.1816012931145015	-0.27189157135388264	-0.9257598750386713	-0.773093747637668	0.2760253555914374	-0.3882093884544952	-0.11737366096413956	-0.9134610179426275	-1.5730125259114327	0.5215114833823321	0.2579758876529669	-0.1517562482975094	0.2530545634930884	0.7826587779458428	0.11204876538233652	-0.10040510011903085	-0.25666096792065335	-0.8318810517586452	-1.3872776785411163	-1.295838357608218	0.6829857102227702	0.14130038714000892	-0.5397227952398929	-0.6709108139401952	-0.35785184349091104	-0.28708449196162705	-0.3347957984127734	0.6713703377300665	0.6399063913888181	-0.4812290235069721	0.16040870256979028	-0.4594072584060377	-1.2548873468311914	0.2515824591396071
1.2534617157556804	-0.3336494647139377	0.8954418555739647	-0.5262940488350385	-0.66419450469832	0.8080021065040569	-0.08331101627115434	-0.42096111772587336	0.8996874174401265	-1.8943701248484792	-0.6812551325395921	-1.0262019996588712	0.8261378182525011	0.6918809526236592	-0.5523895516557877	-1.8943912740785074	-1.226203149590765	-0.30808569128860863	-0.8811706853742651	-0.8148567978070339	0.307166651083307	-0.46972491326670224	-0.14192050934673564	-0.9534788405265889	-1.5675330727433923	0.555210104792083	0.24049767246161138	-0.04652389990733165	0.24246683116608764	0.7293021677787024	0.1099993320480512	-0.10623358948163075	-0.2641876429667226	-0.7819946820795785	-1.2903909050084543	-1.2547117448644274	0.6278725436742121	0.12537672127968158	-0.44374697915864586	-0.7362402894544747	-0.36986137345572145	-0.23563994013031248	-0.355666768624089	0.6460656897125588	0.6095411808885951	-0.5089310410802168	0.1577270951732156	-0.5098717156569527	-1.2945600731582183	0.2367133463955835
1.4197795585251698	-0.27111337932328905	0.8785631089081913	-0.47689949944773036	-0.6426032456543366	0.7958458020848187	-0.11266907708081864	-0.3548427774912286	0.8574142238243677	-1.833976409170359	-0.6592586343067418	-1.0805562776165367	0.7724458716099599	0.6711996547099439	-0.6041545087437669	-1.8868325673045079	-1.2626060846002307	-0.3502996528703234	-0.8650094829600317	-0.8355988630344934	0.38632257611958065	-0.5438092767976808	-0.18168874883436187	-0.907320531823901	-1.5860523299103289	0.5788479300773381	0.1829791116211133	0.01114483299252991	0.22942012146765153	0.6963182593201367	0.12530593714590246	-0.09531788110741693	-0.20477256320657347	-0.785198604600218	-1.2370606234448884	-1.1993685668468919	0.6040576494473754	0.08328099321825402	-0.3910439489476252	-0.809011077770806	-0.38524499807525436	-0.16970209429417174	-0.40298838724719754	0.5952171403902409	0.5855687669224442	-0.5061414690649522	0.1392840805743166	-0.5774435776716351	-1.3227599803813213	0.21638841630825117
1.564534098162926	-0.2274266690542294	0.8656731071533716	-0.45665980794300065	-0.6547066049701822	0.7713843448176523	-0.11663095111928287	-0.2678958991927689	0.8328854132291454	-1.8021314364977479	-0.5776365849760834	-1.148224567266761	0.7333371032726479	0.6574483934302482	-0.6549027238569469	-1.9032572684996942	-1.341466726598376	-0.3662740423794915	-0.8679626827485727	-0.8435279000156692	0.42234407236977195	-0.5732232381225395	-0.24176276654624113	-0.9421114260107999	-1.5800545466202667	0.6207128669169654	0.13881645108847418	0.07412358153996271	0.23317818122399472	0.6956347447686075	0.12458620479775706	-0.05075772034357988	-0.17144275389419766	-0.7652628662486075	-1.181652957795001	-1.1599795717438124	0.5444107323729672	0.10445259317690594	-0.33285351929094364	-0.8555207200704185	-0.42489150668022246	-0.1419949432371879	-0.44392559147308175	0.617995980213603	0.5634598680449278	-0.5163312442289825	0.1103766238607681	-0.5785012293962176	-1.3771355775441594	0.1719052342505326
1.6748338834837793	-0.21420144591720663	0.8294938758401749	-0.4327467876072527	-0.6438721093529195	0.7795563331984728	-0.13356509171050282	-0.13180021405995557	0.8258536233121996	-1.6757340972435866	-0.5591044745146425	-1.1825564965243067	0.6966807895343468	0.6812840689845702	-0.6772428646891612	-1.912239804067725	-1.3882654417369706	-0.39827200522551764	-0.8404071275787844	-0.889766160574472	0.45993964790710207	-0.6290628876141102	-0.30840265783017945	-0.9644216552296518	-1.602176429303303	0.659867383177596	0.07787167684024202	0.08705776464656334	0.21371408890011048	0.7415746911123167	0.09935852039580753	-0.010744490632187974	-0.09555887492150658	-0.7844931218525426	-1.1337037060783297	-1.0565750354661623	0.4896382576152031	0.06324776379663254	-0.27098798436685734	-0.9198527185531591	-0.48091605958333705	-0.08082387398208463	-0.5217124095834998	0.5955029597535977	0.5036153616591894	-0.5131619132093551	0.06591554311206346	-0.6112750070959015	-1.4234626162485424	0.14570122713460676
1.8572660402347327	-0.18344822592185295	0.7575419583681665	-0.37396409369841005	-0.6282342216082297	0.7583737342759967	-0.07651267009500688	-0.056005054995793224	0.7689087507711626	-1.5255989495126954	-0.4907227504143668	-1.1911079065379053	0.6267289331749085	0.6877753476010721	-0.6990616271739575	-1.9082989398522212	-1.4438195528099826	-0.4719131383898051	-0.8571988656621545	-0.8770862035134709	0.5013226783015523	-0.6597031167999733	-0.366588931199401	-1.0522880634939296	-1.5862829842460957	0.6781420175931552	0.004563429423046483	0.10086477870243327	0.28849040978142926	0.7319131318883515	0.06010448249496216	0.04004494202851168	-0.03601606792206644	-0.792252286381806	-1.0390220522230573	-0.9603613383196267	0.39960129298070207	0.029597841975262395	-0.20573276472190707	-0.9831843654307818	-0.5279023893978894	-0.05827781778007616	-0.592741791331911	0.5633643386437288	0.4546998096924029	-0.4560604317749092	0.07941241492727548	-0.6050275523391296	-1.4520702655688205	0.17351079932337563
2.0260855200455685	-0.18748672399051108	0.643685207341276	-0.31482835057690206	-0.611966474496046	0.7649597531313956	-0.027437108635941038	-0.010543499173391497	0.7716954421581825	-1.3772221625531118	-0.4021374222322124	-1.2092325009906237	0.5726882765127554	0.6864660936767996	-0.735343490052942	-1.9419869317992213	-1.5007105253753188	-0.5459412706193366	-0.8634904652116552	-0.8762727158377768	0.5517255660747181	-0.6288916272861634	-0.41811835857569435	-1.112874326721712	-1.5493789326569583	0.7185276861788826	-0.016516100704257443	0.07807771677265245	0.387548710425661	0.7289859794242227	0.0064759952682379995	0.08470204724016414	0.003122845220176723	-0.7803534458305715	-1.0412715432110269	-0.8147945826629333	0.3422002378390818	-0.011171232838168454	-0.16687894563197345	-0.9864489228241103	-0.5476856039657174	-0.003211690312244886	-0.6476921004165866	0.4893499693487876	0.44483555731363633	-0.45920554997211005	0.07431871598139707	-0.625701734639535	-1.4715085487701633	0.16824262710720936
2.1309008059497816	-0.19558431303582552	0.6313025651726576	-0.24962609006828954	-0.6232479302089369	0.8000554872230137	-0.01519836296494445	0.05069621948203802	0.8461566605604862	-1.2042501262390959	-0.33297617893586	-1.2321898063640528	0.47679093303538744	0.6792341915267267	-0.7685816306875379	-1.937578636244752	-1.544437894948104	-0.5853116303738235	-0.8664528364281106	-0.850487292511725	0.597267744655248	-0.5883984401302857	-0.45574728863103325	-1.2194091769848352	-1.4642037831208508	0.7387535100525493	-0.05794295607522162	0.011819312321093683	0.4977557107903784	0.6751613043045828	0.004130979963221771	0.147996131419771	0.04019925258419396	-0.7820313163806579	-1.020285257891103	-0.7506139284998797	0.2941312618704736	-0.04902932427474528	-0.14094987819379895	-1.0195515539562876	-0.6148435935350551	0.0014222485523953318	-0.7429157389716423	0.44274535585426866	0.4111799705406776	-0.4597497012971529	0.06760792195190157	-0.5896341699047636	-1.503784910751516	0.2271744839549023
2.189403357552551	-0.18541599268618358	0.6381601381541817	-0.23782454424948624	-0.6309514189159156	0.7896518206401959	-0.008134456391291732	0.11235305414843219	0.841169475003781	-1.0581756213010345	-0.2677138095202053	-1.2635802771481266	0.38866334993513224	0.6370443905836018	-0.8066162353290502	-1.8593351904077102	-1.5636292868051451	-0.6346455981692749	-0.9541328337213576	-0.772299312540855	0.6407712949664855	-0.5533471596771776	-0.5101179838878699	-1.3305016884745822	-1.3845328345760017	0.7383864240145626	-0.06729512730853979	-0.0936744946530861	0.6408576493079533	0.7087278488383477	-0.0039445924934647806	0.18805251323293443	0.05897992497303724	-0.7888500188809535	-1.037852263125906	-0.697814838366127	0.24104992230181294	-0.07219090410539254	-0.1539365130614018	-1.0121658162434095	-0.6621203608278572	0.024445122241683548	-0.831614101688227	0.30335542723546	0.3810817951054308	-0.4536187597871296	0.007984692700387364	-0.5980103538730711	-1.5299982830177667	0.251321449000348
2.1518457406498546	-0.2095005426412518	0.7218021464806001	-0.2743085420850753	-0.64558679002668	0.7649251615951499	-0.01430837676789865	0.1503501417484872	0.8359143135762939	-0.952790414552358	-0.21902708517387542	-1.2720678813601314	0.33047262642280206	0.5470194355386255	-0.8649087192531082	-1.8133141049209656	-1.5633085511656435	-0.6795905564990331	-0.9987690269538276	-0.7356755929487545	0.69975358487713	-0.5141977074021129	-0.5328323654692897	-1.441729986087569	-1.3265493397489347	0.6779481721200028	-0.06052157255336242	-0.1819523218763717	0.7459989664865188	0.7623261761302114	-0.015080037311617871	0.2550768306046053	0.106320164584134	-0.7903429155515604	-1.075538296246538	-0.6446226220693168	0.213250655254443	-0.11517957185297178	-0.15859417224565903	-0.9894950126255179	-0.7230847412931309	0.020974562114333097	-0.9635895336825069	0.17872052181818085	0.3514019364028724	-0.4786892258704148	-0.019340299457405664	-0.595589241392116	-1.5054545276802325	0.26145710759727825
2.103484431326301	-0.22985777624853335	0.746044729905057	-0.28796427002841196	-0.6480525008355469	0.7921738581009767	-0.009323018602829546	0.2242410162789345	0.8277230126800058	-0.8156236575132396	-0.21906542218351926	-1.2577692106029783	0.24493009125236848	0.48465612596072666	-0.9406917666157207	-1.731618380959039	-1.5977747507128375	-0.7327427424967243	-1.0556341728820926	-0.6781070395982509	0.719151239115553	-0.5018691594351754	-0.5430659618155615	-1.530009636786915	-1.2462063985471272	0.6172280421826601	-0.10920826781178519	-0.28434729034875295	0.7863801832174075	0.8234057182926875	-0.07390990360009386	0.2947850399801867	0.15211225671978854	-0.7646625080170744	-1.0899576276003864	-0.6038790265301048	0.16382082099517303	-0.14973888896328041	-0.14625541676024842	-0.9536337490497269	-0.7666061400400089	0.03855248772308113	-1.0436210049446362	0.07367708860482275	0.32802662659488724	-0.48391919551438367	0.001002877148498281	-0.5509694660268349	-1.4960948175017144	0.2382554225156332
2.024753272810627	-0.268270413969005	0.7330900754167902	-0.3244442253157645	-0.6656817044026966	0.7721181046773959	0.023676808306684467	0.23985151483304623	0.8059641449798802	-0.7266341275303416	-0.15456979296072507	-1.3187287665256315	0.15876217493897696	0.3818592175311543	-1.0079745042060764	-1.664268492147921	-1.5765241165677741	-0.7598572689776478	-1.1451427236158362	-0.6135736958428153	0.7327872136091821	-0.44453207989668575	-0.5412343943845955	-1.5975456261659056	-1.2081599915478332	0.5465853150636031	-0.14307257010614957	-0.3760116416305865	0.772269533481332	0.8921050784400679	-0.10236725980852401	0.33115694165165904	0.18022746706508047	-0.7692747134297802	-1.1611574460618133	-0.5815674319502154	0.1452989890229788	-0.21546817926089212	-0.17161743187365766	-0.920039565835725	-0.8039124157955438	0.029719478728532985	-1.1003503418613474	-0.02291219321490831	0.3207983426686788	-0.49255425260686314	-0.041743239633501614	-0.45317919641713617	-1.4738245625306563	0.22730992705419206
1.9213057444077293	-0.30798498109518013	0.6457256037764949	-0.37529813461649597	-0.6610989345219613	0.7811202899281003	0.057945583277793124	0.2859482865414248	0.7984788574354589	-0.6707035142537859	-0.20323862670255463	-1.3031972883376848	0.10949038880551891	0.30068079414071525	-1.0556779131281975	-1.6284460237614735	-1.590793853018803	-0.7868591903793871	-1.1734526287316094	-0.5837360395154085	0.6902009851079836	-0.42417405732331936	-0.49768059326531355	-1.6614148923349066	-1.1637991010402147	0.4950739616528681	-0.18069537601999835	-0.4371144045592231	0.768537834974684	0.9059053098902838	-0.17326138362996424	0.38510889136001686	0.16666535024564952	-0.7700545699562771	-1.183201919909849	-0.5157884391299328	0.12701912237460364	-0.21926572418328213	-0.15727694379414575	-0.8799268079381848	-0.8644692276185012	0.008096295082546792	-1.148847110100778	-0.10006896977999888	0.32066539817281087	-0.5292965734584498	-0.07106325133113932	-0.39024220592329595	-1.470007052990518	0.2332327409169308
1.8216357736517026	-0.32651745424367695	0.5985466413050149	-0.3870093968580145	-0.6663047050474957	0.8056184351882539	0.0712810216174065	0.2855243549093668	0.7864031947583747	-0.6218063440624594	-0.23472992432366233	-1.2817876538429132	0.07648508985339976	0.22342896250171496	-1.0835613572217393	-1.582179188465083	-1.5675724931502557	-0.8228552806920986	-1.1991440911777285	-0.5598989197760313	0.6437529901554928	-0.39216154986865226	-0.4579060357019683	-1.7171081365581897	-1.1334136029702766	0.4713175766666781	-0.2551435468832023	-0.4773643718364216	0.758690326539083	0.9389836696646373	-0.1683777342926386	0.39091373573534394	0.1813778238294331	-0.8062998237002124	-1.175283657848788	-0.5098297697155998	0.12324018409232966	-0.24401546102715535	-0.17841321931142612	-0.8505611224573091	-0.8592485243057716	-0.03569121111727387	-1.2238701745630411	-0.24780707182624825	0.2968362433616904	-0.5737143590190106	-0.14482477000086294	-0.35843806661709343	-1.4028571471386972	0.22200366146634926
1.672453471144874	-0.3671049318589139	0.6257731127493956	-0.4049354032553138	-0.6438332432576483	0.7750489512028939	0.11832971128578004	0.18188465742704013	0.7723074062861698	-0.6604853261576146	-0.2670275770475944	-1.3001393705013053	0.0160553139217256	0.12908077845746385	-1.0863015743990243	-1.5148209390934295	-1.5347620586710078	-0.8704794633197	-1.2759100892524549	-0.5560354144673061	0.6037573802351315	-0.3602006400768921	-0.4062608942303509	-1.7668105615224374	-1.0866288898514196	0.39668809552353157	-0.3200609318455677	-0.5115331292012822	0.8013343929436842	1.0070581980306539	-0.22134123173224274	0.4200644582938846	0.16543849916959935	-0.7821842946272316	-1.1170496741733702	-0.5123761040345991	0.09304433808992421	-0.22125187717090772	-0.2065902892843014	-0.8239099926251855	-0.8510194624220423	-0.07166785959293027	-1.261112374501419	-0.35703984615755036	0.2778286186722709	-0.6715277898237961	-0.16966991522875302	-0.330558725177431	-1.3777162718579068	0.1850460366129769
1.4929490746317384	-0.39805721663158994	0.6340629081481212	-0.44406592266981704	-0.5445029349471933	0.7688004618829773	0.12494144745286946	0.18095636983401256	0.7847425173668494	-0.7221772187207876	-0.3256090835827898	-1.2757079196910535	-0.029080186715624585	0.026138787376764616	-1.1118426097425202	-1.5005193135733255	-1.4819504426761496	-0.8530023784434805	-1.3026608516227243	-0.5703634654590226	0.570074871867111	-0.2823562340893892	-0.37130760178940947	-1.7906320868983223	-1.1297491785308091	0.382199634135277	-0.41424229509848126	-0.5806690516541908	0.8028475286761054	1.064620267005329	-0.2265201844522017	0.43128873375200183	0.16529038021061263	-0.7673195846529132	-1.1196662369125148	-0.5640811802174459	0.09630200733909036	-0.21245897251856186	-0.2652896768182214	-0.8168557890649607	-0.8546624806677368	-0.11142129408952553	-1.2907363181590639	-0.47893377599478926	0.24693048411533552	-0.7607826250806065	-0.25936749941523346	-0.3086732407608603	-1.3286432543853455	0.14092967961583827
1.3185201972259866	-0.36255161109028544	0.6809679183592336	-0.4266694900915174	-0.4887003671003546	0.7499061454945365	0.12926075143176124	0.15128524496260864	0.7255108315054418	-0.7771255283047432	-0.3727252684340763	-1.2376679807408886	-0.05275801466409865	-0.07889052184593971	-1.1516722300666224	-1.4067024236136831	-1.4200137023339399	-0.8559081072109478	-1.3939222915166711	-0.5491579982623199	0.5066633943707949	-0.27151304012060495	-0.3605073909692352	-1.7837185364334485	-1.1849550609002182	0.336340374860596	-0.45894289640852104	-0.5945874762680096	0.801390278793035	1.072697531155749	-0.25211546584790895	0.4610494969821656	0.15513205735897684	-0.7870413434770513	-1.0128618031722834	-0.5855054328864358	0.06719484796921334	-0.16903786683726146	-0.2960229024822413	-0.8311050502907287	-0.8787329348836315	-0.1461157090290098	-1.3442180162914863	-0.5509634670138496	0.19853639547285895	-0.8183670886044926	-0.38896246304833043	-0.28078345706157626	-1.298117671266744	0.09447692915593117
1.155280727203412	-0.3430867368296203	0.6487653780575329	-0.45805044453640137	-0.39769769126212573	0.679478825927811	0.19172773423315875	0.07082956419424626	0.6789023551724754	-0.8491111707865935	-0.40458587924808026	-1.1433837235858488	-0.08364808457509629	-0.1361841287840937	-1.1602722629323576	-1.343768937567249	-1.3763485631917913	-0.8455911521973704	-1.4478548733692032	-0.5597069096527847	0.49269105501100985	-0.24688887886517907	-0.3370002595169461	-1.745219210065703	-1.1829551529611009	0.29100607602102363	-0.5241591898162733	-0.5857433895615916	0.7843862182905725	1.1444986948689368	-0.33195198898930417	0.4528896118745268	0.15469581658935683	-0.8064182760042247	-1.0065234286849614	-0.6561895170040584	0.046101806671734864	-0.15017515378137195	-0.34233428054263004	-0.7980666179684592	-0.9181846232871405	-0.16399566565609353	-1.3463609361800755	-0.6513647441628252	0.18140947697067594	-0.8828203475428511	-0.5289149658622448	-0.32942648588411927	-1.2448290642918733	0.0036369355003034844
1.0025535205190512	-0.3255370030128458	0.5982935094164323	-0.45720150940670934	-0.3401461491280523	0.6649147409402376	0.23657586125625504	0.02317746775217385	0.6450923033603838	-0.8633849229301482	-0.3951677538791082	-1.0425848830680866	-0.12366485621796705	-0.1889988938794268	-1.1974559694393094	-1.344659463939316	-1.3202275179603769	-0.7741930604379917	-1.4518971802226175	-0.5375688459929809	0.465197254105994	-0.18095914171874392	-0.30046407550787196	-1.7104644123565644	-1.2469337726457406	0.2513316690742549	-0.6201161880983156	-0.5716562606215179	0.7376508859334996	1.079741279946877	-0.38881808778326776	0.5015165922242477	0.1470169645306294	-0.7874967014123965	-0.8990023310495776	-0.6927266625985616	0.03288915748745888	-0.1491049017861132	-0.3376614662851053	-0.8501098144055754	-0.9337690441879319	-0.2048006155498562	-1.3651268104083236	-0.6505345834276868	0.16163169106381278	-0.946980503893949	-0.575961290799561	-0.33919596563629134	-1.2062124093207998	-0.07159465182767147
0.8833896380164493	-0.29961854019543815	0.5234409854116504	-0.42493927944624066	-0.26575644277765764	0.7155242549236143	0.28059285600823924	-0.037208935142265455	0.5891768188998967	-0.8495979871184876	-0.3742766394242988	-0.9595227329933531	-0.1719332136093616	-0.19071999532947687	-1.2025635261400076	-1.264841445868306	-1.2528078161739016	-0.7536575180662154	-1.4874720026753416	-0.45190899197845524	0.4654747382008114	-0.12133310202788801	-0.2918811607592482	-1.65335585805522	-1.2106452701831767	0.20981026808156203	-0.6900823569340621	-0.5659513532863206	0.6670512414536608	1.0487400107945637	-0.40698899639861474	0.5199618103454232	0.1385741838683588	-0.8051921865851088	-0.8516272172001284	-0.7306071764531118	0.02912490283992054	-0.11993511349578971	-0.36953637413528717	-0.8845711606489175	-0.9606721602287271	-0.2930272319057207	-1.3004570618776596	-0.645022123459156	0.14531963063544356	-0.9987717310626977	-0.6640447912526731	-0.3541179546362888	-1.1548774860437674	-0.14011898400951422
0.7360563183448798	-0.3103188440017155	0.4833102666949098	-0.44074699056754457	-0.2165131000681748	0.7132915284932471	0.3183813828425046	-0.10507616374967502	0.5352157546123675	-0.8079894360031545	-0.3222098687277753	-0.8421319596611563	-0.20039786960849768	-0.2100300281857773	-1.1810330934689612	-1.1493719708763233	-1.2274817733568812	-0.7085313561607581	-1.5228886179965362	-0.45635366852251213	0.4869842223663218	-0.07508952001441187	-0.27406407480928874	-1.5721474960339141	-1.215523776339329	0.18389550989598494	-0.7411746916891053	-0.5405787850105381	0.6670196079540276	1.0506681589570928	-0.4000953339427037	0.5363229592884268	0.11211770296104169	-0.8359905959981173	-0.784563342718973	-0.7820179696224698	0.027433138352186515	-0.07861624296131377	-0.38278190817121216	-0.9486923570692763	-0.9513351331501939	-0.38042885612817035	-1.2604732809253962	-0.6597498493057573	0.1326429145251225	-1.0764133320686564	-0.7259280388659258	-0.4121948191517225	-1.1130501036108158	-0.1647230695150664
0.6418732959893816	-0.2998427740825368	0.39675340631817957	-0.39561867708596077	-0.1672811885631838	0.7455455154709084	0.31988861753105186	-0.17772386899254378	0.5092646105491521	-0.7425504202746394	-0.34346007317290794	-0.6861436353648667	-0.2511803844796191	-0.2039271966674514	-1.1952566416494717	-1.0306849468302162	-1.1943001343588864	-0.6465959739866599	-1.5179131183527992	-0.4333327275692235	0.47624355752544945	-0.02707734576810019	-0.22619689416684646	-1.4370730052326532	-1.1721632013224021	0.1376182377478202	-0.7920616952547997	-0.5270185613606119	0.6887085897520643	1.024322389571118	-0.41189214690271775	0.5655599860505104	0.14446820247129058	-0.8297043623056535	-0.7176688859691301	-0.827872205281422	0.026212299007039176	-0.07629459977731938	-0.3947165283694867	-0.9844922964087383	-0.9563586258295432	-0.46438648776655017	-1.2303628435864107	-0.6741965729692838	0.16632256883612614	-1.1328215621662787	-0.7509613934843686	-0.5068882129077776	-1.0822617104201013	-0.19414243937353173
0.5743756265668665	-0.285297316732701	0.3425360623733328	-0.3707314026251846	-0.09495710086444542	0.7735269236081102	0.3234700942433596	-0.24087877717543754	0.46532043277760754	-0.665275450217246	-0.2774654668730706	-0.6154454847989625	-0.2570768203411921	-0.16433835325217258	-1.1835435139525812	-0.8942608669353499	-1.1020550460159477	-0.6149953646959181	-1.5341373743339453	-0.3793134531686911	0.5003249808546812	0.05371910523125377	-0.22905835290858417	-1.361638269171604	-1.1257257796594362	0.07637668412881748	-0.8225705190490216	-0.5050418723315963	0.6652639487244223	1.0137624250801196	-0.39530919043926704	0.5422377528545692	0.13479278800648878	-0.7994489271661458	-0.682705637816005	-0.898001419900331	0.0295354153138829	-0.04092781006510508	-0.38854715062678113	-1.0255555799693792	-0.9074109466248391	-0.5464536289568315	-1.2135377269931111	-0.610394625870632	0.17752658083273548	-1.1969906390309024	-0.7533418658560601	-0.5674473517105258	-1.0516192154679496	-0.22141870435884234
0.4330582358155824	-0.25707588037075846	0.2808759834188165	-0.3441193075834468	-0.003901841485554819	0.7546011603685366	0.3095188428738538	-0.2968609257188163	0.41675495958061715	-0.593568519375793	-0.25357000876256885	-0.5051286700434594	-0.29908656370992626	-0.1596781580954445	-1.1933348042066994	-0.7259767176466733	-0.9987335633240073	-0.6160541113025051	-1.5291962675448878	-0.37154664308002816	0.535191737196145	0.10538922443088967	-0.21581546384244277	-1.255289898517733	-1.0935543838870854	-0.02913104464656848	-0.7917663693783472	-0.4770564621742993	0.6640312966887421	0.9567353473601067	-0.4327643849989197	0.5914863599196765	0.16077336066955394	-0.7264755510873888	-0.6900578295208588	-0.9038994355637927	0.018794336504899672	-0.019194933732301078	-0.3790550230701435	-1.0633763445341207	-0.8820640017638004	-0.6093278175653235	-1.177908912266044	-0.5843368920024861	0.24200809954849448	-1.2544935435739846	-0.6912689031771313	-0.6348133520355155	-1.0244058122287698	-0.20853891213565348
0.40341695933007127	-0.1961689228129047	0.19216914570272042	-0.2881151918292476	0.025408909951694324	0.8043658022848342	0.28784911443738276	-0.32104138623674855	0.3826253980764401	-0.4810730690009756	-0.21396148829970962	-0.4217300793603217	-0.31167520422632944	-0.1683702469278158	-1.1814536647762333	-0.6523898506769378	-0.8856392146675247	-0.5866913661716507	-1.5085192833111436	-0.27596791126905373	0.5402962263179354	0.14976101888571638	-0.1973356544696038	-1.1723622578659771	-1.0802618618470297	-0.08323806124709539	-0.7659864671496226	-0.4678593654167324	0.6880231972600267	0.9193767781067015	-0.40526216808045074	0.571007436443218	0.1682878615546111	-0.6515357723120325	-0.7001086036601739	-0.8773499409461504	0.03515085676914151	-0.011360025800383682	-0.3257154797818823	-1.0907451595695323	-0.8631353666072819	-0.7161684937178362	-1.1811865493202276	-0.5331479286069595	0.25936308662548446	-1.2713622346503044	-0.6431189183736233	-0.702225596653118	-0.9906849610642968	-0.22947333616979337
0.34700461547550376	-0.15364685589622315	0.11604657901887397	-0.24288177209351103	-0.05301258222293429	0.8985617001654523	0.26325104432030816	-0.3863977400330634	0.3172882427360303	-0.38931500339012937	-0.18902454142723915	-0.403785110912091	-0.3065218130382848	-0.14261105622469433	-1.1492398537431143	-0.5236017494034352	-0.8127765904958519	-0.5767018719055867	-1.4813615388271582	-0.20595306285310686	0.5157983061302872	0.1756904912304276	-0.16530582110419365	-1.0792274611750057	-0.9784340086607022	-0.17578057092503516	-0.7004524637525329	-0.43229641367994914	0.7071182320881981	0.9350618442462298	-0.41025446677553684	0.5864925386077855	0.19610287737959836	-0.61642692241184	-0.689714960302728	-0.8583282507422425	0.055841146942446226	-0.05425812395122505	-0.2619883966914199	-1.1088952171405428	-0.8169235367347287	-0.7956320156667306	-1.1484806094990192	-0.4996139309422832	0.2974333475198562	-1.3547562925209982	-0.5884433375809219	-0.7519009174268767	-0.968477509970765	-0.2532407783641013
0.24905628039257252	-0.16921395029288905	0.06984507821238518	-0.16910930932324336	-0.08457070846325783	0.9960270223354216	0.1950077640077584	-0.44962353067533745	0.3430963804451269	-0.3199789795696565	-0.15919451422399622	-0.42669458948432615	-0.3508019300856084	-0.07148194646747988	-1.111516341795383	-0.44897867962808036	-0.7653058489368132	-0.5678112478950154	-1.3903419953444627	-0.17608511644906485	0.4958250009853077	0.21886565903485736	-0.12052010764090722	-1.0484162319501285	-0.9013385674909975	-0.1940081291001498	-0.6438656485538393	-0.39500609268216547	0.7126920547234465	0.9852412015716384	-0.4109244711483989	0.553857727174686	0.22622266478696323	-0.5465552504911374	-0.6884886986284726	-0.8518753655800667	0.07328215851500623	-0.06671973508553003	-0.221567290441056	-1.1198914192672937	-0.7826973325077884	-0.9082042897088505	-1.1158972713025999	-0.43778221057867056	0.3282420883640529	-1.3943761161640282	-0.4722594222809457	-0.7849432103739862	-0.9239012501291329	-0.2527667275165835
0.19134475058554917	-0.1634113264389982	0.018451634167408477	-0.12317652874256957	-0.12452619752320877	1.135234894697931	0.12062357893558788	-0.45725157380394377	0.3696942739657088	-0.23189247530164642	-0.16085578464185993	-0.4927275331337018	-0.4057841142411337	-0.07424553696715072	-1.116887297536461	-0.35342380647857163	-0.7252721416822886	-0.5816810873035586	-1.3522152230744673	-0.10494555283693488	0.4423879261538808	0.2723142508708632	-0.05726672630260419	-1.0205453606999775	-0.8687460914235811	-0.1994309498744097	-0.5670522462389886	-0.37966494943012785	0.6612391131211789	0.9714479561654892	-0.38718319353705555	0.5031084909923484	0.24094274722138032	-0.5167270772091579	-0.6681787396486251	-0.8167882939184377	0.0926299449410701	-0.07910863541682098	-0.1561024256159037	-1.1863937208013655	-0.7215094466580176	-1.0164222832366403	-1.0888975241244674	-0.3568230730448979	0.35784630623275493	-1.4287595983677146	-0.38097786786358656	-0.8011883828432428	-0.8800081032322937	-0.24877115608750336
0.11175399872527163	-0.16275120933259168	0.010412779039179748	-0.053782145712573004	-0.1458225314913053	1.214229384741368	0.06612053713614732	-0.5127688969886992	0.3860768757582844	-0.1791057293287732	-0.1365462868272135	-0.591036955589283	-0.4168083622623663	-0.034194535106752556	-1.0802965098570307	-0.25844023829891	-0.7155924471184951	-0.5953580743351079	-1.2979834233862175	-0.07031228951584553	0.410287483200608	0.2711900805130595	-0.03770059013836889	-0.9865183652959093	-0.7480274041272916	-0.18831413711010056	-0.494125472983814	-0.29689424572177253	0.5920661394747667	0.9830635119150315	-0.3865563703192017	0.4385465625952058	0.2796403470269151	-0.443935335727667	-0.6505861872956079	-0.7648057829862338	0.08814724102254731	-0.1149397537658344	-0.08082338792717667	-1.1902571476900952	-0.6884043550014383	-1.0984712466341526	-1.0756982853706545	-0.34520082275295605	0.377185146088605	-1.498052873073079	-0.3220818796971624	-0.8172157596118084	-0.8415209208702746	-0.24046397933099817
0.008525654380329395	-0.1726209325162496	-0.003663983907552781	-0.03514599834170694	-0.17499039287240917	1.190679886157028	-0.011957090653766161	-0.5420297214702336	0.4433348162637447	-0.15741329267704005	-0.14594907739232782	-0.6767152537293621	-0.42254150995906664	-0.026583546029544835	-1.061704656603555	-0.24196613379147475	-0.725698669053871	-0.6115835602277461	-1.2645959864911542	-0.09130174381542702	0.33317746057765557	0.2830191191901531	-0.000821127762584542	-0.9713851037001625	-0.7336484308153646	-0.1683929206537697	-0.4640763427733773	-0.26284866090099646	0.5759615248118551	0.9309680224228897	-0.43772186018190345	0.391415009465516	0.3171134291372607	-0.4098751322169515	-0.6476899508412821	-0.7378373282005337	0.07563888189004694	-0.17811396093293014	-0.0008437516799331523	-1.2219847744608319	-0.6393228116092275	-1.1425132419327557	-1.0522774622182598	-0.34125234064907495	0.39542719385354397	-1.5178079874543677	-0.26131283167597374	-0.827948910751964	-0.8118436732050366	-0.24259156468235768
-0.025447874602629567	-0.16788685177740928	-0.03560353003929989	0.018344999925385273	-0.24375708973332025	1.2080259692414068	-0.10517883840954698	-0.543013897156234	0.5083820938593201	-0.17263714183474926	-0.1508319345205285	-0.7663673639687	-0.4557716015887981	-0.042646769556213396	-1.0475873351965306	-0.27099247986478203	-0.6894579065466446	-0.6227638208484062	-1.2315719674272132	-0.03886527676608911	0.2826214015841496	0.32057672867340514	0.029807599238220607	-0.9853473684000887	-0.7066412867322676	-0.14380910435220087	-0.37129956871807773	-0.2184978090152387	0.5417741473090125	0.87070920071742	-0.48580198687227955	0.3516003976472105	0.3294438252162363	-0.32815811811985646	-0.6682607593439431	-0.6709811696934753	0.08975614785713179	-0.23231284862607987	0.07452002812681588	-1.2396001613463485	-0.6565171884079699	-1.1584453781499284	-1.028226675398069	-0.3481344855442484	0.4216986307396214	-1.495597183135475	-0.2145405396113002	-0.8185747451140571	-0.7546390029129841	-0.25927928320748356
-0.09436473018810304	-0.17705298393777427	-0.049272652022605765	0.06437884421197462	-0.25307466451453076	1.243268455304974	-0.19150319313821956	-0.5732916123050218	0.5230189874552188	-0.1990255599475778	-0.08463541996990516	-0.8721907736119663	-0.4516877269998273	-0.04889000364014588	-1.0164466313649592	-0.2854853848758976	-0.656262452393048	-0.6195383972009549	-1.1771395427533284	-0.010457770630737762	0.24118043792502633	0.3235419475566366	0.015817895634643	-1.0769246982574718	-0.7271836495513904	-0.09064588187676684	-0.3115243227103131	-0.16555374358455735	0.4956514503948239	0.7927631126427813	-0.5313636771673658	0.27048153981245027	0.3095584491668365	-0.29236813847991416	-0.6604285507337073	-0.6574879565597548	0.07878537504764264	-0.24628097657373577	0.1974635140757245	-1.2612485749616924	-0.685987628330573	-1.1540393608407906	-0.9633560688863672	-0.3406710675618018	0.37762867643258013	-1.4907138391599182	-0.17701459848562817	-0.8006319595805207	-0.7099690203618125	-0.2613998142307552
-0.18313672264359365	-0.21565210188067985	-0.020216179478968165	0.10385971780698514	-0.24207670267303533	1.2894565420191977	-0.2936750440207498	-0.6511110108341553	0.5731343403279299	-0.2765879126741805	-0.08948888539071269	-0.9280610730074994	-0.5034304472752521	-0.032489813956023385	-1.017539249606535	-0.30817290596226155	-0.6805845939030393	-0.6101662894035238	-1.1849008636261633	0.008139853713013196	0.23339328671777534	0.35601883397746725	0.011657409047041743	-1.1110831572598605	-0.732163073400774	-0.028780531859383795	-0.2526739071531528	-0.15446663099448849	0.4681598303141964	0.7300536425669144	-0.6037241494364409	0.23318393688927128	0.297942270533936	-0.2932212202957054	-0.6460724148828073	-0.6647518048354366	0.052532084971705806	-0.3239794855501469	0.26887990246535914	-1.282779131060341	-0.7340329194855728	-1.1484210245830588	-0.9556530348863654	-0.41607278477775067	0.3753456985380173	-1.4922239546638427	-0.15089113507711377	-0.8411673196821823	-0.6473071762194185	-0.2964936856032604
-0.17717467136884008	-0.27690913887451324	0.005318362805382721	0.14180172803991928	-0.22515509066392442	1.366372395202813	-0.3704607563633364	-0.6855885117011771	0.6087287507026762	-0.3134558884659526	-0.06324720229005694	-0.9975223387425085	-0.5306111404536711	-0.0023231527142645427	-0.9633961135284604	-0.3654655471512107	-0.7328515592120988	-0.6467176392446282	-1.1771911320353483	0.06830994451207052	0.20120093561797345	0.34991274459259614	0.0008336010010046053	-1.1958909038895391	-0.705120518226362	0.003290941547317581	-0.26053139730027397	-0.14348158513016177	0.4469506232605857	0.7089951768006211	-0.6470153467424118	0.1489265616689353	0.28043795747592687	-0.3508318163906569	-0.6348706758387082	-0.6542306254944261	0.04864092176681101	-0.40529184899922477	0.3471756837802884	-1.297001562932715	-0.7873981168779701	-1.1239942659752138	-0.9012453032050086	-0.41195088418374387	0.3293491951141281	-1.4742121634972107	-0.15274612683038752	-0.8518109657398636	-0.6240861671639518	-0.3361954440828888
-0.22735680021294416	-0.35364289027990664	0.04072176131721875	0.1094734697915866	-0.20996644925575958	1.3538754165629796	-0.45706359064398744	-0.7461780201042224	0.6106677107292431	-0.35538031277373683	-0.04879670545527712	-1.0327224236217392	-0.5332397249338457	0.06659461663465961	-0.9256693497407245	-0.36361862332407907	-0.8046841452958737	-0.6638129023006238	-1.1540458872640544	0.06728901204858241	0.20345234681265753	0.356392093666583	-0.015591372286442251	-1.2185289060997344	-0.679669558877551	0.06693690811159916	-0.23059486806464208	-0.1397697087151361	0.38159159521986613	0.7104636432635325	-0.6903692263701682	0.07435854755794	0.2537968351265831	-0.4030808246402587	-0.7070574198142825	-0.6949832067745086	0.03983388741869663	-0.47765695679306425	0.38151960565032483	-1.3072427103996642	-0.8311991961594585	-1.1004708038388706	-0.8676485451951781	-0.4213829231744691	0.3391676045632851	-1.4642415780940894	-0.1766351683542766	-0.8554985751378421	-0.5779610670811552	-0.35973432604714345
-0.29482875530463754	-0.42014883071255066	0.09219410361318167	0.09978078663622522	-0.19599065864416754	1.23435641769418	-0.5095010031893156	-0.7903078035648214	0.6503229862227518	-0.40992851631392224	-0.028671053293007204	-1.048908600026039	-0.5562565699080178	0.11219151983648128	-0.9197011393854521	-0.3900240603450313	-0.8047837139848919	-0.7057175234923941	-1.1592644297475314	0.10715726949096023	0.22257167773607237	0.3512345230211089	-0.0039128252778699215	-1.252470503347795	-0.6949039952161882	0.11528416962834191	-0.24176290185502242	-0.1485683321810091	0.30705779783573056	0.6723659505478248	-0.7344961879666118	0.019102576801520423	0.23751785137449638	-0.43165054960102545	-0.7164964077016387	-0.716319848470017	0.02766115422300649	-0.5191046657679704	0.43354520408628094	-1.307923984337632	-0.9050671281275278	-1.090341578390635	-0.8817086038677185	-0.4045629353590364	0.3071852847210811	-1.4139298818114638	-0.17873558515282734	-0.8867597169436945	-0.544249878051687	-0.3948578255976189
-0.3000940706633226	-0.491259574183821	0.1479444844070462	0.05664140688706389	-0.1813198507994795	1.1530935614557574	-0.5775016904900903	-0.817405349911064	0.6501503479213824	-0.48236505229401627	-0.014161773043440573	-1.038323889761653	-0.5588449692125792	0.16626405791536542	-0.9071479530206835	-0.41734155851518384	-0.8235748148199062	-0.7542658443560615	-1.165071090046041	0.12823240488381332	0.25134447728105475	0.30345838063703245	-0.0022035721953494484	-1.2370549310863193	-0.6550320028143781	0.15045581384409407	-0.2935668486652908	-0.17100466918603596	0.2715818824478565	0.6448157871646762	-0.776961371565499	-0.03644895629580318	0.1832962687023433	-0.4446868838035848	-0.7733938737189329	-0.7626132622139841	0.0352557398743931	-0.5663654120997232	0.47926174552091494	-1.3210205415586525	-0.9669159684031076	-1.0897179402694428	-0.927835508785442	-0.40584591104061474	0.2931894383112418	-1.407577201822383	-0.24680414617715646	-0.9264820725462064	-0.5440972163186217	-0.4457646788123286
-0.3165279770421406	-0.5775324181944468	0.14239969065720454	0.011422809828194685	-0.10680554432012475	1.0937711732520914	-0.67874766863537	-0.870633987532394	0.5985598394138415	-0.521696838986903	-0.006090554613260875	-1.0482297680090835	-0.5065334444288154	0.23996721470868257	-0.8655688427740589	-0.4162534188941235	-0.8384802475659742	-0.7713015690943269	-1.1594260761645288	0.13575544622823837	0.2724407131824287	0.24302434350150515	-0.0478118721361956	-1.229425199345425	-0.6802782243335239	0.1188938502089711	-0.374701926104762	-0.17360797877967307	0.29278476280154114	0.6843246607819451	-0.8390182630735363	-0.03195877321281087	0.16193213789527428	-0.45147009769795143	-0.7721797133112001	-0.7927581763971846	0.04467109623297648	-0.5531843467040043	0.5338917432979168	-1.307648025274151	-1.0709499559824271	-1.0858236977413727	-0.9643655758819648	-0.4322809906974602	0.31162861067350206	-1.423449344102021	-0.2635035889819883	-0.9635506024533267	-0.5523651052416707	-0.45377134119228224
-0.344491699564535	-0.6017039159832878	0.14561260276679613	-0.06863985799826997	-0.07163172809906561	1.0226970967804196	-0.7723211044851463	-0.8684747987697572	0.5575131507451202	-0.5542503585853238	-0.07151266156909566	-1.0570350788290237	-0.45115129823312977	0.26160793015403616	-0.8332986665141917	-0.4407447942533504	-0.8210201311814146	-0.8025760119488099	-1.1559558371272947	0.17276726496958072	0.25237374023568576	0.1950198540134989	-0.043146951282527615	-1.2275010194550013	-0.7370819915835585	0.1265847801061763	-0.4133129933796729	-0.2339304216737413	0.3358885694008008	0.7074622990114106	-0.8910501619173615	-0.09135971023804859	0.11967258148012287	-0.4815473898160284	-0.8397814218600109	-0.8391549261611548	0.08491170210858924	-0.5164373273626246	0.538554706757819	-1.3231170638881509	-1.1698241962629718	-1.0874652922576935	-0.9915205314999875	-0.388743315315348	0.3186036124136177	-1.3993690550200426	-0.2891964293049227	-1.0485580545341873	-0.544665349856866	-0.46442902006773085
[truncated: 200 more rows]
[truncated: 8 more columns]
