# Supplementary material for: Obesity dysregulates feeding-evoked response dynamics in hypothalamic satiety neurons
Source: Sci Rep. 2025 Oct 14;15:35837. doi: 10.1038/s41598-025-19800-2 (PMC12521569; doi:10.1038/s41598-025-19800-2)
Supplement: Supplementary file 4 — Supplementary Material 4. [file 41598_2025_19800_MOESM4_ESM.zip › Fig 3_1/Fig 3b/NCD to_NCD_1st_MPK118_matrix_3.csv]

-1.2769012598162062	-0.27949364883694816	-0.5604050455088349	-1.6789820359543772	-0.013666296213084999	0.06147083918667068	-1.0191061808128883	-0.14695137524011043	-0.4359494232794148	-0.00934705071225706	-0.37969177241248536	-0.181289986488385	0.12929086470180773	1.3328050534010145	0.10807161761647406	-0.19153878072050265	0.9871256369346838	0.26521971894362584	0.34953540500338803	-0.09565111759509545	0.46038415122508913	-0.5727817903373543	-0.22478774785510378	-0.4934255421971535	-0.36253246718589915	0.2987398082787069	-0.98693281537447	-0.5365769417117625	-0.11357963328524441	-0.03386967521887983	-1.7915150259984713	-0.5618132842211373	-0.609617102513428	-0.2900547647688043	0.4843962692019237	-0.48110192571324645	-0.34522225062845824	0.49287987107853953	-1.1579360689403244	0.63747133085399	-0.2816870511027667	0.35459429322897046	-1.0888266132044921	-0.6711522665567854	-0.2423102750800819	-0.27322567841160145	0.5745109716914831	-0.17123286951585664	-0.04639677668523667	-0.6354250986659833
-1.4203969261535054	0.038968128465252216	-0.5331439545114622	-1.431039530507892	0.024928667484486293	0.10158481984047209	-1.057228943791889	-0.3810904766253915	-0.5496873065501925	0.06901114914368658	-0.3290551797704814	-0.23798774848934698	0.32799915833693527	1.3886318782228013	0.21234491996244595	-0.22181940566476904	0.9821027567040326	0.09888320687001431	0.20788637279386907	-0.20437258653856294	0.5107126110969691	-0.5274345204721786	-0.17973055564966944	-0.37120787343991335	-0.4497425819232322	0.503245781828922	-0.9843333799736345	-0.5526479329575464	-0.07745110873770672	0.1384737304184427	-1.7772530030214242	-0.390030107801111	-0.2516643923910735	-0.11642953193767684	0.4881603432829024	-0.5161574671668888	-0.48318685852821947	0.4166245193538228	-1.3564650406329741	0.5274136653539151	-0.3119728108681771	0.16616340319552197	-1.218759772274114	-0.8038601230371034	-0.13778962066223896	-0.2695752731062183	0.47342291781668605	-0.13318524110969615	-0.05076006136432554	-0.6760313074504258
-1.3734218612586402	0.012035595975525865	-0.37010574535575175	-1.2380935308626386	0.28529764130841717	0.10772092874850892	-1.060120719278842	-0.31874475516189776	-0.45430320328572765	-0.06460200470438278	-0.38109993978610684	-0.16162101342700388	0.3661568350267843	1.2968698752998968	0.22042812169469303	-0.19659723142652638	0.9286270285152546	0.08126314448950535	0.1648062748404102	-0.0722052535695904	0.48920027805706706	-0.4823462502773374	-0.1899093699902988	-0.37146901870991417	-0.25770279380653244	0.3292726819032084	-1.0920643105463625	-0.46708394786439	-0.13512138537123228	0.16682071656248595	-1.6838459440686577	-0.2902939493825586	-0.045129765464767956	-0.14313485120486516	0.271072734708959	-0.4565029617308185	-0.45164598437227155	0.35327985593587846	-1.434003336778751	0.4178767932565079	-0.273582750378267	0.055750493833440745	-1.1606829442746152	-0.8231664694458877	-0.13314081610125436	-0.23327188560716836	0.4813219099782526	-0.11878810026327151	0.12158645139693525	-0.6528321198818187
-1.405729400703969	0.023166110356881518	-0.36011636655671625	-1.2089465508235597	0.5163549419826438	0.1090353091791825	-1.0212571177778131	-0.3245912214603496	-0.4627525656879333	-0.033164160914568086	-0.4423637291027358	-0.041369322016617444	0.38086585859409566	1.1004401068699587	0.1404432166966253	-0.36235705471970314	0.8079669058328521	0.1916943478580424	0.11595933854805796	-0.1393195526058088	0.46048089021571414	-0.4790562846374389	-0.12387348753746752	-0.43434119119299575	-0.21555324278541538	0.23384266748783344	-1.0975844462829851	-0.5141832849975498	-0.18166824137890103	0.15702018880645266	-1.6221089997704115	-0.2537213935378012	-0.021949255039068423	-0.18868542750157372	0.14737466514293862	-0.4607358129884588	-0.43204498251764867	0.3564414396146989	-1.4385727798092187	0.34985286576349933	-0.26464152706780414	0.11500689682455628	-1.1442243957736868	-0.8537751947318972	-0.07999031261790529	-0.22217444000480283	0.35492299924056137	-0.015984489902192672	0.09761101010102764	-0.5998198279972338
-1.4331615716402397	0.025054128855843506	-0.4729887215058339	-1.2302003058428064	0.6035626537225105	0.09847021076667233	-0.9486499321168917	-0.4174665792783069	-0.5108764332618744	-0.05931137376285365	-0.42430557789185386	-0.0336048495498896	0.4094290060143476	1.0306836875644454	0.17217934621202619	-0.3969169760609983	0.7345152182368941	0.13663022145154843	-0.0016036822516641847	-0.13094063314338683	0.4349127749939221	-0.49715031419235683	-0.12139913428900653	-0.3575238239052113	-0.2350299966013491	0.3360192256592791	-1.0622449688895355	-0.4824705263544472	-0.20177319049602965	0.1881220498616328	-1.5221207001805752	-0.28566199055299774	0.024604019179655528	-0.19940187055414757	0.20278139847937782	-0.4696597754598118	-0.4615068650970967	0.3534086217175384	-1.4743585672906672	0.3508803419539903	-0.2020120209191329	0.02726810865102569	-1.0959852490231379	-0.7581473337970646	-0.12357930939416942	-0.19731261818719945	0.3588684856806542	-0.05122097500304455	0.05065237076586311	-0.6282096606297705
-1.412929157797554	0.029052128907789163	-0.6198892362745291	-1.2210357190241066	0.5912925982344756	0.097214636171513	-0.9615426697582304	-0.48185777235507715	-0.496123754631888	-0.15888772317751867	-0.47422404771613474	-0.09305202609721225	0.41699156707980256	0.9799095547938962	0.1746876647495633	-0.4204835801185422	0.7340625158550981	0.08786633010218851	-0.030444871646626206	-0.16255189913055326	0.3979915330642068	-0.4468298041057311	-0.09563442269829654	-0.3167505791971973	-0.23507921025947798	0.4019149949701657	-1.0609927914692572	-0.47164585883195304	-0.1586576100828879	0.17157386973243224	-1.4560077418621458	-0.2783356394732452	0.09224870728634384	-0.23331717576581665	0.19178787191438906	-0.40710168651538803	-0.4580186782187486	0.3046004211940033	-1.4934851158260365	0.3366372257385011	-0.15833028155596737	-0.11289643363872061	-1.0234670489478848	-0.7372987140832662	-0.17642193236155126	-0.1765988095560818	0.3312235167304231	0.06092320726255104	-0.015071624752106069	-0.7303818785490698
-1.4010879329329768	0.04362168369733187	-0.6867467993333898	-1.127870762811914	0.5384975472026383	0.122144360037194	-0.9758215781386476	-0.4717641770434645	-0.45037910224196936	-0.2628187774993302	-0.5119093901501868	-0.08377412976642591	0.3725031613070181	0.973910826075261	0.1600876393758512	-0.4409864752885961	0.7795114757423208	0.08846602818788737	-0.028428447231759198	-0.2182218947607797	0.3473759081052833	-0.39013726419881667	-0.10912896775170366	-0.3390958177809226	-0.24410405048484934	0.3834199095593797	-1.0986730707231502	-0.5025198436275652	-0.18660139341279466	0.1856992475815432	-1.4024794306612762	-0.3197597397201556	0.1847897712783811	-0.25031388630333523	0.16424470135480537	-0.36665006041408	-0.4518646674224755	0.2684235712881706	-1.5469078185323863	0.30343397387955745	-0.09856013188735478	-0.22421062534467767	-0.9855078662119302	-0.697924118644954	-0.17991078956601367	-0.17719714666628808	0.3020988471637026	0.059481677469845916	-0.014544798527890824	-0.7896813994731325
-1.3574203706623218	0.04596110684389323	-0.7396569315129825	-1.0573181249748402	0.5428630954262572	0.18483708126019477	-0.9710608342477758	-0.490503078902789	-0.40975842964526377	-0.35420069715588776	-0.5218188286598381	-0.016607587804240716	0.3669973506591999	0.8763413202230834	0.20463971616834764	-0.4678518724037235	0.7726884855759371	0.09187975260736078	-0.07433519877881972	-0.20979110638350906	0.34260155820219246	-0.36033786893982256	-0.14807153010669033	-0.3610562950342258	-0.22439409085298095	0.34521726990859336	-1.0659704341291687	-0.510563466000166	-0.22864217738172105	0.20111514625046606	-1.3005590213801241	-0.32085682187520126	0.2715233098204392	-0.2624839385601794	0.15020047388431523	-0.3157232724594372	-0.4517561072714621	0.2216562840395497	-1.5471837100003143	0.28031442052007005	-0.07410164991151559	-0.2678232587637103	-0.9437874915531429	-0.6017938579819979	-0.15555968087735972	-0.22079112852065708	0.2552633798619872	0.020139823037770184	-0.001001647693409935	-0.8466055586443229
-1.3409234653082942	0.025519629417393497	-0.729727013302035	-0.9875244428540602	0.5361690026732834	0.19050297684061515	-0.9516616415266791	-0.5510036390167716	-0.3534151026643055	-0.3201702450506529	-0.5032361244665776	0.004844293501887793	0.34063404349998627	0.7699644149355334	0.23235324996455553	-0.48386286698730707	0.748508742639909	0.08035987409978614	-0.11802884488424811	-0.22810040316121702	0.3115596788125114	-0.2636954538780299	-0.11548579765454739	-0.3898811622418761	-0.21087511360072425	0.35124920872018894	-1.0240800671068897	-0.52177029870573	-0.24192742657414135	0.21561522420978785	-1.2850553639178193	-0.28095202760521854	0.35827163156647246	-0.2928233453405691	0.21527566966010117	-0.27112799106004526	-0.5041707607713357	0.18284427347665225	-1.5966601964109868	0.30071723245245097	-0.08143040906305284	-0.27982308404453565	-0.9013638292382934	-0.5406539910101779	-0.15154990368129817	-0.2511766611030929	0.1945574197979521	-0.0008613031784493186	0.017062620216575706	-0.9079738781128229
-1.341857443949876	0.020230715594429797	-0.704670412260641	-0.9775029971174429	0.5154313406170752	0.18629462589756277	-0.9385387389167142	-0.609760813790307	-0.35074856978329544	-0.3218131974733566	-0.5035973130164884	-0.011434746617907604	0.35309400898366244	0.7663554787508258	0.2336889028222175	-0.48021704491673267	0.7707185455598262	0.07079924791672473	-0.12882606659760928	-0.2762668443787616	0.2685492817338256	-0.22923435693781768	-0.11367488716464466	-0.3928348517066242	-0.21038907304795126	0.37982483586795224	-1.0077507233469443	-0.5511053987449743	-0.2422962053241926	0.23355620216939	-1.2149579126929204	-0.2690694002629893	0.3935561567355327	-0.32450486855296407	0.25931192990527385	-0.22838160399401705	-0.5393295495900862	0.14473642413365678	-1.5900724158894648	0.2964193811411514	-0.08113149858231115	-0.2972256738943109	-0.8861536150309244	-0.4297580322237482	-0.12975680764748346	-0.28704214228149205	0.1884472285897239	-0.06025700638282315	0.049995938826364224	-0.9918328015239609
-1.3233975591378457	0.1160764943847401	-0.6385781983984409	-0.8795820824263527	0.5084702910129423	0.20635581664128622	-0.934808062224139	-0.7017418997419552	-0.36231337416771414	-0.37583820338444823	-0.5108466097072661	-0.005300396514213571	0.395881280437309	0.6895226085538043	0.2876843295364013	-0.5115641492667813	0.7784788021540964	0.02894066855740296	-0.1772820432251117	-0.3057901555748655	0.2133615014391912	-0.16697128274214082	-0.1223235816821455	-0.391644724665825	-0.1715832063904673	0.40831875633167664	-0.9890794083138627	-0.6095710872711795	-0.2696124046836204	0.26694517951451896	-1.1204215733109204	-0.23948633842793177	0.4944526484965981	-0.3517246575954315	0.19608955520488588	-0.14495789000477938	-0.546098524923364	0.05329907509919372	-1.6491538287039689	0.22655795241051405	-0.04352055883070305	-0.39879111135876355	-0.853553083007182	-0.2670771926442047	-0.05988016925129251	-0.3208692314447251	0.12102512036800887	-0.04595307188357691	0.06214623222939823	-1.0804973212427027
-1.2253931498883082	0.16690793738401283	-0.6285430667194082	-0.8256430980648849	0.5107168889291908	0.21167144413001795	-0.960185539480193	-0.7154694478445027	-0.3390260810025462	-0.46670355367646305	-0.5070573206447803	0.0031036192483747753	0.3856848726540227	0.5478979708879008	0.34558026194361463	-0.5575603739612132	0.7447190718306123	0.01245484889261494	-0.2149491250408048	-0.32512252282615606	0.17597732313142966	-0.07162412652016334	-0.13830080268009598	-0.42997913051942743	-0.14010784583120905	0.40432441366425353	-0.9814285988370403	-0.6075963972258203	-0.28059130125815246	0.2563196747229141	-1.0745190813267247	-0.230016917062121	0.507788747942054	-0.3958348546066901	0.1749184218295589	-0.09109853459243708	-0.52210297250802	0.0070316536912492485	-1.6520491087241953	0.22328916111792055	-0.01846466207369148	-0.44012573618694006	-0.8045530046207989	-0.08803729679378573	-0.019027675694596263	-0.3223844698574517	0.08858462115116034	-0.019743646428548624	0.07442839379162283	-1.1794975826388565
-1.1622947710960474	0.21795068311910315	-0.6829781003713034	-0.8275150996959398	0.4522145714737529	0.20894117319546623	-0.9551907846910931	-0.7920077206875122	-0.340395243077988	-0.481240427478418	-0.4882461615029908	-0.04171267888043267	0.3361419351420432	0.41843570988813167	0.3802864268097859	-0.5916749732567259	0.681895101699136	0.041071183585923224	-0.2664006915717461	-0.35490082319143523	0.17444401013004712	0.008012913491804514	-0.1593476448161651	-0.47714387299748884	-0.16783880678332472	0.47341998527783086	-0.9476520568003804	-0.6162653532115819	-0.27850982918008393	0.24923097319793847	-1.0154871510976404	-0.21022671509735158	0.4905694414617243	-0.38642902927087786	0.2225285931506419	-0.03693086259908314	-0.530994720674242	-0.050886086319543375	-1.6712945028149804	0.21809081636400393	-0.04462601916726936	-0.4322531397134628	-0.7801835974680927	0.06847976958399091	-0.0017400891079160138	-0.36382361471538754	0.04987404630352378	-0.04095282549370808	0.04720925434465292	-1.257751698787189
-1.1020105105586393	0.2442024781464111	-0.6903769946791609	-0.8054823547971026	0.3035658106607281	0.17644884886588652	-0.9774445717924284	-0.8515711122321065	-0.3385235421134326	-0.5269611206172702	-0.4956843483188097	-0.12845690893221395	0.2857349128994999	0.3595024065008096	0.40125583987500074	-0.5787459809861807	0.6725066103237777	-0.037013671440764104	-0.30188179105436064	-0.34973698455772856	0.1883502400321754	0.028106375846538644	-0.20270433747678976	-0.4769560054267271	-0.1903045171912321	0.5223292778023734	-0.907437726493419	-0.5465974519743572	-0.28707133535408935	0.20995081122976678	-0.9352716140531683	-0.16610911805568732	0.47220931235981345	-0.38221401277615036	0.20935985077037253	0.04646406441444039	-0.555422203242208	-0.1339771102679746	-1.7214978997770671	0.20807894437134217	-0.05167543617190902	-0.5198410154945297	-0.737456469665859	0.2355416442331486	0.012853447348975639	-0.3964736082731303	0.048380956351156496	-0.05845817372522484	0.06896071327931651	-1.354000739862233
-1.0188600164092856	0.24536292992798708	-0.6145710086521837	-0.7629357604912917	0.1945570219699541	0.13693132740086314	-1.0258818111989032	-0.8828814836605441	-0.36281591305682553	-0.5848762236248546	-0.5353066046154974	-0.13775825988522167	0.3025247758891721	0.28879037188581524	0.3876327580984049	-0.5956911537669016	0.706738130388878	-0.07726067877260825	-0.2416823269828965	-0.3639153678291916	0.2021210353474312	0.10255493797998785	-0.24426379887964664	-0.5075924394286442	-0.20559205858076696	0.5120740890485774	-0.8996714795954375	-0.574045085330541	-0.2829871114512968	0.16546506387625254	-0.8952403564324634	-0.15960552469906933	0.3924503991566236	-0.3972535593621585	0.1366759534483522	0.09965553508650121	-0.5586141235249482	-0.23954884891173336	-1.7339185246324007	0.16195003551988557	-0.12437932268628171	-0.573096321990302	-0.7198864602204604	0.35965022313420353	0.009426220884887588	-0.4430412523741391	-0.03108059925082714	-0.06687665075123017	0.05632561046749431	-1.3971989841770598
-0.9580714074054242	0.28041862488874775	-0.519033548449965	-0.7218015907422457	0.16240457492312002	0.14018034981298036	-1.0745896177177723	-0.8677372135118262	-0.39230930510515183	-0.6001597191765025	-0.5284223253285164	-0.12679607093918938	0.2725313654762717	0.20433706721964778	0.3796758563932254	-0.591975677127412	0.6816299533746932	-0.06559591118323013	-0.23304034918171443	-0.34484414890575177	0.1865388024327506	0.1756410725372804	-0.29203607439192397	-0.5569439604303569	-0.22583800011080374	0.4788710352759445	-0.8686111932373434	-0.5886064095459805	-0.30304801794392594	0.15414050810749375	-0.8244735848314159	-0.12792345561854337	0.30089226338830766	-0.3762926575261937	0.1311497762872353	0.10447856418580617	-0.5669094701370343	-0.31324338181311673	-1.7724662069628394	0.16462036030059607	-0.19825490082100156	-0.5536845168412857	-0.7270960425348952	0.5489315266123865	0.07780437994994342	-0.4965062412363751	-0.07191427884442944	-0.09490584290974832	0.07249788272582995	-1.380598687062893
-0.880940202562231	0.3035522768415446	-0.4662042230150578	-0.7786045084845563	0.1962567207974994	0.1231434591813767	-1.0971712348124307	-0.8359301751591552	-0.44815009319699534	-0.6115642427901784	-0.5104956314343865	-0.14995236499120312	0.24018381808383232	0.08929474388559552	0.3328892743667675	-0.6001265358595174	0.5893384192233972	-0.08468257698344692	-0.24733427735431812	-0.3046383929025131	0.2009189324651956	0.2308401540003407	-0.3177722061583518	-0.6014986335119014	-0.25353013228843035	0.4880656084196251	-0.8135216446894067	-0.5094027374723232	-0.3131335753675817	0.10606804423063317	-0.7752155034176527	-0.04167207341323862	0.23273388257705627	-0.36604946383241366	0.1467496527262731	0.11908001776457289	-0.5653445124589854	-0.3569397513554794	-1.7330195970802695	0.18885408269822868	-0.28496851016283864	-0.49435638388585107	-0.7195847002069374	0.7487552443537169	0.11613263573596869	-0.5276038519063533	-0.10620572844533112	-0.04729434610956825	0.05788475752615481	-1.3760457203051717
-0.7940558242349005	0.2778030396724002	-0.42603210502464484	-0.8146482893491573	0.1855547452691894	0.0455344577625307	-1.08194360320118	-0.850051257163417	-0.4898774868239159	-0.5825708435533722	-0.5213351167855793	-0.1947379474900208	0.2143974916900207	0.0918566558257197	0.2936568773877585	-0.6099121533462417	0.5287588736410822	-0.12959603791132437	-0.21134733023938052	-0.3080579577992621	0.23226357466459308	0.31477480233512833	-0.29537991383298146	-0.6579604429560366	-0.2894393036455371	0.5146310083054927	-0.8257587290779963	-0.44448677115743546	-0.29504094665769476	0.07014005318666729	-0.8178283058728704	-0.04894484309273753	0.1941413294709323	-0.38361384703159934	0.16361715186548342	0.12375547998369843	-0.6273063200491571	-0.3750458404884701	-1.748147119107352	0.1762255858522164	-0.37003958366690115	-0.4863370670308121	-0.7247995312631478	0.8671182034913416	0.17217071424485955	-0.5139961656030521	-0.1396070378127976	0.03654650768227559	0.04246006137616993	-1.3814143330259867
-0.7115899770375937	0.24961525471421608	-0.47321748590581	-0.8691425398531708	0.17103468792866824	0.01009134061522344	-1.1010221635549593	-0.8057230556689703	-0.5722451491339619	-0.6516494250733242	-0.5814545042185142	-0.21266380854947298	0.20475322469124602	0.10808170941465582	0.22949177249419214	-0.630046570992754	0.4929065877617793	-0.13087043429900774	-0.17463311878365712	-0.29245927253718246	0.29657541378362123	0.3103177752497093	-0.33614683472400425	-0.6541818933492611	-0.32306570958799413	0.5105441028211855	-0.8470522081233366	-0.42737221067878417	-0.2659542202209066	0.02955337828565638	-0.7262642474732404	-0.04463316545810934	0.17536956164686301	-0.3514730307677159	0.05573857365094498	0.11021658865336723	-0.6157096694631785	-0.39091728901988454	-1.7243539860502974	0.1327067811486447	-0.4364057384259912	-0.48994638841721355	-0.7417346689917823	1.026029437704428	0.2193177388969651	-0.5318665006278678	-0.13154465279306532	0.04282074029348594	0.01897007590159392	-1.360041309620002
-0.6344076064079485	0.19906935595253566	-0.5702386466450284	-0.86944308439149	0.17183007436265346	0.006851769140956957	-1.1371421572734388	-0.6855934396371367	-0.6346343266278247	-0.695339158717567	-0.6436223284804445	-0.17880969936669736	0.21630450901355208	0.10453094844165711	0.2183921652583804	-0.6621556283710663	0.4323133490735085	-0.13376798458678002	-0.16996123438095545	-0.2313878883219244	0.36827774901506954	0.37433043687356693	-0.359075548366678	-0.6936700864866914	-0.33902788661688155	0.4761415892131143	-0.820037817959283	-0.3249060413815698	-0.284305539970231	-0.038908417422928096	-0.7321601942994536	-0.039346993518000216	0.2013241476330226	-0.33444643665829366	-0.03278066434735307	0.07097536712347718	-0.5434643875012857	-0.38918278835832837	-1.7140675239347662	0.14911393091899067	-0.4790490515398127	-0.5162065420427129	-0.6841416149822156	1.0934954625699098	0.23723179540309364	-0.522959511682729	-0.19566331829035807	0.15764846787039133	-0.06200957888583074	-1.332113535495057
-0.5455533453022213	0.14574339849365384	-0.6818931035028353	-0.8416541703304962	0.1944957511176928	-0.019263272348032944	-1.1542895269678608	-0.5919065877735754	-0.6192171514225232	-0.7258084956516135	-0.6688187396194102	-0.16310633353437004	0.2328926482514439	0.06805547939883064	0.18143208619490542	-0.6926528620357449	0.3397006493461262	-0.12481610799036033	-0.14849838315169844	-0.22538394044485122	0.41687639481086053	0.405321980184081	-0.3457639455950795	-0.720908753211823	-0.3924100064940566	0.4379787111691841	-0.7993239185051563	-0.17156173017157186	-0.24399344113119956	-0.06328913469377001	-0.7179844555142838	-0.06587117957427556	0.22572474668790982	-0.3379602608552904	0.013867007670746176	0.043644555017403185	-0.5353370854912904	-0.37166382002449144	-1.7239418195496021	0.2217213370797885	-0.539551931376526	-0.5041083985802758	-0.6455594418246084	1.1028177306360742	0.21587789124402296	-0.5239611316647674	-0.17485929756431856	0.2200214576014273	-0.09719607615681547	-1.281133549729224
-0.4902906412351616	0.142989609866312	-0.6869313670737789	-0.8489629283184087	0.211557414181646	-0.0215672009751133	-1.0940088922130828	-0.5523062211535139	-0.6377610928282017	-0.7036496521334294	-0.7197616405722941	-0.1324345830159033	0.19691823257957236	0.04715088433710566	0.07710682040922232	-0.7212439389608224	0.3416027462463579	-0.12630561488849457	-0.10858030322796541	-0.21503778570140758	0.410688122504414	0.45594748471007573	-0.3457848308512864	-0.7002170750481407	-0.39781167317518706	0.4200613781289858	-0.7944891839832857	-0.04908539440254295	-0.2185915011737717	-0.08611303816771934	-0.6440105605372481	-0.08048469395057978	0.3055400831592285	-0.35928755481957103	-0.042309515676597166	0.030882104919882348	-0.5406900108114051	-0.35538688719387895	-1.7134669745855926	0.2500899059377877	-0.5807116637336487	-0.4562943222349693	-0.567276885242834	1.09136958325744	0.18901311707925678	-0.5373997465644504	-0.17312412555522255	0.21824505427871027	-0.12757908180553315	-1.1715228472380343
-0.4473393999748323	0.10578662223885615	-0.6387263505812832	-0.8100498231395405	0.2372571327690328	-0.002676876420630836	-1.0204948056754342	-0.5092631114001822	-0.6900661608787836	-0.7228566202571335	-0.7422663674294196	-0.1034752288693721	0.19217668459958173	0.06842279949948629	0.04935076560390134	-0.7553062973296485	0.41816712579194215	-0.13218113790533406	-0.04503753646340015	-0.2617550042565974	0.3852227924601596	0.49903207986912523	-0.36253370710486593	-0.6664984912883148	-0.4245897828736916	0.3269579686837968	-0.7226134194710235	0.026655473325325602	-0.2210090272988729	-0.13607109155486663	-0.5941350864107632	-0.131051699345314	0.3942917246320163	-0.38668512171371666	-0.057559149587020866	-0.022618354926081913	-0.5292310795013327	-0.37020049498258745	-1.6999944401333913	0.2528514247022837	-0.6015444129957385	-0.4840286663609164	-0.48455545192533805	1.0778274766761347	0.1876488813022896	-0.5581865633016747	-0.14044304789690534	0.2679843473147703	-0.15955614079034458	-1.0537275108166595
-0.4416941082029754	0.06948138569439043	-0.6406784734610945	-0.7567469689219587	0.3480688730198677	0.03285864989676835	-0.9546439241782115	-0.5465484130674028	-0.7507336298826488	-0.8114474936957816	-0.7417545772933288	-0.053575493977239465	0.2189830676969847	0.12007267003381936	0.10583394199407356	-0.7503102809018563	0.48857334214024545	-0.10063198677281293	-0.03378425772210862	-0.3030414462410745	0.3317602311395572	0.5826103803816336	-0.39690973959670794	-0.6586598711179841	-0.41952257053329306	0.2458284595186604	-0.6567337018999297	0.057605867318798534	-0.1928309768899053	-0.14165050621467545	-0.5708055442732279	-0.22114018770171576	0.4959192075269658	-0.4226759635189602	0.04747959395054322	-0.055855205203767425	-0.510511154597689	-0.32806978090463856	-1.627920932346025	0.23099938997580138	-0.6379655980496058	-0.4670063074258957	-0.44924691770231623	1.054792329441253	0.14102506229719608	-0.5536254779358939	-0.08596556344148747	0.24317301706743502	-0.19544852056052453	-0.9056222632693152
-0.4134067376931524	0.048803414184889204	-0.6837787757712254	-0.6992203183676421	0.37790210484406894	0.09177894676860579	-0.9170222114073479	-0.5959816991764979	-0.715349507743823	-0.8103856591213023	-0.7351459754861374	-0.019915551455470224	0.171938801192882	0.14440558603499082	0.10917908842523012	-0.7602972170816666	0.5266239939395789	-0.03372611135273813	-0.05132417322720969	-0.3611056828245081	0.3048904927989267	0.6574353851393707	-0.40682583939873834	-0.6556549994235118	-0.392934595836712	0.1987589815391272	-0.5269631398812706	0.16517001390582592	-0.19267367210779268	-0.15598873143375877	-0.5767294147861304	-0.22025567671832347	0.6593598593029133	-0.43406660861082325	0.07682790224593303	-0.07656447482130022	-0.4940855786596822	-0.2661240596377678	-1.5747059384371334	0.2279413708980956	-0.6550893954199472	-0.43421360347850896	-0.35714610387790924	1.0740542004970517	0.14533232983860403	-0.5874781839784632	0.008013397487897006	0.2905557346518113	-0.2041188520272823	-0.7875522274303164
-0.3293157676594926	0.05064917213668768	-0.6723220367494734	-0.7079671078460763	0.41050841005580113	0.09752616708583753	-0.8293870984324163	-0.6003309272971651	-0.7327294049879827	-0.7382130474035359	-0.7220449137729628	0.038594432714898166	0.23058218342435186	0.11791189496552028	0.11260542773092963	-0.7434628969990377	0.5381573236389553	-0.007370193820061882	-0.011228536350843116	-0.4302313988399806	0.3239613755629679	0.629052147129521	-0.4340052522914341	-0.6576597426830773	-0.3552890108475888	0.1443969677433843	-0.45587653668236944	0.26264089497459053	-0.21611167746886983	-0.19874343778922296	-0.6621346206608059	-0.2659102334750644	0.7940384919740777	-0.454605555179527	0.07305095304832795	-0.10001388787479151	-0.46402889882023735	-0.20627867029292965	-1.520853730060909	0.2251863728390652	-0.640846056791508	-0.41906647075353715	-0.3086045439536331	0.9926006239180506	0.08432150292149172	-0.5794127095195135	0.05636064253163027	0.24757215728244492	-0.19343462227642144	-0.7063003658424944
-0.296834020893626	0.02439509275547962	-0.6011828444820456	-0.6743195968878937	0.425587847584559	0.09205407407047146	-0.7314346458859624	-0.6245902568176516	-0.7581204387578312	-0.6882165850060986	-0.7284518626088263	0.06084022773506986	0.2741389166115933	0.12945740708166603	0.1315883217990011	-0.7229984695961387	0.5766822548355324	0.015884644787005974	0.02487075411320401	-0.48860420927306675	0.3058469995687166	0.6138176079003708	-0.49102628870874454	-0.6229928482899495	-0.2985841100030766	0.08890054520295784	-0.3572161802299386	0.24240960453834823	-0.24633889750712049	-0.23262935882156963	-0.7211612453894182	-0.2874016216823782	0.8725478668410567	-0.4643450718412706	0.07417318251003943	-0.13859879326211771	-0.47033732714378945	-0.1620552990746364	-1.4838156391471289	0.221385568694696	-0.6395828455790258	-0.4597331685113687	-0.30152167471846963	0.9157475331635172	0.06024830625492633	-0.5746710251544142	0.11840732620177061	0.2067193667269446	-0.16137805454856896	-0.583480143151071
-0.3007506400232166	0.08524228543254816	-0.5117043728163859	-0.6627883902966015	0.4675651892560363	0.09285005305831465	-0.6981420069133891	-0.5869032791679919	-0.8152932113032183	-0.7215648657398684	-0.7018298415396488	0.050832417292295	0.3407306305884682	0.14482887872241304	0.08516331870717322	-0.71866884352584	0.6313949269291084	0.06657459721420671	0.022038326225288982	-0.5774972523255066	0.2303165815545571	0.5369362350704616	-0.5416511604516219	-0.5461253680286628	-0.2599042364191563	0.05049263281322347	-0.2064328973291138	0.2806069045342488	-0.2621309946753236	-0.28808710578006547	-0.6970143769424609	-0.24145663887833507	0.868915794984624	-0.4350735997806642	0.03857787043649615	-0.22325779135407497	-0.46838404694465857	-0.13104534366304252	-1.4369083098761912	0.23264260775302179	-0.6347575955042757	-0.49693447059042367	-0.2690374052107602	0.8890734934117968	0.00027815372781351405	-0.5773198104777605	0.1538204727860225	0.15050846293270467	-0.14732536902545262	-0.44064912442207776
-0.37835451927458486	0.15095286756429235	-0.41651877404842025	-0.6110165611710852	0.4775943200548848	0.10432349160866698	-0.6680432051246749	-0.5899579164533659	-0.8574423786406458	-0.6851423328678792	-0.6419261462089578	-0.006191149783920924	0.4167929627674825	0.14480089242903002	0.13642958226506408	-0.6784484266526722	0.7072920787662345	0.09379407999028841	0.050626973884744554	-0.6290385703218527	0.16702509693913056	0.5580505133672117	-0.5918340342197296	-0.5113013378345594	-0.21935279299703234	-0.006742299411515429	-0.14207252761931796	0.35926841010619237	-0.33179936895655937	-0.3717236142937163	-0.7608520294983105	-0.26693487328511634	0.8403555054928036	-0.44481093907702157	0.07563164086359311	-0.27284537480017823	-0.4482763034376648	-0.1472263417225515	-1.398010412451602	0.23787298067789964	-0.6415637630666657	-0.48894170313776353	-0.24230878340687312	0.7908998441201186	-0.011707386159653596	-0.5516119912200841	0.16134757077348733	0.13614172629578652	-0.1753085681006718	-0.27614784343008075
-0.42033361059232827	0.267148813079348	-0.3244912133544351	-0.5405678432024008	0.4809188311127682	0.10774158079788562	-0.6668678844935917	-0.6082070333852629	-0.8792374389820174	-0.5699907615225472	-0.547957137854757	-0.03260110664129219	0.40710502361625994	0.09511939119598471	0.12865130488387833	-0.6525407495227822	0.7402675675667166	0.10018467100492645	0.07844371777030948	-0.7451872455291773	0.10340748100156502	0.5448977956261105	-0.6289676899876329	-0.4520331009305457	-0.1941610506338471	-0.062068123538048955	-0.07404675063308204	0.3237566921917139	-0.39355133596748326	-0.3694429117829473	-0.728119553064314	-0.31723499316108195	0.8126426211988923	-0.44266492371957533	0.09103666168925245	-0.3190430900780861	-0.5065456832686209	-0.1402205451714107	-1.357511892972162	0.22572787907085576	-0.6484469997592718	-0.42431067639162146	-0.30494815314042256	0.7324688063326301	-0.06628140676155458	-0.5365979382412343	0.21382825416471235	0.05731756707272519	-0.11017733288651262	-0.08349762006407899
-0.4469373830812825	0.3701480461098272	-0.31793656861792413	-0.5659011870893259	0.48163252307707116	0.08993706399198967	-0.6445210452107464	-0.6024845076489601	-0.9244646570152651	-0.5056688033350705	-0.5059609921487662	0.02232611868811312	0.3546526889007689	0.039849960050751684	0.04715097998962457	-0.6190581380232864	0.7487709863661159	0.14219550644242535	0.06805327295575665	-0.8047023335302592	0.09117725411198907	0.559784024953786	-0.7086722031707928	-0.42188153350080465	-0.15713970405465022	-0.09710199269293979	0.022985280247504274	0.2981011333144725	-0.45857480812771395	-0.4038944173150556	-0.6145959444435464	-0.27452495257408854	0.8050999990848858	-0.44118088792210636	0.04621169013428565	-0.3575113678581973	-0.5456289865742248	-0.12572032430164082	-1.313450535459098	0.18703207293071747	-0.6781824377667156	-0.4402962112969441	-0.33672047802748234	0.6611688570794503	-0.07578745672973902	-0.5526789342444299	0.24243002362487057	-0.025189488938088644	-0.05817376684350334	0.0172790308993675
-0.48446505097771314	0.3535430776053461	-0.31002567779582935	-0.5526017543353665	0.5042925266050491	0.06924476062070287	-0.6638229308001529	-0.6122156511289301	-0.9670138042848435	-0.5030988917165109	-0.46440771720892	0.024481697721332314	0.3804826874470284	0.015511213571790722	0.02971724596782659	-0.5829634801894442	0.6786423666203996	0.21921495932207208	0.07197097669630445	-0.8642229647741505	0.15804324443095266	0.4585289969413962	-0.7610254947483586	-0.41654418777556523	-0.17510746173634867	-0.16747531685790285	0.10963296744305133	0.19524124836442103	-0.5719329230147283	-0.42115833217338966	-0.5225307117152006	-0.27288408023009625	0.759705789994045	-0.4355305239392554	0.08922510747883675	-0.3756863074642705	-0.6176237694658856	-0.1432188265509761	-1.3023662909449802	0.16062268838681656	-0.702928853797694	-0.4872467333964914	-0.394646643740289	0.6709108745894435	-0.07621887191236293	-0.5623890123567536	0.2676697093654969	-0.015200958470288817	0.01868209911277475	0.05465646499052362
-0.49146867255656623	0.37260372655312335	-0.29830313632838845	-0.5776574651510189	0.5163288451381618	0.040266084963050945	-0.7437418705697967	-0.6408472779988045	-0.9921228009230474	-0.4767458634355702	-0.4588086565429975	0.04190952678023381	0.38530742047929917	0.005337029831424499	-0.0135574735917455	-0.5348865376101404	0.6335883135378821	0.2341542736594621	0.04948378081142476	-0.9265314776010098	0.18884614828285845	0.46055723229075696	-0.7363292288962111	-0.36045309993240615	-0.1491941226791197	-0.19690378430353944	0.18009405533081693	0.1056996724609129	-0.624648755013815	-0.41618717561861807	-0.45608769542009175	-0.276398444342059	0.761051827609337	-0.44052475499140975	0.017843689845779397	-0.38198446729105084	-0.6934598992408949	-0.07856902386925962	-1.2675243141775474	0.1484119002614833	-0.7072820554498583	-0.4630588304934206	-0.4768350983326021	0.6845742775879771	-0.09208485368183313	-0.5310160202339131	0.28491768000357304	-0.04340360415190082	0.06177583784108529	0.0965474218204612
-0.42936559013409453	0.4025493218379278	-0.25433788671548496	-0.5950796142400377	0.4825561244426392	0.03208052268042277	-0.8116327422001415	-0.6098164513419284	-0.9929945520572231	-0.4016584601850647	-0.4136077601344465	0.035629277434088884	0.38433103592815615	-0.061512896296683064	-0.11263984482529472	-0.5011044964089035	0.585764518568574	0.28329264555665795	0.08362575664949291	-1.0038926909099837	0.22787646143981677	0.40615122568028655	-0.7340197592493796	-0.3262070288977819	-0.13787879928156085	-0.20960583255378912	0.15683790087721555	0.06630879728997606	-0.71707610460875	-0.3740529349915901	-0.406781166409921	-0.2534178739420795	0.7591779367077708	-0.4310585581680881	-0.12834763717645656	-0.42434315686847734	-0.692546076632534	-0.07499641299335315	-1.2891238617170937	0.18379737150272343	-0.7516353398903936	-0.4592077698116843	-0.5116028159080109	0.731335642434843	-0.07494298445736833	-0.5446121789415127	0.262348414963253	-0.0077319899543218775	0.08071055411069288	0.15617128259414517
-0.4400032007840421	0.4426226001416649	-0.16461539968984856	-0.604342585593702	0.4402077537213562	-0.008108015371976657	-0.8104788951494066	-0.5383344106292167	-1.0661754957974054	-0.40230371937933523	-0.364535892447176	0.009355346938101413	0.43001210738801265	-0.11951332323789612	-0.22759271660277958	-0.46569661563565334	0.49008954241804475	0.3352965549251881	0.12232332046101106	-1.049015525013748	0.23022407489477176	0.31700264605110445	-0.7488013542907107	-0.31063544303571927	-0.15669758290560018	-0.27184134240114777	0.14451540475939417	0.055707571753698205	-0.8091124317038867	-0.34074278917071144	-0.3118378392944106	-0.3014294087066892	0.7325593680862743	-0.44218449207912414	-0.16507974052484548	-0.41481386079566196	-0.6992243155896282	-0.0813460157101436	-1.2857696355626564	0.23591401404029141	-0.7491245721325057	-0.45713831376318936	-0.6092489598510586	0.6696551374700366	-0.04642483455281306	-0.5005306529800653	0.2753546869551752	-0.06332832997277263	0.1211009955756045	0.17433807074623997
-0.5430949510865092	0.4349117635497155	-0.10287188813580053	-0.558764938970942	0.37645656658886567	0.0002466136877524672	-0.8134193440851512	-0.5281744508977243	-1.0657960276566458	-0.4396929049140061	-0.3579209092168426	-0.03678391725384193	0.3970177962140923	-0.1511623227676719	-0.26860053110512083	-0.4780713444157387	0.49605600213192647	0.33208616394345164	0.10918710830555152	-1.1130658232774604	0.2245551700442337	0.2614271219637581	-0.7500794220481458	-0.252483419901382	-0.21507704623692545	-0.33823485111855744	0.17201463209231913	0.014926398625220527	-0.8919844997886379	-0.3024961989068148	-0.15308721267048447	-0.36659070603430954	0.6913397532490317	-0.4337069703473658	-0.18861898173298697	-0.42791731548867373	-0.7546453024330254	-0.06636484185457311	-1.3080759348625977	0.22202692514677608	-0.7895196342132454	-0.5016281254634121	-0.695475250814801	0.6670313044447369	-0.05158690079383427	-0.5039748424067954	0.314750910360999	-0.07215203031565978	0.1591459291208012	0.2243164601739737
-0.5963621894819451	0.45259152056449514	-0.09645885945641929	-0.5071157535807937	0.3234572793828235	0.019455119816531426	-0.8759876309330725	-0.5328724314761174	-1.0639076608615845	-0.433022754315762	-0.3036137219828171	-0.07180631736301898	0.39678903732032167	-0.17505562074361664	-0.2578570899456369	-0.45248858036646267	0.5702701467641358	0.3369700704511359	0.08709498769540519	-1.175097247873818	0.2591828917379165	0.24351997406751608	-0.7163117001239179	-0.18265825927781254	-0.26189149080672225	-0.42311225445116885	0.14533363477051786	0.007910700330055148	-0.9165438615861383	-0.22235600681140558	-0.03573951100486121	-0.42850354971725724	0.6780245426174839	-0.4369358822513344	-0.2790739850832581	-0.42088199385388697	-0.7696355559932393	-0.08042504190754726	-1.356076896106242	0.19086744640332415	-0.8086484331744191	-0.47772108729075774	-0.7253442668719767	0.6760886355995861	-0.07902536536102427	-0.5082669505395471	0.3216224320954611	-0.10832905219259836	0.1323737839487335	0.2492042274105645
-0.593012048702358	0.4119916986866383	-0.053788852089104874	-0.46685087184616725	0.23940047795276556	0.03691100202616851	-0.9197822822681662	-0.5638394785006466	-1.0685843492990488	-0.379191820614441	-0.30489511174999084	-0.09300997493710492	0.32826846994369185	-0.2831363535985876	-0.25121118252140606	-0.39033079679161475	0.6056344601402384	0.37196684575387085	0.09257071936622864	-1.1936095970573422	0.31645503450927237	0.24196329673861486	-0.7332760242836273	-0.1677477429453396	-0.3071482028306455	-0.49622091270259017	0.09643003669337727	-0.04394017541100763	-0.9707766871569881	-0.16432192054937983	0.06486939252166539	-0.5179817951416534	0.6993977892432782	-0.46131755615519376	-0.3380847488975103	-0.3778481555329621	-0.7230816486893353	-0.06616273927011458	-1.3974831933387484	0.19874810252887992	-0.8306360151846212	-0.39604953622902184	-0.7900894250981643	0.7400835081252117	-0.11347776878826546	-0.517089403782876	0.3851982924841881	-0.14407991670676293	0.10682917619971573	0.2816314371246686
-0.5114391663019368	0.3987458725931962	0.0335621106567606	-0.48522721615101405	0.18366102207614748	0.04208276523873339	-0.9365445590883358	-0.562490607127185	-1.0866308797634616	-0.39401424015179093	-0.3261592899480609	-0.058183935462505235	0.24780668831219094	-0.3218075805764419	-0.3049262231755028	-0.36106441032643916	0.5670223909966601	0.349672391639921	0.08162757646114782	-1.2351123486945101	0.34403411149865043	0.16492250514610768	-0.776808922553194	-0.19171628018205883	-0.3430035407835931	-0.5201777124254475	0.14196501530951608	-0.10922236828550139	-1.0077195591529076	-0.07242919463947478	0.19285495771617855	-0.590651128141049	0.6662500580409635	-0.4868115815206691	-0.36742244506074206	-0.36237313830799467	-0.7142883770976335	-0.01715030427831949	-1.4107875739731814	0.22879484206324782	-0.8204363974823148	-0.4228462672499451	-0.8640258536929629	0.8175125972610289	-0.13592856899677147	-0.5217401482263334	0.45175131108609534	-0.1585857152199552	0.1413786339075541	0.27333833214239617
-0.4662281028066487	0.34119043388709397	0.1593890667703449	-0.5046210991394087	0.1059990821895113	0.029753491760819328	-0.8988713097246356	-0.6241546554988597	-1.0829079896257423	-0.45906427815808976	-0.3574052902268659	-0.0695871130962492	0.1869693003268215	-0.37371165994234024	-0.3453050635430537	-0.31959021121278564	0.5661833770498306	0.3643397271709928	0.1049088794667273	-1.2278998507020908	0.3770628586010645	0.09821981936008561	-0.7936797027495788	-0.18857412496124987	-0.39371460750122755	-0.5143205430682583	0.16676432285427362	-0.138648589861826	-0.9937643583791074	-0.03368336565516151	0.24256186073466734	-0.6010521415473186	0.6346354249560131	-0.4845384523783699	-0.41493485826373766	-0.3546813660120661	-0.696112662101205	-0.030871534806726608	-1.4473629258094924	0.2290348615600024	-0.8234577482278983	-0.47852455604692745	-0.8692772617205089	0.8346074120627213	-0.1323544777896624	-0.5473544658744339	0.5159902658041216	-0.1881057105036822	0.1396585301251756	0.2175095494767867
-0.46835148294440254	0.2164018911744038	0.33195476850799405	-0.44367120586163517	0.01893887435323587	0.030178783964086287	-0.874809447157943	-0.6938481524789541	-1.0889474302038376	-0.5190820361263142	-0.3829641662003701	-0.18216757591666283	0.18014916585297092	-0.3902538915229535	-0.2854778232933856	-0.28661471895283686	0.5937762303813339	0.3363519368004161	0.14635014621992598	-1.2476919745118866	0.38302923584776793	0.10011141005579116	-0.7802515822328278	-0.15083315631176356	-0.44892362694507043	-0.5055007207734851	0.1384468655102233	-0.1192976325895108	-1.0563591749991093	0.007531694006507242	0.19960182723545666	-0.6833074842106497	0.6304999092138266	-0.45672210554148396	-0.4252508346271856	-0.38486868012415726	-0.6885611245889469	-0.0027319477465571644	-1.4853264948782088	0.1996637821830982	-0.8134929505317252	-0.43575486615338727	-0.8935330189979919	0.8441212007876666	-0.19732835800672785	-0.5409886713594293	0.48542327120021367	-0.18939016374796983	0.0895495992517082	0.2283467936807309
-0.43372077314755747	0.12881290955831892	0.4671294737463908	-0.3869289361203302	-0.0465914367856582	-0.014575607174248783	-0.8846343259534688	-0.7018328196433857	-1.1060722120425548	-0.5274048908294233	-0.3929370542887027	-0.22387281952221008	0.1506215917328415	-0.41541123708337474	-0.24672067527336544	-0.20456715816864443	0.6203495697329352	0.2774782852378902	0.1629932303781066	-1.242529983625781	0.326197497331227	0.12910820935362471	-0.8203989518915009	-0.11752249753990998	-0.45765036537669257	-0.4965614667330388	0.18466968368249662	-0.026053291838366167	-1.0687141830368339	0.02222447107041103	0.1381286142462889	-0.6805634107661139	0.6177567939069988	-0.4171319880282053	-0.4542792890426052	-0.40416671533881054	-0.6184127384039206	0.018790698368012095	-1.497418397984519	0.17002899780576447	-0.7748885415233981	-0.384365004508891	-0.9145504079918199	0.8322932041024516	-0.2247266642457491	-0.5660919322647757	0.4930481041795257	-0.25823925010416016	0.01898558980267555	0.27578245260175394
-0.44254930777652773	0.07773475633776575	0.5627736906685998	-0.3038276974084193	-0.12695950598050204	-0.05297476766031091	-0.8797884546547868	-0.7099898275164989	-1.1278147109184826	-0.49620376569038027	-0.4034064170975834	-0.2420531815158636	0.17465479314984195	-0.3920730005928658	-0.2770305166259682	-0.1793105813689251	0.5492823498152457	0.20483404740473415	0.18488112209071048	-1.211969470108689	0.3142623243630526	0.017142651870865517	-0.9155192793935409	-0.12762136086604048	-0.4968158849896211	-0.47791695313264065	0.18506683626099518	0.08876558076814073	-1.0952021910412562	0.08592936993787177	0.11679951106140145	-0.6862911417325772	0.5490484387902494	-0.42077705897213136	-0.4062390803925676	-0.44090239383295515	-0.5316644082596979	-0.027856624733504885	-1.5401547539861429	0.2079221597619963	-0.7551431895204803	-0.4153327863770507	-0.9125125481602347	0.9042985877821395	-0.21395505324981418	-0.6419563204184392	0.43706099000388915	-0.3057819636106994	0.006055722870310629	0.3246916273732018
-0.4304364169505515	0.051272800751590186	0.5763579386101478	-0.27243629208766235	-0.2582969817388793	-0.0736943737409433	-0.889146640970736	-0.6508728933983317	-1.1515378796507387	-0.44940516830362787	-0.39624007890766866	-0.2443009074390517	0.15226449651538268	-0.349913981802124	-0.2762001841623118	-0.15309455535468833	0.5206152100800117	0.14347732043391795	0.2148546511410383	-1.1450534508146633	0.2824974721731347	-0.02452726922680641	-0.9447539114193548	-0.12369262936240163	-0.531846541006519	-0.4337904713480529	0.24237762807816537	0.1725316069947098	-1.1081530299620492	0.09002539912477017	0.15891527189353344	-0.7128306500263598	0.4829220818959629	-0.4152041124252571	-0.326645010989693	-0.4685378905184325	-0.5238788938233202	-0.0249069503046332	-1.5699382087619036	0.21226600442179544	-0.6876860248867398	-0.4468944364562907	-0.9252935870014072	0.941840626916935	-0.27042225217971894	-0.6505815236908822	0.44585864288536137	-0.4058407218117882	-0.009874144683631346	0.29190096919885866
-0.3730795703379975	0.04073393403052477	0.5111557271992913	-0.264956371963577	-0.2651525093196731	-0.048015125497276864	-0.9219826084678935	-0.567972941482097	-1.1173793370476066	-0.3681408298160157	-0.44007024562504055	-0.267035958565491	0.06382110911756353	-0.300054067948761	-0.1742793100347528	-0.12583371080671274	0.5327460571302456	0.05359027694729379	0.18773980299246304	-1.0842481668908295	0.22881386225895853	-0.1296083475415563	-0.9797801349136248	-0.14238707896934863	-0.5678026734183176	-0.44478559697525244	0.21703163761661987	0.2300661607863667	-1.0828634699524975	0.10370476298599467	0.17246496162310865	-0.6595078705693567	0.4359441603875417	-0.3824921208023452	-0.29552714722678336	-0.48979048067292236	-0.5120306607476933	0.01268796779552804	-1.6016282496819876	0.21523762415208783	-0.6671206091700951	-0.45010272213309344	-0.9305528329513828	0.9827010806662111	-0.3351069924339619	-0.657813168727444	0.37665625419677723	-0.4251194827880366	-0.007578087323613645	0.31186809507260327
-0.2529021020596357	-0.004834357581443145	0.4822747663792179	-0.25854655212391037	-0.3259218483087813	-0.0717905348161972	-0.9220413029208471	-0.504255731754238	-1.1576721872640239	-0.3468769434944832	-0.491190550141306	-0.29594814228025224	0.02283375423263653	-0.25586837507884985	-0.14209661970936743	-0.07807785880119181	0.4558393499357319	0.0376072927406905	0.16020520918381093	-1.0093236276188207	0.21804524059396518	-0.16169572738825244	-1.001382964554391	-0.2020712042031411	-0.5327101662562159	-0.4338717466436557	0.22023397934144415	0.2687753147984448	-1.0855263861087123	0.12663582816274344	0.16705572465590784	-0.5602405261875145	0.47457356230022263	-0.3943675321046449	-0.3468363142554775	-0.5012218694401145	-0.48815063834519357	0.00840160222261	-1.5768906737537072	0.21566866196187978	-0.6164320013845958	-0.36830680808127064	-0.9030835274779403	0.9873231125647918	-0.3594452340664476	-0.6630031484809247	0.2914719389183481	-0.43044869275618514	-0.06311300510023138	0.32304624829739187
-0.14710221977425159	-0.052786372488833486	0.48398614196191037	-0.2541947211183831	-0.40165716028542137	-0.1188551552068452	-0.9537720968160605	-0.47417617152874625	-1.1782006444869146	-0.3522874789223035	-0.5320839859281357	-0.31102951660528466	0.011319903183856866	-0.24876335484617856	-0.19432420690184254	-0.07504533671546228	0.31126255792871993	0.033603088018030094	0.16040038451541075	-0.9335634383343263	0.22853416565231802	-0.1619743753094325	-1.0323781137560093	-0.23858817356922013	-0.4892482828347803	-0.40385230096607583	0.262523551495332	0.2958819692377518	-1.1092917591440385	0.11744468727460695	0.1817436397023511	-0.5226899008485242	0.455772221548599	-0.39796502358270947	-0.3186843657330569	-0.49808220582719115	-0.4746440443367681	0.03378978004752217	-1.563578707232758	0.23261818099856296	-0.6055050437658555	-0.357280422072714	-0.9119011902107607	0.9802208881349973	-0.32006368270156976	-0.6761958413389826	0.22555043872529607	-0.43218472327611207	-0.07905062960471461	0.355362169529483
-0.08225567661155135	-0.01861814901851075	0.39598156664468087	-0.256348399020778	-0.47855661845502706	-0.13576918364639454	-0.9808273764833568	-0.41931483160290706	-1.178831382072231	-0.38223640566326955	-0.5371916770120242	-0.34645999579861403	-0.011069353637449686	-0.178785960432494	-0.21264456711364624	-0.06070329108648248	0.21462532987774496	-0.01996112081831638	0.116888678946154	-0.8443029275569772	0.17200691310876304	-0.16458268061009745	-1.0150169697283773	-0.2801754363107001	-0.44425959244007335	-0.3761187069073616	0.2871637587601489	0.3429923860045898	-1.119036783609695	0.13430486948880654	0.1758405723360336	-0.4148901595709934	0.4385103159702444	-0.37397428756974505	-0.2557329869373016	-0.5038678498713998	-0.4684612614131173	0.00842718482823841	-1.5553442274197715	0.2553999916101947	-0.6023271463495161	-0.3990356453280315	-0.874276549909918	0.9408370586649228	-0.29885434852391163	-0.6788740860735663	0.16932124249293085	-0.419290846296496	-0.09361527386351155	0.34093270217201394
-0.05683480837604445	-0.02705426797394551	0.25994082474922453	-0.23844780459048892	-0.5106126206418198	-0.15387718056770752	-0.9720174822523099	-0.3500501508743362	-1.1383949493160685	-0.41904708295480175	-0.5770564273881555	-0.3854469061500573	0.005667478881394064	-0.2008671459118731	-0.24231460861485238	-0.05707955461093005	0.14717806924400453	-0.017325919465248914	0.0436618200651522	-0.8188675731571099	0.12245478363663902	-0.15319294683185045	-0.984328723870593	-0.2578978193705685	-0.3728776439170196	-0.3859236289808109	0.3453238828988077	0.4219023194708873	-1.1037351950545689	0.12845497635576392	0.15362713995550883	-0.30915836318470874	0.4304687058596084	-0.35058575437257133	-0.18178146550952956	-0.5045754175922218	-0.445501614222954	-0.00044742106400449055	-1.5461918553383631	0.23024723331288505	-0.5737489495005053	-0.37587199042195374	-0.8391221614946704	0.8744666915682167	-0.3489306363708004	-0.6897087451887415	0.0934217514399488	-0.3992734125581084	-0.10538159821478596	0.3181889991078414
-0.006996895905895173	-0.02608570192003168	0.1359821112354605	-0.2278694454816701	-0.5004382552302041	-0.1535117443041591	-0.9655381872751045	-0.2961387203664274	-1.1410063567577118	-0.4407609201321094	-0.5590761295396214	-0.41049001747287867	-0.001461480099047302	-0.21547132667569513	-0.26464048397076045	-0.035070834448407154	0.054706035059637136	-0.029852560563829206	-0.04260039331575314	-0.7415808487131604	0.08789901156723333	-0.11759969386145827	-0.9600121299917985	-0.22422858589798697	-0.2756875032835836	-0.42945511183609886	0.4398318416690534	0.5003325379798691	-1.1555738391271722	0.14240269562528426	0.11870847201645054	-0.23444197925430516	0.4264971790418864	-0.35110610437844963	-0.14642170060247275	-0.49986457698705566	-0.4612940148516107	0.06520138236747286	-1.5576339008331481	0.19333630056370602	-0.5424432279648672	-0.3546869646614995	-0.8297231861816868	0.8413224455606774	-0.3849492145966632	-0.6612074052394703	0.04067192091733064	-0.38003352909565635	-0.14069414593205626	0.31163565710384467
0.012024594324096255	-0.07573613395262145	0.028446502931541866	-0.24219315558595542	-0.47266780876546655	-0.15164885944342998	-0.9080748862620727	-0.19158626177519836	-1.1418716979570775	-0.43275451438251195	-0.5338848235391704	-0.38021208521035266	-0.04407510275605843	-0.22730719658569223	-0.32914551636574524	-0.00404354650319762	-0.025234317518295395	-0.052407802011682894	-0.13965322378065154	-0.6641410938127545	0.062479632543526134	-0.18087688573181643	-0.9158488267520003	-0.2543370839861316	-0.17773338646772271	-0.4745044191931121	0.5310704691229227	0.48068657240898227	-1.1391389503730447	0.15009886972126846	0.09002274791642474	-0.15179800893055506	0.37573512097942807	-0.37536034192480583	-0.08387682971947122	-0.4703148809351722	-0.44101750793541294	0.0918597365617998	-1.518773932841138	0.23126158658362667	-0.47638655393180923	-0.3765538908619701	-0.7939326197292701	0.8668617254091215	-0.34316734258803816	-0.6233610277084142	0.003894995293001147	-0.3626807003413432	-0.1310396513654608	0.3312336996575008
0.004180391967819402	-0.07408111955153455	-0.11878735424854922	-0.29583968180923803	-0.5297869934633763	-0.10527520762006477	-0.7997077472465148	-0.17274412996382288	-1.0959393870947172	-0.4575809236885032	-0.4814665375555592	-0.44360475756232687	-0.05321298074907473	-0.21030668945092906	-0.4129473886103681	-0.030115591426809703	-0.05507781953803111	-0.08646631549932522	-0.24024031968558343	-0.6402507027751001	0.051103127246202154	-0.2554996028160039	-0.8510837857579567	-0.3140400184089501	-0.1144113293996684	-0.4996112990597904	0.5638989577125118	0.42386371395583583	-1.1226619870007508	0.13584800862442717	0.11072654062723042	-0.1639457574126873	0.3438777903886209	-0.3950326063459822	-0.08903342637658118	-0.4676850427332592	-0.4319531418870605	0.13259364037247734	-1.5332541258855321	0.26924728502182793	-0.4525493127963728	-0.44183467929788367	-0.7967268390752713	0.8563488372475346	-0.36600481012777875	-0.5939566927625479	-0.006389733079804066	-0.3455775848487255	-0.09041068367142677	0.27832940925334804
0.05407190669044202	-0.06872202530039792	-0.24886714949315153	-0.3758653930034617	-0.5895816720433639	-0.05896246184062479	-0.734631346213869	-0.12377765648296735	-1.0287171187540234	-0.4954509632970655	-0.4446738042806066	-0.503207340570907	-0.04812309536265917	-0.29099467156149295	-0.4421854840190071	-0.003839679472225144	-0.009362762886126702	-0.04746286293932698	-0.3393464942514134	-0.5978790170319634	0.015746235410694785	-0.3143197676009425	-0.7445952835355301	-0.3206634999156292	-0.011870835627789494	-0.5176116686603001	0.5280116765228585	0.4220488351544259	-1.1482555700576984	0.0815759934343879	0.1139027343316555	-0.1526281956173276	0.30018724831599025	-0.3554230739913372	-0.05622173981908589	-0.4661945768878783	-0.4874853459006231	0.23596015841112844	-1.5010229583939811	0.25030070404371224	-0.41913021120553406	-0.4428533379470075	-0.821319627017207	0.7632059568603864	-0.4011238418026385	-0.45907229546262884	0.001522290414010373	-0.3320108278226256	-0.059963683180749225	0.15169720387430363
0.09738983608700899	-0.08965013356202967	-0.32746406119986027	-0.4123094506747039	-0.5992045997846273	-0.058078274099512196	-0.6499653136151469	-0.07782510988386002	-0.9708161776142067	-0.5059889606747588	-0.4405794831918709	-0.5503031772396783	-0.0023983517503566422	-0.4124668458003467	-0.40993350910734516	0.03241424947956523	-0.08243540041263384	-0.041683508505199834	-0.4311722286366496	-0.5468729299245354	-0.009288122430331622	-0.2966684935169388	-0.6870138627174794	-0.31066558035886166	0.0703386140198174	-0.5480811367552383	0.5253859237824823	0.37668967340775567	-1.1078300054741919	0.06196173953528557	0.051186413262226685	-0.10052144464615068	0.3326605524760131	-0.3028813621725144	-0.06434288830367878	-0.42513681647928586	-0.5348376499749877	0.29640801811849804	-1.4831227948453456	0.22613573673164603	-0.40878127206343084	-0.36058372666328875	-0.8065621254034783	0.6670458280946927	-0.3471854701666247	-0.40086562223529176	-0.03962865199927757	-0.2968775176622336	-0.02159392733166508	0.07648872947417489
0.046333690606100875	-0.14058437248683636	-0.3507914938718976	-0.49064510424089053	-0.650594959796104	-0.1144027133751131	-0.5047953210260206	-0.08235482079393393	-0.9962046474101314	-0.5654146129838726	-0.39251332779198345	-0.567166058104123	0.0387688908101263	-0.5087758440009912	-0.43817888630324286	0.055136504250495766	-0.14971709894707352	-0.028275864287594616	-0.4729727055100371	-0.4994381693836263	-0.00956032176519874	-0.19538265347480424	-0.5902702781418716	-0.3279349282618798	0.15275411961227917	-0.4978634173902696	0.5617158147734748	0.28664782245937337	-1.070627899540537	0.028085128142696154	0.050448250604569624	-0.07699651693544672	0.3053228805680983	-0.31412291821774957	-0.10581397631111882	-0.4551331142104703	-0.5149480863036133	0.3526513765909577	-1.4574192827007089	0.20017776720211625	-0.39571564608113785	-0.3268981243938308	-0.8249564230243441	0.6142025651276859	-0.2999673079046182	-0.3115267555508742	-0.06428042417356442	-0.34490171422425747	-0.021101360972336503	0.028902338052200254
-0.01936196096509803	-0.1709879807287384	-0.3372693391246288	-0.5419263584249351	-0.619588504615639	-0.1816261842006043	-0.47074967516922045	-0.16712745127694575	-0.9777094215090104	-0.5466081505669551	-0.2738367253115931	-0.5896707420056381	0.03802958365798268	-0.5652556823350489	-0.5118836126697408	0.0728283400321565	-0.1734198653589267	-0.001049354307903555	-0.5149262784162494	-0.4528669228890495	-0.06670707871233277	-0.1159184287601073	-0.528451568606731	-0.3165632761638154	0.18371405396150503	-0.45858238051839634	0.5079566675513733	0.2759045919846618	-0.9910457951472539	-0.001315552822802088	0.017144479276025654	-0.11044510070752547	0.2182755550749854	-0.2738085948642487	-0.028692505589349094	-0.44014908979557815	-0.48832169985366314	0.4525176825276288	-1.4452401418994647	0.18299321509050506	-0.37492022717899837	-0.30051500511521373	-0.8460090826691034	0.617924449929997	-0.2515203008006168	-0.220425447568137	-0.07101210968892172	-0.357927176635185	-0.018184747569070507	-0.0047335490994418325
-0.07282898957429756	-0.1836181734459307	-0.3701242643786043	-0.575261195244598	-0.5898278900978211	-0.19449521124019506	-0.38909710167942685	-0.24172383786701515	-0.8696122808711418	-0.5755409794962534	-0.24786433311840322	-0.5950525591745787	0.05875513943367826	-0.634543914274171	-0.5095420101679309	0.09939476250587917	-0.1805178735559949	0.0174530125256324	-0.5606993855484986	-0.3678828514817302	-0.10673307793028268	-0.09563741491996444	-0.4597604006332491	-0.3425325189093255	0.22928128164218226	-0.39312109507051574	0.5025269219073778	0.33854742538519444	-0.9169741084880336	-0.0029972962529677934	0.02664216282997931	-0.11829287217276323	0.17581278589859073	-0.2463626924745931	-0.029151287037856483	-0.4668981090513567	-0.48346568901620646	0.4967781485240823	-1.4147929220535649	0.1797653699925227	-0.32592232343766037	-0.31150506036262177	-0.8520194628518734	0.5484152188364202	-0.30324193272166067	-0.12122664402727892	-0.0706437239504221	-0.4220675979549843	-0.07323970403098864	-0.0926275017338775
-0.15134167065169185	-0.24090520056869594	-0.3981805840044716	-0.5860929282242868	-0.538050616000769	-0.20287294259244684	-0.2799526190552475	-0.24804480653661393	-0.7086972773978817	-0.595678752549625	-0.2791371353744092	-0.5977379828251218	0.08266356327225756	-0.6996645206903052	-0.5223932183505414	0.1030274181640368	-0.22092747406340402	0.03410097840701019	-0.5538075272110242	-0.3240949287927034	-0.0660927861218725	-0.03817833805771456	-0.4313024802935141	-0.31781744641828846	0.24267663614511198	-0.3356143881306512	0.47477887609153663	0.33785466403847714	-0.886516156672742	0.01747639556410966	0.012820091498583966	-0.20177343666442607	0.10742621239832975	-0.27586750552582373	-0.11852490709336912	-0.4956702877218043	-0.45980029825073415	0.5633530422792817	-1.3746913973017902	0.137101736632162	-0.27133811196066776	-0.34845204711363736	-0.9061403172253165	0.4617339262754448	-0.27371752985125164	-0.07946856902160981	-0.12168695115386803	-0.4745686897596106	-0.05374842656009262	-0.10619201810457513
-0.22963994271919191	-0.27726754596067904	-0.4320769319554899	-0.6059032608195907	-0.4990392374369045	-0.21914535736237634	-0.16292876401513037	-0.224329639411255	-0.5051536434633974	-0.5429961824335098	-0.29930881393034947	-0.6174157317807819	0.03444326809153877	-0.7246807686882522	-0.575935047538948	0.10863248734686229	-0.2912328593587496	0.09369687034037719	-0.5151642778129756	-0.21260713532162834	-0.03869763413841711	-0.008712660046355614	-0.3985728655251487	-0.3507047021575318	0.2064891346345879	-0.31667865840959564	0.40244925709649654	0.2996308327865792	-0.8459521530230092	0.054713733832609066	-0.02869894014897808	-0.2671436735944225	0.064909499620312	-0.29180057835206885	-0.24192221758939964	-0.49981884067049964	-0.42382825256876694	0.6324798009458423	-1.3797183114329792	0.16412210168887498	-0.24527549969018225	-0.3245603796476238	-0.9070860931984367	0.3795540075980156	-0.20802997877356938	0.002592542243440804	-0.09549096610840123	-0.5390470463916432	-0.03821804195899107	-0.10120798456843194
-0.33191060397240785	-0.2871599405278349	-0.4719440307459323	-0.6609123454654772	-0.515091066083958	-0.2568146954255487	-0.059615074241626154	-0.24034646921101524	-0.2392669835656836	-0.5084661626389688	-0.32172675343272605	-0.6872268738138558	0.045512079110617706	-0.766144794526642	-0.6002019738822558	0.10707163039097181	-0.32112117517979877	0.12718800220335952	-0.4920668622740044	-0.1709441223757188	-0.03991860112382454	-0.021148663182497363	-0.35288581796148605	-0.41766115301552525	0.18525517832949898	-0.2814342474141361	0.24761358240373568	0.2647697341650309	-0.7321222595142316	0.08351870400686032	0.007760137966348371	-0.30924458559395457	0.013627273712155552	-0.27012399032358414	-0.2666726614997258	-0.5280663968863453	-0.35546633124511834	0.6604914749778736	-1.3569138722518272	0.22180641023077996	-0.25313655097243115	-0.3427006081564431	-0.9528739297092634	0.33453867275703725	-0.17606739169285288	0.05217016966643343	-0.11586344925505598	-0.5548716897959436	0.018109054391586075	-0.08666300258406599
-0.35989828916158506	-0.2386219888449049	-0.5254422197122041	-0.7061934907499856	-0.5302499287915736	-0.2738956904337885	-0.03468997374491647	-0.3489767532320738	0.013299831796600525	-0.4822083162698257	-0.30500359594342047	-0.7421584870904028	0.056148327857837896	-0.7712464625912953	-0.5993965405667931	0.08796546708193224	-0.2832348406519499	0.18765891111934443	-0.4491559271357734	-0.15553637103258575	-0.023940947584970944	-0.052471100899412426	-0.35149090269169614	-0.4696489327139181	0.1789924062601428	-0.26010686163214053	0.15806404965119308	0.27961579359628946	-0.7173377815888287	0.11676541264736029	0.046748027033872944	-0.365382477960302	-0.0030468006928441606	-0.22372086627363874	-0.3743868430285495	-0.5484150221959845	-0.34623591033610307	0.6914438695268064	-1.3513685892087206	0.21142784444843046	-0.26748826806523884	-0.35577968216988914	-0.9806998606532347	0.2479138787904013	-0.18285644391515152	0.07685587543860314	-0.07390055460180853	-0.5834526435925783	0.04576840078173548	-0.12277118449431002
-0.38525824574655415	-0.22606603762948643	-0.5501879916641046	-0.6972054570008818	-0.5193766218060137	-0.30096002612463735	-0.08525309760590952	-0.3144353327692179	0.16336281563632626	-0.42545393813469357	-0.3252952452544532	-0.6597056693429217	0.05949236695951503	-0.7976247102005598	-0.5448479197340574	0.08232217283079898	-0.19846704581020905	0.3001631395522947	-0.4012748984935063	-0.12771877724013092	0.006962322969706813	-0.017250271592905254	-0.34952878783229824	-0.45797380999722226	0.21708916099178044	-0.26754875783814847	0.15735946269716877	0.2771791559173798	-0.6979929579524772	0.16108841645797117	0.00754371543265644	-0.36130815571397334	0.004196234756214784	-0.2002106937526959	-0.3866971131125872	-0.5457273410054864	-0.3683525634622995	0.7165647091229095	-1.3496162494235517	0.1856677975083135	-0.30459103323947173	-0.35139483876666305	-0.9621501109041908	0.18240423745436768	-0.11183816161813494	0.16160547818997034	-0.13471728098993646	-0.588847646276385	0.025715714015463763	-0.09122583034652201
-0.4302646460960332	-0.21061695219877916	-0.619580949011701	-0.6363512527913637	-0.5134231373279561	-0.3204814633066831	-0.08200056596909808	-0.25713001161239	0.27726863919912625	-0.3796022153510282	-0.30762380828605596	-0.6554383907478987	0.0018804793763230131	-0.7971839260797738	-0.530673808982231	0.0004300606577240185	-0.2464626270178885	0.3931395499585154	-0.3424025265989433	-0.10063855792433049	0.012886376908013527	0.03867758135631867	-0.38627035039552604	-0.49139360019973066	0.1830714892863321	-0.23764468142705603	0.1982302910013594	0.23735414937436383	-0.6429281407385289	0.20810127348520896	0.007265037039486886	-0.40717457722752376	-0.01394329086789664	-0.2604730408214616	-0.4518267479940682	-0.5099507799732168	-0.30499408135679046	0.6861405953801885	-1.3383284502879256	0.18798763437027205	-0.31307225017894635	-0.36661742768786815	-0.9342444944155244	0.14865191335519878	-0.03000466785459908	0.15913344933404278	-0.16611727844743124	-0.5500703168420367	-0.019637236557796228	-0.07395639362532677
-0.4693492157802129	-0.20016032221814073	-0.6566669263109826	-0.6032307055752559	-0.5030536129054346	-0.3264051011304555	-0.05854568994026059	-0.29344097761950483	0.47233705732767034	-0.4035509732625135	-0.2708553244190491	-0.6886562475951703	-0.0747298343345887	-0.7585535124464362	-0.5689632860448851	-0.06002925571532809	-0.21740336652115366	0.4553550272369307	-0.2901050218641324	-0.08424534119308544	0.012191790955336682	0.04298188794647485	-0.40495605935625295	-0.5445390366931103	0.1914058165633848	-0.2338966844120074	0.19474204726972516	0.23578541246624202	-0.6177525893717517	0.25429392258841543	0.03855604110771172	-0.4876010019047253	-0.09354563184908898	-0.31812309376734266	-0.4879337194514518	-0.4842563863697656	-0.22136341559525774	0.6895264532350112	-1.3398671209362285	0.22173516193430148	-0.32037214185679413	-0.4468064042273541	-0.901110983666598	0.13187470364598378	-0.01697845357713299	0.1876373509712474	-0.20798394172409163	-0.5555954096681623	-0.0314976139343761	-0.05778152842973503
-0.440184717502643	-0.17344822987983416	-0.6745737320578277	-0.5379181994251117	-0.4132316781357506	-0.2898488735252157	-0.048504643769223664	-0.3280638188896111	0.7483783359515779	-0.4224587982348522	-0.21919132265097413	-0.6557247042988759	-0.14578026711370015	-0.7538133340046496	-0.5950575933512326	-0.09913987143863315	-0.1995176804854672	0.525873015445011	-0.2688470512029748	-0.09874030522047948	0.04860120300882743	0.0647633136698976	-0.4444643687548324	-0.5263560355176053	0.23430611449420105	-0.24444550299047013	0.14062163475031436	0.25893458418010623	-0.59344825405017	0.2884135506092526	-0.03403099604616547	-0.5619957581405395	-0.12113060149603752	-0.28344652382216107	-0.4590261308961957	-0.47539295725856057	-0.23921542153784198	0.6479790225653727	-1.3712297044217117	0.23762497044016812	-0.29668903898179355	-0.5165796310129696	-0.8478797334888654	0.030485262892822863	0.027048842666584083	0.14140784967747425	-0.20370314908120077	-0.45288849466191394	-0.058134982090800966	-0.07910102066715868
-0.4079015427175309	-0.16728961176343876	-0.781254197247544	-0.5052963135506103	-0.38742643752502476	-0.2752492747548022	0.0493862511802317	-0.32069116479301807	0.9818525194884383	-0.49881446955685477	-0.18592368752037566	-0.5884377288588997	-0.16001634899836034	-0.7494964482502848	-0.5643266316226689	-0.17466113889378865	-0.11284405426005177	0.5634295147287242	-0.23421751058278012	-0.06274495008794986	0.13857548995787933	-0.0007470805303038897	-0.4514235559676304	-0.49309315679658505	0.25261668787514985	-0.22029187872226816	0.17216296618790042	0.19540630822227273	-0.5694513348903538	0.30518151749782474	-0.03533835513331579	-0.5921248488031402	-0.15216163867332894	-0.2975357975905765	-0.5323833166999277	-0.45516929970797937	-0.2704312351436709	0.6150508833838136	-1.3942389625387914	0.22682850415168382	-0.3085649102663436	-0.5383976504195863	-0.8015184223203045	-0.08544538387828443	0.02691345173161065	0.13670330978741102	-0.13967319688420082	-0.4352799714899379	-0.014775567806474293	-0.09516600609570236
-0.3981824797576968	-0.14600057558548932	-0.8117288833874637	-0.5274207043176348	-0.3835890667408072	-0.2470172231873292	0.14871730758507073	-0.26645269404265054	1.012104847818282	-0.4952531827011204	-0.08698993196069607	-0.5525684549514306	-0.24063202297658046	-0.7256917735367212	-0.5590902325004985	-0.21691512940091467	-0.027872107656767932	0.5695210591898141	-0.20568946828505638	-0.11199974201752867	0.17930042838308452	-0.06512144859030791	-0.5039507447837153	-0.4565932357115535	0.19153856744725783	-0.22345739850018856	0.1636648580021915	0.023275578980502733	-0.5588403876379162	0.316721362666728	-0.06721994517503882	-0.6726376351826566	-0.17167152095153054	-0.3559681295340587	-0.5711566742106765	-0.42555880125879486	-0.24406107738586913	0.6101518144061122	-1.4192167582067428	0.1906266981218417	-0.31622726769725	-0.5085044206792408	-0.7516391903014498	-0.10959773495605518	0.05899421903522641	0.10818531886657132	-0.17209264548742048	-0.35782101111674225	0.07272089505387369	-0.10410711996057109
-0.3711827815402447	-0.1461741864819455	-0.7876737620526393	-0.5302805944984117	-0.39731146835651787	-0.2161347086049302	0.19269090542307038	-0.264360179296297	0.9681557707861735	-0.484560669232846	0.07769800766744303	-0.4844510605149422	-0.27570284101805353	-0.7196700560770932	-0.5874947477304998	-0.2427782106177792	0.04724702679642747	0.5937479942960129	-0.15543855820612917	-0.15133212932055334	0.1621294993948898	-0.05868039471994637	-0.5356809450814002	-0.4668614602507281	0.1879123722509505	-0.2449647546812877	0.18015027873801182	-0.07237401914256898	-0.519924080325413	0.29039207728724686	-0.04635426349446188	-0.6888220967826908	-0.2055652644572814	-0.3609500625039359	-0.5053213957918369	-0.3911677815809852	-0.23931259175856448	0.5850348122008533	-1.4030436481548878	0.21349289433361066	-0.32946509501737414	-0.42897219251436225	-0.6958540837322122	-0.13185722352287582	0.0689833163222541	0.10131999520451422	-0.17938517949445287	-0.26015920117012714	0.09061714956985911	-0.15516317633436125
-0.23923474591193009	-0.11172041877403041	-0.7179638026079312	-0.5235864029206934	-0.41704749065713587	-0.17637041265159298	0.16112187916648402	-0.3720649801416007	0.9051422656418048	-0.5574131517491734	0.26356461442353263	-0.3762958423866425	-0.24398334077033274	-0.7322522271439764	-0.5689124051768385	-0.2635102134988315	0.10682573081605513	0.5681780825002509	-0.1538353322679869	-0.16760462654175473	0.1393032090148442	-0.051412774660313444	-0.5287151625245361	-0.443632728683702	0.20324802008675555	-0.1934324633333294	0.1578822207598312	-0.11187589484038174	-0.522517776948515	0.26500122907212187	-0.0020617116663908587	-0.7082869101400269	-0.24572400919493878	-0.37321427465332313	-0.4094273584552178	-0.36047602280100843	-0.3128347876784748	0.5817205856417872	-1.3119106004963754	0.1955686257226138	-0.3684849548057821	-0.43513165386599295	-0.6781116399933727	-0.1572799949705594	0.09702989271601573	0.060794092094908804	-0.21201062338818125	-0.19155534220865433	0.11796233946311332	-0.19465509158372848
-0.09409446501010636	-0.08009011248743032	-0.7254356836529257	-0.5137021264900549	-0.4133462773223874	-0.13758166350525497	0.11159235030627361	-0.38460242744482576	0.872196482704749	-0.6007963254697009	0.3884197107912566	-0.29332414988968913	-0.23015382582869465	-0.732176430932731	-0.5743036120464702	-0.2782141231077882	0.12823676922180371	0.5311343088131327	-0.142300437586899	-0.18679163764829812	0.17261975461436313	-0.10115410789794563	-0.5892381067956671	-0.38998290982273515	0.18822437691675684	-0.17623313492131193	0.15950671835501692	-0.12010452414057311	-0.5356631091848971	0.23631352638977887	-0.0327840498551688	-0.7403744613422296	-0.2529569135692512	-0.3868037647407832	-0.368075463667242	-0.30505033306523505	-0.39813253381561525	0.5576358415736047	-1.159579677685428	0.18929164121348613	-0.38350380155704167	-0.3912524784204576	-0.608403770549113	-0.212040539332512	0.1516268609340144	0.021896141667108338	-0.29090230880693546	-0.16857424568775436	0.07729070854110479	-0.22910380726854088
-0.05881565525153735	-0.0649391352407713	-0.7527621359074335	-0.5451016182109442	-0.40427024866982586	-0.12207162438858861	0.15764029600595325	-0.3173542687091749	0.7221565746303394	-0.570587811696557	0.4302473869262641	-0.25206537990578104	-0.19409518529139022	-0.7212944271888797	-0.5841929041657654	-0.2992837807588904	0.05412345564255139	0.4955428238717069	-0.14411746965236663	-0.18486751647800995	0.20089414309884815	-0.018954310803199693	-0.6205088314568095	-0.32037225470906466	0.12984903699511224	-0.12094780702716337	0.14343041262475847	-0.17594448566690585	-0.46147239207363755	0.2363330585872177	-0.05079887670494816	-0.7611792740161366	-0.2374637741761802	-0.38412423639726395	-0.32176046442252854	-0.2720556162281335	-0.4074140004471671	0.5265248348697804	-0.9847009715204491	0.1761664200393921	-0.41260823606082414	-0.37708627624649166	-0.5796738658849774	-0.21592840870576713	0.1701432923626889	0.03952823971409981	-0.3934608984052123	-0.1740111164633413	0.06816756508654027	-0.29804350008703084
-0.005506996933734812	-0.0628181126439342	-0.802230803371236	-0.5438091419228359	-0.418051651846974	-0.0954378314220336	0.23565524498468152	-0.3383852632221531	0.6183656281979101	-0.6084640319487424	0.5182689089109186	-0.2858262452118022	-0.18013777333186956	-0.667866260929152	-0.634471862369218	-0.2801406665504863	-0.047560304367546796	0.4498972324345768	-0.13538438598002428	-0.15703206112539364	0.22333758892350009	0.004125239129952794	-0.605161465817085	-0.2965115029860771	0.05248688450495781	-0.013755475503991454	0.039036704129468955	-0.23123112912724347	-0.41126230717322787	0.2549842796146454	-0.00226260863028374	-0.8269506749826933	-0.2875497552147541	-0.43348497786578	-0.2860831788989953	-0.22995654750644517	-0.3980725290478976	0.5135199172989481	-0.7895695919668201	0.13329958998960922	-0.40388376967909984	-0.34120685493845293	-0.5587962531744688	-0.2663589901737777	0.17502769244893626	0.01556749162714105	-0.4790617151104362	-0.1573102337096213	0.06434629732647677	-0.387822313340845
0.009523561953009064	-0.06647307888511875	-0.8065718801993891	-0.5810092780066206	-0.4223201878878456	-0.08686373058333577	0.2433098605929695	-0.3674348502359175	0.5510972083265836	-0.693719830088268	0.6280255581216195	-0.21653178395462916	-0.14915758023629097	-0.6245399804852181	-0.6522520193223983	-0.21805678477436521	0.005302553593997672	0.3995876599360182	-0.15567122786866405	-0.17590741880294625	0.28556131692991976	0.014888015085545553	-0.5654102279121036	-0.29661345619313456	0.028396092526400275	0.05434054624672252	-0.06908688912413263	-0.355176241465378	-0.3915510271851034	0.27522041744956277	0.032268939278344004	-0.7992104604405912	-0.29924925129640323	-0.40569929559142553	-0.26071709076548716	-0.21999141124057564	-0.45153397477803187	0.5616305654423673	-0.5651924705599629	0.1286602998366025	-0.40857294457080917	-0.3013450232737562	-0.5669568367436428	-0.34733711671735545	0.1707066563378697	0.020218236070597917	-0.49095080096478705	-0.20596544222634733	0.06527034405962588	-0.39839612784686423
-0.033286364278071814	-0.055068442035672995	-0.8248065815862027	-0.5773313136789398	-0.4298746570425832	-0.06031499605743433	0.25927761494023727	-0.3603051015476228	0.4457473657483325	-0.7330991828696349	0.7176398833228395	-0.12114878296819338	-0.10947311123270849	-0.6178442597932773	-0.6923818682080187	-0.2029578827928961	0.005261474276125414	0.36313339055158644	-0.18308300505140868	-0.19582983345536828	0.3279021592697525	0.028797637035622166	-0.5296557685106341	-0.2634649804107271	-0.019334092609885674	0.14637421235957837	-0.14514184715520018	-0.4707536849621287	-0.3855017828893609	0.24358159080999925	0.04214806039248655	-0.7598211666006923	-0.32125115733851173	-0.3515875218815613	-0.24833631676767184	-0.23323880081215798	-0.5586245253930994	0.5880453732311185	-0.3231464287117628	0.10535855885685041	-0.38507408508523744	-0.2851456958124444	-0.595661921320086	-0.4902769643930494	0.20641314698481233	-0.009081069669991355	-0.4992492535802112	-0.2121050988282601	0.00392256147164593	-0.40545097237739214
-0.0874185481111462	-0.06009630497120214	-0.8101275325876183	-0.5485733793352049	-0.5018917360032923	-0.036750657683840046	0.2668420415110603	-0.34336278857210784	0.28006593475026664	-0.679755283885829	0.7405555738303937	-0.14310168251667632	-0.06259625464631971	-0.576498009606208	-0.6791430993709247	-0.19851867819345034	-0.0405954927466072	0.32603105683440115	-0.20638058818392024	-0.20141372671075902	0.3079062099078747	0.007099269827166965	-0.4965790187996375	-0.258920379754225	-0.07417395234818755	0.20918194039852814	-0.12005185263280674	-0.46515980415201563	-0.3809360081954233	0.2281970554970067	0.05307755890516963	-0.774864817971755	-0.3473173459203237	-0.3431093499643063	-0.2651879609597642	-0.20483789341727454	-0.6269572464799575	0.611856383419084	-0.09704238023956564	0.10883658808069438	-0.35211860248086785	-0.26702363268420004	-0.5959166537990344	-0.46951612498119094	0.16727369296975764	-0.0013114701673715486	-0.5396153088282081	-0.22784899662698108	-0.01900213623228355	-0.3925443258940255
-0.1416725552452962	-0.04300248473196227	-0.8092331727191324	-0.4404528186082438	-0.5792439176923851	0.018563581345977177	0.26238842094674675	-0.2982013808167907	0.13758718577787477	-0.6287204733596801	0.733686609958957	-0.18777317838981739	-0.07971469859249973	-0.5163169839722158	-0.6939743311207153	-0.14313055421586277	-0.13436090303002018	0.30601263588910077	-0.25611701599565373	-0.2588663588376953	0.3222247897575358	0.031588135207827425	-0.47728763740892266	-0.28159324763128796	-0.05836651772146748	0.22536012095707275	-0.13520824772190265	-0.468534370527236	-0.40976065047840704	0.22866041441995383	0.07421397469005206	-0.7923753495815349	-0.3245004240771523	-0.3080859176486813	-0.21757575154707473	-0.2041237342861261	-0.619691460838965	0.6366216247969619	0.1305922472686507	0.16393865890130446	-0.297794499318362	-0.34040757819318684	-0.5887658559028185	-0.44701085156893516	0.1802769596311271	-0.011840007574481051	-0.6233125486153067	-0.27956655699970157	-0.09767991594678511	-0.4400222462639145
-0.12764094742737367	-0.06424354947799607	-0.8975198907963344	-0.367175208325966	-0.6072231389129756	0.025515271187029516	0.24153471128414497	-0.2838618196464052	0.1265967115524434	-0.6067161459320788	0.7584439791856653	-0.19115738262263113	-0.03065839363636107	-0.4929064495571322	-0.6954585368673551	-0.1166558719060791	-0.25192742112261557	0.3005652517587606	-0.2430969059319779	-0.2786865314561007	0.33503545059085293	0.016783624741652126	-0.4072904813881294	-0.28524068249763457	-0.02747519232775379	0.25166724487194314	-0.15538288096402078	-0.3565232418387494	-0.40157007956714025	0.18270592012628395	0.12152647323367198	-0.7496820241627328	-0.330278187857016	-0.2734467560504935	-0.20898990412041477	-0.20676056745410093	-0.649088525768285	0.6778876468046953	0.30566211777382896	0.21975484286307645	-0.24498408204154534	-0.3851600892432523	-0.5587021981053194	-0.44512118106896237	0.22850596438220544	0.006550350100857782	-0.6121963210041753	-0.3199169304538283	-0.1500916915119929	-0.4678739497809025
-0.15049987164125556	-0.07687031566433779	-0.9734478845033013	-0.32510571162806884	-0.6420125018978717	0.01362284105864468	0.24361621700594216	-0.3124215248032074	0.13996655357939267	-0.5319081077733456	0.7487850571159811	-0.21047751388626637	-0.01651797456182394	-0.5055375966374364	-0.686498091232828	-0.10301207085818405	-0.3262262140461967	0.3127093006608952	-0.2273618665090747	-0.2980185291578702	0.3644438618929214	-0.03340917171443161	-0.35312841670068273	-0.2817937892530918	-0.05705962593114304	0.274880585191978	-0.15402155676422652	-0.2412855938843883	-0.3543151258323392	0.15841975567556704	0.07180522162877692	-0.7434082643687269	-0.35804775359540697	-0.2000524764040958	-0.25186839980062004	-0.2006399721504156	-0.6565289648698139	0.7018918056651502	0.5075440513064982	0.2156117016817866	-0.1553779719062089	-0.4231061719258512	-0.5174407617973401	-0.5013660105364666	0.21826559069891555	0.06703948727703427	-0.5731729941826279	-0.427586709625141	-0.23302512821683247	-0.4584355595343884
-0.22478650240432652	-0.08024773290658216	-1.0103410460940299	-0.20009670422094486	-0.6712103322912162	-0.0012161814706451897	0.2789674565479401	-0.3303720987751827	0.1155921354704295	-0.40187601884060487	0.7590668060844502	-0.29469867433173647	-0.015321149622137153	-0.4867879461662204	-0.6776902882024414	-0.11339782191733538	-0.3551647262449448	0.32683007591133084	-0.1912153299296985	-0.3289424330368295	0.4134635641454011	-0.10156940047278211	-0.310604935840295	-0.33876039605586755	-0.08583758932456953	0.26449902248124324	-0.15026056969555052	-0.15279674792447748	-0.3264503277418495	0.1396058972584841	0.00023737111540709233	-0.7069176592791226	-0.3203356992013604	-0.12028411079359991	-0.27810243384237854	-0.23458439014892313	-0.6344044986228218	0.7011486309716661	0.6847847243833486	0.21609126121165817	-0.10772516532821004	-0.44394326078146024	-0.49701252330610535	-0.46598735684315146	0.16094703521181153	0.09697537246912365	-0.6035009139603258	-0.5025365750694498	-0.3106489322766298	-0.42363466510903464
-0.2412740679719389	-0.11089919354671515	-0.9789469449370559	-0.10807212296100355	-0.690240605145417	0.00879866233813295	0.2827940485660714	-0.337509989544203	-0.00101611660831756	-0.3531997419210998	0.7363655313945099	-0.30826620689298123	-0.015154779517575923	-0.4501480576497661	-0.6504387117909461	-0.11394571456307719	-0.3018972992437561	0.38525346590933385	-0.12207678446826811	-0.31066574558255394	0.42469193786333304	-0.09157692526083824	-0.24157839462109773	-0.4560287233837535	-0.06788643982074911	0.2674782595901867	-0.15424166542218967	-0.09404874801184208	-0.3146927792820881	0.09417092757072329	-0.02887041950894052	-0.6593295754419952	-0.3535130033312306	-0.0981824711028273	-0.2739648267652612	-0.24503110292440117	-0.6297312106370596	0.7216876258998515	0.8299995799166326	0.18556045518923006	-0.05943051740011294	-0.4516202300795228	-0.4834947197565908	-0.447440177045703	0.13070322457676115	0.1625802004487073	-0.5439021159321344	-0.5803230037319335	-0.345525151525991	-0.4624334925970162
-0.184402078097666	-0.13699679468572243	-0.9658844976983152	0.07181658668985982	-0.6937909106403367	0.0357569375042166	0.2677425003136798	-0.3901471844186312	-0.010636146771346656	-0.3656463220496614	0.7253882073034231	-0.2943125349832928	-0.03392340693837081	-0.45320556020188557	-0.6416125050423295	-0.07048890857320797	-0.22847984441269165	0.4180015360574503	-0.06843570960106074	-0.2861559895484699	0.398436975808114	-0.15269861470244922	-0.2356964469389486	-0.5575477600731982	-0.029864021002513712	0.26069417646949145	-0.14299339525464505	-0.04803107316831322	-0.2827782041858723	0.03155739023517889	-0.06523603704491351	-0.610259413358681	-0.3920097730108848	-0.14185930990365014	-0.2700483174879302	-0.269370894446356	-0.6229487133960574	0.7242548403745899	0.9982255900386262	0.17055784619753472	-0.015437290302315021	-0.4394075049857721	-0.4833536371528657	-0.4682616646661753	0.13307830284280112	0.16718739619729364	-0.5452553696653976	-0.5882689694364065	-0.37560757534126055	-0.44666292859556583
-0.21861371573881092	-0.13186613582465928	-0.9455211980374209	0.22473445642663492	-0.6737485340784116	0.06113480584087657	0.24822301577674208	-0.48394938242579766	0.03249886853987667	-0.351784374531369	0.6735595648182515	-0.31424588185994085	-0.05582811083014294	-0.5029278747794487	-0.6737237456381175	-0.0985588504003592	-0.2590714879488128	0.4351817475454475	-0.01750265173039276	-0.26001282463359093	0.3839200810276749	-0.15751600857054845	-0.257031285765866	-0.5916831294407536	0.02286866185002141	0.20723336454367636	-0.08503304364794168	-0.002356785756792959	-0.25029537744017427	0.0011588369023549927	-0.09221894680687996	-0.5258237162980244	-0.39693589515361377	-0.1043976930609678	-0.3077652407563446	-0.32875829082584074	-0.5770622966280424	0.6988039851658902	1.270097820489959	0.18619171701389406	0.018249144833967744	-0.46491728865986026	-0.5277920446854697	-0.4876850514775467	0.08834307264249128	0.19432079479002112	-0.4781399989565552	-0.637504350082098	-0.42025076494005625	-0.3993019315675386
-0.17106729956189928	-0.1134656651541965	-0.8472777817897488	0.3025970555849749	-0.6815957417495095	0.07252948657580931	0.24032932764057122	-0.5371348107357166	0.09323043689184247	-0.2869061584177978	0.5948702360383432	-0.3831344580065335	-0.02873473930237309	-0.5294262302311503	-0.670103626005176	-0.0973942599859232	-0.31942198521329834	0.39236785889561454	0.05165914440552839	-0.2634385486890153	0.32829757989392605	-0.22019571499452867	-0.2539380693992871	-0.5818805921575776	0.02717762496588494	0.12566863272712403	-0.03332306018176994	0.07366470739691292	-0.2509509271361242	-0.03575856609515449	-0.18288282931867564	-0.4789897651324047	-0.4098887200697292	-0.09095647379444874	-0.3429165580873814	-0.3018832276623793	-0.5217999682242861	0.6584295169642823	1.5313008808510333	0.17593838713356563	-0.0030544486455474974	-0.4642046468065638	-0.5097530662147273	-0.4304778306996674	-0.012073400636400538	0.17367487088914435	-0.4950346200087215	-0.6387977750603393	-0.43486001166446175	-0.34902912071271286
-0.12383762396778489	-0.12908950365831046	-0.6840783481997676	0.3337714758354652	-0.6698283341791	0.07429366164121251	0.264541505269706	-0.5511283334752843	0.13676671412217964	-0.19307162692915933	0.5100177287866464	-0.46230180033188273	-0.012565644765343933	-0.5353220093705533	-0.6102666426105634	-0.04643896976306367	-0.30779155894440724	0.3710220772687692	0.12978239983283865	-0.28407296208434774	0.34765142420554085	-0.25357452078361753	-0.2430766369479113	-0.5936734040933762	0.04016407467552434	0.06707572684303499	-0.02940034109919936	0.10870424496904096	-0.2002105663222414	-0.02863738167661181	-0.24724483286319368	-0.4642400221353511	-0.4042154120946929	-0.11424079586491287	-0.33060493864614304	-0.3330471466514978	-0.421318119791223	0.6043509585800372	1.8394933244888592	0.1892814765843783	0.015227794088385671	-0.42452446894761053	-0.5131494992673689	-0.39077400212888047	-0.10497223488191332	0.21247803886340128	-0.47823923756366027	-0.6653361640936499	-0.3798632323315986	-0.3731843561689768
-0.041547202324027505	-0.09980751318167141	-0.5995793149736273	0.3435438903975819	-0.6938487775563623	0.0406021183088409	0.23181576881833793	-0.5722502478896931	0.18956791112706456	-0.1854113372224651	0.5094280852882067	-0.5261617890544168	0.009054150322366792	-0.5921994862897647	-0.6109161856069041	0.015597767762144988	-0.22626654055888712	0.37745977657426233	0.1930024733023123	-0.2478349360999939	0.4435757516042556	-0.2741395411588107	-0.2589428363207638	-0.6034984854850446	0.07077672629834744	0.007588689859751552	-0.085133288786731	0.08569558853396196	-0.168695998692672	0.015657162448491625	-0.24529573160852763	-0.3654731577477318	-0.37782004866450286	-0.11477320706377866	-0.3288655328785937	-0.3315182084927791	-0.3124258947729596	0.57666546276976	2.085660019892484	0.15390914264679573	-0.018026331395579232	-0.36860164618136027	-0.5440818601341019	-0.4436033798481228	-0.09276639787991572	0.19743836900521536	-0.4738607099289223	-0.696161546667554	-0.3524938019679046	-0.37933057954890753
-0.000976388366722436	-0.060472081187874706	-0.5249901376836755	0.3032870950630894	-0.6946169325004534	0.05162401205078687	0.2661534553678788	-0.6141073278840665	0.22368543014741063	-0.16707583984964308	0.5081428666671476	-0.5598590291268869	0.06966381922711834	-0.6425409976084315	-0.5862887629006279	0.01467144694015966	-0.2137796727537662	0.33768580415196736	0.2981530086471997	-0.1722312633557663	0.42812411632691616	-0.3092880291780877	-0.28129335813372175	-0.6300345835754042	0.0628735244111971	-0.03601971012517503	-0.08216062566152232	0.08927394591788965	-0.111893228299299	0.03166146287849002	-0.25143628993014644	-0.29006880535323754	-0.38991678426905996	-0.09764994196333776	-0.34583116964260385	-0.31319059030055973	-0.26253130536634944	0.508803763951488	2.289634520220558	0.11789547814816811	-0.06353083596874784	-0.328264719947799	-0.5252055302838418	-0.48986679098215885	-0.07479841447595939	0.1870084565835492	-0.4650675678932263	-0.665201588084353	-0.3225859095397988	-0.33824681639229076
-0.035811761309375974	-0.04916681373311131	-0.45528126759325416	0.2982600496463629	-0.7175969060346852	0.041088316556032616	0.26077503927654977	-0.6442452396880874	0.2578657665288956	-0.10611120727833256	0.4360723499714605	-0.6039096304795187	0.09011486433028718	-0.6162700307904699	-0.5544654863665511	0.003014075275311051	-0.14999096106621754	0.3261273555505141	0.33775052484212365	-0.10896561727070227	0.39496078110379723	-0.32414880508988553	-0.3125827696030499	-0.641891663044365	0.10314583590579954	-0.06779189702016099	-0.1030613782263757	-0.008803853120101157	-0.01838283731538588	0.10254274585290876	-0.25150819342337394	-0.2516219684131225	-0.36468206436308664	0.025519888224994715	-0.2682238600492756	-0.31073697143596063	-0.2296129502339907	0.4556571798902592	2.523198655923912	0.07143746545617564	-0.1378905045776501	-0.32713846635219695	-0.558843280709044	-0.5303367021880704	-0.12364585748085188	0.1640992813933343	-0.4768333572963243	-0.6407969764428919	-0.3222184240079377	-0.326047344819931
-0.02710870468051464	-0.03971758382269965	-0.435208825526617	0.32435890607932044	-0.7132171747434135	0.027758293770185655	0.2017441668980647	-0.6091949391799117	0.2733470410822981	-0.09386982451806344	0.34916247189836674	-0.6421341350151412	0.09860077947605511	-0.6166280221266642	-0.4708379081592806	-0.015583694625237671	-0.14181493198197415	0.28280074130408434	0.34259662638585764	-0.02404597066313042	0.38330131425889913	-0.4064303210461316	-0.33723836416679587	-0.611272277323496	0.16917388057651864	-0.07599193412022577	-0.17930629959920702	-0.07196947352486559	0.04514929321770532	0.16162382158962385	-0.23767185308807853	-0.16434831437992833	-0.2869814503882871	0.12686149936492896	-0.1684899175681181	-0.3044684056963617	-0.20375185375731322	0.42574727652065425	2.7025922288802557	0.05312770808091509	-0.23143918240570774	-0.3317734330725588	-0.5989943446728907	-0.5448380080687703	-0.14030123724405938	0.1458510973983104	-0.5008115098344976	-0.5706454933745071	-0.2475907420944475	-0.34461139059135715
-0.015597620961853067	-0.05889359264246367	-0.4445206259600053	0.28539323929958094	-0.7023779071202206	0.005491884194708696	0.118929156925397	-0.5248836932713244	0.3028506890263198	-0.13439259636973727	0.30827414125005076	-0.6277855478627252	0.12479679225234888	-0.5936792615524049	-0.4581674894439843	0.0025502777798473543	-0.1270438051376354	0.21855843631830923	0.36415225921056216	0.02588016956210117	0.3613826774583795	-0.44160426248128515	-0.3571145327312925	-0.5344724630356049	0.23220569541874575	-0.10212383148035979	-0.226841396020316	-0.10102145640020288	0.03571738534595284	0.2034649731018165	-0.1570635693903079	-0.12765949525420442	-0.2706305552726617	0.2399264590439179	-0.2042903319362876	-0.33329842735539394	-0.1617151803731279	0.39999326743526625	2.894700784375039	0.012329859518136577	-0.25763546144891525	-0.3582767233303599	-0.5967461672561225	-0.60141959469463	-0.1306976599074618	0.1365175874122267	-0.5073251711372738	-0.48583868289371124	-0.22663437059019556	-0.396439422764414
-0.07677484629614673	-0.06807441096953887	-0.4526330473249379	0.31251637308286323	-0.7190935033334391	-0.021507345035393817	0.10147113610193141	-0.524496944436881	0.3458869913414677	-0.13111561912067393	0.3414090427792695	-0.6298051005345601	0.15709754805288081	-0.577787711292953	-0.42104610720308466	-0.02683715473496977	-0.12826373639563657	0.1786413171558472	0.35966387825431945	0.05236701553108469	0.300945960456253	-0.5029295792499118	-0.4178012613800418	-0.48280782789649257	0.24543645715193857	-0.13906945320171124	-0.24652915848096005	-0.1428304946859999	0.0790074170791489	0.2633143881630372	-0.14628390938040486	-0.10979571642334071	-0.2416982571286636	0.3111601067596703	-0.27022147093965027	-0.32129937018860794	-0.09657312946968355	0.3506661663942504	2.9334187698577594	-0.017310294851932896	-0.27729892750097596	-0.39314726734804445	-0.662955710656161	-0.6647985687017249	-0.11158344307946026	0.13523290091352363	-0.498611720710315	-0.39819381390574826	-0.17223390683014045	-0.3526086654315751
-0.11970172289626166	-0.07376016782848135	-0.43349200317249775	0.3225111636486683	-0.7521740903274912	-0.04486901329730757	0.0997876074025965	-0.48948599731887743	0.387668228420794	-0.131145286210066	0.4231346526907542	-0.700622179449803	0.17482012344124861	-0.5649758194012151	-0.34600007454914167	-0.0034816379990783796	-0.14525314640503548	0.15584975345331972	0.3382787271019224	0.07134707890612407	0.2439031011850492	-0.5490431308983306	-0.41872351032515925	-0.4008279158440833	0.2888324805576479	-0.1724512046347137	-0.26833546677450076	-0.1486668976556753	0.12843253890160472	0.2820900314112167	-0.10223899876774731	-0.07385392602264437	-0.2618280325625114	0.42008825365074365	-0.2617818038764851	-0.349252330718408	-0.1108663276449137	0.29849683786799885	2.954911988554642	-0.048804343321383684	-0.31226663692713463	-0.39952890527746776	-0.6980500083327857	-0.7483159399796404	-0.1239304079204548	0.13699790389977679	-0.45318148926939356	-0.40711022216615056	-0.18378400618509555	-0.3051758239404768
-0.11779640646743503	-0.09791721032880987	-0.4180438700482735	0.28496061689240465	-0.7916018837576511	-0.10346062755279291	0.17778251437300036	-0.3699629663010648	0.44784341443124154	-0.08795371244185897	0.43460079379461797	-0.7113408373294856	0.22061869378745075	-0.5654854031599014	-0.26211917457329875	0.03977384929770418	-0.06625139399907612	0.07774472774960842	0.34359845349636664	0.10690143827747481	0.1720349795084195	-0.6423138242461279	-0.4208900808505772	-0.33544708506611476	0.30748942035173765	-0.2240977853496288	-0.33905255060141937	-0.10786329610015813	0.19892204685996084	0.2895821152746111	-0.0815086213110278	-0.09040096747933517	-0.23638369692956007	0.4894750973428253	-0.2948383847102455	-0.32546002980933236	-0.1361454299622055	0.2583564505078836	2.877747086600702	-0.09502895311481438	-0.36196779648171307	-0.43131692394540266	-0.6930650896678308	-0.7683426168661719	-0.14029320557842534	0.12525128388023812	-0.43203314064900133	-0.3706356377797693	-0.17103545797161712	-0.2787905926991042
-0.1650857754790763	-0.1816787569842045	-0.533606930082847	0.3348590966535109	-0.7864574014585253	-0.16076481405221651	0.20844392396685127	-0.32451251468000664	0.45113683893668066	-0.08686221077798774	0.42401656536915666	-0.6879980555239605	0.21895395292868658	-0.5993884654025851	-0.21253197966095003	-0.0018112025140407772	-0.00014605774913752922	0.04298843897035397	0.3376283366128249	0.19550709498610636	0.06933263473166981	-0.6764749876600687	-0.46551527801974196	-0.29518611129433214	0.3615793005926963	-0.25630770694803273	-0.3807762999552166	-0.09253454378449044	0.376395229328534	0.28917283081566186	-0.11220289619468211	-0.14016007307821693	-0.20716795635729537	0.5788244956400086	-0.33472257242551395	-0.36982923405508605	-0.13234577389142826	0.20960879548433456	2.763876608425262	-0.14444707840980747	-0.3426716130033481	-0.44181791125427433	-0.7451415526076641	-0.858336578421865	-0.06406810918899722	0.14748929683185008	-0.4030855396792331	-0.35396167022790775	-0.16744302025250107	-0.30039887150377165
-0.248566410774346	-0.2315793257689248	-0.6637237633731597	0.40910303175181967	-0.7907372839535192	-0.20437774191906763	0.1598134223372369	-0.31612210049277395	0.4630785474879347	-0.11364417572638533	0.36952686943323243	-0.6633959328888503	0.18622687373521735	-0.6215524436665569	-0.21163344518267743	-0.018104000795647314	0.02928914074751055	0.05504529849438766	0.3008378098801724	0.30811745671741386	-0.05237831708390761	-0.6930813320396456	-0.49245506007806894	-0.26358252382216546	0.4162262706623306	-0.29894693567235875	-0.3989111001345143	-0.03828411871314411	0.47092916004786317	0.2759520808272444	-0.10444228934235619	-0.13408689530249218	-0.2530208978838965	0.6159648654047694	-0.3679163379080935	-0.37454949096071943	-0.1612722691396656	0.1626877385026017	2.607520108503221	-0.2069478485079165	-0.3926136135898576	-0.47453795367936324	-0.795632142575995	-0.8987346693807321	0.018631657082201457	0.14074052997077285	-0.3849820119586838	-0.29071543172543557	-0.1296666711197732	-0.31712172681964634
-0.30900416867110947	-0.2765731023748554	-0.7572219523527179	0.5411445118089405	-0.756936197122691	-0.2174420883408988	0.17567667192680905	-0.30877115861144616	0.457714714038826	-0.13671775450081475	0.33300215593029814	-0.6351200015095941	0.15729615236520064	-0.6263124457328241	-0.15307930920583826	-0.02946449109664071	-0.011777728845843683	-0.02066787531453935	0.29003648677989835	0.384642539599526	-0.16910189023789007	-0.7426136793363931	-0.45263786873243606	-0.2279565514603374	0.42798657868788237	-0.28684267609186276	-0.3828503455594381	-0.045214098929293914	0.5707486128809256	0.2621208010543063	-0.08459307174283412	-0.19291704409198804	-0.2748040581444086	0.610450999046765	-0.38719696562091377	-0.3990784156034858	-0.1991186199957531	0.11630007884820681	2.4754228943646366	-0.24371983269505076	-0.4082020493816345	-0.5509443390485071	-0.7699982172713835	-0.886210814301946	0.05440354843502104	0.18453258519572238	-0.34967712567309406	-0.2930869600670426	-0.0880661453705287	-0.3058844075664473
-0.3238897578295722	-0.35285453218227525	-0.8164327151927244	0.6734986660045816	-0.7267739181289371	-0.2821663111570702	0.2109391540033661	-0.31732305739972727	0.46888723041286584	-0.1836572705621779	0.3554826333794797	-0.6062802189226664	0.1502347812397365	-0.6531326435584325	-0.14237267548281354	-0.00040834250715584555	0.004162291316111577	-0.07836017587049052	0.29529605001763093	0.39864723459633467	-0.28499696649142425	-0.8067857597228493	-0.3666862456507171	-0.17828885214102827	0.4029558783805435	-0.2448834369610627	-0.40641513063127055	0.009756458244550376	0.6570067376560574	0.24421158060775036	-0.14613323735557943	-0.21098140494113218	-0.3119157351679381	0.6040905720183111	-0.38538461022965964	-0.45883102992251923	-0.2362619045725912	0.07725590613923869	2.392049955748983	-0.27956549313522167	-0.4284495549361293	-0.576945985335066	-0.8589338167548105	-0.8832103239810435	0.04703851104868599	0.17525543234417787	-0.3421485240703705	-0.3020198165063587	-0.03505999347014695	-0.2771311264736732
-0.26051118544483615	-0.42345705819245544	-0.8548346324690217	0.8288222397812651	-0.7583510999517624	-0.33536354010840425	0.2304929962688608	-0.28210991527705004	0.48366597611108003	-0.21197327125787285	0.39283055046789733	-0.5912087174787025	0.12530318125810722	-0.7429674792230859	-0.18007972899208097	0.03468227019914286	0.016112638333274053	-0.13684316696576193	0.27266606845908603	0.4448310700102093	-0.39213290757794483	-0.8248751004906312	-0.29165321466893973	-0.17641511146214817	0.39186894606360756	-0.20671310246799507	-0.4833829414715332	0.12718966961174796	0.7006803677548148	0.1942974746648406	-0.23838796161798886	-0.21246682622095578	-0.3630433017061554	0.5513123438843398	-0.44311335820025627	-0.49370497129571866	-0.2702091956263803	0.002201657748743119	2.298037684863369	-0.3128210910075397	-0.43504498659557844	-0.563224136316687	-0.9229905441276351	-0.9342314274802952	0.08669084428350815	0.1533530005118682	-0.302956792339796	-0.3515288350376225	-0.006147899567690557	-0.2525180586547051
-0.2183639779716072	-0.47516569308961226	-0.9047847945270631	0.8613511320542239	-0.7970697399992678	-0.3714745235304708	0.21392827638789996	-0.2769288379089667	0.504405961182706	-0.211756948731058	0.42306700960543386	-0.6021687124511639	0.11105254198929823	-0.7914910475673987	-0.21397071739784407	0.05258179551860851	0.04256273973126073	-0.19999677592586934	0.2518066758019005	0.5188641572921324	-0.440122702351499	-0.8137465991384891	-0.27269599737752837	-0.20369348273656263	0.3931811066551906	-0.2462434675718992	-0.4855183543265881	0.224266347755826	0.7576872679085837	0.15032911823697231	-0.3251394145020847	-0.2740325515778238	-0.39071086431505947	0.4631619078052715	-0.505480226379095	-0.4950945482075226	-0.27907587930108624	-0.05687113690613836	2.214233235736406	-0.35697202057032207	-0.43048586586111226	-0.6055354996849702	-0.9532410057430301	-0.9541128678672504	0.10202329397872326	0.11400931638362102	-0.2857629518510519	-0.38397660616804896	-0.006014092170864564	-0.21369950915725355
-0.25717688169438746	-0.5032723834843209	-0.9715044764577746	0.9360088212927306	-0.867617453151117	-0.3768846603977054	0.17896212972015463	-0.3096301481279456	0.5052059210470092	-0.20253542844512293	0.44972731921347026	-0.5978882700147162	0.07019100449594558	-0.8144281471860821	-0.20057822338494896	0.06718249744313574	0.10759254474965471	-0.2154685961366774	0.24771430107832715	0.567496874195466	-0.501432150157536	-0.8588902416766461	-0.25395422799224676	-0.23362689946473303	0.3820359884461002	-0.21196964199118867	-0.42297400066925944	0.20966308892518515	0.9057919597232262	0.1089355088139294	-0.36246941844343555	-0.343614035840239	-0.43438209831717217	0.38038785056454194	-0.5221246880175423	-0.4550429867631388	-0.32775735148535573	-0.11050890699541908	2.0820109809017504	-0.3733370734333262	-0.4547445788024292	-0.604568542503635	-0.9806293193513713	-0.9750524598939713	0.0863569564692974	0.12774636792756902	-0.2726123327942468	-0.43510053681087246	0.005978153364905442	-0.21496312647831686
-0.27603025576889345	-0.5482798662136559	-0.9680087385552539	0.9722736304276658	-0.9293716643580545	-0.42045243378371566	0.18240649200808032	-0.3018001804972911	0.49424749649562727	-0.210388554232863	0.47832885774169587	-0.6051503225337523	0.02336717838038613	-0.8682667790820966	-0.22927828067828457	0.1648692078408754	0.1464087656547755	-0.2657304096773795	0.18154094159779227	0.5584379836152443	-0.5569031822167162	-0.8753170724916174	-0.18236869327575134	-0.2142140666991466	0.36824409937891994	-0.18851955041186724	-0.40966101559060386	0.249199212872856	0.9983508264310756	0.07215744044530462	-0.39392591224082946	-0.4128658134101057	-0.45398812781579334	0.36713414681157	-0.5389014147733431	-0.4407916850431741	-0.35131473366893634	-0.14188341453720898	2.042053208699452	-0.3833540277405424	-0.46673003275650793	-0.6394656359236979	-0.9301935948400448	-0.9561860789985552	0.06640859379616978	0.06686785418548447	-0.2893686212425692	-0.43595584211440264	-0.024028640182593007	-0.22162916567928698
-0.3318728387490739	-0.5783648070864051	-0.9404458964207683	0.9399105093574562	-0.969440532446133	-0.4304861794681944	0.18109230889074135	-0.2566821971725087	0.4674373031588184	-0.18204659483394936	0.39249488761056095	-0.555654278778628	-0.022097611943540357	-0.9265319097148949	-0.2577726493561132	0.21323411260142908	0.21753449247973639	-0.35191971259870003	0.13107648140497202	0.6188531710651934	-0.5886957984969434	-0.9136820684856748	-0.1280318519705773	-0.21068574548064906	0.35911681751252383	-0.16943875418724233	-0.45249846690398715	0.2926410295095981	1.0058849722228866	0.05877554982801479	-0.4580185918272194	-0.4824468797933174	-0.39543010094573006	0.37621960710405017	-0.605251276183294	-0.40625404011523314	-0.316301378743692	-0.15066976044003652	2.0171999480018035	-0.36682883402273225	-0.49085628313026275	-0.6935761126434268	-0.8566033411525348	-0.9217011883795502	0.07041524756670774	0.060372694429831876	-0.24408424048179014	-0.42280926129510765	0.028757408246198147	-0.18983306026823343
-0.37695964247726343	-0.6206333494887537	-0.9276601451705713	0.8779080363288875	-1.014549495455412	-0.400691572842793	0.16286267074674657	-0.26726147406134537	0.4031674507916663	-0.18999366640476323	0.35770209234871503	-0.5242903295986032	-0.07590170375859015	-0.9232143678534233	-0.2757455040648743	0.2859968042937255	0.20398080723777104	-0.38486244930010294	0.05754267405499773	0.6419524797625418	-0.6672260926103369	-0.9676567066797024	-0.115995349051585	-0.25805304845590027	0.33818982615029736	-0.14610122542122256	-0.46828288941390317	0.2718916020347559	0.98315976518338	0.014414850999410672	-0.51409759218881	-0.5632577533388904	-0.43556913039835077	0.378508461663032	-0.5887385174300349	-0.39103326300288016	-0.34536051057231965	-0.17862387360940493	1.979663717206814	-0.35347385387371866	-0.4823654325495122	-0.7175795670668204	-0.7933944157224653	-0.9265083569149521	0.07180243095977157	0.04306208821850706	-0.2975257340236318	-0.3892400234205427	0.08578941747715149	-0.2101467300226693
-0.4198548450190975	-0.6178544329685033	-0.9250304439251107	0.8766088213740009	-1.0836074191809808	-0.34098684812937463	0.19467506424728356	-0.2512622854364907	0.3476727991795698	-0.16783482288657922	0.37807287130672595	-0.5304926928829885	-0.11758469364321247	-0.9435114271296202	-0.3065468329513742	0.4404426444523487	0.11236023527837609	-0.3837852050136495	0.017247439796829172	0.6008228499579469	-0.6518155714040124	-0.9780993054566316	-0.06035592729353312	-0.2871226108378046	0.31055264986057557	-0.12628158507867074	-0.4427478926047585	0.30347753773798936	0.9565384756465729	0.007944449676633339	-0.42079157044238186	-0.595820293903828	-0.49561136206565265	0.3392798976883214	-0.5339787910326508	-0.3825706992544213	-0.39690033486879017	-0.20798886747914067	1.9217120957574079	-0.3441003397675505	-0.5116986660336297	-0.7744400029380943	-0.6915654338430481	-0.8824649894172861	0.010605728352272992	0.04975065541314473	-0.3426597532584944	-0.4131257697817145	0.0970980817465306	-0.1607670444538579
-0.37976036016899756	-0.5808855916158735	-0.9731232569261887	0.8920484546967982	-1.1458881058592008	-0.31085515805397745	0.22058794944003074	-0.24951445210749812	0.27068948211002436	-0.19057464690535098	0.4209419956987194	-0.539077711465161	-0.15043759022825604	-0.9638189812658353	-0.3372810423949195	0.5111819558622341	0.05958949457508907	-0.4322825397816971	-0.048521712875302214	0.545773521546269	-0.6094859749718395	-1.0348631021693975	-0.03548488482365791	-0.31553716031628104	0.2694873895035871	-0.1544144719887118	-0.40354606212442823	0.28722242734408454	0.9846794732466382	-0.027704464481095564	-0.392061377871303	-0.6505206818058301	-0.43094582564555184	0.34500158046798723	-0.5283540798730557	-0.36307223135839395	-0.41065047010293937	-0.23391300089195158	1.8322646320827238	-0.3474978191003541	-0.5187745755517829	-0.8128975109507064	-0.591668499842422	-0.8361233740142492	-0.057101212941945347	0.025266042143763094	-0.3621736720921565	-0.4511913416557811	0.05225612029013225	-0.08812102256990917
-0.3804876452764212	-0.5760039273299914	-1.0235930409784668	0.8435206197584305	-1.1899906383878167	-0.3253371451533648	0.22543954702680596	-0.23593888951181952	0.2615245573185142	-0.16686817022389872	0.40940565894028047	-0.5321886344531448	-0.15758734547176767	-1.0053611355065875	-0.3795641263134115	0.5749337247855064	0.055827624920312416	-0.41866538078984766	-0.09388775864937313	0.5231447725717439	-0.5991153133295237	-1.0965929942851234	-0.09277204337399922	-0.3715177708118597	0.2668881523959775	-0.1861304783962293	-0.38547083483190664	0.27747984441348955	0.9423590578753169	-0.09929170900904524	-0.4305872974662236	-0.69566974401789	-0.3673528828784599	0.3968884909763334	-0.4927337203564603	-0.29842394790788057	-0.4247110872982984	-0.24826484264908233	1.7962161832806625	-0.35492758762153936	-0.5317318230697063	-0.7844323595908904	-0.5607322200144742	-0.82010426691271	-0.10071889423833169	-0.0254540980976165	-0.37104349850607077	-0.4688850963003124	0.01650821372377138	-0.08981852409931837
-0.41010532623399404	-0.5938093238093108	-1.0727403489280136	0.6902846849497116	-1.2426949177866755	-0.3191320794024927	0.12341140893017503	-0.1729164706725039	0.22537637095032165	-0.1288003500193918	0.34213524873297596	-0.5606784782555456	-0.18840116846278498	-1.0270668382164083	-0.38798978154761743	0.5734646079935549	-0.018014316195424863	-0.35876471643332597	-0.18155246016314497	0.49150394262293273	-0.5939451463451466	-1.1196296753073243	-0.2349993410557399	-0.43915526684980166	0.24317304885495422	-0.2517227273740527	-0.4016117376683065	0.22854955082829034	0.9037059748030467	-0.16390294429898336	-0.48605394115198736	-0.7481010478380891	-0.32190726148777127	0.3450340302685279	-0.4814234364051623	-0.25681049125314426	-0.4202294603744227	-0.25850044316071846	1.7431736418585657	-0.3561281645689475	-0.5672462416383509	-0.8319012937052873	-0.5415123278977367	-0.8550089069755439	-0.1444386924263482	-0.07782908874410484	-0.4020315053825502	-0.4844929228007461	-0.026550618727106755	-0.15587598610521694
-0.5434129099023162	-0.5836211054120094	-1.1546587018515448	0.539931551788816	-1.2432429515207906	-0.2916687041135163	0.057234129011654235	-0.18001500805135215	0.14108316422331568	-0.16695593536335002	0.24718733006859406	-0.5962416928499017	-0.22222836997266432	-1.070429267622629	-0.3938118519381557	0.5527772010255281	-0.0914081192980178	-0.33202126163499773	-0.27280889049564244	0.4130781433734995	-0.5880881446197158	-1.2008772467175755	-0.3808980249492952	-0.48877444586397045	0.17045122126413412	-0.397435242270269	-0.3754958454009712	0.12512721494561357	0.8009912453418311	-0.23288259800749994	-0.5061884257385529	-0.8434165085805951	-0.23158743338436802	0.3015692708885439	-0.42877774512419486	-0.24393033739978365	-0.43582559540867055	-0.2911003575120735	1.6886158976131216	-0.3695205428816585	-0.590795677740629	-0.8814704252814576	-0.49212296603070527	-0.901960196475702	-0.23412830256069386	-0.1661599312266496	-0.49818469397671244	-0.5073902831380839	-0.029294639980844785	-0.19592716119456477
-0.6674765414849998	-0.5962672886065066	-1.201153432115634	0.5270377867749201	-1.2596850981896568	-0.2554936643349083	0.12039365510517544	-0.23934092224146494	0.0896908708896946	-0.20138830098864377	0.2317021686690869	-0.570093915834229	-0.24451572510492636	-1.074247064478327	-0.4472898093985885	0.559425814573148	-0.14466807733232143	-0.2942750278538632	-0.35951330889686767	0.28718494004217576	-0.6331283312920382	-1.2916216215569027	-0.41701599773115755	-0.5312167023319608	0.1089284598257203	-0.4506615745825959	-0.393773955456486	-0.06452427850899553	0.6864227386973694	-0.3039480568653797	-0.5157485187322601	-0.916439506680278	-0.1381700758253756	0.2704355869200357	-0.43381953017767766	-0.2757211129628618	-0.4599845358061113	-0.31593978844627246	1.5889641522601607	-0.36985520850038545	-0.5967167545106694	-0.8893528031137057	-0.513611936690689	-0.9816663066438762	-0.31279387792203794	-0.22382736914396228	-0.5601967944958908	-0.5629985854684726	-0.029990826291864177	-0.23016316092009034
-0.6871010570553162	-0.5724734583763957	-1.2462091253684324	0.4646161686727326	-1.2954434483566104	-0.2307448084174002	0.20036413146765555	-0.27559353667004827	0.07291350751768559	-0.2460174924636252	0.19204800525668392	-0.5168659230353346	-0.20080717919727203	-1.0054532570556414	-0.3894350147144768	0.5804916497174184	-0.22996616882294899	-0.23460925428461601	-0.4229343761850499	0.18528289158444058	-0.6406037158687304	-1.3636438033305356	-0.4618841234067245	-0.586013735915774	0.09163648317495192	-0.5289182909213359	-0.4648628315165303	-0.14123632079523193	0.5825637153466006	-0.35486700944393806	-0.596754072720573	-0.9686326193537692	-0.10131716191795086	0.2222167840830172	-0.4480865930967445	-0.3335977311916713	-0.44964108896090754	-0.310915364700996	1.5352260356171348	-0.37944160446144637	-0.5697425589343224	-0.9102038653389855	-0.5177960809474629	-1.0449862284478475	-0.3291245489174737	-0.3273951314555807	-0.547677693847943	-0.5362927240680391	-0.03020414243173125	-0.23901834317226678
-0.6870620735989714	-0.4535774065506656	-1.3014491918373925	0.46143282248659007	-1.2861484331394855	-0.14168967115754788	0.23563806612039886	-0.30637467285135334	0.04204197948518496	-0.2503080952669065	0.09848102656050972	-0.47471310882136314	-0.20792885948563972	-0.9268117726487282	-0.35407930685196387	0.5444415877966017	-0.3041728444882721	-0.170269609515528	-0.4432897167950346	0.19374311194138355	-0.5980425021082569	-1.3910746816905424	-0.516301098142291	-0.5991578484441245	0.06807016599989014	-0.48488564469236267	-0.5013822073522045	-0.2841509261592975	0.5146204397703164	-0.42960452142038996	-0.6163316068104423	-0.9267095846023927	-0.07798294854834384	0.14891708878581014	-0.41990273789883004	-0.3629608499757254	-0.4121855191545792	-0.28938248554417595	1.5188568303988461	-0.39432703254022383	-0.5143888603603081	-0.8744893297930829	-0.4743112873104088	-1.100195250352445	-0.32966955479977844	-0.29980447156670487	-0.5719505549769157	-0.6138189724458825	-0.06579206189319312	-0.24895823594531086
-0.6500082983437256	-0.303060185853938	-1.3872391098919796	0.47063514583924937	-1.276088666914507	-0.06487244830972258	0.24535700858620527	-0.38279624253730277	0.03387828651101553	-0.25531936111666154	0.08860385981932571	-0.45686074587653025	-0.1538253014823801	-0.879621051526791	-0.36901554805283077	0.5574444818658757	-0.3644113072494727	-0.05665339117828462	-0.39096357346666927	0.12247179140964386	-0.5610588836835462	-1.429037781644435	-0.5106697735346194	-0.6028954597444359	0.07496496514190301	-0.4453973185344591	-0.5085620560755474	-0.3652925479810079	0.47495815626395005	-0.3782923984457698	-0.6363812327093407	-0.8732906929282963	-0.06813435452443921	0.05618319776345191	-0.4271934835281416	-0.3288685960598833	-0.4344311616963784	-0.2806677709371057	1.464778461459294	-0.43718916384636264	-0.45645455012914465	-0.850502643413295	-0.4931209948200209	-1.1311912729706557	-0.3059749937988141	-0.3363187713722875	-0.6184904544791128	-0.6228011734219415	-0.0897610390636506	-0.2802598824046438
-0.5443948057089874	-0.1532077121423255	-1.4342186028131647	0.5214999504163864	-1.2849173428671985	-0.0037941872953840437	0.1961094994145734	-0.4405670193089172	0.08847811122362055	-0.3002773628324019	0.13386218903616648	-0.4572106846610581	-0.11687762069882743	-0.8703669171813981	-0.35278779886090567	0.52528063522299	-0.36919518053978095	0.046897386044102755	-0.3082647179613452	0.0757200815658696	-0.4534113626298608	-1.3946944253589526	-0.49542023883186115	-0.6145497543967202	0.11547381145124724	-0.4140574771299942	-0.48704164978881825	-0.3357170959208515	0.4617209493484419	-0.30912184935325954	-0.634762356973473	-0.7764591664309516	0.00723882311064169	-0.01519245248102592	-0.4127805213616626	-0.2738149981630015	-0.430350462461803	-0.22439371333789304	1.4289184587214314	-0.4340410056048749	-0.3414577742024123	-0.8335990581204895	-0.5201801156863379	-1.168140396065977	-0.2792238103337277	-0.36002206982191953	-0.4791113344139914	-0.6824243266963471	-0.11609200767372152	-0.29826889448097643
-0.4543564221168029	-0.04867225111359884	-1.3996370510164986	0.4687092348739669	-1.231939613923989	0.022670538894068656	0.18241364986819303	-0.49443095434592876	0.10984755189359943	-0.36653262634523964	0.15214751891094952	-0.42888429188967525	-0.08413598412120846	-0.7563274360269114	-0.3187246815611121	0.47484393176016904	-0.3599548236743225	0.13673159537026577	-0.25830846770661553	0.09971862742987014	-0.37157803660536615	-1.372452158842809	-0.48936681220401673	-0.6612059645966755	0.15242918347556172	-0.3268492649325954	-0.5070942662748911	-0.3584238247971222	0.441316754688945	-0.28549859069910977	-0.6669012498262032	-0.698873206001516	0.049813159676822864	-0.03985437145488704	-0.31323179221221326	-0.18452580335345053	-0.3974357315757445	-0.1637514258277531	1.3617702394722302	-0.4215423475118012	-0.2575860890373682	-0.7810997109239981	-0.5380466598636388	-1.2096253667634265	-0.24400954605206585	-0.37293169616331345	-0.44141569986630164	-0.6518277233382468	-0.11964469102131703	-0.3224438519467104
-0.4056003005602073	0.0350847268339952	-1.324300576686619	0.4632684353170429	-1.2341351527966875	0.08405333012803091	0.23686635491634264	-0.519881741679191	0.12781844512725343	-0.3413749345410404	0.20062846681515095	-0.4494133025907699	-0.010370599198291124	-0.6648192532370512	-0.3092391886712084	0.47030151947629273	-0.37940525827256916	0.23146662854613215	-0.15962680996029271	0.12479995338905817	-0.32703118250810265	-1.3525020394090672	-0.5034819477275589	-0.6968166832333553	0.20970618794155155	-0.21832501875421556	-0.5028882769194633	-0.3155741130654436	0.37504800955556117	-0.18639625471594945	-0.7134058742283447	-0.5672367991265364	0.07654327221752859	-0.02975915796424955	-0.27701799664304494	-0.10915410241230068	-0.3922208797263451	-0.08106332791795853	1.371660907958796	-0.3919719071545717	-0.15949394514191884	-0.788882877831572	-0.5076655662077568	-1.2246294143734264	-0.22437097619624774	-0.3825610811057282	-0.36644243581297486	-0.6200782521671709	-0.10176395040641328	-0.3537821249950604
-0.333909724343063	0.10258510024696954	-1.2488355585510362	0.4368029954113376	-1.2213295446740713	0.20882671183705664	0.21059700828980668	-0.536404737497363	0.14115239151926556	-0.39123171439259163	0.2314456354587259	-0.4388899083588787	0.05556811211818132	-0.5497629367563064	-0.35346332357709975	0.4498370920733937	-0.34868166298813336	0.3175800636951637	-0.018927413031913788	0.11931460667247873	-0.2769235293823237	-1.335349116414867	-0.45278683557038707	-0.6795793008573023	0.2650179375560109	-0.10425677408243306	-0.4892367551549185	-0.31379080947975724	0.34014244486109324	-0.11866455344005786	-0.703072015876451	-0.3980795756291709	0.02597168845262981	-0.08409338583780496	-0.3130622792137761	-0.04514314108112429	-0.376840386826082	0.029361558926398478	1.3867920206388284	-0.37292281685083456	-0.02381735400837435	-0.7630852427422307	-0.5206477783912778	-1.235506191786697	-0.20162070959767528	-0.31255655410018235	-0.26506568780841455	-0.5778692344957573	-0.07567635611955328	-0.37449305236882824
-0.26128110870763466	0.19740177760499655	-1.172525201489822	0.4993189548484239	-1.2182671367064166	0.29812547327260697	0.22294002227421944	-0.5217476351786993	0.15663110209874428	-0.44030726089016037	0.21457442895249632	-0.39329694358604045	0.1107229212196367	-0.43422618890581555	-0.36405845241908524	0.5087470190110475	-0.22000754630864833	0.3545965093682486	0.15709217893655464	0.1568522151374055	-0.16050915822712195	-1.2937167056142767	-0.35113079690573384	-0.6364254917590655	0.3809397089683284	0.007631410556613138	-0.45814042600408367	-0.2866109668089447	0.3287101739171301	0.007536901884805558	-0.6531473820995473	-0.3278758692308805	0.006355437517540891	-0.09163473117677168	-0.2932413463881921	0.04239304797416267	-0.3923435978103225	0.11320343235000205	1.394034519358422	-0.38296182648535937	0.08954531551670203	-0.6754610362000152	-0.406867271127775	-1.2341990632905175	-0.1509615523019231	-0.25031906490932115	-0.1481490761002098	-0.505871069522023	-0.053474994053534786	-0.3012821357850495
-0.1544152725378363	0.30633918860044973	-1.038191477759915	0.5458144078864103	-1.2169532173190347	0.3825107971301699	0.24012174969719968	-0.5362405388694075	0.1901319853903566	-0.43801918662082173	0.236850700861093	-0.34369558909952264	0.15341452986316068	-0.3022031820614801	-0.3644611690768168	0.5836018961087095	-0.14098961114110314	0.4349994306518338	0.3956966983216269	0.18502543875179586	-0.03464642287383517	-1.2490818634629683	-0.24493168738864832	-0.6340133057984244	0.5004110832421437	0.17302907973601797	-0.40215542997832976	-0.21650152766755576	0.37829988893136196	0.15715693117304583	-0.6367193187459405	-0.17216753076617633	-0.05207644262680392	-0.041033152721592844	-0.2984174946689206	0.13588387676333005	-0.37510347798554167	0.24069051010471365	1.387180972177451	-0.34152945574518406	0.23398611180224083	-0.6166066004764789	-0.2930593311357709	-1.1796635557026336	-0.06718554283577569	-0.07856045064914788	0.01701253481410433	-0.4240249312457539	-0.0158751155456053	-0.24290076160799584
-0.04960703192320906	0.4758028405499168	-0.9282701835705127	0.5722475021915793	-1.1964467707835007	0.49539699923183755	0.2249399283906924	-0.46808860917326883	0.20999765535388115	-0.43768666799388944	0.2701898079308972	-0.3682428623953649	0.22086720913113939	-0.18943357896925792	-0.3899882088330263	0.6896242197353745	-0.04191252057412366	0.5393990810567497	0.7134500978567961	0.23922110777102262	0.06261347093705444	-1.2030135921017406	-0.2290548255428893	-0.6339631703929741	0.6456074483821268	0.2731004251969366	-0.3509063588269033	-0.10000930784827951	0.44706952222364615	0.32183617853366797	-0.5890838129565299	-0.02675880035405731	-0.16541457012768015	-0.035693768934040485	-0.20828819620822578	0.2847135097386723	-0.40569278347843385	0.351368536831757	1.412280660398568	-0.3311893429465328	0.3580445315554034	-0.5420544812628729	-0.18871045719537494	-1.1467746705734707	0.0016320630775381254	0.016248900617480418	0.2036021667870182	-0.27735502458025685	-0.0143285735315729	-0.1709661407799404
0.02384510922749223	0.538667117721339	-0.82829033659158	0.5977344876810533	-1.1523862201351371	0.6036081374101873	0.22286844367305872	-0.273680147699647	0.1931202969988351	-0.4348163770952393	0.22981837255718798	-0.45599193234253105	0.24882570520262726	-0.20704978455845202	-0.4856280021859667	0.7688214645927693	0.0010850769591910364	0.6275163103013138	0.9191712278771724	0.32181173011696484	0.1537716133762342	-1.1403301346480523	-0.1847330142007228	-0.5889986207439157	0.7351239236006138	0.3625474718589238	-0.34236303266689455	-0.029787587351157947	0.48415273342983756	0.46253965353766163	-0.5655043957086483	0.15421614455883398	-0.1969761597076511	-0.06486677770934302	-0.15279120071407185	0.4578433588702918	-0.40107805222866755	0.434419907741466	1.4040534251072037	-0.2983786873294828	0.4696803708815301	-0.5422864391994369	-0.1268117711313821	-1.0908091420666899	0.07720200502739585	0.09174696739663987	0.29087350004519363	-0.23913394265100246	0.022368589857194105	-0.0847485589504823
0.06317576197984552	0.4831344743943425	-0.7882554772411541	0.6027130146969765	-1.1678661874944183	0.6634000207726698	0.20695508906267363	-0.05125885749125871	0.21830236689387356	-0.4769288104868207	0.19176211749986488	-0.44608065673686764	0.27644210274661163	-0.20791619355777483	-0.5422811423268474	0.784412195786461	-0.02672313158418328	0.679319814233611	1.117294088677089	0.3042297957613097	0.23480418240584297	-1.117032087234398	-0.14034865701233928	-0.5676749224242721	0.8564725488548584	0.3864622326357805	-0.341558320198352	0.08527450351755084	0.46505136032042643	0.6015935070840177	-0.5426853544111843	0.23644655376294757	-0.19962105907761166	-0.06396015703559883	-0.11001868579740055	0.5858472829468969	-0.4298284616108893	0.5012493484226607	1.3716432306938773	-0.26810343542565246	0.5244692972356659	-0.5529159815092953	-0.1023365520258835	-1.0498668132357851	0.09665928871604872	0.05766114775211253	0.3974211809260793	-0.12668073399368956	0.04703569257630728	-0.06094972837964742
0.08271378300639792	0.3934747259672367	-0.7482358688507265	0.5862046288231157	-1.2132622157929955	0.7032073709984379	0.1405215577519912	0.15694364574416667	0.2567145422370005	-0.541981320750569	0.16476103989597676	-0.4644288577086802	0.26149894791756734	-0.1821233259184436	-0.5967529005716812	0.7367977765336772	-0.05647949565691773	0.6978703304252034	1.3141196595910778	0.3169447629314268	0.2774252050472686	-1.082402045106932	-0.16387446913771556	-0.6092802428844936	0.9298682103109268	0.33453230685363133	-0.29682003922462374	0.09743263221708176	0.4382403278281462	0.6736260432522818	-0.5068863503636865	0.352788149935503	-0.2265078999196562	-0.06459683480334943	0.0007691627667723133	0.6728369499230665	-0.44722810452734646	0.6340405957151863	1.3405025849615608	-0.24757759711951105	0.5867556049138323	-0.5271784319095467	-0.06467533475370471	-0.9973247165047134	0.08801721649391558	0.08645067759391459	0.4960042117790785	-0.057886973330208466	0.029121984921606094	-0.011005148111005985
0.03230208278818101	0.3384834745147157	-0.7204268326476931	0.5895483552785852	-1.1996419322643859	0.780350126149999	0.08265169028435758	0.46394351351161695	0.2849887646844412	-0.5514735532272022	0.1421159217296985	-0.4704535091338382	0.27757757871024163	-0.15948124847584175	-0.6584984578038773	0.7407935703407561	-0.09132222617883212	0.7765711068348076	1.4705411905379508	0.3396387989879138	0.26674751803346125	-1.1284451309829757	-0.17014433297329937	-0.6486439387063752	0.9600794560191181	0.35216680906446396	-0.3373360619421183	0.08701267180810038	0.4593557206164752	0.6919891431368311	-0.48239239049116894	0.4604345574035052	-0.2562548266001901	-0.03171771022620461	0.04976113208540008	0.6712605401581352	-0.45720929342244726	0.6601936934483663	1.3100427219714674	-0.2470549817550237	0.5982449263421324	-0.49997647316812177	-0.035298801489161834	-0.9182777566038436	0.12584291948741647	0.1133240648613808	0.5020307017378797	0.014227824184916776	0.013697288771620348	0.07167655916341498
0.00512574078417012	0.35466583754755965	-0.7358335703090653	0.6653192722688936	-1.2259475515019131	0.8662938046486678	0.06471981912119862	0.7523197286338167	0.2843516171643149	-0.54089847198777	0.11161782424328733	-0.4663288388209116	0.2917096792795505	-0.1943463395535753	-0.7359532124025844	0.7243759035026784	-0.07228631924274438	0.7980626378698221	1.578246972681833	0.31094204688608784	0.29709091167990564	-1.1256090845928846	-0.22212223955115418	-0.6225463852140289	1.0200022199624348	0.37772314568684207	-0.3445779956619191	0.15392275360860247	0.3945854155054891	0.7126178823864067	-0.5088234304712322	0.51673136923142	-0.2152266143218445	-0.04237777866800919	-0.04549650060526185	0.6510872060076223	-0.4935286177393274	0.6699803192312364	1.3197951123899936	-0.26739670602450116	0.6490575672590747	-0.5072579961044541	0.005275510285859092	-0.8697049255260072	0.14565359646396267	0.10213973534326817	0.5974621550076339	0.019051626473707627	-0.026176345863522944	0.06119008498504911
-0.017029044749493676	0.33594327297709153	-0.7792367131105946	0.6354481101733556	-1.1866105297047327	0.8847378349157718	-0.006015586119333227	1.0307978876211812	0.2748226080755897	-0.6191219338127272	0.059119132328069555	-0.4417201342650897	0.3025018999997968	-0.18827564608052696	-0.7832247865329774	0.6644237063691739	-0.0022659995168701876	0.7998649854619199	1.6708684433641612	0.2839193541123184	0.3228150185240787	-1.1467273818500359	-0.23590980631945868	-0.5979120677384833	1.0634085713640016	0.3506482646297161	-0.3693818489289602	0.1916863217953387	0.3447359508001385	0.7417626809501255	-0.5263246290280323	0.5036046690656226	-0.28318642231279567	-0.06837987712591612	-0.06389372102522912	0.6528154307494285	-0.5132152444528828	0.7089652682081778	1.290705070857505	-0.2816051314476318	0.6836423394444615	-0.4801049441568829	-0.030950060861376704	-0.8481732154625548	0.18676310332094512	0.1103307325109649	0.5968471763666281	-0.0002585355713776882	-0.09290648250786315	0.11432117849811045
-0.07336135740000009	0.30804560096430034	-0.8616006119369398	0.6503136090866278	-1.2093159190492009	0.9035756542599749	-0.06024639750387879	1.3027637390419071	0.2874732554168438	-0.6607386795857207	0.007405355459477327	-0.43293436710119837	0.27319580608136473	-0.1832019643092562	-0.8199640209776969	0.6316342427749871	-0.026766700557682255	0.805805575178835	1.7655363923326302	0.2457756844337044	0.3051087601465209	-1.15501849715862	-0.30452007140574044	-0.6478630881784607	1.046791929041448	0.2777730446600937	-0.4059281402255266	0.22016262778790302	0.3654724127910325	0.8372989196166266	-0.5196655278445754	0.5174109801114153	-0.24592231562418349	-0.05496890912572021	-0.04821348755368187	0.5769283622318511	-0.5495920931320647	0.6542030146885334	1.26590024604526	-0.28010824597246764	0.651938026000977	-0.4864278939336823	-0.021458336799647638	-0.8567804730692696	0.17146392766907076	0.06176241013381145	0.5707714805418965	-0.0012917802649782262	-0.0982936846583111	0.1828833357067397
-0.124194566239939	0.31628183895341877	-0.9087914395895332	0.6904477606857514	-1.2256230429140107	0.9882329551067862	-0.11146088663544881	1.542865557544888	0.33793226224211126	-0.6406997968303217	0.036956449751423974	-0.48660883352173084	0.26925907348218814	-0.1792617274200073	-0.8820419277096873	0.5702129288495296	-0.07991711374432815	0.7963448769878241	1.789395680573716	0.1837923751849216	0.23443669516521298	-1.1613416615238663	-0.36845720545462424	-0.6520134473357264	1.0572967619046059	0.2195241639120853	-0.4799005593291589	0.33207396320200705	0.4058256361762087	0.8529373098043799	-0.5265768092387171	0.5383329382557204	-0.22441845523502227	-0.017649299851960027	-0.0864941891278446	0.5086398984430074	-0.5782178051063743	0.6111551641988329	1.2160316901139832	-0.2947385993962849	0.6830330116336748	-0.5265370542415819	-0.05156118420929394	-0.8448231999393755	0.18108586309854546	0.039710119557386646	0.5409292284929135	-0.08052415338290615	-0.12423486650371658	0.21695028963680482
-0.1748206754680497	0.34839185955917495	-0.9483970933514296	0.7589180060882801	-1.2598927383000966	1.0031759379524299	-0.04782751020223358	1.772633718594241	0.3525212738699445	-0.6864810602766822	0.05552383852914078	-0.5387826220199019	0.3093709056918616	-0.15110051970311789	-0.9613143201264901	0.5236547956509766	-0.09571646836326855	0.7776915554101123	1.7890209700038653	0.17060438462851124	0.19652190349388216	-1.135330949804451	-0.4043052088194181	-0.5841107383677426	1.0475471429783023	0.18926267932430488	-0.5216781396047412	0.34227861906462576	0.4115158618268738	0.8581645079908011	-0.5369951758360096	0.541431874720931	-0.296471837046304	-0.08174338662499311	-0.13290083221582466	0.5328412568962355	-0.6227383216792457	0.6059439874324737	1.2058328197014219	-0.3424030384920598	0.6654817214316537	-0.5549784508729556	-0.06759887981978846	-0.8362733985302946	0.18882265186565048	-0.015060049307020068	0.5271320548746606	-0.09242964433868754	-0.16886932953315373	0.2280537809685988
-0.19770883727418848	0.3310364807983007	-0.9874569806162354	0.7554745473644894	-1.3053591146142325	0.9684783947910967	0.076647677218871	1.9443162757506076	0.33679770378071966	-0.7811227838225214	0.03596860544884233	-0.5418124995210463	0.30267450898327763	-0.17354785918759438	-0.939940025260222	0.456746910254448	-0.15357606517136496	0.7521177396123457	1.7314272571995044	0.1439931236542781	0.15803441699805926	-1.08518504121972	-0.44525570012025606	-0.5527710627725902	1.0188219935905314	0.17627007382067103	-0.5779525067411552	0.3432428604407041	0.3953525172294102	0.8282023294255489	-0.5205091010233048	0.5619364690448367	-0.2752228671279714	-0.09581414673938315	-0.19503324958090398	0.512663712314229	-0.586104181723487	0.5783825672594901	1.2147943940938117	-0.3205692233837898	0.6545210460684425	-0.5678451296673788	-0.09543526132699812	-0.8246161744324925	0.2217880497698062	-0.04954293058125568	0.47979824651561537	-0.17084558966688293	-0.17540843883888094	0.2559998683880526
-0.19968481121764037	0.34313898776442286	-1.012185322899566	0.7346210691518807	-1.348036532505068	1.0353931349801444	0.12898308724464047	1.9572391148748234	0.31673332583808034	-0.8392888209612093	0.05683713541202863	-0.5485271556341906	0.26865078278738486	-0.15848307067850584	-0.9943706457819552	0.3788658819157753	-0.15430553427053784	0.6832550482541937	1.7384734450890704	0.13072013670814267	0.09339862318418081	-0.9257850337698675	-0.5222832730697515	-0.538599679151347	0.956399756146034	0.14762882420674125	-0.5852314043605815	0.3173784707716466	0.4186286167452904	0.820546875715096	-0.5527244768538793	0.5623243445226874	-0.23331137487412273	-0.10163095820958526	-0.18833221521605656	0.4400244872500857	-0.6294585743912369	0.5295978174577813	1.2131973500487678	-0.38511845392523336	0.6687306669524099	-0.5212830672447255	-0.11536056646236192	-0.8328196426502774	0.2384101554896735	-0.04936745495780435	0.5567442537889867	-0.21237724142483602	-0.22741200488188934	0.20518047612790696
-0.21147121559673354	0.38913788008667966	-1.042304879542377	0.7022741208819399	-1.3229030019783923	1.117201503117172	0.21541711129206997	1.9041093241165252	0.28639382239481836	-0.849320005561793	0.09068037491015177	-0.6353898602587911	0.3354702158448786	-0.15100373377183413	-1.0402186381786998	0.3362882524969796	-0.10742905326790309	0.6458403943766445	1.7357597027012144	0.14464476264216697	0.04625178779017276	-0.809551340340566	-0.5968006580680312	-0.5087255949276133	0.9009286711091802	0.10081016574906723	-0.5870803170874724	0.33794585348423667	0.4850382494162283	0.8212640470515058	-0.5864936522684904	0.5509177744567165	-0.2637558823215783	-0.1135917403797609	-0.24598083104701116	0.40311907321409085	-0.6771136108527309	0.4893934735835976	1.1975673009694414	-0.43409374660495964	0.6583829320154655	-0.5082808467644797	-0.13248120168848548	-0.8478125182218491	0.2711208348551515	-0.06071188997176624	0.5826410193978766	-0.24045428283110412	-0.2297284242370768	0.23295188289205218
-0.2225729730237808	0.43552282821816224	-1.049675450638809	0.7022687299485182	-1.288932852981139	1.1592739281144124	0.3285012801242189	1.808293318143346	0.2621565768907916	-0.8219051427063715	0.1249396831972172	-0.6552376421661813	0.4050545120775462	-0.14414009531959332	-1.0717258037878907	0.2943171274953285	-0.07062696376629898	0.6392140016409312	1.698010522032407	0.13468293940008885	0.03747357085725803	-0.6589568751307071	-0.6569841619646061	-0.4344151661519776	0.8579278077978287	0.13404124548569946	-0.6263310738944914	0.40716042483858733	0.5947365511456313	0.8109535944815308	-0.6364607858965363	0.5020558833690516	-0.27601524555711016	-0.10812152314148578	-0.33650386448952635	0.33745872578936187	-0.6985310417551102	0.3964752754223775	1.2261417424385903	-0.45737650082467984	0.6658068568247598	-0.5389202544453371	-0.1403948907011408	-0.8550759392061187	0.2767028424707485	-0.08141417100718165	0.5870766844124641	-0.24901929817834292	-0.22798892807834664	0.21409341569353346
-0.2151039864348176	0.4449172336349566	-1.0362110316686788	0.6964047421179062	-1.2834865550023544	1.1702359659166384	0.45705787938359366	1.6375457432569145	0.1851630039255502	-0.815730679726715	0.1448369605579945	-0.6670510928576465	0.42705175933998	-0.12609010218295946	-1.108402249076297	0.21673170635156663	-0.05412054694884268	0.5854038406782989	1.655107325482032	0.07656142264097032	0.07849900477208764	-0.4839091793224156	-0.7039543337161545	-0.36217744944061286	0.8403997006555459	0.11624565826159661	-0.606190653193776	0.4908248618459634	0.6467585333310262	0.8304625443596573	-0.7137906891584394	0.47008237140182396	-0.33499883682968223	-0.13223865723123726	-0.3632386477999195	0.33936201569908314	-0.7010015297159821	0.40948786777489765	1.2242352579451454	-0.47602475952776463	0.6596437348176292	-0.5526546794964219	-0.15647177592378086	-0.9111675521465987	0.230230477731895	-0.10138765182548795	0.619099178587261	-0.2849451115045944	-0.23330340881747666	0.20518329355783232
-0.2145180163566418	0.405625204365274	-1.0168085424876923	0.6169221674660252	-1.3088243217032347	1.1948504084958296	0.5294610660312045	1.4618857796663272	0.1791850987216316	-0.8612597729132456	0.1702056701218287	-0.7215866939046818	0.4514093824608742	-0.08336436095120756	-1.1451252449461085	0.15453060103263588	-0.05835545117304959	0.5451535800114499	1.6948429376500127	0.09370975222585683	0.05475478229476349	-0.4110548048149501	-0.6871790760863132	-0.34684734350681745	0.7748103409591417	0.04735436764249857	-0.6188858985388871	0.513602453970924	0.7163484588080689	0.8736939849471839	-0.7386412205481486	0.5060233399734176	-0.4321373370864331	-0.1417874124921441	-0.3456752584458732	0.3413291212222563	-0.7181105453737973	0.4299603479284502	1.2047306288258237	-0.4773797237663341	0.6582853913975345	-0.5498488268661863	-0.1686074924849506	-0.9818689993410874	0.26843366901019144	-0.07473328887634471	0.6356464645145574	-0.34328979269068194	-0.2365419356681774	0.21603321619643784
-0.22497289205497487	0.37454771172265267	-0.9800853201655191	0.6161741754536175	-1.3393077053486542	1.3025868995732512	0.6497131159837382	1.25287856745257	0.1842617670912466	-0.8542929514210849	0.15267845331646898	-0.7374491228208839	0.4787741452217089	-0.03140780728521605	-1.1612025166772137	0.14485201373717338	-0.09628535467439961	0.49876232419145283	1.7449110192269868	0.10633849117451306	0.03600011510632247	-0.34122670748992023	-0.6835307515942461	-0.33119163783695227	0.713376461907169	0.05740424692606958	-0.6672766673678274	0.4864210381081467	0.7978879830181159	0.8529818941681018	-0.7773582498547764	0.5347443170090724	-0.4121318383600482	-0.1736427509528223	-0.32665869712622403	0.2830622000294526	-0.7357776782938444	0.41949232944468645	1.2372168970377595	-0.5048903883383914	0.6518862451791109	-0.5283661683317082	-0.19652225321645195	-0.9752184444649188	0.2753936809724143	-0.04601420545271808	0.690256267112783	-0.2882900729801123	-0.21828207409560213	0.183813087581773
-0.20272308434647268	0.39147134759628793	-0.9285773814790564	0.6210826203350439	-1.3558236039693166	1.3779444775752965	0.7974842749390989	1.0479043992246542	0.1435971406558433	-0.8271438562414651	0.18709602089748859	-0.7462074653151416	0.5391571348589957	0.014269321802909712	-1.1632139348225508	0.17246452891357916	-0.07799136511562606	0.5149535218382993	1.7389668527959543	0.056944502258862016	0.04297632649139778	-0.23623136699707023	-0.674369269075676	-0.2617156248876506	0.6942727048585604	0.05150281454408552	-0.7052829728874598	0.5868483227745971	0.8487652899279008	0.7921139832867381	-0.848575937337052	0.5010164506351511	-0.48028956199513095	-0.19731252717913275	-0.32989740741428075	0.2666085601487861	-0.7367664026869087	0.47086348067535405	1.2617478713467816	-0.522391770021428	0.6514406892700371	-0.5311426768856304	-0.19923156173613552	-0.9465286497795281	0.3201644799776754	-0.032570467177167134	0.6949821298723912	-0.27030025111512873	-0.2731818915467081	0.14716395912605662
-0.14250704485766805	0.40845894537914323	-0.914630378560401	0.5842261562569601	-1.3583935758280554	1.4170850116305107	0.9574867852610603	0.8335071295708696	0.09318556734817049	-0.8517255120599755	0.22804816577723677	-0.7242128802688164	0.5476139352364655	0.049467916210126396	-1.1622710149061959	0.17529318396833565	-0.07948764814839959	0.5437806726398519	1.808303436284643	0.03716867558292193	0.10160438714008073	-0.16126837793221233	-0.6906553720206803	-0.21763718207801608	0.6305673997685577	0.052576028982053026	-0.666346349415122	0.5529690073156395	0.8330255010107986	0.7838608867959438	-0.8743056446060182	0.5332548562302699	-0.548243807459233	-0.22503847303088334	-0.3180285317489772	0.2776039742043467	-0.7156755602338242	0.5068044833216845	1.2927031812283714	-0.4806362407898175	0.6490130116681655	-0.46722988134065446	-0.18959744875027684	-0.9045393413472897	0.3496739668976213	0.03890703039020179	0.7444931731267309	-0.202623471328811	-0.2697348966502288	0.17478463338924963
-0.05582489321012367	0.3787817616776757	-0.9189758128056962	0.5499344287547563	-1.3416552867065925	1.556025349177244	1.0137003238978	0.6498733549234843	0.0728583820783177	-0.8328053258003901	0.2664171105685812	-0.7086740624542915	0.5751773023096212	0.08973902629305552	-1.1252665504046373	0.16671930114696026	-0.09869783097848821	0.5758052010831273	1.862750511260203	0.023136880287940212	0.09922364058083716	-0.1003047675997332	-0.7015154854032432	-0.2529321710360733	0.6257196444544744	0.054269542852603034	-0.6786305657663401	0.5930391812082474	0.8571980613427748	0.7367209473475846	-0.8719259489331146	0.5714389028678246	-0.529983815575903	-0.23441867400181873	-0.30038357796884224	0.22694454672791847	-0.6945681539646531	0.4811630377010581	1.2910596736284174	-0.4434653428565801	0.6722023904277072	-0.42363576263643854	-0.232682508343443	-0.8856394443365865	0.35256995604906427	0.05238919398475589	0.7527976402031926	-0.165866277322907	-0.29223102283679003	0.21237055729480675
0.01735680021218866	0.3460595342265213	-0.8639645107367135	0.5647662343341364	-1.289982399987467	1.6799649481470258	0.972415218319453	0.49662582554223744	0.04144713753480349	-0.7949427029641757	0.30072236510227907	-0.6921973209382914	0.6474359979731081	0.13309679131704602	-1.145372071284719	0.16193734510169008	-0.09676336855508548	0.5968464705536185	1.8601170639944573	-0.032877588288220856	0.10317784682257294	-0.08660145228360713	-0.6863127776433477	-0.236393543863506	0.6327837210177766	0.07181598182793004	-0.680844930640012	0.6092021276126981	0.870951724695557	0.7310049134589486	-0.895626736485195	0.5534472947882279	-0.5759240676505224	-0.2426054468916635	-0.32178086923346094	0.1632635863725436	-0.7186905706267436	0.5324293002486518	1.2775741040945539	-0.4356865248075537	0.6958072199673304	-0.36736779763927935	-0.22741803711184727	-0.8670794964952189	0.349932127578713	0.09675378646286674	0.782856412849498	-0.17982330477596684	-0.30392268653911103	0.216722077812937
0.08870992588535316	0.3003142051872466	-0.8442962191100378	0.6122603577886906	-1.2930913284170227	1.6630740219999993	0.9993817405213091	0.37128120680596777	0.020902014481405738	-0.749229426597672	0.302541070698117	-0.6771027827718353	0.7185155455205187	0.16947197614191634	-1.113415638436392	0.16981298334198072	-0.14413778068343527	0.584069973326747	1.864790472840782	-0.08053469445732331	0.12103090661840225	-0.14301827874836506	-0.6629702061605833	-0.21831406613147228	0.6538723271316373	0.05758573432689364	-0.7126962217214758	0.7176588170039475	0.8845888820733905	0.7326908393270427	-0.8862660186144578	0.5435361054564611	-0.6021823981144199	-0.21848583302466612	-0.3303603634366317	0.17444369578102428	-0.7178156052724763	0.5739345196190027	1.3065520641537696	-0.39928180976647215	0.7032070606734315	-0.2537964409522291	-0.19369929482154333	-0.8396808702511096	0.3360568515056582	0.09767599411896488	0.7273579736330957	-0.20420249650455985	-0.33033801198631163	0.26420281561274883
0.1844240570746638	0.2667125014843075	-0.8382165328420521	0.6748194446931575	-1.2855016852545045	1.653699741756635	1.0427283098131284	0.29675809894242444	0.0020362943482596764	-0.7138229915373494	0.3000867753572075	-0.6640365731714962	0.7082577887611747	0.21277493467469805	-1.0746606555596931	0.25876271729356554	-0.18457725705838868	0.5666893564025169	1.9308826679172308	-0.10737138063908687	0.13570451856365112	-0.21480762874939524	-0.6158432850650857	-0.2352101464073315	0.6696765787151627	0.07185442110882984	-0.7606791914118318	0.7370597544457699	0.8462730148505135	0.7276180941149368	-0.8466276472654843	0.5705535282674112	-0.5704369400309048	-0.22688522161237973	-0.2868569467024852	0.19346911564529495	-0.7324611439431477	0.5980039141238075	1.3410409811196085	-0.32765550415532674	0.7075747127875126	-0.08001327541165534	-0.24917088449361416	-0.7999642736364037	0.34806878115163753	0.18588131389276316	0.7477875941595988	-0.16984225075312767	-0.32524557395640724	0.3256749104167954
0.2758183340078247	0.2127492092871198	-0.8279003477573321	0.7548896310881191	-1.2587580928878501	1.6703963986256258	1.0834379234381308	0.2608555939850207	-0.03004414738943011	-0.7092517875135715	0.33131107879732513	-0.6240612777264507	0.7055397171779079	0.27201375509812087	-1.0415891739009804	0.29369023637508535	-0.20858127180130018	0.5627202876978972	1.9626748814833657	-0.15146602943016438	0.1549525546042717	-0.32960387400837876	-0.6129303414362883	-0.2501538620239513	0.7158459387483156	0.09495655748913742	-0.8193722297137296	0.7208826353915815	0.796350394599383	0.7117763886132955	-0.8029289624440983	0.5504925266486562	-0.5572190501486476	-0.22419263714085597	-0.25957828529390353	0.18462325466038973	-0.7325712568589069	0.6413228123201345	1.3348975888541557	-0.2616056483223499	0.7230704247819962	0.1430486550832955	-0.26886627723772194	-0.831630618560348	0.38045360436853787	0.263476122245576	0.7983902620921056	-0.14769702077885935	-0.3324314190134571	0.36395673951366175
0.36231044130569007	0.20687499323136577	-0.8342044410081527	0.8097221626644104	-1.193039430610523	1.680895340473184	1.1049029143546576	0.2743443077196318	-0.044345993937770764	-0.6961661288343617	0.3286410913541735	-0.6309898462627402	0.7585275556674553	0.29560270213352224	-1.0103309997737207	0.3346101719982794	-0.22715036830703106	0.5895238641270959	1.99061991137272	-0.11072442662213877	0.16898841475383547	-0.3950821165253674	-0.6188853875151604	-0.26194420644538924	0.7249262366521879	0.1077813928871713	-0.8844199006704416	0.6785238152411975	0.7879132121358298	0.6990907571427634	-0.7852626232042127	0.5544918952949612	-0.5098888704789515	-0.24664209079138955	-0.24970205558726458	0.20962754105445694	-0.7372984032906928	0.644779917731632	1.3395576849142405	-0.19462735910240664	0.7197853531064479	0.31682525314012205	-0.2285845812333899	-0.7968345068708236	0.4198902300120485	0.294773544574377	0.8089050435995631	-0.16837537225179244	-0.3064979941185916	0.4283660050138251
0.4356237038931644	0.2247934652287725	-0.8512571929950802	0.8923018285676696	-1.1044281624957062	1.7064842797551698	1.1178514833049031	0.2871083762697081	-0.036116919628538656	-0.6158066365731985	0.3382451331848251	-0.6124957460484748	0.7924639375584533	0.30244535086572466	-0.9720122932762318	0.3584447762569591	-0.21360788651539311	0.6233064948064178	2.0088899608964494	-0.14317949734787638	0.22718622874171945	-0.40176564767329453	-0.6877648525617038	-0.2560640075604604	0.776099927028116	0.14414778092677008	-0.9285298312378195	0.6331849796915981	0.8061889332970281	0.7121635295049294	-0.7763182614638692	0.5270927161506485	-0.4663692564070011	-0.2534472043785286	-0.22098333627838423	0.18524364089074258	-0.7115360438258942	0.6533552071380317	1.3812736633206137	-0.15956629295805794	0.7327462132398509	0.5038501427171285	-0.26422100187803343	-0.7399017990371985	0.4000887320819423	0.3250795936728721	0.8496169303571713	-0.06821792497722017	-0.27750833071072994	0.520094479775277
0.5271556411565408	0.2389507485286106	-0.8628653522625316	0.9518905111561935	-1.0540589833552514	1.7024151259584812	1.079166112520768	0.33809001473002914	-0.029301876938418035	-0.579339603067121	0.403664930680576	-0.6060092631866835	0.8346699534592906	0.29617642114787757	-0.9709730244820858	0.387416829696167	-0.21308132434994928	0.6590710571700455	2.010360874437722	-0.11344307926159236	0.22966818846990372	-0.43366815534151437	-0.7150387987193343	-0.2679453135340686	0.8104696004732691	0.15258501024509624	-0.9516451640000341	0.6183261119717742	0.8279491114652856	0.734841578417567	-0.7415552555124509	0.5036725368272694	-0.4652637922103101	-0.22015028773738538	-0.1753052898559926	0.23355262525197745	-0.7017614130096654	0.635023991075516	1.3766826974443485	-0.12500463613815804	0.7538535212783417	0.6428963496540852	-0.2285715180293435	-0.7532428089267844	0.44275752945271635	0.33223951144729436	0.8887244596332327	-0.0935346629039144	-0.2205180150889321	0.5769769812325852
0.6367990485908706	0.20184598811888507	-0.8254013690261429	1.038400167524647	-1.0081103827409095	1.7014710822776498	1.0298799509045085	0.341673887262535	-0.047794538865615875	-0.5187247949248881	0.4550979249308633	-0.6010453979829614	0.8585159885086595	0.2603038235083478	-0.9763090201970286	0.4104639975477104	-0.20204841543191693	0.70107811873894	2.0169183094100926	-0.0355358811726529	0.24841632577647704	-0.4120863379847064	-0.7054277335803186	-0.20721675676659174	0.8232726729912947	0.1477384854328517	-1.0002213504484545	0.5350556690582917	0.8815953354241497	0.794329603241799	-0.6942267650734628	0.5532157381703611	-0.42608815954923	-0.18523343140920967	-0.03423030366768872	0.30179126335949114	-0.6548733749905242	0.6709044908595372	1.3840646626875357	-0.08627356352965274	0.7826954390573189	0.8289685348868223	-0.23489541510928205	-0.7913123278759727	0.43191822298929444	0.32092325500060037	0.9755371902373572	-0.06685870728332276	-0.1516469600953855	0.6663500845772963
0.7158696803871926	0.1685560987233965	-0.8311891083455851	1.085030393898203	-0.9285694700515927	1.664214435167277	0.9191192234660862	0.3627686614078587	-0.01636406451767205	-0.4848437427107912	0.502223458559431	-0.5833904926594913	0.9170845041930766	0.2542284656530688	-0.9732832324057392	0.4340960089443585	-0.15097313021168915	0.7013045508552034	2.021182096763911	0.013891367199845576	0.2814865497211213	-0.23852351407947375	-0.68527818800432	-0.18030626945163614	0.8686278772369972	0.18340281021828908	-1.0430723193044187	0.5231201539828371	0.9179112413195586	0.8364986621338278	-0.6649009183797518	0.5732106173696179	-0.3678600274875073	-0.19445845477474955	0.049643167764892984	0.3757223510403044	-0.6699868675094349	0.7211748225700454	1.4613968207960073	-0.10760490074619655	0.8394339735649406	0.8963830568717241	-0.23094379588457312	-0.7964785976465889	0.44033196643126155	0.26375406538637436	1.0419714232337904	-0.10489885924452265	-0.1322574926003349	0.6629085939247237
0.8103546144686471	0.2029344827525878	-0.8484956798810597	1.131347946133238	-0.8704325084188984	1.5927369922049115	0.881974224178963	0.4272173013875239	-0.00096611911680132	-0.42635507597496697	0.5029062708357626	-0.5581817363320812	0.9240834865293298	0.22794817007064577	-0.953698428494391	0.456906181372395	-0.1180922483250918	0.6925817090430499	2.016807758155013	0.041341505585708795	0.32990695392668756	-0.056382889023674235	-0.6404981101720238	-0.15764383243074165	0.8786959837454369	0.22660791915243647	-1.059123503937844	0.559478708602235	0.9886838571683441	0.9506367987830927	-0.6654223932286927	0.5443833915861765	-0.33495488817345154	-0.1662609681912109	0.2123525947459778	0.3615790677385563	-0.6287823435775511	0.7545707396955061	1.581993881549097	-0.06426963472292309	0.8438774906040798	1.060861495281087	-0.2463871157108546	-0.7725927794856207	0.4760418992206187	0.24778066027639087	1.1106926550394378	-0.07880307575289974	-0.05946529910851485	0.711555747713209
0.8745006736501605	0.20717995447711363	-0.8631322440625059	1.2070892129897204	-0.8111563627923075	1.5652799175411691	0.848413881238043	0.4860723319090334	0.013139583426349582	-0.3265722930632845	0.5664205753809272	-0.5514001640250296	0.9454734829101163	0.2660141934540863	-0.9537904470855387	0.4596634829663099	-0.0840026386308201	0.7029936823891687	2.044771407203118	0.12392535285710729	0.38730812232678746	0.13669466693845453	-0.5940684268666204	-0.11455250752574131	0.8563591298900375	0.2642597733114944	-1.0407873761110735	0.5986233444255156	1.0241454311556546	1.0286505184202306	-0.6512834299388931	0.5872724237658703	-0.27361230436981576	-0.1635962156911364	0.35206967780384746	0.4005447010574866	-0.5894389050194008	0.8026827948822355	1.8032869734360673	-0.04662815376511268	0.8917518709314567	1.1902952814866459	-0.19511403982001196	-0.7406200015076263	0.4983515715901282	0.2267645724691084	1.1776426280697687	-0.015371421415396522	-0.021684101881698427	0.6858861436726167
0.9419725089510459	0.22325266852272235	-0.8079902194792501	1.259022770117919	-0.7064456109231225	1.5992801915099861	0.7774336771815364	0.5610731085084495	0.016308655196473662	-0.2720367659889099	0.6192255756070226	-0.5296502070318372	0.9647682557865858	0.32573461134281234	-0.9141412600172103	0.4872339505675766	0.033922389872289946	0.7179785434166099	2.062125626855817	0.14646417811496676	0.46378609875410365	0.30259735231816054	-0.5816603862319544	-0.1304647225295344	0.8679214913431068	0.35250363487034236	-1.0466572062880546	0.6107745120986527	1.1046107225016235	1.0832833484966606	-0.6269670507518812	0.650788766069668	-0.26613321710889776	-0.099220845567386	0.47465301667968757	0.43146957918813067	-0.5537913434528611	0.8630559533811726	1.974675539646531	-0.008406942788347568	0.9326671496411677	1.203966826374205	-0.22169635373855429	-0.6866542678796146	0.5732548852923675	0.21553669425612415	1.2332763926594978	0.09555509718089596	0.05291740032371749	0.761618660038672
1.0284073592974057	0.25231307667098957	-0.7531837160159621	1.2963765478042528	-0.6718616187578436	1.596804045793189	0.6731551078643634	0.6366424737451689	0.08013365808780439	-0.25240456958392254	0.7144925654285688	-0.48890043891633284	0.9765576573210444	0.3942951996539705	-0.9148590050281676	0.5024653661191778	0.12091469201816392	0.734716301344092	2.039398616206235	0.19215158533957938	0.5344118499436507	0.5945828634181204	-0.5309092136502281	-0.08934774559354697	0.9233041280969274	0.39211023573870707	-0.9852807443849081	0.6422592344781195	1.2184955844631666	1.130800301816895	-0.6271262576515458	0.6561157369494677	-0.27104042196622286	-0.04812130566431184	0.6049721641684652	0.4094442874173005	-0.47422339633057664	0.8951744030946157	2.0666128429934574	-0.0003515701134154253	1.0149085818610653	1.177144104885691	-0.16246517394129062	-0.6995212641387171	0.5902521845354192	0.23357738152852553	1.3036485940197282	0.11544543135494867	0.09931269112587178	0.7492050637920636
1.0762449331638881	0.2778076083802013	-0.7335350327664282	1.310074909631497	-0.6524727979533732	1.6221336093363927	0.5669911581925785	0.6706709431223418	0.0794888186459061	-0.22018363824703902	0.7550579960658339	-0.49307447363460055	0.9987774245983287	0.4039306472467096	-0.8908313270218458	0.5475187057953571	0.17416344660213845	0.706028393280701	2.050238457691174	0.30162447164148515	0.6276445358520042	0.8677623191453396	-0.5006925348931057	-0.10613660115439272	0.8871435891041457	0.39381094893945984	-0.9755870992760725	0.6863835101425162	1.2673070276209775	1.1719147600464277	-0.5751687375980641	0.697610166929836	-0.25054644184719194	-0.0029640579922521003	0.779496197354905	0.41300190025239053	-0.4048409043334966	0.9553223067510004	2.1322436194334555	0.0336097982327804	1.0216677854222274	1.1399306459750203	-0.12242514721185818	-0.6321921765442635	0.6038773315930179	0.2143109265798942	1.288597405275317	0.1771410551725242	0.18725711787993965	0.8239852888436939
1.1268795700230751	0.25806964850085523	-0.70242743178657	1.395131709442515	-0.6618245454411109	1.6613266486018865	0.46832005649045516	0.6640812857888133	0.09072799834197129	-0.15374419155422753	0.7555161822475217	-0.46417874472161946	0.9689160704559232	0.4861205604355073	-0.8341402968728447	0.5992525132427471	0.2469037151022296	0.6697758306665038	2.092135055971611	0.3348038594274857	0.674533682759739	1.1373461449665583	-0.39730095342217575	-0.07264917862640913	0.9382918746948764	0.4400570035271403	-0.9613304581385365	0.6850745587394137	1.3031250143415305	1.2342148268437225	-0.5068013604346964	0.7605886304435145	-0.25228369056758065	0.030810608904191027	0.928539145829828	0.4090831453906681	-0.3273243806250431	1.0305608778150435	2.1901327225577303	0.01686913355643731	1.113481926138314	1.1291492131368224	-0.12725461374863373	-0.6059586343077384	0.6312905537825028	0.25193059472882595	1.2827919467596165	0.2995992424765513	0.17270604828458896	0.8347647757341894
1.1982095492690341	0.24835771789185773	-0.6438223499293626	1.4626531505626363	-0.6699962617001114	1.6596884860411554	0.40671664918620076	0.6791821315069977	0.1299093658623132	-0.11209530643439167	0.7496108132707203	-0.39462100663596195	0.9538626954326072	0.5098132899755387	-0.8234141768599293	0.699431498094136	0.344562946788734	0.6818483061985555	2.1518490254786613	0.42686726781665596	0.6736594041319793	1.3701055762810153	-0.2994107682808325	-0.027958007136735852	0.9462337908173566	0.49119860265217286	-0.9269981848052586	0.7219306875254452	1.3270842020695726	1.2582310435874398	-0.45960767717794315	0.7619131222627971	-0.2232909556867145	0.1033961283545088	1.0208840926104388	0.4602505553735871	-0.3062308400409107	1.0839859285385294	2.250240379386391	0.01760021971035445	1.1180627225656543	1.064367553465611	-0.06892479503072388	-0.5728096002837295	0.6638635474513987	0.2284347930018158	1.2324494042669485	0.3610974881471586	0.21505705899863772	0.8699488406292522
1.2353217997087942	0.29490485515029224	-0.6360868451472517	1.535364712835525	-0.6498347473699002	1.6612793939126345	0.4337432974130321	0.669145659999836	0.14329074577192003	-0.06863920111911026	0.7632976896284487	-0.3580013937673109	0.9161486723549193	0.5298549743246147	-0.7775434504583131	0.7633884082173262	0.4391449641183195	0.693929891068618	2.1808437104425638	0.3730386846545014	0.7717878085083123	1.6176239698437622	-0.1927233834581194	0.04902866528422052	0.9800215595253008	0.534185031931436	-0.9197860494912712	0.7471702554653892	1.3359628965747232	1.3187372266644886	-0.32448772033263446	0.8268750912097511	-0.14345789892944066	0.0949448660525329	1.1105614304827218	0.4829649185607498	-0.24730873126362396	1.1302875027249883	2.3202540914081005	0.0591399903052493	1.1972085045816192	1.0611858171911872	-0.11879618912714889	-0.5706406288230337	0.6706250625343823	0.2546600732220797	1.22912040008312	0.4411672231007113	0.18733177852889304	0.9280935506926632
1.2652696218122816	0.3672423479480852	-0.6501122815744715	1.5961218802434343	-0.592808603595795	1.6264463873087789	0.50109303481859	0.6838163324530423	0.14688159125254918	-0.07082714896175146	0.7631458117576381	-0.3136359572072832	0.8873739229579278	0.5487538850272076	-0.742158513160965	0.8218319893216283	0.4639170376226466	0.6533764195794154	2.2506341359257913	0.4509347962578246	0.8568302086992656	1.7815426284385238	-0.0980900891385734	0.03933021224323283	1.0105196719903395	0.6272367604705329	-0.9231405532883388	0.807051649695474	1.3296625618157296	1.3545075801367306	-0.16158589422085637	0.8443649656575103	-0.07266190636251905	0.08226655126382962	1.112875156409155	0.49618554969677514	-0.2503313672624398	1.169529045236374	2.4082928559567867	0.07268224895093105	1.256617966133363	1.0085397496131345	-0.09373443215986751	-0.4889522798364765	0.6990732222098421	0.3326442581408017	1.1413017508706025	0.5014587705546235	0.16310003465887213	0.9148009163096622
1.3181092604209415	0.43557422618092956	-0.6280550359994547	1.703307114021544	-0.556599799200179	1.6967235611641467	0.5135577324249796	0.7458915559013355	0.10412476209512286	0.007061321978825308	0.7434578450759595	-0.22098993825030253	0.8707868235331897	0.5403381733877549	-0.7048152037296476	0.9066304808550181	0.5041797484479708	0.6784101817665545	2.3415177408782624	0.539164744287239	0.8893175802254027	1.8355480786622962	0.011578391201610227	0.030475200475151537	1.0214312563106218	0.7150115085310405	-0.9299780373491326	0.7919978732366224	1.3541214874279297	1.391862907739217	-0.0150518526002264	0.8836942840810116	-0.013799305916569516	0.14272966956597363	1.1742598331033482	0.4509125420284625	-0.22313715444548157	1.199519917552791	2.4270015485765732	0.12426064560944165	1.2553595717415205	1.0394607206928916	-0.1136518993728028	-0.49033282458518956	0.7127729490197557	0.35711093959464735	1.0775740253406976	0.643334780711173	0.17422059287764208	0.9355907317213118
1.3138759007085545	0.44463397375126484	-0.6179414708118582	1.7951039283443742	-0.5218070322790467	1.7352812873852543	0.47472347815042826	0.729957503922282	0.06898934542692856	0.07359347832598577	0.7590923317770195	-0.12500798247906458	0.9040899592137015	0.5574867746583373	-0.6756788700571018	0.9727980740953255	0.5746656337763872	0.7178965593745151	2.419029298755755	0.722256822408061	0.9361900396572551	1.7694026887186347	0.06126991183686152	0.071682690324336	1.0579598554330292	0.7183939081312953	-0.9328143288058218	0.745839167998352	1.4026742395463048	1.3810013075110654	0.09294873003007717	0.9233458349051367	0.016274366407578088	0.15914181317930334	1.1545125526916795	0.5245650498051393	-0.2387261118260911	1.219481385158931	2.419403777505153	0.10035132830870093	1.300361922763112	1.0002765974573107	-0.0872302628640595	-0.4480402751098807	0.7246804670124929	0.40852017389016704	1.0248828358131885	0.6837419751470035	0.19035214114563986	0.8907259776062437
1.3261837088162525	0.47797754546342014	-0.6016991984134241	1.8493784983114092	-0.5176292678711549	1.737633520805791	0.47451446863503516	0.7052897133520861	0.1423600232374908	0.10219131637090326	0.7743847741975991	-0.0633715859704394	0.8784959982532874	0.5513589425029651	-0.6174386798618283	1.0487589298360185	0.6351680000342163	0.8074179280067135	2.4683689057466234	0.9000027507983752	0.9918004484171761	1.7381619698632194	0.1108130372306455	0.07444854960490413	1.0826077773289682	0.7171615370720757	-0.9774988625947548	0.7392749201089336	1.448236300660491	1.3958988541883397	0.19303007134396627	0.8995547181410067	0.09602058202838185	0.178798372344587	1.1721888509151415	0.506146053142815	-0.2610242377046549	1.2214303959686763	2.2831096716516566	0.1070312157013927	1.30392877844602	0.8759919979760611	-0.12581896762369016	-0.4051683756417586	0.7852162782763971	0.47016207063646515	0.9551737287822579	0.733171743361681	0.2115712793494548	0.9395731689193563
1.304329826836247	0.5333571370790671	-0.5907326688201958	1.9591594665325807	-0.4364329075253706	1.7315639184974407	0.610943282450231	0.6723088583615444	0.13260282046952537	0.08167776018523697	0.8248107798758756	-0.000519728103644762	0.8872855388398795	0.5411089625513524	-0.5936903053439331	1.0770607704109028	0.7077738271303644	1.037815208972885	2.526692256834512	1.0511016950941376	1.0379304360959927	1.6868264489996014	0.15766086534978435	0.13673915512341442	1.126417882697901	0.7121155779572899	-0.9060547024509333	0.7066123920636236	1.4367730030787456	1.4279581963003802	0.28418372135846576	0.8725816420641953	0.1542806106048244	0.15030875590497772	1.211312057391985	0.5246686560139942	-0.22763570979775033	1.203554166547249	2.202464112101348	0.11306382718394095	1.2603473895128257	0.8497136789699875	-0.18446622219997946	-0.4012693342300766	0.7339306510611971	0.5683361990038809	0.8600249551812296	0.7203331920747755	0.19807321578999065	0.9107480433635116
1.2734232553532923	0.6430757971085741	-0.5590357271718233	2.0530412243566647	-0.3261839513990106	1.75576146970701	0.7105062535228361	0.6462501290008081	0.09311249409133518	0.16709178280151865	0.872862896144848	0.06813518985766732	0.9256317683148998	0.46340268678166147	-0.5371984683804776	1.078991136360432	0.8438447106823469	1.31795988614896	2.642460367456757	1.1991715651531911	1.119283090260828	1.5518309087619773	0.1638978623874438	0.16849718656270857	1.1557129903887264	0.7128136558679474	-0.9134478412488137	0.635615491667282	1.46038772183612	1.4832672225598955	0.362510960976041	0.9073649180869449	0.21935853680556178	0.16951039691033806	1.2054223381003375	0.5187421710185112	-0.2257406113048174	1.211027101477151	2.2634588119265993	0.13325835611681502	1.2409088689845889	0.8238199070972992	-0.21466181835837003	-0.3354277237521556	0.7837568098926283	0.6112073274167009	0.7160793555739728	0.7017168441220658	0.22083501753256715	0.9857945155429919
1.3034746272626943	0.7124573359588082	-0.5437248526875846	2.1096231138286425	-0.17152610848272687	1.7498157796949196	0.7955502211356955	0.6753689237007354	0.1179804771806777	0.24368231858120576	0.9240329757616326	0.10797994387525563	0.9283082473720257	0.43689150427882656	-0.4883149450474987	1.0723463453196433	0.9863090298885119	1.5709027786913734	2.692570342140918	1.2926811439994161	1.112062733848166	1.4644091424520336	0.2748942053327548	0.25112448465597137	1.2063261948499486	0.7346379111374022	-0.8841138407777865	0.592265003696827	1.577944747891575	1.5249557257029713	0.37301384140347155	1.0244911660422626	0.23860735585107146	0.1483831987929509	1.157782017079284	0.5256858182423193	-0.2693562643145081	1.1737790835093014	2.3315927159833856	0.08529482760418897	1.248778349702956	0.8012837962232133	-0.289894116794791	-0.2674075657806006	0.827001592427437	0.6458298206833176	0.6852432138386713	0.6507215083325689	0.18496881747046107	0.9999746403521563
1.2945047776044756	0.8720411572875744	-0.5566260754920556	2.1364295302733383	0.07727099499683869	1.739598265774461	0.8824180115061683	0.6534328012138151	0.1671100635263254	0.2720761953865546	1.0309409576811681	0.15587767788411994	0.9554265744154804	0.3836918927483957	-0.41727226239434023	1.096835872415324	1.1001211472932158	1.6995448500771073	2.720173244988235	1.4016489792899145	1.1638350231550993	1.3504247271941816	0.3582483620767958	0.24718206966359563	1.2175125471558412	0.7593239001621466	-0.8514370357633595	0.5645892157395563	1.5947236984426438	1.567581562016636	0.4084335021672826	1.0653807855202888	0.2560718629743414	0.19876753464881375	1.139145426314093	0.5052312730042826	-0.2737211423786947	1.1196523019134472	2.3830481635149185	0.1054891647516085	1.1978975507739764	0.7986218693006046	-0.3243927323667983	-0.21894326307607387	0.8730264786523982	0.5964033328484071	0.6695965934516253	0.6056699462870104	0.2243712173602633	1.1050285725552276
1.277622504541378	0.9912730091367136	-0.5647853390912692	2.192423808002235	0.30048184443024084	1.7441378662552558	0.9625416660751368	0.7129500543009665	0.11709077822903272	0.28678612720996094	1.090896980681634	0.14370002757991723	0.9807585024612099	0.4032111662876502	-0.3123136921872253	1.118898107673478	1.148690594123282	1.8153050161818463	2.744537577910423	1.4933539246441585	1.2456798369347315	1.216664347453327	0.4044773270778165	0.2656357123007381	1.2706466897564126	0.7491047080593599	-0.8464730591794982	0.556614942343796	1.6444434104545511	1.6544126888053658	0.374882075661483	1.1367071940486804	0.2703532399255654	0.1968916738856626	1.1205001209503094	0.5076535268446171	-0.22634601357410924	1.037767881559446	2.3926690905201236	0.09089122306966321	1.2064160980733987	0.7949653179247086	-0.35541392302106234	-0.17910058202767112	0.8849913656853771	0.6225632900263651	0.6359065899543961	0.5558080395535905	0.1950227949898978	1.1981567465030882
1.3474638030481907	1.044772577492051	-0.48889438343001335	2.1880328927293946	0.518608347771367	1.7868540051305275	0.95219569506315	0.7368294200542814	0.09493419756437091	0.32637685800324456	1.1229700133998086	0.19728344409726542	1.0245211186528458	0.4038233664554082	-0.27026227860409524	1.1211266291558053	1.1424813929856144	1.9464443475164859	2.838474724897943	1.6474622338688676	1.3325369396660434	1.1713304741228259	0.383141389026889	0.25593501606487534	1.2739569859555504	0.8029466988074765	-0.8038922138890483	0.55323619935274	1.6977055338669278	1.6906289920680542	0.2982213077037392	1.1678469952145074	0.22594215464659118	0.24004100761601582	1.1851511978667975	0.4827342696437687	-0.2304874988884819	1.0061225821370867	2.352140101063179	0.10862198015670899	1.124982326254083	0.7491242813771559	-0.3303743735006627	-0.12007072298039394	0.9035399237765873	0.6190768327487316	0.552243933318258	0.526821862440072	0.22775809589005308	1.2777899945993807
1.3808348599119118	1.1096665031042812	-0.46367474236387274	2.2158581955909917	0.6558357678647172	1.862455207308272	0.9137150390783397	0.7862287808270225	0.16200006349569832	0.42989398579211446	1.2132556643157035	0.18866661289831807	1.0562187828243437	0.4722580164463423	-0.2000369375546654	1.0525686949773347	1.194807730159201	2.047856004920524	2.862118729115978	1.6800404877681192	1.377630610907806	1.1297221770846455	0.3799470440513098	0.21009084240958006	1.2884183907617308	0.7971473812108394	-0.7841697603899213	0.5071256644171169	1.739181606658849	1.6988664840315473	0.13771120958146194	1.2094558265918303	0.1705424736055761	0.28134542739681945	1.2010913231576739	0.48863297924324633	-0.2445770975532493	0.9779569008191771	2.2943989879645885	0.1317084419633826	1.080771138022387	0.7174382683078295	-0.3100911365743653	-0.1387503712334994	0.9341830229317258	0.6242873060056813	0.5815042862619377	0.5142524631717618	0.33261849253553655	1.380633230412325
1.3485589945248635	1.1619096768142119	-0.4542442023133539	2.2238542975903064	0.7859387494145699	1.8696946257016578	0.9338916151739468	0.79008541306382	0.25778500135028876	0.43805985214719173	1.2286476569373195	0.1591115949273398	1.0424911695717491	0.5620205541864227	-0.11966790004570685	1.0205781353107761	1.2315214368859906	2.1772658633671504	2.8577048247947348	1.7072393324800132	1.4030378975576858	1.0060587655261781	0.3729691700303265	0.18562655910554066	1.3376115845604022	0.7577053364613775	-0.7745636922096157	0.5012004387506558	1.7926625180856912	1.7565522814903225	0.05773721242685953	1.2382590102175743	0.08698791035659273	0.28854464411898106	1.2097731717268982	0.4857200332418574	-0.2074390113061148	0.9053768741319639	2.2882682009138966	0.1205958173525646	1.026109857415175	0.698115194056234	-0.3314742952815549	-0.1468101989571986	0.9775218906925325	0.6654638778504218	0.5605108100132403	0.4254143535680339	0.41541230413064384	1.5026568247926428
1.3337148252887647	1.2019098557931254	-0.4109064207689605	2.221009232476443	0.9300137545708285	1.9188069492932196	0.9456734529252477	0.8280492214581321	0.3753637175592882	0.44989949307194754	1.2601757161190577	0.16118928789879877	1.0337338631929167	0.5885795466071211	-0.048887199734405015	0.9710486401357865	1.2410505938043639	2.260527815452064	2.8694651509403917	1.6013720176668627	1.4361552817602585	0.971215718497425	0.3432527481205495	0.15974906303040806	1.364055583535648	0.7889285744284633	-0.828494464372793	0.5158283396147327	1.764893270095812	1.798437168140259	0.02094217047512005	1.2616919627153116	0.07074242160418155	0.28410528842664023	1.312976367796308	0.4754675841257618	-0.1950018668548228	0.8852704810649433	2.2843173447849843	0.15669329209496366	1.0140858688959868	0.6538189135259758	-0.3439470425071792	-0.1794309551640684	0.997898226405869	0.7072552547992267	0.5800382613842342	0.4035741625481709	0.40463983906738427	1.650212673504741
1.3416930332762256	1.2882835611340169	-0.3921074338622011	2.2273799680487953	1.0628081150385307	1.9446437131677263	0.9402978999779646	0.8338165286384219	0.4188320494806371	0.47268752611098097	1.2723412611994256	0.16576262580693468	1.0564267454550467	0.650928343882757	0.018144554916347942	0.9345717316188684	1.2049269354615466	2.235310565170712	2.902830683420926	1.495255872843214	1.4687248814284255	0.9388282562740733	0.36650243517439635	0.15563167883780255	1.380985032298111	0.7979105102122516	-0.7900305122810035	0.49534760775869185	1.7498129125974953	1.8221199575352993	-0.023090076745624178	1.3628398470943774	0.0021961777657031373	0.31054496575649826	1.301272240211825	0.45192158673319416	-0.17673416538288308	0.8719020346681423	2.2871904993028744	0.12919883339384167	0.9822959364656505	0.7026963633033605	-0.3455394470807067	-0.182766606637837	0.9527143703108626	0.6872574379455513	0.5444837749656202	0.4280296140153661	0.39387319171702917	1.707514972020776
1.319424952072562	1.3543128106349147	-0.39871327825013597	2.1981395451637225	1.0636749841334867	1.9904230060107237	0.8192613485566934	0.8471356156912597	0.5332647696848293	0.5505117183578749	1.2910350021553796	0.16897899106158984	1.0159998498598608	0.6462557989833123	0.08931498102545465	0.9376615913070593	1.1141715188330827	2.1492117049624975	2.942438288872497	1.4411932416513829	1.5061918924969075	0.9313838019567691	0.4063075350559095	0.14902995632140875	1.4047001358391342	0.8136988984641464	-0.8973066632765926	0.48251133586787087	1.7386346366226828	1.8323807303857005	-0.049723270255481906	1.365575774680283	-0.05078098762644726	0.31371644964838785	1.2880034205057787	0.43858077400912004	-0.16801543096357946	0.8616765392857291	2.2263124956985254	0.13671989179153926	1.0493023671081307	0.7432848101910252	-0.30415782929548174	-0.16631498204855052	0.9846356516826038	0.6602457195296704	0.6184315734121838	0.4444284483926649	0.42945529346558564	1.8289109838854483
1.2835772274979687	1.3017943722799448	-0.4051165027409473	2.182955981178507	1.0487419158629079	2.0216982595660173	0.8015585289172525	0.8144777299028148	0.6053483325855182	0.524298372622819	1.249472793223133	0.19173707891052133	0.983463056473482	0.6766197612085733	0.1556019263737356	0.8435820531886049	0.9655303640124213	2.0564109746464814	2.9199603094712	1.3311537127513122	1.4976740243725086	0.9065372491003615	0.4109869316701695	0.1276523091650274	1.3984390818571444	0.8534186316642554	-0.9626392194338156	0.526958881597999	1.7180289316870847	1.8359729562625637	-0.09428782671560251	1.335372956196658	-0.05120486625473366	0.300527472113699	1.3157948376509268	0.4445147597605189	-0.18864919543257272	0.856691256927063	2.09582139073937	0.10363757207768513	1.0067505735864437	0.7304684355274231	-0.28811490840336884	-0.23825173749217687	0.9436569462373736	0.6428223990492666	0.6635941613369696	0.46229864713827346	0.4430483796691721	1.8237043733852818
1.231475838093829	1.2944193357114044	-0.41814844805969065	2.2008606188088633	1.0125251689494061	2.058377349363312	0.7596592789409348	0.765813870422244	0.6388594717728275	0.5215640558838797	1.2599549188783012	0.17405584590420348	0.940115325730096	0.7450147639505473	0.18058768029966107	0.7671892541760372	0.7935499325016783	1.9571738463589738	2.9603382826160662	1.2464036893736685	1.5014807036535434	0.9154914928752156	0.3626463573442741	0.05344630111081272	1.4059698024031784	0.8466345485435596	-0.954219704393911	0.5543964632320711	1.5893654279568512	1.844131894823311	-0.09643423674042181	1.2715992964149503	-0.09533991407261803	0.29659205554367196	1.3175038828814412	0.4874676945730167	-0.14649564817876642	0.8697690849239343	2.0512214352836793	0.08602783161265495	1.0468530138133856	0.69017901875075	-0.2915831890782779	-0.2780832465021513	0.9163928835525198	0.6309733115123842	0.6784122897162066	0.47063488326970904	0.4504679028612575	1.8656812618279104
1.1701463336331905	1.2183914691869662	-0.40966564623765134	2.1046338049458764	0.8955863434724393	2.0495743258077934	0.7315847199930883	0.7566906689697509	0.6443643237877593	0.5005325617625814	1.2006242753458778	0.16415773413996457	0.9502857381845446	0.7973782849661539	0.10555247336232436	0.704958842971404	0.6601616528894849	1.982210211214116	3.023055755169025	1.1822732974105363	1.4730805544812478	0.9083256864790921	0.3095153647790207	0.07745185106296507	1.3977353532717154	0.8294294349554878	-1.0304714443501684	0.5141335245965648	1.5801483720868974	1.8765797578191958	-0.10623461305809903	1.1916908051534247	-0.11430881127647634	0.27437990447912064	1.3073845472185013	0.47069234006095845	-0.14363878576826417	0.8977220468760491	2.050081023677459	0.07514045901856825	1.0367726124218843	0.6359567550736424	-0.2648493419927718	-0.3896360502146231	0.8963550251766138	0.688748340322908	0.6477881577324487	0.5435347075057313	0.4744378496505327	1.8308405007691273
1.1887414423094163	1.1170895111047379	-0.3841191988858273	2.0207400990208195	0.8004236327473109	2.0593822990880692	0.719492231112742	0.6286930889305475	0.6976885714731497	0.49422706913811076	1.2552096926289513	0.19734816631760246	0.9597137240473902	0.7942788029739605	0.06516497242148868	0.5717253673855626	0.5962023997913788	1.9903188233775542	2.9981503029456564	1.107087215624522	1.429060686035405	0.9200275595152008	0.28554678522206695	0.07034428810231484	1.3899769288800057	0.7828690524688099	-1.0753264786120333	0.4931955925269766	1.596277880547882	1.8213376081052606	-0.07646415146306271	1.1875831918637831	-0.1406909138304208	0.22976734088721762	1.373299803163139	0.43507382019795166	-0.15177640109771157	0.919862512916527	2.079604029682841	0.06071531603144882	1.052221360415142	0.6330360413447003	-0.3288107079760415	-0.4747749630702188	0.9172373558248905	0.6513272029888293	0.7113610108906576	0.54442290916709	0.5280248032226413	1.7117807017977114
1.1936838136340653	1.0671946532047687	-0.42671621951600686	2.0041548923456847	0.6900362498806556	1.9836939382612606	0.6898586902315812	0.5449097212556383	0.7356328215751379	0.49268314436101646	1.2884109609588599	0.15980379358889923	0.9360787710681835	0.794428063205338	0.05720915328796936	0.5172648383989041	0.6061908981732242	2.0120172665188107	2.9657343475613875	1.064269976342786	1.2856173199762584	0.8405820899490454	0.2633732384748585	0.001673699880780638	1.4273420074717154	0.7140935939302837	-1.1022628737516336	0.4397106854502174	1.5800547221303343	1.8072776105464392	-0.09627610211032792	1.243560757908573	-0.20625931642288511	0.18675505315521565	1.274511254071277	0.4160300250959115	-0.1272841112971125	0.938455950686726	2.1150024312262117	0.05295433402972387	1.0757744091329	0.5981347559137369	-0.32863566104179104	-0.520301019667947	0.9029467279004798	0.690558172847998	0.7464839597298862	0.6185623279776348	0.5235112276268293	1.671895755073899
1.222290361192707	1.0000928995474736	-0.42383378807628524	1.9372763200362275	0.5837608219879825	1.9382653802229324	0.6270098152671035	0.47835228236816774	0.7010550692354245	0.46967631653771846	1.249274969105691	0.17534590236377953	0.9374960363964137	0.7450054351860864	0.017695287677213102	0.49036968033773737	0.5653742389705426	2.0220453463344836	2.988268184438936	1.0189385684896277	1.233441145383472	0.775623632977335	0.25311418078143705	0.04323337132530001	1.490266464761351	0.6905839240367566	-1.1279840059258823	0.4487732457123944	1.5759056218808205	1.8214851611185243	-0.10663595741453032	1.1875203289020801	-0.22331870612393373	0.16588154834658383	1.2844094919344304	0.3709868424182865	-0.1135173195311745	0.9123852289436682	2.1360511169732628	0.0393233746111704	1.0913881332330297	0.6463261132402017	-0.39083088183768844	-0.5625041928358264	0.9175046955524202	0.6333134134397298	0.7806310622659056	0.5944657458685632	0.45255161370022623	1.613135436572022
1.2576824666212763	0.9192804537779345	-0.3786844103549235	1.9426510806587243	0.5176382259438955	1.9150139729026052	0.5981378707023097	0.39184538869070573	0.6391415089044719	0.42367254992092	1.324228612777517	0.13241971246613485	0.9444690234038289	0.6712463928789902	-0.016241168738294443	0.4571622893300556	0.49413523281448174	2.009042416991348	2.9473607289671095	1.0048267041318621	1.1743989209311834	0.783041294225296	0.22808704850201936	0.04200410053393674	1.4866362606945196	0.6380815229440808	-1.1390382455264603	0.4681248990873491	1.5560599745637138	1.7867857877547835	-0.09247278428836929	1.1838867299236957	-0.23391473300797233	0.15553644185622467	1.2932181238573803	0.3536578632461878	-0.08935571225516753	0.9413215862561115	2.106208239419795	0.025728662643584893	1.1773423708011865	0.706453522940902	-0.41152560969151697	-0.5793819508909006	0.919412789830887	0.6255553415328112	0.7934734401945768	0.6293628003681893	0.3575784201375566	1.5073923610094586
1.325711034408079	0.835693660195947	-0.3329500493821896	1.8907970397985108	0.4542523946341466	1.8829070368164795	0.5483807218904035	0.35307415729115277	0.5474820050936753	0.4138403820450063	1.396301682042461	0.07708879599971927	0.9637762740381408	0.6520909411537176	-0.0632161182336907	0.4893516193518136	0.46967436626372683	2.0418048018134813	2.9155580421241774	1.008904067175176	1.1562458493406838	0.7216650706249151	0.2521776419241788	0.06903347717725383	1.528251887431622	0.6489460835756884	-1.0958110463769302	0.49387248273351647	1.5608849831953864	1.755319842293207	-0.14682117228180078	1.2112625955871752	-0.2618098663355843	0.1782035211610955	1.1910480293953631	0.3167687797655744	-0.05341126251585441	0.9497740791554976	2.0948983147818296	0.052451923262906486	1.1443724377349007	0.6971249013475511	-0.40511027018323914	-0.6066943928385591	0.8987117453497779	0.5989996035691119	0.7537163491265491	0.6358329158373761	0.3119820952410839	1.376910137638814
1.3295204490327217	0.7419666196485728	-0.3108731954300328	1.866819515667411	0.40458442635846065	1.8925343921733924	0.5883287391990397	0.3053127117576161	0.4848159184160158	0.3976211370487953	1.3650901414486303	0.007027540979584512	0.9218801224570499	0.6479757899308238	-0.07466972640250741	0.45901110846719606	0.45883689531253624	2.0802852482382703	2.8842918197927387	0.9583435336063488	1.14782109249476	0.6551392190965661	0.23930462953291598	0.06572588633443174	1.557745835100362	0.6424564016364669	-1.133718925046686	0.510194697421861	1.6346322881210014	1.7339140400452924	-0.18134353329750744	1.177962275356942	-0.2794383001862891	0.1997033914930754	1.2441883865929153	0.3449206663686727	0.0022884756425745447	0.8937509869174909	2.074304150068521	0.08391183392139309	1.1529428862767042	0.687734796927641	-0.43989496992391064	-0.6608388790814319	0.9315268363684975	0.6222686959139994	0.8174064842749743	0.5877758229175247	0.28687963367288066	1.3674717473923004
1.3972140027415663	0.6344683516105858	-0.3176751235893767	1.8121972304946081	0.37230149508921856	1.848634785858413	0.686955462168443	0.2925527142479035	0.38388636688282274	0.35582020809582693	1.3353118684927823	-0.05120271156051827	0.9435966201680361	0.647856848183945	-0.10477279656794147	0.43276067989148215	0.46166887859004097	2.073228113948056	2.845825801512045	0.9595063827643212	1.1081448047279132	0.5589333450021032	0.2524513487028843	0.08643730461301188	1.5761318897862906	0.657781975803948	-1.1148175366538964	0.5584598092469141	1.7236974685507112	1.6969068950928095	-0.17539844078271918	1.238750971047742	-0.2985630537595341	0.24527172776625222	1.222305467293801	0.33635222304738904	0.05971408009748332	0.9087973964174132	2.0704842769134495	0.1131591157871866	1.0939769334852625	0.6793577618089872	-0.44319081630537704	-0.7044034449321457	0.8994208266871755	0.7598383825903193	0.804905427010136	0.5870535983342999	0.23220961588153982	1.3055502725153225
1.4592549552804885	0.5541207718598473	-0.29838374854552174	1.7333979566540627	0.3094126384700341	1.8118317837648579	0.7392307461692375	0.26291825443538575	0.2938844722139244	0.29422638600366635	1.315858738182778	-0.09471030445439992	0.9632470091430058	0.6357795964935182	-0.18347575629128463	0.4504384998147638	0.5364842750565513	2.011328860832008	2.8095347337128693	0.9769318744896134	1.125985893073652	0.471866586860972	0.31909839970575826	0.10561325599982477	1.542870520139695	0.6784286263475084	-1.0861937933273211	0.600668688888774	1.6995098563633977	1.6617584934944596	-0.20404951158756032	1.3068026691880965	-0.346669299807057	0.27405497604083273	1.18295961687871	0.30303240709147206	0.06526847975920509	0.902320648150652	2.1213336879712292	0.13269783435717547	1.0968128366362582	0.7175497757978215	-0.446221479644657	-0.6556965493931624	0.8975460064520506	0.9251634328812045	0.7803739440565843	0.6525397797470663	0.13429265958871173	1.2945172169316366
1.5140571672694811	0.5207737736168403	-0.22672166622100245	1.6925575927765568	0.24472536887243876	1.7956496779566096	0.7183684470744957	0.25692839704860704	0.25281089193763473	0.2808984460944259	1.2950986924130272	-0.09080941944568532	0.959059681573834	0.6701759171570817	-0.22838732420163654	0.5106085798376216	0.5518317571789058	2.050158064769204	2.7643029786212856	0.9977818584385959	1.147266052536057	0.3521350582287758	0.3778090533501725	0.1996827546699636	1.5562578569015808	0.7286928071041727	-1.089341825633277	0.5713949277125275	1.7821070821843201	1.627846777223103	-0.20501417722980583	1.3584635430478025	-0.28683974677708723	0.3097434362279763	1.2138541339131643	0.27970647267637905	0.08748640134841877	0.8651368425229281	2.1136061982403875	0.169126043116477	1.0367699631705332	0.7150289799089041	-0.43530325370081907	-0.6686736700310638	0.9130459737447738	1.1933631936217126	0.7226050457988175	0.7403924939049444	0.09213945111344879	1.1854474609859185
1.5574347900835748	0.48083641437019853	-0.19288087533855067	1.7123423184381017	0.16645298975401418	1.793950609351954	0.6603067489557473	0.24515223429317903	0.16622677450949147	0.2981362611597548	1.2831513920041597	-0.07592001780809016	0.9128295887689273	0.6441801488907222	-0.1986046952477309	0.49944813406077176	0.5918741334811017	2.031222353713163	2.696801545966923	0.9806557018249424	1.170736140898702	0.22164745190832322	0.4321689783595747	0.21365112915504078	1.5843953173246745	0.7951991910343941	-1.0117718262146524	0.6301322911768328	1.7977982002689246	1.551616113675022	-0.2724387111120764	1.5152854878052502	-0.2188150895807115	0.2745421917873289	1.1927483600272857	0.3150418934836193	0.08098091570088282	0.8352300090659988	2.1155292204721636	0.2027587870857729	1.0827712023720626	0.7510104068155513	-0.4829434525457401	-0.5464435895915526	0.9023959851141526	1.414124848701372	0.721050307620825	0.8148079430634463	0.01909709596669468	1.127592946204714
1.4785115644815545	0.5230341418016233	-0.17680309543724426	1.7458388832604474	0.10993970570624409	1.8026265702985949	0.6642521614518092	0.2616630169902622	0.0689406299223722	0.2978754379988527	1.183834751055882	-0.10932545939565705	0.8421243739567792	0.6770395556093225	-0.1569408423190842	0.5167054782326713	0.570441933002509	2.0087821501910432	2.662279298249026	1.008203154917881	1.2198940589840355	0.12813562093642758	0.47197847513713176	0.19496755904323643	1.6108586734175863	0.9122937255803698	-0.9203644089149217	0.6083825642091909	1.8209976018276248	1.488335084722642	-0.2571649152333403	1.6401392973079048	-0.16544933357343306	0.27876877049547605	1.1566648617628847	0.31279192229441166	0.07663282022016792	0.8260241084308768	2.1458247225877463	0.2777192828296198	1.1253494884072626	0.752608960306083	-0.44069443801168556	-0.44940326379820883	0.8689521294143742	1.6619009119692425	0.6450425562691822	1.0657380260816032	-0.029815325285883952	1.155919386663953
1.4242758308425656	0.5093599993517918	-0.18584255729923035	1.7506502913402642	0.03543434935647897	1.8607340865153006	0.6569396915570773	0.2949586991021745	0.013188298930907593	0.2670500959921044	1.17218610125012	-0.06452451908184378	0.8232684022310888	0.7689885225199687	-0.12560364046060196	0.5125529616455313	0.5153470987699463	1.9869444643116256	2.63636724775572	1.0384470876790415	1.29668909745312	0.005539913191329837	0.5413461055669013	0.2619983718113278	1.5982571898172615	0.9895901056508205	-0.8265222788350141	0.6751763968689146	1.8604676654050283	1.379334489227423	-0.23796312506394451	1.6148697239173635	0.0243361025383547	0.3105705195586093	1.17479417855514	0.368737391815975	0.06021476571311464	0.7832934822509592	2.2175935306000594	0.28035709038645923	1.167552784955744	0.7986442266920819	-0.409214728895314	-0.41025644114337706	0.8729209196183509	1.7938881554922137	0.6403828525809793	1.1683535789304302	-0.05102670653915804	1.1263631380427443
1.3012318602898878	0.49875602854455525	-0.20619714212583912	1.7737059658560717	0.0010829595007108284	1.941393640651405	0.7048844701875571	0.2990283824512782	-0.0512930812849778	0.25534890148451017	1.1868084942406552	0.0010544479333389535	0.824882192245331	0.8286797880197547	-0.0873033376813431	0.5420206668037941	0.4731437013821477	1.9086536081124978	2.5772316358673506	1.0460425621579161	1.3479389962106856	-0.1471417321204465	0.5315784010063382	0.276272942396809	1.5882384496858266	1.0797475748892502	-0.7198396795454481	0.6448988556866724	1.8727344524691785	1.3332225802838473	-0.2092486674903161	1.685161087443505	0.1591001681113439	0.3028071333521602	1.133884198250653	0.37399912635404714	0.0633130431387354	0.7685668553213832	2.259044837425893	0.3002645164934115	1.1878267830237526	0.8019251738911819	-0.38485838494665653	-0.43015703359621044	0.8421034185808761	1.9975896733982563	0.5567126778685462	1.3306589749427151	-0.039623019625656196	1.0796163407382224
1.2601359879049454	0.5045000364279668	-0.2401893532539904	1.7401932282334578	-0.05755778469502236	1.9198476025609679	0.7067226086654025	0.28584092570349695	-0.056562047698897076	0.27079062151291267	1.119770367835766	0.0443689711529983	0.855933092635348	0.8773339590665238	-0.06435823133559024	0.6012860868767078	0.4778142953413548	1.8302365225152244	2.5945788733355193	1.0327449385770777	1.3942564156838357	-0.25283235276277927	0.5786460739276491	0.3061377173618123	1.6797373686472532	1.1309091007318044	-0.6205707944283119	0.6666451021411167	1.9282240876020338	1.2540863962134368	-0.20508734008130253	1.6864837447730785	0.291772535824266	0.2690001587887499	1.0835209868434215	0.43107444431681274	0.03384272238882768	0.7855264599831717	2.3368772973932317	0.360234303533037	1.1925594297217255	0.6990434450035815	-0.3360477230189777	-0.3931664143581541	0.8141566643171366	2.1269819398529277	0.5429455765554778	1.500860543536033	0.0019649010789602184	1.0745351058696895
1.1202024348911055	0.5223259920923933	-0.28267852780989405	1.7476569755572744	-0.09742922448137022	1.8979781323752067	0.6982419759997021	0.22093904323013352	-0.007722190406665696	0.30592263599636177	1.0822322843376784	0.11242274035593673	0.837784193854042	0.9286305026468937	-0.017749191061466392	0.707175896933239	0.44864797965259173	1.7793699790640183	2.6539716623541283	1.0237193074537057	1.3948719175116784	-0.30816539957256117	0.5642385448172168	0.37363432954564596	1.7211696181927425	1.1231363953030145	-0.5061649412036291	0.6389567843363384	2.0215903798049557	1.2279567744761484	-0.1209325108225329	1.7013192923001756	0.427123248479979	0.2736977238069441	1.0627567689991688	0.41833967814266576	0.022049597858551942	0.8311238729497274	2.397912328848458	0.32128673391381596	1.2545090416372533	0.7746652256656156	-0.29777906675853716	-0.4253817851706042	0.8190146746448734	2.223859341788354	0.6161325456808959	1.694646557758599	0.08296491786155423	1.1137466868415857
1.0679036917392228	0.5141742751976014	-0.3306580479652685	1.7488295035767254	-0.16391717634820083	1.870609266464734	0.6881937719685491	0.16113138926378595	-0.03527465419448724	0.2741145716535129	1.131827428722699	0.19516296864117993	0.8987546779230605	0.9409211498243668	-0.022465955786564337	0.8007317516158796	0.42183687818846255	1.7269184107989666	2.7000564076559606	1.0525737340176282	1.4002179559810093	-0.37133006055167195	0.6016209549787798	0.4809117596383226	1.76693431138144	1.1781945586173963	-0.37274461876312903	0.6445353508883841	2.06423368393956	1.21668860731217	-0.047530520872600276	1.778351841369452	0.5111150451158019	0.29481766403970816	0.9746018574452735	0.4650176650999753	-0.029429711212976318	0.9433752951585168	2.486386649714596	0.3384701640805162	1.2657201916736727	0.7828466336088556	-0.25338638044010386	-0.3648181648475883	0.8057062046894139	2.249430110741583	0.6301357145896569	1.869634695944803	0.11195458126941671	1.046373485061026
0.9732616055993806	0.508249803356031	-0.36810351217880155	1.7982387561297153	-0.18982113110979282	1.8563099974971204	0.6798562965051728	0.11733378002992678	0.023745461563176883	0.27370046853075286	1.1578534248702916	0.24726325902473073	0.9278996008026995	0.9680538612594216	-0.04585491651315039	0.8698439492848087	0.4609145129345844	1.6375323809029259	2.744863413188553	0.9851518876582016	1.425367675068355	-0.40188755613880894	0.6193261561218144	0.4944662646690081	1.814504943470931	1.182690283209602	-0.2772139322911126	0.6211741463105628	2.151797750572748	1.24145946748847	-0.009856720500720246	1.791325876332447	0.622814456900904	0.23353722728586696	0.9633085810170365	0.5662912007438676	-0.10126307086198442	0.9502109673822335	2.584352431789403	0.3158423571891361	1.3052337755775423	0.7838443322034709	-0.19459804326008828	-0.3409658628019078	0.8779510370668152	2.214830032244386	0.6627581512528665	1.9959623921028087	0.16102311115162563	0.9741373992310672
0.9047822915985966	0.559583804213467	-0.4095076898662396	1.8280506179576015	-0.14639598189228795	1.8577864440101894	0.6651697991187074	0.09976045579821495	0.07239302081110395	0.32265240215585683	1.1498370811176906	0.2559678491665064	0.9229750457076925	0.9889176429766298	-0.03770964733903103	0.8887067463256237	0.43330921132493866	1.5145120724037362	2.8278257297901948	0.9715339878262281	1.3937884408166956	-0.411549136944353	0.576501487882449	0.5169879412115121	1.9002471243620938	1.2046456691363057	-0.1908905943429568	0.6535498800684448	2.316589235952219	1.208229255062547	0.09696757682775656	1.8450581774101074	0.6880108039000354	0.21094134581306703	0.9588007440577604	0.6798150608065862	-0.07403927236094268	0.9471269842738173	2.6053021217174224	0.31870331671197494	1.3265879456737633	0.8074302623410514	-0.1810671765065256	-0.31747266199144164	0.8760314689803008	2.0843772397936444	0.7447908889480512	1.999096517830429	0.20298627433864397	0.9671713037431552
0.8285452697852994	0.615741218332316	-0.44182338474883853	1.7708056436746236	-0.12952493925759262	1.862567568458272	0.6896339334239315	0.10875609798601611	0.11881889665384363	0.3106792593288377	1.15199655470938	0.2798766761532732	0.9673033202548362	0.9743309536461728	-0.024698218550656487	0.9133058519504533	0.534318274659692	1.4550502178725253	2.830217127992186	0.9177189548131602	1.428179151983351	-0.4309392812287989	0.6047317589295341	0.5640681152427959	1.9486391167520594	1.1926613555393548	-0.18846222164912413	0.7082258187611951	2.401806624688316	1.2169253290528732	0.07737264628108013	1.8976134520610501	0.7142276735889121	0.22461096667650957	0.8989779764359019	0.754181638932151	-0.11183519212666196	0.9018687966578843	2.6312066598547292	0.33780466855215996	1.360782555387421	0.875629808234153	-0.15677353593730212	-0.26254613305854646	0.8717999285720129	1.8421299395084723	0.8700751195736028	1.9691623274958658	0.26319960291006217	1.0028836367490306
0.7612683517661362	0.6621284508176981	-0.3945225323133987	1.727149864817079	-0.1370215414963062	1.8716079155642558	0.7753536030317627	0.08793001250462093	0.19097681479833012	0.30853952050645767	1.1587621395258956	0.3230507850644082	1.0100708352585661	1.0066108108726277	-0.025059797485286965	1.0318659979819826	0.6106946852053186	1.3674496182265625	2.8444223824212416	0.9343671607135795	1.4590001943959992	-0.4088885851584666	0.541806680427456	0.6272263885388603	1.9771335957299687	1.1645762541835278	-0.1716814485891129	0.7478954551951	2.4935238633082597	1.203911896355753	0.1327028729840714	1.8841410264998537	0.7380566467306267	0.2896639913749432	0.8945893326960898	0.8232372083644828	-0.1362099934254693	0.8845327439542855	2.6339780370618633	0.3223814740579619	1.2945904082739008	0.9366410335666379	-0.14196900678899824	-0.2886759349382322	0.8657681476809147	1.7619921435439707	0.9251600645937289	1.9459620216087115	0.2846252699220202	0.9335931739049619
0.7800449771609633	0.6462327741993962	-0.38686437168556514	1.6628333336167895	-0.17296937744710583	1.8773120816090583	0.7406494340442709	0.14790457912583438	0.255015909512318	0.2927714624947454	1.1524087946444364	0.39950857002993595	1.0934690492355703	1.0172619276960666	-0.0842558984568432	1.1197467041899012	0.6620463222003181	1.2936223376526315	2.8856335629201832	0.8697083129360736	1.5052124102168467	-0.37417146555563197	0.5318092380486203	0.6809094066839743	1.9735728023927552	1.1788849229599783	-0.16710821272284457	0.7939464037447916	2.513911051678542	1.230734592642393	0.17734014272433238	1.8885816895156822	0.7926447504101702	0.3583846570224007	0.8823977498225677	0.8914291281698203	-0.14131025283652038	0.8831145722113147	2.5877129795159357	0.32077498319534625	1.2198658655016215	0.9612453428859485	-0.1107074531802396	-0.36865017402869965	0.8583434464927289	1.7163158387594593	1.0157904743409154	1.8568054603083177	0.3143712360075911	0.863248992269192
0.7887297602946635	0.6336117188978061	-0.35032198217480165	1.5892107035954546	-0.1963986705645871	1.851937363585014	0.7667555814601564	0.16454156407415704	0.33950269627059043	0.32538548276606954	1.1512295076475565	0.43020445425768095	1.1416144778692372	0.97069273550635	-0.1375606444515852	1.1988318221802607	0.682239919003694	1.2184078350330851	2.934434378004716	0.8155003255994965	1.57034193565412	-0.27056534570828306	0.5658214273928653	0.6812840202280579	2.0062896528832437	1.1838190353376978	-0.23498493786787292	0.8783739084654643	2.537349328488769	1.2834930748373865	0.19768374919670534	1.9883809941251738	0.749879480696641	0.4025411532893154	0.8786289670471922	0.9426277061072852	-0.14310890616634192	0.9271276544113484	2.5004616299875977	0.3154053836195145	1.1262393960202493	1.063758733748983	-0.05883346990315989	-0.27695487062083585	0.8308889185942702	1.6813828817237302	1.0520411346245293	1.8662334069329471	0.2866682567706511	0.8426634405270571
0.8595821922004052	0.6111462404609753	-0.3168439462694577	1.554336755283592	-0.20034723659920467	1.8152677247255695	0.8341668764627134	0.12832287498192713	0.4350004690456862	0.29018795346021387	1.1508772530900466	0.41108397458897955	1.1447318377034503	0.9757909052843315	-0.1327226317005039	1.2817050444398954	0.7367272772628843	1.267594356288337	2.9266050217502153	0.8187080154378016	1.5598626844948305	-0.2021559414050317	0.6436354951221357	0.7155903210450687	2.056761332761107	1.2035914814995852	-0.2498901219886423	1.0087496169862544	2.5768777536333074	1.3238780161078898	0.2855546207946823	2.0893893625670805	0.7266382108136354	0.4423356306567035	0.904257477044782	0.9841729349392082	-0.11944135897952993	0.9997571996598238	2.3968192026015163	0.29219435715991154	1.0733169876635844	1.076833336284132	-0.0011646493101110822	-0.13089483221250087	0.8736552433334562	1.635511440360876	1.13786599000337	1.8253783734439577	0.24193198376536773	0.8913598993392174
0.7996329457409563	0.6289539212941964	-0.3008021150595761	1.4900498742171275	-0.18999700114869042	1.8428581626234226	0.9445897529036502	0.13335603788350398	0.47121660072286575	0.3168537223084946	1.2023242864712498	0.48514594041529635	1.1156555424919428	0.9732406542997841	-0.1482228927365257	1.3587209120658756	0.7607063954495099	1.32067446887612	2.914771382666979	0.7836328386114217	1.6296260075829696	-0.2135282596882055	0.628772887271204	0.7767398133307926	2.0274713793323826	1.2676102397260842	-0.23400162636327654	1.054106272763422	2.5876067812657606	1.3683583496458092	0.3590232366610584	2.2387185660316464	0.7252648299756446	0.5144812718969002	0.9474606618015955	1.0108837240150899	-0.11990407907858583	1.0463061576427006	2.2920438230642883	0.245893023595265	0.9666792018526202	1.1067684861334945	-0.0004579299710810253	-0.1035153580342703	0.9109290561598236	1.6873913463888754	1.2402697072299507	1.751950413135895	0.18424936030782135	0.8389402068820507
0.8348459709169443	0.6813638528388811	-0.26949516224545156	1.4564414475262595	-0.25616498300926754	1.8643285932110572	1.0355160499600211	0.16348309357989152	0.4360427244458111	0.26346903107677433	1.2109213397298895	0.5020735435000776	1.0778957676355005	0.9933791245801432	-0.18098151118533382	1.3323774691572818	0.7863349104900673	1.2885380257087156	2.84418731554202	0.7797353230014389	1.6749445969779315	-0.2169363381087968	0.6314593907537619	0.7567473390095701	2.002685105587756	1.2767893857336188	-0.24639948577159615	1.0957987834673841	2.5369340112900947	1.3894032308540867	0.3712035487953449	2.3184138413935997	0.6962537880443876	0.5549494220828247	0.9711694300639788	1.1171163812037541	-0.1350475531463659	1.0915409115918795	2.185028710533249	0.24596820349356965	0.8993744895920933	1.094760470905446	-0.047831639453410124	-0.027298115866889645	0.9379808533957794	1.711120389802241	1.2290963422389711	1.6534666428302756	0.13942388237132236	0.7898352207308613
0.7883569809933715	0.7622882319495559	-0.23589838672297603	1.4079149603212464	-0.26016460808743685	1.878374787065122	1.0457074111934983	0.21239800054948615	0.4483856949161783	0.3114963404158348	1.1839789712189195	0.5700965970730272	1.0253810441307984	0.9759973041980349	-0.19999688240322255	1.3065118396025308	0.8445094487351777	1.313956982760303	2.769043881918082	0.77970452720806	1.7098504432696569	-0.22393200851458603	0.6221192843334252	0.6769714780813471	2.0358361740254063	1.314285040139186	-0.26494244396228955	1.1696135073479637	2.511864325091607	1.4362040743703808	0.38452580009682763	2.3665713552937344	0.7313075648393416	0.5512327803322009	0.9636060721125534	1.1479049799081071	-0.12554368342696673	1.084416832584489	2.0541945009842393	0.22232419260180655	0.8562494944144088	1.128190360509897	-0.01397965248180956	-0.03544093587606084	1.0077810762303676	1.781730115582101	1.2505063199144606	1.584110204919035	0.11112943565566111	0.7703766409584591
0.8048944941144234	0.8366930650275192	-0.2169741240733715	1.350711765772294	-0.32226375149969655	1.8971296481770827	1.0861020789733868	0.19058536628689648	0.418919224594055	0.39734424421447095	1.2080088582072919	0.638284198663779	0.9688131289537283	0.9535896119625183	-0.1887846877147132	1.2916231754967542	0.8415953068219297	1.3727252262687066	2.7375647029584362	0.8266225343360778	1.7719605029620937	-0.26806019372459544	0.5974603920976472	0.7038113047577486	2.021828035028327	1.3470432781529111	-0.19147639439624384	1.2599397858347994	2.431374223293378	1.4511600053334799	0.42373372781547153	2.486937281430424	0.7789704399440293	0.5960529395851093	0.9313495476528434	1.1143404423741632	-0.1380309922807687	1.083317803846723	1.9894562925948438	0.19623820628115843	0.8480043016862282	1.134766228277769	-0.05340832126176687	0.025500937748047892	0.9841266735575729	1.7856605133786274	1.2581852830431028	1.5229920617102408	0.10474061726665884	0.7701836470086436
0.7807905357635454	0.8783197039837585	-0.20659475644008593	1.3221573391652677	-0.3686979803504794	1.9409315948009425	1.091234264676719	0.2354713003110133	0.44938179878566975	0.41723849990908474	1.242853981138912	0.7194140503481237	0.967225334268323	0.9466968211213368	-0.17025863888740117	1.3823987935444957	0.7830448305769042	1.4775658987667362	2.6986064406682813	0.8471867333225079	1.81403470845902	-0.2955445242579449	0.6255290772151347	0.6949731169512282	2.0101164061448333	1.315170814872968	-0.1790689650462745	1.2607848544390152	2.3761153199375644	1.5190630528114066	0.43621198568674135	2.5180483882241913	0.8328918618718321	0.6361535283168623	0.9311588103900907	1.1061322532568965	-0.1599547446632453	1.138396130458897	1.922619575132272	0.19348905767850177	0.8337248369029995	1.103328661721219	-0.036223676335804256	0.09742492514775583	0.9942867305845218	1.8240973599783792	1.312531952970971	1.5841508767796222	0.10989123242561809	0.7407527740190674
0.776246526633415	0.8856513378281846	-0.23088082088345896	1.3108458131109533	-0.4095747159720773	1.9957386334994567	1.2069825890441257	0.17451832698933095	0.4808366308858926	0.39886468254579793	1.2600200093943617	0.8169910249052655	0.983181267108883	0.9367267041035566	-0.1776969887671684	1.438474968751618	0.7205021915314577	1.4606095167269995	2.727324165645773	0.9124639606310552	1.8329713658735707	-0.31649402517822905	0.624501302764974	0.6156043958927727	2.0357239256507773	1.3367906605884727	-0.08968295867168566	1.3021486654766592	2.383585600530737	1.561605028059978	0.5714314611552288	2.513596581762903	0.875010869235979	0.6525103809619195	0.9429236590486422	1.085635953452216	-0.14639599026038236	1.210865128637686	1.7999874486035679	0.19006559141656582	0.8426528139567072	1.066204492642756	0.030883309182373742	0.13218911672748254	1.040138362307951	1.9006738973775854	1.3094179657692047	1.6888626752665936	0.08137183414427943	0.6800582898741363
0.8160632543570608	0.8805846408763426	-0.29503507347155955	1.331912233193759	-0.4492827668190625	2.0866724071831215	1.2612763895976937	0.1353033521902573	0.5014253414959985	0.4437398636369858	1.306452520469568	0.8606006375701842	0.9959366550629486	0.93135566796509	-0.22346054057438822	1.50487191240177	0.6632687431139476	1.5109503212415938	2.7556578704740393	0.9135171767646	1.848633408455515	-0.39016290899376116	0.6877803313985518	0.5723185859921313	2.064874141307004	1.3406821556815836	0.0221462356132885	1.3909532635937956	2.3753864789712624	1.633878404714928	0.6631833901189099	2.4890726441667055	0.9174444996905006	0.652357461365074	0.901534010370634	1.0772972813141908	-0.1449937434272935	1.26392063862288	1.6801571186869269	0.15694376389901007	0.9018238428868394	1.0340468783469838	0.048020926573761114	0.1848285697934356	1.1368029003549833	1.8479607639238627	1.3404134907219798	1.68566425211231	0.09002471247232054	0.7076972774318375
0.8610282347841742	0.9054932358100153	-0.3269313669541994	1.3679937505923199	-0.46115229247657474	2.1164397110991766	1.342482312616235	0.09851607446072284	0.521958926666738	0.5207877670447948	1.3186563540887954	0.8651410658747591	0.9989417150765822	0.8905399912567447	-0.22494691146434911	1.5751754580329493	0.6795622943751602	1.577631976813208	2.766545423553277	0.9659340807582838	1.8240266369530438	-0.4581087931973567	0.739187740714767	0.5943546108442527	2.0735962981723146	1.2961877238439408	0.07359663441218825	1.4279190981557934	2.3595134899565195	1.6833192794829244	0.7019026533204733	2.4664068761009714	0.9309048758434185	0.6383486351994658	0.8591834225839049	1.07192969410701	-0.15274469261726648	1.354433432289958	1.6716735689333362	0.12310139842755456	0.9402656841986129	1.0179174177340355	0.07300822327796652	0.26964508954008143	1.2423401341659226	1.773313946045039	1.359957481860826	1.6299859702570874	0.07217984775366733	0.7154494358686375
0.8428729082248341	0.9527702241397364	-0.39431119758198996	1.4022396551604297	-0.4747521523877637	2.1708025557187236	1.4185904076600022	0.11954706897369989	0.5237062748959762	0.5571793966986689	1.3486860551164899	0.8931613993330287	1.025035826163832	0.8732899396726473	-0.22638889691622674	1.6004893724351283	0.6980728839736197	1.6113404314544426	2.7241565812633786	0.9741725714029013	1.8066619881361237	-0.5374779025158819	0.7516694293581612	0.654828901472677	2.074524065350371	1.295903607419897	0.1910085737832952	1.409878902153444	2.36945802954703	1.747566409135817	0.7982707865493536	2.444851273789195	0.9759773033177709	0.6483655240185471	0.8355357970697146	1.0382515690857153	-0.15840722587081188	1.380291690493278	1.6685848488069546	0.1671457911701637	1.0202887296733885	0.9723469056233423	0.04304645847204534	0.2649225092956402	1.352632114032161	1.6972257944503746	1.3737576627095966	1.6120441471687514	0.10801695925124463	0.6901545500079813
0.803209677860543	1.0238604597077248	-0.44614049578270726	1.3599666507258241	-0.47377862662405656	2.221703206772417	1.46941121448518	0.13543769652222065	0.5439232092870961	0.6224890217371449	1.3570355091571706	0.9457476548624909	1.0324091412353475	0.8607369209947049	-0.265258632388945	1.65907183795428	0.664177467418377	1.5770932245365803	2.7547955706844163	0.9219564559820445	1.837040449666669	-0.5471729746581051	0.7778980134814564	0.6624938983597033	2.042653544696756	1.2445569559435774	0.2954489357441319	1.3850823339332068	2.3386879112098575	1.7669648534838653	0.8327798558901953	2.420605922329499	0.97468747773541	0.6769422350736306	0.8624076835052614	1.0620615726396685	-0.2179096828433702	1.356156660385666	1.6976350012195152	0.19408177062673945	1.084878681821983	0.9635788956212525	-0.014545289217116258	0.23066903947266187	1.3592249641368317	1.6224866277215448	1.393718155275237	1.6104995136398237	0.09872122364715176	0.6474944348087023
0.8300814616118638	1.0328368283606835	-0.45420062814192963	1.3310011654453118	-0.5294511384213523	2.257054964853837	1.5158585687793462	0.14769017100006834	0.5796688517492132	0.6978323036336544	1.3610902654224168	0.9355994301111912	1.0496970747255492	0.8596699435594678	-0.3266155463949964	1.6908521597451471	0.6631529741272187	1.540150954901581	2.749029449958934	0.9602565682910218	1.8476599723623632	-0.4981885456294483	0.8115507565741478	0.6377133245783241	2.0383331276651147	1.2230669552906437	0.3282367520817052	1.3880324169189275	2.3152645641028515	1.7901009536571018	0.8192173212647418	2.339683614329326	0.9845579117183725	0.7148394812398114	0.8629418040641857	1.0333060742729063	-0.20517256039046855	1.306193831594802	1.6988482373362885	0.25226747347255085	1.1771268180776095	0.9895106750594491	-0.03274102613644261	0.26876888252615794	1.3620670263904464	1.5259192284514036	1.3225926426701575	1.5889299699275476	0.13308257530438009	0.6286416024700312
0.8195681107290138	0.9899218138044261	-0.47415868800857686	1.3383827010344325	-0.5139881907432542	2.269754925116327	1.570505967622657	0.13849504783450226	0.6964963235984662	0.7496977926627719	1.3521090504905513	0.9369432389232479	1.1262127654394924	0.8358022996857913	-0.39456856952889324	1.6965706299639502	0.693425941742883	1.5148139818920892	2.7770035722838355	0.9511003630037248	1.9126782479604192	-0.411048106547619	0.8445351714682321	0.6416254564398916	2.024724730328704	1.2663375009939488	0.3586093543952157	1.4311559754289422	2.29955173008629	1.8253618776972202	0.8680018169522373	2.325007696658445	1.020481625465563	0.7531994175507009	0.8790947342303799	1.0171955912849804	-0.21632152957230036	1.2398966626062968	1.7044901140010307	0.2890634308415423	1.2520614946502477	0.9869996605293034	-0.008711262289002226	0.32655385729135905	1.3724863914792913	1.4239042332807397	1.3523461814188478	1.5408504476728129	0.12549530805685402	0.6274399686073031
0.8635426677183802	0.9221164791457023	-0.4565754204845575	1.3398153415915324	-0.5226512084657583	2.2774364373802687	1.5950030280844159	0.1853947898246326	0.8399788683621239	0.8179320982637845	1.355763053382399	0.9294497221925022	1.198403873248001	0.84576308793911	-0.45893611532298595	1.723526948134409	0.7323927868135337	1.4427278862121846	2.829423486350456	0.9190382466014976	1.955796025318697	-0.3703574721344795	0.84751187008966	0.6720095310183996	1.979679915746683	1.1904321343660969	0.39608763838427735	1.4810999475996691	2.265507935006615	1.8237610867331813	0.8864614681309935	2.2646826546604855	1.0178496349131865	0.7704792311902982	0.9097094704825859	1.0125556419704744	-0.2529328552153335	1.2147109966875334	1.7426890174985012	0.34270985964905554	1.3180831263131598	0.9696475300700126	0.04485701855318456	0.40269129918424706	1.3350950868585056	1.3618774429224179	1.3092540717059564	1.5682719543849069	0.13562976393814957	0.6469055919545159
0.8453520124017272	0.8800466755327182	-0.4003723648271181	1.3371158316800835	-0.48641290328942466	2.3377617736791945	1.5512742290623902	0.266697536905291	0.9588459814679575	0.8175217035271984	1.3271806591236037	0.9498119909022227	1.254451881848318	0.8465397075804942	-0.5032381953884375	1.7614283775302528	0.6964222422918751	1.4070075692046071	2.850621398587671	0.9206815101361746	1.9781233843546016	-0.316932091862009	0.8856252642184492	0.66248268238533	1.9553506532416176	1.1606641895755554	0.36871640902092867	1.5364442840467585	2.2806534403008007	1.8133102995707346	0.8835546123465384	2.1680355521855037	0.9906683591979389	0.7623686459282029	0.9336916241363113	0.954354699449859	-0.2845529613611527	1.2250517417082993	1.6767372316274405	0.4009795645240951	1.3237513199996707	0.9443571282997819	0.09084864104716939	0.39034300470934397	1.3517435823368842	1.2854512766049146	1.277383442672338	1.6093983828259788	0.10696395321535726	0.6873328939387608
0.856742491052324	0.8197591495613311	-0.38301459364021995	1.3450283742113445	-0.46185577263216926	2.353908175944452	1.5348440769516136	0.2627133454038003	1.037821506276488	0.8670336034645703	1.2982038929145532	0.979428440133181	1.254393652311721	0.8771916954084915	-0.5576038616105375	1.773546998352678	0.7412173711890205	1.4291875059264245	2.823328039254577	0.875856385126158	2.007268423754697	-0.2724448795227868	0.8878017277599654	0.695453160654427	1.9607271213080353	1.1348995866151912	0.39843586281678695	1.52902800652673	2.258443470891886	1.8142720479881214	0.9133729211787193	2.1439308867247413	0.9988924495274631	0.7722726343198166	0.8994531174348968	0.9232254458983185	-0.312061928353774	1.1916166831962287	1.6748369670552126	0.4360183643771343	1.378528806404789	0.9487349850181721	0.12725317808987135	0.35290869594511126	1.3912777353488086	1.2253604819024129	1.2251192798784367	1.6250920389145622	0.13466790207111487	0.6969417386956971
0.819696025195144	0.8110489081378083	-0.3699227338357679	1.3832231375116282	-0.4086669996422826	2.3248969470564256	1.4595605673932355	0.2968503758573094	1.1036541007503473	0.893470688498789	1.2139244374611233	0.9754112745252188	1.2612241849171064	0.9093397838369345	-0.591757914929819	1.7723441828699358	0.7826962787889036	1.4963506550785992	2.818411417647076	0.8333039896674765	2.010489832142459	-0.2944928962861836	0.9001163343537082	0.7907586597005543	1.9424913419971195	1.0841725917741134	0.43433271394809064	1.5272390227435064	2.215855813832921	1.7405454333823962	0.8565984814001096	2.1211272185214383	0.9582766152944637	0.7649341065344785	0.8767211010609393	0.885873779931325	-0.36774455056891037	1.194985912357395	1.7362026925899543	0.459099331530526	1.417430533667035	0.9145477387774721	0.16438272295727172	0.31509932589076656	1.4126063971301714	1.1512201097280634	1.1493776684276686	1.5068045116675386	0.12398367232025446	0.7282278892904472
0.797325612418577	0.803876036889484	-0.3583690422825964	1.384605911934568	-0.36693247208902574	2.254918002795447	1.4107153299601356	0.38901058758491114	1.1889959728122892	0.9171240116450818	1.1747820641848123	0.9528824569144264	1.2678717104074753	0.8978654035498044	-0.5720226335576519	1.7040474533249	0.7795742506306702	1.592713136556761	2.8139847126541926	0.8038607475341569	1.9875747837385176	-0.2046852071511319	0.9064786429286054	0.9422146912540225	1.9227757167676252	1.0252769283431369	0.39047367136350863	1.470079250612896	2.2119618757838997	1.6973484926001288	0.8713296223135503	2.091991287435466	0.9253233378261105	0.730173657619926	0.9861484321150984	0.8410322540541353	-0.3961296184226871	1.1816640263028355	1.8020178440017205	0.5217749524278286	1.4185465910090063	0.8526750552046778	0.2893858288189456	0.38568107267351665	1.399293337651492	1.07311680632043	1.1165251786298043	1.4330822784858135	0.11250241590134695	0.7336021368711119
0.7332514289846989	0.7417735917439582	-0.3387334312844887	1.3418746781590278	-0.3463000799127325	2.21642013251406	1.3976393510998215	0.40984617216048636	1.2802196010559974	0.9628471770413846	1.1787576908030821	1.003524851860244	1.3197032766703232	0.9142000701211576	-0.5721579550152233	1.7080292312735996	0.7709077593875989	1.61162282093277	2.8297213928904603	0.756060748883778	2.000167781842932	-0.11626673866158202	0.87803292397539	1.0880391820744266	1.9019398985749951	0.9845891423497953	0.3910622227750189	1.5154804569589841	2.2278674386965784	1.6633221308220634	0.9003507098907244	2.0530755900276194	0.9293450212677883	0.7213734725147052	1.0829185958380028	0.7950427197276995	-0.45243689443675894	1.1763199479002409	1.7044145408709308	0.555995864030082	1.4460767681075672	0.7731679791052087	0.3621374248065333	0.3804429826558575	1.390848614927793	0.973476111611026	1.0342578769541864	1.4214235102137427	0.08462005718315554	0.7584039724950105
0.6572202885502201	0.7167416416996459	-0.2673447768856563	1.3110641459145747	-0.3324018082581233	2.1683327106271597	1.3686586070612605	0.3735474192744609	1.3222367237363362	1.0002054593579388	1.095023208886089	1.0654607257612694	1.314643545865361	0.9312623803204747	-0.5715690360318737	1.6781079219714221	0.7519303593587815	1.6470021884319501	2.874449266998365	0.7475253867909923	2.0159398650267115	0.011245497308189556	0.8728951509485986	1.1675144548894318	1.933569886997263	0.8867373889579915	0.3936365370790235	1.4996009635492917	2.232858031309421	1.6070407408204666	0.8785451029543104	1.996866658196463	0.8970905802422482	0.6925561424235835	1.1418973124187188	0.7577785849994769	-0.5038682726165741	1.1429306822522431	1.6414806735187704	0.5202604802264535	1.4431746336727902	0.6497090660379071	0.4213398655548913	0.3135400285271911	1.3351547506603576	0.9531734538932521	0.9823455601309327	1.3102845110516603	0.06272412504467328	0.7618750461617877
0.5840495592250033	0.670978037829166	-0.19735703209811734	1.3064508546380433	-0.3397701955652537	2.0547282372488644	1.2649183088248284	0.3667243556268124	1.3645743431571806	0.9997518001159902	1.0822909934305969	1.1324284780467093	1.3565532150174477	0.9469323724239752	-0.5968709008826851	1.5958743325214677	0.8084156662599039	1.7144008790383989	2.8889791930081286	0.7796638767607991	2.0135987814536227	0.08969024573433682	0.8560077724696505	1.2256154453403691	1.947660494187947	0.8063517248740804	0.35550510457230977	1.4759682789421087	2.211261536978289	1.5694423222824594	0.8709191441192046	1.9371099319169651	0.9020425200201444	0.6273313477890755	1.1195499893494252	0.6875112722155919	-0.4703448589922378	1.1348620563502996	1.6308410883859228	0.5214583721774951	1.435747096248017	0.5641193821200057	0.5587701280600583	0.3318781316054702	1.3141703031204495	0.9655374407047891	0.9575449300459861	1.243548268041428	0.06369471348106605	0.7059265227243942
0.5797747795902504	0.6664652966982526	-0.15659121602204806	1.3272517712497798	-0.30496154360834915	1.95783932261526	1.140043712809239	0.3603409643383201	1.4094913203456172	0.9948258271482358	1.0238001451838306	1.1794968900458467	1.4148971310607084	0.9283226534196757	-0.5933731118473877	1.4836786603631391	0.8738550196291979	1.7852923501049134	2.9003962284143268	0.7847205460335506	1.9843037966180614	0.1103570797730375	0.846429134438956	1.3730572796654694	1.9259518876129973	0.7611527871523862	0.3662150655220087	1.4487088995837216	2.2287903658047457	1.5507285663772528	0.8900538504236962	1.9057480976003478	0.9142124838262664	0.5605594140824615	1.1071330919348612	0.653458163205977	-0.528241052921468	1.1270789323271615	1.6269799985807811	0.43513975685133993	1.4275283960333494	0.4864525988064031	0.6350827534713018	0.4193982846519084	1.2724343263440183	0.8638717316838725	0.9592410080583432	1.2198449469373038	0.018111963248040496	0.7425728337501865
0.5920716236008515	0.6865984498024267	-0.10613014680405612	1.2849275529476574	-0.31197138296520893	1.9703082599525168	1.1174721167187436	0.42503250972628487	1.3703202087209718	1.0567756543130964	0.9757033589528545	1.1958792906983076	1.3959548548432776	0.9169217371526773	-0.5671315747952026	1.4798892819249214	0.8756749578936865	1.8001900217542535	2.9134540771853947	0.80928203900051	1.9371979543713298	0.07941510364081009	0.8955897298769585	1.483402278749367	1.8915130554243742	0.6747351128349532	0.4012996678557205	1.419609024846795	2.258450257120622	1.4871034947515005	0.8490939906021071	1.8898728666118287	0.8650528899992226	0.44966859406383214	1.1164071115342833	0.5750334151643453	-0.534229747507039	1.1078280215923306	1.627683463123687	0.37526040624295226	1.4039711325975328	0.4013142547289227	0.7252018792415336	0.429587183699056	1.2601860362522426	0.8018519859673663	0.911162910146003	1.1749070268551518	-0.02894751644415347	0.7173681056471091
0.6357879151919372	0.6640541611560216	-0.1083676805066978	1.2426248983792259	-0.2854955669158448	2.014432588567494	1.0778261611070117	0.4353213857359231	1.3161742073929241	1.004094320325706	0.9628575541654121	1.19747211551064	1.3591714645379789	0.9093980886148156	-0.5637723549324587	1.497913675800858	0.8284474354474218	1.8371179767152355	2.9266026943553713	0.8295592211926517	1.8913122326438376	0.1208505853817202	0.9120308234074953	1.5060282638535483	1.8575865568885217	0.6400549107762347	0.43006093124381506	1.333920182143554	2.268621456750933	1.4605577522861592	0.8508559752322611	1.8699107770008383	0.8642900962329282	0.3701313315962027	1.135795968939307	0.4584242369942576	-0.5418460818344357	1.0487159576378111	1.577297625590892	0.3211791998092767	1.357915222481756	0.34609848446810026	0.7110740240629478	0.35673112909328153	1.244057304278462	0.7491465375774436	0.9130875376777551	1.1466765687982863	-0.08109167721570969	0.7290857967024069
0.6847450451953081	0.6979528308660573	-0.12523306355650143	1.1589010068569863	-0.2786945023148379	1.9792551477842024	1.0111950728571233	0.38513631417320915	1.3092886554198926	0.9826301811507798	0.9477310287465576	1.217731267462538	1.3515402758043933	0.9010301868932264	-0.5914699508681089	1.524481372443524	0.8197809442043502	1.8804745216437002	2.9047286739160367	0.8499829913612764	1.7891328830351458	0.12803246761945078	0.9017607734739655	1.5518959910550283	1.8480820975755403	0.5979812537190102	0.48468376569988053	1.2441507857682275	2.1903083771313825	1.4407601717295706	0.8417430800808987	1.8550816369548826	0.8597582797909293	0.3408142155056341	1.1113636078776252	0.3990411452092728	-0.5064745942868674	1.0230947222756308	1.5765113105240887	0.28459534756408517	1.336726028492408	0.3080895216219757	0.7663953868884592	0.3305869631641866	1.2200254133208719	0.7343720024203862	0.9105554495812926	1.1216409452021232	-0.10500635573238357	0.6334382769162075
0.7781457518971882	0.6778927770867065	-0.11164445819781181	1.133039351494631	-0.30887153169895104	1.898503184478006	0.934421296822547	0.36657508414685086	1.2962085424463614	0.9699932371986215	0.9761743079808287	1.194050613727125	1.346670830806522	0.8942330158877713	-0.6127554748582102	1.5785927791396417	0.8352454401412468	1.8669848933839972	2.9067511800352888	0.8941219860948191	1.691462779626892	0.11873661221045768	0.888371125797596	1.6014863001511581	1.8211860125445178	0.5955051983673971	0.5366880248718088	1.2374403563245384	2.1637837234917825	1.405105419143259	0.7937995062180789	1.8127699745430867	0.8112907159392451	0.2810536805957736	1.1600779061902131	0.30612745492759874	-0.48427361154353976	1.0179688634990398	1.573644856872622	0.2456053837700678	1.283451390126544	0.24584654375286102	0.7884303994776758	0.3160505451627104	1.1842076267358579	0.7103023825962483	0.8544269955712928	1.0485880033733013	-0.15683054229414134	0.6242407769282244
0.8821280305305196	0.6872826137956997	-0.05841316103151486	1.1388049547902779	-0.3882445168672545	1.8686203690993346	0.8605879697237141	0.4150869581205526	1.2517030830727347	1.0354314196244616	1.020077222922034	1.1577754547090744	1.3402749400993024	0.8569482765279448	-0.6686789616998672	1.5878203106290758	0.8213593858728665	1.7707200119559492	2.884974910179393	0.9094127134231138	1.648037855973385	0.1695603854495991	0.8669626389619507	1.6026628558629645	1.8069888839370942	0.5954794864738185	0.5038822648936402	1.2248353297305223	2.112635917504558	1.4206207777177957	0.7672657210328383	1.770075256193603	0.8290777756874725	0.23209270663801201	1.2368092299552982	0.25263762204930573	-0.4698207965191842	0.9957901514631488	1.5192779208100071	0.20474130210045388	1.2098625332403397	0.255243634857606	0.7752352570681615	0.254566029672057	1.11239420954108	0.6424945029937666	0.8710750237209541	1.0294856864981297	-0.1860015244208903	0.6231771971317879
0.9234919141778285	0.671956883475633	-0.01362327022440408	1.1269664649938869	-0.42598055398775403	1.9127762008404798	0.8137855855677827	0.37279834784774846	1.2317566479306032	1.0187659321586495	1.0063380188945303	1.1085690154652839	1.3073856500538854	0.8544306762190104	-0.7335758850359778	1.5885198293791032	0.8266996971961607	1.6726944256238514	2.865174598545872	0.9413319373440651	1.6039551071836384	0.1536935297839232	0.8207072925846705	1.5326594734065968	1.7572330737953856	0.6387821720440966	0.526711360701085	1.1666620321569638	2.01950985779891	1.4284347182259491	0.6745939858295802	1.7334066345627739	0.8062712982512534	0.2369906598345642	1.2282759512362786	0.1573588126755675	-0.4513189097732364	0.9935258350390429	1.4387147945598366	0.13179461116824986	1.1701986645325453	0.2299755904788526	0.7532786237032367	0.07916183432749697	1.02741115546823	0.5908086064014173	0.8615135342878165	1.0593406265161058	-0.1914944150224532	0.6107255655812007
0.9230411679638475	0.7204023188255826	-0.021818482515043505	1.1786655165181963	-0.4677570634212643	1.9437773771981113	0.7383188347904293	0.304772620402848	1.2159382108061885	1.0052105445640707	1.020198469961756	0.9974146354658288	1.2722378858390524	0.8451229014779669	-0.7817189293531275	1.5959558793338582	0.7647483513625011	1.6236002990827085	2.8190851984543515	0.9643043673726931	1.5301505127622033	0.08559224577813118	0.8294054521826604	1.452021104049032	1.7312889237047127	0.6656922398633839	0.5305967570112179	1.1159398172354025	1.9549524638283031	1.4077337735377966	0.5904416278170832	1.7133201562418354	0.7632246163144061	0.2144855724823183	1.174715606609762	0.08477724227399887	-0.4113419833809033	0.9538513069274082	1.443779997188901	0.11757394983310046	1.1006694240805799	0.24565930059924898	0.7255585047120603	0.056391624003927956	0.9029995074175027	0.5442294347047067	0.8993625375919436	0.9867936904822396	-0.1811156151991286	0.6067036843642164
0.9580312564988663	0.7310725358959402	-0.02601685393178164	1.243998238668676	-0.47047113524735823	1.909666842287707	0.6403821295362313	0.2797655764691035	1.2393190890195829	1.0005083108954795	1.0423279691380565	0.9586207947886083	1.2507220720666916	0.8204168348983514	-0.8471246613697063	1.6335374923248622	0.809864645835734	1.588227438253536	2.794056394304262	0.9678347971256043	1.4706427319175395	-0.02377974259210449	0.7887990179972242	1.3875337377896786	1.6777017787351016	0.7054543976878987	0.5502091561813632	1.0908467092907863	1.848326966470801	1.3990440687422876	0.5082428109254356	1.6436864370788258	0.7419093420148497	0.18586208839299861	1.087300592588019	0.012769703000769734	-0.3978555993116051	0.9905890798260142	1.5070284259685867	0.10003027945726832	1.0558188029091053	0.2798241894484744	0.711997592589185	0.035866993404566505	0.7822376777070045	0.4989849024214042	0.945891911787327	0.9701571051551834	-0.19730243173972817	0.5977273526252936
1.0009898071572605	0.7649963334988841	-0.03899324218195986	1.2751160541182271	-0.4690312702192171	1.9118825621615159	0.5872178393090032	0.31462589509369304	1.2863398068127014	1.0179068226950136	0.9828186457576209	0.88303182335708	1.183135256901911	0.7882920683810613	-0.8716232580483751	1.6414946773775427	0.8284474354474229	1.559691786268322	2.758293645134626	0.9606458271193263	1.4069038294704796	-0.0737046083547456	0.7363407505266206	1.348947421151641	1.6701605205865513	0.7880435710514898	0.5079255652410067	1.0099407878227724	1.7747607181278777	1.364300111014826	0.4244145072969778	1.609866080107586	0.7047579997154731	0.1837865349987657	1.1185044778725222	-0.048168961621397555	-0.41448069110227237	0.9709516159201499	1.5512206400240498	0.10077561527048165	1.020076789565287	0.30202368184715056	0.6589033754219245	-0.016004781020772484	0.6490095555518074	0.42200489917265616	0.9367529382420197	0.9208050919680983	-0.21883960491570784	0.6837054529111846
0.9414608510865232	0.7583682806558875	-0.061341345351233534	1.2907228063771297	-0.48515458152724306	1.9788351061019633	0.541245766926554	0.3446620308886501	1.296629034169907	0.999607173055205	0.9689045907359916	0.8243485152746255	1.1048477245743926	0.8037253430863632	-0.9110331967797178	1.6517644790628285	0.7857274345166951	1.4929463653306327	2.715917603516369	0.9135750728561494	1.3629807000152607	-0.11603363895828638	0.6818687046681091	1.2429530985273236	1.6752494953669284	0.823826813344728	0.47659238003432114	0.9735248743458882	1.6756979297989385	1.33880740875925	0.36554257979262933	1.5846898330727712	0.6441216455865375	0.1598783574233851	1.1579534978903099	-0.09803459496843922	-0.4061549254065511	1.009089013172646	1.5949077604689976	0.15672317226883248	1.0023906283853852	0.3602716733269021	0.6793002622234432	-0.11882105068184982	0.6094696656358596	0.37924264249701406	0.9869887240512847	0.8688991251823607	-0.22020288897321874	0.6885894676850148
0.8703659908116406	0.7391991248978256	-0.08353367085766557	1.3260320725628794	-0.46613678977257633	1.988819496888779	0.49901582381286624	0.311896941037324	1.3112488134848292	0.9600695957970821	0.9720468034917473	0.7954429134805768	1.0763630830472304	0.7788373655997566	-0.9605251253859362	1.6274240297335467	0.7105995862687984	1.510277531562807	2.656073299898067	0.8718985097611525	1.3000931006856868	-0.11613679227526137	0.6243781896757563	1.1613714657249254	1.6892453786741242	0.8523130202403794	0.4449900402187115	0.9461791782602156	1.5173461683167107	1.3491180736357191	0.35902561017442636	1.5109451575864832	0.6471492327214031	0.1635445871170657	1.144783771603747	-0.15214938770874084	-0.40157831176877845	1.0582861545770734	1.652315220992331	0.17993813033026082	0.9998353050365896	0.39203314259245997	0.6351361819758603	-0.1346502331300976	0.6338652763085866	0.3897878308756927	0.9975185417113355	0.8661238688128641	-0.20262176057294495	0.7480020212143744
0.7060653411166	0.7751925471348403	-0.09216571421683344	1.3904591178983352	-0.5284526504585757	1.9457998778980898	0.5102894534959167	0.29359761460762357	1.3196919796167192	0.9432248696661937	0.8923683541246292	0.7880952959922829	1.0634683601305934	0.7114860183818656	-0.996134155017022	1.5954653242905779	0.7338952939853807	1.5815294721477404	2.62359101376075	0.8756703785341514	1.261352762653122	-0.1090352892455635	0.5788109575292788	1.1979680685090575	1.7054469425427823	0.8947607853491713	0.40474604309263407	0.8718617290534707	1.412187989336621	1.3150280199094828	0.2866070645460377	1.4579830078831795	0.5995688566963617	0.13634608786949204	1.1151046599569292	-0.19102606389197282	-0.35010629494332707	1.0733057023410852	1.7095322757641167	0.20205780165899717	0.9957626831866253	0.3840124284004547	0.6404293922563623	-0.07909807004518425	0.6030328593206479	0.3626774874743674	1.0252752793958329	0.7495601107160319	-0.17576719780138345	0.7608819021134605
0.6817140814645397	0.7418603971921882	-0.10677286583256787	1.475059036101774	-0.5156141376190038	1.8738477878347948	0.5376339107119088	0.28159890164570917	1.2847475790058671	0.9067899755069562	0.8363330775034014	0.7717677446790903	1.0415116655811456	0.684248358346624	-1.0043671124956461	1.5294302446204031	0.790632056104989	1.6302943611865008	2.614140626997552	0.8333347854608533	1.254601590344985	-0.08120398846420489	0.5140600679451508	1.1544153184183208	1.744452107334812	0.9085205051977205	0.3422579128425025	0.7628840764469043	1.3523236797110487	1.2845047152808415	0.21155713030239404	1.4350205455820713	0.5566590082258985	0.11029022159104503	1.1779207516374295	-0.2068940098835787	-0.3283924342379282	1.0849470670319625	1.744176387324926	0.2636149969084789	0.9714317179357284	0.3707433165594642	0.6053964916387665	-0.11715641695594356	0.5556162001794023	0.3485510593645113	1.09515579856631	0.6662605515393597	-0.1515335146937271	0.8199718599164851
0.6538932941978365	0.7438317946085267	-0.16006952425600035	1.499923368780919	-0.4775286297115314	1.8791245614679197	0.55683272311564	0.27514765968450783	1.308100253506097	0.8736913927755665	0.8105010766193634	0.7250898599755383	1.075137143339245	0.6461263623764154	-0.9711538139493985	1.4472221385493194	0.7862564863377678	1.615862567109703	2.5978442083013524	0.7920967544635664	1.2419203179116276	-0.07029920924108848	0.45559124358312736	1.1028745513785938	1.7795457598884912	0.8813918862830166	0.25705911481285154	0.6549393009366604	1.280333736579046	1.2785760564385604	0.13737935052699032	1.4037181894055974	0.5310612923694782	0.07859955546010389	1.2044690734607026	-0.24363506912084754	-0.3174588050827431	1.0830475585641073	1.7520821453888917	0.2971958255140734	0.9503388603591523	0.3698182794871455	0.5754425647552746	-0.15261008290728248	0.5337643327510284	0.2794251913201914	1.1564190986864167	0.6067226297375081	-0.15484864143101623	0.8222384822906103
0.6752550100414952	0.6557219803030733	-0.24925278091025937	1.4742840894222515	-0.4243875118289582	1.8753336852857152	0.6300132533718725	0.24077722291687992	1.333007978191262	0.8305690422159412	0.7892777395294106	0.7045762070894389	1.0699391173848656	0.5706263394017704	-0.9111392888024529	1.4447527991366542	0.7629097406808004	1.6284464669043497	2.5516826589696757	0.7504953331044131	1.2039309162937775	-0.08459733069665773	0.4020040730533639	1.1122914834628006	1.7381032018188012	0.8761633727238228	0.26393631413149576	0.5333711981253451	1.240958680203954	1.2777077228784914	0.06627627581673527	1.4330519166484863	0.47979181098486406	0.02136346402800319	1.1935477136111252	-0.3249058132675465	-0.2727978190154438	1.0991287844616686	1.7651960064834775	0.3164524276799663	0.9342831929654272	0.35032962080493224	0.5708325600465158	-0.12831089932444564	0.5263820846526218	0.2730760477767552	1.239642699666873	0.5723997662108817	-0.14314631192170169	0.8087176360837389
0.7147294142891192	0.609123445081872	-0.31821326460646837	1.482873194098072	-0.3780236309937343	1.820606454506826	0.6736303897760847	0.19819685475142532	1.3104885952163463	0.7836307622833023	0.7899848012136862	0.7602471894593146	1.0641047257805403	0.4909458638530032	-0.8876572269130578	1.4229657843703154	0.7623918923100567	1.6423069753544826	2.503654538973281	0.6889604106072216	1.2033190421780824	-0.08511041797460019	0.3776177883722803	1.1073486035562858	1.7637943349099268	0.8142529897707641	0.23626722033427225	0.44723371727101935	1.242757030819136	1.2503074467751847	0.05037605391263428	1.4204067526196318	0.4667981472640311	-0.041832721613228735	1.143404897213471	-0.35275250412064524	-0.24280710275051015	1.0888243667408937	1.790160046410546	0.3674820302594	0.8870964137842158	0.3861852873845282	0.4981750191280779	-0.06273103374685843	0.5866367876193375	0.27452340145924214	1.2914392381151707	0.5002131948241335	-0.17352543909514936	0.819556289002645
0.792753583929199	0.5764480468856827	-0.35977757737388966	1.424629549398526	-0.34794871969672403	1.7861661868758638	0.7207233830527333	0.24217223274778304	1.2962508480161068	0.695620869345243	0.7819212349298248	0.7868875135416106	1.0289101699737997	0.4546744615327625	-0.8984851086620663	1.3301081742687582	0.8475580320523685	1.6669334199991468	2.5098791564829908	0.6390465886993436	1.176617871528613	-0.08060918232476347	0.31081464755986354	1.071632454760493	1.8329117297444182	0.7295436136626885	0.18650711247940505	0.3260721801672659	1.2157356252360227	1.2818317765225855	-0.035074755530959734	1.3814297662617554	0.47354582092067143	-0.11882446249650527	1.0805397507763737	-0.3897639456999	-0.247955980607904	1.0529475764346878	1.7799823355641056	0.3867721948798935	0.848529335135839	0.39979814411946263	0.4505491898076099	-0.09313813033931838	0.6070567238032594	0.28325875731282996	1.3662756731799104	0.47528373674641633	-0.20027431341559546	0.8133354037297185
0.8424087614477355	0.5447320773278046	-0.41095762042038403	1.3554544394509707	-0.3229082300938525	1.8264870380581688	0.7984319756184877	0.3208912262116708	1.2662946586744905	0.6134393233439358	0.7630654058260323	0.7378522042363356	1.020205894065795	0.39711132042566155	-0.8357024477790451	1.313947889557285	0.8645362386114395	1.6428600423051272	2.4474677363519914	0.6176545987868998	1.125346206498156	-0.07428735761298273	0.2889367920715795	1.0284688989805253	1.8222306096635144	0.6999235122602236	0.14288253346526245	0.24509957206639837	1.1704949599147987	1.2952208855606695	-0.056644826170141924	1.4011682904982043	0.4672968970342999	-0.19572527821409	1.121669971476591	-0.4698859011895996	-0.2000870729864729	1.0128226665509765	1.7148470186587486	0.42006461555954483	0.8455284558779695	0.44940360645678146	0.40503176162058907	-0.11355582857086106	0.67762179068236	0.2718131356254897	1.3724720716629981	0.4382185132081209	-0.22002447911078366	0.8427000671160737
0.8470404833546409	0.5265109284385485	-0.4549914993532818	1.3129846659464337	-0.3309517314212689	1.8813570830090183	0.8936887780451725	0.3625990347260834	1.2313233363374367	0.5649793689512451	0.7480818242855876	0.7255012300200472	1.0050287812772112	0.34542646702459917	-0.8058721856720752	1.343135277547959	0.8907884123869538	1.6104919616854523	2.371871624430937	0.5604717378099584	1.1284019493644755	-0.10344089636648077	0.23895727474548228	1.012222560100139	1.7962416747621475	0.6310040671176581	0.1493290854096312	0.20331059545866906	1.1828264876010954	1.2682675146270312	-0.06172436816859136	1.378746006715771	0.47698402580757754	-0.2511297517380524	1.084155311230359	-0.5201272449252834	-0.16614892432576567	0.9532164745687577	1.6914235711379004	0.39671496657317007	0.7904673791577519	0.513524605209878	0.40810422721282463	-0.13954677797293108	0.7934303774583198	0.22461915882471434	1.4512690293204247	0.4301633914072176	-0.2087206629354922	0.7876024075158287
0.872590484289289	0.55456622087049	-0.4990428079547497	1.342912432842909	-0.336767923804445	1.880177815986133	0.9804950108186455	0.32698014558060384	1.151091464306123	0.4913172221202685	0.7469369969736812	0.701717459526811	1.0011700346645478	0.30258528233264126	-0.7799814018379146	1.404872585371425	0.9187696519965145	1.6227830613297587	2.3292802987896297	0.5633382102576298	1.1211344326938844	-0.16559813793824732	0.2545464696675972	1.025173645709516	1.765621921711542	0.5329427617931877	0.11488327668109521	0.11919597495234943	1.1778339948442054	1.268967064524447	-0.16934141896220395	1.3238426827426353	0.4686708646367269	-0.3174609705617341	1.022317503520939	-0.601824278445992	-0.1447722779139453	0.8647376259621089	1.6504098435325907	0.3580565806520557	0.7447930816570707	0.5348437753191876	0.41818248913633704	-0.08249756173854765	0.8318825503712693	0.2623758772780948	1.4554971954292455	0.4548356597782794	-0.2125865331611644	0.7571206331644765
0.9486861910733373	0.5891490545737967	-0.5415047486535132	1.3079549250629947	-0.30982009526358734	1.8935277907518873	1.0399897125326611	0.3401771014225646	1.089013809644032	0.39431325658161126	0.7233346653359087	0.688494380816166	0.9928764849521787	0.2739074942837193	-0.7394520840095439	1.376588583161751	0.9742864828581211	1.6178353894559987	2.2902894529716606	0.5684010386890563	1.0818656579250399	-0.20471066056700957	0.23010192611393884	1.0479117905574344	1.7917505943854066	0.46523563243284904	0.06775131405201779	0.033231614824439266	1.226758768021916	1.2340171694978983	-0.25035679091875657	1.275676199761835	0.44276587198066564	-0.36100784484190884	0.9669192219395567	-0.653752485151088	-0.12805342867371952	0.7927335916406024	1.5681255807771213	0.37892322171147846	0.7047689147655075	0.5540697346515581	0.44786208873480804	-0.0457623033788662	0.7171284065549677	0.24861320885481114	1.5309877031317305	0.46530716859055427	-0.20863630609836306	0.7193445327390279
1.0548710349901214	0.6101102859669887	-0.5369948219110903	1.2485266227437972	-0.27173118341987923	1.9303150412823578	1.0503585886970206	0.3584248613410066	1.045074988507619	0.3385119336931893	0.7302342600384341	0.6364928192432966	0.9698259069652432	0.2418293715887339	-0.7192307279617813	1.3514912774799803	0.9871580024578565	1.5821215791184302	2.227215889007603	0.535833871275421	1.0328383374770485	-0.2874329225139692	0.21236264902656746	0.9924499188766422	1.79768257736708	0.4006293574380816	0.020384887852500384	-0.013525279255960398	1.275652324547439	1.2065688059737216	-0.27680247687248855	1.2873050815647349	0.4525049880829387	-0.41503059858079394	0.9187806929392635	-0.7165565188958093	-0.14082122439711925	0.731923738063601	1.5148111991117272	0.3887418986261894	0.6509204726410652	0.5754517849243933	0.4538541804319104	-0.0810787128580794	0.678583295796826	0.23409612333508054	1.5896662886213018	0.4909334313386304	-0.23422066821890178	0.6499540511326443
1.0162774132092767	0.6476559266795564	-0.5091073521994932	1.2547181097798419	-0.2715053889828428	2.012095056605834	1.066091565232477	0.3932200433197945	1.0513323668692585	0.3025714910238164	0.7441891561681802	0.5850660787459517	0.9410969093470077	0.22394029963905232	-0.7008205143021509	1.36491592146958	0.9924298482513647	1.4806695803603442	2.1574394278934386	0.5357205427557892	1.022413501999983	-0.3547558678553103	0.21316618177851074	0.9904276786970542	1.7578275320242873	0.3437212233807247	-0.02806772672435708	-0.028849421979949524	1.2645079797163103	1.217559913163154	-0.29469420773423216	1.202769413868994	0.4505787577937147	-0.49243164383521887	0.8834287992825477	-0.799609634202374	-0.1767559337791736	0.6567786714231275	1.4803093229230906	0.3624847821441731	0.6506591601214202	0.6081662380016136	0.502450605813191	-0.07616141994387865	0.7082430896022074	0.17265916162347086	1.553765970693076	0.4952533212370547	-0.2742261710132361	0.5897737479489045
0.964677935805569	0.7126218094396602	-0.46651904640359937	1.222315904442317	-0.27413549704843143	2.0654939055646424	1.1001314848011834	0.3969192619959061	0.9888598602228645	0.19958589858654927	0.7081634699550523	0.5864603489501349	0.9195571798721168	0.16378959248955982	-0.7155878743239681	1.3709389180659008	0.9918758998740065	1.4974034342858225	2.116140970087855	0.5362379120845476	0.9941064641061622	-0.4154729819498222	0.2248179562937	0.9730384320279809	1.693454921801031	0.3112368170336115	-0.0610014846721024	-0.049677509053043536	1.2234028421871277	1.1932540042085042	-0.27792578256355926	1.1196005315468485	0.4432672035144526	-0.5229660281417843	0.893241156182148	-0.8169060329748552	-0.18121097525735233	0.5959534682827503	1.4300492846750186	0.3279166420169719	0.6437855570700901	0.6198773191241228	0.5482345233628039	-0.04539043409973572	0.7050086231133336	0.1872659062208765	1.5342234831694888	0.4811467648847766	-0.29549766863320004	0.4878658988708392
0.8539880662149983	0.7827845973239472	-0.4116863984374569	1.2493271763570777	-0.30508862389452096	2.0652324296174487	1.1231053526302102	0.4088107708949398	0.9587023989282109	0.1019255486951008	0.6718033971692152	0.5719647655684809	0.9090675447795402	0.14428664428811194	-0.7385232375247754	1.3241259510786312	1.02139948114547	1.5531343642346909	2.1165342998164554	0.5341955350676854	0.9539912231693617	-0.44115011995590103	0.19005829462206555	0.9209301366849421	1.7068044606408475	0.2791882272826554	-0.10005402406268364	-0.08377289477126619	1.184655511970164	1.1509253969863065	-0.25227567036731774	1.0119425488248759	0.4710264421987763	-0.5621534641036326	0.89447244462851	-0.7943176733398024	-0.20051971777921035	0.5276376782145868	1.3715086317807987	0.32160785947942966	0.6638897622105855	0.6409156245030148	0.5362411957257642	-0.005833438034014149	0.6346581164447399	0.18836487034439292	1.473394727859287	0.5062182754167527	-0.3060703922200397	0.36619518758854464
0.758588239142463	0.8549107873859215	-0.3453229353581405	1.296597576074586	-0.34183751950636687	2.018245516938015	1.155925572835112	0.4544647745341255	0.9134623610253441	0.03372956308455295	0.6481474615770408	0.5279339099779854	0.8933559680300547	0.14592967292882014	-0.7686685279849709	1.2922997592057943	1.0361606493672941	1.5833981877739167	2.0988949742953915	0.5378787119557545	0.907613341827072	-0.5070141826714469	0.1798454043371006	0.8436969371472498	1.6857704897052508	0.22955990165418777	-0.1233496545255933	-0.04496064795829337	1.1549166289517943	1.1116911569127659	-0.28766260457032694	0.9638592363421967	0.4638700284362892	-0.6190375380511284	0.8694235959953952	-0.7580850943277635	-0.23679749608669254	0.45362336274285814	1.310394049662308	0.2968221785427181	0.6753092397396248	0.6307933155122664	0.6028125898779493	0.022004089719801872	0.5367830916485917	0.1721609133203842	1.453946968097028	0.45955180125963313	-0.3153176468832539	0.23782462794618747
0.6584714138522696	0.909087666672829	-0.2830075128041475	1.3623117067647272	-0.37351228083464383	1.9906771312284792	1.2034609218669443	0.45547303553058693	0.9089266911537031	-0.02301245376333191	0.5959971953654473	0.5454067154950862	0.8476301846045979	0.11526135976301481	-0.7476352431917818	1.245360649493111	0.9738719551959623	1.5508179897119947	2.070271508809074	0.5483406588822994	0.8528481899977244	-0.5179913031817935	0.1666470216386226	0.7668910662331979	1.611523687767684	0.25030065772824334	-0.15311336930158528	0.00533151475265381	1.1009462947084736	1.057795030370185	-0.22774046720955815	0.8651611827302951	0.4756818312309144	-0.6763976082651396	0.989195774034793	-0.7478186364469447	-0.25929446068078066	0.41109100175655466	1.3042691037442338	0.28697437900668726	0.687925697197365	0.6023309588263833	0.6063174475241938	0.097594101729675	0.5477486100005459	0.157098188270796	1.4483023964140602	0.430954399284084	-0.3195839696805846	0.07425732497410645
0.5709145709030002	0.9357837685338307	-0.25251212893280217	1.4397794200498488	-0.38712916042701584	2.0061273144054255	1.2177422843708314	0.392316272359308	0.8851560889038529	-0.07645647917383466	0.5798636813745818	0.5417219368830857	0.8247688526115999	0.10669288960551138	-0.769873430243183	1.1920060991494827	0.9087699501643399	1.534374333268855	2.083013995578809	0.5361369018822664	0.8233536809940019	-0.5481187700059549	0.11862522227587828	0.7628308835098981	1.5913122225241387	0.24042729059408902	-0.20201816362143238	-0.011511384709949973	1.1735235180753352	0.9964612765798961	-0.22224941384035496	0.7764248121874002	0.4581196196144141	-0.7250212014722871	0.9387925035856423	-0.6978920661840217	-0.2757293081887994	0.3598695087688095	1.3020249962225297	0.251172829221133	0.6513720495759372	0.5579180006593595	0.6442621363242278	0.13861303882409232	0.5530506566997595	0.09793472460025916	1.4706040179382458	0.4259735916511137	-0.32706263962054216	-0.110837960049798
0.5661147328406104	0.9269341815223633	-0.22789707949517513	1.5269615953627942	-0.40242644987492576	2.0308940220944285	1.1848848432933243	0.3548409888085031	0.8353624333118755	-0.12549617793838885	0.5880051010207914	0.4715696319597666	0.8685273095506213	0.09442556433918957	-0.803776326937213	1.1565905733625712	0.8950556821343312	1.483071842927141	2.1070140912079434	0.571314320742664	0.7334287430225426	-0.5819798510432402	0.10311297303452312	0.7472956374048062	1.5678817487902097	0.22175274228800337	-0.21031649927518736	-0.01337778902872638	1.1627981550064002	0.9959396395243733	-0.21843020744066938	0.719753483086881	0.4545844812427447	-0.7682900886910122	0.870061813840092	-0.6372631978472258	-0.3153841610739082	0.3133782395616217	1.230108073775995	0.23254231067262246	0.6592632059871779	0.46099172192617044	0.6171181046315957	0.18570477680735697	0.49047021284161174	0.06633118056339406	1.423112329976986	0.3670562147810175	-0.3486124178411504	-0.21948932765175386
0.6287014537683528	0.8849260554647003	-0.2318830268262193	1.5520725632460297	-0.43153010469905223	2.0429114146232794	1.1491141531485156	0.346397651096557	0.9101535526763591	-0.14552517166399087	0.559997034844892	0.43014631395805447	0.8899568188312408	0.03413725791389452	-0.8527702725795695	1.012787866389703	0.8759276579399854	1.4731348564915758	2.0883739859040515	0.5690884007972659	0.622958740993679	-0.5591816283382032	0.07962805204235109	0.7206711574363811	1.561577513545735	0.25531576257073524	-0.17585274690605673	0.03509832542837762	1.1761933561848603	0.9742772648785746	-0.1284993217044929	0.677903131458517	0.4819889621492992	-0.8074613960203653	0.8673607099503975	-0.5852475540663631	-0.3502788607379882	0.2716338228286503	1.1659722606348255	0.2820602602968691	0.6455292461412747	0.369065114861797	0.5816632625232291	0.1633080317684113	0.4219027359437556	0.004001470606922819	1.4211967241367867	0.2859921126476619	-0.3682006571938037	-0.29735041232564263
0.6217977272963814	0.8628180784133356	-0.20794337704567006	1.6594208727601782	-0.5101564931860973	1.9963151407083282	1.0854263769784165	0.2778752567274255	0.9810679434676823	-0.16214615849571473	0.5656024769339582	0.43402525923106283	0.9188698633776478	0.016635329689348596	-0.8712735874020098	0.9433443847954418	0.9071578981448376	1.4550111778524815	2.114069588676885	0.5653017500434447	0.5671524357777462	-0.5933521693264152	0.10252268974068754	0.6274394920519615	1.4822285648246454	0.2614146237275622	-0.172878887538141	0.07912055244584024	1.1916935097928185	0.9578448484036179	-0.11403309001431527	0.650017214974093	0.4843682215239708	-0.8445764035105278	0.8641011689605433	-0.5618292148044135	-0.3821951675019508	0.1876832233311286	1.1768658718208007	0.2673037120437568	0.6184514889211966	0.3462340261539255	0.5372496750783167	0.10486390673590565	0.47566900045904215	-0.06223481344829303	1.3702346921573354	0.19359820582051718	-0.3762252225280557	-0.439288305768624
0.6041491856695163	0.8575823392728388	-0.22012780473020946	1.791558041885552	-0.5636765826363606	1.9505820524503765	1.0713282556935053	0.27558597503021337	1.0119356255392973	-0.1776855326933649	0.5745760341580524	0.46168687801052133	0.9587248617384058	0.05142812284250851	-0.8597701809368072	0.9737740875061103	0.9227120216843637	1.39718119615917	2.1110381568928522	0.5692854938748886	0.5147622261682059	-0.6009908733964646	0.08640256962132443	0.5971787931915645	1.4340897039733842	0.2707686106114308	-0.1286705420833131	0.08486642030623635	1.1638234184439145	0.9383802705827179	-0.10493654418150981	0.6040007608967299	0.43784923195121894	-0.83949346497965	0.8895134304107902	-0.4600632200979439	-0.42115242954286636	0.1712834939935031	1.1968711315207372	0.2267909237918063	0.6130662834472047	0.29768774523778074	0.49701761924936994	0.16510832596095254	0.4996171326178782	-0.14851118220808734	1.3202424920200575	0.11565925768082988	-0.3890280693953182	-0.554507102524197
0.618374492536149	0.8427945742963967	-0.22236098101570856	1.8933860355747907	-0.5852745580584766	1.9308610954692669	1.045117603519923	0.3391471282108403	1.0010387363620925	-0.1598123474635635	0.5648226670258479	0.4484012710531123	1.0212748219876	0.03438913455434474	-0.8982523557550415	0.9657353556410395	0.9075114292440954	1.3997643441521777	2.109526513941812	0.5735574863323544	0.4537912680903605	-0.6262714739762487	0.08090644956698936	0.5743273670024717	1.3958242330623285	0.2968751817563904	-0.06637979187972468	0.07633011363943504	1.1692973262673738	0.8775138033855135	-0.0898332726726542	0.6249800659972337	0.4281216046965956	-0.8483218751917372	0.9033520724183839	-0.37229657381465125	-0.4505466400787214	0.12470524392718199	1.148026847273123	0.1963129067158263	0.5611265065008203	0.2568505723699447	0.4305089284766172	0.195871331777648	0.41771135386363634	-0.2005685235508083	1.3138912211652738	0.028992307693755427	-0.36748410888761585	-0.6590098045625741
0.6251308128138187	0.8163908697346904	-0.2151396514564045	2.0375638544999095	-0.6197405471008811	1.9071308406311882	0.9837017321507131	0.4187522514603108	0.9984824543598168	-0.06256486456614964	0.5674109722527659	0.39527529802525635	1.026218093719371	0.06627951586455003	-0.9487954614436728	0.9055538080976897	0.8887693016721787	1.4176772066830277	2.0922223332782535	0.5630117748478197	0.4305352147444708	-0.6486128748489659	0.08838886740896137	0.544446889673346	1.3542594617112829	0.3079017273175425	-0.020799356040745138	0.10293905469158142	1.2077045307000625	0.8453364188628626	-0.10089042431904098	0.6520527059733687	0.41680532446784413	-0.8650556338174182	0.8131760767811294	-0.3760899977171558	-0.4809233245110042	0.0618999471112214	1.1374822121531665	0.21270381225814566	0.5289116100696414	0.2497073857933707	0.3620851719903368	0.16809924024891756	0.3388082706756877	-0.2945735048062842	1.3525867598603185	-0.06655366832891679	-0.3689763522478641	-0.7123071264411707
0.6525605472840675	0.8099295747264467	-0.20334194454325577	2.079136037589557	-0.6078993875786745	1.9119707709147842	0.8417499134698406	0.4578396669946899	1.0063218046325937	0.005580439766687356	0.5500420147413593	0.42083289615040903	1.025575489190504	0.1268138684525058	-0.9932599272582111	0.9138078745142255	0.8803243897800508	1.418455404415934	2.0492632792516274	0.5775954307601436	0.40999148084818715	-0.6752130340939546	0.12352116602028007	0.5197538004920823	1.2713114406664479	0.3136984737248218	0.005995284338156612	0.19056254761636385	1.2262381285532482	0.8368218669248243	-0.1192538225497749	0.6729487973949	0.3753895660150663	-0.8556848983376778	0.7679072510416978	-0.3671256796723732	-0.5298747348100455	0.05437610279612034	1.1831385908082035	0.2526958742323392	0.505139396012827	0.1961530491866069	0.3754762624605794	0.11625140590592598	0.3434494260313064	-0.33527744522727543	1.3419201132116823	-0.13780867467353533	-0.3763842400141387	-0.7496958302520242
0.6595154395424905	0.7823254421899011	-0.2107876810853948	2.0852965267584205	-0.5984137519322921	1.9101551407433068	0.6553578044713905	0.4850559288318492	1.043410969430912	0.03279257751126445	0.5161145404577436	0.41308597547224696	1.0655989372821293	0.17895349912104522	-0.9944280220799652	0.9082550462580874	0.8313740256388135	1.3767671696774115	1.9959438270778833	0.5900184538090323	0.3853701984971231	-0.6648776075944037	0.12475559458448437	0.5109380446343093	1.2184381037281529	0.3509979463823849	0.03816823192468118	0.1654823871808396	1.189915789312996	0.8176149230342776	-0.0699510632373072	0.7227122628668168	0.3617132136086888	-0.8276896244840483	0.7989112627907307	-0.4153882551241626	-0.5544625217817666	0.035416833765444154	1.2420507372082503	0.28001973977136474	0.5050827983703237	0.18510151111263876	0.36626800992670505	0.08676041646463481	0.34336107770933283	-0.41819287941818334	1.3134476546638152	-0.16430519561506285	-0.37268902270036	-0.7652903048832045
0.6606849432328192	0.7476295329685072	-0.21368318477654405	2.1319604464658677	-0.563328246494801	1.8901139019794897	0.43934360716796644	0.4858904921061734	0.997587627460323	0.05893670003773875	0.5167207756563564	0.38009629187632893	1.1288382936520989	0.21454973211341616	-1.0301009234390244	0.9663724401128324	0.836761640419051	1.3696983233811832	1.9159431204149606	0.571473227036497	0.4292945371897245	-0.7119637476600191	0.13581378813380549	0.48431692945819665	1.192955202825879	0.3562097472107526	0.09883448453308388	0.12332836042696323	1.220240052422178	0.8109603882893364	-0.07415664968972553	0.8125759322110614	0.2887997759582661	-0.7720999740982497	0.7141461895314588	-0.43660048970522186	-0.5751672918925574	0.020765675522470883	1.227227889669934	0.27179482875433825	0.5064447544058972	0.19007742805301034	0.41159994061623567	0.03227119303595634	0.25390553325917625	-0.46257540371182965	1.285149615486013	-0.1873685330305326	-0.36185159317632276	-0.737938695177784
0.7077282291762874	0.7466929478692033	-0.19146580412154335	2.122918503382537	-0.54448519013362	1.8703204878081947	0.2502801847741426	0.5279524811321277	0.9841818897984373	0.11651186764604296	0.48549136707772406	0.346893792844052	1.1541182310401539	0.23520245053469252	-1.0705003326681273	1.0077396090352237	0.8681748703126031	1.4146815358115412	1.860864157739313	0.586612439061368	0.4503207568017421	-0.7577531031693722	0.14806134206288543	0.4433887173709189	1.1538313754663847	0.3502870125249386	0.12542456740920416	0.11046972971936449	1.1676496299301433	0.8017442695421911	-0.0876338495286532	0.8850749097879855	0.24862326399349857	-0.7289110244143295	0.7544113035958706	-0.447540885662337	-0.6140507980731529	-0.009035501773216468	1.1398704009460947	0.2882380341901968	0.5106113042583146	0.14378225699110164	0.40749156294294453	0.030478878870864017	0.1695982864803832	-0.5026632581847897	1.251829501342543	-0.22924559654568039	-0.34535643785173387	-0.7085768492213542
0.7006831876750677	0.7777487391497674	-0.142414359349129	2.067129081123704	-0.5259462187429211	1.822338076341855	0.07626687906068888	0.5401303198699936	1.0092242231146153	0.1234737446233066	0.41874550985279757	0.37365259149916596	1.1449730743550628	0.2689772422660365	-1.0483920542159935	1.036867111085551	0.802616013473137	1.4561238184237777	1.817475699364009	0.5827223144417955	0.5088345445177497	-0.7360024894756954	0.1488110128382965	0.38704639170178673	1.1300118122134621	0.308503899865151	0.15345971147456233	0.08697530501841644	1.1367798626102026	0.7748853749983404	-0.10874454759809396	0.9430844273951886	0.1900244141613569	-0.7146348661651123	0.8395631082514127	-0.5180097879873672	-0.6304832495574609	-0.060111173908883965	1.1207320184277607	0.30304080273793077	0.5021168410620851	0.14721691125659872	0.42129153169990935	0.03769601569592678	0.15449531294613766	-0.5041157352431427	1.2166103211267265	-0.2698411973945246	-0.3173208793603648	-0.7407899342612078
0.662571986166484	0.8004883400546863	-0.06914765816190592	1.992402657484058	-0.5192313871932459	1.7582134630270794	-0.05757937882457279	0.5622455681328663	0.954550043158213	0.129452899264468	0.35324275385618364	0.41119806121465513	1.1515166185300802	0.3155884138958281	-1.0212779644053902	1.1151214709246944	0.7333861594093365	1.4327726811005976	1.7814103888646806	0.5730906221047344	0.6023135520809779	-0.7609575542629465	0.10256555947711296	0.33480126147138906	1.1034399875381289	0.2738339825638635	0.15653644771522174	0.0007554473777453996	1.101645276268333	0.7640032871935273	-0.11940567155799682	1.057744226920301	0.14661282342200216	-0.6552956111360275	0.83693776514626	-0.5622623646259064	-0.6431991557412786	-0.09263561957363817	1.1246770334240552	0.27329996100406057	0.47410582484327224	0.12473515679053855	0.45005148173335685	-0.04312570230964661	0.15719854212236534	-0.5176183923411662	1.1476876048763491	-0.27039594961062535	-0.26446501837670755	-0.8191271645923089
0.6345282622588128	0.7935736007971462	-0.08705991068017882	1.9019684015838318	-0.45272301170899454	1.7069326742509592	-0.1885052297824164	0.5718070849310621	0.8928569845847291	0.16601882306851765	0.28142111266308445	0.3954453309769879	1.1502522057354163	0.37968985279458967	-1.0348653213171881	1.157932273260167	0.6545088897848051	1.4507519116655236	1.7383082000551617	0.5866629441625086	0.6786660096679599	-0.7433236956740167	0.05585513435933365	0.33529812913614676	1.0825184940554755	0.274433069684243	0.13861314324640245	-0.06774453285111526	1.0675925233667267	0.7640781252326283	-0.13047300138818235	1.1224955011722186	0.14511624552310973	-0.6288357830959457	0.9030108677718636	-0.6056082860480314	-0.6836971652032682	-0.11726015662056351	1.0378311495299912	0.23227887417182727	0.4624262389997472	0.0751101317356768	0.43039135964017944	-0.04706145184759586	0.07074339847689244	-0.5458738102488125	1.1053277557946777	-0.28354103514092854	-0.2728512515299152	-0.7868971749729076
0.6350825582787082	0.7488722214905107	-0.07199087284734633	1.8176676801853566	-0.37558414335740414	1.6865354501614456	-0.32657462513624946	0.5259413871930227	0.9080472480977531	0.19815446152340002	0.26416319191437126	0.3176196034901253	1.125058572839102	0.3767034820714866	-1.045593606473424	1.0849708112126715	0.5765876479216471	1.47966755317918	1.7220757847171675	0.5851514866234909	0.7309522248625805	-0.7418179251768688	0.04586318810055261	0.29143245336038237	1.0363262261907662	0.2727656533856754	0.10039438502212823	-0.11836386380257484	1.0011857734857572	0.7939386089873006	-0.15742420380391248	1.108099019325556	0.12825869105262322	-0.6015512779155909	1.0131851804834815	-0.7135473383036478	-0.7134220270112319	-0.18163110890093848	0.9733771590220579	0.21419638256057244	0.47570139667982064	0.08961448945571504	0.42840183366357404	-0.13468694125636269	0.009923036773385394	-0.5242890277202713	1.071346050937167	-0.2689829015130104	-0.23888259549380417	-0.796720144404093
0.6383425498155	0.6984976492713864	-0.12274933578531004	1.7114379893564315	-0.3503848033968176	1.6797874805362798	-0.4391792173406118	0.45656814538811624	0.9328165181910203	0.16773827812451408	0.18630089557383403	0.27718467058201696	1.0699661525268576	0.3766440111980466	-1.034957339908337	1.0958904390591848	0.5559110579263276	1.4675456269550708	1.7275160701645205	0.5579760467145636	0.8001339047695962	-0.7503153471194032	0.01240830532981701	0.265735534472667	1.0044727718716608	0.25981585818484937	0.08313021028449194	-0.18119457530547875	0.9490307649301786	0.8278983065262789	-0.1477310544431271	1.0959319369655494	0.09125616394940676	-0.5498642525738775	1.0612596852957237	-0.8189184309032782	-0.7181497984926806	-0.2131232964286157	0.9441921295472469	0.21159059358542193	0.4309639707933541	0.0697108216942287	0.43846964502384844	-0.18230536105127423	0.019590867435054934	-0.49561989721135014	1.0525508601973939	-0.22988558023433558	-0.257261720180941	-0.7820061166242667
0.6434542555286443	0.6935988523312484	-0.175621146037356	1.6037217486361783	-0.30858900499129893	1.691612703995506	-0.544303845723521	0.41371908855873335	0.9588588013375764	0.112762689224162	0.11702927106879346	0.30269071032825773	1.064867948635214	0.4114379704467644	-1.042257120615551	1.1469068893913366	0.5469570114581561	1.4243582554468024	1.7036870380564042	0.5668600171883944	0.8353686636294416	-0.7309278821418915	-0.023601174042173583	0.28342536925495654	0.9839690141513648	0.2530330606588327	0.09056246621886897	-0.2736177933832043	0.896742777508015	0.8313626177405646	-0.1147057101945715	1.1096652709799544	0.09375525235711715	-0.5389451683745938	1.1611215355949385	-0.8733271601885919	-0.7470113625401007	-0.277260167867497	0.9622713200176571	0.16082789882351228	0.43119397397884834	0.027161911041513588	0.45673461692463285	-0.17624852021732543	0.10126946478993674	-0.4992280346658303	0.9805382145893964	-0.18934680036719437	-0.2731450460316398	-0.8274230870045056
0.6477205075323225	0.7005055963501363	-0.1712245121406378	1.5547262502233858	-0.2969407351891744	1.675167022031653	-0.6031786767514722	0.3716584565462312	0.9443236331621471	0.09334681534598996	0.09004095631119144	0.2559042239329548	1.0689564939548029	0.4182829513700824	-1.0242734401901843	1.1241107328216784	0.5125126258368131	1.3883620556309042	1.699390667174773	0.5586744953083878	0.855832587858461	-0.7235236174286033	-0.03177280533895885	0.2378066366845744	0.9841851426697554	0.20972034745005885	0.060542755503723386	-0.40805122340950745	0.8058483555499174	0.8254088005787563	-0.12805429353260372	1.082443602743028	0.05253533240236794	-0.5173765497466036	1.1640916675766801	-0.9702060949525801	-0.7616335660233262	-0.38099251716662397	0.9155787092645508	0.07778239955195902	0.3986948851299889	-0.009968126852211056	0.4337956306152518	-0.1235085188055132	0.09820022113696263	-0.5174275465901153	1.007994229222057	-0.1730122634165599	-0.2587481458282827	-0.8406565553590948
0.6775781803930137	0.7162562164957408	-0.22079231084443104	1.5502490800157795	-0.30018809035902383	1.711272754932692	-0.5958934067251807	0.36171019091359136	0.9248464052481161	0.07398656726042754	0.07152844777250836	0.22142483228252638	1.0236299987802924	0.38328259320766445	-1.0193769685694318	1.1584521341891494	0.5193604236432104	1.3680495332012614	1.7100000965701772	0.5345638527564897	0.8458418686018184	-0.7270562836216445	-0.038535231453812935	0.19655876932764474	0.9506965273341139	0.21305003766847777	0.03296816488029972	-0.4175105218021815	0.7361233556188576	0.8154395245444853	-0.14242984025788635	1.003266776181103	0.018774256335508693	-0.49116580827462075	1.1454913407862803	-1.0713008419543157	-0.7985019120880817	-0.46843130494147917	0.8253277484901049	0.05353477270884986	0.3472801416332162	-0.07171644743491953	0.37748277060244984	-0.061886746842734056	0.07204567569039873	-0.4898906821478456	1.001196384635295	-0.14834298562348353	-0.2596828583684253	-0.9023765839964828
0.7104802175475914	0.7105544691594939	-0.2322479605118985	1.4874366192404418	-0.3246805462277802	1.7376650239319595	-0.5606595560890887	0.35181891984602803	0.9446889994463245	0.0430512097971865	0.015458711466306323	0.19000383978966262	0.9670080133192391	0.34841050555658565	-1.0248039003038623	1.1568199237724177	0.5052926245139449	1.3587124617403938	1.7360890290716102	0.5682347414048114	0.8155081488544363	-0.7403804770065492	-0.051645676231423944	0.1624050057621159	0.9221761625065454	0.20438384393783443	-0.025780510669869396	-0.4705182087534828	0.6710336091487854	0.7800604519405085	-0.1247998018106982	0.9579328024209414	-0.013381044970991126	-0.492091390171942	1.228133706497954	-1.1206476371456147	-0.7847262341994248	-0.5610275460108765	0.8109045760260228	0.04118733744693141	0.32002777466498833	-0.11611543223227325	0.30319755445955293	-0.05842501093526807	0.13146623281198883	-0.46895913004237144	0.9461309866135365	-0.12405799710139809	-0.2635739386833541	-0.969869526548828
0.7408678217679633	0.6677833688989834	-0.2531090950813158	1.5028439069627022	-0.37747559725961866	1.7144713723429401	-0.4934644284620413	0.32024935884784017	0.9823832620907182	0.02151784741367806	-0.020348730075321682	0.18773088317041128	0.9095864115431391	0.373528203868046	-1.0478875758221675	1.0925546647648812	0.4602771610936701	1.3272227815717423	1.7096812434765778	0.559124113891716	0.8335620629795469	-0.7014729213582712	-0.06458793973537173	0.14181247681189774	0.9112679112757543	0.17714106421564146	-0.051785630862598374	-0.47106463540334775	0.6101807495831633	0.7724000090274492	-0.1585763909641245	0.8593624805526245	-0.05855845633816237	-0.48943550841973915	1.2684761134295628	-1.1984356953052284	-0.8341177628016826	-0.6161145707089645	0.8583865362005388	0.0014247467694751437	0.2776542035069305	-0.1280109618344589	0.2600654673318104	0.037614619415944094	0.20687324668755797	-0.4341252975212326	0.9425629076034976	-0.09049174980481718	-0.2542859600298016	-1.0380907747366128
0.7895691228390752	0.6523034446906164	-0.28588776553529904	1.5426869481569976	-0.399295963182535	1.7204286135012918	-0.45696506815740107	0.309265691949658	0.9511207280347993	-0.002798040729031369	-0.021723288620386322	0.1796669333112812	0.858394330369698	0.39962075806569	-1.1057098933564624	0.9944449302778715	0.4482297175069928	1.3152479060898048	1.6676159090699656	0.5569745675138963	0.7771825792441703	-0.7284522025344814	-0.031317726598461236	0.17078782500906226	0.8937299274218955	0.2305652366931072	-0.12037818764308952	-0.48363636044709646	0.5388667419782346	0.7306436102676218	-0.19713889058860962	0.7389152072640772	-0.10550338995001347	-0.48202500661189046	1.259805509503683	-1.270847045898065	-0.8638107470767968	-0.6299304568781947	0.8487510822226552	-0.06249101641457331	0.2408452643916541	-0.21671950186325928	0.2740679157515292	0.08797657264789249	0.2043237665391803	-0.40985714688224106	0.966040356260363	-0.03903137913875139	-0.27469643613975947	-1.0574282050222694
0.7982465965747108	0.6629542447528186	-0.30653865472759423	1.586353508881388	-0.3957649466596231	1.7502694247117394	-0.4339253480153066	0.3227340504824553	0.9036077272482637	-0.0334466163281522	-0.04729620372480544	0.12811294234683604	0.8029598115299491	0.4530839071921469	-1.15569439206824	0.979602136254063	0.4513940698109119	1.350391732134711	1.6651686533917236	0.5672911582956951	0.7114230411304625	-0.7451603605775672	0.015768633131035402	0.17997931600835598	0.8410216185021362	0.26305607101361417	-0.18630073070307068	-0.48546026073871174	0.44974045834498266	0.677599045072091	-0.2024604052940729	0.6050756019285775	-0.16892423470814122	-0.5276135943992442	1.3178644142587146	-1.3255180864106795	-0.8846467776169702	-0.6125573093964356	0.8017256154123762	-0.10843983872391867	0.22457886109498948	-0.25263106192154483	0.23651251043214402	0.16150933358136016	0.18540230968639354	-0.3892009762296302	0.9799292504094256	0.003514078555904471	-0.29218835960881506	-1.0463796535739995
0.8641079278353734	0.6794644125704188	-0.27420661953071124	1.6509341958193922	-0.43037843960562006	1.755722615851404	-0.39493934710629036	0.3420158546529877	0.8599906848393191	-0.07996584862313176	-0.07620405056390869	0.09238627672146191	0.7259938817205367	0.46125473876449663	-1.1647436085789342	1.0039425855833441	0.44651807926234727	1.3188955452960505	1.5958390520875665	0.5709349165682397	0.663866153339949	-0.7652953521897835	0.004936879727952276	0.23021005724122773	0.8201118501296261	0.28868568653269155	-0.19927159036771772	-0.48693093070699806	0.3486929695597574	0.6495136559129544	-0.17288775509555093	0.5492537334966847	-0.21914155357739507	-0.5327370561192666	1.3197085357674196	-1.3466751683747173	-0.9203287794199806	-0.5806634749604039	0.8287499568308687	-0.08619464381497813	0.17405041259572512	-0.3379678278483738	0.2548859069265322	0.18874037924903597	0.2572696537789999	-0.3374971478217459	0.9729735262204509	0.06347068127556817	-0.24786999231390724	-1.0812538011773867
0.9594456250243593	0.7203977501177836	-0.24932794635596717	1.6609653751858005	-0.477627343862396	1.7530994555458226	-0.3351368574072768	0.3162448121445375	0.7882071068877436	-0.1025635178385685	-0.1504148965818551	0.15596324285337582	0.6807536910377686	0.5070519756950591	-1.1692839141233589	1.0263080730500713	0.4381739984231758	1.312240523212305	1.5037777853441385	0.5899851943521827	0.6239504365713087	-0.7857183692974518	0.014469350350190655	0.31251848518304404	0.8282522511586323	0.34797217074606185	-0.23194815613360403	-0.4521432291477464	0.28277775979863085	0.5756057740227332	-0.18253432774693737	0.53180003345875	-0.24859971000858821	-0.533049649177816	1.2800444619456433	-1.3663781045094603	-0.9543439821197325	-0.5281909925574645	0.8095510895107145	-0.070005074643169	0.1190639965954055	-0.4678572856389529	0.27137036411548876	0.32035975998528443	0.26713712870071327	-0.3049573068451493	0.9559676376391042	0.07484235406113839	-0.2268515652053305	-1.082203275061887
1.035570569400665	0.7355464430105422	-0.1814633530710814	1.6501336422061104	-0.49585655705555054	1.7511683139117291	-0.24670722195944345	0.28260716264216945	0.7412069008860172	-0.0934124568899399	-0.17681484412564574	0.1807957327134093	0.6543476360044662	0.5605722635038394	-1.1619960417044108	0.987270084956551	0.4056927062649648	1.3833024690330178	1.383855274925733	0.613598176883084	0.544665578331051	-0.7903240979177315	0.043766967911827284	0.30116231112961495	0.8210333978314154	0.379928197680136	-0.266392768619434	-0.43735638020699286	0.22137445971946837	0.5184064768947396	-0.20792550359649967	0.5214028366825503	-0.257055994760573	-0.5465931642959359	1.2633307051925786	-1.353888054532598	-1.000965394787319	-0.4464635214889891	0.8319749700516532	-0.0886821970572099	0.18922339760741957	-0.5626638041928259	0.25936136063358983	0.4138505695692207	0.24339667246755456	-0.2705794547761907	0.8648786252378671	0.08416847150540038	-0.17227657005811198	-1.0922178297279268
1.049955464791708	0.7153379062276437	-0.12781265450482482	1.6185050358147528	-0.5542261209977561	1.7720023813507724	-0.09326274307596538	0.23583633693018738	0.6595097177571102	-0.10529289006260897	-0.21041048440580917	0.16622006929642502	0.575081639499498	0.5653987330168906	-1.1841054027282047	0.9928624124499399	0.39220250724152705	1.3717479244335684	1.3218604584717708	0.6021581555588378	0.5071997764999513	-0.8071916747234151	0.06259227832193426	0.27285207021281405	0.8036953649853018	0.4233157324992237	-0.2846725534147382	-0.4277124350203986	0.1888865975920489	0.4820559959279028	-0.2510535958040566	0.49393282283424067	-0.30258054770313986	-0.5438415187882931	1.2397155485860492	-1.3241042961548168	-1.0572386160122125	-0.3299475441577088	0.778295087730781	-0.08109324660849264	0.14611887391745018	-0.6586315097664807	0.22849170314628955	0.5205227884937556	0.1241470906578491	-0.2350808642362822	0.8537127783231832	0.11060219030925729	-0.0962410016215022	-1.0449498078874018
1.0683434738561044	0.716631992712413	-0.13563203956692776	1.6065075134823903	-0.5810525424795052	1.802147722780843	0.02661709815052432	0.1907712771301183	0.5577455927116399	-0.13978582599541106	-0.24342031004141837	0.17217122260696485	0.5198322074010736	0.5754947883548956	-1.2034552885892096	0.9657404523168157	0.36262539837404917	1.283112764256401	1.2572159029881569	0.5855518319374133	0.4712467306347266	-0.8328098679769369	-0.0032292554487783564	0.304180529833593	0.775796404868897	0.4789341579746811	-0.2814534642920257	-0.38359764166615623	0.20008194771836224	0.41117809924206244	-0.26351702619769546	0.4983509760902402	-0.30308821629283045	-0.5360565302946949	1.2963244565816452	-1.310285202626297	-1.0823426940061678	-0.19006313571582253	0.7560804512262396	-0.060599052902402015	0.08614584435098625	-0.7400655135437859	0.22102216307128675	0.5154762191348772	0.12401169972287669	-0.23396012576533104	0.8195882300160505	0.07747256739839452	-0.06561171279312132	-1.0232865891992096
1.0732358976273122	0.718459475833005	-0.11286235628912292	1.5493932693349142	-0.5535997967301971	1.7834768700053296	0.09244793763941986	0.10460770785656703	0.47397671865210117	-0.12782751671308823	-0.2891278914475466	0.2046047339027101	0.5084119395361097	0.6142826248885133	-1.2070310227840682	0.9306269045695327	0.313576692835481	1.2082626351572787	1.21364125302535	0.6009349466458433	0.5024087779893229	-0.8540460547392037	-0.05955459298961089	0.32343050665127254	0.8042532004638947	0.5012430824380921	-0.29224357350304825	-0.4062849618086359	0.19552027326382898	0.4003294497100397	-0.28374099084207616	0.5339147251037046	-0.31240229197323444	-0.545468091375438	1.2839640634998937	-1.2266334796471754	-1.0837157197674767	-0.04256790209970142	0.7956436308982708	-0.04947933222975438	0.07723713457983414	-0.807598809170903	0.24555094131338526	0.4846222410052615	0.13557959299737798	-0.24135443798567727	0.7984143199362519	0.07447750354704724	0.0077254064741763715	-0.9497418071693989
1.1161725200915125	0.7722171761791252	-0.12329728099097456	1.5315802775727458	-0.5226353234299855	1.7679741816181025	0.1864335041094646	0.008951829470982341	0.4387425889878325	-0.1075970340053682	-0.26503674279699907	0.20688317545588797	0.4928729717701059	0.6872580509808783	-1.2052869998388929	0.9146029559350237	0.30402388418863635	1.174081796273493	1.1697605506405853	0.5907760303261427	0.5321983409144472	-0.8160615203298356	-0.07968578152462824	0.37116232879367106	0.8008851456036599	0.5413356380950916	-0.2637060075010359	-0.38768752172140475	0.1694920186838494	0.397628380341341	-0.3456658848214863	0.5527139404637116	-0.3242517650446257	-0.5448074222668514	1.2467333304981427	-1.2042415171361522	-1.124699809517954	0.11366634959883685	0.8317615537776737	-0.10696913196334226	0.04728373543849258	-0.8850937200375328	0.2606650683976418	0.5558503700113977	0.10716700212686839	-0.2359172553466046	0.7623561224058124	0.08549030697449325	0.06357448074768803	-0.8959683396335908
1.097678524755181	0.8735636791624184	-0.1132741322090837	1.4970944764673224	-0.46986069601556785	1.7262052367362792	0.2517232093735744	-0.06863134373175009	0.3672807897637245	-0.14461538092264256	-0.24721853309630554	0.18361279477819714	0.5026274589631525	0.6798288561831852	-1.17527919597959	0.9177208473399734	0.32223198062822367	1.1852355300004747	1.126810806193335	0.5746698303891848	0.5210830308918075	-0.8399314658086444	-0.10085903442194714	0.42795105024287877	0.8042788263096646	0.5981355250804818	-0.2642000557387468	-0.3876196517140646	0.14103539358524722	0.35562655527456066	-0.3243157858165754	0.6285024770697489	-0.28273958945978794	-0.5349909317065247	1.2206270637164005	-1.1495812381097852	-1.1189368516184373	0.24234301851523496	0.8623673186517552	-0.17256359323376008	0.054976197998390396	-0.935207813030931	0.23992984461126335	0.5256571381545767	0.02546316239427989	-0.24976702115963034	0.669808603203168	0.02476213513486154	0.11464721272582463	-0.8282514114022612
1.1021591857687523	0.9459137359066657	-0.11626005230593905	1.436550250929613	-0.4538735421570113	1.6913270756515832	0.3821122208227013	-0.1329917778368935	0.33413373487363013	-0.14207142800730005	-0.2652881708688447	0.14725207079089003	0.5056002847690285	0.6734083340428462	-1.1647371131489723	0.9190039354661618	0.3214016804760943	1.2159313964282028	1.1171823737245872	0.5337089615323043	0.5988406223175954	-0.851893231617393	-0.14332535563376958	0.4440089607537871	0.8011561223431467	0.6410409618949726	-0.24297153267236107	-0.366099730502969	0.1089042292126762	0.3674955073549899	-0.30510635991505286	0.7546661985862316	-0.26180313027986274	-0.5412570062348818	1.2219324262508027	-1.0620876645400412	-1.1059212341208666	0.3403934711044535	0.8392977527368733	-0.17252523614278872	0.06048302819350763	-0.9370998072845851	0.16011236155377478	0.4945669512124633	-0.012765271261722666	-0.24769461562134504	0.6417376099295018	0.008710207803749115	0.18577360108905067	-0.8239125693187883
1.14162384415229	0.9789603416117245	-0.13262324303007628	1.348919280409224	-0.45097679241954614	1.6466944966010977	0.5117940356923464	-0.19362449598338588	0.3389642617465368	-0.10631393238917541	-0.2258228975814823	0.15319335122036123	0.5279261129879707	0.6778791444108192	-1.099977676413753	0.8755445811384049	0.29039799893344326	1.2030390804751963	1.0598493291427318	0.45794391883077373	0.6356921315582353	-0.8269810357410924	-0.183619610200119	0.45925371312259794	0.8222245924730698	0.6510197477927995	-0.20273710548793344	-0.33418439903077757	0.12102796257506057	0.378220615738211	-0.33940526162802104	0.8446846225293042	-0.25877753814407845	-0.4986736867011591	1.1513287162631491	-1.0132372429019427	-1.1135239215306054	0.39340830474669997	0.8296813772635779	-0.1685111665726176	0.07607507660076344	-0.9174001507203162	0.11063025093799798	0.5029060798968856	0.007388472575473362	-0.24611789669821132	0.5327270072540752	-0.09081473222712856	0.27819766678031504	-0.8292642774600569
1.130474575637824	1.008458203531983	-0.1683845655180571	1.232510159544765	-0.4942986889045368	1.690709614378693	0.6266719642696202	-0.2523858925765573	0.36793203914043204	-0.1012482768755351	-0.159715182670885	0.11995355463738244	0.5189473264074409	0.6820980781383434	-1.06660307469008	0.8841834465759032	0.26861475701122095	1.194702734861494	1.0510494492383713	0.3842988585454198	0.6767977379115445	-0.7997351635249074	-0.17028382450028146	0.40681118174322145	0.8398525848967309	0.6588438770087454	-0.19694848703204282	-0.3042524588869392	0.11230426553425173	0.3393499080741831	-0.3973538924319566	0.8891443553839977	-0.24817540890990858	-0.49648482966364804	1.0824199957018281	-0.9826235048972659	-1.0980424831096507	0.45817450828402223	0.8327963951298812	-0.24254322892949806	0.12548602271186377	-0.87202861939376	0.08676638978197453	0.4770699430273321	-0.04666348976022115	-0.23110384371936163	0.4850654107685285	-0.15279894682019507	0.2750832511382636	-0.8424822499500614
1.0688003112351407	1.0156013781795972	-0.2336009385346272	1.1626935285199012	-0.4678137956918749	1.7136186877279953	0.7182696686048919	-0.25414322499972875	0.34521779414728987	-0.07966299708559155	-0.1163763855355455	0.06091811379682961	0.4910283432357854	0.7215774093376385	-1.0550596130734362	0.9345105715095758	0.28233898366374377	1.1575717717962744	1.0744176571674173	0.35690661625110803	0.76354842775317	-0.8322271187187003	-0.16585285251247694	0.3239722382135265	0.8369413545772307	0.6809471063235274	-0.20244163353947262	-0.2994650408286611	0.11140319008261572	0.35934881887894193	-0.4176589921403834	0.9599673587637311	-0.23023344335068002	-0.4893802678534434	1.0250610699950697	-0.9721149135758609	-1.0812557326409569	0.4718100370835776	0.8223070105500495	-0.30744246792605684	0.20685175693965885	-0.8087222680925688	0.024618196520653512	0.373928088246324	-0.059005865077996655	-0.22882137977052047	0.45303088767165905	-0.21907464082083497	0.31235248962940027	-0.8472493413820319
1.0162116286266978	1.0938096605022927	-0.27630907330193794	1.0960588959478241	-0.4712506366455703	1.6815884092488786	0.7663576044376946	-0.23720498306457624	0.30291863433530636	-0.0844690655670546	-0.021245958169264983	0.018996763794568338	0.4795935179866727	0.8006165323297063	-1.0257641413667866	0.9302191705075844	0.2688935984416217	1.0911881217110069	1.0944902739976603	0.2868843730988011	0.8417498092984432	-0.8133661375538027	-0.16541536135615129	0.3126642928499043	0.8456406265188166	0.7107253358714994	-0.23279629221238735	-0.26581506334527755	0.12469809080035035	0.36698410347247484	-0.4612693403789242	0.9876470365383714	-0.26139103388144364	-0.46208225494337407	0.9200610783096359	-0.9307248922793535	-1.069042262211829	0.43543668840213917	0.7917587719820458	-0.3411199937990629	0.22412126313431951	-0.7583217210208845	0.023473859845993764	0.3006187680814342	-0.07271018141112932	-0.23261139706828743	0.4840790391585049	-0.27735203400227465	0.3124678742686915	-0.8334044907338622
0.982154706577919	1.1894452787337344	-0.3217700063489839	1.051707686678743	-0.44195068816512445	1.6118635902056535	0.7733536969152903	-0.25408894446156033	0.29768556355632414	-0.04920849369624085	0.03179260214387462	-0.04754206665779835	0.5024517305402108	0.8459916426684053	-0.9390934542216582	0.8985764589626244	0.27402726834774505	1.1332029912839108	1.0757407811361104	0.2341274835462178	0.9005272107639002	-0.8109105527484006	-0.2135382893278949	0.2951830751909665	0.8772960426341119	0.7247344610877611	-0.28220829343971404	-0.24259030880682864	0.08962208318493423	0.3652842609137044	-0.47928680741328045	1.0077809580783552	-0.25423312973729023	-0.44272628308582485	0.8870847561177548	-0.924477849512251	-1.0405399975461047	0.4634573163461392	0.7859574652690278	-0.3391633026958774	0.31608159435678773	-0.7001841191615461	0.0368244543836858	0.13623977866070017	-0.005240747943515092	-0.2181942173779677	0.4567147450566541	-0.3283817614385912	0.3187946370533689	-0.8453363064634101
0.9470269577126842	1.2116023693939653	-0.38731972177695057	0.9855771063816942	-0.42060800796076325	1.5821225388947378	0.8451055182923248	-0.29148280720511527	0.3623964194384127	-0.004312298416733695	0.11743002444219593	-0.09910483351652608	0.4703412605467704	0.8837673082579951	-0.8821815794539015	0.925578647215052	0.279431065889569	1.2627533938027014	1.087552309968331	0.1817881849518485	0.9824216032762259	-0.8170006174103532	-0.20738483331506127	0.257313459315412	0.923227046679914	0.7727681350764886	-0.30411747860599686	-0.24583047029223026	0.03808947088343482	0.3931220900856235	-0.4337255009949087	1.00213961667282	-0.29272722377111926	-0.43476811340080895	0.7757068448940141	-0.8810888821451336	-1.034761413404995	0.41524177951964586	0.7857443018579312	-0.35467011564839457	0.42503205617687634	-0.6566403045881501	0.0471652867085751	0.06754929838341157	-0.03833579987861866	-0.1755024071204999	0.4314946063143978	-0.3365624875148384	0.2992432432157839	-0.845751877377249
0.9505781069390469	1.2457032044242167	-0.4133302340544427	0.9700768250578913	-0.46117612003023123	1.6037179318828383	0.9573407649146894	-0.2940244934048063	0.4102991442614033	0.02203702147803365	0.1997031604593744	-0.14354376819117248	0.43795108081503764	0.9709609374846053	-0.8463679437789674	0.9388682292966315	0.29139386118487504	1.4179491854893425	1.0685933515708395	0.09265653609231192	1.002494943830602	-0.7891800338567326	-0.19066013998972128	0.21945618101166886	0.9576537377178127	0.7826569293467893	-0.32117709584085163	-0.2667047368144201	0.030850057791879614	0.36039430097752534	-0.38117804000509004	0.9650439224947357	-0.2858937991863303	-0.40485070976955795	0.7150630777498732	-0.8816404083153546	-1.0403389399042742	0.3855736317732223	0.8152033335536959	-0.40320621963649794	0.5187998993439915	-0.6307238958565935	0.07414472203019543	-0.005519024952511109	-0.0749383949341488	-0.1361894632474563	0.42422913738203116	-0.3509441770416792	0.286261986486088	-0.8458659832891839
0.9106834123027119	1.2595475312396534	-0.4335301305724946	0.9422393925960921	-0.5272079444413394	1.6308379230965842	1.032287855047605	-0.2749408131985863	0.36762820823043263	0.04938142499614986	0.2353816972535075	-0.17424952529998552	0.40057499701223903	0.9794162963730173	-0.7703248626256413	0.948160743402188	0.27026664352078283	1.4628517152116072	1.0418003821291597	0.0214357206617124	1.0544776404421412	-0.8126922918597943	-0.18308208965880368	0.17392268984652726	1.025195677362547	0.7949754975602616	-0.353620394279004	-0.27771825002195405	0.03419245188656716	0.3178188874561637	-0.35304569356605053	0.9066472398043285	-0.2566678841187529	-0.37290089683599953	0.6323261164760526	-0.8599990594701467	-1.0392461447422001	0.33483692916212127	0.7687625363034848	-0.36955746158172126	0.6024933621454058	-0.5775552242527907	0.09505760539163449	-0.03306767571266585	-0.11982622678150419	-0.10902276271159246	0.4453038088547238	-0.37830497502069055	0.23767923563148413	-0.8488285108546195
0.8590754072679296	1.3056743473803514	-0.4825129460249151	0.9006726004398686	-0.5421863985284083	1.7143369590046222	1.0929693299688896	-0.25731320842870725	0.3630643346456272	0.13474723859217091	0.24732516880848912	-0.20992902049358975	0.35840121531916125	1.01529239229922	-0.6909377176128182	0.9634036264742812	0.19925793051036475	1.4127009054612338	1.0466180894557988	-0.02237437499854737	1.0376378006493545	-0.8207302126630743	-0.1822664654427411	0.12830844366589375	1.0479353654358756	0.8200175963110696	-0.37023381298440106	-0.33882868307214087	0.023448223101744128	0.3065577900984325	-0.3749807239979052	0.8429533865931434	-0.2549672530197327	-0.3279458618938489	0.5621055114871891	-0.844686809724684	-1.0430026932211693	0.26787062154081814	0.7185875864158321	-0.278743500675703	0.6751033206573248	-0.5558601704992916	0.19084224275775444	-0.08123352539059302	-0.13289259938714007	-0.06989169868183451	0.47968998621695463	-0.3863765450005082	0.21249726532023933	-0.8617351573379868
0.780238676209674	1.3973351898245048	-0.5391125266423151	0.8517471841615715	-0.5651947381979472	1.7494251409304375	1.1134350836131919	-0.2900810123069414	0.3648450145358787	0.20300132225277853	0.26431251721592636	-0.24314248939371982	0.3152136158014141	1.0548755060031447	-0.6158548775224165	0.9579871342951061	0.16757208332548376	1.3997617414841739	1.0506037531257846	-0.05819481002468781	1.0109922549194938	-0.803830484174177	-0.20265487239630162	0.04583435578257574	1.0520645020740171	0.8023779517215202	-0.3529516946061696	-0.3674686762081521	0.10152651277946964	0.25134239100272887	-0.3662245274165089	0.7089300537006218	-0.2112305361066061	-0.2909285334342361	0.45055440464431473	-0.8381303742279442	-1.067856751349635	0.25764269581087085	0.7280919436315767	-0.20847906357950116	0.7657125336906563	-0.5191046189127886	0.24544904832180564	-0.11935411651545562	-0.10334295413902488	-0.07700806776138513	0.43450634767854013	-0.41635559400483524	0.16921057244723192	-0.8264792479798535
0.6878625034698416	1.4919828249938774	-0.6012906905563205	0.8600586557661181	-0.5501754368760382	1.8101106629718835	1.1114595142211143	-0.34424077627696725	0.32548288685389126	0.22486843939194356	0.23113549829396174	-0.2998929067603817	0.28495817247383026	1.0442558737597616	-0.607757241501363	0.9634227390084348	0.17258127045017757	1.3662068442551178	1.0496762862805349	-0.06447715187390272	1.0235066525940262	-0.7914065379192401	-0.20411024498668984	-0.047582933977729606	1.0747391319057222	0.8110891412659258	-0.3811925924170152	-0.44991395905290626	0.13597353199821124	0.19495801112093775	-0.39113142276780216	0.6388420998420462	-0.1604111042176338	-0.2606906841164898	0.4080840895175607	-0.83508083806235	-1.049469873741812	0.23095875901091723	0.7447887327159106	-0.13979052756586546	0.807311800931054	-0.554443270814501	0.3230222729237404	-0.19768127794040752	-0.11357529615668067	-0.036211906574785464	0.5079835145489815	-0.3474108091531442	0.09295102206376324	-0.8146249115732254
0.6496428792232999	1.5666412213548215	-0.6221823270457352	0.8539588145982601	-0.5209605868015108	1.8143929879223077	1.1013898366096124	-0.3628712139894896	0.3074773799722635	0.28392819759855914	0.20305468389422882	-0.3528762715061423	0.2955881823421286	1.064899263416576	-0.5788677341674273	0.9231322428433714	0.1680152420273697	1.3786840346616414	1.0387503311863755	-0.04303096136511271	0.9666350092438508	-0.7997981272378645	-0.26362036425420704	-0.1270108753808788	1.0895246481666854	0.7989171308458506	-0.40161604414204694	-0.5147844601200036	0.1978162756764536	0.19323667252965906	-0.3828704792973586	0.5722831358676	-0.15789048155513605	-0.20426036706737843	0.35750507934871967	-0.8292185184286215	-1.0094459644497555	0.187861022440242	0.7122926913535151	-0.025874570231330895	0.81656250496755	-0.591331569412892	0.3434465924537623	-0.22053288454395847	-0.10964207475765424	-0.05268740251975601	0.5548181226419773	-0.28591256348253824	0.07437797361311137	-0.8042173254327423
0.6213530722474554	1.690486325906507	-0.6674831250127956	0.8202317873720913	-0.5719912642173054	1.7823123044413216	1.0983076620435666	-0.39401602977651623	0.317058950526431	0.2938567835149958	0.21437405226579614	-0.4292473945156267	0.3135582332610319	1.0604424461952955	-0.5306380841174316	0.9061513933322297	0.14314731678134227	1.405201317610506	1.0531755244281693	-0.037654015841225436	0.8921544511254342	-0.7519148933592577	-0.30597126694488846	-0.14537591182046872	1.076734426942163	0.7313784143884521	-0.35090492333565376	-0.6219145310231633	0.2727353315730894	0.13255342583669372	-0.298461362985744	0.48937130497360376	-0.13822126926208816	-0.19940091090051262	0.306324551039902	-0.7496332920655537	-0.9910340848553844	0.19479518769562493	0.7071703214836683	0.060878525453530855	0.7907780640889459	-0.6174436053198634	0.3531238140129811	-0.24732343269643672	-0.14447770337371502	-0.03641812245344035	0.6028255506371354	-0.24036606078056616	0.039298134412059295	-0.7777588410133361
0.6005919452781011	1.7493449885129813	-0.7592688490553756	0.8023635385423391	-0.5797408923829506	1.8009936582588906	1.1063101496535042	-0.5097977747011364	0.3240432154955385	0.3223693286779116	0.18114725824331426	-0.49975951110454114	0.3207454217780694	1.0215123460036464	-0.522367236630687	0.8936556185025033	0.11786486387315716	1.3931054180664266	1.0670758901326893	0.004228263153540762	0.846520250773563	-0.7235316553494078	-0.35869114973007815	-0.17192300156571508	1.0628335538663503	0.6729095683908785	-0.3055517736108763	-0.7253144384787974	0.31658260769275764	0.08980360253058936	-0.2506050227201446	0.46386951610898153	-0.11716804395947615	-0.18435416691225384	0.270723349584406	-0.7303877190963589	-0.9689219112517782	0.21239602036746988	0.7211569261787625	0.1221053606677482	0.7270370765779102	-0.6164249466707397	0.37275650337765603	-0.2253240930244611	-0.12172973153675253	-0.04717465008664114	0.7105610875727747	-0.22221773828241145	0.022897032112775804	-0.7927785599399516
0.5781618390840073	1.8247595060150708	-0.8539653277491036	0.7758724917028764	-0.5891754689857818	1.8040925157696077	1.117138560437326	-0.5821306628496232	0.3136091236116243	0.3237241257601341	0.1722107132734506	-0.5517709455584792	0.33738035260786914	1.00556365706187	-0.5312616453939194	0.8676612978844507	0.0869831754563057	1.3462586953458986	1.0939188985635098	0.018034633240992037	0.7639003158315611	-0.7053405009181178	-0.350546999033565	-0.2533459283307245	1.0899517303243171	0.6243886540188377	-0.2743047178790457	-0.8084556708203576	0.34263609347118057	0.02008789282303137	-0.17367127140513233	0.453604480595937	-0.110359499360286	-0.1757069014038794	0.16100838055346242	-0.721335963975809	-0.9468720342646562	0.17188980174687812	0.7603335290739447	0.15774245442576246	0.6547089020733514	-0.6137797877917385	0.36768014228436185	-0.2148367409507132	-0.16567556374332507	-0.0589020574466768	0.7691795284519806	-0.12131414180073785	-0.020170526907460427	-0.7998010040263501
0.5958920023225933	1.9686121242063888	-0.8906787458827076	0.7078901257751073	-0.5946501330998728	1.7361308216875817	1.0880132276244183	-0.5544000929133273	0.2712253526601467	0.32138042569818637	0.1093792210046183	-0.6241676854446303	0.39110021955748564	1.0156632106865484	-0.5124671187947862	0.8435603923165627	0.03799795613626682	1.3042659484510208	1.091535646243471	0.08570284594744532	0.6846215037782188	-0.6607340594203125	-0.3208503631559836	-0.2983556334926126	1.076830582565123	0.577609720436742	-0.27543038226569566	-0.8478179500948666	0.42750955613490954	-0.029465483156084705	-0.14513633521323574	0.43295953457646263	-0.09167116943896005	-0.1777558425544953	0.15099629067643333	-0.6812776766025217	-0.9162491844398108	0.1920437784603665	0.8664559091935086	0.1998419508706602	0.583941377455709	-0.591295238651744	0.34250604176226174	-0.23139050989134896	-0.1182164515122999	-0.07525331152686784	0.834634907914684	-0.0024117517201270424	-0.022481128549742067	-0.7816736598931953
0.5957117038370007	2.070907776235438	-0.9644095119955999	0.6582760177520528	-0.5745771211118168	1.7195192232592447	1.05979694304627	-0.5380562228711089	0.19166395980997258	0.3094468389903574	0.058606065907346995	-0.7119013975768007	0.43127132111690897	1.0102991711214269	-0.5092518809628978	0.8521546618410353	0.004703791415326205	1.3111421973150246	1.073477389650526	0.14484308755152492	0.6111591235361141	-0.6727239579518736	-0.351518713059171	-0.31364749295379335	1.05174215452226	0.6030927781624212	-0.26845269855972065	-0.8938583178844407	0.5108800048580721	-0.03832036240385116	-0.14428913055905251	0.43672434762513823	-0.12994707042329195	-0.185943139624897	0.18351598055226626	-0.645682715650691	-0.8844206138136468	0.17417304929914926	0.9254641182031351	0.22677303979813873	0.49654137117286623	-0.5433204685552038	0.3045665782438467	-0.23212148040569644	-0.045586099184468945	-0.0744899285226537	0.8855834073568009	0.09783092702699976	-0.06973647124308562	-0.7946704641341406
0.5767267605973339	2.1627410873990986	-1.0400368439197378	0.5833339567754947	-0.5367355619679778	1.729835446975028	0.9867753172846182	-0.5292464915265324	0.17951456937087001	0.30084214693802624	0.009666931821457362	-0.7573572390014698	0.5003201135755211	1.0397897277740198	-0.5300967982871481	0.8504217920777613	-0.01029887340247033	1.4549330978123902	1.061626295105961	0.20080520327894286	0.5040763163401945	-0.698606062938436	-0.3911336471868049	-0.32653464750924016	1.0549671190488485	0.6023574180060759	-0.27738025787700016	-0.9462605069158979	0.5695173100382493	-0.0903523317767045	-0.08360383884103825	0.4666028361286494	-0.15841817172089945	-0.2186833563546755	0.14777475517550726	-0.6176288661873134	-0.8522567040428948	0.15975341363710596	1.041899258178153	0.20600842860070018	0.44296267100418885	-0.5633023871868558	0.2630948243506859	-0.2844497124011287	0.055011660261590115	-0.09225267265425899	0.9580907423850686	0.2042865315366587	-0.07407551545173427	-0.8295333420178295
0.6087638523142724	2.19347706913356	-1.0876231071780076	0.4632414806499307	-0.5439609839531647	1.6900490988333723	0.9364312239431809	-0.5028552938695198	0.17270209065467493	0.25486310289572056	-0.032635522195411514	-0.8251916108473376	0.5538850483652642	1.073833887579178	-0.5554473788626852	0.8290284955149895	-0.008755286912753324	1.6722012200372802	1.0331960033916776	0.20642974698159292	0.5131564798475937	-0.6734312949825616	-0.3944357161154489	-0.37263219002563835	1.0819425797162154	0.5984852068331484	-0.30837406902790315	-0.9172739716107161	0.6751098076574774	-0.12727752642254003	0.023596869784022107	0.45806207607714267	-0.2311226977616673	-0.25149383343976284	0.13456834324002875	-0.5975008513457639	-0.8323656444193249	0.18713063904957067	1.1651900166604547	0.19649826735794604	0.38166381155694024	-0.6038139805413227	0.21223323938737373	-0.32994225288356976	0.10603568465328525	-0.07844773638006955	1.0007964229763524	0.29815329802110624	-0.10152833303374016	-0.8315407608389167
0.6615243057772315	2.1470601400474676	-1.145096349932467	0.4133659123558708	-0.5359912345775442	1.6541680882323309	0.8502835143004003	-0.4463899640408323	0.11159105416195103	0.2247337013609537	-0.06309150228907731	-0.89190376521179	0.6203623828952536	1.1018598282113812	-0.5747117415625049	0.8222346267078009	-0.019747116512914012	1.9361494942305033	0.967719869730379	0.2306426315675077	0.5206501239087671	-0.6639599449693628	-0.3841469793737343	-0.3682448373298551	1.1221130658995473	0.5896236027113078	-0.36920025928614175	-0.9851470278804932	0.7442785662066721	-0.12509204337428736	0.12106849684826404	0.5014429520808292	-0.2927580770186743	-0.2768094358082605	0.1346887733702628	-0.6067799428633073	-0.7996107501915247	0.19563685542077458	1.2651561970094996	0.21006171829638937	0.3184863920606257	-0.6296297810112377	0.18292463478388393	-0.3202592875767017	0.08730469301410329	-0.07518670764059165	1.0856514465130211	0.4105018364489674	-0.11302122487845934	-0.8577428591352078
0.718571721205054	2.1624943771778193	-1.1777203320778937	0.37361586476311837	-0.5446360979734507	1.653477119665047	0.8431872117811787	-0.33965407080181736	0.08333477953197899	0.2078110991204128	-0.07769219844092386	-0.9330210239003882	0.6521827450188648	1.158267368620866	-0.5496588681936244	0.8074427994417366	-0.053489419246998404	2.194647781625382	0.9323687203388676	0.2601684064270823	0.505365363390254	-0.6862718734658019	-0.3804140146328302	-0.3747630008371637	1.1927884223582275	0.597875834955336	-0.41679528746683714	-0.9201747774905951	0.8040444890880216	-0.09250147856852425	0.2608720643422579	0.4747502214119712	-0.3324826149004497	-0.34231707625475877	0.08885068756145206	-0.601151685555479	-0.8079916244325975	0.21243695253647363	1.3553828576608062	0.18563956668936005	0.346516675561992	-0.670690527793833	0.13218715025903424	-0.34029394449068207	0.09342826436958947	-0.12514986909759201	1.1835443179620557	0.47166812796330965	-0.1263554228577536	-0.8804668401899116
0.7363055391426727	2.2516241554999548	-1.224535332501952	0.38624682177265496	-0.5287998519547242	1.6807441254675766	0.8505784181371899	-0.30074985208375243	0.05947956614263583	0.16397055777176178	-0.11884854886125693	-0.9274285852686587	0.6744274678118335	1.1971928044302849	-0.5321590973005317	0.7783942958659138	-0.06746759077363552	2.434578635486649	0.8840402500378828	0.20640511034688996	0.517795114447992	-0.709747960825249	-0.3609947934896519	-0.35153640030526906	1.2833900415575679	0.6050250269648461	-0.43268725219605086	-0.871023616245961	0.9033943579656935	-0.09790053886176085	0.3523222778712506	0.4517115658025297	-0.38341494144036287	-0.4058555840563856	0.06915123905141503	-0.6060643040277999	-0.812529901690995	0.21461531140567022	1.384892841227669	0.15136251948446947	0.3734065767771629	-0.6718698801941911	0.11443686859776554	-0.3275881447860534	0.09814744161993869	-0.11822050323719495	1.2289880819403087	0.5636433538726431	-0.14362433399876803	-0.9128588320299617
0.7599356048523647	2.3151120612862783	-1.2578695736415955	0.42610873123392984	-0.5334757256985924	1.7026230465911893	0.8623516664563537	-0.2650807534404682	0.04596485958897866	0.10358196118614135	-0.16791148255612726	-0.940085618798061	0.6818070217622699	1.2211945492930885	-0.5301747434467093	0.707647339442367	-0.11706028606704497	2.6791175130472813	0.7845672780446719	0.13050210249102304	0.5167297763137505	-0.709691695379626	-0.378087726858633	-0.37655452842388465	1.3811003961378325	0.6134713840053918	-0.5407747189199211	-0.7502116618877062	0.9418636835362358	-0.10490622854761997	0.3899216616181014	0.45742550675523763	-0.4336396770120837	-0.4340540786794554	0.03449016005864581	-0.6395177292162304	-0.8250454794575882	0.1970976222021144	1.3721375523455435	0.13827239504861438	0.4203513107212836	-0.6796907751998804	0.13064438586089208	-0.3047684582922995	0.12143927195840035	-0.15925746308955513	1.2454887557945713	0.6534279814084245	-0.18223746417106357	-0.9517900787243873
0.7626144992430237	2.4231916973920034	-1.2644285757952491	0.41650074014120897	-0.5730884663309481	1.6631380783565397	0.8272624045946086	-0.1714427540612578	0.027913201176716675	0.07026087528431393	-0.23818116164077843	-0.9729096573893908	0.6716106139789837	1.2216983025739867	-0.5067305715654332	0.6540876478988219	-0.10487840107642465	2.922483888672549	0.7520756823279794	0.07845597984961539	0.4828094584890021	-0.6780772132068573	-0.37700059431188554	-0.3811048492273174	1.4647301886115487	0.6355206183436589	-0.6398084227209944	-0.6137442199491142	1.0318378521602882	-0.08890065427865786	0.4547607134260363	0.4062872744169141	-0.4498546774844218	-0.5024408312322848	0.005299487607159592	-0.6939237681299834	-0.8350639838176127	0.20102966868708946	1.374323299113652	0.1503145078663996	0.4717275196529466	-0.7266035692013117	0.10474005223247403	-0.27888284525256096	0.1284222315367198	-0.144408638982422	1.2559824866884022	0.76666771207563	-0.19359267014368675	-0.9921835715495417
0.7703977899487622	2.54013120010175	-1.24857956029392	0.4409243640130412	-0.6052272976328353	1.6525488275473006	0.7892684830977001	-0.08300075919812647	0.04243811345644997	0.00010809790263546226	-0.24020534906182958	-0.9910823404755474	0.6556650792699582	1.2409027303126803	-0.4949489441834631	0.6393862866277522	-0.1398232074791111	3.0912200606449503	0.7190313303358875	0.04987625176262832	0.4955983530494289	-0.6228098094169692	-0.4000678101799278	-0.3796502495107846	1.5166637317602203	0.626037814872962	-0.7321758247925486	-0.4298604937439362	1.1757063764107267	-0.06708520665075417	0.4181026371575127	0.35983502804622264	-0.4599052129432503	-0.5388790409813645	-0.00770873748934951	-0.6796634536652861	-0.8268301004224584	0.19131851159082203	1.4084895756828264	0.12010446301721978	0.5238611736300354	-0.7655208010761482	0.07181163378711196	-0.171626488318742	0.15473626291515777	-0.14938215610551367	1.2717629288335153	0.7792206631650279	-0.1686821931013635	-1.0023643545811167
0.7593642535703178	2.587336231283598	-1.251936950202168	0.5300014524240872	-0.6530764293126896	1.6869470910100386	0.7656604288623765	-0.0825203764353449	0.0722058507146496	-0.03949499417789474	-0.2445868341920121	-1.0066321281579254	0.6308447392957535	1.2291927987229079	-0.49986165437912444	0.5908404498772091	-0.14078421455174123	3.235186641232521	0.6491279098329945	-0.03290530450225993	0.4704026829415372	-0.544235114604503	-0.4711755122188993	-0.39124409006119365	1.5913944616394284	0.571080056503005	-0.8113345541494388	-0.3530337337427298	1.2674565961023307	-0.07280601743550341	0.3886516644237431	0.35129928811689537	-0.4084772699551548	-0.5723022044933639	-0.04830836563749248	-0.7456945880986974	-0.8054461096770886	0.14634557002763743	1.3612657632264455	0.06617755757125034	0.5752891633835651	-0.7930790807442223	0.03577417277817768	-0.04263892063524214	0.14183167100300548	-0.1478310540617167	1.2737522118214142	0.7727415759618881	-0.14553739192584428	-1.0277550330592005
0.7192843875163485	2.6850494693877645	-1.2518955547393145	0.5519829834554082	-0.7453911800530794	1.662188784154679	0.7642145411188996	-0.10596549788331974	0.12436092629067345	-0.07997450152420557	-0.21531524623374096	-1.0318321085910522	0.6006277690548493	1.1892586902561346	-0.484646109689832	0.518925080532395	-0.11770510687484662	3.395689272977338	0.6424041824990341	-0.09503027440058394	0.4775698329093568	-0.4802371891687839	-0.5003882696868972	-0.3865939470858334	1.6500877622630845	0.47489224830413557	-0.8961222035609262	-0.2628353989210129	1.3333035092574526	-0.06439390338077462	0.3501839377918847	0.30725008397174214	-0.37270517613812465	-0.6342159924845033	-0.12455566232417833	-0.7957570221255048	-0.7964169547597924	0.16505285039288037	1.3006284850875343	0.029572810300752095	0.612130616038153	-0.9267748844335845	-0.001956279475458017	0.00638398399072921	0.09149263295180744	-0.18990677837115155	1.2500086232636742	0.7831084145447107	-0.11750668152856376	-1.0502522110049952
0.7228562467038927	2.8106580951508207	-1.2749419340056645	0.5954743388435589	-0.8292199177552755	1.5950556222908687	0.8447275832781894	-0.11773351855802154	0.16668828981582262	-0.11180110779792414	-0.17358073887662548	-1.0651892827600637	0.5869719029098461	1.1570767850565198	-0.49028630804139484	0.49100676480953	-0.1304782850772539	3.4808030233464073	0.6834000789749259	-0.13456837760337786	0.4955040325335708	-0.395439804001111	-0.5120708224743912	-0.40171913716782043	1.6582337871647386	0.36544455946788235	-0.9552825062263418	-0.09516251098187667	1.3835389746533375	-0.03078833307362818	0.2696491073519528	0.27398531133252624	-0.3301238101340048	-0.653174595158951	-0.15769321864583283	-0.8250161580486852	-0.7837326135839933	0.17422549364068596	1.1978151950976383	0.005709905080087607	0.6312365351012911	-0.977924404119714	-0.016444679085785154	0.040538501473337	0.03107729667241263	-0.23479395518771778	1.2114769786318793	0.753479263164554	-0.09376168630496556	-1.0148793783050025
0.727322288921336	2.904668395581886	-1.2959817226779218	0.6452030042018475	-0.9216844416900809	1.52900721807144	0.9021579581346874	-0.15922420491976413	0.17626216844821863	-0.167105506939034	-0.11517029656146457	-1.051412225722817	0.542213145717151	1.116016228281072	-0.506245579461498	0.46607000441465074	-0.09826463089911518	3.483311995301327	0.7253420614548167	-0.13392782510110463	0.4425007395709537	-0.3283955065809511	-0.5547295078881154	-0.4193044390689467	1.6836236822708912	0.2497101840922118	-0.9616824047051636	-0.00041067643282218793	1.4105929541343858	-0.007201081600844506	0.18931271659148508	0.334133438597432	-0.2525747222070579	-0.704510117116221	-0.19062577106348982	-0.8957594782730457	-0.8006432280610485	0.12757944966945112	1.0912719247078848	-0.014469952265491293	0.6429522470996076	-0.9918460723244096	-0.0681710481571157	0.10254810277014799	0.022019872598923705	-0.2791457392261611	1.216090070247048	0.7404059515058765	-0.06029626243517574	-1.025396844212535
0.7167066064655832	2.9982480953026625	-1.3178069357901037	0.6857077824737872	-1.019207214872682	1.4493883172030828	1.0108643797197536	-0.2222140554361789	0.2417947779729638	-0.23742639782726557	-0.07566290588135627	-1.0320427300538406	0.4956513525162749	1.052284441674081	-0.5002373067453408	0.47237331817855993	-0.10759586019501714	3.3636699498700695	0.8095304496601656	-0.16072016534040293	0.3835177677504216	-0.26403453505561875	-0.614308328656312	-0.42907579594336404	1.7037264498536981	0.13644273634593337	-0.986923604305636	0.18672078624667848	1.3947441240939447	-0.021948527586928786	0.062493104934723445	0.3637863976941385	-0.24690035805603716	-0.7314529976995348	-0.24267224935636733	-0.9200925438660962	-0.8256860511879592	0.11492373466543655	1.0262051210009098	-0.07789858039420132	0.6090610970861833	-1.0734994580055726	-0.11242657083303902	0.11251994507067806	0.06916689725102979	-0.30784432914631943	1.1996796133083374	0.7579486819621972	-0.03382566871537388	-1.0354423906077426
0.6978154671677432	3.058686388631498	-1.329410737640413	0.6816228026726882	-1.1220889183373253	1.340913602869127	1.033297113323993	-0.33373070707429175	0.2870014842148184	-0.253130177145296	-0.03222966368349765	-1.0183446560651392	0.47404507499955983	1.0260776101117886	-0.5158371643741354	0.4617454750201283	-0.08440845249827873	3.2525425328107227	0.9415115418734594	-0.18045903706428856	0.39390390763123706	-0.20623786551963147	-0.6954023709116083	-0.4437826301812093	1.647291288725769	0.03726309221026536	-1.022045649036055	0.3367662879317014	1.389515470577024	-0.0589535813204467	-0.07831766993818667	0.3783454624100641	-0.2202076224098799	-0.7281478376854459	-0.25939598573040124	-0.9338699366354037	-0.817436437376268	0.07149981987300766	1.0004652724598617	-0.1126351455489309	0.5222318840490192	-1.0454856464861764	-0.15437513167397626	0.19273198897913116	0.059235169004245504	-0.3230108025572183	1.1187309822150227	0.7068322277643337	-0.03602767305008743	-1.0028912139769681
0.6822220846300274	3.050527818675005	-1.329929270280363	0.6704622227542107	-1.2371725985652684	1.199796399304192	1.0172219910749816	-0.40549500658547577	0.3324607418881912	-0.2612095144896479	0.02516102721336525	-1.042041764602333	0.4686630021170096	0.9721678463867587	-0.5397587503577217	0.49512360466624933	-0.06280820026475742	3.1561449153145213	1.060813917935739	-0.1721614184963844	0.43773997199489445	-0.13068944788959985	-0.7500083022546423	-0.48470041141231857	1.6027790812274472	-0.03089695215545942	-1.0415757467080067	0.4350080387713642	1.353444900422898	-0.06078175253945796	-0.1998784136805733	0.4223935939985921	-0.19040550466653167	-0.7557228598586208	-0.2980633624776166	-0.964230779713248	-0.8475372665569614	0.07969137019499138	1.0279618858865451	-0.12867991670232226	0.4799510366882548	-1.0900173782954161	-0.1950552554017919	0.1889430719462473	0.07134118387622143	-0.3435632248485174	1.0682666468863617	0.637935292160392	-0.005969489705256771	-0.9731771892799955
0.6541625236932156	2.9915309526575355	-1.3647014590770108	0.6372095976692446	-1.3164185034474005	1.1101889072321964	0.9558891508831188	-0.44253197479057926	0.3858183212345943	-0.2634802829568411	0.04636139118000309	-1.016361303957221	0.45471910772848545	0.9216817392189449	-0.5615476701699876	0.5491572870568076	-0.022641341181134644	3.039581826130848	1.1838529264197175	-0.16985173399299652	0.46597445564574597	-0.1088504170670872	-0.791822673705619	-0.5023512146037875	1.588685037862029	-0.09431302359647727	-1.013005523280111	0.4913270581341229	1.3263032428665729	-0.050217062943032006	-0.3360637694716767	0.4747768556395511	-0.19932760996865923	-0.7636045193432373	-0.32213055374664645	-1.0112974850057013	-0.871268318789608	0.07304628838320136	1.121166929944861	-0.1218716289476022	0.39377329864246563	-1.0929923086986888	-0.23188434657607315	0.17202381774843709	0.08404498414752434	-0.3169844316934152	1.0155138091332243	0.6263662412278522	0.017843378835570835	-0.9167299807459957
0.6338691981999925	2.8688668590725337	-1.389136765057512	0.6390559923665403	-1.3590414583584465	1.0420245430384893	0.941022275421726	-0.5281812359649956	0.4415450124868189	-0.2689773473953868	0.08931730292674493	-0.9906479337085488	0.4512138975880144	0.9147026573064988	-0.5866633326951817	0.632622997875209	-0.04980223926108005	2.869066730578376	1.284437113081094	-0.18911142317191237	0.49178079063194813	-0.12318604881973774	-0.8631409650805921	-0.5313008782196362	1.5498365626378496	-0.12601643117614195	-0.9812090332732654	0.5404212282026861	1.3109856388116279	-0.04444830273663496	-0.429397966217974	0.4883062520656618	-0.21066378151177795	-0.75423579994256	-0.3035514512205601	-0.9932491273816231	-0.8910771843823984	0.04503973087229515	1.154875031611621	-0.1586959705639125	0.3724058822894892	-1.0673958901326321	-0.26462073592192087	0.15850724725496973	0.07507935053842459	-0.33712570307137213	0.9360853330669423	0.6240620008908929	0.036197293433451086	-0.8089928691544858
0.648440483241681	2.7325537509306086	-1.4162932780434652	0.6129059220660664	-1.3946954211474734	0.9674377415233515	0.9113515136679613	-0.635116610181776	0.5038085552584028	-0.240206451329018	0.05175241745145467	-0.9601725438246584	0.41490570189386816	0.8647786081974657	-0.5785343020959722	0.6680538136894428	-0.006849455529079912	2.705224875785672	1.3470894185784261	-0.15917791200800635	0.5093921238749568	-0.10912370637439828	-0.9329846694294686	-0.5188052733295776	1.5043526049248814	-0.14725008425009797	-0.927100104683835	0.5297201815479191	1.2630816501604651	-0.020792157806580336	-0.5178952498794738	0.5005144537394155	-0.23643658787578464	-0.7466739914011157	-0.31176749043918656	-1.0340190180330757	-0.9376841167327754	0.06333129389608808	1.0929057982319634	-0.16321827158945632	0.32357897568082195	-1.0484074780846928	-0.24337082189602718	0.12714733538507375	0.07243349040243927	-0.2918286561854296	0.9010556083737826	0.5887507513404306	0.008815258025128614	-0.7524315547085507
0.5889005630738475	2.6247528060007737	-1.4400357546983187	0.5783527342928579	-1.403788469481219	0.9024761951567148	0.9246050074591577	-0.7350660791364058	0.5783112275564306	-0.2520794677293392	0.03746568731825766	-0.9392146112904907	0.40249657171991926	0.7947067600436128	-0.5809549323290037	0.7374781827495516	0.04803500280286799	2.5937304825378975	1.4508657436377992	-0.1365282218939841	0.5669747988062135	-0.16976446022127964	-0.951203318107979	-0.5330577484455418	1.486805549569726	-0.19122166473182123	-0.8993583989543381	0.5909532678831654	1.1991546968394835	-0.023285697577487684	-0.5772450912815263	0.4711513356591256	-0.26968703806019706	-0.726873877326229	-0.34208670340846237	-0.9974797366629626	-0.9729750457961843	0.05222204740226719	1.0828553583322296	-0.13709325692874635	0.3023933943069515	-1.0006297325005336	-0.2202437254483458	0.035279663384307075	0.048487653005212766	-0.2911843916701281	0.8989024313226338	0.5568188549123072	-0.01488416511404363	-0.7179518472945707
0.5659283431899648	2.4658200255337186	-1.4843779208940435	0.5747960659671895	-1.3843270313703633	0.8431327062900232	0.9414918310453497	-0.8091576567215177	0.6469693212945914	-0.24178869609657766	-0.041025817344208584	-0.8802438926702741	0.388330157316544	0.767703485215456	-0.6000720652829852	0.8139155776751446	0.04771010274333935	2.4072467174528396	1.5166482788302837	-0.13314068462234888	0.5922321400206261	-0.20959771641540229	-0.9971458033472864	-0.5713128573603214	1.4477933978890716	-0.18253644419993065	-0.8777690890877257	0.6633448795277824	1.1513919974706155	-0.03806307877921205	-0.6652752954357586	0.46486239292068054	-0.2671161883620108	-0.6840001416036376	-0.36471472088727486	-0.9572062195647103	-1.0190331845418126	-0.039927777198926456	1.1040440669012195	-0.11031041815787421	0.29613634429736596	-0.8577198888491349	-0.23053883655906432	0.055215367957916886	0.04291826657846829	-0.23969318336073364	0.8756054164968701	0.4802615538013999	-0.04805288562565531	-0.6620399504461937
0.523269477852218	2.3028930522712185	-1.50071387776104	0.6021402280208061	-1.3565486423877402	0.7922173537774512	0.9431252547238724	-0.9295641034980049	0.6989769683699822	-0.26191287173397726	-0.07051182112009308	-0.8418175425661462	0.3645288342327756	0.7172745167299667	-0.630733742425271	0.8141296380576668	0.0491441443853992	2.209846061429075	1.528800771007119	-0.11380831737105886	0.5929201960914359	-0.21258782295422227	-1.0747449837746728	-0.5711090631059497	1.4168828299168497	-0.19215243527936388	-0.8596817797438693	0.6255499867222738	1.1491091101236475	-0.03824088546785735	-0.7577626086502713	0.45873147816816556	-0.2623997992991468	-0.6476422726051745	-0.4053739456451515	-0.9482566985635191	-1.1007895763817095	-0.08974094774686858	1.130756122658142	-0.08205274923914704	0.2745497626053305	-0.7726318489024755	-0.25295790734731066	0.006843633571801183	0.008901867857070023	-0.1791220721706806	0.8591543619461616	0.4535108337311998	-0.0771676298609848	-0.6525691597555496
0.47426118206239476	2.1565344978507888	-1.522995530318892	0.6894410038690502	-1.3061295388491474	0.7589017477506831	0.939905649243595	-1.0426101092989855	0.7631237499887794	-0.27250278651810617	-0.1484468656844626	-0.8477588229956174	0.4374082983489057	0.6614511901948572	-0.6401531984438794	0.8759153643009894	0.06888586869218946	2.012355613359205	1.5040768555815656	-0.09627319262133902	0.5976555696824555	-0.26871662392352774	-1.1290595108324264	-0.5675382333445764	1.3951138612057474	-0.22024318039583068	-0.8570939478972823	0.6194595062892225	1.1374525407474856	-0.02053642401934771	-0.8550746183366549	0.38025656191353113	-0.272135699932312	-0.6223051989946686	-0.45849687364551894	-0.8785680039914867	-1.1267739326520734	-0.13735017681998513	1.1190105152712808	-0.09104461029014789	0.26081339434910655	-0.6867165854712047	-0.2745304825132057	-0.02512116437874489	-0.02432054334737139	-0.14483644086733216	0.8806801179966097	0.43802412563913357	-0.10757002788605455	-0.6267699539384375
0.40266197332105713	2.0040607280380764	-1.5276448944098724	0.7439581658401094	-1.207975902817337	0.7409407654181532	0.945357075508109	-1.0827967057312553	0.8139609429678438	-0.29608565032709366	-0.18422112382574599	-0.8853525601296616	0.5129829581589255	0.6084090015647079	-0.6453906801377121	0.8999283522117703	0.14012611967606478	1.8467868883464917	1.4893735386559395	-0.023237889044879324	0.5710716950591174	-0.32512005385361287	-1.169540875309906	-0.6135451507880351	1.3832307672030493	-0.19338170805540614	-0.8629440532282793	0.5790178920282378	1.1613919126876173	0.010736640992517397	-0.9235744933933667	0.2780483508403271	-0.2563182910415442	-0.591634991441702	-0.43901299900422375	-0.8382272276041818	-1.1544500900122443	-0.2214875293385888	1.1315785983816518	-0.06168129822416547	0.3252347577753493	-0.5139638162102804	-0.3257539182286636	-0.037667363534389785	-0.12143141252748997	-0.09659985707758123	0.8727771161943497	0.3947205564254398	-0.16176396283796568	-0.565697934183645
0.3540130562694081	1.8143748331823057	-1.5192329006163985	0.7912622588915091	-1.1388453617853842	0.7155765484361656	0.9297371931624895	-1.1264572566062419	0.8705196437584215	-0.365387971146209	-0.20049120027187756	-0.8716884927313059	0.5784995053350748	0.531466518385268	-0.6841781401642276	0.9079186656569835	0.1298886557313618	1.7335786382187224	1.4329970533548804	0.03524578624437017	0.4900519439457661	-0.35787056216657886	-1.2102620025286357	-0.6376170993084805	1.3611018019190302	-0.1840773451261439	-0.8662458505717068	0.4690073623253491	1.1845459822383568	0.04296037202278782	-1.0155257974800174	0.26698637789590035	-0.2306561015089395	-0.5599581556131257	-0.4773149248427019	-0.8091012650733223	-1.1749496354834477	-0.2743642169104447	1.1205466711982046	-0.06055551760415077	0.3421466150375912	-0.4323635293338735	-0.36333675627654954	-0.06171757026081128	-0.17289029424422253	-0.00616074542567972	0.9177983642847739	0.4272640260513663	-0.17682311269372447	-0.5394732964479587
0.3349806019423216	1.7184650924827731	-1.513797022731208	0.8482552070369724	-1.0613853887821278	0.6878411961579394	0.9696250844461487	-1.1727884099590666	0.9241682341452044	-0.4268074990881928	-0.24348667684210765	-0.8445720763841669	0.5966234486006968	0.40968299663252566	-0.7265218480957112	0.8690934637770414	0.120546222985133	1.6195167129859602	1.3772117263441421	0.08881938023735066	0.36149150882283065	-0.3977185545488412	-1.2205567850024108	-0.6239278904255665	1.3441837956184295	-0.1959525117348539	-0.8930286481478158	0.3741938670044972	1.1731143084825226	0.06961806370236565	-1.0831108925607589	0.21306250706147462	-0.2294558161794531	-0.5005628535861194	-0.4650481434168044	-0.7706033932060279	-1.175391337245812	-0.36712418665585755	1.166954444555784	-0.04785836156529982	0.3271506481843667	-0.32635595765053826	-0.4028555611644416	-0.08599760177776948	-0.2546951034876367	0.022568584749681618	0.9657020428270485	0.3794611322601863	-0.19777754496034095	-0.5171719298819062
0.3085559097059491	1.6141455028976661	-1.4478594971775653	0.8808447473109375	-0.990745769351887	0.6457561699102311	0.9916627041719736	-1.2285738760472076	0.9432403541792362	-0.4546537708685198	-0.2130970635491328	-0.8663483610602072	0.6331739207596103	0.2971734328496562	-0.7660844294311941	0.8370506631837957	0.15799188846672374	1.504951171494611	1.3407926518285596	0.14912986198981343	0.22606892484018887	-0.45900636102038594	-1.1813838488495472	-0.6307206209855456	1.3084571996788323	-0.19779309763667216	-0.917228877345247	0.3449281806188674	1.256452997655198	0.09193044652522656	-1.1545089670590534	0.18423100097616313	-0.16343472482491442	-0.4677055429844244	-0.4886895843771546	-0.761929635289947	-1.1542031953950753	-0.39275412010395105	1.2102480724240081	-0.08753685432080152	0.32694111648658575	-0.22216352668765876	-0.4708430066354974	-0.09993551772055506	-0.31820377841690783	0.052581320579779045	1.0050727047734669	0.3447479983065981	-0.23073682780735555	-0.5156617874424644
0.2961713529185735	1.5760687499031767	-1.3870375793491436	0.927340200348924	-0.9369692500384563	0.5956441471149407	1.013416872637197	-1.201377969411862	0.996849202970197	-0.5404435766170967	-0.18594027922054826	-0.8827439255540925	0.6744908964141983	0.17706908869990912	-0.7723860790673641	0.8137690482466322	0.19849734071583422	1.4035069807405347	1.288618277917958	0.23646919567472055	0.16538588618318656	-0.5127251254021756	-1.152484502131527	-0.6279775301329558	1.3170122439129355	-0.2599000235898399	-0.9233335431241487	0.232169632604419	1.2713104954018055	0.057688094735588016	-1.2643810230950234	0.20723079381956203	-0.13343181629170037	-0.4482224573420214	-0.5107490445767973	-0.7581308306443194	-1.148157923397444	-0.40532541250939325	1.1965085400527358	-0.06281935311329057	0.2722244424420298	-0.15971514028435901	-0.5203016034839868	-0.1748998955784101	-0.3831856902996078	0.038075762655749544	1.0013392280849187	0.2736544831731375	-0.27218318416460596	-0.5429584572643589
0.22336365703056393	1.472715442018083	-1.3277385788120033	0.9496815761862152	-0.9029922931687301	0.5481605351462602	1.0825975906604852	-1.1830827140225235	0.9933416866420991	-0.5943771090025641	-0.13785753212048824	-0.8912510580745048	0.7303205442522793	0.08121836605341506	-0.814724374140545	0.7761670485525308	0.1720733807019474	1.3492777902294146	1.245035482073198	0.2632775497265758	0.0655552746202164	-0.5809268834180097	-1.1228408488512698	-0.6286594613748799	1.3256188307680419	-0.3088033380991263	-0.8850595184868425	0.17977537914305103	1.2622162702719821	0.06284569885330797	-1.333401116434775	0.222285588636085	-0.08987703155947954	-0.43497197931554854	-0.5072043113200857	-0.7743524259777576	-1.125474871100971	-0.5018268383278561	1.20332294190995	-0.06208586964118694	0.2904464749179802	-0.09203512427568085	-0.6304779727504739	-0.23972165854832292	-0.4354752757190525	0.024090227382241425	0.9918814881046641	0.2493979051419036	-0.28483477049632666	-0.5238985438262503
0.2192326288910801	1.3874964775740157	-1.2659939779036702	0.9719340016220304	-0.896878823687544	0.5268602214399326	1.0961545777206112	-1.0788030151355859	1.0156354399116982	-0.64912277796013	-0.1306529053917141	-0.8829808746997289	0.7549370808483968	0.01456434397899018	-0.8560753638592875	0.7341729885098942	0.13812817103413394	1.30178040050813	1.2030958269881518	0.27270598982733907	-0.020139025443800113	-0.6184304822326474	-1.122530208145798	-0.6287913612335151	1.3226029002044108	-0.26851177238583046	-0.8949427561022023	0.13809915724084992	1.2870173575370774	0.06831779258044746	-1.435311822234802	0.27312034316661016	-0.06282454829079184	-0.432323153840063	-0.47214997903790784	-0.8260344636849244	-1.1482402216031669	-0.539270819054814	1.1930369096613203	-0.04684477543637509	0.2918987463405285	-0.03132502505963787	-0.698818124730843	-0.2260359114729321	-0.4756588462665207	0.02814922191303567	0.9233632443590061	0.19203562882368191	-0.30614796172544617	-0.5056669547858956
0.24305639364948273	1.3678110578343863	-1.226448238627483	0.9883022232268974	-0.8707989988870549	0.5148890334961272	1.055990393036465	-1.0350434022784438	1.0591537693245676	-0.7031576729010184	-0.06926616732252279	-0.9113774746253741	0.7842774886008956	-0.047449783871604805	-0.8738663465290737	0.6665757777148861	0.13552150159101584	1.2447624512317632	1.1909922101030361	0.3309556170869115	-0.0637707286897647	-0.632905437945888	-1.0936740609314055	-0.638229155030057	1.3084355517780104	-0.28734804850252404	-0.8897420909364682	0.06482655809582426	1.3375922700943625	0.0927688342543298	-1.4882843124521024	0.2894726529138868	-0.0696446052082096	-0.42940689547701594	-0.4088155556833203	-0.8943551043176494	-1.1270833322356155	-0.48481312645516683	1.1711342427397444	-0.07982516118097312	0.2389883800354613	-0.03205722963047662	-0.7366465510148456	-0.3429544856422512	-0.5275239007881705	0.0029960080929845394	0.9143956829532451	0.16260236030150052	-0.29424201226444036	-0.5045061736570711
0.2346055112538486	1.3066543352037674	-1.1480539468178974	0.9618017422539434	-0.8356737808601349	0.49338079915709143	0.9732670036732849	-0.9257956771357293	1.0823256836631538	-0.7270001237421837	-0.04919021011373337	-0.9284147763886905	0.786616028383132	-0.1323088897918295	-0.8817702022228862	0.6565671806630351	0.11467063570169547	1.1620093207414424	1.1270447093751366	0.3309038801540355	-0.10229098551866081	-0.6984881734333197	-1.0350309985714201	-0.6910487562519048	1.2791535588207519	-0.25435158979479616	-0.86003017346966	0.020445698998550366	1.3010283411110903	0.0977752336870907	-1.5080082085457591	0.28089540365022075	-0.09936407131315708	-0.4478424264388513	-0.3807314966950985	-0.94391443886235	-1.0890761456835583	-0.4746952059294179	1.129002229030553	-0.09229505145581748	0.23109120259842236	-0.005243730565947099	-0.7713933674637765	-0.37898430957542334	-0.5219269772221103	0.003768357004965843	0.8490109734077219	0.10353694982117982	-0.29546567121222034	-0.4635491948470508
0.19849099364989894	1.2593179536726278	-1.073914672847902	0.9188535234081368	-0.8106400991297361	0.48979469329497805	0.9252105624249929	-0.8168383528722118	1.0905380921418808	-0.7772994376771617	-0.010022311144849073	-0.9109463588187301	0.7313489194610985	-0.19386474208827406	-0.9063835514975753	0.6034725607838981	0.02058157018656829	1.1491144021204334	1.1268945924077136	0.31315934400934153	-0.12797663861405945	-0.746970232411772	-0.9968672599829327	-0.71797090818021	1.2461796824601958	-0.22789136440961172	-0.8488808325739301	-0.01610129060532877	1.268664680542006	0.09075562731055636	-1.4882375402768966	0.30593068609996515	-0.11057596614881353	-0.45222235820084195	-0.3373020134909492	-1.0539560164937156	-1.0571652768516695	-0.39309181049823705	1.1269947505955673	-0.08875373303187101	0.21634330200808843	0.016074042206394374	-0.7906106469397047	-0.47584109473743375	-0.5574774240795934	0.012569035900860653	0.7496430553894289	0.06959538498756035	-0.3154737555128838	-0.4097954493207131
0.20670797530746876	1.1758442356087273	-1.0272380204181162	0.9052562415825699	-0.8398969310845168	0.513208866767172	0.8869102845151119	-0.7576413549602474	1.1092409999308497	-0.7827124453624307	0.012225882501917196	-0.880881241992563	0.6501904630167477	-0.21922848656239613	-0.9091787515251631	0.5694420566386611	-0.04978356684386202	1.137390684100788	1.0787675581304579	0.25385034145754826	-0.11039916401776947	-0.7903200789573299	-0.9771861816958858	-0.7292029550452455	1.1913353442408245	-0.24010759928664158	-0.8330693749788507	-0.09228874994252237	1.2370340684010421	0.09441961278235872	-1.4769016404281246	0.3289591733154243	-0.12554432690125178	-0.47244625209454216	-0.33585623347276694	-1.0969010725530937	-1.0048288267587857	-0.32753894183786325	1.0886000111161185	-0.11261280254343864	0.16759948555543852	-0.0393611099582856	-0.7772077995858183	-0.5290279776864011	-0.5395507463846114	0.03771712634504559	0.6345773940652779	0.0009018086865557606	-0.2947297305296804	-0.3936318538448184
0.2057821182192913	1.1293165153584486	-1.0156320398592342	0.9027076778069587	-0.8735368982668055	0.5158456784274256	0.8797939399875639	-0.6726990977954632	1.1180559422817273	-0.7783093548452052	0.031236142045777314	-0.8839330592294147	0.5400981657629201	-0.29701289073444814	-0.8989906696275511	0.5718298492389371	-0.08006275859859857	1.0922109702362004	1.0656224320527468	0.23859903274477742	-0.039119820022822396	-0.8221877556354015	-0.9349658228487346	-0.7577325355568993	1.2137317584582712	-0.21288191797367784	-0.7548296710435188	-0.1532039958126242	1.1824934194947032	0.07545123769901169	-1.4438204488061888	0.3031093050025512	-0.16827138651473328	-0.4885096644321393	-0.322923488044717	-1.1756388318741142	-1.0007170417209341	-0.26614196746170743	1.071791658927425	-0.12734959689470107	0.18790238454727795	-0.07104572569064396	-0.7865283956745108	-0.6056825253579977	-0.563510352351497	0.01959446505876818	0.5280041517249853	-0.06769905969693298	-0.304381316239824	-0.36888636681940623
0.18744283847532556	1.0276307858208962	-0.9685370753837743	0.8612271405854994	-0.9152702911746509	0.5153248267414494	0.8024074511270394	-0.5870335524595975	1.0968121363340266	-0.7921527604326285	0.035436394758690634	-0.8549857719375222	0.47923478244871304	-0.27615493949502784	-0.8620284254207536	0.5670695540657074	-0.11429925797495574	1.0529028753864476	1.0371025356369772	0.22338098348885566	0.028854194509996295	-0.858354380289762	-0.9150381006781287	-0.7983128281191026	1.1984816713733317	-0.18204165866144534	-0.6780031364668737	-0.17374459249565086	1.1430608158999265	0.04095911793461881	-1.4033971426243506	0.3087381378905576	-0.13112586491855813	-0.5377971524743724	-0.3256796906868074	-1.2216441855853362	-0.9914788076911222	-0.17501033056449583	1.0332850541724687	-0.1651898260653919	0.18444992835453727	-0.0873400720657282	-0.7594287788756433	-0.6679331234837765	-0.5658315037197091	0.04295449732529715	0.35989846213319415	-0.057341192848062814	-0.33256231755382903	-0.3059534345995924
0.18160872058680064	0.9757679570354394	-0.9343967120727792	0.8739308751962426	-0.9566871180124792	0.5178555778769373	0.8094436276212859	-0.5098330570509447	1.0868344318085934	-0.8251413277075231	0.015909239940223197	-0.8464885122981783	0.44997548012218846	-0.24997026374832979	-0.8192625145416483	0.5622850496825503	-0.18608972285274633	0.9561656097158504	1.0361448126587582	0.21316540290933822	0.100293610094254	-0.8493545882970228	-0.9334815406668613	-0.8481937206793081	1.1726599865501615	-0.167903973977292	-0.6421335596692737	-0.2633175487061411	1.0657768000059826	-0.008873388007357408	-1.3791887024482405	0.24306192980684266	-0.1588316141569326	-0.6110284623698002	-0.3492360940318546	-1.2263039091308243	-0.9817790786595957	-0.16692750631642964	0.9688896014221493	-0.15334515637338275	0.19820917650879416	-0.16314560253895558	-0.6951212379850847	-0.734191291394547	-0.5568222696400246	0.0769083900412431	0.19688852465477027	-0.10789242780687824	-0.3202762775163345	-0.32292281503384623
0.13899371163744087	0.9551231086574996	-0.9121477401434953	0.86507087611593	-0.9980063653448544	0.5498018480196067	0.8186715408831196	-0.4507215509865933	1.0370446221775027	-0.7808149877700831	-0.0012504068920837677	-0.8068774164658699	0.35609698937099116	-0.2546766254189454	-0.7873234028398903	0.507165775352058	-0.21526599716402345	0.9360040420303832	1.0051392585498244	0.19585077604020862	0.1411935251687499	-0.8107980218571544	-0.9450595572509229	-0.9340899145038026	1.1360441085895225	-0.1262653865857154	-0.6036717249270742	-0.32066059073964964	1.0243373728492389	-0.02761230223209169	-1.334903131541843	0.1609269363544798	-0.1380144441867665	-0.6499959441059955	-0.36708612199500956	-1.2800481166403102	-0.9698010436038021	-0.15597687197750038	0.9666496282085968	-0.1765749778075625	0.21689362376605326	-0.20745515777040344	-0.6638936487068533	-0.7631492150022317	-0.5533652112750098	0.14191506388832922	0.05919345367993223	-0.08338763180294266	-0.32254227669300783	-0.3292704846533667
0.16513821028133857	0.9796387947202447	-0.8774561635639829	0.872021137031229	-1.030992776769689	0.5710496565156541	0.7747523427820024	-0.3726688511287119	1.0286219678370048	-0.727823385472804	0.035444052466462525	-0.7696599457992017	0.2921734359460137	-0.21799125917574322	-0.7599711472639622	0.4982848178152789	-0.22513125759225433	0.9497357184143658	0.9913354797313213	0.1975667176472591	0.22534395558903336	-0.8028699526381853	-0.9362341075124739	-1.0402568509737322	1.083499029423523	-0.09106484008070191	-0.5729366610735486	-0.37110703763959135	0.9801250926307492	-0.055048925207155056	-1.280338991183199	0.12446056825875049	-0.14748701667651812	-0.7211305720986225	-0.3855600871058128	-1.251952566417722	-0.9566447899318942	-0.08989828077147809	0.9755192995858456	-0.18938327351750428	0.18325415263099784	-0.269927298902146	-0.592315128442831	-0.8415322366193273	-0.5254643522434641	0.19718604274375598	-0.02093119625135114	-0.10527417678156256	-0.3307384645579701	-0.38027441857355626
0.19284935657707275	0.9955161965073408	-0.8846502592661463	0.8589427325476032	-1.0573562629232411	0.5364140695024509	0.7190627595057704	-0.38287223529073705	1.0041719124972808	-0.6990895732681751	0.06764598993213164	-0.7385998619587198	0.24338228334401987	-0.16900591699060605	-0.714272549756376	0.530284296664443	-0.22183993285127732	0.8911704830101981	0.9714118161710796	0.24518810069604186	0.27170539130291765	-0.7556016197010289	-0.9389332520711582	-1.109088051948299	1.0337038178115363	-0.1307204349622802	-0.5265045004276684	-0.5109437555733438	0.9117728124057614	-0.0706396525870275	-1.2107442283713614	0.04205281112013924	-0.20182698002329857	-0.8102754391749766	-0.4350833236551158	-1.2242753689730328	-0.9233244341083126	-0.06125343725016229	1.01674479985639	-0.22257423969153547	0.16485269358625895	-0.3607500097623928	-0.5586329631238631	-0.9404047767150086	-0.48646373130579634	0.23179316588277055	-0.11544694782826377	-0.04929504278111192	-0.3315044634238552	-0.4013769687068054
0.20061802848668225	0.9760329420879262	-0.7983265576116108	0.8622851112697181	-1.0883581795220572	0.5012460796570106	0.6572388901099361	-0.32515845308419794	0.964352115469851	-0.6457642162152389	0.06863255795008441	-0.7379559307157182	0.2134720579833996	-0.17766067821937415	-0.6716798503429618	0.5289859185109312	-0.22051917054031858	0.8571679268846211	0.9696243769310513	0.2891115248759356	0.2823708650191583	-0.7204960005927034	-0.9119804991695032	-1.1580248062176701	1.005071548226812	-0.10487201122885026	-0.4978829581876715	-0.6297822589489362	0.7943338667303231	-0.12677499695146754	-1.108381224467616	-0.022786162047549807	-0.21707384264745536	-0.8808349806151943	-0.4897717407411434	-1.2061382290874068	-0.9193376590032057	-0.037061246238344434	1.0766327188389742	-0.16918423762644033	0.18863574548951076	-0.38704369947510586	-0.4799781052267019	-0.9965474618311623	-0.4340203968585022	0.30367797183158185	-0.2368578655461624	-0.0388519444596879	-0.339611446357601	-0.4539290803704157
0.22596336627552183	0.951199730832978	-0.7522185481189123	0.8474236555565128	-1.1579278283285495	0.49951760813459856	0.6478592302136382	-0.2885611572382508	0.9605382042578292	-0.6452091944178686	0.07342755929995273	-0.7592012737876486	0.1682589024426223	-0.13893697694142668	-0.6142017905967283	0.46918279914382544	-0.20269821555097467	0.8593164293211206	1.0184577755433966	0.3201241206398243	0.33190243745577463	-0.6565342458006004	-0.9051002362406843	-1.1623695000765202	0.9998428929435159	-0.1071831247831557	-0.4531419258557185	-0.7057625581406491	0.7191666316625633	-0.14391036022774203	-1.0185961003759618	-0.04660931621737764	-0.2095652528707149	-0.9626256952934792	-0.5093711540928162	-1.1864568159251596	-0.9053803000122927	-0.026073517121254976	1.1544674545722673	-0.15336097867340986	0.18494244826483844	-0.3999816424548587	-0.4241420521616748	-1.051967156460418	-0.4048241448982803	0.3220760145707208	-0.31146424747624757	0.03189914949456273	-0.353873569545314	-0.4969441917401607
0.2521029919873774	0.9274218910801721	-0.7318781248980157	0.8652743838526415	-1.220160859899455	0.47248477556991786	0.6076077196360731	-0.2773345849317678	0.9634098550527626	-0.5678572033437934	0.0938021671118485	-0.763141650320636	0.11823453144056983	-0.08255275844309502	-0.5700231237005811	0.4547400941683025	-0.14393113926626336	0.8185612510616839	1.0318868437920485	0.3548605437390414	0.3842916796754087	-0.5919053435818254	-0.8953029625542284	-1.1851443689406904	0.9555593972354582	-0.09709236358879438	-0.42703428766305607	-0.8082246204322914	0.6519287180584009	-0.19227420415216112	-0.9782106307895913	-0.08050976670286221	-0.21351758075610366	-1.0233439484009084	-0.5415776398896378	-1.1509479468633141	-0.8681977623165732	-0.07042096397684276	1.180755105264915	-0.17356653526993854	0.16772111027656336	-0.39031626265240116	-0.34452312980572575	-1.0859381333116933	-0.3431616056840131	0.3484076048402299	-0.36109106910554445	0.06091373709893076	-0.35361565093983904	-0.5718765580077051
0.2395235179182802	0.9270038543163359	-0.6665560845157417	0.8496245041263564	-1.2463201098788024	0.4621034453933869	0.5864404957003808	-0.24356259109743653	0.9541731389913792	-0.49534218396929763	0.0948755224845497	-0.7748289475317856	0.07873202973885106	-0.0496863551511489	-0.573178820091139	0.44750281456874663	-0.12997786429591268	0.811990815688036	1.043296897013716	0.41350682081732915	0.41576208256261704	-0.5533112668448752	-0.8764168650563198	-1.2301476473492614	0.9040894055122575	-0.04483641099606921	-0.38573652033697936	-0.8565963751816996	0.5817563712862747	-0.2230766918202869	-0.8899142022064538	-0.08347030157545961	-0.19487184993280376	-1.0600325551694767	-0.5545425731092652	-1.1609991750191693	-0.8861825246407342	-0.08216210082966713	1.2133993369203988	-0.19922838805716808	0.1416380265183635	-0.36353909434901893	-0.2800327040584859	-1.1268708861096584	-0.2767798892193968	0.3470691228949216	-0.39375861422653047	0.10447001015230388	-0.37198895791407105	-0.6554203988389726
0.24262270269765196	0.9970478557977852	-0.600936650413496	0.8139621318014152	-1.2398651121285307	0.4595926462378054	0.5651530197147357	-0.23120426957016202	0.9957633600133642	-0.4709731422914299	0.046205684455307136	-0.8045682592827031	0.03483319802410612	0.0030083370028257768	-0.5330901089286201	0.4294350989487282	-0.06975682912411234	0.8166417834094496	1.0368779420345515	0.3982308754698565	0.45281916215833284	-0.5304045322089935	-0.8429847362226089	-1.2274438236229537	0.8538766986701454	-0.021312599561074185	-0.3945970900627045	-0.8654627737200989	0.5150982323479883	-0.23628820647621906	-0.8182348538083135	-0.09032184901657027	-0.20800469417776402	-1.1059809122654276	-0.5923034910447705	-1.1130258145103022	-0.8879180792070025	-0.08609414731464222	1.2769796861645866	-0.17388777590682572	0.11932771752537381	-0.3284952805473943	-0.21363635684055254	-1.1820671399703362	-0.21753832350336277	0.318734292661334	-0.482596714584772	0.17102831377246722	-0.33479050159661816	-0.7064327850489359
0.2086145099693047	1.0752035979807633	-0.5817683724039155	0.7952906338916715	-1.264600382115508	0.46240482530039434	0.6226177522997911	-0.19446448731152463	1.0224107410059964	-0.44540134736447057	0.05531069899615339	-0.8730026829001597	-0.003327944709589481	0.06367445838879357	-0.5148325378731295	0.42416003952229175	-0.07153444324291555	0.7573360889584198	1.02103850731593	0.425131616901847	0.5127392929505306	-0.5118878419851687	-0.8452029702765387	-1.2438956559778298	0.7911374168369	0.012757330703558872	-0.40485343577816596	-0.9054785123863063	0.4772660929384327	-0.24965215719477465	-0.7779083590482331	-0.10973192019808364	-0.2781244994090877	-1.1312647613886997	-0.6331492363241438	-1.095928503233413	-0.8763181991977614	-0.10517749198261242	1.2798658378347065	-0.15939838479232893	0.08557505110531019	-0.31721597654776507	-0.17370867366593828	-1.1974701889527957	-0.11996505985889012	0.34423845772828954	-0.4468663051808338	0.17239500791132528	-0.31711047207695253	-0.8211458531330924
0.18832118447608112	1.1174333063667983	-0.5856072569064037	0.7810531787221523	-1.3058277231694908	0.4691832479475232	0.6062992628068279	-0.16690490107045705	1.043307128486989	-0.3949190863782438	0.04414448478002489	-0.8864308981396647	-0.05071846899381031	0.10060703689021375	-0.536625787972038	0.40255777925277175	-0.0545375642666304	0.7870260242029775	0.9429627889283048	0.48839972665038	0.5644982806462531	-0.4956445436952068	-0.8518053493754103	-1.2291119362356526	0.7309023962416289	0.05436804511690256	-0.4010268946091834	-0.8999394287759668	0.40738748129093916	-0.25041433750789255	-0.6741925684076444	-0.12957129261594608	-0.2850743486196623	-1.1406082798011037	-0.6343432768894227	-1.0778545870794953	-0.8838458806478539	-0.07977268546404273	1.2669613724942477	-0.19475595124988782	0.03664939967355161	-0.2969210544354485	-0.13100375331058683	-1.2033594492103104	-0.035555696188464936	0.32658842786576203	-0.3850211059554246	0.240095712321518	-0.29500510227387367	-0.8510880896539353
0.17334057314277776	1.0814147562368759	-0.5875114481976488	0.8047988927160729	-1.3332963539545706	0.4857780447085707	0.6034790659210356	-0.1840969045215429	1.067478992655952	-0.37857128399466755	0.019628333348133787	-0.8892117596405337	-0.05642704320656248	0.14074171379290018	-0.5399027323885802	0.42658987969770673	-0.05380436068401469	0.8272905995438433	0.9179436434668183	0.5115470767853985	0.6150601233330092	-0.5016622670699292	-0.8430309036310655	-1.2068216901083764	0.6691031372763233	0.06892586214212885	-0.40944497415784137	-0.8402955169223352	0.324551515943065	-0.28981322126745623	-0.6125538922168097	-0.11276836979287833	-0.3447271095251834	-1.1871867624078534	-0.6626293177837418	-1.0231095613489232	-0.8931966236171354	-0.06568050715403351	1.2710906233877244	-0.22409145442491624	0.006724901456041621	-0.2936848220193005	-0.10585186023536897	-1.230927252036343	0.06289531377171767	0.3299327114630823	-0.30797134922916924	0.1993311438165557	-0.26120612953083827	-0.9164806381976911
0.16914254218770308	0.9751763093751473	-0.5623909383714986	0.8016640649307358	-1.3602612021766132	0.4943857488818482	0.6441586165335497	-0.17781936028247813	1.0952545221751655	-0.4052296360705987	-0.07606621182401306	-0.9212119611560643	-0.08245356643883497	0.15048560827249946	-0.5011325935086337	0.4441874269775421	-0.049209701221478615	0.890453447975362	0.8843674817529218	0.5268833818878932	0.6453648213832031	-0.4909678134411649	-0.8440904456551406	-1.136614176918406	0.661997253920429	0.13579028419043104	-0.4834309108040542	-0.8077508529759271	0.2858726180566807	-0.2962841108951694	-0.5511259421275825	-0.12520515139163135	-0.36836151158004915	-1.1888207944875282	-0.6752569117029967	-1.0368412178016746	-0.8778436329020751	-0.041822169145655265	1.2990837710163041	-0.22873841599611708	-0.01865613069407769	-0.2988703395047595	-0.1019002410106606	-1.2048309662719445	0.13282014216171192	0.273735682419657	-0.29459218065296866	0.22531029476678777	-0.23712176772108912	-0.9541891203049563
0.16735417612790832	0.8885239128583654	-0.4962518822750176	0.8254057357245902	-1.4077211504800669	0.5081568154340464	0.7088513562639658	-0.17240894764063844	1.0616921035093765	-0.4102446103065276	-0.14028119663031074	-0.9438373136039676	-0.14791396370469584	0.15677552771038383	-0.5111128216474163	0.410192599562727	-0.06570864907204872	0.9225807818047571	0.815593429597976	0.5378750164605486	0.6511945548056517	-0.5070557119289304	-0.8314745417600191	-1.0902321972918891	0.6363247825797405	0.17175210844051936	-0.5082663448785425	-0.6912681001525471	0.2457354953393911	-0.305397154839524	-0.4840279897229983	-0.12703671594605837	-0.35058736064940693	-1.1531019217477345	-0.6907927920655916	-1.0337419097621812	-0.9040332138120271	0.03331650184341155	1.2869497030241086	-0.19058739849583003	-0.02999853909289938	-0.29948097575944677	-0.07532445869414227	-1.2228897683894997	0.22123501222186953	0.26663084093580863	-0.24258062522260984	0.15759015159969655	-0.22309041381195818	-1.0332335255470642
0.11154935837106175	0.8540118941259813	-0.4786805976481402	0.8330366019845131	-1.4644034966942612	0.5358900675038603	0.7615074384229429	-0.1593286949557378	1.035557517301554	-0.4108639107975807	-0.17483022152808175	-0.9221136842936234	-0.20847996045700046	0.18449478521092882	-0.5038736649531927	0.43020087448382327	-0.06694600791945068	0.9279175525449675	0.7244254169955936	0.5222135077799757	0.6858355781105449	-0.5278712475024913	-0.8065584311056984	-1.0514460119905125	0.6079982065532284	0.2025003191737412	-0.5299921460379468	-0.5861061341637795	0.20243406274191825	-0.3090232436021652	-0.44385132369240676	-0.13030313839653446	-0.3650921774977123	-1.1791859526506774	-0.7194345853637627	-1.0079129975806274	-0.9128245373322773	0.04354442757335941	1.1938462213430963	-0.22633985120494016	-0.05914512077726937	-0.3351186577721506	-0.11084069786153675	-1.1724671669489375	0.2809642147799642	0.19556193259384916	-0.15451237587706879	0.15979869344115522	-0.18743171217681465	-1.086020892609356
0.09308216416096689	0.8277212650823614	-0.47611190024267397	0.8901360210650765	-1.456913702328021	0.5708574874460315	0.7779304326736024	-0.15213923767546017	1.0404854751835741	-0.39036766041405924	-0.25099505931250404	-0.9078309163483288	-0.24598394127767992	0.19377340756303243	-0.49133748512380737	0.49804399988494297	-0.06642442506526361	0.9160975358092107	0.675270837894806	0.5244418913888443	0.645750568108314	-0.5604851111618008	-0.790026321827062	-1.0454171386356736	0.6070242800945842	0.23494242945591665	-0.5670003066434235	-0.5329922219497074	0.20471937277254515	-0.3027330268007646	-0.4105285502950696	-0.15234501280957496	-0.4036350903325835	-1.1603557742124735	-0.7131209992411977	-1.0216729029347822	-0.9240150098117811	0.0972551080886784	1.1076651139707074	-0.21298774783774901	-0.08614580886712878	-0.3632889710318788	-0.13437275363472523	-1.1789166251333874	0.3465530911084293	0.17687185743027944	0.0031612310465186644	0.11916870094548919	-0.13172420225066853	-1.164046796933818
0.08335579180306671	0.7926290204591889	-0.45082689791939734	0.8982183779991555	-1.4392654275859365	0.5890242902028577	0.8143209935044767	-0.16145649205190266	1.01735202045385	-0.41488132915271275	-0.34562901195823637	-0.9393605105329426	-0.2807137006048045	0.20573404969769576	-0.4731307949363635	0.4920910825805197	-0.07620005789086486	0.92322754480351	0.6077566045688032	0.5730709127969721	0.612213578533911	-0.567453988498245	-0.7919031369032166	-1.0262668240501263	0.6340329456637942	0.24967547303588042	-0.6079459001167602	-0.48171968220349937	0.16854221810988226	-0.2855955404595517	-0.36553240533346537	-0.18517499606555327	-0.44600499816939776	-1.1459488732360916	-0.7371936722738583	-0.9767221748758892	-0.9537146612833094	0.1659738241954773	1.1107894624774253	-0.1873191825595993	-0.0868069174997811	-0.452608147315367	-0.17480206384480593	-1.1901461197599135	0.41048859169710533	0.14578449351203535	0.11367544898112628	0.08871415004164639	-0.06249244905698392	-1.212038898264897
0.12330896162391829	0.7866383023544976	-0.46682624431214065	0.8963625491683681	-1.466062348286966	0.5607617856134223	0.7999895259797773	-0.167799172936769	0.958817777754793	-0.47071108300180137	-0.42906229070286556	-0.9286637923889662	-0.31521886029077073	0.20274418068791977	-0.4316390709017477	0.49794716304523173	-0.046966521500130275	0.9366377916891182	0.5504270510792117	0.5741795613585984	0.5950254783748804	-0.5145818851077342	-0.7732533725676449	-0.9276410601101357	0.669414057141766	0.2561240159453752	-0.671270443267151	-0.4262055384785569	0.1446908228390908	-0.25977875234103104	-0.35031655110461346	-0.25019003567151177	-0.476784782815361	-1.1476877414269857	-0.7736005945924914	-0.9392695123604552	-0.9222422647905224	0.2151832452506052	1.0666040630766829	-0.1709435814965778	-0.0967705109907943	-0.5536104579820187	-0.20665668691737255	-1.1970759755968041	0.4254928904821327	0.1069121599635711	0.21842781324255026	0.08580880352983015	-0.001171815795895126	-1.2471074485330615
0.16171984845314824	0.722055048872768	-0.449047982370997	0.9259399053923646	-1.508568434720551	0.5576471765396216	0.8072046489769296	-0.13272308917296508	0.9299230736177326	-0.49448183837693643	-0.4412150729369463	-0.9114432938324961	-0.28617895853963626	0.2032735880710861	-0.4094961501564759	0.5136716819779996	-0.014404315533990363	0.8985607588047986	0.49213896002320734	0.5856836379330714	0.5011662865785015	-0.4802613029311953	-0.7865498060478939	-0.897904293060661	0.7208931089123471	0.2559157496073903	-0.7333688376435626	-0.40603526839968335	0.1499584293089599	-0.24945131525154302	-0.35655501406032186	-0.3044920453983166	-0.48833747043522086	-1.1527017300539462	-0.7578819887755264	-0.9553391017006378	-0.9068535420696862	0.2146383357507355	1.0379780375792282	-0.1998398959799817	-0.13814097925085717	-0.6484882407212207	-0.21570948732306805	-1.1590607208342703	0.4628080090174751	0.09840735602400845	0.36286659865481796	0.06375329089509223	0.012717973765869462	-1.2873924703061292
0.22662121210133163	0.6861175933063216	-0.42717265896167805	0.9249843624431795	-1.4910392977467517	0.5477908984658882	0.772218460300859	-0.13039445408558148	0.9420442603436703	-0.5072794790632995	-0.5198839811627953	-0.8925520844019335	-0.2883999994355267	0.18135565596977693	-0.41761110732409845	0.5095357295871269	0.04486193670425104	0.9229633740012027	0.46250808167875623	0.5972111193105134	0.4004331848796313	-0.4486843310555092	-0.7535165856077268	-0.8405636166885595	0.7763747315517178	0.25790713576504765	-0.770774031203268	-0.41170989711596534	0.11867988671484761	-0.24855846029142775	-0.32483229583402345	-0.33926377402570845	-0.4853480229886694	-1.1551684027861882	-0.7073250883866639	-0.9481410125863462	-0.8750674748206546	0.2320472988803733	1.0368313296871996	-0.217170588608195	-0.13700420958014015	-0.701605210857236	-0.2575208845214936	-1.2013309262327234	0.47372074785240653	0.004157733570872807	0.47353568896112164	0.0691318453999831	0.05426226162369404	-1.315404767328804
0.26555593912518866	0.6693458669670861	-0.44755992441685527	0.9208009981071138	-1.4343546822417328	0.5301396968740095	0.7252471506461848	-0.15880353074896902	0.9758861521671808	-0.5360429583573199	-0.6303604549040587	-0.8889539677459762	-0.29517334231746933	0.17226360890689515	-0.4296752859094757	0.5053500846074546	0.07963993617982332	0.9465903941327027	0.4469274532667642	0.5594813450949063	0.32974781828711186	-0.4268694139954056	-0.7362807531173325	-0.8025375043225675	0.875762535005571	0.23786214353122723	-0.8238496453429773	-0.4500695240707556	0.10866721338782226	-0.1810722447683082	-0.354428150616186	-0.39604659329805647	-0.5049368016128838	-1.1575584645140786	-0.6615324028253615	-0.9467931364337548	-0.8556347849504808	0.21809838316187924	1.0503546693500259	-0.21090303994344647	-0.14395608596684828	-0.7138193332879548	-0.31373185154271593	-1.2018544160333913	0.4818350249043082	-0.038566097785764385	0.5652682486932883	0.022855641669824754	0.06032528808999203	-1.3286480966881278
0.31988913140503883	0.6012184384083575	-0.40837476140920437	0.8910875208141927	-1.4099949798862084	0.4862705435809932	0.672215996617118	-0.16404431670903585	0.9812371657466696	-0.5741355011363201	-0.742142567820439	-0.9113632137971655	-0.3026132054308093	0.15245281147823153	-0.44470895855979203	0.5116801559191783	0.1445240963439452	0.9464355353865228	0.39051349690871945	0.5015298211152379	0.2505778375982207	-0.4438053131279173	-0.712999188567171	-0.7271574753667537	1.0007119277630954	0.27564191436083796	-0.8896586888949818	-0.4883196958465287	0.10142223558870378	-0.10819814688885603	-0.3867462576900932	-0.44258301446989246	-0.49626935207581047	-1.1535504993390095	-0.6078420420101596	-0.9846560806124017	-0.8430181574882525	0.17465656054551132	1.0837764025364964	-0.20933711170453329	-0.1622816800865288	-0.7477340988200418	-0.3356845659464257	-1.2323173728179952	0.4718814964222327	-0.07412744968004761	0.6436231434645137	0.020373461942797093	0.04736342373664698	-1.3671849031931462
0.32006090225955547	0.6115916894716189	-0.36405547165347724	0.9127617686404157	-1.385339135078088	0.48523199052165866	0.5855500579019235	-0.17721956033572955	0.9931840022457715	-0.5377030792345339	-0.8381434213034635	-0.9046606245386586	-0.2983863649618044	0.15381947547177988	-0.5067392321387166	0.4987639053380694	0.22591467332552279	0.875549269656015	0.35684226111545325	0.472623657618439	0.22299876060884313	-0.44309395713682687	-0.7219753419175092	-0.7123996084455078	1.0593201257925162	0.27698278961095896	-0.9095862980182435	-0.5472970198126835	0.0800189859070735	-0.0824408045886285	-0.42333148106004137	-0.4742340211961979	-0.49615422889354344	-1.16599978754628	-0.5501952534337489	-0.984661461355526	-0.8517706237544077	0.14404441465142556	1.034824588347521	-0.2557050811254701	-0.17608548383169176	-0.8170322310367947	-0.35400179066340437	-1.2699687383288467	0.47034630090534285	-0.05518248656708349	0.6995155298788225	-0.021055014874696732	0.05920053026160436	-1.414361358561129
0.30127331276763114	0.6164790646422527	-0.31258130294986836	0.9561938237609156	-1.3302623121222226	0.4765770316591283	0.4962128057913541	-0.18407247827936954	1.0378625298592716	-0.5388341370175941	-0.9030884409173525	-0.9463088248313672	-0.25498456393443447	0.15642803123420973	-0.5469719253320915	0.4807114797453732	0.32357017052858433	0.8451657233886494	0.3571286470509818	0.4478305802852735	0.2141918847499559	-0.46696926122950416	-0.718315365650927	-0.7164142543128504	1.1277587697102542	0.3001718321915613	-0.9378749498379243	-0.6015341354015646	0.06256317690182303	-0.0065574956952235645	-0.4687342647090712	-0.4961129227193835	-0.5389739503466963	-1.19335999649541	-0.4714320085602803	-1.0284136288835226	-0.8198171473704428	0.03960342717641161	0.9486602331411886	-0.3094658044748052	-0.2424456175649837	-0.8505208087938708	-0.3648155109748544	-1.308360650386985	0.42515670790631255	-0.07739104010745776	0.7706996834790114	0.03792965000004664	0.0743275534345947	-1.4542420791400552
0.3172394746066383	0.5867105067847554	-0.2768570185075981	0.955874410955617	-1.2543908426961117	0.4408566870015448	0.4543479135435932	-0.188146232668837	1.0918713585823836	-0.5712182373461324	-1.0047713135671632	-0.9634470493789372	-0.23950174607871913	0.11789556962771472	-0.5773867761357692	0.44562086703907566	0.36369346063870805	0.8776977720925165	0.3399546841289323	0.395568887090218	0.1671269147267622	-0.5091107403476356	-0.7383597154890854	-0.7203322072651158	1.220615447301977	0.2991819242887889	-0.9840604930874705	-0.6473564142342176	0.04066265952329419	0.020664336799956266	-0.5459801176740358	-0.5166697937318032	-0.5758502174786587	-1.154457734916868	-0.37369802288321663	-1.0726150884623826	-0.8294897909165415	-0.023255593111366678	0.9308095042863483	-0.2659813293676531	-0.2433788765637194	-0.9062046869387217	-0.37432813616306126	-1.3504792352639015	0.42061193253829987	-0.04407372684301193	0.824479490454169	0.07100843308517465	0.03433368606607207	-1.4465082339977633
0.31548278260512336	0.6044850644864161	-0.23902483352267384	1.0062769429917509	-1.2416419668441079	0.3764044411746232	0.3997405987169352	-0.20681195273116776	1.0881676982490966	-0.615571772115515	-1.0753013547160595	-0.9545691353250753	-0.22581572535226418	0.11921442370340007	-0.5994301002882682	0.4422162876218203	0.4186152638050837	0.9212638317952244	0.29119075825267393	0.3398014007769531	0.15273227384572374	-0.5382682980615348	-0.738437870316258	-0.7509100938808031	1.275595617508566	0.3297276538600806	-1.0477516846273485	-0.7012009557785908	-0.0009555168983707452	0.052040370461364796	-0.551646154825884	-0.5342332567075172	-0.5842562047832222	-1.129839393491931	-0.3314545684359636	-1.0769855970649487	-0.8249383876152055	-0.10749911344332422	0.9038368733276047	-0.23904803490744525	-0.237268739583613	-0.930366040439415	-0.37833984612639354	-1.382147176193336	0.38756277583539067	-0.034151028632199563	0.819774678308189	0.0627693907382321	0.012026635548937754	-1.444978369548851
0.35771526638910495	0.6202345424550697	-0.20834208071420313	1.016907863701442	-1.2450969621243992	0.3565868746065982	0.31927909315048153	-0.2042159859933101	1.123532590583492	-0.6195409814503853	-1.1306231882298672	-0.9283434722476432	-0.22372986016632962	0.08619176360673178	-0.6340626502815212	0.45744005815976	0.4986265715684306	0.9304122098258727	0.24795602430680147	0.2582467489202642	0.12795233955003804	-0.5495146889187907	-0.7520248287025786	-0.7743385707354513	1.3401728290293735	0.3609574483600292	-1.0826968050615025	-0.7235125628746939	-0.03379638507220738	0.0926323105634246	-0.6029808370477412	-0.5759640670247076	-0.6177182070172513	-1.1139123689028716	-0.23457409757299721	-1.1339636311920307	-0.8509946245968969	-0.1956043280947805	0.9001200417977078	-0.22249119658958394	-0.23670396736373292	-0.9125038819870778	-0.4073702044836477	-1.3786231960717654	0.35903888902681025	-0.021441213949626194	0.8013343407695832	0.04940898359305402	-0.03641552057711791	-1.4182860384457252
0.3859551258115088	0.6526335338292693	-0.1676361791238415	1.0502979575886893	-1.2409770646325322	0.3279011780223083	0.24686445392668385	-0.21034832979277712	1.2139729247934037	-0.6433760155192033	-1.1984806893663555	-0.9015407941211155	-0.20262165315014316	0.05815532811450921	-0.6739943885532571	0.42794432128473775	0.532200822547587	0.8941544418756704	0.2441502682582406	0.19236099673455734	0.12605746457120004	-0.6189395505501907	-0.7863117141271386	-0.8292497380744915	1.4190631973244403	0.3496069329397874	-1.1065413554150638	-0.7854231937529621	-0.07887255220885755	0.11085383386251477	-0.6524747479574465	-0.5773138168560557	-0.6274450010663755	-1.1220845453803086	-0.15736584631620582	-1.2282100373825446	-0.8903864003290414	-0.26655512654259433	0.9217657368135592	-0.20468008139695232	-0.23081058731236478	-0.8949617137002411	-0.4037647601662274	-1.3768181138627553	0.37549691929158346	-0.006602636594228918	0.7971497795032795	0.038967380560621726	-0.0907355059753138	-1.401502608386477
0.36735270773721973	0.6376527409482149	-0.1624257975757731	1.0592900345378593	-1.235674866621104	0.2508476817282237	0.15127552679060566	-0.24754271155856533	1.212170451124798	-0.6436850477003666	-1.294233943631421	-0.868417278137384	-0.209450106129222	0.04247367505543241	-0.7261851683092735	0.37940485537891244	0.5140026847305138	0.9109455544972146	0.2427611626457257	0.16397466622998802	0.13066877040674568	-0.6826949987083426	-0.806319459805735	-0.8503926348872295	1.425485522440591	0.3526743618437052	-1.1301140117639048	-0.8670189529366084	-0.12140089762866504	0.13656680410551586	-0.6783856338789491	-0.5946780907441732	-0.6221694020257958	-1.1055990668911024	-0.0846861643298596	-1.2755498153885465	-0.8986235131474579	-0.33607713646610227	0.9220525794117549	-0.16587517138832714	-0.2054259425467671	-0.9104358232755507	-0.4401692972089283	-1.3797866840738602	0.3784445405792443	-0.02982305686837745	0.7779200439536037	0.018881163528593863	-0.13139744070914566	-1.4037255605967738
0.3274178114115304	0.5809847737325505	-0.17597845424303696	1.1013271856352191	-1.2153919452317834	0.2188342049163964	0.09493600981581998	-0.24011849095071264	1.1677406289819292	-0.6694855264413874	-1.3379301004627842	-0.8443384181988878	-0.20032782533350768	-0.004608599179645387	-0.7974714295860614	0.37586903656046716	0.5302476877069695	0.9470783943832707	0.23672401679068406	0.10259372269968928	0.1065258623643139	-0.695720449370058	-0.8250310005307171	-0.9335194924790997	1.439383818385354	0.34274442854367754	-1.1985917292445891	-0.8827075750025811	-0.1758655407731551	0.1478093883369785	-0.7358436036222072	-0.6242945829156111	-0.6387348182190807	-1.1007010028102016	-0.05590350376217422	-1.3621555663428115	-0.9526863504115421	-0.4199190098897053	0.9319379883503359	-0.11938503463264619	-0.195771829781786	-0.943425551735318	-0.4555747337434699	-1.3513187341515571	0.3737540478490157	0.007738973302049231	0.7162221990235943	-0.0021874583713004255	-0.1602484486260936	-1.3711321225171347
0.2744258936765262	0.5627624826663454	-0.13549913834408184	1.1331781680302662	-1.2191725837453888	0.20538026983428845	0.07732910550193714	-0.2180561662125534	1.1394510226909451	-0.6826391722004523	-1.3745186281971506	-0.8267482350957536	-0.21755233022134587	-0.05134804132077715	-0.7966032071142852	0.3527428702344212	0.5278750458929371	0.9547940036782506	0.24096243554070534	0.0738821886170418	0.10960615274950372	-0.6673840992315612	-0.8382243267987469	-0.9957926010775877	1.4785856469113	0.33231864137598766	-1.2287737102828467	-0.8819291930312184	-0.1783894749648451	0.11643268591011442	-0.7601256227127455	-0.6479827621023043	-0.6548592222625598	-1.0860884617695048	-0.057375568134176005	-1.4117485305320383	-0.9746484079209103	-0.49647623636082605	0.8818849259585914	-0.08760139012636073	-0.18492314549842429	-0.9642123364601046	-0.5058497808449987	-1.3815566541620945	0.3761417473039093	0.007870900230630046	0.6693981162374121	-0.02546910797962988	-0.19468640016991118	-1.3873689711710628
0.2284595257145691	0.63275965489283	-0.1665304845239469	1.110264005516807	-1.2488061179770351	0.20119035405395636	0.03388232616849133	-0.18453114882688348	1.156077111601435	-0.7063073288914414	-1.3846063819020626	-0.7824782363860514	-0.21307697440865278	-0.06018354736097857	-0.8086165048316157	0.27534092941853566	0.5171247128887472	0.9857995875983393	0.26847806108138067	0.08986150988527934	0.09461039996547738	-0.6494541772263769	-0.8404737788145848	-1.0459452006169978	1.4585131176661483	0.29934956583492	-1.249664845056342	-0.936146400084613	-0.16676072912650325	0.15242025864853082	-0.8067756317896404	-0.6928351300789904	-0.6643057776172376	-1.0647785060851553	-0.05479407913807168	-1.4790427944138376	-0.9637694185238284	-0.5284263525292385	0.8684556828964223	-0.09367523548170316	-0.15566096011872643	-0.9855678373305633	-0.5504109824956596	-1.3780629981448311	0.3861675607766912	-0.02900715926152391	0.6595028242167367	-0.054018660707428265	-0.20086093280022993	-1.310541883279405
0.20022819392324007	0.6389868036262485	-0.2401490471454216	1.057095924634794	-1.2766435085210959	0.12829632051824108	0.01757242610766744	-0.19421886787631812	1.1508132731353646	-0.7961059000940777	-1.370414096831386	-0.7631021587963626	-0.2170490606550485	-0.10083946897792775	-0.820998959485201	0.21020286468464447	0.5133752915121129	1.0305095198883794	0.26225728377316343	0.06779570801371308	0.011412401185004339	-0.6678194866084051	-0.8330067501087657	-1.0727741253663075	1.4573175579371906	0.26287595919909845	-1.307573638602403	-0.9798868447536524	-0.17300025927601811	0.15797939803817102	-0.8430655342491523	-0.7656018289330921	-0.6916311626778707	-1.0340131396004673	-0.07732089482677366	-1.5792927647450883	-0.9696042571346734	-0.5568959552020052	0.9190702096213814	-0.05629241462084748	-0.16145198273152425	-0.9312910775117317	-0.5690051471384683	-1.4086775754509708	0.4017466973449495	-0.09236538692333619	0.6451102189558467	-0.062380316751728594	-0.2440584207420205	-1.242823546333114
0.1962957377645101	0.6330429147765223	-0.32806429541123167	1.024434954492977	-1.296233161563534	0.11367992008053762	-0.010268786600389369	-0.18640789843402258	1.0995568704197185	-0.8245034852856008	-1.370707642295978	-0.7274884828098809	-0.23632095764214173	-0.15904396264172854	-0.8283777679236373	0.1795578274225103	0.4537505288633573	1.0246326955375402	0.2556948449018782	0.0727489034207109	-0.05309872025470804	-0.6902050960455417	-0.8338563403467649	-1.0743437224680938	1.477992563152291	0.22930561102669667	-1.3041022379680745	-1.0264352282494493	-0.13160456257725323	0.16533223007221265	-0.8927198527770509	-0.8207200960398456	-0.6797139769906092	-1.019370357373842	-0.11057510026733648	-1.6104714807777984	-0.9583730522520846	-0.5683927781710851	0.9575369758289846	-0.042169333725129356	-0.09249558267400859	-0.9162403610374991	-0.6080784967683026	-1.369050355143696	0.42865621936110443	-0.12731193371355398	0.631332592335962	-0.14084112074968916	-0.27177012654831934	-1.1580583496296482
0.1516608984833115	0.6241819059955508	-0.39058778463377564	1.0249470931681388	-1.3338897735051773	0.11304460703615038	-0.03672280601792295	-0.18032305010545088	1.0558270131581158	-0.8718657573707962	-1.3679342757979032	-0.7049739260272974	-0.24670869104567322	-0.18174317876665474	-0.8620035262725618	0.16711939019524488	0.42237962311549104	0.9660843774753921	0.2396957508969743	0.12581498273881273	-0.07005295390390633	-0.6689501541347348	-0.8172646531267395	-1.058810147543185	1.455452516830982	0.18205833530306784	-1.2759913238896978	-1.075626435025943	-0.06655245253175299	0.19893697238403268	-0.9160721527192379	-0.8520387495053054	-0.6653828424152446	-1.005892868844999	-0.15889787415443016	-1.6878465669026348	-0.9469919396251459	-0.5998977570015762	1.01014080014758	-0.07011343342516511	-0.11567171517679278	-0.8610609215378247	-0.6326830415938833	-1.3655152029836986	0.41197215507777624	-0.17584695414757048	0.6221184380276963	-0.20665477045174357	-0.2812694821041035	-1.1242224249533774
0.1182983692506669	0.596568636043402	-0.45942190323285426	0.918978862610218	-1.3677010721447158	0.12094769128747267	-0.040589482052706904	-0.17412692667363663	1.0491529890338183	-0.9054662083643972	-1.3968446752062642	-0.6483770868105848	-0.23276687628345546	-0.20803746749576976	-0.9036349020513914	0.13741851212030648	0.3953021284991035	0.9316471757933087	0.2128001433426847	0.20671306828067154	-0.06520052613423262	-0.6745003384493998	-0.8139338944514114	-1.003501149593107	1.4278092928737292	0.13705866475660605	-1.2694924841766362	-1.0480758063232345	-0.03326179311725751	0.20098708881177102	-1.0097201000091867	-0.893124632916497	-0.6507253494607939	-1.0043354477696764	-0.2126378519583966	-1.732540364477352	-0.9499588420289466	-0.6176316192226868	1.069788372959053	-0.0974427648496545	-0.16091972405095464	-0.8701324331292006	-0.6569753758427017	-1.3189565308340423	0.4259128318567081	-0.22775443674617568	0.5775557925913233	-0.277746790296213	-0.28950445472176944	-1.1007236506694829
0.07457355002850583	0.5695709994675036	-0.5460745898816433	0.8418871669313333	-1.4440751894884511	0.09822343627835581	-0.025145683065946157	-0.14204984264358334	0.983592175795908	-0.9425970429956145	-1.3986774199330174	-0.6250375959654163	-0.21925866360624974	-0.19890227489725723	-0.9115744826100016	0.12423596022998762	0.3391479457965821	1.0092639409796509	0.2000016245420854	0.27868899656491086	-0.039703514070549825	-0.7423899572073729	-0.7788104995545808	-0.9630459263611458	1.4127586184624934	0.10629348417362161	-1.2767214984752093	-1.0650240957254409	0.08540707508193168	0.23958897399321696	-1.080447587171613	-0.8739342269036156	-0.6084325424708179	-1.0099784530639524	-0.2690363417542242	-1.7788752887049242	-0.9168030826168125	-0.6364297178379077	1.0690240948925787	-0.13584780218490133	-0.21080873961043928	-0.9130628167739738	-0.6611647453810957	-1.320045006578114	0.452602056758332	-0.3039044531044367	0.5570329479187492	-0.3177607237270982	-0.33276302864906715	-1.1264214290093186
0.013430435218512227	0.520243803511868	-0.6139860254008109	0.758892399154522	-1.469063485402359	0.10704956212639719	0.006094081625294362	-0.1470450091684425	0.8755283668190519	-0.9290082799254703	-1.3778765330551486	-0.5867856667601605	-0.22908489790688855	-0.19567802068039536	-0.9551285056580012	0.13902014248239053	0.26436118036980044	1.0493710549063349	0.18417545597407456	0.3422268774634412	-0.02458441907347954	-0.7793831480510024	-0.738260345638502	-0.9790183262834284	1.3523362347129186	0.07454919468316781	-1.2441708133293097	-1.0527955214388043	0.1898463209896735	0.26516688546012085	-1.1630187664252751	-0.8754929163373383	-0.6310399894104766	-0.9831625854615371	-0.33835717849416824	-1.764376876356985	-0.9034332703097985	-0.6421627797590711	1.0297807867686326	-0.1642262959401904	-0.25413724546010646	-0.9309976367486076	-0.6223160828608966	-1.3064582118430939	0.46536093130826883	-0.32174020534215025	0.5133845005599591	-0.42895340376399904	-0.33204648034287887	-1.1198976700195271
-0.0677721043466379	0.48302482540710623	-0.6818103125771299	0.6959033853095884	-1.4686765713167829	0.13996822876344914	0.04850010809784093	-0.17267763630456628	0.8028307321635528	-0.9241366966216006	-1.3721575016341325	-0.5373499572782309	-0.26958250079651336	-0.18227841662761005	-0.9725416708182479	0.18678236533262976	0.23821606178631433	1.0395290658528793	0.15551067922927989	0.3950502859297215	0.03956816348223433	-0.7945051563889076	-0.7308476185988196	-0.9773959737245776	1.3421429369050195	0.013409911418528885	-1.2641412000917494	-0.9957114852753589	0.2854526115739481	0.29059938820934933	-1.2000642559229389	-0.8438497100228538	-0.6449001868498199	-1.0068031285414485	-0.38217888891402024	-1.7232384048015306	-0.8939887698909585	-0.5994411074911226	0.9654223329154797	-0.20107978894563905	-0.3290677073146858	-0.9088358724480468	-0.5636871167702744	-1.3067997570179202	0.49915359077272115	-0.3048650860795375	0.4953441246802949	-0.4950272337506935	-0.33489812928536733	-1.102259149978246
-0.07584411627592662	0.44484413431013287	-0.7385112031430932	0.6571587468001819	-1.522526842582009	0.16271243575247327	0.02939721101966708	-0.22521576919683892	0.7703862061286492	-0.9175456582617345	-1.3523304199279305	-0.5173343363926814	-0.29261540195984004	-0.20604577628332862	-0.953856483956832	0.2073015820001038	0.1844793346991393	1.057153032235393	0.131434023946759	0.4575448053485873	0.12900505324599876	-0.8709859728321204	-0.7555690566808166	-0.9428524393471968	1.3409109537238868	-0.07142786988607841	-1.2304859881678214	-0.9766423103514675	0.4011265948795894	0.32944518170631765	-1.2627787619527326	-0.8430808122861102	-0.6421617572288232	-1.0206868570012646	-0.4144248996322023	-1.6915081625985984	-0.8591837127661494	-0.5416256979028418	0.9116504085048813	-0.20532726141437108	-0.3660717276658268	-0.9057715124788718	-0.5082298966226562	-1.296949211134618	0.5006004379676379	-0.29872472010269024	0.4453459100819795	-0.5762019872694705	-0.36735514958487875	-1.0920192009182592
-0.0751704334209774	0.3945906328477476	-0.7998483855486087	0.6031833736381108	-1.616727373997552	0.1482913546970111	0.018608884252496984	-0.2762299759800614	0.703343415962638	-0.945607016440151	-1.2885519244646342	-0.4746187679578243	-0.3197774011557417	-0.20194228601601077	-0.9518688823880286	0.21708337697999575	0.11915948480001663	1.106720844353089	0.09753989820409349	0.47710998879781846	0.1518441615423025	-0.9861064142301681	-0.7425296217743085	-0.9090593478696055	1.3123895580438985	-0.12426862664230139	-1.206815335616479	-0.9531161294481114	0.459027843975071	0.34989337551347655	-1.295411499166424	-0.8116075435148915	-0.6492956392369823	-1.003244748997184	-0.43147571456955713	-1.6631220522473071	-0.8535332638061023	-0.4461795545665212	0.9079048770376668	-0.18014151601882494	-0.38700322175100804	-0.9132877880257025	-0.4307246006817733	-1.2962214326312498	0.4891736725321335	-0.3046857679241858	0.40176061456407497	-0.6185052081473915	-0.39685677172842054	-1.0514397577180996
-0.07488049396441682	0.3483244711191038	-0.8165590802898555	0.5512525119766221	-1.6442084858821673	0.11722822219124893	0.028977760416856957	-0.3715506720424622	0.6195463381899347	-0.9076961845836754	-1.2329416506247493	-0.44482350988085473	-0.3718761993990409	-0.24022287098205708	-0.9823151277698633	0.24483732490913818	0.024968343404117986	1.1079818370005567	0.06776390679113155	0.46097052940401284	0.20101538123884644	-1.047923383821263	-0.7278848801223303	-0.928109601831611	1.310123171728811	-0.1882925272475154	-1.174030773059067	-0.8511306051013404	0.5186414703111163	0.3216130592700267	-1.2905136845209542	-0.7482486984904344	-0.6239429562088731	-1.007899875551125	-0.44535371282886105	-1.622882164793581	-0.8766069721424004	-0.4053023881643285	0.8849165938968022	-0.12702260269417076	-0.44083721341353393	-0.8889349993604959	-0.43134640919448763	-1.269172331589416	0.49244829734917606	-0.2837260372514431	0.29565048572361163	-0.6910970028510236	-0.41810208964030987	-1.0751456131014334
-0.06832883683255465	0.3262336267219946	-0.8240571058377043	0.5371296141423365	-1.6789331740785638	0.14647992494235645	0.058097366941672356	-0.4494120330033037	0.5507446619120272	-0.8889144447412521	-1.1391666375341036	-0.40082995184106157	-0.4154381316520501	-0.261220753688393	-0.989232760680897	0.30538710727718377	-0.07172614672631446	1.1302372510944603	0.10060333166722828	0.4845379341607153	0.2911411009853452	-1.0968006405725437	-0.6901031218776195	-0.9037633330099322	1.312384403781799	-0.23240050932467327	-1.151254555964212	-0.8135927412343997	0.5903096104764327	0.3122849488473477	-1.3366422187489089	-0.6821109567543776	-0.5990277647439555	-1.0023748108819717	-0.4263470327395513	-1.53728664836087	-0.8802114252031983	-0.3540501960498298	0.8897655684166177	-0.1286096273331183	-0.47081951347870704	-0.8767586050278936	-0.4141513137052864	-1.201522446891504	0.4676040607817515	-0.2599356414120683	0.2282524353460443	-0.7523948797966792	-0.4280474698521785	-1.0809974150542714
-0.07488780336248022	0.2511046534574974	-0.8901384261570481	0.466059591096679	-1.7161484089548433	0.15980889762399908	0.07718308515556552	-0.5103283669617221	0.5431886307578573	-0.924001958590613	-1.0490417984814193	-0.33815580583349314	-0.43911259753108955	-0.31902177828925155	-0.9919175383991078	0.33362396523594406	-0.12610520496566222	1.1500162265834821	0.11661266620944566	0.47529796431542837	0.3751028057272953	-1.1342787859713037	-0.6987706131257065	-0.9266395050032857	1.3397191737871368	-0.2599087643480646	-1.1523883548012628	-0.8296184161983641	0.646776218243114	0.2802460306200213	-1.322129022210086	-0.6284705891017639	-0.572254055605684	-0.9717112563899093	-0.4343667123737528	-1.4563589265883319	-0.9191426435081235	-0.29660957163399476	0.88466873769804	-0.12384279985263125	-0.5389630750534536	-0.8435383159685295	-0.3737102466115609	-1.1601108924465862	0.4243730468166002	-0.2528538551196216	0.12025226212478957	-0.8670506491394825	-0.4270313093313593	-1.118686175152067
-0.057788684823466815	0.20237024733910464	-0.9720970851891471	0.378314063241057	-1.7369475940067371	0.17299085571685763	0.10096579117772542	-0.5945391938747011	0.5418630562391247	-0.9375079010362051	-0.9757409434037061	-0.2753204027684777	-0.48611111225643866	-0.32522773884698636	-0.9859092656829512	0.3665497649070929	-0.18412413973398706	1.1580584707128434	0.14384714245299163	0.4760481498421297	0.3932998935585298	-1.2033298842853495	-0.7610246153691497	-0.972117813574509	1.3725661407608674	-0.2953442532806524	-1.1387219996271607	-0.8066986799144417	0.7119081343385542	0.27671949237237214	-1.3324483602449	-0.5624735333646396	-0.5757640804595091	-0.9885223316476139	-0.47616234889975884	-1.3704378751966126	-0.9431372583489719	-0.23089169516732205	0.8702730008568558	-0.1286163398240384	-0.529821953686487	-0.8634727251432958	-0.3123562961563963	-1.1100904843894634	0.4167727963652711	-0.2048888102508319	0.008398322994250617	-0.9499225556643897	-0.40976142857152764	-1.1111284193800461
-0.07739858159765431	0.17190267718798108	-1.03029148048068	0.31684124942127645	-1.746686255580051	0.17144615243042455	0.15202853367483132	-0.7094239529061043	0.5425130236288712	-0.8735283505054582	-0.8768646206523156	-0.27119463546876543	-0.5481921167734018	-0.38329696542610125	-0.9796671574881117	0.37430180875985614	-0.20991074790695738	1.156366736510875	0.2028897749173506	0.4359409403777018	0.4167084317383899	-1.1942711475400531	-0.7650445874992912	-1.015464986070949	1.3900217938681103	-0.32096641235059054	-1.179837208353826	-0.8570729827368375	0.8042164534814505	0.2687760661335871	-1.343992151941083	-0.5306394955466517	-0.5796492824934639	-1.0021016321690832	-0.4920257294997995	-1.269785694316835	-0.9417590238404646	-0.20351830714570202	0.8863041598808501	-0.16487913362852508	-0.5417315427155078	-0.8569834922673948	-0.21853636467918944	-1.0844490601896695	0.3936427467202925	-0.19406952126325816	-0.072720216623352	-0.9928717413869341	-0.42336324134447223	-1.1082673192918868
-0.10033303625820247	0.1606887838892469	-1.0577573700837464	0.27638633728349843	-1.6954059561735626	0.20332416579972962	0.18755156185961905	-0.8181940093129448	0.5944219577081874	-0.8786644653564043	-0.7564139825380904	-0.2358519152182649	-0.5720485499543055	-0.44211482535321744	-1.00806625985981	0.3861974500171549	-0.1906296098914544	1.1044565231904542	0.2758199142297177	0.41223187497145924	0.4240847797734319	-1.1452344720261742	-0.7920144882955162	-1.067846153732929	1.4142837073483983	-0.29917313991289735	-1.1681799428049904	-0.894031995492969	0.8180723174390045	0.24518462160754934	-1.3004531207983494	-0.5112889025052816	-0.5656155201340676	-0.9858469947324646	-0.5066651306716554	-1.1900282841737941	-0.9530140847852188	-0.18610422749493913	0.8743092296905001	-0.19758143046357937	-0.5422035911380942	-0.834054589971816	-0.13341522077796025	-1.0569961697589063	0.3648102144752086	-0.1441870529761668	-0.12033219380534539	-1.0283549491714972	-0.3967278124256827	-1.103032534492478
-0.12918323041899588	0.14328086498865547	-1.1087609377359726	0.2276509514083534	-1.6586876959878474	0.2340575655849344	0.17459010876116404	-0.9286250501877081	0.6498627658678793	-0.929863681002932	-0.6628521089804321	-0.25877016313785794	-0.5854839757107648	-0.49045998107721295	-0.9973141581270422	0.4173929282629172	-0.1507291439600878	1.1105428623155378	0.3171705056798021	0.39323702961559726	0.38312549114344135	-1.087744583134179	-0.8099689934442147	-1.0880206509806665	1.4730768861176426	-0.3025566965483648	-1.1756113613694734	-0.8617450844318725	0.8339898241142597	0.1958186167246288	-1.256272124098607	-0.47216705135642484	-0.5950206330602812	-0.978115331530055	-0.5434779846150704	-1.1272619156309405	-0.9669964457626807	-0.1795640343662225	0.908760406870923	-0.19837158653759226	-0.5571718612726471	-0.8069769942204749	-0.1513719010631976	-1.0693636162996882	0.3201553009312373	-0.15521383868636238	-0.1428533431573709	-1.0388892601214454	-0.39146278224624953	-1.0983682792527465
-0.06894891743502893	0.1566763162625967	-1.1896498508596034	0.18157733891069858	-1.6816880931395002	0.26076801615849704	0.18094485697234558	-1.0182571458501601	0.681479128325317	-0.9766425003300906	-0.5632661719755074	-0.2813911276386206	-0.5911228824422317	-0.5571851349806537	-0.9969385057608253	0.44096760205710517	-0.15018390937742981	1.1372774680426552	0.36358760296532655	0.3422884690502003	0.33627237950971384	-1.021994390963346	-0.8027012540515667	-1.1060271351514768	1.4717868315835128	-0.2747431127887281	-1.1329612895136074	-0.8868718837442355	0.8478740409354758	0.16129185915575708	-1.263088296019696	-0.46460483068110114	-0.5985344132064949	-0.9325872261145584	-0.5571458486018515	-1.0719895770742052	-0.9354752953961241	-0.18770953599807733	0.9145086123783301	-0.19528671749620652	-0.5242139702579588	-0.8406639938269003	-0.19132048536428967	-1.066216293473721	0.28799765911369646	-0.13726537217956988	-0.18560563582168832	-1.074444241777634	-0.3929879926462953	-1.0897399001094779
-0.09834487998464289	0.17067141043548242	-1.217223586536944	0.10439534509698256	-1.6742777239521178	0.264713257658924	0.17311845272126902	-1.0739815463328628	0.6814329767946833	-0.9734545243492029	-0.5094886428623757	-0.28125729525080734	-0.6019307003597804	-0.6036528768568573	-0.9688176243058935	0.45379211247427553	-0.09771815148864281	1.0858734736488234	0.4387376580275946	0.3049516491581015	0.31386037385701465	-0.9356255922786317	-0.7484167358093096	-1.1401712686814083	1.4900906471541517	-0.21402990131257865	-1.1170827227027038	-0.8454067201622966	0.8514661275302959	0.12403157055526699	-1.2035568110357235	-0.4075503899256655	-0.5921691926089853	-0.9078116305227939	-0.5765536813425192	-1.0498585806047018	-0.9587687086892214	-0.2189778757265123	0.9395025912708483	-0.21138806535878193	-0.538330867344633	-0.8266514987193314	-0.2522276742409927	-1.0181414161087148	0.28732644134285945	-0.15797789996672	-0.157764695682677	-1.1001482595533036	-0.41459013028305264	-1.0892341714380602
-0.12153638181046142	0.16654472511379498	-1.1961685469046883	0.03529975141741323	-1.601074940535612	0.3081077638510112	0.1916200895496807	-1.1117228045206884	0.6949028138046709	-0.9387860581374998	-0.4738164874913851	-0.31497208711184416	-0.561844863478944	-0.6230403815980987	-0.9647428245755126	0.4784523782083975	0.011987278956725411	1.0110012218716748	0.4980066715336201	0.2764889450859527	0.3298501197696968	-0.8551351930080499	-0.716809648600841	-1.1611512646823419	1.4544076906336696	-0.15117757599421677	-1.1174481868119126	-0.8013228866690418	0.8997871380807924	0.07473049961350617	-1.1894260293861243	-0.3571903740303518	-0.609855446227174	-0.9038651557591125	-0.5702835276548778	-1.0284284259271144	-0.9727708629060345	-0.29509763964140034	1.0039465178360039	-0.27697245789281966	-0.5335694401433435	-0.8110334634363952	-0.27089629914687974	-0.9681625041943287	0.26205652649683553	-0.1990058939113119	-0.14848588591826553	-1.1187646075060136	-0.4042549633065189	-1.0931137724438658
-0.1619463890103471	0.1524822425008377	-1.2373483176092896	0.04430395796678574	-1.5387273097780685	0.3555997766533377	0.21006875821323132	-1.131440210010014	0.7120660552522495	-0.9464451117154684	-0.47180251034736304	-0.36708554133681903	-0.4852927793046285	-0.5833488210073134	-0.9651206420850507	0.5326504283926778	0.11829681912471621	0.9728070689272187	0.5282818891405738	0.24909670279164092	0.364901074547357	-0.7961087215891608	-0.7000343909709998	-1.197976157408878	1.4283046747311485	-0.12016928945744729	-1.1508106901080304	-0.8174483270632829	0.8948967916388438	0.017288430009732857	-1.1994981031752983	-0.3539476314014779	-0.6287559501684162	-0.850479684611696	-0.6081289209735177	-0.9748402599682278	-0.9606532334253439	-0.32604619679948954	0.9968525760606795	-0.31208079915179004	-0.5381104978004156	-0.8278657845438694	-0.23003720952359846	-0.9061864190128046	0.24623070305553457	-0.23720962690910605	-0.1345864664623887	-1.0965386319261676	-0.4039000828192868	-1.0848248936064793
-0.1736755364379342	0.146063208039758	-1.2693263126633503	0.0018867460631201531	-1.501183027732239	0.4077784045252426	0.17179854331583688	-1.1188946206260628	0.7083547029971903	-0.9182415987337166	-0.4873808405247633	-0.39805676924768807	-0.4691060079439896	-0.5448350169297407	-0.9548827618910524	0.6041198386072375	0.22923089462278629	0.9438042380354617	0.5513852395363973	0.2234980075036929	0.3846043884625997	-0.7231203817349742	-0.6917605318412042	-1.269031710421249	1.3985766090238978	-0.09495890636316852	-1.1685560008396054	-0.760879237003939	0.8830149194686289	-0.0354911766814052	-1.136779548210934	-0.33448560390550736	-0.6660790970945399	-0.8337028826980435	-0.6845255900968282	-0.9521873314156848	-0.9881022894076962	-0.3675974648599704	0.928200252519398	-0.33750196119317283	-0.5189238969915795	-0.808332411078703	-0.13877897236032716	-0.883124139684595	0.25321939953787864	-0.26615029633899023	-0.0594041998880365	-1.0614980296832917	-0.41278470004472806	-1.036241131991291
-0.21333145740416123	0.15541649508633934	-1.2747763521542532	-0.02430510397137993	-1.4709084188426726	0.4351042161632848	0.1192355133383715	-1.0951102458145403	0.6920773145403706	-0.841478004932578	-0.525680865946162	-0.4365917210435651	-0.46884501484245983	-0.49345334837366395	-0.9517129920689065	0.6734983375853758	0.3847136231107732	0.9857488355722825	0.6169683169907685	0.18317276382214537	0.4292276663624559	-0.6867166384169175	-0.6029604895801262	-1.3076853307567113	1.3278529170406337	-0.08713786257445329	-1.21170045588114	-0.6324288091631647	0.8633660727848819	-0.1041187625310795	-1.1207922602517324	-0.3577461533726714	-0.6939646074854076	-0.819985480760834	-0.7224042956713798	-0.9600956786223594	-1.0046869404851213	-0.4098688832688714	0.9292416683065859	-0.3464727258441393	-0.4985379078437232	-0.8369708322224589	-0.06846366392780746	-0.8782228068252913	0.25663400481311255	-0.2859751992571467	0.027082246204845145	-0.919648934728602	-0.4475174157090883	-0.9564895518381755
-0.24557443049991923	0.17693739318521237	-1.2709625228003354	0.007198163217898912	-1.441268076738553	0.405712849552833	0.027719408608424666	-1.0799564765716432	0.6805804554649384	-0.7712127398369549	-0.5816995508672178	-0.5218473400276233	-0.41600067056809686	-0.4510133005535322	-0.9740843354345585	0.6868567247899089	0.5293763082369702	1.0000609069209403	0.6360557475836368	0.07720074331150772	0.5356567598292374	-0.6526613076268866	-0.49812584682773	-1.342775089815678	1.2606532284171013	-0.08352174186156902	-1.2766005703000285	-0.5700859263899429	0.8355605320437199	-0.15689306155986965	-1.1263365082440828	-0.36509246979220683	-0.6374370478462618	-0.7583442666588647	-0.7771489823582899	-0.9547014836404291	-1.0227623350105226	-0.4349142541783735	0.9382590116080113	-0.351970255907634	-0.512026209837056	-0.808627249178792	-0.08061375001343034	-0.855909054071817	0.22852661723669404	-0.3613989770862315	0.08191458386143011	-0.8373616861996396	-0.4960642906674413	-0.9267867968609
-0.25390470782748864	0.16565953797725713	-1.2721531870345062	0.03169321695758317	-1.421739694548376	0.41618028827422276	-0.03138590551526869	-1.0539276015068988	0.6148850335960155	-0.782895392413679	-0.6597532899020534	-0.5392707811393833	-0.3859053584661529	-0.37067281491914345	-0.9959327966881564	0.7274071514194635	0.6222815425007096	1.0061914914020758	0.6653522956587787	-0.0041506563088836435	0.6370573605634108	-0.690818657333526	-0.44335799978789503	-1.3538370576453083	1.234676778283933	-0.10445340874544504	-1.267578770982345	-0.45889423580649036	0.7796104377186334	-0.20754132335870068	-1.0925628091922275	-0.364196815363356	-0.6412913860709039	-0.7329668714671208	-0.8070808173643037	-0.9958345744527597	-1.0628134339629507	-0.4227714704171941	0.9405856979524438	-0.32462836253585114	-0.48644287122011515	-0.8028632341888926	-0.047668349402805024	-0.7983985922508686	0.1985283460938818	-0.38634469418366135	0.14856984830096204	-0.7583177194947275	-0.5360174340456256	-0.9134096395801701
-0.2837964912124811	0.16948011987624517	-1.2821970335478237	0.07661856063618849	-1.4342491602183962	0.4184254110657889	-0.05528743201535794	-1.0639613589871513	0.5405541475508985	-0.7210827755372539	-0.743180187223539	-0.5458154043007987	-0.3889478517533139	-0.3691067485852396	-1.0062031540319718	0.7487749646033631	0.6768373662896854	0.9852191926336648	0.687698777251403	-0.08126825025559788	0.7360092555974259	-0.7434911523574215	-0.39245579382707535	-1.347797738853536	1.1636461213578044	-0.1356262514011167	-1.2890965455351213	-0.3385002214729237	0.7417280612149886	-0.30198952945911134	-1.1201420572071508	-0.3633680216072649	-0.6350358904228532	-0.7213280470427363	-0.8766524096508576	-0.9851457282366958	-1.0949743226603275	-0.40131533907725697	0.9486382429204916	-0.2658202295855715	-0.4821787807497658	-0.8360443978131735	-0.044248402582875074	-0.7471380879281393	0.15816578414085633	-0.43836617189531246	0.1879359994016027	-0.7306369296713882	-0.5888723254104657	-0.8881401105888325
-0.26362255255431233	0.13494068889705305	-1.3045407792999548	0.16592341598434518	-1.4640767188155368	0.4248226458862856	-0.0751991672866648	-1.0336524634879032	0.5290662623842017	-0.6177387057698369	-0.8323005902734673	-0.5546801545132359	-0.3975793407405729	-0.34673520531200963	-1.0109069278971428	0.7585784204552967	0.6823507086791659	0.9315612877492094	0.7095594151703859	-0.14604658571141266	0.8099758878281552	-0.8261651867795612	-0.3505997617860862	-1.3255085145015242	1.0908833002024125	-0.1061321382771859	-1.3438000067495917	-0.3088953938813851	0.7049965897449328	-0.3560154814227155	-1.1445885468122952	-0.3456708372860284	-0.5501811862727325	-0.6856054445566799	-0.8938356302636086	-0.995643558071853	-1.1161885082470537	-0.38475060193333255	0.9004055328437873	-0.25392761352984844	-0.44322756065545776	-0.7955230230999363	-0.01644467908578632	-0.656520088225918	0.11742917604545042	-0.47680429933903057	0.2140688326061837	-0.6572645941138343	-0.6401098925875903	-0.8730541820589941
-0.2995348434784764	0.10619209505623586	-1.2700953967889892	0.27139837613408346	-1.4332438643831455	0.4040977892846258	-0.10680398284383157	-0.9774612503769612	0.5262599929243317	-0.5422433800401949	-0.9431714359649861	-0.551232325046872	-0.3586913686125765	-0.30746110693085865	-1.0325226362437179	0.7415580717069034	0.6506760649446129	0.8959867201498023	0.7427309592906918	-0.21271282648450382	0.8904119400568318	-0.857127257713796	-0.2966319299813596	-1.3629851742285024	1.039374980240842	-0.14081272601430816	-1.3897359898457444	-0.23016848250544344	0.6699102263444644	-0.4391945119033019	-1.1481900043031703	-0.34929663585259113	-0.5365308157955634	-0.6765801642241976	-0.9508066157749374	-1.0275110092244497	-1.2017368680468634	-0.40082159478864243	0.8706424335301783	-0.24733786530093912	-0.4596204054938865	-0.7395946109858181	0.08030402273912154	-0.603312457205582	0.07909977287861963	-0.5268724900013096	0.2557039391329291	-0.6398579349558017	-0.668633169344199	-0.8762759131774688
-0.3087032651174489	0.10095635591573922	-1.2846851187361539	0.3791334851213161	-1.4076394560103869	0.3953714233361157	-0.0999367318483287	-0.9758328342319373	0.5367133146126761	-0.5015660920979389	-0.9936267961897214	-0.5555665198358006	-0.3376788244065131	-0.27671932974492236	-1.0833580362807025	0.7211599010890708	0.6190001763822455	0.8658426193387159	0.7556049438691012	-0.24855666631361134	1.007013863930104	-0.8920747977129911	-0.2798874506238227	-1.3748369821895072	1.007904682312358	-0.15024937663603236	-1.4392137844219195	-0.24702240823385493	0.6621045703271329	-0.49683338962692447	-1.1693710979867573	-0.36794937062202593	-0.5211354078868874	-0.6536029111556525	-1.033935452869359	-0.9880136643218516	-1.250705654726557	-0.39857927940537674	0.7898095025829264	-0.21384589185550834	-0.42057766580744405	-0.7189992614255439	0.1625107658171024	-0.5598356716568111	-0.008977767224912715	-0.559719733529939	0.2772537530275242	-0.5670224081464438	-0.6729082187108877	-0.8729668417313402
-0.29000582486832027	0.09136892259433324	-1.3288399159947537	0.456111971198322	-1.4309972664668962	0.3781759669694662	-0.11976686751431129	-0.9916922504710117	0.5508472208689914	-0.4596909954214918	-1.0599604134795917	-0.5638202484087962	-0.32601316063732155	-0.2460708402035981	-1.1388225127382778	0.7180878797660898	0.6486681576801658	0.798964462332873	0.8018887977998188	-0.2956163340911705	1.103798805574152	-0.9279024900401461	-0.2903806430315588	-1.36897214918947	1.002497288673339	-0.12959989778418013	-1.4537043149333964	-0.30738112143597346	0.6151989309303165	-0.5243408805096524	-1.2131149493713638	-0.36575411186639684	-0.4730312859266211	-0.6214977593303742	-1.1188985724095566	-0.9715068896028345	-1.3166515194975486	-0.37432313187948923	0.7504828887818924	-0.18343255442417994	-0.4328147986398923	-0.6669526514064417	0.28630944426549254	-0.48543787574784963	-0.042383759358130366	-0.5390059248988213	0.25088184499673394	-0.5354359234755157	-0.6780908312908271	-0.9222605956874599
-0.23064498495306734	0.07650577393916662	-1.3375689118853407	0.5172370698123341	-1.4501897936150492	0.3943538723608918	-0.16665371441961305	-0.9843765909394934	0.524097280919397	-0.4209976940823088	-1.048023323347754	-0.535018860359356	-0.33192449841500676	-0.2773968312639083	-1.1590113916362237	0.7124267471497484	0.6831735398644085	0.7700943675092693	0.8309904265567931	-0.321881450347829	1.1832735140835082	-0.9852450170507471	-0.2877095286851532	-1.341036499384804	1.00493454450401	-0.1120786564645605	-1.4610389455005115	-0.32536017178247806	0.6134259879555262	-0.5162063571957038	-1.2281574393913997	-0.3595806430815312	-0.4767117071725475	-0.631057199810309	-1.1612979057251906	-0.955254354996432	-1.3472445752884226	-0.37223942865111403	0.7643969471156071	-0.17920943870821457	-0.441697015897532	-0.6156983314477689	0.331079657180931	-0.4544482371515962	-0.10851534680728962	-0.5481793293890551	0.2692815849233428	-0.5335458781893933	-0.7224004720163772	-0.9640275856007259
-0.173751066884602	0.07410034928168716	-1.3658158685111883	0.581432305010611	-1.455631553012184	0.3736300658634364	-0.16725497466937583	-0.9675903345112105	0.5211474289197795	-0.4224007001847929	-1.0733460866649565	-0.5291455931105757	-0.30134463338352874	-0.33219749199497123	-1.2042011804633428	0.6352465117300469	0.7163556700820642	0.6810466844536214	0.8757044526653764	-0.35145403481333826	1.276973691164049	-1.0797013037170273	-0.26070709085820687	-1.281231241627774	1.002031778628269	-0.12284666893577949	-1.4625407564437363	-0.38041896971130224	0.5793964982460282	-0.5163942484428086	-1.2685719496119285	-0.3263074292823787	-0.48336690675413524	-0.6377878797584826	-1.1495599036526276	-0.9789040662127174	-1.3910772247063685	-0.4275375098456311	0.7678755818089056	-0.15882935734776532	-0.41913382382101394	-0.5780331134955871	0.3005235165907991	-0.40954941071137485	-0.1481194900483095	-0.5232348931355923	0.19492329951102255	-0.5459926637603458	-0.7232779770462832	-1.048241974753984
-0.1260401892512371	0.09979247760331318	-1.3453381866503045	0.6400829651835755	-1.4799458695512184	0.37311551480269384	-0.14169139305030015	-0.9751828247873828	0.4987575266280292	-0.44044570730732086	-1.073882126208993	-0.5116453629238411	-0.2560420539115494	-0.36080414821487633	-1.254497459813364	0.5943163827553051	0.686539554274244	0.5731348637120168	0.8950253209610761	-0.37352845950704955	1.3547663504739382	-1.1138530895566983	-0.24419564699097407	-1.2052062268496226	1.0067896207034905	-0.07518491748766482	-1.4475583309314184	-0.48506825610616167	0.5042658884547594	-0.5155237918178013	-1.3488045201052827	-0.2378883683489584	-0.5059603887002274	-0.6498591531416457	-1.1421693618136213	-1.0011359516157985	-1.4327805382699006	-0.4425915941272406	0.7515793275326114	-0.14195415517484047	-0.4399569394418263	-0.47559713510053914	0.29448309103871645	-0.3532567010791757	-0.1694458570680629	-0.5452000863222743	0.1547963190892357	-0.6279584251559884	-0.7432560031636015	-1.1751502882656126
-0.07986550344443924	0.0673695005131565	-1.3411223855649965	0.6638098109105157	-1.51611723064823	0.3732478279325984	-0.10227448896228815	-0.9516752807205153	0.4772073257964041	-0.4465200438602809	-1.0343389995592822	-0.4672020403020527	-0.24104898805113625	-0.4021084189618711	-1.2644473759456503	0.574373090450331	0.7337421801642223	0.49136293905883877	0.9352266448372974	-0.37678542261475967	1.4449065326995358	-1.1397968186027523	-0.23979545327547375	-1.103433596979587	1.0174259788815325	-0.019138131865189187	-1.44304383058203	-0.5162606849873506	0.45927216042480035	-0.5386104245779584	-1.3711727893285046	-0.19779341582530344	-0.5873209927833047	-0.696859601096052	-1.0947872459153951	-1.026937960081732	-1.4442835355812653	-0.4700314969234928	0.7231553900519383	-0.13518988218201144	-0.4468690770582655	-0.42551378352042046	0.347242759550293	-0.303933747421114	-0.1652636540343833	-0.5562204678126362	0.14870968452006744	-0.6597497644188455	-0.758698152452304	-1.2580940165229964
-0.03374807458914798	0.02784560932254874	-1.3517283388896888	0.7055531561363355	-1.4906058631992753	0.39082027170905764	-0.1323532487426766	-0.9052423513586257	0.4789623659474156	-0.37956513148928717	-0.9642964991385329	-0.45896805749119346	-0.21114604138259022	-0.43985843044919387	-1.3056478882035738	0.5788836485106178	0.8212685134424251	0.4333442639353084	0.9366009714925537	-0.3508381189457675	1.5371532064459594	-1.1256259642265685	-0.26753986730975504	-1.0321409382689561	1.0125876157783873	0.02447746744993958	-1.4655401316685757	-0.5892201910872313	0.4324871327610372	-0.5405317983477929	-1.3836485340679745	-0.14644302621472832	-0.6145503831822717	-0.718525394734827	-1.0965414102773354	-1.0728989226621786	-1.479921783907816	-0.5202399187283817	0.694688845175335	-0.13138102304853863	-0.47416359120708085	-0.3421165213041316	0.309499244092608	-0.3422346871663312	-0.16638923460394134	-0.565775563804977	0.12717941762384238	-0.7152788164326485	-0.7657395243055346	-1.322227173890575
0.028264858590526264	-0.023064643886299356	-1.3398097136508376	0.7068577620246443	-1.4642423770457234	0.42552936601665226	-0.18513101452363004	-0.8317288615049969	0.46131966137603947	-0.3737207148791145	-0.9652383971944826	-0.45747725244989895	-0.19731236718833706	-0.4392695521925882	-1.3666735352814912	0.5969666541579604	0.8802198242436516	0.34984546906211944	0.9493271664983822	-0.3514367891690456	1.6225797813534257	-1.1466399024786242	-0.27781761181136094	-0.9865358667553604	1.0269171516522109	0.07757458464108558	-1.484247333982847	-0.7193638189880508	0.38703122726572986	-0.5340787424655667	-1.3741670462523015	-0.09618664436219303	-0.6633810368667129	-0.7235222466897617	-1.0550964660656725	-1.1563757714897678	-1.5236992206054665	-0.5509863733020111	0.6727364274813582	-0.16255862551747474	-0.4625538492628147	-0.23378378090729396	0.3034222415691881	-0.3354357037796073	-0.1787247256368868	-0.5799634724252384	0.08744488078470078	-0.6798479437628118	-0.7461367406706174	-1.3739241955721506
0.04789912002492855	-0.04296365071564881	-1.300841332146024	0.6622060082172436	-1.4382510545873886	0.40310859112295283	-0.20892230997792866	-0.7714381107489585	0.4148296861851987	-0.41299994123378403	-0.9446187427338847	-0.4040528990164264	-0.168411800399773	-0.4580495211483021	-1.4366704537105408	0.5618199780181452	0.9883405888814305	0.33394446889761087	0.9496215819461215	-0.37484738174586424	1.7516404779816235	-1.1893723027411431	-0.24307333927587876	-0.9457970924752557	1.0486783202466683	0.10393081827269106	-1.4726866052204122	-0.8485958308723278	0.38679272254229147	-0.5368684497954717	-1.3562354319888592	-0.10210242097079554	-0.719089977971161	-0.7996692504460992	-1.0434146872098387	-1.2227162986528168	-1.5666588839930808	-0.5902710225038801	0.6872512627408416	-0.13901887878824504	-0.4749704086640515	-0.2195966186788208	0.35118262189135596	-0.4046863819838299	-0.16450294056076714	-0.5822472172180471	0.08006062624685814	-0.6847240811663298	-0.7356338296386434	-1.3731944812217485
0.05929812630659979	-0.05637623464384443	-1.315265472241776	0.6282188684534272	-1.4116129842440728	0.41025034982521635	-0.24140754232939177	-0.7009358337501699	0.3815390487553576	-0.4448908262011849	-0.9004516368745467	-0.41126778110369255	-0.15361421941221873	-0.4621506792245045	-1.4834678614536034	0.5442708491581654	1.1812801863013367	0.2976190315793298	0.9199694079388495	-0.336402406024834	1.8087987105915204	-1.2506136232373763	-0.25081627320842503	-0.8350634598793073	1.1235278879382522	0.1474580972333777	-1.4878566374763607	-0.9823307219000073	0.31451782566564257	-0.5248529637729495	-1.3228311633119172	-0.046385611549769	-0.740309609667713	-0.8710982259817641	-1.0382421512707856	-1.2964096112949752	-1.5716374045646269	-0.5592840914373503	0.7910377713981466	-0.15239974997366373	-0.44396935103380725	-0.1514247400576713	0.31715689430590877	-0.44665813435568114	-0.19532962064468146	-0.601194742018944	0.07505058020326369	-0.6415386397830194	-0.7384253622144421	-1.4219782803615622
0.08537927683393837	-0.08270569770377782	-1.2922964371297054	0.5723297139262742	-1.3618213396184522	0.40706328356123	-0.2350399099699998	-0.6193399717634089	0.35636467078209066	-0.46492352831296024	-0.8782468369051551	-0.379930159606517	-0.1539303226108851	-0.4636584407805272	-1.5034781160275543	0.5501778963806189	1.365896864954915	0.26848997128942526	0.8957877755119006	-0.34484168524227893	1.8922977611108127	-1.301146691674132	-0.29317377124317207	-0.7548668877523248	1.1444690592482116	0.18448913772198122	-1.535533967155251	-1.0851705312499385	0.24708849969373764	-0.5464901800992203	-1.2944348682244375	-0.060458390235124226	-0.7424491875057257	-0.9179226702340662	-0.9732143788022137	-1.3980357066802183	-1.57556584170112	-0.5580919420150996	0.9112217427010132	-0.22283247880650242	-0.4485176339218377	-0.13029281310197374	0.2666205831234088	-0.46841009317673	-0.1706965021453488	-0.6087760574584433	0.07776310213082763	-0.6774285661734574	-0.7518070715157963	-1.4567059216088836
0.09048610961504022	-0.08296268751761152	-1.2686759681548399	0.5244312704650141	-1.2748110561803165	0.40839271548551503	-0.24107398604797492	-0.5230191567852729	0.31119642414909593	-0.47680396148562937	-0.8584771880072422	-0.29246411224997293	-0.17042383885180795	-0.5147707412627904	-1.5169799497781673	0.5535761049531571	1.4612544100128013	0.31437761085083676	0.8538582445944236	-0.34188898457314826	1.9728378077544104	-1.3510340471396907	-0.2856704681449946	-0.7062992175516707	1.1687802245663477	0.21279921814661923	-1.6061023221264932	-1.1047154227175864	0.20970510644561444	-0.5692536823756552	-1.2108087320876184	-0.07728777874115896	-0.7661638589353832	-1.0018612147409525	-0.9404011039388468	-1.5163703546516336	-1.5524369206445268	-0.5654072880943359	0.9370300032952901	-0.23413631351581315	-0.4293515046007159	-0.1349836733010265	0.17657591761625474	-0.4947473757700944	-0.15927662099467402	-0.6569498798938213	0.10648064996594167	-0.6570447866319848	-0.7670242692388209	-1.4708296978195625
0.10985601448610711	-0.06724062179576622	-1.2729244498687162	0.45077225164307444	-1.2292573121694368	0.3968195170356315	-0.1882103259456276	-0.42976112117323534	0.271921471580528	-0.4850983852280712	-0.8891692807572081	-0.22709137875043667	-0.18274354509455532	-0.5339844977659453	-1.5408257557455134	0.5332773195129227	1.5803371283831988	0.3082964770617587	0.836874662570596	-0.3427106163404878	1.9854380612831215	-1.3787836290595492	-0.280645915191322	-0.6250922207253049	1.1877662582685846	0.22450751456600582	-1.635873333982993	-1.1909387608714543	0.1159976298067346	-0.615351791397126	-1.141892835984751	-0.06472493691563948	-0.7613221135184951	-1.05922017611148	-0.9025628790803399	-1.6328930373760013	-1.5769315752163535	-0.5409579918959603	0.9318795403590455	-0.26443553860150104	-0.3858700646957727	-0.10933136125628014	0.21396803288503197	-0.5130375986836787	-0.15170276030185653	-0.6970236450831456	0.06925113614859793	-0.6304331284380589	-0.7640708103204863	-1.4478310173472366
0.04638241992653207	-0.05546135090659993	-1.2515371571793485	0.41080117577998954	-1.164337440262331	0.4286408247778348	-0.16503746960536986	-0.35787740447808364	0.2241738671799418	-0.4833307211518131	-0.9100084561739358	-0.16066114998982048	-0.19545630070932765	-0.5042199086573087	-1.5590486845078655	0.4935461835140921	1.6589268427826287	0.2899164356243655	0.7982841286657586	-0.3640484056565862	1.9773966326875432	-1.3595877345278486	-0.3620961060261394	-0.5815721091199962	1.2144750717766293	0.24478609935298729	-1.715436812059568	-1.2586013296251337	0.03913837754186765	-0.6472657035608418	-1.0585777697176613	-0.15629090684697575	-0.7388698070956122	-1.094753569577577	-0.8879167311224782	-1.686646661185955	-1.5578415167368427	-0.49319910457992133	0.9534599208919946	-0.25849210735546263	-0.4177465794770884	-0.13534418623857675	0.24800551735412163	-0.5073063429696576	-0.17952789220028167	-0.7494626779279734	0.07745937184847186	-0.5938015387074961	-0.7639534864435596	-1.4704056746159506
0.019031870601981575	-0.008081566651346373	-1.2594992476528675	0.3788046381825271	-1.0642549070297003	0.41449592112844497	-0.10331953653925449	-0.31846159168779126	0.19389461712389539	-0.5121387010799224	-0.9094175363908661	-0.10726093026562507	-0.2154487882118011	-0.5335052324917575	-1.594270153484468	0.4492102009531494	1.820631220686425	0.29527012370659683	0.7470977338663455	-0.393943730036703	1.9981157060043315	-1.328042914335375	-0.46819782429586193	-0.5883403888558403	1.2260238259777536	0.27756837798720724	-1.7778455476812813	-1.289750669752943	0.00038860428255940715	-0.6725365455302863	-0.929973652977429	-0.25727698839796237	-0.7449791983991946	-1.1518025587923368	-0.9037252940862099	-1.741067497143299	-1.582126779671323	-0.4316972415206921	0.9890764166726985	-0.2989070562576172	-0.42307277889825723	-0.17702395329766343	0.19513481160813134	-0.5254353693287674	-0.19351216944979668	-0.8092166106672071	0.02795283943990895	-0.5704376482045976	-0.7878429548709764	-1.4353906555163476
[truncated: 200 more rows]
[truncated: 9 more columns]
