# Supplementary material for: Obesity dysregulates feeding-evoked response dynamics in hypothalamic satiety neurons
Source: Sci Rep. 2025 Oct 14;15:35837. doi: 10.1038/s41598-025-19800-2 (PMC12521569; doi:10.1038/s41598-025-19800-2)
Supplement: Supplementary file 4 — Supplementary Material 4. [file 41598_2025_19800_MOESM4_ESM.zip › Fig 3_1/Fig 3b/NCD to_NCD_1st_MPK118_matrix_4.csv]

0.20747689416028994	-0.6842598550090883	-1.6351865649264727	0.612108312410189	-0.9097358938410401	0.8226748975774157	-0.1484916124786917	-0.2611809079885336	-0.5305932407423906	-0.24467549064619373	0.8330092430533638	-0.36762952364031676	-0.48735516034510845	-1.672505511523837	0.909116900611535	-0.3906458039621375	-0.6541872619286878	-0.3312290484914658	1.1939890141056524	-1.189375187121966	-0.36897499532895833	-0.5659540740594825	0.2240206198623706	0.38281188719511816	-1.6219049374772259	-0.4782586061295223	-0.4780328968128732	-2.5935133095367116	0.5213589165316537	-0.3547964084731371	-0.8975536914237665	-0.43582163361154613	-0.3276300263755787	-0.6489726969377123	-0.3684395481750832	1.245437804086528	-0.3205534467625732	0.47902155784586514	-0.11046280637934185	0.4155611338572386	-0.9355599634626623	0.5995729586338816	-0.11109144845710521	-1.2810612931175487	-1.2614103335031555	-0.08957835275390513	-0.8005882014694438	-0.01698804309545214	-1.5549203726682521
0.17632075071125008	-0.5755556245764465	-1.4985444432633817	0.36957902340556065	-0.842325038924383	0.9408759617881122	-0.15966013972836882	-0.3753208642615238	-0.6153692660570323	-0.27867257183537403	0.8370700048419921	-0.17569335034206984	-0.2333599315347071	-1.5988643452124696	0.8112105028468599	-0.2694744347729744	-0.7384155179779778	-0.23746188064493723	1.0717672690594295	-1.1498858830419585	-0.311652256154632	-0.6004554051489094	0.08674060233284223	0.32395264187726713	-1.48172294787378	-0.5604392154001296	-0.4429147484987382	-2.2081318777747296	0.30964961815966763	-0.4873156629976285	-0.8534662678333966	-0.4828593238582656	-0.23780702369053341	-0.5590739907959021	-0.2960202885437273	1.1894608078166073	-0.33654277161893165	0.45540633478194015	-0.17361582868174197	0.3186431163083966	-1.0274965871024677	0.5415534044542631	0.08148054229834187	-1.2126926508502702	-1.1627316575349445	-0.1296720961415109	-0.722410670639021	0.06981345793558658	-1.5040774528996959
0.18686283942091297	-0.4551081997880276	-1.3113894024682928	0.25821339179087144	-0.8613814897760492	0.9464468775956125	-0.1757322526438595	-0.3140809986534099	-0.5326042426312934	-0.3126478016204282	0.697861960614742	-0.06471279336807774	0.016324042390520415	-1.578999931920715	0.7973272399767626	-0.3244186617423786	-0.7864723560733792	-0.23564219129310074	1.0639512174410672	-1.0906981591776328	-0.2859090910755013	-0.5276505861473808	0.02983010753327726	0.28911971156893496	-1.4069312164810492	-0.6110081210775352	-0.2983879159639217	-2.0411221456875706	0.3033815073479214	-0.49610531416502707	-0.9399935671043117	-0.3712419036419661	-0.26868753667582485	-0.6678486004884049	-0.27709080071491815	0.8238058872464641	-0.4898658249630223	0.451509807239205	-0.2655010289370658	0.25371246877485115	-1.2008826677242832	0.7710181277412209	0.06626258863657127	-1.331353986054751	-1.2382011300147011	-0.12875680079295926	-0.7136476825683232	0.012780242015843315	-1.4447964430864293
0.17702191394510264	-0.4389499621987264	-1.2247703905709901	0.1289648205034418	-0.8190710985688534	0.869512214163892	-0.28652354072221753	-0.32114775231865755	-0.48837437194351097	-0.3070010191729252	0.6566780715826104	-0.10311699127103115	-0.004335643630033713	-1.526377913490216	0.8239761275240594	-0.25266523285950865	-0.7155738010961071	-0.25941551982076494	1.0563041071044676	-1.1290893327488607	-0.2841058213890843	-0.5246951281129482	-0.0002472613985371984	0.23871308841141375	-1.2640195663439389	-0.6473167203366424	-0.22974560120150722	-1.8915774382318427	0.26447916701796487	-0.5716806149379658	-0.993209597554661	-0.4527098965575715	-0.25194072255077005	-0.6628748442124289	-0.3388636284511395	0.5779185461251999	-0.3035134643239287	0.4474204991536665	-0.2704891994333306	0.30444204441182915	-1.2485151374905008	0.7285998226010287	0.015576077623141095	-1.297708972758919	-1.1655639422788258	-0.18015809022617194	-0.635547578485803	-0.007279325930463026	-1.4189229357817918
0.19262101747372434	-0.5306823917028165	-1.1301570171493336	0.2079811630872883	-0.7910937096687781	0.8587179500893416	-0.26846857113936773	-0.3548942893753452	-0.4702674282754966	-0.3175562640106688	0.6308862548700704	-0.060526966847727584	-0.06269273888550589	-1.4757705067007394	0.8396346908300331	-0.1947031427807817	-0.7443300170411711	-0.2695626453276936	0.9703931019456278	-1.0498713971377382	-0.32651693604698534	-0.533970849599336	0.015390245622435203	0.2881722674298136	-1.1127524329129348	-0.7411749571637805	-0.19823600472649988	-1.7617127253284732	0.25822532807072135	-0.5908170907106718	-1.0309806908731765	-0.5029929002539809	-0.23716261532686017	-0.6278214937454025	-0.3852049933930702	0.40464715037928	-0.25429255720539745	0.506623325163128	-0.2405683502241307	0.3243909399845002	-1.2935168269957047	0.7311079922472536	-0.00947166907417214	-1.266807921848315	-1.2918690137539488	-0.21818594697377885	-0.6634891105900357	0.0008217707241002959	-1.3275634034497625
0.2183187891754983	-0.6064855272859906	-1.1374615245465187	0.25324667848558774	-0.8335614839600503	0.907684052000619	-0.2556928132812806	-0.3348323882326394	-0.4460918401425607	-0.38099799374089205	0.6390875031772798	0.0029666478224622352	-0.04060402236171499	-1.3819148871874172	0.8327428039850737	-0.081154555667533	-0.7091271770135025	-0.32684534261080134	0.8845557149082427	-0.9953346565050584	-0.32689435592143573	-0.5168662184516196	0.026313382112131495	0.31838846461087983	-0.9823012351925232	-0.782966504193111	-0.18706540769872318	-1.6235186680630573	0.21629090710865653	-0.5735232436843487	-1.023036138639812	-0.5166689228897128	-0.18935656749493626	-0.5994566823417031	-0.3524422703733459	0.2629478677468467	-0.1967803717465814	0.5310660095283347	-0.22520494304284622	0.2961368816222771	-1.3931888081414188	0.7913876955464461	-0.0663794280489604	-1.264385903653799	-1.3174280318774	-0.21191796635568552	-0.5380830796793994	-0.008805886264086302	-1.248663621527997
0.236594985096578	-0.6655754912882246	-1.141142559346846	0.22482219598153463	-0.8264529046249149	0.9298520517381261	-0.28759523338110615	-0.31620246135047747	-0.47615085263649604	-0.43861345343141245	0.6366843720315922	0.0069623411756533984	-0.004091284682686348	-1.3583414714775413	0.8318365110821665	-0.05498003502210401	-0.7031149615618016	-0.3999680788717151	0.8529699286250586	-0.9781050522527135	-0.3424432989509956	-0.4987766404718775	0.02903577280480583	0.3395640968066865	-0.9013325903741615	-0.8746050540951918	-0.20638193307959993	-1.478011486992083	0.18171090288433625	-0.5452104053188396	-1.0376624759734274	-0.5206628205643696	-0.24072245846002646	-0.5399520105347657	-0.3341252997276762	0.1611859282556277	-0.12429007592957597	0.5780174578093995	-0.21898574323171935	0.2721710786796584	-1.4386890897696034	0.7650854976516851	-0.10744071462523251	-1.2562319505119401	-1.3747197371840534	-0.2135798200098255	-0.38867695294026167	-0.021429326906555735	-1.235797547286695
0.2782317493039997	-0.6929857407276925	-1.1348375655988516	0.22382170979684984	-0.7774670806895467	0.9594433394416081	-0.2994652491464598	-0.21595654140096532	-0.5020892238231622	-0.4967910471066441	0.6189535425718604	0.002988095601353706	-0.04772479954300637	-1.4002855190200585	0.8284757518093189	0.010593991866940163	-0.6916511733267544	-0.45679092411819255	0.8310947497628232	-0.9653124824774126	-0.37843657253692364	-0.4558644369421439	0.0031742016360484723	0.36488099867326806	-0.8131281458453622	-0.9582058513837897	-0.2328124257974325	-1.3358572566789113	0.08954103979037797	-0.5102621763605983	-1.0874736909545237	-0.5287044595835463	-0.26657480163750535	-0.4581809570284646	-0.2869278013259917	0.033646126526234776	-0.050606778247393784	0.618935380938828	-0.2127896502520576	0.2329776430165871	-1.4794426288053766	0.7429694628608536	-0.11168420050260991	-1.2035620360636035	-1.3757537675877676	-0.1916491712316184	-0.2526193434356462	-0.060402406281343385	-1.1988273914250311
0.2881756515788224	-0.714536391558587	-1.1098901513186825	0.17844373030640806	-0.7518129220553155	0.9695794088290659	-0.3511181340772672	-0.25182728701492657	-0.5265637471996375	-0.5202703623197797	0.608611858580078	0.008496925112949616	-0.04851717456000457	-1.3926522849053766	0.9012037063671874	0.07428273409083944	-0.6923170962044808	-0.49596771235052134	0.8375892927014595	-0.938149903158288	-0.3835663283494217	-0.41130045255137504	-0.017530732157783044	0.3612111588626312	-0.717020052492176	-1.0207433228409846	-0.2688334528502378	-1.2512158880456794	0.03580952248848067	-0.4647928360172797	-1.088103869848591	-0.5537500920275358	-0.265823499503947	-0.37217903692222354	-0.27009317853726333	0.04694290823696696	-0.0192019891844919	0.5879491216919799	-0.19238699968429612	0.1498160972199556	-1.5176964488293332	0.7634146041844704	-0.1310789193027489	-1.1670965043441202	-1.3822048374121276	-0.16660021838948197	-0.19751101720002234	-0.03990519185915238	-1.179049198397897
0.2831974510401432	-0.7665500621644983	-1.1223912518090977	0.15912970769427298	-0.7698564857793101	0.9421162457550933	-0.39563091169492454	-0.27314026867391833	-0.5715449037265457	-0.5475037524650516	0.5890006148997327	0.007216037760253394	-0.029000091194369006	-1.3503480878741054	0.9891449634917546	0.08081919805900177	-0.6705827635831316	-0.5544992742728029	0.823422242293138	-0.9104479139548713	-0.40999006628541	-0.36494646610528336	-0.09178345172484328	0.35116313121666876	-0.6090606311727711	-1.073657053340035	-0.30809473390919656	-1.1709260641994652	-0.0076983178233643425	-0.4330306223332851	-1.0681368016986905	-0.5972604729528697	-0.2805147177922314	-0.3179874944950991	-0.27071231707664656	0.08273119471700499	-0.014586245697902383	0.5886836286743895	-0.15376980055387687	0.11164059006772417	-1.5009222521779477	0.7189960182882437	-0.13775530583222417	-1.092753025868167	-1.4157527762837747	-0.15087452424711062	-0.09726911693200249	-0.04706414152395623	-1.164582023237493
0.3129066063668763	-0.6646257782372902	-1.0807106091715575	0.11151427935221411	-0.7647315924337279	0.923597341391727	-0.49820982864874797	-0.270874885028061	-0.5941341596432071	-0.6019553034380085	0.5307814575378454	0.01772154982082863	0.08748391137137927	-1.2515941433872722	1.0687660251803426	0.1145677450730687	-0.6160128624380472	-0.6089863107794916	0.7836993360407896	-0.8532751840462118	-0.42361518455654223	-0.2941722206238858	-0.16047199640946488	0.3396767755267819	-0.4287924954077381	-1.183786568726505	-0.31355070114430167	-0.9627561156830013	-0.1187268861966961	-0.4393033515589009	-1.0578835990363724	-0.6817811003319977	-0.2745157574652941	-0.2643861317597163	-0.25546147335177266	0.03063040079846161	0.03272514582416709	0.6123082940506165	-0.11992625327667941	0.013662959367398243	-1.5178725438830551	0.7161640368058544	-0.15089085991566925	-0.9833150436005333	-1.4628741701072383	-0.11440420830345985	0.06209803671151296	-0.0158950566888492	-1.1104622668187907
0.32878772164522246	-0.6128121766685436	-0.991036221702705	0.03173406827379445	-0.7799596858621293	0.8430041739503592	-0.6046527459953089	-0.23959284402968897	-0.6140765076608837	-0.6298358099537159	0.45093783374970187	0.032218688512882884	0.13854748250694607	-1.1968717613973123	1.1106315890255556	0.13966810454563305	-0.5464702756719688	-0.7091061004230106	0.7493051287074131	-0.7814528896308284	-0.4869811498962905	-0.21561924718514658	-0.21325353199180958	0.304887231023291	-0.26884088239174253	-1.251021475209606	-0.3104289717602138	-0.7956787413840473	-0.18794091726976	-0.4381764930828858	-1.0512082094847623	-0.8386911601634228	-0.29718263157634106	-0.1942384444153728	-0.2475124414284758	-0.038554396076162165	0.03498521316708169	0.6497668911785254	-0.07976367226627687	-0.08146647959603422	-1.51310912040775	0.7223313586055419	-0.19801862733954437	-1.0411906847470493	-1.4866071924244173	-0.08724039972702591	0.1695699758031385	0.0030310133143183426	-1.0734470487706802
0.3482679971881042	-0.6091903821847822	-0.9350642445911387	0.04111862902777104	-0.827194516488032	0.7960462010221513	-0.7552524184579902	-0.28009014207317656	-0.6863116330955017	-0.6511384623585219	0.3868921851453854	0.08536511472667582	0.12301297559767847	-1.1284030118161241	1.1129379291114678	0.217899132238276	-0.48905106276334126	-0.8115363939751837	0.6815505004270551	-0.7379756003303949	-0.5165193779972913	-0.20646926187841058	-0.23991252460323934	0.29808949380798766	-0.1470951209009327	-1.3173618624326005	-0.3722538548420107	-0.6711926677049227	-0.2982737046257644	-0.44677271377917027	-0.9949713971961158	-1.0867975604120352	-0.316445786329941	-0.05359413136879537	-0.24424558217302983	0.04767078073652708	0.1035218831657387	0.6885351370225357	-0.0019807891377034924	-0.16186311451808333	-1.4766677222870512	0.6291347055364276	-0.21484237887168742	-0.9080711815512037	-1.535635184218544	-0.033166907903166676	0.2983755672412941	0.028629409007748952	-1.051904369340949
0.34966525127952625	-0.6386496035059233	-0.8713618172006015	0.029891237324201857	-0.874997168866039	0.799101072067411	-0.8562718271133786	-0.2933245352730402	-0.7562023747203817	-0.6772119392329841	0.354591190861547	0.15710559536037766	0.1593292571614165	-1.1018211580827937	1.1241621175295708	0.2684430606503604	-0.49389722323590296	-0.9220828230401839	0.6088967987389557	-0.6782780948966588	-0.5347014779904417	-0.12751483480777562	-0.28898233957764846	0.32202389307454815	-0.02146164851286838	-1.3792264395134064	-0.42118709366328516	-0.5612622257340625	-0.3495318425889703	-0.4066842292587804	-0.9726107591512501	-1.235811012264224	-0.3112995899584906	0.0447821152585463	-0.1874391934616637	0.12369509762108574	0.07961053778527244	0.722841890304488	0.04497644415826726	-0.28132294393396556	-1.4131993606641313	0.6017902464611791	-0.2173287029913901	-0.8036599675924917	-1.6204998502576953	0.0357024839285742	0.3710138230512606	0.023555695654052036	-1.0374299042196942
0.3073927477717302	-0.6090194642202948	-0.8278355662184301	-0.052105345054610244	-0.9349552338436867	0.7280076157240147	-0.9368351704598836	-0.3081573129629841	-0.8128562050914396	-0.688430042711203	0.30096937738379104	0.21797790149043292	0.2776102518076228	-1.068487116386669	1.0990817996541478	0.339889366967722	-0.46207275357732025	-1.0205461135544447	0.6258401548380745	-0.67095929994928	-0.5314645343880466	-0.02472691754021484	-0.38330551351252834	0.29407956360667087	0.16594187930271093	-1.3869892062062807	-0.48773378852704524	-0.49203535275982296	-0.3523852947234684	-0.4154141844491218	-0.9535262337661935	-1.2658835794522143	-0.3331829296608821	0.13135206024015567	-0.13191781580584813	0.20343109863896522	0.08617761532639881	0.7315968022696511	0.04608464130829774	-0.4060182581124909	-1.3419339932195389	0.5509855022485984	-0.20205524767506158	-0.7133453973600815	-1.598169768612749	0.10271742710473275	0.504108198755698	-0.015790653675110386	-1.0341090583674322
0.26082824688564044	-0.5150616816613856	-0.7288717209748201	-0.0877824729801063	-0.9273232952789382	0.6340632181538286	-1.0648364312671803	-0.35858321706646373	-0.8623038829458956	-0.6883519998658298	0.2175984542391737	0.26595112343564387	0.3157769392291585	-1.0839423174321823	1.0802305381115986	0.30905579700353386	-0.44444578011460917	-1.1139382849554056	0.6471603208328458	-0.6439483105510214	-0.5358639163006946	0.08067383137088953	-0.5132563516915963	0.256406316770833	0.3501328225873994	-1.4368994975282514	-0.5665069953604466	-0.4712071073554963	-0.30011159850542446	-0.4364942294385076	-0.9715739471509854	-1.2493917749420895	-0.4114982209109511	0.19530415318549427	-0.12585482928894995	0.28998349845977095	0.05922591008165664	0.7574422994989916	0.05569414989306899	-0.4277744377986824	-1.266312843657976	0.49417651822645803	-0.1979039864219886	-0.5965257672536566	-1.6373826263475255	0.13777149402379602	0.49721098214194087	-0.03867210380445025	-1.0494249898494763
0.19023288086110032	-0.43290268904892015	-0.6599290374494942	-0.16641220437556195	-0.9091709485922363	0.5157852289392334	-1.1435175539732003	-0.3541470693095923	-0.8773549400998661	-0.6700074201844551	0.17141391817813198	0.3348675165287848	0.32488144475215985	-1.1016486614595942	1.0183715252527175	0.26756085108093886	-0.395617432290725	-1.1822308290878478	0.6431715164770232	-0.5897429773749295	-0.5587885410538462	0.1651854592785459	-0.6256872555159085	0.21110360949301485	0.4990157346816059	-1.4368261148105061	-0.5997667473209721	-0.4869326020885322	-0.2939820628941445	-0.47419107604169264	-0.9844093853820916	-1.157898614744202	-0.4057640402573514	0.22506139479830223	-0.13001140318734697	0.38708110803682977	0.0500113001402636	0.7550949406610501	0.07845110571390465	-0.49320087352105607	-1.1628201773359312	0.4842489020775079	-0.18461430274379212	-0.46540277885818987	-1.6169178437711231	0.1535834194575836	0.49777562293343447	-0.08142306088701454	-1.0419270717748392
0.09652961186370655	-0.4315989911559538	-0.551732338320533	-0.2319388481263191	-0.9065567823900496	0.43135424144031537	-1.2485447514713197	-0.4139493579269443	-0.895565180109473	-0.6224319505451587	0.11866561043723729	0.38289806253757813	0.38008204011825053	-1.041788982555541	1.0251871801284502	0.22683294376569965	-0.36972831330962236	-1.2561558795394043	0.6427338354874575	-0.5776515854762001	-0.563146566988148	0.24774394760630739	-0.7238894712561219	0.13947492671616984	0.5849002095642271	-1.3948983366044385	-0.5743996893844724	-0.5217959814095846	-0.22378092521869636	-0.5380736017447842	-0.9664521681547857	-1.0512237655936485	-0.40277583157116076	0.22798361507803988	-0.13678422861174475	0.5353161480562892	0.014906242642602258	0.7399286986437459	0.1178583831402766	-0.5199621573846439	-1.0702473240797974	0.4478330073014719	-0.20557806519362484	-0.34677239805351584	-1.619763608607947	0.1751793135220294	0.4867235779145779	-0.06935210791350871	-1.0069806403829555
0.01004633852525943	-0.2829042965212751	-0.4214043500288255	-0.18128152635839181	-0.9000245885682823	0.3820800882577159	-1.320991390457168	-0.4034075075773476	-0.8817074921707659	-0.5962982082388479	0.05301437509754461	0.4230073588623905	0.39515998640693517	-1.0266744313162748	0.9783639541489817	0.16576238942082291	-0.3670335488048862	-1.323535477298312	0.6227616195341692	-0.5723267282096209	-0.5849601689716926	0.3303497984412026	-0.8028791262996545	0.09316676425362566	0.6409000486472263	-1.3875600648299076	-0.5360426814715025	-0.512495663422787	-0.23582384675149193	-0.6244491064396949	-0.9704684343497874	-0.916071643779828	-0.44534466640840514	0.21967223571531386	-0.1133293055891706	0.5507890965392965	0.023075806822608565	0.798759025432948	0.1114386580572575	-0.4844109257945105	-0.9426269668804308	0.44171429647961125	-0.19969301475463613	-0.3384334360722243	-1.6133004901365104	0.18644172932038078	0.4815981656621283	-0.11067558730717797	-0.9469267768986805
-0.06268550001833421	-0.09781070618840806	-0.36302306523208094	-0.145251888943624	-0.8486535763122633	0.41860049730068594	-1.3996471452928858	-0.38555581820680074	-0.8497200791956574	-0.5729648863306563	0.03659454702009277	0.4649135890986778	0.3741925352883846	-1.0483643304549841	0.8217356828691722	0.13667826637040997	-0.39676181794521936	-1.3476856360048055	0.5952763274532542	-0.5674303203620576	-0.5664405147769127	0.4277936461538444	-0.7899430263969835	0.06761495069595712	0.6725947858384481	-1.3646098876752017	-0.464781495464201	-0.5531487716071988	-0.23739089747356404	-0.7103766587249452	-0.9661053693870988	-0.7359723289628872	-0.48132495595339886	0.18021672323476418	-0.059089549302890565	0.5056309613482244	0.030722848121922063	0.8366529131579178	0.06296678993923435	-0.48051852545869567	-0.8511944876607087	0.45258277026390703	-0.19042622600279033	-0.24286301486390077	-1.5837441555849714	0.19445762265712616	0.47397630983858674	-0.1311542074687246	-0.857283938335668
-0.16708210526407602	-0.08853230240196844	-0.34370367545293234	-0.11811251187789074	-0.8071509264093694	0.389589233158895	-1.4585423288126513	-0.4169877420335581	-0.8361304000127223	-0.5269956060033111	0.02799883461425292	0.5246710006860023	0.27979640140869194	-1.118435188960996	0.6809106864301383	0.10924108807753483	-0.4655488403349133	-1.3955971618410417	0.5303344036917279	-0.5892526774372198	-0.5219180097650995	0.5051422586968983	-0.8174003071639389	0.022063481806476645	0.7495310037653464	-1.3419972978041383	-0.39656778665128334	-0.617220808018108	-0.19170306822461036	-0.7172889877047498	-0.9458974895599098	-0.5115840441607404	-0.5385719887070826	0.21421771992402175	-0.031217643027184088	0.46578214035904164	-0.007522334945157388	0.8886016827424055	0.02708513128135317	-0.4205750101245516	-0.7406977117825182	0.4235588803095688	-0.1746007167292049	-0.1982010818350647	-1.5515874231925797	0.20825462928375527	0.4301328989870473	-0.20744884991763302	-0.7882685513355793
-0.2191636813741733	-0.020992512305241174	-0.41966772496117033	-0.03231260956366278	-0.7533661827013495	0.44958757489879286	-1.5213826435496423	-0.4557721522368278	-0.8509258689377969	-0.49493074077924115	0.0843191568862453	0.514896662905812	0.24116806634015994	-1.1387289823363995	0.6366845156734621	0.09325305512359562	-0.5478513884768585	-1.3694516565814863	0.5197052000279617	-0.6432303831271071	-0.4655479111406118	0.5911525716517144	-0.8287896439364623	0.031164284839170796	0.8193373566688468	-1.3579185354434222	-0.37183448684099957	-0.6875656525790763	-0.1513159475656798	-0.6896431605114658	-0.8996050707818737	-0.2173302732618453	-0.5977257258995642	0.19887329410335314	-0.009990955357193921	0.506135950673403	0.035359459268504395	0.91813723561884	0.035821586633015864	-0.3266903140246925	-0.6598411620128186	0.39437034026904505	-0.14468146230758058	0.0017282714386714858	-1.6033381739754937	0.2254456843120507	0.44150664618196256	-0.2784054436180873	-0.7005425348726686
-0.30172525317468646	0.07594979647037998	-0.4695007580162599	-0.024451522232363875	-0.653882085830816	0.4540302573157701	-1.494496467820041	-0.40474465987339886	-0.8250937070763065	-0.4766877701270434	0.1404710173375575	0.4431187461489544	0.21475368168968817	-1.1636466779998706	0.636193530108954	0.13550121913809923	-0.6072073483827454	-1.3087606630859348	0.5034344763698623	-0.690497692044617	-0.4704703902928726	0.7122291827453349	-0.8897966129472425	0.007913404753246204	0.8721494828431284	-1.3812836999015807	-0.33201858027114406	-0.73446670658108	-0.12093548024716642	-0.7140840114819471	-0.8763759931109553	0.1365813388984872	-0.6423368723854352	0.1968793606296892	-0.015679642394540623	0.48606734746625974	0.03998484677325863	0.9538235107279179	-0.008413189484758539	-0.30006106918309705	-0.5566656837204	0.3623654997067206	-0.11573997453411644	0.060555455611001986	-1.5520871390290527	0.22079623774947582	0.4456422389358342	-0.3004587499474092	-0.6154980069068172
-0.3508920315541169	0.18029006426405036	-0.42389292533503325	0.0159005106702296	-0.5726981879167811	0.3940034638621011	-1.4020753474068859	-0.3397520098156281	-0.8180027721105073	-0.46587760273479806	0.16818194695173871	0.39554913240651535	0.16437558736329977	-1.2177268513387103	0.5935333448896027	0.1364755654771739	-0.5898747506510943	-1.2243720176695019	0.4913203795329092	-0.7521698000058847	-0.4692621250876966	0.7970170919446041	-0.9566860077184656	-0.04837852049994914	0.8698999827931109	-1.4040222991474594	-0.2788111344171157	-0.7481229329951847	-0.15517082880916122	-0.7394256514880546	-0.8223485690273267	0.4642666036562087	-0.7240983277748425	0.19666556665167972	-0.048760359251025086	0.45177718702905467	0.0012470705370288826	0.9705996669924832	-0.058839417472500224	-0.22740907306349065	-0.49616963693736366	0.3162180007890998	-0.10967491872899524	0.10433023026290911	-1.4991005484176818	0.20996212306743148	0.4727045312449983	-0.31801757423997573	-0.5260398090814772
-0.4155225799885901	0.30874179989691114	-0.3635304711452985	0.037279057845141836	-0.48282333798179566	0.44869714163447993	-1.389469210922568	-0.30160497873983777	-0.8236123688816821	-0.4500386272700032	0.2384669222479295	0.3166911088578321	0.033181176167219516	-1.2200152238076303	0.5892268846619595	0.06786476824586551	-0.5782665343229965	-1.1588606730997522	0.4317689133575914	-0.8065184989491081	-0.4903603804187789	0.8195514962315785	-0.939847875311582	-0.08597556549442699	0.8269370189999894	-1.4166296643122132	-0.2244919973284858	-0.7367040387116575	-0.26106912227755935	-0.7259556806648595	-0.7296259504724332	0.7125655734235617	-0.7297479963591058	0.19163531559395097	-0.07994141792159423	0.35364690576512847	-0.0026812041030288255	0.9618863012014434	-0.10671756200784496	-0.16056885702126336	-0.4433668789317148	0.305826228206714	-0.0945117166994237	0.12581394104732757	-1.496514817504035	0.20185200348509813	0.48279103617479285	-0.2674647353172861	-0.47607452134228956
-0.4631628700262094	0.4023038211568714	-0.3315602617710682	-0.02765961002583219	-0.4298948717771503	0.5236747837912015	-1.3346295544919222	-0.24937444698626834	-0.8454142507751016	-0.42626518104647537	0.3000480368089552	0.23480075933353534	-0.024669759960141306	-1.1800592973532873	0.5336150170778022	0.0643981222876929	-0.5850850121936537	-1.0692964700376053	0.37795429033691186	-0.8753158306074209	-0.4750486088686361	0.7959909042900402	-0.8084000871832719	-0.09043979374290495	0.8280175528077993	-1.3856636304344538	-0.17756147601827685	-0.756927115498345	-0.40870686001982043	-0.7306365042477355	-0.638247695069087	0.8531364310049951	-0.7389780423642798	0.2228359434935295	-0.11896785395386847	0.3203694944932845	-0.012731351825005002	0.9417600125326062	-0.16397271524742418	-0.17415512222168136	-0.35867549413975036	0.25594038828465415	-0.06305870405499812	0.18571064183499472	-1.4295515767118898	0.21096720302036442	0.5262490114002987	-0.21077300377684471	-0.4114614086828479
-0.5022498469979325	0.4824102012639354	-0.29331214329708566	-0.020241960937936898	-0.4278468014250844	0.6099993909066529	-1.3007481631737428	-0.19958948738404558	-0.8475851591456713	-0.4253334779145329	0.3147125343104255	0.17984336066208512	-0.10484892677158056	-1.1402088544455036	0.5045667606007914	0.12307887916970901	-0.62858147958873	-0.975031040349943	0.3302309515176349	-0.92718732289696	-0.416277292723075	0.7925097600157118	-0.6622328872758978	-0.050176770953786455	0.8628820400695003	-1.3646104233154785	-0.168338517412489	-0.7414185758676177	-0.5567561384845	-0.7329562744107427	-0.5638155640125613	0.9344823793780037	-0.7450383755515206	0.27435807671220713	-0.14169598963887467	0.13726808484536587	-0.07666246275280597	0.9079876941268697	-0.22854290314525239	-0.1318437677868362	-0.2959569759399626	0.20278663617582948	-0.014022429736705316	0.20887302869826666	-1.3927409594518174	0.2575254379234278	0.5403810729403511	-0.14543067123864017	-0.3388143510752159
-0.5282403071829275	0.6077378527483484	-0.33958539600081894	-0.0303229725416866	-0.3618333518132499	0.6609553565032689	-1.2623317036431279	-0.20920914009330255	-0.8579850722660943	-0.4341978518420902	0.3696404468423481	0.14905448912420022	-0.19374725685522204	-1.1567970728793706	0.48264942341461864	0.15985181564761744	-0.6119161335141453	-0.8718824610406086	0.2358180602654782	-0.9181942794506612	-0.37074883148123555	0.7844716659478764	-0.5177452856477502	0.025071357733666488	0.8326561103433704	-1.3532789532869973	-0.199551628031419	-0.7420606907446766	-0.683709773499131	-0.7287721291097113	-0.6115405058131299	0.9546896017362536	-0.7343352741868546	0.3096972243104581	-0.16166676850546438	0.12105805343959511	-0.1189494039495446	0.872503484501026	-0.3233343795480478	-0.13623268986160172	-0.22966098988844114	0.14461184048638098	0.06533169838584126	0.21618746665508898	-1.3953090636787238	0.22643734416333933	0.5070757929396238	-0.08769830627349233	-0.3211231726445461
-0.5641909596685308	0.6147399347477707	-0.41127713251500186	-0.0900192164756691	-0.25408298986948696	0.6480614613291396	-1.2147053018918719	-0.15041886910951255	-0.893552597880171	-0.4226840322007721	0.4536373824317176	0.07688115331651064	-0.24893131938546867	-1.139185043552413	0.499801616490517	0.18272476871383478	-0.5983392794845891	-0.7490388522140741	0.1181181237249526	-0.9129276473615393	-0.32078522099412576	0.8174055235869231	-0.3885886483888526	0.08383699669176323	0.8629082934484625	-1.2513479479575322	-0.16811576084337265	-0.7094126980316893	-0.7147251132003477	-0.7479013948488248	-0.5404021792953949	0.9675629718859213	-0.7027084426764645	0.3165895876844259	-0.19572428022807228	0.002824184920013828	-0.16879609145359487	0.8313198951705093	-0.41889871536786416	-0.1848766908074564	-0.2014802474352861	0.0464850934080578	0.09453869407435025	0.27482487760895236	-1.3863515419232786	0.21174566409375922	0.5357198598745622	-0.02666336460748874	-0.29196147744052925
-0.583605022143435	0.5799464991470114	-0.4199509994306191	-0.19869014653891953	-0.23865917915631893	0.5333315061985014	-1.1713317489850108	-0.15128141530396996	-0.9142957515662339	-0.3687557149513782	0.46268232635937334	0.010747902004226328	-0.2673921382389231	-1.0933977384476055	0.5030033591980183	0.25113862360001166	-0.548061131185237	-0.6452439601749307	0.02532841135740834	-0.9348400886735208	-0.2751159258800827	0.8201694641817971	-0.31395189899977416	0.10340523151530509	0.9007200679378589	-1.148111319456503	-0.19221111930548285	-0.6544720824216588	-0.7529682084860981	-0.7515882804136916	-0.4951421195954871	0.969576706838774	-0.6927742027914526	0.36795996041094076	-0.2868193381279718	0.06643395001765315	-0.21431170028306684	0.8168703246568241	-0.5005661523119178	-0.19534353411330488	-0.15686394761808725	-0.02030639012509449	0.11800363108659173	0.16414938795402106	-1.3822865612895665	0.2075302293290421	0.48638785726992745	0.039819391266116916	-0.31019743250327847
-0.6010052027739091	0.5395476023412749	-0.33274331077947344	-0.277688867747885	-0.18801546199554786	0.5313451550704185	-1.09614216374909	-0.10776835956437394	-0.9640269170240204	-0.3214816835801584	0.4694519958200588	-0.017586563709262266	-0.27483700139462075	-1.01792984530638	0.4728154993844396	0.34111133087523643	-0.5105809677936802	-0.573298210107268	-0.023274317180166787	-0.9372284195374665	-0.2811997256134521	0.7968750044232007	-0.21910121625172313	0.12708497811358416	0.8950451928116777	-0.9968317755440095	-0.203737987403112	-0.5788230884068479	-0.8565234531289537	-0.8077942135761564	-0.5044543179723738	0.9265308513545989	-0.6533810566559526	0.36475305074079706	-0.3522011024919492	0.0773888181965516	-0.22639457424735934	0.7796336218679799	-0.5963678117202297	-0.26197620131783805	-0.19791433222462365	-0.08452462802557881	0.15769031418461746	0.1706205290261305	-1.3292834219593224	0.15207475256989883	0.47697351623090223	0.09339828808320115	-0.2993341906372017
-0.6091797454195549	0.4673252154720573	-0.2654992207173625	-0.38451033920212635	-0.1025050729928404	0.41372113376568515	-1.0265109092494675	-0.07129869972079464	-0.9643434469737215	-0.2997502399611393	0.46378460740827243	-0.01688463640009199	-0.30717395654664426	-0.9776165157766306	0.4491629158479151	0.36160600357480077	-0.51015534954919	-0.4928260096563479	-0.062307137455101504	-0.9218045700294027	-0.277275378587205	0.7734993517952324	-0.07985932575117038	0.12301907685082283	0.8600604927094665	-0.8577521084566729	-0.18696326736264965	-0.555794457131363	-0.9112387430949977	-0.8692111403722855	-0.5393508503696032	0.8686426093789331	-0.5744844933218012	0.36925712490964174	-0.41266654398894415	0.023114429327235564	-0.23143274235714775	0.7416641956446056	-0.7190143772914859	-0.38464072782999165	-0.19027084816652284	-0.10274747232615607	0.15399907914536645	0.19548710452676632	-1.2248778164212402	0.13115176714818325	0.4578794948917365	0.13480375677699927	-0.29980188606321184
-0.6086577484133617	0.39775986813065833	-0.25028901828664124	-0.4579981001128939	-0.06632556504320389	0.3275885230298282	-0.9964956914711097	-0.08851808376500626	-0.9618719493698513	-0.27592809473543783	0.4698700307084147	-0.0418521907872617	-0.3135454571291603	-0.9666636006949136	0.4276822974006989	0.313549767943331	-0.4626921691780921	-0.43502368774024724	-0.07531404980757887	-0.8869260408509488	-0.27662933114169996	0.7708357746083327	0.05435641479608376	0.14606334830485163	0.8316736812674721	-0.7058533643856869	-0.1300317081629796	-0.5127005345981406	-0.8783667258989096	-0.8695171016365164	-0.5524560198662285	0.8073305987464398	-0.5008433569781938	0.33913322108584215	-0.4685953240788381	-0.023874764414488204	-0.2297292429418078	0.6505742088802327	-0.8179597391014581	-0.4190359302744531	-0.20465645355381018	-0.09280574331267594	-0.011820851605554416	0.22359490605672322	-1.1766756414944206	0.08472392614052929	0.4033427383928487	0.16820017858263422	-0.30243723000042316
-0.6229794296473512	0.3589366104613155	-0.3202137266254809	-0.4846571563522047	-0.06533029490020555	0.2396110820977199	-1.0180898918587413	-0.14114025811497796	-0.9664896516029	-0.22853949904493617	0.5072685548995145	-0.04968218992105086	-0.3369572244392487	-0.8605366045000569	0.3861862647961398	0.2987007758042207	-0.4551230331932337	-0.38589689029516366	-0.09829901465836402	-0.8101219782806748	-0.2753159993969437	0.7334746502310258	0.21473237751519442	0.1871420113746643	0.8632026076441957	-0.5652824747713211	-0.06849023836864948	-0.5180049618434069	-0.8416284606098394	-0.8766229386146778	-0.5753835768005945	0.7349535267977222	-0.44092909252973006	0.2619868272489357	-0.5229537505499174	0.01407877244901945	-0.21371934140877152	0.6157707899712659	-0.9083978664561128	-0.5341365326414534	-0.22019347216786705	-0.05587551302931988	0.008121492894831567	0.2823504539810242	-1.0480652983000773	0.042442039938724925	0.406902273251944	0.2202268350766193	-0.28527728690887566
-0.5569104666436606	0.321233982154257	-0.4346742199176184	-0.5392729372139354	-0.046888456921043244	0.06629558141865947	-0.9906069989150252	-0.14307104514486124	-0.9679087498507954	-0.20889067942032763	0.5231850772904882	-0.04109644905105535	-0.3287327744857291	-0.7993226409564539	0.3376316686681452	0.31838579664046407	-0.42248044431541587	-0.33347045636784095	-0.12756322487171484	-0.7671332311767449	-0.22461133448704812	0.7377857660589346	0.3059620251897784	0.21930073166881253	0.8547061851579796	-0.4426398669085878	0.018176708294266562	-0.5153409420852442	-0.822155238112295	-0.8794429920763236	-0.6230967373273504	0.6199777854751076	-0.41155529860476586	0.20689333763076098	-0.5755181997264474	0.11692396651462408	-0.18143017093880928	0.6174647407980027	-0.9560863558725687	-0.6491194277219733	-0.2365314738961975	-0.029683604557370125	0.005413537168078976	0.31796837353479274	-0.9022518656336681	0.02381855562144852	0.3811793950342966	0.2464391980644134	-0.2786639277557713
-0.5264733634619655	0.22544458853109578	-0.5067717636303032	-0.5293329512703387	-0.0222195645905439	-0.14874257663898827	-0.9619482305715268	-0.14716711109533148	-0.9719483046444616	-0.16603815745388867	0.5419467326529562	-0.0755107751408031	-0.32749154004091147	-0.7790884147602832	0.3766055859518635	0.313328639696166	-0.406506881208821	-0.2581220758018776	-0.12456524435116625	-0.734584478108305	-0.2163222551516331	0.781218312779288	0.3518706190683042	0.1906479936072672	0.8105410929597484	-0.3683264741845801	0.1257900930924954	-0.4752157765025413	-0.7794717790591825	-0.8545891922463655	-0.624483533032882	0.5644330782086232	-0.35184530800604935	0.18276341937696228	-0.6252505153201305	0.1749219275452662	-0.1498356191909141	0.5965670152142044	-0.9308411011998372	-0.740547895423349	-0.23924249366758596	-0.01593610640891751	0.030400532054323286	0.34390320887448267	-0.7982062078815048	-0.009856381703106928	0.41271733635082375	0.24363435108405027	-0.2592300890851993
-0.4597424182383011	0.15747281687619005	-0.4869090652163116	-0.5182117387701971	0.07769175055062025	-0.3267019080825501	-0.9150763599756621	-0.23274883480564856	-0.9965354054295965	-0.1178728665664949	0.5748841382593658	-0.12137119588541365	-0.30635113002431213	-0.7196416108672995	0.40320279080816046	0.3152404776664538	-0.4180488629974305	-0.23436339306502713	-0.1175596633586778	-0.7338761084022007	-0.20715128752122833	0.8032971348547857	0.2829342857402073	0.11459204323982677	0.7320075641865229	-0.2752656718176121	0.22873604799417874	-0.49995351951546974	-0.6688637703058686	-0.8420300114731332	-0.638173972250589	0.46969809820253056	-0.34861858418943387	0.16490774512029455	-0.6792295609000671	0.3517984937159694	-0.0841299257828584	0.6018518774088781	-0.9356495040728984	-0.8085642215458437	-0.27036145783319787	-0.005222874134453744	-0.07847177603343342	0.37920354106198173	-0.6788015959799151	-0.043363805702173366	0.3815405512508157	0.2690775915974558	-0.2729515854033342
-0.44163459162965024	0.14036296815770946	-0.3922287872170519	-0.4858525538011488	0.007254238858059353	-0.4197046593036352	-0.8476644681552162	-0.22114902835267589	-0.9959404684337866	-0.09358525310030072	0.6369051253521687	-0.16058670476988335	-0.23972380157760118	-0.6496936096684587	0.3492977440943052	0.3325541283937671	-0.4730922184433009	-0.21974970261433172	-0.04400374809699768	-0.7326358022635653	-0.19271246243292084	0.8051341235243292	0.21834574902236797	0.04423158809546056	0.7068084656532467	-0.203405511555455	0.2806979395110377	-0.48896450746090603	-0.5797508330555042	-0.8221217132334184	-0.5356669059532813	0.4525471134167208	-0.3651234950713693	0.14595429971229307	-0.7496911781396238	0.33065064898344276	-0.0418741613689773	0.6164931268622668	-0.9256500948895579	-0.941802873069215	-0.2867528584358119	0.024260467965146304	-0.05806366764817984	0.4171669821894305	-0.5635352260866843	-0.01210153615478699	0.41634363958608045	0.2734658253792522	-0.26361850964151173
-0.3772042783418893	0.0478507558170624	-0.34453687805222327	-0.48230559446500176	-0.10961924096296531	-0.4840306120848143	-0.837869659615896	-0.2582316582263376	-1.018331415347296	-0.07528985018908921	0.6706276462339709	-0.18236165977918056	-0.22146646378067553	-0.5634254423423048	0.24418031886773672	0.331173228558601	-0.45623552814352825	-0.22311301819252366	0.06577899581939872	-0.7282634210131046	-0.18269090292357199	0.7415465746611012	0.23206608720902752	0.005113285551402833	0.6711315054005075	-0.15305666475790716	0.31538417015829645	-0.5218036206737489	-0.5246787925152407	-0.7571687301235458	-0.5363178712520619	0.4403081885610122	-0.3288949662457309	0.14893079929214736	-0.809698908110362	0.4453936686017819	-0.04577001215486355	0.5999473630178376	-0.9058673720056234	-0.9645057450349626	-0.27938959010502756	0.004350352305184313	0.01764771438061773	0.4943153253120654	-0.4873227367452433	-0.013829969104149678	0.3944768518723068	0.28958624856802345	-0.3035111586957854
-0.3372497023359592	0.02777015152355698	-0.2383925550112104	-0.4183277732260297	-0.08460516823605067	-0.5713087731184642	-0.7669131330982522	-0.2485763517793122	-1.0817444714774875	-0.07914410455006574	0.7021809612025657	-0.16976206457958182	-0.25003011709071804	-0.4907783033344077	0.2018379821980397	0.29341097351654877	-0.4393322283530046	-0.23889315559929072	0.15379046695423457	-0.6625865194311248	-0.22779015617393328	0.6740358314569644	0.2681934159755216	0.012494333749084405	0.6375188897882638	-0.048265340357200794	0.3979526051105771	-0.5433852364205298	-0.4709165638490097	-0.6700382651369661	-0.5433626736266002	0.42609745245028974	-0.23688623070058848	0.16022754016127708	-0.8497696313774344	0.4050637854624274	-0.05175221324958037	0.5567072380682403	-0.8809496035098249	-0.9920016334990309	-0.294876547274441	0.009351010637043628	0.06618728639174018	0.6045987007672489	-0.5358648444504286	-0.00034324284177862375	0.4252455116600079	0.3189820198705676	-0.3293958610039661
-0.2789306127381233	0.05803316172846723	-0.23024066355057107	-0.3696374068530724	-0.1393726405326659	-0.7018670488801948	-0.7356142808000141	-0.24403735670195773	-1.0995975121137191	-0.1363750430187664	0.7616386249127891	-0.1862936225893796	-0.24001249032655148	-0.42456193771801914	0.21698876306492934	0.26450421374771804	-0.45631893460066186	-0.22202481587230688	0.20878253239162786	-0.5942598229807754	-0.23814591669748025	0.6177330872623972	0.25652052725015545	0.029883190849910656	0.6387389810316088	-0.0436521384843441	0.4282244907895807	-0.5853413252801917	-0.4013118750139695	-0.5821988910410166	-0.49683462937231837	0.4066616261322715	-0.1747449090883484	0.1934774885754546	-0.9102544321173618	0.35976838384630605	-0.06849289857279853	0.4902494114025737	-0.8170749203802756	-1.0360957347958084	-0.31477070864986145	0.038569344502687286	0.09954115570252293	0.6378039868939187	-0.48137098266885037	0.014193297045673733	0.4635335623822903	0.3658985401524688	-0.34614331547925425
-0.275568419047584	0.08921093598840166	-0.23314891705736845	-0.2846512171318115	-0.20451623554553228	-0.7766578581164867	-0.7466015675828424	-0.2282112110259007	-1.124365134958546	-0.26377327711684073	0.7891446966339204	-0.22480135477043617	-0.26013167979070373	-0.3500669751709559	0.20892884740335066	0.28324022585654063	-0.411756581746042	-0.26040802293250864	0.21962117849211799	-0.5207411984425684	-0.2444890295923674	0.5404160497241001	0.18017735709982446	0.046931197920284856	0.6023310714382922	-0.03780562487711785	0.471779151981921	-0.6228495567511365	-0.34815907798101287	-0.4671416401327663	-0.4635854784827405	0.45412763682523893	-0.09860027759858485	0.23797876048519456	-0.954031083932203	0.30648004645233956	-0.11073245105959473	0.45243295063846956	-0.7514401524559479	-1.0429902348535256	-0.3802073065683588	0.0267223787776329	0.13172499013344532	0.6169163650996923	-0.39271446275247035	0.015225978626102931	0.4431138563796049	0.39765084973700626	-0.38606929694696346
-0.2573591325416084	0.09122492126526828	-0.22409751716812382	-0.22686403974575117	-0.2619346932866181	-0.8547264101559111	-0.7309660640627117	-0.22617346278271389	-1.1834729868152585	-0.25021211053607495	0.7985556810608323	-0.20625643526216925	-0.30371859385548944	-0.23024511217525184	0.15406508677143047	0.25776440904764286	-0.41243487249302413	-0.2926797220505212	0.2445126065489846	-0.46181622026896374	-0.2349145617408074	0.46780481557315845	0.10959846606291693	0.09315478938598323	0.5900679799494062	-0.04193808960270205	0.4580686420236625	-0.6650027386262758	-0.3621217954803865	-0.372664499787856	-0.4557429440932853	0.4962847099152328	-0.018176619841332765	0.2614661890641465	-0.9327334747200696	0.27954434401775263	-0.15905833509585174	0.48397782757248164	-0.6818934663610713	-1.060280332161476	-0.40467836761085574	-0.021209613455025377	0.3324209605725059	0.5789579510773691	-0.24651259827767946	0.03077140558752136	0.4885501699196123	0.3998632228110828	-0.3896931552701083
-0.2510345102699338	0.1308431731228472	-0.17827542130200538	-0.21400825262157266	-0.27484559071388165	-0.8199671621953627	-0.7176930611763923	-0.2419598408281837	-1.2360109292048755	-0.23848501748687795	0.8043530554453662	-0.17888360996224367	-0.3135899686102774	-0.15356726070583032	0.12674044803929743	0.24089301481466116	-0.38875725119150284	-0.3199955263097608	0.28114489427992445	-0.3970017104662843	-0.24798640408542486	0.405393435637084	0.09344750010031058	0.14817448735271865	0.5299062894225172	-0.017033494992717835	0.4439502679247694	-0.6952047778491051	-0.3580349780234752	-0.30459945685583434	-0.40633647505927134	0.5917659317428543	0.05656914795357718	0.3402276690147208	-0.9158224330315677	0.2510470785826109	-0.19933412438401224	0.4502668841966999	-0.6254147287200679	-1.0371249652181738	-0.4793416748649314	-0.04100055381451036	0.3621859728960262	0.5259609520737147	-0.1941204588119981	0.025210153537342496	0.41765847077546603	0.39849909496142205	-0.4588609338978694
-0.2955714833822258	0.14416945124764685	-0.11413927838982518	-0.20525021749420888	-0.32364604455779294	-0.744705751075627	-0.7398165387802804	-0.28233344782756953	-1.2466785664700004	-0.21219000070724875	0.8061083860213467	-0.19487117430743467	-0.2955119484944162	-0.1775586867322066	0.08346265466248566	0.2216675261170596	-0.3584647618999737	-0.3575180423755436	0.3283795340801773	-0.3099182674632378	-0.28814641224635734	0.3896205930828169	0.12506865188649008	0.1890262543891126	0.49541487649343663	-0.007930288510371279	0.43900883699015675	-0.7697541345111867	-0.2885828370046274	-0.25914717250596164	-0.3278092930351573	0.6531128787902137	0.11095502624719358	0.3534120002389194	-0.8768033229607898	0.2326395250510595	-0.2891980832927677	0.3999053673099512	-0.6071512132300706	-1.0070920019627834	-0.5652510674413062	-0.09039557967013082	0.3889651462088253	0.5214692336445593	-0.09466667750001607	0.017854795699967358	0.40352915512101406	0.38663566621536993	-0.4741750945954498
-0.29508153760832156	0.20258138885908367	-0.04540348457506158	-0.22052335114977367	-0.3377501155553332	-0.6401526578307082	-0.715843365303938	-0.33515185486502486	-1.2657214686149114	-0.18986990248289337	0.8060345539888261	-0.16733924548409743	-0.30116363483946695	-0.15631963668132798	0.03294670041100894	0.24315957934811133	-0.358507691694086	-0.40807731853861096	0.3261427962623384	-0.22525820028943405	-0.36566539933217185	0.3370978280290156	0.08059442216581342	0.22947897161075764	0.41684404028694894	0.04060675505525339	0.4584670939148974	-0.832621667306727	-0.26638322800490516	-0.22172360943411032	-0.2863052631726949	0.7012664381277361	0.17446559891575603	0.3381949646124017	-0.8170640557067141	0.18981743773581913	-0.40506727020155964	0.3647573040020102	-0.6226135545983986	-0.9472992586868774	-0.6115134902484807	-0.08950490110867157	0.43763859721100884	0.5084804507779331	0.0007342845664457976	0.0033324373383665008	0.3477576172239904	0.3719230920767833	-0.5197741486660175
-0.34228470015512913	0.24515847716484673	-0.07349815148971038	-0.23546715162610843	-0.3680017254971932	-0.582284111275822	-0.7092008949501198	-0.32048870668899854	-1.2271911717412303	-0.1641617625672464	0.7860104748590343	-0.1500531156169431	-0.294274529319409	-0.11111062960825457	0.00036076373499206726	0.2404622754165362	-0.29200698748228543	-0.36202011834635184	0.3140179587876043	-0.16744202724047377	-0.42517553444222944	0.28331093510624145	0.13478094490188325	0.2748793812795176	0.38283762399027355	0.051669065845288444	0.48645284879537004	-0.849819039900933	-0.277947443579414	-0.15399697291748557	-0.20570238044893965	0.726451400876033	0.2546274115854719	0.3070319999006594	-0.7387105594349644	0.14449433096968806	-0.5040949585420847	0.3213207789565593	-0.6117835957776135	-0.9692244758293487	-0.6870024262511172	-0.09037049013318894	0.5543006375181434	0.46408608541937346	0.09827594400011914	-0.03254710859885947	0.2767791480948913	0.367686963318818	-0.5521190893530846
-0.3594084857647391	0.25432301278807967	-0.07797324057180668	-0.23651891334696704	-0.3529403542002606	-0.6192898854803819	-0.7034191646935359	-0.36684816487030447	-1.2042310476301594	-0.08305642438796554	0.7174246761985972	-0.14257408013773856	-0.34572217094917085	-0.08962425166526193	-0.05436086949667553	0.2086439937266881	-0.25854137312304865	-0.2517324984614916	0.25374015698236496	-0.14510772803900068	-0.4836305332399039	0.20189929605836104	0.18819727922550206	0.26665386396987995	0.3998235601787674	0.03777723529985507	0.5340830139775905	-0.8408144308852039	-0.29385550828664925	-0.05154239556575193	-0.1476975783580211	0.7431174682235077	0.35704378906130596	0.2757050895477493	-0.67162802894611	0.12695823033844733	-0.5697247053071001	0.27420647327000475	-0.6257956618654834	-0.8490289414878032	-0.8097611753623418	-0.09933843149408725	0.5423752820118761	0.4096902944146983	0.2101709719548049	-0.06081974117639819	0.2231650091575335	0.32740171899528675	-0.5802860203436484
-0.3757753120013746	0.332708166831788	-0.09434918375013777	-0.2560599590303736	-0.29493739098791105	-0.6517898566140807	-0.6952391493144826	-0.3889411406078459	-1.1597140817689289	-0.05411812843489135	0.7262793206621496	-0.10369315660397263	-0.3530398584445392	-0.1544842229711692	-0.09574449224830588	0.18022325541777384	-0.25369423139805014	-0.1600189513652809	0.17019142084542763	-0.16912704190428215	-0.5596204668560784	0.09250205368816491	0.21172570500621943	0.2343508754337757	0.33135474784554714	-0.011322230555058533	0.5591718876540673	-0.7542518451875011	-0.299666689243038	0.03716660161416418	-0.044913951650034825	0.8074968960811985	0.3634049039540409	0.231728886786074	-0.6324350389977276	0.1281885908638855	-0.6301408210284036	0.25599886246066117	-0.5806480298163191	-0.7911472980064588	-0.9391623080015042	-0.03868761212762141	0.5136520507448474	0.38883786235634704	0.33459809065675483	-0.08048447309642984	0.1817654509418341	0.28388023599927054	-0.6036124599206862
-0.400124041929722	0.361850779113771	-0.18736018477660252	-0.27639569524095897	-0.2989276763704748	-0.6086207035697062	-0.6734362253932088	-0.4034165581415493	-1.0481168711312374	-0.020301376884152976	0.7367541102900252	-0.12922576247502457	-0.30563894632646643	-0.1970449725341155	-0.08699461266186737	0.15548683618533582	-0.3653928947304497	-0.0799867265205994	0.13152378225503847	-0.2461702671374272	-0.5585742723768504	-0.008451130267335205	0.30501302023048893	0.1480468959812656	0.2776071723261401	-0.1471485525189972	0.6028238087568678	-0.6368321880886866	-0.3034706475532187	0.11874231717192049	0.05977864078075605	0.8121546189110772	0.40760243391039924	0.17459272309821147	-0.5369369223672561	0.12447736008756542	-0.6752476398810466	0.21150007728138626	-0.4846033844118387	-0.7732998859931828	-1.085018765857209	-0.00496727447685143	0.45479592118726614	0.36644964968231897	0.6171490438526932	-0.09741569211416583	0.12007222287248191	0.2412529582749705	-0.615456924707258
-0.41875581160502734	0.391783988236225	-0.21619993850031705	-0.29375442349462333	-0.32158359168921086	-0.5396287751068071	-0.5815719666766391	-0.44449967452251216	-0.9587220950164579	0.06975500011361799	0.6788864349984481	-0.1545688479726007	-0.2907403177188456	-0.1815165534974596	-0.12321513458251654	0.15511828910672573	-0.2993693245160744	-0.029274572376705103	0.0951157053377719	-0.3199499162447574	-0.6026787466886292	-0.11753487794745607	0.39970787713058104	0.054857729047624704	0.25012817509352064	-0.24112931705915802	0.6751308002529759	-0.537880243766985	-0.30321361587740536	0.17112088540532538	0.12182202359800764	0.7874350092087898	0.45673006801110194	0.12971149608765653	-0.43706266082220335	0.15800311024949848	-0.7244050960111077	0.15760713559419465	-0.44213935452588354	-0.6965566607771436	-1.1564624675711381	0.02182521478566138	0.43828042884462476	0.3255968798842972	0.7604219185690633	-0.13215728957437683	0.035509192887869016	0.18825460096823	-0.6385573288556899
-0.4064451221981519	0.41117050590075754	-0.2033632186486681	-0.3145958159554597	-0.37641779886246657	-0.4572314528822071	-0.45279127044836337	-0.4642655582219046	-0.8830296878397481	0.2438097226806007	0.6426463457964738	-0.1677358344137782	-0.2635183676252806	-0.13903894978886186	-0.23374502962414434	0.15486491299018193	-0.2658558741005398	0.041438114455680554	0.009052317380417141	-0.4120139189556151	-0.6265836199014836	-0.22407232702977015	0.4111585224334477	0.02212610289502551	0.22547625224808576	-0.3103862655823212	0.6960040320040732	-0.4243127203476721	-0.32505550749918194	0.18826564754349065	0.15974075225200027	0.7469059730515311	0.47274890477231074	0.07212558962740181	-0.3623738079279765	0.19736583178850833	-0.8101848838948029	0.13837503390022987	-0.416341875321846	-0.6329595156719549	-1.183803089129324	0.022195285455564012	0.4477993376124112	0.30667988329905704	0.8793309905325344	-0.15675395643769377	-0.006525040654146677	0.16485522100572444	-0.6597404942488523
-0.41349711085726293	0.4166698521609586	-0.1639260636833651	-0.32691328681700654	-0.37981207276055373	-0.43436864307570683	-0.39191677007637626	-0.46763620773856285	-0.733170101703556	0.2970221879308913	0.6151808296988398	-0.21585412133621856	-0.21958935103420832	-0.09971468363098153	-0.3039404605414571	0.1789206718368115	-0.252563583277674	0.1534928593472646	-0.08360716475403414	-0.46484722526143035	-0.66266950533081	-0.34954914057186104	0.48329311742784437	-0.06382513598944345	0.2060363160050264	-0.34590992865435377	0.7707111470969934	-0.28254075583701754	-0.35563274699852954	0.24826359321223887	0.21072171864211503	0.6699213469646814	0.49053649642946134	0.012141424294655225	-0.3453301195749433	0.23552463862708978	-0.8624467744132666	0.07723795021597993	-0.38423353615300265	-0.5547151168083808	-1.212124003627477	0.04665287968636077	0.39115502399118124	0.27579334941127687	0.9116583047096553	-0.16232758163123223	-0.08443145141166102	0.11306613931866952	-0.7259321050120292
-0.4129256767397777	0.4281874317177605	-0.21017116412946873	-0.36563305702555804	-0.4550736760952475	-0.4686486587996351	-0.34734497284240684	-0.4525587905556284	-0.5813531903272657	0.36717363944046316	0.5733419846786897	-0.32608595584709615	-0.15509094314141644	-0.04831689483203907	-0.30747038833681306	0.14537482571598015	-0.2558900290386413	0.24823026067841242	-0.15750141010580898	-0.5155602562372478	-0.7277136292080698	-0.4582821801634448	0.5012488532524643	-0.18336093928530114	0.18676080881967744	-0.38610705313023896	0.726882484866585	-0.08774174194199418	-0.404294257330824	0.35645014727013946	0.2239776485070152	0.5649402152068117	0.5045664843597141	-0.043802810272282465	-0.3043680398182284	0.1923096419117095	-0.8993999915987262	0.025158876721743478	-0.32551947423817124	-0.5014408099506806	-1.1763420084374692	0.024414141378919948	0.3686374777215638	0.22576108565507041	0.8591929038693266	-0.15315146815942404	-0.10286182110541627	0.09969188489851621	-0.7175349409211886
-0.38260267728116787	0.3910982334240708	-0.27760807331729254	-0.3583945077930008	-0.5542881870761811	-0.4896731053790456	-0.2884118461745467	-0.37767785058749626	-0.49036576313118496	0.38662879636648795	0.5737194639435488	-0.4152300221843549	-0.15002299307727923	0.06763384610317288	-0.23869493935474723	0.13081376098203354	-0.2992491210925571	0.3008624178098568	-0.24459052897122296	-0.5419395573895233	-0.7735907101700693	-0.6250252695638905	0.5308544871035725	-0.26936072818647727	0.11966822624678777	-0.4572748983362954	0.6827202106852471	0.10061181643282431	-0.44592814044948925	0.4555706655395889	0.16754135329398742	0.4763903780885196	0.567757453956581	-0.034803523861142396	-0.29539766494805236	0.10933296949717648	-0.951496769875176	-0.032113468537849375	-0.27036809735460376	-0.4517506610827674	-1.1509332837005588	-0.05408474733004458	0.3327016564403203	0.17580171492317614	0.7332771140345321	-0.14111525501094513	-0.173549761086029	0.08669940032919907	-0.7617238255758684
-0.3491719108149155	0.33950068049425164	-0.39879927356063344	-0.34568920270075837	-0.6172082450354714	-0.5231527638569251	-0.25968459472259287	-0.3509208174308914	-0.37721321542116926	0.3903454979903167	0.5784613522293746	-0.549754507974636	-0.1388925792852273	0.1723781391500523	-0.26127381498572994	0.07428785280026322	-0.26494944216198557	0.3520392247143742	-0.32605423879897466	-0.5623513271466984	-0.7758652889790727	-0.7424346693908721	0.6588475395469754	-0.2894780841791426	0.062257613483772276	-0.5710810485738875	0.6700806055475275	0.27385282685212353	-0.40192572632141055	0.5165849933631733	0.14571105228502107	0.4134279712177767	0.5897681813607546	-0.048178386506157925	-0.2699284142571404	0.10099497866920834	-0.9333189096865008	-0.06460824208930704	-0.2283497747670969	-0.4109120919057287	-1.1715897910240043	-0.1160747207308189	0.23988188939418204	0.0829146367529318	0.6390087728201266	-0.12393647794798361	-0.2235375100759526	0.06028376244742919	-0.7824342956810033
-0.2929363307047403	0.34604115669791363	-0.4506891733158575	-0.35398347931760143	-0.7059433093014931	-0.5468951921152047	-0.23621453377160898	-0.3603868848082262	-0.3260392715753048	0.4357491232410755	0.6031295701934841	-0.6036800735016067	-0.13392382623614693	0.24443705226301127	-0.275555034576532	0.046301309018335395	-0.2819189764919975	0.3824426826808649	-0.38582454546907513	-0.5641848709424325	-0.7886811713496058	-0.8707126369262994	0.7382216501662088	-0.314993924945275	-0.024208581006378287	-0.642953260742243	0.697238082480865	0.4012310287173994	-0.37370790225350764	0.5483463542474953	0.15298449124455973	0.3613675424786663	0.5876859593452461	-0.06484434712353851	-0.26929339367981225	0.11286033882343116	-0.954505778366609	-0.10802588251015735	-0.1825883519415384	-0.36098167327998354	-1.132909494914575	-0.17503983683395916	0.2069724083310382	0.004804105709378448	0.5304852333267375	-0.0958938906589134	-0.21701906670264232	0.04388354996869466	-0.7772262102455638
-0.23788286170166098	0.2998495758200742	-0.595041620662568	-0.4014364275143878	-0.7736268567313177	-0.5558019484228456	-0.20645965901397512	-0.3119307125866544	-0.2851610082876515	0.41468399930272576	0.5905656460116117	-0.6405792222658159	-0.09892889978323469	0.36921788292997465	-0.27625145883776786	0.02490139255693616	-0.26747984688354753	0.38080074909151157	-0.41847742690225004	-0.5590786327383771	-0.7662908211275127	-0.9704377787325482	0.7645511094270361	-0.3175758702506989	-0.1293340191546608	-0.6674280040311291	0.7417025944484681	0.5061972962689333	-0.3824827509689507	0.5708846866764291	0.21859520383565284	0.3231443097025358	0.5780831942653931	-0.06360810836986676	-0.2766403043081866	0.122125192851729	-1.0295939375149632	-0.15769338944280778	-0.1600917957973679	-0.3289221861183068	-1.034122989476926	-0.2140917010850199	0.12752366488791828	-0.08756115894889574	0.4928816349474759	-0.09494496574123021	-0.2613263587961933	0.024693615061378456	-0.8092187648243472
-0.24211371838826193	0.15256133815247436	-0.7271514838696597	-0.43620034596401513	-0.9033342242331666	-0.5419208841575817	-0.09180746124095562	-0.2849806007270618	-0.2454431592494834	0.4339342715378788	0.5109799143933988	-0.6899925650736743	-0.08367545108329597	0.41309407436767936	-0.3265309647779155	-0.00794766924339894	-0.2333663606028717	0.36302477158859425	-0.4809060414230834	-0.4887966689137645	-0.7692203892151772	-1.0187948985160653	0.719094665959801	-0.32604296907027325	-0.19682869295270697	-0.6799485954712485	0.7725120241487189	0.5463687141237664	-0.3878878743611851	0.5825149360248523	0.20830056703238414	0.1911921259227805	0.5976355391105764	-0.047298840296108105	-0.22549358974835637	0.13826470205747265	-1.0386130066742738	-0.1937186435634785	-0.15208102892684777	-0.3152877816911208	-0.9420719305091764	-0.27375775612649134	0.045131833708535005	-0.17466907706748133	0.43340658578083835	-0.08464194444340693	-0.26454809191839596	-0.007259353030330404	-0.8054190780203317
-0.18302065839942538	0.14828676896480483	-0.8171643082662946	-0.5102873019471034	-0.9739198183157891	-0.5212887550980564	-0.02995517506976202	-0.2643850819757659	-0.238383556467056	0.4280929467801863	0.44304612537226234	-0.7114633515823303	-0.048366400749368446	0.5452612352597045	-0.39234628763290935	-0.02794019654835588	-0.08991804811019985	0.41294846055578294	-0.5556837042323237	-0.38007455279160485	-0.8104478287090826	-1.06657577446279	0.5630057022250222	-0.3229464899649478	-0.30923598937100943	-0.6102162662035676	0.7094865563657715	0.5068251048876447	-0.3903146898236867	0.6023774156639934	0.18885946841602924	0.08573152680729597	0.5258102177479251	-0.02795768560156065	-0.24509765488275964	0.17363158537006051	-1.0446407757548157	-0.22252902685522197	-0.21979311862808162	-0.2756100555824309	-0.8318309814493746	-0.3203364814603118	0.012279729355846347	-0.2373533076469406	0.4245390289934603	-0.08407563518962342	-0.30459671777508657	-0.05195272256058821	-0.8198832621753178
-0.16152538385216647	0.11268873444253029	-0.9067002407367125	-0.6310994207967103	-0.8851204354359027	-0.5386737849039471	0.049203011371897296	-0.26210146007174273	-0.19529743530174895	0.3794482768262179	0.42657326301792964	-0.7169290255630658	-0.043309896494661354	0.6222344406594964	-0.4530437320115466	-0.10908159445239485	-0.0749698938001265	0.5026745939012434	-0.6116357141713706	-0.26104405350677073	-0.822313641306814	-1.0528620732900982	0.482503770099662	-0.27467861752277856	-0.45371386082672815	-0.5300697508792223	0.6160940346043386	0.5873123921379008	-0.40348656187668536	0.6594936737129636	0.13723053196623863	0.07305589676576738	0.42943161716575035	-0.019952042704797467	-0.25997340937904123	0.16539685919213012	-1.0440624963156597	-0.2410746724449287	-0.31564235173767125	-0.24643080712860863	-0.7669412213778501	-0.3446419703733947	-0.1273913618731286	-0.3316829136327934	0.4243866453341929	-0.07729172621942668	-0.3167798797846732	-0.07957602950874375	-0.8444462301270048
-0.15559043884691628	0.08956331398004484	-1.0061152982575936	-0.7124117690835211	-0.740447277088889	-0.5891356390714075	0.08570318980338895	-0.27325559480261913	-0.14304908467390046	0.33918532402261187	0.38870054999824794	-0.7038451005201403	-0.036563227714173994	0.6997300998604903	-0.4506133534672336	-0.21680560211078231	-0.06630788791371205	0.6107557150549567	-0.5806543444928225	-0.17267899744674206	-0.8257786016546825	-1.041739777864865	0.6106219941258508	-0.2976862656391413	-0.5427045249676039	-0.4588028122221962	0.572159746019561	0.6911133246648792	-0.42199546671677324	0.7267470064114884	0.16385022030381333	0.018570741089327956	0.3369637523331386	0.0069859985244118405	-0.3018775350440889	0.22255384298747347	-0.9873442089262449	-0.3235627127034091	-0.4235954432417518	-0.23019853494372486	-0.7299133251933786	-0.32327195728258884	-0.23614475391588535	-0.4125173815883089	0.4009093052145355	-0.057283591982143126	-0.3263288125741761	-0.12764375998391686	-0.8326534305812565
-0.15399068559692808	0.0625732034295606	-1.1061666145416016	-0.8031102632964571	-0.6857695516953408	-0.5521924196477579	0.09729314822334166	-0.2860541896231514	-0.17463092687700166	0.28653295840718196	0.37951938077115366	-0.7024693229941673	-0.03219474378184997	0.7446797415073136	-0.4273251329022636	-0.27224429641065334	-0.020726259090300243	0.6712352072809705	-0.5496716322345525	-0.11967211419681319	-0.778344412221516	-1.000516353798677	0.6354046902565316	-0.32282433185839254	-0.6613449262542309	-0.403738991899443	0.4690475080451568	0.7089030874712104	-0.47365814298113723	0.7750170184057191	0.2250469488674362	-0.002749275955219338	0.26912146424294725	0.03238538775644409	-0.31570577056936494	0.24406311399512895	-0.9586005869099796	-0.3492184194555059	-0.510518376344131	-0.23695728238195685	-0.7159325756942988	-0.31424286017539294	-0.2929796482185093	-0.4873000947167642	0.43351208216033366	-0.0644286063823989	-0.35235951901958934	-0.15001742451664266	-0.8331312298950904
-0.12179430911694751	0.015399266632744815	-1.1491284676435534	-0.8265784636567822	-0.5385458899172517	-0.4948895932705211	0.1255821918095278	-0.3169120882718485	-0.20732125429260834	0.157549245683912	0.32823731480284957	-0.6945562624621255	-0.030035301069452614	0.7895847077697117	-0.48000271570484826	-0.2956481876119934	-0.04850919527455093	0.7261292362704748	-0.5060203377138993	-0.1396917978061772	-0.7015943110141857	-0.971184302059274	0.6242171607297251	-0.34149693332160097	-0.7434185159169808	-0.3308785234227657	0.4893319513060558	0.6168457874026584	-0.49085270578116963	0.7538846425273543	0.2812576027345679	-0.0580443974739023	0.20046149383660797	0.06102934984645627	-0.3459999202843636	0.2776291625570747	-0.9221591677919102	-0.3625452990366434	-0.5959080763398459	-0.27417151794595507	-0.7189225275662194	-0.3047919452283522	-0.342117738072021	-0.5497250523494043	0.5251093136550772	-0.04580607384538068	-0.36316147166842383	-0.21970758372607166	-0.863168317606946
-0.10587096939895072	0.016718586682248654	-1.057875236369778	-0.8365802275853035	-0.30143526237226304	-0.4366060468572709	0.14750447945633122	-0.38140750581752003	-0.21389976450645584	0.09451109286972059	0.24063404838557595	-0.6651742872275859	-0.01782516592120113	0.8033906425401737	-0.6106035837966453	-0.339431580550831	-0.01514170615900004	0.8164151197032142	-0.4378763613139899	-0.18848229933769672	-0.6350750082120492	-0.9468738037547851	0.6152137475964373	-0.38561504428604476	-0.8092385004886019	-0.1863172476658967	0.4838540221556854	0.554385774626432	-0.5556827515554732	0.7908325759638184	0.3772180747617726	-0.08021504634759653	0.016018441110160608	0.0860277369021187	-0.3770904279925564	0.35447795951942573	-0.8688832835877858	-0.40646338200942844	-0.6335597941591591	-0.23386949483640765	-0.6701015798497961	-0.22815281844525348	-0.3710311000070271	-0.623486132038838	0.6779486586729654	-0.08846305664704464	-0.3879306315571166	-0.2985874596143052	-0.872879612097465
-0.1392364147931538	0.03740162761970797	-0.9153816807094234	-0.850056254308608	-0.1382310944436792	-0.4317815845921749	0.21900952278575386	-0.391038403167151	-0.20877177210446657	0.021137251830255766	0.16559158648682945	-0.5765043727876714	-0.019825639058186212	0.8346534837750033	-0.6758865749343301	-0.4015340667158146	-0.04893358695349444	0.8569446373131356	-0.3982622040191724	-0.17026770608829173	-0.5915103970770501	-0.9441628640607511	0.4985372280457743	-0.44866121654106517	-0.8617839476028994	-0.005391353604439042	0.41101366986028537	0.5129573505770535	-0.6625712315866914	0.8607954858028115	0.4853492016848975	-0.12079299348566652	-0.14924287827961652	0.08634233529463042	-0.4407979659559972	0.38634140068076633	-0.8429590403989001	-0.42031430992325153	-0.6841123009456112	-0.26595360177406	-0.610044918515503	-0.22039858343394947	-0.3726259475509594	-0.718313232915621	0.7883696677697342	-0.1089287116545699	-0.4054509135988966	-0.3260900455573449	-0.8766942984875273
-0.17464662414320015	0.00139475547486552	-0.882612738896799	-0.8366245167485354	-0.007402431436100143	-0.37715871997407013	0.258327896307031	-0.38652080033245684	-0.19477589800244385	-0.11555983618191865	0.07411161841833826	-0.5630765033632523	-0.025772372935201127	0.9115360974230435	-0.6739226326762982	-0.4529740252127688	-0.016471303210949945	0.8913084776175833	-0.3308271097127908	-0.0965249695462922	-0.5630183634552768	-0.9284103197238268	0.46145961705894234	-0.483207529074993	-0.8929660530259662	0.15862169875769042	0.30271841988335385	0.5194923938315654	-0.7305140538772815	0.9076025587229182	0.5796513096610657	-0.13134421001204807	-0.2731049433367228	0.08343230016389921	-0.5263055493929747	0.39673335058446463	-0.8311479032739941	-0.422321745518369	-0.7527800937090896	-0.2812445457646571	-0.5674779288616666	-0.1582988433090508	-0.39966927873855845	-0.8147979588685452	0.8641600250704531	-0.09656223075640587	-0.46698093489941606	-0.37085722703143403	-0.8942400642645862
-0.23123393024787772	0.046514772133917595	-0.7690110058856539	-0.8354581853440809	0.1719113055931976	-0.32784842257731045	0.24946870002582947	-0.42767357863182853	-0.17506782983238173	-0.23353119676675194	0.048852744194063616	-0.5811464520589802	-0.03414307489809937	1.0030039831031954	-0.6404102837640924	-0.5370914407765817	0.02372815599626531	0.927780108035636	-0.23963909495430094	-0.02125629391964693	-0.5648503215230687	-0.9093559320324396	0.49674650805529846	-0.4918790680393654	-0.965381715446944	0.3189977536490868	0.19715795125965246	0.5221647473324549	-0.7730611521708399	0.8991644936022153	0.6266965318674461	-0.1484029626626115	-0.43500646878287175	0.08033727231644391	-0.5877677061365019	0.3835431805297702	-0.7996245592981454	-0.42487589099569467	-0.774048025848849	-0.36038103327056603	-0.5507805116333407	-0.1104954349532222	-0.40040730073970127	-0.8849710679526639	0.8984668615905596	-0.10174277070320055	-0.4702054717153385	-0.36622610763651176	-0.9162247700370697
-0.23379127391033494	0.16271954707919697	-0.610909301939383	-0.8079898850574316	0.3770820113594179	-0.3290495064053155	0.2318646150000745	-0.468638077769835	-0.12129631067266651	-0.34059414752784734	-0.0016119699776046992	-0.558305737418594	-0.07226525083851915	1.1557565683522917	-0.5338173177094526	-0.5388881077848042	0.035124176484891655	0.9876842012471995	-0.13053166863836765	0.06054129169983492	-0.5288527366961555	-0.8902011809330779	0.5153242700107039	-0.47401254141931537	-1.0034930548078655	0.4354553232504686	0.11065205864201377	0.4684593312901687	-0.8483490033377065	0.9404779860881709	0.66534510044998	-0.10282058371353506	-0.5895550827090006	0.05293065672092236	-0.6534555907375182	0.36516081349822743	-0.7990036424907527	-0.4465091727077145	-0.8060220190649563	-0.37420661919834497	-0.5234662172605298	-0.2276193521660112	-0.38731528545418964	-0.9597995528732817	0.9731656244090257	-0.09878558944016652	-0.522127061221016	-0.36568710900435614	-0.9394353794774208
-0.33171758071186386	0.16529535139302043	-0.4823575448060172	-0.7454437749051003	0.5363352444706293	-0.3332174717193264	0.2062860943094605	-0.4822550630018985	-0.08269156553538955	-0.394213048894844	-0.028773838842901252	-0.49577805271774744	-0.13862932566834701	1.0600321113226845	-0.48115265557961767	-0.5551076343724959	0.03456608916142529	0.987114821050892	-0.028621812215254127	0.09682326737262571	-0.4442149326891891	-0.8384362159934156	0.5241590846855437	-0.4456448750811856	-1.0213077687174912	0.48003264607936186	0.09349248218167014	0.4474652444055895	-0.912259563524391	0.937976569594975	0.7147954996575312	-0.06517156585213565	-0.6629530752800349	0.01971283279048728	-0.7154241844448264	0.36453492897300327	-0.8034668608417947	-0.43409630895727974	-0.8225309700153518	-0.41847682754070553	-0.5084156931982526	-0.19793842996298963	-0.34521765548352873	-1.0638942225900387	1.0005390044324576	-0.11585329374696582	-0.5290902802533737	-0.36132657908668103	-0.9699614120288522
-0.4053521166592161	0.1799666393358516	-0.3836134623612361	-0.6384459284517837	0.5856212520721655	-0.31908752872226903	0.0978789417514441	-0.49040825005081673	-0.05742359518459279	-0.4605510674292468	-0.06400939644748363	-0.4912073360562039	-0.16855248678731383	1.053032967762648	-0.4331678611199069	-0.5372780177351284	0.05992165212998439	0.9920249728917808	0.04788106553751788	0.06970461632548554	-0.37477265640134066	-0.8361210915375707	0.46503850251779744	-0.4787583959061523	-1.0129813023161367	0.5627823731427	0.10971710853502023	0.3592998021902031	-0.8922702059529541	0.9145183764286549	0.8054663794256227	-0.04297226911825075	-0.7143257608910794	-0.04539131060630218	-0.7639753576081052	0.3632730853225534	-0.7943421522714501	-0.4299237511516221	-0.7903593019104947	-0.4503862578555152	-0.5049663312997322	-0.2871585482363178	-0.2532479862796218	-1.1226153097087077	0.9429511682767491	-0.11833011151355535	-0.5331814330166184	-0.36074213794689525	-0.9918784113365469
-0.4634323097057392	0.18155084172842278	-0.27343767615278725	-0.5678594589303219	0.5933947145994444	-0.3100436773049394	0.03273668474606336	-0.5110576607980457	-0.02623371734717373	-0.5221429465437608	-0.11332295484450172	-0.5045427850515819	-0.21972288547755725	1.100839352046918	-0.41869412350512747	-0.4814327699391664	0.13193086220922953	0.949221545787514	0.07719897893977158	0.09341434802082164	-0.36617508382204955	-0.8018565729838153	0.344648985098151	-0.47660340161614567	-1.0226066200977235	0.6806459984673042	0.0724592421907859	0.2709537955490798	-0.894948252268923	0.9110796555684125	0.8445562465695998	-0.023170588663762044	-0.823299336947206	-0.14832258748014868	-0.8101573459979059	0.305971279152159	-0.8223890355444128	-0.38610386822676446	-0.7613601339333453	-0.47405934155160956	-0.5361193115751652	-0.3607750130562634	-0.20989391885335756	-1.163694349508404	0.935022822312356	-0.12549416151898043	-0.5517844032983655	-0.37737960392190084	-1.054945160422081
-0.5407165935923214	0.19683370816977366	-0.19042057135391416	-0.4701374222223954	0.65406016926948	-0.3087159306622938	0.12582387474062076	-0.5412199001709921	0.06009331345905875	-0.5640843094017617	-0.18321485255910486	-0.4890009445477131	-0.2651233244586427	1.1855054104482472	-0.42022005495692766	-0.47417584761941634	0.19283352126872275	0.922869956194749	0.08831285388339288	0.13707004805368572	-0.3923198862404297	-0.7695418109737312	0.28479014604417363	-0.4649445307304133	-0.9539899597882437	0.7418589691529476	0.10420257619254121	0.20859795455693217	-0.8569524515643356	0.8964107259332771	0.8241986047871699	0.0038204469874244724	-0.9611636434258237	-0.23292961573101714	-0.8728210019925047	0.2844871946445121	-0.8419932460195365	-0.38787807870805685	-0.7288064783854106	-0.47403045801554844	-0.5409136576197382	-0.29426735490977357	-0.12485668381195074	-1.2214316572896424	0.8433127683006525	-0.13400212524934968	-0.5411320725106608	-0.35888668363917925	-1.1085706492314364
-0.5913578375275328	0.21846796486084444	-0.17271658228926193	-0.42530222184634703	0.6525770441662145	-0.3523519025659467	0.23262956277382338	-0.5408323714674086	0.19591645593308565	-0.5695260312360707	-0.2133050454184545	-0.46670539345078266	-0.31060769937554555	1.1463250983068511	-0.42558084208098823	-0.4875633202499152	0.23924798809792303	0.9439911928214283	0.06149616650432886	0.19471418218208675	-0.38584599903563915	-0.7559679419649591	0.2638686100641429	-0.4489924168039291	-0.8980329551656588	0.7246260823890007	0.08638623388522701	0.1689182275229476	-0.8109509359413322	0.9039963790179446	0.8185485854224434	0.06496951418098382	-1.0553979421637898	-0.2748609289413674	-0.9338099951463082	0.29631981234872373	-0.8914487896058549	-0.3772356485139937	-0.6911621288036958	-0.43555084849079007	-0.5219506391146609	-0.44933386522154917	-0.1144208727104284	-1.222423228640015	0.7877850420000437	-0.13999548553686952	-0.5106255002774442	-0.33379415715378336	-1.1340636956817545
-0.6530655219158843	0.2246780613836588	-0.23499385569094752	-0.3875900745134697	0.6142585683601218	-0.39392828652273587	0.28604522835822355	-0.5363454856990986	0.28537920166478115	-0.62147652234378	-0.26026013832594297	-0.4519099356523316	-0.4097462136289317	1.1089057409015708	-0.40548402768531855	-0.4672195215106578	0.23369532587082045	0.9892563165460974	0.046447190393788904	0.26213893767599583	-0.40772219385127395	-0.6914387813527634	0.2116720600421685	-0.43129900773725255	-0.8476720655323673	0.703199132267786	0.0766529222009016	0.1867802160995729	-0.7460073597868461	0.8934267023528297	0.7863697333063215	0.07554127331930685	-1.1269106634435875	-0.331481993148533	-0.998832122345161	0.2856621448699301	-0.9168066753573498	-0.3508028394595534	-0.6529834990738171	-0.45817490966528557	-0.5733304968283678	-0.40282099992220244	-0.11462225371378812	-1.1789558614664997	0.7224212435392108	-0.10672971854542568	-0.45249329562622104	-0.31203798285729933	-1.1517959146464656
-0.6810978510907455	0.21962921183012502	-0.2701496942619595	-0.3275445734261778	0.565820553932447	-0.3357447426145538	0.33828435211106794	-0.5560567917537547	0.34318645583803986	-0.6267800914532351	-0.2804901152365657	-0.444759636129589	-0.4709113474644825	1.082368562552666	-0.3517895879372924	-0.41651089862281854	0.22616176028679846	1.069299375263437	0.062862912661929	0.2979001825164457	-0.4271762696108352	-0.6037200351049111	0.20867305109948756	-0.45290725884597316	-0.8386422849261841	0.6835679161702284	0.09876020442879066	0.2331741618566831	-0.6553156044319379	0.88199298456524	0.7133567864741822	0.04835431425355272	-1.188735996860276	-0.38221541490429434	-1.0349383677765507	0.2500572491322578	-0.8999420311454897	-0.3470495203200449	-0.6198555711427798	-0.44580037757294433	-0.6239652091929785	-0.4519235758628374	-0.13757968809688997	-1.1457148200546277	0.6320504074560709	-0.09352519512968757	-0.4382911417432265	-0.3076153711299589	-1.174903297768959
-0.7273780143570097	0.19776802885038902	-0.21520467247921546	-0.2670923936910051	0.5383292365605896	-0.2943174667132683	0.376759051983547	-0.5833631667315032	0.38335032037894035	-0.6200204299563941	-0.3037752824506437	-0.4498298910594924	-0.4749415441403304	0.9570826518451092	-0.4008093282842945	-0.4014603573000935	0.196234787528001	1.108615499135771	0.05193565629974732	0.24254232040320406	-0.451085613740268	-0.516428679100003	0.15335104329099677	-0.4951737227712057	-0.7998011016301146	0.6202565747052616	0.1124424776388516	0.21989850969374522	-0.5675533057957304	0.9253741286201889	0.606573517148227	0.04610440913620972	-1.2202267689678454	-0.44571554959560356	-1.050723164984412	0.28414843621939223	-0.9207732350867562	-0.33207306877998377	-0.5858645761913281	-0.39261643492092013	-0.7069418996520754	-0.5033536767837096	-0.15024542817473063	-1.0546087195525304	0.6029612460383854	-0.08725296322643984	-0.3647033586928537	-0.33497233449173275	-1.2382336333301098
-0.702876853335513	0.15533802025543245	-0.14556747419958943	-0.19369140729011744	0.46819318241423186	-0.2928738056811861	0.4522336092404835	-0.6077877597892936	0.4178843782662436	-0.6010670960815181	-0.40469077629770106	-0.4589549460787007	-0.46854333666914477	0.8321926146828819	-0.5002959243263215	-0.3498326701349711	0.12422312431766391	1.0746645497559189	-0.019643981610276896	0.15043997696228553	-0.4664208576024439	-0.4482402009723572	0.07003019603084319	-0.5127389501560523	-0.6488367111112489	0.5334507116555985	0.07192274397502867	0.15893995956536644	-0.47382458514799436	0.9620324978043022	0.5236722876180402	0.03851063000102768	-1.1778437467678589	-0.4944971320288104	-1.047371511621439	0.34902760091748297	-0.8655673833166159	-0.33643541706288427	-0.5502924308967392	-0.34968477216400756	-0.7852443786974739	-0.48669908535164785	-0.11007723072230106	-0.9551441770367823	0.3922824853042475	-0.07498546747515508	-0.35859439912261837	-0.32832235136772203	-1.253777516854533
-0.6754629606488127	0.15100663270583844	-0.11730655484267957	-0.16365232674028024	0.37009291375292774	-0.2770636098455336	0.46542055550225675	-0.5999592960135824	0.3813493048433037	-0.6230390569946433	-0.4419509954137964	-0.48346858747260824	-0.46656702690762114	0.8742296694617252	-0.6189632590660281	-0.34109925608154046	0.04615100074414765	1.072701211277741	-0.08049372237734127	0.036103305850997705	-0.5181344966110559	-0.36679698691972157	0.025277523401519786	-0.517959574352739	-0.5440763331062188	0.4809512691518645	0.0737121171663775	0.1367319241569947	-0.319315593788749	0.9790714352558657	0.4807425239416833	-0.0029002012674386583	-1.1353528251836082	-0.4775985458395013	-1.0648220672496607	0.36736966954901085	-0.8342594085567484	-0.3467001547649214	-0.4922017076674732	-0.36222339024930417	-0.8390654378322152	-0.197415469927343	-0.12249760098543098	-0.8495000404106465	0.31669139894256987	-0.04632546033242287	-0.3343184927806377	-0.31904324376822835	-1.3051957436625976
-0.5952716607990829	0.11647703797104528	-0.038034997596553474	-0.10890581017208778	0.2743410223885701	-0.23534465118973688	0.47017916811145255	-0.6119123487299776	0.41253169291577346	-0.6979717438716666	-0.48708212515169336	-0.5712200300284725	-0.46968410234230085	0.915699595054942	-0.6622165031646133	-0.3289268371008331	-0.04172260810809185	1.0544966939230571	-0.19155057445047846	-0.00011714887957621767	-0.6099224139552191	-0.2969948005133055	0.016528285216953053	-0.5303554899089915	-0.4535079790653974	0.4708718582673955	0.07196039297262587	0.08801286417925572	-0.22221576666962745	1.0075557195814577	0.4124171263085885	-0.059850749868112396	-1.1483827863073086	-0.46963499709384837	-1.013363682387494	0.3305318946359002	-0.7914903495898995	-0.3661938085096147	-0.43785211823342773	-0.33941227379365413	-0.9146616850341353	-0.11440360076084037	-0.1797650706835407	-0.745323680235609	0.23128621883306408	-0.034467801160430814	-0.2945049436353487	-0.32993682268043445	-1.3371538721081297
-0.5272383520354494	0.07485255405502954	-0.027087506011361562	-0.044028086704131886	0.1899421142623213	-0.21092675817119125	0.5531822312515055	-0.6143983741607136	0.4560734414488327	-0.7096381270536763	-0.5529726386700194	-0.6275146002238915	-0.47017118512136324	0.8597672547367848	-0.6776825484466084	-0.3215029168860881	-0.17733807302349894	1.0283665968379472	-0.2704566699066915	-0.012902518978284034	-0.6740320044947842	-0.20599789216455475	0.053798762622159914	-0.5039264510370278	-0.41108666393296633	0.43388455814252325	0.055705438260100305	0.03663672922896018	-0.16040496605703553	1.0115596140426737	0.3584169589008142	-0.11036042102416918	-1.0984992695996043	-0.47334925205895895	-0.9839735635950972	0.3160345452307407	-0.720251774881671	-0.384290000033811	-0.3642641551985916	-0.32256079361188567	-0.959489398182938	0.06358957159942093	-0.20175925135112757	-0.6487223505793107	0.17979372904805885	-0.012174347344560014	-0.3085009682219746	-0.33867360378736455	-1.3577093777399298
-0.49270711126547423	0.03607940300628566	-0.03136112959889965	0.013777418551639085	0.10359408749764579	-0.16115975808004881	0.6223135170452188	-0.5848410141619751	0.5227985090884533	-0.7294884681047354	-0.5883548204518602	-0.6169529339785826	-0.482745042658157	0.8593043681148187	-0.5586340538607704	-0.3045900611067627	-0.40926604040472936	0.9853705675531103	-0.31160002550554167	-0.021201254648127665	-0.6901127736963244	-0.12831548671408277	0.05267349563813056	-0.47476015499477675	-0.30557295212740165	0.35323588005988416	0.06867970115423846	-0.024270429485938973	-0.06328345491152867	1.0108060492413766	0.3236741821109664	-0.1590712860516263	-0.9987724400096594	-0.42282076235465815	-0.925323962971356	0.29629714449871525	-0.639472730497621	-0.43610280032116916	-0.27664248335869523	-0.2632780235502959	-0.9508327475028878	0.22830144076954406	-0.16612268899107838	-0.5656478799866884	0.10980567261945169	-0.03299872833149824	-0.26792316685411555	-0.32118282850243374	-1.371485195475585
-0.43004704492908186	0.01888831907380991	-0.047261954920025995	0.07342061387973901	0.03127994504990539	-0.10784177335685527	0.6011151916181504	-0.5547566644930767	0.5233889522252937	-0.7639166515718858	-0.6276565472615381	-0.6439835697152885	-0.481334664585101	0.7197843835360536	-0.4722606485929249	-0.3072700893940276	-0.593505507324045	0.953598430340949	-0.3669075971777442	-0.08313306887261458	-0.676575956027606	-0.06876841078085669	0.04431765385660542	-0.43701843215522357	-0.23193913292257934	0.31452783554992614	0.08938246661066002	-0.030056824852208307	0.02652515286430716	1.0091175058903197	0.2851174675276465	-0.23113826238199695	-0.9249006452221558	-0.3553759626079495	-0.8494579236659323	0.2545240749088479	-0.5892188742094506	-0.4533850645250489	-0.2431519717999923	-0.20876103693874087	-0.9655004940576702	0.23815378830766648	-0.2031092915971194	-0.4709967906280933	0.10833165376153735	-0.052402577282685756	-0.2941531956900136	-0.32287625043446166	-1.357197402285946
-0.4031236386573672	-0.02521835193648293	0.04172512494988809	0.12004929988960286	-0.030753574591256837	-0.07740897729369356	0.49959329340623454	-0.5455737700714736	0.4628229679623582	-0.7793818124737915	-0.6875985907006085	-0.6888507633174237	-0.4888151369256926	0.8675221568833571	-0.42506013896915107	-0.28123684512873137	-0.7089781901851769	0.9416763553637105	-0.38579769387462315	-0.12588023641951554	-0.7151666724696978	0.026055839215794387	0.013028589943124752	-0.3926663643224255	-0.1564496143521713	0.3103190420850813	0.10761817691898587	-0.013942144333856345	0.12100936156507831	1.0233154575246455	0.23932625209315028	-0.3606262550501888	-0.8337235179366853	-0.34639218456827103	-0.7596270461514916	0.2040238830658736	-0.4808458205002283	-0.4539194994012661	-0.20589368469951136	-0.1793424677575583	-0.9702685257531352	0.4651143667282831	-0.20325205835313379	-0.425177266102133	0.10396674106001655	-0.07902863001308975	-0.3629530936362694	-0.31474973007392537	-1.3568305478269562
-0.35999677378030015	-0.08311781338168575	0.1368036038267637	0.11512362341159013	-0.11071806522488645	-0.05681562686627105	0.4017009275042843	-0.5665358366729738	0.48251855319083753	-0.7277800919976686	-0.721954403241636	-0.7191787025889542	-0.46319560015228217	1.0171623570174588	-0.33751999695196316	-0.2709843260856565	-0.7900100164213841	0.9383347075308324	-0.48447864606490204	-0.15964864216741742	-0.7058515177796566	0.06984134938216721	-0.07594158293605738	-0.33136698070824666	-0.10918662343640968	0.2624903827838225	0.135108219997764	-0.05887212928538639	0.20088281804164035	0.9900446412204399	0.2158036409899601	-0.4870394798714954	-0.6746811060795711	-0.35890079389306156	-0.6501020513291379	0.18810979303521042	-0.43003832690207283	-0.4591014403918631	-0.19292357269953495	-0.1567074033312298	-0.9319381463054872	0.4637610998294446	-0.15546513377915344	-0.4635447608040003	0.058191568952530845	-0.13177248481588122	-0.38446957860765796	-0.3345975485575999	-1.340073124876774
-0.3388405603699785	-0.1972685640414913	0.09637623006669901	0.06741878316116252	-0.1774103696163387	-0.1104513223932417	0.21716043539448532	-0.5406465606417327	0.4876640217110421	-0.70427755133449	-0.767950719614139	-0.7581986077299347	-0.504844357153644	1.1760280240354808	-0.2516905520069022	-0.24688710569268263	-0.8341099540651321	0.9696602484367987	-0.5809107772198387	-0.2418625927351202	-0.6997341861719534	0.10341121783129634	-0.1682441298916682	-0.24150352606055486	-0.050727257271696746	0.24870300209211388	0.11789949067944656	-0.14437355174261066	0.2872335832405498	0.9788365277097819	0.17805364413887242	-0.5472007408965804	-0.5396257317728048	-0.3415879126375582	-0.5535189649968365	0.18383186600868714	-0.40462663002336596	-0.47354251282447796	-0.18596970962084533	-0.12884992050381064	-0.9192037984153174	0.604484392299989	-0.12315574560535343	-0.5135550309752859	0.07896116866520433	-0.16398501177331423	-0.38683961027695474	-0.3449380141193707	-1.323037865844232
-0.2912338593606773	-0.2462780463716137	0.04326971813495262	0.0056364253485490234	-0.2491066391544947	-0.16338837028205788	0.11505048358150002	-0.5692559426051311	0.4990796717880138	-0.6857257314549521	-0.7890739601294825	-0.7977098619873338	-0.5149293870177856	1.3444691151154262	-0.1386553385190094	-0.24627669959373585	-0.8907024617957016	0.9683806476996416	-0.69288595382323	-0.2487672199107846	-0.6882908751908327	0.1461558805194681	-0.2227742358498769	-0.1921191237056068	-0.020779060659849836	0.22727873017227643	0.10098358689799507	-0.183272684874568	0.30014455640283677	0.9055872380429071	0.15332495008947447	-0.6249678029307599	-0.409094154867317	-0.3049072909078583	-0.4540467480621063	0.07775010594593128	-0.3128016514728684	-0.4822426593782967	-0.16068895473198083	-0.11981212452973311	-0.840559348357942	0.6818915725327404	-0.10289400408343648	-0.5853884672045517	0.0429737162106763	-0.20522755393288014	-0.3805473917469939	-0.36108272724649854	-1.2646756223417885
-0.3053758671293775	-0.30693031695019307	-0.10171983065766614	-0.16470863353231455	-0.26694901384521474	-0.24420670669374323	0.03925951610905887	-0.5684841763122203	0.5375970363342162	-0.6469999138226379	-0.7665524865024909	-0.8061470282435546	-0.5582492321958789	1.5173132135271108	0.009982788732073044	-0.2572087273129967	-0.8787532602457944	0.9578368820771017	-0.7572733921593269	-0.2375176761910069	-0.6841619837311477	0.19777199186528066	-0.24219626735856803	-0.16518293593702796	-0.007890033346234332	0.22017078371621643	0.10808565197248288	-0.16680243133322842	0.27138490790494163	0.8793787659335786	0.10074153077828063	-0.7457352891352229	-0.33278475972389854	-0.2988845040765721	-0.4083234376019931	-0.054091398865992624	-0.2819436200432015	-0.45433307268003453	-0.14800907074029754	-0.0756285667955549	-0.7472281669056229	0.6771811687813856	-0.12852114305298842	-0.6783324773403369	0.21282098239856828	-0.237517936515455	-0.38343646805479753	-0.4279875246720188	-1.2116914179177865
-0.33815212756343266	-0.38311686654266425	-0.27023531970281073	-0.18740015420074035	-0.24919178365227684	-0.2949671984790808	-0.05362460777809808	-0.6056360567150083	0.5799591468877522	-0.589352361667988	-0.71935925929293	-0.8036575260536996	-0.5309636942721498	1.6010274380435916	0.14507229853729148	-0.24357478882367745	-0.8007167070731132	0.902963317069282	-0.7774228286359971	-0.22901899745895568	-0.6058497442715	0.23926042043566906	-0.3267930984065172	-0.19264008712999006	-0.017505678830308794	0.22731354679018492	0.10534250417534122	-0.15455460743986177	0.22463027980376843	0.8462335437629221	0.03411343530458229	-0.8365268981734767	-0.25055713204110286	-0.34161006745393246	-0.3968185398400957	-0.11730573591349074	-0.2542218482618775	-0.42395432131515276	-0.17344631183281703	-0.024299359780578688	-0.7126918031484538	0.5929602975534639	-0.10604747309136739	-0.6045144656853635	0.20993008855496315	-0.2960592752285742	-0.3781487392785298	-0.4793080665645036	-1.145912858255345
-0.40499639709626534	-0.4483069685764873	-0.4576246854465323	-0.23325311708810595	-0.2660814604488907	-0.34836168669930356	-0.13296881561019164	-0.7033619399187507	0.5647337030398775	-0.513032214330668	-0.6827656082450823	-0.7735530336422547	-0.5037862556597013	1.7604354145892263	0.2668328423333973	-0.23794753561715493	-0.7419102485318698	0.9063940434106726	-0.7642118441656864	-0.3104024153067222	-0.48005156451929787	0.2253335879808754	-0.39175331808956937	-0.20548933696135982	-0.012514773313929672	0.1935628530301013	0.08830319534621092	-0.10462437685257339	0.2114831303031452	0.8179864928007022	-0.016884504107126195	-0.9191870147280703	-0.17849797754628088	-0.374024779290808	-0.3807085946390328	-0.1569171741400892	-0.20037318420309402	-0.3819303661898778	-0.17546428494353686	-0.03360673542455698	-0.6463327910217537	0.5620985990180842	-0.07660320782962479	-0.5219945350590762	0.21024804292093383	-0.3213752976112343	-0.41960724732244714	-0.5661468625828627	-1.073373766418105
-0.4562912352731104	-0.5401771681432856	-0.5394618236819079	-0.32424719124572127	-0.2782122501802553	-0.3784463180872841	-0.23444710600394553	-0.733644990610824	0.5219309446484878	-0.4469192356297203	-0.6179181021720821	-0.7758635443682724	-0.5042924147878141	1.9515616730942533	0.35330573678141897	-0.21655337770385924	-0.6618434840673186	0.9395107845959328	-0.7664566374618602	-0.3815273258985411	-0.3653177855682387	0.19926165548250988	-0.5090459883701927	-0.2555393443840798	-0.013262303735956032	0.1250558008926573	0.011028627778270383	-0.06775867694582495	0.1562714556821463	0.7789127623630472	-0.09469782081125841	-1.039916923324704	-0.19982081136083413	-0.38262749448885225	-0.3429986214178549	-0.19434569841091076	-0.20021106493223342	-0.32103122877560436	-0.22041681269488103	-0.023918372185870986	-0.5905090173759697	0.500944420816708	-0.05831601267082524	-0.4059350158153087	0.21057625387935666	-0.34502380098107444	-0.4100163891954443	-0.6365304216719614	-1.0085432326756538
-0.5015536447955207	-0.5849480469616789	-0.6144417416696821	-0.3705660034310117	-0.23821504704626245	-0.32708570589481445	-0.2915626269379653	-0.8276833009654869	0.42827767542762996	-0.35481478948507755	-0.5682093864179139	-0.8378788221334267	-0.5109640499287076	2.0630701916380634	0.3363783634113757	-0.22531097765932304	-0.46802858789942176	0.9999734241311475	-0.8415755840365836	-0.46504112608824083	-0.23238849387429514	0.17322919174008905	-0.587471094030136	-0.3192238590051816	-0.027698898651549696	0.08441945139085234	0.006198052225472374	-0.052521817327972745	0.0692395082021454	0.693592480971682	-0.20652207755062663	-1.135678335199548	-0.22238550852992867	-0.40758489513422136	-0.28900932988325867	-0.2156988131185106	-0.18576124961339147	-0.24669851365119583	-0.24279125984682773	-0.05458581045006465	-0.5582300396841241	0.4388572254602809	-0.06298377682134423	-0.2790047587716905	0.1475963805495642	-0.353746295981701	-0.4267241058801285	-0.6989702632153051	-0.9471061781976152
-0.5627221850715097	-0.623951144582686	-0.6396902142291512	-0.4425940394369909	-0.2075687808511668	-0.3181718893470895	-0.3621413735664364	-0.8939559202091194	0.3354108315264537	-0.3096722255519283	-0.5349338093048054	-0.823815123554785	-0.5223704349036757	2.233149380146952	0.3418941986084375	-0.18617358133020886	-0.35466866419141097	1.0097287245769822	-0.8734382230450393	-0.48882336460833364	-0.14931886385702525	0.15696806429084906	-0.6341000631402084	-0.3872417577726619	-0.02806920947059583	0.017282299258033262	-0.04118634866687897	-0.08594984836013798	0.00289094525272231	0.6146786632999915	-0.25120904816847844	-1.1884337191031646	-0.1586797859056533	-0.4520451806336695	-0.2653969173931036	-0.2328684501746217	-0.14841021667866794	-0.23845820770641843	-0.25534225891074736	-0.16750448173270707	-0.5170610479625897	0.3821485995859114	-0.13602320419661523	-0.18404550786893553	0.13098070077942606	-0.3395336469162028	-0.4144309494742259	-0.7809740223234487	-0.8915613256916342
-0.6241554415312618	-0.6491663582831331	-0.7662118265768714	-0.5260759007888571	-0.16633698249932777	-0.2682937168188045	-0.4067814945447421	-0.9680299886656165	0.2524005182986251	-0.28521277116225086	-0.4914615085567213	-0.8064751792605931	-0.520728597128819	2.2284870073889627	0.37298908964908	-0.15793826827022	-0.2016311849160434	1.004885983499293	-0.9725341666275714	-0.4979086894679593	-0.031826529377405564	0.1274104768031908	-0.6906418552503436	-0.4496293737476974	-0.07774474773729705	-0.023173271650786302	-0.10008925121294925	-0.11340675272893452	-0.10365262064415548	0.5559785236779232	-0.30001846620759726	-1.2756229086335347	-0.169676212460076	-0.5739227026001968	-0.2677174224513706	-0.23200707187431494	-0.16677833006705287	-0.23665283759453418	-0.29015339082946967	-0.2667051238742363	-0.5090179708861015	0.3164892814072913	-0.12659834823263336	-0.06050603323210475	0.08422529147915207	-0.3388285681007356	-0.40857614329429665	-0.8418900480617232	-0.8502457888224711
-0.72613671727884	-0.6341377974062753	-0.8777349660864548	-0.5535859348319122	-0.1220537894431742	-0.25021591939560595	-0.36066580669605197	-1.0190013263920619	0.11764554113579133	-0.3141813331618508	-0.4729267567082812	-0.7950676906077347	-0.4846107095951947	2.2512143682326697	0.3962152909848483	-0.1564963278251593	-0.1174201007843972	0.9790062692489239	-1.0138766267992825	-0.5421102780041791	0.05734031312296772	0.1365006951366387	-0.6956742637827815	-0.526763532042024	-0.10998804237314905	-0.014708816196989266	-0.16783757658334872	-0.11165388884217689	-0.20478360494863906	0.5164326523308137	-0.33156033080742825	-1.3397752497945985	-0.19303124694127027	-0.6817520770521013	-0.2707714651232194	-0.2265781217973828	-0.2046553776821491	-0.2225573537921232	-0.2980904753240081	-0.34540973374571277	-0.458668865481308	0.3102545314770705	-0.13790606032635916	0.09611945946230431	0.08715721169256055	-0.3003353383957548	-0.4588845828182162	-0.8739924256103346	-0.8389381529706507
-0.8312829455094187	-0.5675539212820887	-0.8707739672368383	-0.5808247541194413	-0.04682057144307973	-0.1790961188727912	-0.28586967698360644	-1.089452824248619	-0.00975910553516387	-0.34575667508275176	-0.4846270540872208	-0.7497386288361659	-0.44765219094679143	2.189113101915054	0.3740020703926959	-0.1803482340689341	0.0025637674986612015	0.9490698715703136	-1.0203740413667683	-0.5596799999485544	0.1820386473970081	0.1262376909122602	-0.6698403818089044	-0.5933838167801411	-0.11758770470428974	-0.05675256052270552	-0.1757407286622622	-0.10148255584477198	-0.328830461697643	0.4681079836303151	-0.34874202072571425	-1.4539109240599206	-0.18201454506677342	-0.7936931638748664	-0.25268621209129	-0.2222158199958289	-0.24407106188483385	-0.2246837625222296	-0.3052369550318746	-0.46321237165551155	-0.41112718021950984	0.2603984853801319	-0.10972172012418953	0.29619786640299506	0.03984062026248412	-0.26207805501684595	-0.5125660248568277	-0.931501296060689	-0.8436544811441307
-0.9750969126260461	-0.5321840049611637	-0.8738670698643128	-0.599855975643067	0.024027704921215365	-0.14350513247967148	-0.2366520969370698	-1.0748443908470913	-0.1294125944600352	-0.36652985278075845	-0.4616424144421337	-0.7123249673543361	-0.48301974208447085	2.1606772197280533	0.3784467818187657	-0.169614300404425	0.11944933121232233	0.9056380798519383	-1.0147714561843886	-0.6159848451366445	0.33522230891795457	0.1104468054981336	-0.6924083072808928	-0.6405551575794419	-0.10413630237817033	-0.06873483348593394	-0.17420862362116052	-0.1019117435951741	-0.4238349903512832	0.4571847827374307	-0.3466413597002	-1.577478228526278	-0.22028954731726452	-0.883011413827677	-0.23279721381615043	-0.1610894437990744	-0.3010107169032509	-0.26206209999558394	-0.3118438475651388	-0.571484465967661	-0.41899914984546616	0.1993430972304682	-0.21579348222498895	0.460755251241201	0.028430893774823506	-0.25105168072259343	-0.5374740904267952	-0.9549018924135504	-0.8624419834854379
-1.0972498782905753	-0.49634550494789	-0.8819247915242237	-0.5193090058639562	0.10199014925563539	-0.037430104376785664	-0.2359009124281895	-1.1174768129768005	-0.23928107996682518	-0.3822086426388122	-0.5053423466256923	-0.7013795808466814	-0.4963477512870192	2.0722460192059513	0.31403076782261896	-0.136198597470728	0.1291809022549196	0.9505769836332678	-1.0290010558902303	-0.6438670150202339	0.43653327857303115	0.058487879814972964	-0.7702675862962	-0.7270801661030559	-0.12307051563701121	-0.127028564670031	-0.19861249470246917	-0.16993050166552995	-0.4933611912976984	0.41025444150106216	-0.3158443112244357	-1.6519577878961733	-0.29560355763530566	-0.9617181713818079	-0.24043641472105987	-0.09754365241145714	-0.4063447201730794	-0.2837633663561684	-0.3345945249841622	-0.6917519340680635	-0.4212044206632911	0.16039472731929666	-0.17026787506304492	0.6342950675166933	-0.032891807260433385	-0.2162276590919995	-0.55780383110081	-1.0068302852224777	-0.8653784649452761
-1.226206014000025	-0.4679002657337367	-0.8234678803830955	-0.5663380708289357	0.117361032308021	0.05382771377639824	-0.16016654094965294	-1.1034415819747694	-0.36890393537059296	-0.4209453267151435	-0.6404472709686612	-0.6847906987733008	-0.5521358982038327	2.0031133437728808	0.23082938771494868	-0.13527838148382454	0.0394085699373487	0.9721989859294276	-1.077901837126221	-0.7028233029590748	0.4816660636977259	-0.026204176691287696	-0.779632464306309	-0.7892859893716092	-0.10377980912700091	-0.23626570335749597	-0.256183041055799	-0.2401933977563576	-0.5541176233916671	0.32461436023260376	-0.3066629049551248	-1.7874381582895047	-0.37126705044409763	-1.042487763888527	-0.21618183962047635	-0.0949280343855258	-0.5063731957140464	-0.2862929618215122	-0.35718646545171123	-0.8021878591153067	-0.40592335723030315	0.12121584728746544	-0.15477391317320446	0.6543720686095197	-0.07152692579473607	-0.19281652971861993	-0.5418265633417587	-1.0572588457720293	-0.8905608949678963
-1.274434786288102	-0.3799087583359821	-0.774697947095356	-0.6404752603708153	0.17662505456860972	0.07366604002171376	-0.09489143221917287	-1.0887258280799652	-0.48170291624323136	-0.4609014413613135	-0.6289575508655727	-0.6495761755510994	-0.6582957806640193	1.9860572747854437	0.16834501429495735	-0.1408860556267962	-0.020803532719702054	1.0119869851441567	-1.1107856422716818	-0.7240362731298072	0.4705122445650255	-0.06563459155884158	-0.7571232928425682	-0.8768390173929248	-0.11639939386705878	-0.3270701210638652	-0.31553250254559	-0.286985974207207	-0.6070041350560211	0.26052181322840945	-0.3002960250313117	-1.8777426419080048	-0.4233128633425773	-1.1173041356873752	-0.22004236154296083	-0.09785785399906816	-0.6125245295232713	-0.3160381340310216	-0.4020657135924715	-0.8925117516273945	-0.4220484052748875	0.041133181559004	-0.13652136904738613	0.6525698514222193	-0.11746180769895369	-0.1671968894335107	-0.5289789548251403	-1.0420356057162694	-0.9139637907682514
-1.388854605016863	-0.286059057956377	-0.7264147739927114	-0.7130687655451162	0.20659591778805186	0.08291210936025387	-0.11941612145027047	-1.0864357610771909	-0.6076038428053043	-0.5156797856383877	-0.6360651838554008	-0.5810060665971484	-0.738760075305917	1.9432272319330426	0.12008242537111688	-0.18869812881868664	-0.04953828376771017	1.0389813845145717	-1.1404042935317977	-0.7304459862970963	0.4704340035249124	-0.07844502205976889	-0.6994250685788124	-0.9367603395030806	-0.12544575555469223	-0.3897453897016604	-0.30345763237182605	-0.3243378091063216	-0.7006259548348257	0.22475888370015978	-0.2831412922649693	-1.9163297723813748	-0.42461368519364945	-1.2192985961508451	-0.22466675783362344	-0.10432121363136848	-0.7152415424163918	-0.32081594405515135	-0.4331137136175493	-1.006938556114355	-0.43110567587475374	0.04025975205419239	-0.11819794780865378	0.6386573379888812	-0.1458168901426671	-0.13954567418671926	-0.5196384781087499	-1.0468518230021147	-0.9596205515795775
-1.4291884091940723	-0.2135813009016274	-0.5746062472276244	-0.8155913321229484	0.17776875228206654	-0.003163492571343185	-0.06681929768731572	-1.0993520955102134	-0.7302755322435808	-0.6058396049611041	-0.6722106432692151	-0.5099148687244284	-0.7282629963023062	1.8382711031050103	0.05520901955961387	-0.23102115395853362	-0.13761304936950652	1.0536757271283796	-1.1239117757035253	-0.748510402532196	0.4592220624766986	-0.08034403306008189	-0.7108974273195112	-1.0127331645317412	-0.13637130647329815	-0.47692352274280536	-0.3637796929662079	-0.3975754346632881	-0.7530813272841247	0.21265300471635035	-0.2393269346396552	-2.0013813564063456	-0.4611431157760185	-1.3217895460492588	-0.2320091377964483	-0.14504060599336058	-0.8071104178771537	-0.32383465129766886	-0.497982066371244	-1.160747374317001	-0.383587095895098	-0.014054391138224584	-0.09809584854582597	0.6128934242234401	-0.13584748228058333	-0.10475258541452577	-0.5369122229797564	-1.0531093481056921	-0.9772288156318283
-1.4500689080242508	-0.14281268877584563	-0.4818844194500727	-0.9453037826308464	0.12817668472904245	-0.05681309782504644	-0.04698512912343207	-1.042468750977954	-0.7994260354326317	-0.6656932008035601	-0.6555495612263454	-0.49061420747995516	-0.7654987578902279	1.786229244180597	-0.015132414959776488	-0.30950440605810015	-0.2060897506760425	1.049024384467631	-1.1349378459332897	-0.78594007335382	0.5041570095428216	-0.14096240379752334	-0.736251059139023	-1.1044460736372437	-0.15420702308609213	-0.500081930054617	-0.44355478145788646	-0.4454644538654907	-0.8411489977823532	0.23966039506409115	-0.24134273055719957	-2.0983716916105006	-0.5241701487388641	-1.3958931974053521	-0.2301801413668055	-0.18317510785943286	-0.9072329101245067	-0.3095389904744851	-0.5715372158720808	-1.194591368860905	-0.385112044516504	-0.031050984320734543	0.02572871778306842	0.6176855121838111	-0.1652179673769157	-0.07832621618234692	-0.5442370606935779	-1.0296008831741152	-1.0338304941801653
-1.4687879559750907	-0.08669974243635697	-0.38313268633267905	-1.0007546075831695	0.1022996610110889	-0.0996508410923481	0.004223835985468857	-0.972033283590416	-0.8832984243510129	-0.7214099036317654	-0.70244080502402	-0.44853600505292174	-0.797658938874394	1.7140176901708504	-0.03333505873026475	-0.36169067238923963	-0.2510814014717903	1.0128922153928328	-1.0700843981754815	-0.8425362641468398	0.5482503065631572	-0.23347040165958707	-0.7071537751853552	-1.2308385126674326	-0.16983469235249393	-0.524511143920084	-0.4713554287668404	-0.4142615321412381	-0.9217490763150435	0.2326352639458204	-0.21237677158751606	-2.1432788195330534	-0.5394071851648455	-1.3442825556952607	-0.20585924397309943	-0.24577451650921303	-1.0054710564157334	-0.30342226056612387	-0.6008318714997963	-1.1965380779292087	-0.36320554142914857	-0.0056713496072987955	0.07411584774974671	0.5628624172435128	-0.14657734321151034	-0.05362732811927133	-0.5332626230729886	-1.0543877055172781	-1.08759296879236
-1.4317869504492737	-0.0356760433900117	-0.38936681473560036	-1.0351908326868233	0.10723919248379525	-0.15454673678593644	0.02578246919915051	-0.9730792271267606	-0.9791837683561926	-0.7448387124723502	-0.7302995026920206	-0.4382714880351618	-0.8234132818477535	1.5902631523627786	-0.08652430017375842	-0.3555773977228006	-0.2593999690053024	0.9513726713917443	-1.0111393752608593	-0.8441801916099523	0.5489198263206966	-0.35007012815033095	-0.6918509105591799	-1.315459866602919	-0.16518784427619765	-0.5953000236312148	-0.5078163913286036	-0.43728071850829997	-0.9448262668666821	0.22997685478568738	-0.21430570557102008	-2.181496462482807	-0.5935258827603785	-1.289939826339553	-0.14587811607531045	-0.27691132714529576	-1.0427083439758784	-0.27961819125618426	-0.6141727645879171	-1.2323864385810197	-0.36254062275415894	0.0033953818053113092	0.13820338326054937	0.5894268975001054	-0.22561171418163717	0.005194214701938848	-0.4918679207391937	-1.0805125572517444	-1.1185851343129223
-1.3882772201359816	-0.035949650996803764	-0.4677376394455033	-1.0547421546586442	0.0966582627323365	-0.23086350627081065	-0.002622881218999623	-0.9527385091837207	-1.023638843793059	-0.7982888506305812	-0.7146663497216366	-0.47958575957404914	-0.8394488608587212	1.5101428143267708	-0.16949052403737372	-0.32724534105467595	-0.34131246930359377	0.8565413764975686	-0.9288439372949633	-0.8593822361495563	0.49504528155707445	-0.4715513503763226	-0.7365295020476709	-1.3804861687577445	-0.15949224279820454	-0.7009001648479461	-0.5676939845902426	-0.4689739420962806	-0.9873931155791761	0.20565927213146673	-0.2044094355686923	-2.1837030464457166	-0.679102179638815	-1.2258793298776955	-0.12102949382460282	-0.3037198377548381	-1.0842369411063892	-0.2912870007973277	-0.6167132665739753	-1.2457805237357402	-0.39961766900825413	0.029314441563010406	0.22252239689108705	0.6241604235847648	-0.26050610692642034	0.02220157614035167	-0.4390605374430832	-1.0483023111244172	-1.1729890495561588
-1.3150110747949708	-0.08677322443192134	-0.5151875633795447	-1.1151210885083114	0.020040871342615296	-0.34830812371371117	0.006200385697070281	-1.0022571627907704	-1.1045000688322026	-0.887741081118218	-0.7898730099011576	-0.5030956449158428	-0.8146686834434869	1.4389277695862988	-0.29159863393045987	-0.3303353779668943	-0.4635213274872406	0.7937915860680955	-0.8892512612757072	-0.9007250783315172	0.412113132224575	-0.6029047233749653	-0.7618077754653013	-1.4122111350105615	-0.21000236216454268	-0.7981121793501422	-0.6483088548894325	-0.4781271695239611	-1.0108807419346917	0.1598930024477206	-0.22403923424865063	-2.105817438168615	-0.6914939523868376	-1.1281239719792375	-0.06639340821711222	-0.35318108647244156	-1.1189213614497358	-0.2681939376036275	-0.6399079928456858	-1.169759098085861	-0.4320722468443818	0.0860324760137332	0.4422866732746063	0.6813638528017326	-0.37684924319967494	-0.04727295757971817	-0.4511837957905068	-1.1794796831471819	-1.2735826275705158
-1.2683882663249162	-0.152289239367019	-0.5483318294498771	-1.1827996034513288	-0.10037761114959812	-0.5756275167089534	-0.0207639508893389	-0.9011202480984556	-1.1928523944954474	-1.0759205587182312	-0.7659684855241328	-0.5383382452304113	-0.9581815707328536	1.4307062578690588	-0.44862615399825023	-0.3375185908709224	-0.5920678498474814	0.6827641330571235	-0.8140121538158122	-0.9361955268611636	0.33689666717637656	-0.6824534371422541	-0.7139935081019029	-1.4115485417304265	-0.41558345322213996	-0.7750823257044539	-0.7844741214991947	-0.4698855146548227	-1.0115219648367146	0.1779471591454765	-0.29362393024271594	-1.9793622058020737	-0.5913186647305155	-0.9692699507103348	0.08065295840320891	-0.3876437744347082	-1.2173207752621147	-0.28415805501033703	-0.6209149981413756	-1.0453530318898876	-0.4752728346796369	-0.0013839397678356846	0.5218411698703289	0.6365321292973024	-0.482108548884254	0.04113886240884297	-0.5846039939446075	-1.1094569100277456	-1.3541815594746338
-0.9762280525373125	-0.13922321479816496	-0.7319504181619184	-1.2569818337466825	-0.12032903806241832	-0.675462683550341	-0.0900534417908045	-0.9199957482619802	-1.1627484177326228	-1.1385210871658638	-0.7944983267666236	-0.63398015795775	-0.9308031945770832	1.361628185683619	-0.4478538853879715	-0.2975496601956959	-0.6079205962477885	0.5542042239252917	-0.7359747074401165	-0.9562547596476667	0.31833230381581656	-0.7964299347914604	-0.6614176115484216	-1.4140943455842065	-0.5515179224608691	-0.7447297338522253	-0.9243351277058816	-0.6000641318675474	-1.0263466569136017	0.2376194903939104	-0.2615349352997393	-1.8043868612332414	-0.5172358465459241	-0.8575799887311693	0.16077034876591784	-0.38928719356029295	-1.258249518619732	-0.3527592865682506	-0.5465450317303511	-0.9512761915049005	-0.5327305368609312	-0.09883076039501607	0.6052342808988244	0.6545291656446739	-0.46994569546521336	0.08749436811685404	-0.5884971943697598	-1.0108472422415624	-1.3689676097468522
-0.8024695965776859	-0.30295718595188786	-0.7742845834716554	-1.2987120371800553	-0.16786267985148368	-0.788860993099781	-0.19004298155519297	-0.8498898036892722	-1.1222863357173232	-1.1356978116804823	-0.9013707137839706	-0.7183162725812683	-1.011986921929466	1.265380033869911	-0.5608206193102884	-0.254416983192528	-0.7459748414384662	0.4577738975774846	-0.6371407011614607	-1.0616621054313804	0.3111251862922507	-0.88133997159841	-0.637171365058255	-1.422024623375367	-0.5906878256966797	-0.7659006211397303	-1.0323110932670798	-0.6238091038886395	-1.129812610326789	0.2027156538118561	-0.30359917471610676	-1.5533701178806654	-0.4074520580284129	-0.7315859911082611	0.2466919269631756	-0.2897111064498526	-1.218643281920221	-0.4345281058987901	-0.5372317452506967	-0.8826072487621441	-0.6026797247445421	-0.1033102541612178	0.5883854411187771	0.7283584882861801	-0.5049060234471792	0.1415383547527007	-0.5214878161629791	-0.9360797434581315	-1.3882753060653303
-0.5601918734631466	-0.32994521354816797	-0.9153586621639966	-1.2706595462953918	-0.13512807225807472	-0.9300822967718758	-0.21623143219419347	-0.8472666484978915	-1.0867979819119382	-1.1362395561358796	-0.9905458329769713	-0.7402784082063427	-0.9527295501745195	1.1584110307769193	-0.6784387954226779	-0.2302368397068671	-0.8689288381913572	0.3122400786484434	-0.5309990334527347	-1.0748625221724062	0.2797214682491235	-0.9604194582414516	-0.6480242521902647	-1.4249235292117057	-0.6219696939598018	-0.7330410988880309	-1.0625078901119875	-0.6547493738213022	-0.9823105427699932	0.17973913740587133	-0.32306183905401653	-1.4188981801151468	-0.29982745770853453	-0.6281440457169924	0.33638164722802627	-0.2204550317802032	-1.1715685957572486	-0.5101405376093051	-0.41885472983245287	-0.7821752051998898	-0.6856541175116929	-0.0621508688069853	0.6917085212787367	0.7676955858890243	-0.4915548705313511	0.21650913393129603	-0.4794234934956014	-0.7975761670766163	-1.4059634533296534
-0.39520813360837515	-0.485192141505798	-1.1444621560978558	-1.2335672012727708	-0.09913381112118054	-0.9945810673700338	-0.39431814106769797	-0.8719377871523459	-0.9804215244151354	-1.197009755419665	-1.0642801160459876	-0.8286516951846746	-1.0218847237864712	0.9411906248185435	-0.7757313320249943	-0.1814596338528665	-1.001146839200678	0.15283537569098232	-0.4594141594817926	-1.0686102367018977	0.24519928589291498	-1.0268858581632911	-0.5669884249464877	-1.3558597450222605	-0.702963440693136	-0.6768644858928993	-1.0362874548966214	-0.5768113784710109	-0.9297951456209053	0.13894453475685906	-0.31949850293231535	-1.2330565764052408	-0.14990469807440093	-0.5378539747439343	0.2579427021883601	-0.2376428031163213	-1.2349022223476531	-0.58351523572769	-0.3929927844724528	-0.7354536098898539	-0.753097280821591	-0.07763614668888094	0.7507671568732175	0.8162649620538659	-0.4524303660144005	0.3075935528856114	-0.4324947188719618	-0.6739756217274046	-1.3992908249789087
-0.22758700551905803	-0.6505634303843191	-1.3546181494691498	-1.2336336145197033	-0.14046557371582208	-0.9823064922409953	-0.486090142446708	-0.8719538313343407	-0.9256825772827961	-1.1930175038862032	-1.1698440122672704	-0.839304378004406	-1.1103484946387663	0.8056579182997792	-0.849544964773893	-0.23557777790169424	-1.0549993221578602	0.0019428825930537963	-0.4067941638982765	-1.1189537025891085	0.19052109387441668	-1.094097766500989	-0.6396148931707945	-1.2648026827925851	-0.8417643643874932	-0.6427093837248027	-1.1131144177153534	-0.5102960275884725	-0.8288819683839961	0.025395785683403883	-0.2727764670253439	-0.9750916788641982	-0.022660924387252056	-0.4639811765744584	0.21914835885113776	-0.24136627453164627	-1.098813819274375	-0.6218174940173504	-0.2968419037708978	-0.7171691762219126	-0.6692328084049709	-0.15032586673801296	0.6949794437880688	0.8973622219297888	-0.4262277027578426	0.4050368157466949	-0.31622337259536976	-0.5711512761124266	-1.346497999648282
-0.23133178009788438	-0.8032089452633727	-1.4374962892247471	-1.3053908047326377	-0.11710652592958856	-1.0714815395694268	-0.5945220688814872	-0.99220269903646	-0.9352920667973483	-1.2061322351698314	-1.2176866493966783	-0.8794482325504063	-1.1858184484887262	0.8027329216027923	-0.9047369104936684	-0.14926290038167203	-1.2384470410171808	-0.13627370263052532	-0.4009309839917422	-1.1640417419873876	0.09387776112666005	-1.0337500386614544	-0.70242535478254	-1.095494679365643	-0.9182700268994131	-0.6814661714998329	-1.2321378541381118	-0.5851341484360189	-0.7223599483986859	-0.07982062992325863	-0.30820735007887257	-0.8553317448898932	0.013175970624322079	-0.4220667010245524	0.2039188071760596	-0.22039473529918135	-1.010608486413857	-0.677724197648901	-0.19640691413175076	-0.7186432406077448	-0.7010394884572876	-0.27596235021619336	0.7074066767557836	0.9429681196234643	-0.3880731788412288	0.4949886161934428	-0.1729687866108289	-0.3729116644407403	-1.2649492085414349
-0.19419728447425955	-0.9200776040016534	-1.394443182448005	-1.4126215512374178	-0.15325036523826324	-0.991714630971311	-0.736053922942856	-1.044104270207217	-0.8127640060849165	-1.1833641461246558	-1.2068275172445826	-0.967761801893032	-1.1931538134008812	0.7328345597199799	-0.984743783470577	-0.12324462834144431	-1.4394908238874524	-0.23905248575316654	-0.28185490323555934	-1.2197900423660608	0.006412214157090701	-1.0066633080638123	-0.7725137775766917	-0.9684291660343434	-0.9707877007022823	-0.6753752720169042	-1.3223083537690794	-0.6550054697352813	-0.6617413548928218	-0.17043854164226468	-0.26973350377745275	-0.7463109853539454	0.10387121224334599	-0.4167485038184108	0.19080575175574105	-0.23264633043104146	-1.0270376657934759	-0.7451670463337717	-0.0849162393576137	-0.7395419506326798	-0.7243939225589073	-0.3955676226325989	0.662594565863847	0.8591725610717166	-0.28344860970659924	0.5629314499435736	-0.062178704908388525	-0.1593247638477704	-1.1757026090431324
-0.13259277964250887	-0.9836791062951391	-1.453205448565019	-1.5300669557564408	-0.268508515864195	-1.0253647889783812	-0.903800595161184	-1.0469663054416412	-0.6750863229117802	-1.1627156803157892	-1.3087317363947455	-1.017554419423612	-1.2247657782660633	0.6654429832966142	-1.0269313563220719	-0.23432414197961146	-1.4696766019764729	-0.3052269837058886	-0.20292061360517036	-1.2868243595945397	-0.06981534867519865	-1.0644479348922942	-0.7952228403945777	-0.9160995967849515	-1.035641699103775	-0.4881957777388298	-1.4242206345256263	-0.5397864762990487	-0.6022775393780775	-0.15674040814312126	-0.19679044585775926	-0.5519428002319453	0.17153613129996806	-0.4198593280499402	0.10962464217525833	-0.16708196700020644	-1.032625493055756	-0.7841568088243549	-0.05319692418029376	-0.7037580140203488	-0.604188178761753	-0.3203491908788715	0.5855801699909592	0.8573791413183862	-0.1645732379754657	0.6322362812435606	0.02986559155705625	0.02237411930833304	-1.0274697207646053
-0.029748247309687982	-0.9111308759564544	-1.4757186060825402	-1.5390705969099596	-0.2704458983691429	-1.0150043081621205	-1.0688713989361145	-0.9893009098844235	-0.6276494222532784	-1.1350151367793688	-1.3651362895770789	-1.0500845386397788	-1.3484154934130854	0.636995932263508	-1.0665398078445523	-0.2966339358763123	-1.5418193850436865	-0.35049583909780635	-0.20341763661847456	-1.3094259453181825	-0.14845385327211774	-1.0849884903968134	-0.8412981168399769	-0.8707631574855998	-1.1342343293365305	-0.448498003909791	-1.4934031775433756	-0.5773883234799511	-0.5588226123875171	-0.22695254093360648	-0.1973620373202626	-0.39110816522387826	0.17470903614691086	-0.4619828342923348	0.03487490586485423	-0.20555724221140048	-0.8529619241180629	-0.705449470411055	-0.01581395749665985	-0.7532172458944879	-0.41315486127153633	-0.3938165297636152	0.5811497879170273	0.8685468553534935	0.0060258071345118906	0.7786432132549116	0.1523458187356556	0.37331880246924315	-0.7959136111827733
-0.022577886708425476	-0.987432566628591	-1.506203875342225	-1.5483316918849184	-0.20630021988231326	-0.9659000222484053	-1.1885062462950953	-1.1418153955061183	-0.5295457971142234	-0.9976438403592723	-1.4302063316354225	-1.063000118116388	-1.3173051602225068	0.5125948423641622	-0.9909117508626878	-0.3715501129387842	-1.5545770159450165	-0.43184811113756555	-0.21654726075759698	-1.3487155040818681	-0.17090355491178247	-1.1261628604377552	-0.8905065146381854	-0.8309287723129763	-1.053195675507603	-0.508290322674706	-1.4943750121641535	-0.6596995892215624	-0.521419752406967	-0.2980347503424299	-0.13705479492946787	-0.31623355884924975	0.1315764006823143	-0.5473874359326689	-0.052144007841580776	-0.20976842501289905	-0.7673377582636792	-0.7059953304851556	0.03813871848245315	-0.8613107161671986	-0.3897105732949179	-0.18726401590646574	0.44503878656774026	0.9822184996629026	0.20420690996746965	0.7470831316646528	0.43617760772465014	0.5655486425069769	-0.6364803965909283
-0.15337640845731798	-1.0431893162270593	-1.4321358288264834	-1.5260924372289346	-0.273676786879592	-1.047379302508662	-1.1971107497379903	-1.2501623050406572	-0.5028057134626304	-0.8399714043470473	-1.3951714723727613	-1.056768185188598	-1.4651445761938544	0.3609243942044909	-1.0860356817506087	-0.447015425148384	-1.6734953667381958	-0.4530010067476762	-0.2308313692001768	-1.4051624901111879	-0.2235395440104134	-1.0912494642594806	-1.0136341987491169	-0.7663782121332877	-1.078740904116143	-0.5049753789196244	-1.4933736220344567	-0.5968309452603251	-0.4791962571313726	-0.35587643080351405	-0.19532856949199945	-0.24815235231979837	0.11124635058299703	-0.6256942990512484	-0.08996155631268007	-0.2179730659165698	-0.7151096633778334	-0.6933835927530451	0.03294145864704841	-0.9659930408311264	-0.25668961312009486	0.03154716729600378	0.4631833274738796	0.9821895938084338	0.24275880358017257	0.7357045986747701	0.5587997653942935	0.7357738662557605	-0.4858590325621937
-0.20909163822784488	-1.0143231709851137	-1.4703113546140916	-1.5446977120639027	-0.31428829605907266	-1.0805605341220996	-1.2266086136337617	-1.2571194463172293	-0.5279866777105987	-0.9154599798341023	-1.4379566152745138	-1.0905153129926763	-1.350555618142678	0.22690196387589653	-1.0974442481688569	-0.5036592683953087	-1.6961461073645387	-0.5536908266198618	-0.2722382731985729	-1.37730481874566	-0.3128915953477539	-1.105103786971211	-1.1298699355118227	-0.6337218571757223	-1.0328386672846923	-0.3481562700597883	-1.523467877651187	-0.5077813762791095	-0.24940433149277172	-0.38109392449733404	-0.21400777912139154	-0.2596383275623245	0.04760500610166503	-0.593649572647819	-0.07560734792629978	-0.29958475596311673	-0.7039512433788342	-0.6385693646546797	0.08016638878103495	-0.987255449591325	-0.11013550410636397	-0.0035649418523298502	0.5431753833636633	0.991301221847432	0.22350627110915983	0.7704845528793968	0.6629717136241219	0.9434877817528928	-0.3453469728731514
-0.33253422463338633	-1.1943454968628067	-1.3014492235719852	-1.631446872855113	-0.30440232950573015	-1.0507097758213173	-1.290929102312957	-1.321024931632605	-0.5699704303047771	-0.9594119681617392	-1.3316961398235945	-1.1862197089493207	-1.4034056257788947	0.2596279239506701	-1.110497099401297	-0.5265831270267591	-1.7873159271370347	-0.5250520861328369	-0.37192857682429714	-1.4420924131361201	-0.4595779085291685	-1.181534807322486	-1.2577102275337828	-0.5577832460546173	-0.823051784917363	-0.3784380234855801	-1.624032010552113	-0.5566068303723203	-0.3737312850921505	-0.4208643535035959	-0.2190067333460332	-0.21601140962610552	0.04653441584564527	-0.536075629788405	-0.12352250293451572	-0.40596943406148106	-0.6608897461887812	-0.5944782040974247	0.12309762653013612	-0.931569367472546	0.0005946222851977267	0.008448242054969102	0.4400377087308203	1.03840771042091	0.2632740104955201	0.7976474096755729	0.8223170447031329	1.1059031138458129	-0.21760300873058921
-0.2673739840267489	-1.2250818468388334	-1.2538755671947197	-1.6756830148116126	-0.41455492839429375	-0.991272775856449	-1.2354617830537147	-1.328687057008654	-0.6415252728719871	-0.9308615142619141	-1.1788211971070524	-1.2409880598783507	-1.4976682506503738	0.3078562424211847	-1.167228233183113	-0.6127326420794491	-1.826976065473639	-0.6087025475793306	-0.3092165437240233	-1.5025735756275893	-0.5047866992356875	-1.295197842984301	-1.3245068931528596	-0.5429344101753084	-0.6124865589516464	-0.27858128512303926	-1.8113225964482684	-0.7045743770171026	-0.41684211282579325	-0.46458804392871533	-0.250068271418883	-0.20646119125845203	-0.07409119991072353	-0.5745238735425083	0.030521299972237848	-0.3824065817755945	-0.5604919130659437	-0.5544350572465812	0.20997167102067094	-0.8951422770365298	0.17429897816852774	-0.03739236478296162	0.4462805198349966	1.048568746654743	0.2809915413403615	0.7927152843762355	0.9614376276570447	1.2591174397803808	-0.0952113864589856
-0.17390629597861132	-1.1532511595078645	-1.174071733805417	-1.7006322579090742	-0.43833143735195357	-0.980416529196566	-1.2459393944069885	-1.3634408121572807	-0.6134199298995433	-0.9518684949471556	-1.1393861358859685	-1.318148261651614	-1.419872101362192	0.3096792463023351	-1.1872275998648991	-0.5749744180210703	-1.903513154531892	-0.698665701983255	-0.27763530942542214	-1.5095600476281683	-0.6344079944032507	-1.3767184157985888	-1.3512493930916616	-0.418720698321705	-0.4255093031050043	-0.22187840555721622	-1.8320864369452354	-0.8203818715855219	-0.44233576022860355	-0.36234986061745283	-0.3095267628886754	-0.29407990304774584	-0.17666984664228214	-0.6057768975828108	0.04230383608767811	-0.4010888948357443	-0.6003465539005504	-0.4812491203933985	0.25887864423030954	-0.8751915934354347	0.26996639887961604	0.0970850442753451	0.5429609519712579	1.0827643724910314	0.2818413732862772	0.805406322342534	1.009750039582389	1.418657018515504	0.010091644918580726
0.1262928919197191	-1.2006993172257672	-1.2182379580077092	-1.7278881997888675	-0.5340867805202744	-0.8392380716978766	-1.2489638356427422	-1.3436660973013015	-0.45201686836457844	-1.0049486295755217	-1.0515262251641038	-1.3373086076269844	-1.5094358399358108	0.16857700852515844	-1.2620559964102533	-0.6954825176396945	-1.9375948727649266	-0.7870189429103449	-0.1366498044342217	-1.5315397225412868	-0.7744172060441168	-1.5586563898448216	-1.284503690188434	-0.36132855499757355	-0.3044765281165332	-0.1398900911455186	-1.7622748419259693	-0.771774067073179	-0.43749994611508997	-0.3404145660949399	-0.3340056539967319	-0.05008887272463651	-0.12570876336776918	-0.631286950122632	0.1724254547170685	-0.41338373266947076	-0.6184934243670646	-0.4324382200326634	0.2474062509056172	-0.814849210222356	0.438211053610276	0.23731109348561136	0.5923149357607744	1.138914623184319	0.240744672563806	0.82255359547894	1.024508452079783	1.4902345909679386	0.06402973968406142
0.37290601215890234	-1.3031101908272282	-1.346202886375787	-1.7000005572420052	-0.49006461287988995	-0.8522120531774353	-1.2888975864677634	-1.24528975553351	-0.42012120501009864	-1.0806493007168085	-1.0409717801321272	-1.3280481976249914	-1.6782889989660696	0.13159199513512793	-1.3629709728248165	-0.7716306784833815	-1.9680698750097125	-0.8760374438067574	-0.26513884588347436	-1.5289549640975462	-0.7615680153450783	-1.6233941710241546	-1.3586867564529639	-0.39358913756374914	-0.009662274601856601	-0.16501068269660385	-1.8315781545615657	-0.8422564461682731	-0.4680401155973559	-0.3451327190452868	-0.4292676362646925	0.20990974339855956	-0.08768573532530528	-0.6164879758810928	0.1205789497671392	-0.43368455540669626	-0.5610282534967987	-0.36093045590236356	0.30198037020371127	-0.6371133945335103	0.4214915580012376	0.2949235699283363	0.6679394652004134	1.269589193802639	0.21032654981000767	0.8268775331931224	1.0548765016105046	1.5393501384561452	0.1321549429178491
0.5840903160872319	-1.4073966489706027	-1.2807432879808536	-1.6399039480181838	-0.5086737828092217	-0.8029977539704719	-1.231410892011708	-1.254801761380662	-0.46052087231748784	-1.1205775937108133	-1.0186992556401406	-1.258703394897486	-1.757405829334076	0.05397596059276433	-1.4632844660815116	-0.7589526935304942	-2.048558087395897	-0.942578728537101	-0.30273107811606803	-1.5455504579783768	-0.8235149117630025	-1.692257452110581	-1.2923579515560775	-0.3828453682336345	0.3638153928240695	-0.29690205728655467	-1.895560534366771	-1.0286907435932324	-0.44615539457059794	-0.4599654355525574	-0.5109318320445889	0.17533317360609818	-0.11980189701275575	-0.5936157865528479	0.26173890112976683	-0.539622878351901	-0.33263804168528555	-0.30952509139077833	0.29786884623970405	-0.6451567303610144	0.4853445455542237	0.08938616305492261	0.7260836735349414	1.3006190001864795	0.14035900656630157	0.8215342388221307	1.1018191501824384	1.5743638200920065	0.17219654619466032
0.7823618345951479	-1.5723697348649701	-1.2860851206544959	-1.61399567577058	-0.5633843003404291	-0.7158519460942163	-1.112108883860191	-1.3649228557584283	-0.3645425303975195	-1.022711376734001	-0.980080423136888	-1.208854962447039	-1.7983606523448485	0.07779538638910233	-1.5217452128003621	-0.7210681269267307	-2.077573697422646	-1.0495491369907441	-0.36445712066806896	-1.5911434085381404	-0.897715584564704	-1.7572433226129944	-1.3217852286743261	-0.2620583478818731	0.7682004724237104	-0.2913371565541794	-1.9092828619270528	-1.0289181158739473	-0.42188530633814336	-0.3987001404145164	-0.48456524141137197	0.2731721842001679	-0.023163185416471554	-0.5897022711692694	0.28767341791999623	-0.5592275462288783	-0.4475834729887206	-0.30088159871076303	0.4221248149622513	-0.5120272586039523	0.4945545677415879	0.2092393514582426	0.7569680942290964	1.3060407330637538	0.10416788749025194	0.8146719031586376	1.1166801720890878	1.6029639114465748	0.17615893684175532
0.9554877404888968	-1.5417166336253352	-1.3073711768124638	-1.615952953416274	-0.6366539021254471	-0.4740957320247177	-1.1203329561744715	-1.4038353451581393	-0.31920186515304216	-0.9339583063652566	-0.9461805951489313	-1.2049872259856287	-1.8087863858030147	0.0865021224205239	-1.6279837389601197	-0.7217433742773213	-2.0895382310418804	-1.0560729339757144	-0.40049263171231464	-1.607975450441797	-0.9760382189053949	-1.785934807720201	-1.2657715840078878	-0.24475550743595872	1.143294104412594	-0.30373334554031056	-1.875755488341942	-0.9375202926464663	-0.4317972543480356	-0.39003554068996593	-0.4770320153801418	0.40770147358433056	0.06891834119554183	-0.505450827721205	0.36225316074939096	-0.6241203116369746	-0.38324294854843344	-0.29020980292544557	0.4335869259232221	-0.4138297004076218	0.6822310728245328	0.038304493078339975	0.8973845989295608	1.2960179422208564	0.021177402289139304	0.8215389977234228	1.1454874024367714	1.6190512476701304	0.2017415641531805
1.0177123866221058	-1.6280614731483047	-1.3187877765960825	-1.6564365282766786	-0.6322024557332733	-0.22571743426338645	-1.2298026327803424	-1.3745460738414619	-0.24177429788904564	-1.1001065520443658	-0.971762562507066	-1.209988179632298	-1.7385327705776645	0.14726685015406837	-1.674938368181456	-0.7755915575910677	-2.1013453963015523	-1.1044881867399565	-0.39882863840413313	-1.5008559713432272	-0.9832180638378352	-1.8383601954593345	-1.2506073277507332	-0.2932740810810307	1.5783008488822985	-0.32984955845350533	-1.8282710352384766	-0.9645526761607881	-0.4150819085311124	-0.4445371149438169	-0.40535754106264255	0.38376293032190983	0.06914967992978224	-0.4312999866062344	0.32062538489997855	-0.6556061945699307	-0.30120937536362047	-0.1813952929336547	0.5299086265382301	-0.3028394865493066	0.6549946945976125	-0.016804674815944075	0.8986896378340198	1.284410356487314	-0.014168573568972187	0.8545981332207543	1.159617151652108	1.6002453937553267	0.19262306580284588
1.0819170422606534	-1.7152052054554658	-1.3304506171585304	-1.657813304949189	-0.6567096885781185	-0.039588430308107214	-1.2332618483094708	-1.4844910936065596	-0.20655420249826442	-0.9922903056069303	-0.9844320352988083	-1.1760497602581679	-1.8192961823726592	0.15927832365009542	-1.7317523751582917	-0.8615803861174836	-2.100498698105094	-1.1235910536304157	-0.37954221217314543	-1.4582440400103793	-0.9406065392266001	-1.8922705128203414	-1.179544610228525	-0.34152183478178577	1.9126800498983259	-0.3275596962756871	-1.8216789572106056	-0.9660735842083309	-0.36631185376355735	-0.4261567623714246	-0.3929862051466989	0.362427541254822	0.13733776493774114	-0.47125176697356236	0.32199133899733995	-0.5938354217704457	-0.1639150543294107	-0.17736191481130847	0.6480132067019967	-0.274511561065186	0.761503370415326	0.16304998437584706	0.9222100052486951	1.2063771171850566	0.0285598337942068	0.8240298066598104	1.1319776452858088	1.5520040407699445	0.18547951294853923
1.2178997800044962	-1.7221524363274905	-1.4312653264262187	-1.6118187834558628	-0.7456134309978549	0.19430183329417994	-1.1617150660683797	-1.519951889801072	-0.15675175944404166	-0.9694729953480584	-1.1504682137391922	-1.1114715821041963	-1.914881704995723	0.017973681561811995	-1.8238832322036285	-0.9509803481983555	-2.0624232211257474	-1.302991546447673	-0.23499363485615662	-1.3225399372198625	-0.9170906245787309	-1.8915849405295806	-1.027866667525923	-0.31154478960196275	2.0718404689778103	-0.16459114245080797	-1.7366793382384949	-0.8613524675886606	-0.2155511051970172	-0.40679700813907493	-0.28890014863463387	0.40798728140706475	0.14249836745766425	-0.4360254981647379	0.32488352468158405	-0.45528053094063187	-0.05635228520665625	-0.10270438414375789	0.5430963740063034	-0.2601193076680236	0.9365165121693513	0.1852228626488136	1.0147116128101934	1.1161016201272307	-0.036143147067303094	0.8071585497983568	1.0805255299575482	1.4762057085369356	0.1713694856863015
1.2943616461207452	-1.7026238148983055	-1.3931518930540212	-1.5557351195188847	-0.7705926289987183	0.21570795434499318	-1.224016874957829	-1.5502053204648447	-0.05124381509076544	-0.9230014308679001	-1.2503716887968273	-0.9819086344024175	-1.8899286958580999	-0.004883113798439559	-1.8707615519317033	-0.970650604117262	-2.0368010028074712	-1.3269390996978438	-0.26425972468111963	-1.3291901895811045	-0.9967626486063794	-1.932341044376273	-1.0489257645209147	-0.2701986075070836	2.2188303742731694	-0.3412359316102272	-1.6952335438143329	-0.6929090539611586	-0.005588268695348298	-0.386809620482484	-0.19438546853919675	0.5245357203812685	0.1756179694085142	-0.41313724659462253	0.2624403541494267	-0.4524456644321223	-0.02646360230959764	-0.034039700247183766	0.5800994618421861	-0.10929360857786771	0.8625114487309793	0.3710618468302176	0.9783235280465418	0.8993488081975464	-0.08219231671597046	0.7713202159463235	1.0119013686896774	1.4034081883607505	0.1535574772569297
1.4567816090553336	-1.755708828569842	-1.3874900072427314	-1.5304319594086044	-0.7250561456393882	0.23451991136020087	-1.3277798673197685	-1.6864015016995277	-0.0286816596402783	-0.9185947767142967	-1.2436952598342266	-0.8838937043221785	-2.0520393829046606	-0.08160576475057739	-1.945749518785523	-1.0130598923076959	-2.0077657309350174	-1.2510130329665359	-0.19618287726733902	-1.202761577276961	-1.0485402988453658	-1.9385286176296705	-0.912981148963169	-0.35646885493805974	2.3791003440530005	-0.4758483587997845	-1.5967311118540413	-0.713356169531471	0.06909414235647607	-0.5392425226264537	-0.11227628006962771	0.7175464161672508	0.31103596514700216	-0.29474667117720654	0.2953691482299251	-0.2971046513818346	-0.027920692903943178	-0.015060652522877005	0.6059716895659106	-0.045472272216587735	0.7989449666765596	0.4326550919280884	0.9782807767720847	0.7685246812017584	-0.11712480537557061	0.7306506455023496	1.0012516681713375	1.3479327553729925	0.13042478233298266
1.546247192215618	-1.6250099325088325	-1.3415861933227597	-1.4767412221527507	-0.5945603515940869	0.22808402832849195	-1.4234988833101445	-1.7553432146043584	0.06512115522073518	-0.8639917843998768	-1.2937132382147556	-0.8168807041157349	-2.0521628577532747	-0.13435126097969757	-1.9670690164435443	-1.043490939759465	-1.9831042814089854	-1.1861794434325732	-0.19512223928649228	-1.1214509958304268	-0.9307403653051877	-1.8797550390986626	-1.0561913618163687	-0.43694309776893947	2.6046638490684204	-0.427275159515563	-1.7052612497437578	-0.6322009328017044	0.21628807575489387	-0.4083775056480195	-0.07101286774858488	0.5704083510650461	0.4053694262069622	-0.18222822983973344	0.25504238001071033	-0.30227437066674917	-0.02005142349642162	-0.026492554448396977	0.5837182852624829	0.036781464041653014	0.8027765926318606	0.5344198218630789	0.9269049952108407	0.662188840045953	-0.12469417060419033	0.6919607779959717	1.018095508521624	1.298018291879447	0.14037867429503378
1.5610931715826015	-1.5717434703821056	-1.3342425455280031	-1.4666751972584484	-0.5507133975229241	0.19258914550188694	-1.4193386568920237	-1.9033613250783077	0.2168470659528885	-0.8124008414807035	-1.2737296107196834	-0.7235808771445369	-2.0527211589021217	-0.20326043539234812	-1.9304904626809858	-1.1285112956658716	-1.9724227353509503	-1.1228147103534494	-0.20558630564437794	-1.0520806405388885	-0.9151099291759562	-1.8575451807534287	-0.8931351945123678	-0.2818106149771843	2.6387504072587697	-0.3168585409414174	-1.5710718767800782	-0.5186575772362988	0.3852594840240953	-0.3746401303958503	0.024650476559421503	0.5715430858198797	0.49405927860233667	-0.057724919036553135	0.24693664525144426	-0.14948915770486998	0.03215116878104602	0.03770478265249421	0.4338520403242687	0.07365678569513971	0.9676768091174625	0.6840221446479835	0.86248669983977	0.5670144290438495	-0.1549672358361844	0.625406591642933	1.0435252995815678	1.2752591693085231	0.11406585880179605
1.4926095347781694	-1.4775972961873238	-1.407299372707058	-1.4717402868939096	-0.38744015899701784	0.17467605188840604	-1.2966097406647008	-1.9159826111183267	0.37307719649616716	-0.6948104730894713	-1.1673634410746037	-0.5808696961595238	-2.0142439085180612	-0.2355017916443928	-1.9145954510636845	-1.1703385904336998	-2.0242966454257507	-1.1242656066549501	-0.18624912989987702	-0.8995300164515296	-0.7856470508777689	-1.6862211220022842	-0.8929199760256374	-0.19925293793055132	2.6394758295721963	-0.31133608970087673	-1.494190322914831	-0.48970087696819853	0.4939986473670953	-0.3262878193568845	0.04387432049937335	0.6547238108542328	0.5607371243809093	-0.0767709715769991	0.24079218988613701	-0.13039816849557426	-0.05273685087650483	0.02801612042391958	0.5073909607487244	0.3281793031988287	0.9732695710227371	0.9261055982703228	0.8488501683217073	0.46959918593229366	-0.14810704071415637	0.600328133612784	1.064843488256563	1.2454449826743694	0.08166362802913728
1.4262566671623844	-1.3932111510790468	-1.3421879575315396	-1.4633572215053334	-0.20739832145154646	0.15333136546399506	-1.3012705616550935	-1.8723029975714518	0.3920042070114266	-0.6833891515528995	-1.1997072787350591	-0.5282902049345588	-1.9271065798030054	-0.36885045512670167	-1.9254802134086397	-1.2286352521572268	-2.010532274055511	-1.1048289168500747	-0.11765001897400822	-0.8530006292641547	-0.6423465739980849	-1.6745860710533926	-0.8104586488156891	-0.1489054863608043	2.524664276343677	-0.3723344159371165	-1.5168092131878435	-0.5710839443345294	0.4798565187194779	-0.3507935955169592	-0.039080324128182756	0.6491156777943503	0.6827680065647839	-0.005339279694881409	0.21831707524576233	-0.07954707833447583	0.027088183952103096	0.036417889909038444	0.339830840901523	0.2870274164258538	1.0257236959933913	0.9643012820732173	0.7780405574194011	0.3862849726962615	-0.17383790071798247	0.5933496807577591	1.1063757305548485	1.2024341082186243	0.08477812540947822
1.5953169768631847	-1.2962485913597663	-1.2443901856734796	-1.3935407739527457	-0.08132497864512105	0.15655800055905644	-1.2292563789390647	-1.8248968279271403	0.5102826999210113	-0.6340872728426916	-1.2312002864516258	-0.3669217960718111	-1.7880799283898625	-0.41705432623407246	-1.7878077577552745	-1.1327403388416295	-1.9693462881795838	-1.1244756634081337	-0.05747747541901962	-0.6930434330279318	-0.4962804998962301	-1.5866095825524325	-0.9379852455240542	-0.15261637014407087	2.3979709964996143	-0.39409893995096723	-1.5603939831202065	-0.6949357229651871	0.628560047075789	-0.3697548209570176	-0.01885347445332964	0.5087197817785648	0.7669812817122104	-0.13576246820728918	0.22769513727532745	-0.037913919752157944	0.008056254503113891	0.05278708251344551	0.3856897092616209	0.28131837921246156	1.1264203664508334	1.1133909942564644	0.5603383662586164	0.36408401968813825	-0.19453716951099323	0.6105788069963927	1.1399723634697443	1.1894692230874648	0.09985583429925339
1.7623716566097527	-1.1919089947402302	-1.2742679250000954	-1.3425884762453897	-0.04079194047575816	0.14798876587811316	-1.118451086135052	-1.739223775796234	0.6037997802492066	-0.49439559618861784	-1.1328704735744597	-0.3366911181879962	-1.8915141820978625	-0.4797526294252221	-1.7792721029230343	-1.073731218029668	-1.8900292005767958	-1.085731086506639	-0.02426040170901967	-0.7065182771147785	-0.4448699890316	-1.5712527203876068	-0.9897028226527134	0.06037785390017332	2.2894077474640815	-0.282076605740902	-1.6519271673030893	-0.6745689446747557	0.6497605334839837	-0.38665141839055817	-0.16371561788408315	0.6948627889267996	0.8362943308493598	-0.06996620834697412	0.28547383175300683	0.06864172430826622	0.16811040020758933	0.1190116840652858	0.24152350686814797	0.37362438375562396	1.3388250430214492	1.143777559685996	0.4729232603306025	0.3491095302971516	-0.22644249817014367	0.6616113608944744	1.1569347104617047	1.2004270641316723	0.11087532185330726
1.8992059349867874	-1.0393459069878555	-1.2690916351411115	-1.3812840315828385	-0.0033703583996858967	0.06599893542074396	-1.0687904738362197	-1.5286828319575423	0.6933952446158046	-0.45509862359240677	-1.031224146594228	-0.16797107365265856	-1.8122984980890806	-0.542854872550555	-1.7169358004127606	-0.9543234617826167	-1.6775500244638692	-1.0547831855111691	0.07600358623216863	-0.60115773119068	-0.5022120537428307	-1.473951580419674	-1.0257891513395392	0.1420507882105683	2.1461237138727447	-0.3430271126915446	-1.6705071254041655	-0.811777073877084	0.5911554054140897	-0.30657283142105923	-0.07107786443716	0.7376459225711847	1.0017734898786967	-0.17532122213214277	0.3413662418212894	0.07356215895001747	0.15166651785717544	0.16561704911883504	0.25267300080304295	0.4888137974943847	1.2531660603584274	1.1017290638663622	0.40370557188502926	0.35052591716611065	-0.2390962027993247	0.7029900076310014	1.1849499695942907	1.210754906774658	0.15464911379692808
2.0012346807533925	-0.9474385614044012	-1.26912025420065	-1.3605975350384572	-0.00712902773625469	0.03565570956760091	-1.054501597126126	-1.4093272823681704	0.782248073821791	-0.34332613599478085	-1.0016400463206123	-0.1474362370180497	-1.682880434548517	-0.6240904819194357	-1.6368563132549956	-0.7454449133130236	-1.6287620306464496	-0.9971442263570992	-0.014829584705640553	-0.5692030946499408	-0.3937956799163346	-1.3651731517587546	-1.0599555012177464	0.2060342890139674	1.9617876861253705	-0.433392305371993	-1.7619083289343613	-0.8814751366650663	0.5889541314489575	-0.2532280023953737	-0.20295055444203774	0.9099245113019775	1.1700570458109205	-0.20074719714382366	0.4613072990899851	0.016619033726250766	0.21502148183776768	0.19038045735852105	0.27298149837759145	0.4380302142296615	1.3255433566698591	0.9895178347965288	0.330398386527637	0.35474491514223605	-0.25520637908439275	0.7090404747340286	1.2178890351681835	1.259793798719693	0.1901356344502522
1.8987297749418903	-0.769254211173254	-1.2613732274643508	-1.2743917739929782	0.011611736466203271	0.14179356326956222	-1.0119889002176752	-1.1548097841989011	0.7894069159897978	-0.21935878715459167	-0.9452500515672263	-0.03882009878741901	-1.6625086869405163	-0.680066380737409	-1.6224776976330033	-0.7219010893927738	-1.5511960248142116	-0.987500635175995	-0.07626777816511776	-0.5296097718397027	-0.282494156558376	-1.303478795073534	-1.075698637727456	0.19765874853855642	1.8327481832561676	-0.3730283245230372	-1.7435208722496103	-0.9661714917957918	0.48935178813573177	-0.06915590292013216	-0.17597143741188398	0.8835985252441709	1.3937918680724966	-0.08715856740140207	0.5027175822101639	0.1973383419830713	0.24065578094607734	0.12635685880396266	0.3521674266205381	0.39955665649341227	1.584821975848354	0.9013797028038477	0.27641815232516614	0.4609818480047078	-0.329982798959986	0.7353324525937137	1.2990199827416204	1.3079674469588598	0.2065133074639959
1.6319517320780172	-0.5950176493309154	-1.3273550119849566	-1.1123492182258015	0.07671281894638748	0.198774442698973	-0.7323789023181194	-0.888557818151704	0.9460074278927644	-0.01782736090923005	-0.9422919410275453	-0.020953124071926538	-1.5610153881604656	-0.6720941824849214	-1.635016435296712	-0.6873154798264136	-1.486569758069929	-1.005418295657993	-0.13251166493585573	-0.509607775501226	-0.1703579801390734	-1.2222740850746765	-1.1670528183543014	0.28996208849241084	1.782888871336732	-0.3313667595338985	-1.7801371892167357	-0.9090571582913277	0.5992893875637393	0.01074673597153324	-0.23749923973789294	0.9562411139458675	1.4044070652534195	-0.19382093690080432	0.6388875666077652	0.2405407454484476	0.3881689784510889	0.1789165459943023	0.30409998234753965	0.44649955470593383	1.562620366962968	0.7098303400143217	0.23328324143216755	0.4491430154354171	-0.3666589083362047	0.7265789295566623	1.349785626669934	1.3330927930330994	0.22480342769857736
1.4368578717371085	-0.6265423511856584	-1.408858514366813	-1.0662082732878497	0.07693154825758355	0.2265593326005168	-0.5969929979647013	-0.6924068600058335	0.9333821807764728	0.2057383916380778	-0.9458101933603149	0.007456447863642921	-1.4947146595270477	-0.658221979227561	-1.6585891690756411	-0.5089241822380766	-1.394611808605799	-0.982955945972736	-0.16600365869565015	-0.5184706362394402	-0.12533305587682012	-1.2128018091836827	-1.092886433119069	0.2690846175359261	1.4938181662605756	-0.4260344827274052	-1.7725089794008297	-1.0497192071665566	0.5830194620340281	-0.10190352662541154	-0.2017203099003849	1.0915413242350187	1.5093158398054727	-0.20799448067610538	0.5642263549299618	0.4543765093894792	0.3930224428285157	0.18474434114626345	0.45737721191399033	0.5310348977560722	1.7044816648108743	0.5877587661164647	0.19109448374490187	0.4642595205461844	-0.41397110408380156	0.7182594183174673	1.3681295876794732	1.3693859796186192	0.24931212631464078
1.3128082084919526	-0.5716781474640278	-1.2673986865437334	-0.8742824621261367	-0.03673911772523434	0.35692908941433565	-0.41206755168282144	-0.4052005340496859	0.9149199101763201	0.3012043466843275	-0.991241112346879	0.1521120844829416	-1.3927499205741558	-0.6052544711575045	-1.6507424445144416	-0.4323239753682821	-1.2838818376790708	-0.9438159327192605	-0.04491451390341174	-0.5456786025116209	-0.07961010976384279	-1.3408543199083667	-1.178494088561071	0.16990911307068218	1.1947562542055066	-0.4881907159382279	-1.8041790024378197	-0.9468579041319642	0.5026390551189533	-0.07169190664221736	-0.1869999077958338	1.145094655854165	1.4439679496454558	-0.2987893491402468	0.6500786072937987	0.5445139556215602	0.5500506074009716	0.19693814325132306	0.5339069852710856	0.5842418096962974	1.87392040052266	0.5574725588347034	0.17960226615089064	0.4580233966386665	-0.44665886422419004	0.7304022308548933	1.4145075954599124	1.3783769404083746	0.2895516407962232
1.27341984576743	-0.5417177442172301	-1.0892099753328002	-0.8054502698253028	-0.04504185686035024	0.3635176633099492	-0.35424635193987103	-0.27240859912301935	0.9761075449300533	0.3454091076105178	-1.0308924494288587	0.003829004517738066	-1.4113788656505653	-0.5395599388508667	-1.5559115544844946	-0.3205320141587783	-1.2376692635387556	-0.9327206026021149	-0.06733559527070906	-0.5992791628539488	0.02510099194872196	-1.4922042561867352	-1.2160878407377405	0.1953963659485653	1.0492254840777269	-0.355003091881536	-1.8853053762015854	-0.9341975599736486	0.5498950400085217	-0.08617855034741032	-0.07993748218530863	1.3509644118342878	1.7133237093667553	-0.1620510409944964	0.6742147927783212	0.7902061223565053	0.6587726540175037	0.24395708158364116	0.5682779183004955	0.527898283280516	1.9671386613266417	0.49861093707145027	0.1426370391820783	0.5009762396026415	-0.5324992168991044	0.7517658905362746	1.4807846026211418	1.400384425542504	0.3224882318217633
1.204515201731449	-0.5231792203534835	-1.161487964039842	-0.7068521166697926	-0.04352996672405026	0.4966206814266981	-0.3815484680214493	-0.12772032834895927	1.0682824593793252	0.4373896674046612	-0.9029912437067715	0.07584452366874941	-1.4899241431659187	-0.48186283397908786	-1.4451551600495547	-0.25178796412436083	-1.2382522501428075	-0.7821047343860273	0.14562829380812586	-0.5147960782478469	-0.014857824966204978	-1.470987939196505	-1.2013944850840734	0.13467041465331547	0.9306624611711973	-0.3045313022497507	-1.7736594700190669	-0.7253587869346885	0.6152689266891564	-0.11145549774565333	-0.018795167132090528	1.3785545371275918	1.6140306649141867	-0.11834734247422211	0.7494468059667219	1.0358541623434347	0.6130239675593883	0.2634356276286526	0.6993097041031745	0.5004824434735308	1.9353226878163974	0.4058204208815931	0.10259034535178702	0.5316893383636108	-0.6083525789820203	0.78298809013478	1.5032661796686795	1.405206380518706	0.3351160083240593
1.0791891554102164	-0.5088100764900528	-1.1288487898314599	-0.617602825098243	-0.10558995019560449	0.4592033057629184	-0.21921568469653435	-0.016047884989014178	1.1443247946159398	0.4900849210302186	-0.7857867552635521	0.024378043481569592	-1.618569826953332	-0.35532688119564126	-1.5559734186656216	-0.2572274886627168	-1.2124990346242097	-0.7622805530691192	0.17947244622915598	-0.5827777081276505	0.0647703170152305	-1.540117239698	-1.1075419818456924	0.17129567986299218	0.8099590970008625	-0.07283703453595605	-1.741048023339107	-0.5199134167068633	0.7058607835963929	-0.15273340522710402	-0.075198814238876	1.6447145393764813	1.651902828568467	-0.09632933209127997	0.7994377124140593	1.277693550172009	0.8381381729110778	0.23476310209649814	0.7599614348157362	0.6371107842646112	1.9293923320664852	0.3971347368112981	0.24021827442214133	0.5158828630744423	-0.6095892309860763	0.7953003195582119	1.5240929993416064	1.3982775456433345	0.3350326772904716
0.9522114938844076	-0.4025132203798313	-0.9474336569244063	-0.6211745185860259	0.0336341904135931	0.4541154017036465	-0.07092215591993754	0.037847946463936064	1.132364888285983	0.5699418403447323	-0.7807342524972501	0.11248583113472266	-1.5428290906873978	-0.2676972315291134	-1.5280258743002013	-0.24600362924267688	-1.1594190426479485	-0.7614631975653274	0.30764003381542754	-0.5644520476057766	0.15175088130901332	-1.5152109887144944	-0.975843406064965	0.04263102776796518	0.647619255553386	-0.08752696909190436	-1.7141892284533733	-0.4601410359598578	0.734010378944332	-0.15975144260264518	0.04241948294550876	1.5689430453594242	1.7652071863143786	-0.07460099593242725	0.8396208398307795	1.4202579554977506	0.7620655756672117	0.2181210266666031	0.8230928973232331	0.4922295094526789	1.9426521967627177	0.3159246100164804	0.23547513302455386	0.5001467672570226	-0.6572567444007162	0.8058936338348662	1.5609182156406762	1.35797256596005	0.347486500260154
0.8123685540721596	-0.4132928555496768	-0.7699882806293892	-0.35195475686992783	0.07951763978752903	0.6214514164528995	0.06662631953551751	0.05393093618168189	1.2386895915069864	0.6076051797468639	-0.6660730020041006	0.01604043391536581	-1.6020734905249896	-0.10644192783747326	-1.5145385008431718	-0.19119538078915255	-1.188203494131884	-0.7681440857038246	0.22432759170966615	-0.5981974489156439	0.23680055732842592	-1.6074880379703447	-0.9015898349905396	0.1812022927015349	0.5052310148873729	-0.031316878579552745	-1.7048956047707062	-0.3910784766130364	0.8492121970275168	-0.13887374371731148	0.003766721028227857	1.7857759042226273	1.8548574486080018	0.2109103381616229	0.8747314195505458	1.46692350271436	0.8218663864020377	0.1973139472808903	0.7449072487953969	0.4965414087646159	2.1075661480549273	0.29845758801629685	0.2030539165170438	0.5071809441031285	-0.7150828265467798	0.8221586066716803	1.6130553571659376	1.318424961403918	0.3518374218513518
0.6804631284733138	-0.19395419045444967	-0.7642583692506368	-0.18863720341442627	0.24536634979318453	0.6224622953055098	0.13753523964436307	0.18041037683656974	1.3316812648239844	0.6324872254777878	-0.45669775323826006	0.11028400215374283	-1.6349288136685156	0.024148936574061683	-1.5045513376341737	-0.30691110150526824	-1.1447127547979086	-0.7042460251490688	0.2906533123912696	-0.6758470948649331	0.23607291565537278	-1.7413918819781375	-0.7469574597558608	0.21308411285448559	0.43164320818357493	0.06282189984188456	-1.6140983539102964	-0.36100013791140856	0.9405969711033952	-0.20187048190628426	0.120268842360201	1.7155634925389793	1.7063634054097236	0.3924347183816015	0.7607937019633069	1.6449309553287155	0.7745138415265964	0.21312132230340858	0.9003398655499639	0.44833709776199504	2.1227399002886322	0.391136612576365	0.17070132705537172	0.49954854174715246	-0.7320692088726359	0.8568662255766641	1.6298659578484376	1.2534623721643143	0.3846656825332276
0.6827548280782976	-0.12050494355849435	-0.7404043481981846	-0.2989276191375854	0.46770590275462565	0.5862837283346604	0.31754498086060073	0.23606215898847438	1.392518753066334	0.7446959263597741	-0.3567984377317531	0.11033781658077997	-1.5799636586023935	0.21856057321044348	-1.4833244553584257	-0.12387553487163801	-1.0941983331774157	-0.6038302300292868	0.36792240039172575	-0.6225446913747099	0.2905711532816115	-1.6111752768114296	-0.7095356269163665	0.42343037320830446	0.3181039766049681	0.06170910716950564	-1.6666648255802343	-0.31848196588400207	1.081816071297886	-0.39048030905575914	0.018890981205411012	1.9570614602972802	1.7146909595691233	0.5289106027274018	0.7297784386341104	1.5350586270146096	0.8108123462720471	0.24837986066526624	0.7314869280013341	0.570015870450588	2.0692794119179925	0.4464733112087969	0.16490065413175786	0.4839004202694201	-0.7803951955226096	0.8729751064510911	1.6374778417716436	1.1822168972297544	0.41339718127634695
0.9112525131444033	-0.18392601572995687	-0.6404901120091266	-0.29609681598085413	0.4689071305341521	0.533403373119951	0.30859016610768203	0.2290685411955707	1.3098492241437014	0.7969924103782076	-0.28989465755866733	0.16409480256566614	-1.5286854149521907	0.36394668396089164	-1.3857620834263946	0.02178809111038079	-1.0417329731962952	-0.5452402855710207	0.44831929637190554	-0.6579335147970926	0.4103072172458474	-1.6329806367921678	-0.569386242440612	0.4090158371062479	0.1721089361965957	0.27257849782276855	-1.7195939303034167	-0.17018273627871322	1.1455905883890973	-0.3371379221382246	0.10246074810379444	2.0229794878656504	1.7570196919318064	0.7495107618752794	0.6408039608228258	1.556726572972322	0.8667135650070439	0.20282164804585917	0.872418805778312	0.5259765928560662	2.186289695194837	0.5398128178288778	0.1114278100550711	0.5007940070418623	-0.8239697424584204	0.8901299938295647	1.6461909703406588	1.1364060298796885	0.45383252368686006
0.9360819187697039	-0.15781306033912837	-0.5237788795376652	-0.2610276152397753	0.5329496000824527	0.4822038819287998	0.349215122582052	0.4235648916494984	1.4435253006655806	0.7257884248791425	-0.2327823567519199	0.1872038874139246	-1.4630289709315694	0.3954237188443858	-1.2517989978715398	-0.09931532721116135	-0.9366881826382683	-0.43875330859060646	0.5423039046925562	-0.7023218633364715	0.46128740238985594	-1.5769663528196196	-0.43140224971140084	0.6249089669868306	0.1863357804318489	0.3378449262933593	-1.633154186974555	-0.04105042046527084	1.1360827643359095	-0.2596388991227968	0.09017447697842812	2.096108391462277	1.6795506285143056	0.9191047734778317	0.6896677083432647	1.5440678380678163	1.0321620174472472	0.2791589660716958	0.7705121706004642	0.428502911089678	2.098882412849698	0.5326450507436069	0.10236791497092326	0.5057934630886393	-0.9224764007189561	0.9160593434107765	1.658074874175957	1.0741027453668472	0.4554574788418203
0.9608132172146882	0.045192929395433665	-0.46905494888792204	-0.23845490049086132	0.7099781278273479	0.37938402493612117	0.24266832880485073	0.540676998354715	1.459492231243441	0.7690566272173219	-0.12357512009657286	0.11784528011600562	-1.4330802475048763	0.5361486978197469	-1.1528176001340447	-0.04382653354279147	-0.9328928699316563	-0.45137464985967474	0.6033465741657579	-0.6333006174202518	0.5128460123661285	-1.4308710950023493	-0.34495023530784147	0.7695482491327177	0.2209438136337928	0.3934583135387882	-1.5994730799825896	-0.12775126295480219	1.2996621563090793	-0.25276885117547	0.14276808010257808	2.0809809238254817	1.6461071550033242	0.9917315847744315	0.7407354941369949	1.4526672888602858	0.9655073027690056	0.31878835079752493	0.8546131397789475	0.380682641084147	2.0367073822309725	0.48796058544894744	0.039701296819027995	0.5148485361949808	-0.9946999547335688	0.9445889566581002	1.598678478246621	0.9902534352045453	0.4753340136283274
1.0997924921772622	0.09985300360497504	-0.46344889081084534	-0.22729337542313788	0.6707139727952086	0.5198738455848353	0.11804893397812108	0.5585931387127644	1.545831744991256	0.8276277604481102	-0.00661748541447873	0.3194011332106531	-1.2393515293141357	0.663034235486325	-1.201985928217675	0.007517833055649912	-0.8729401858876017	-0.2710089673274052	0.6303377969087601	-0.6749018475595258	0.46853252270433227	-1.403031864380652	-0.31875757070534594	0.7867600733562415	0.1303143859429659	0.35725974371960983	-1.5485415160333031	-0.07131543500396802	1.1602512691199163	-0.2214570707729094	0.020398584888172117	1.9672642908946227	1.4730666354889692	1.067643955339303	0.6943477137734841	1.377700930908604	0.958950201798394	0.3220468927724794	0.7598176831063246	0.40852774525325514	2.040559546214843	0.3990824689260674	-0.04459994128160469	0.4818858078905904	-1.0509403676867544	0.9449506331563147	1.53591764985607	0.9150820833476304	0.4887211441741921
1.3879413223399077	0.13532606087495086	-0.4212866993159329	-0.15050422020654602	0.5857351616029808	0.41644838859570577	0.13536645334166547	0.5942832158670749	1.5991988168437066	0.8504055159618901	0.06469843462876693	0.379983309386252	-1.050614201440014	0.663531869629512	-1.1123061227930529	0.09681517780932233	-0.7593021997702948	-0.3166324514842963	0.4940149370361525	-0.7242773912797691	0.5559132340318363	-1.3935952795218198	-0.1644261181737742	0.7407394161415228	0.1514392364126788	0.5469475074978435	-1.6098190245222586	-0.12515351450775553	1.2951446968504547	-0.16656510808727468	0.0540141533615728	1.9732509949459884	1.5329868758212442	1.1409187950148443	0.7509922558886817	1.1720355277854047	1.0616704683005735	0.32408926492311035	0.8230458093096443	0.41594517485432114	2.1611999260416352	0.3706183892647584	-0.09102546277085617	0.4918734089976133	-1.147919672808631	0.938470913156722	1.4774273961746647	0.891922355235965	0.5224233390708194
1.6473488313140519	0.1596243002745219	-0.4389174825316096	-0.08167998109701233	0.6820796126478503	0.49274028917521023	0.0050493421246388115	0.7016950375637755	1.6464018121428403	0.8897067106938141	0.14657183097687365	0.4096514369871632	-0.8684835219443574	0.5792753355854192	-0.9193356426966328	0.15206614344102687	-0.611366006601072	-0.20329774472646625	0.496490654044614	-0.7888843777612903	0.47318451140363144	-1.399704298674099	-0.14814445008803956	0.7479161446659127	0.11583896366164562	0.5062843759822621	-1.5326181862412789	-0.22692309724520826	1.2387814208791443	-0.07944336491552337	0.11944245589118248	1.8607124179243975	1.522091559086665	1.2403213635107138	0.7482686608417559	1.1532501767537182	1.0923621404169126	0.3681867518296074	0.7544051084422868	0.4676109438347299	2.16177113996127	0.3033564769139332	-0.16333136827913725	0.4881860273884522	-1.2536635292251312	0.9265108424289202	1.4343979236230198	0.8222235321140964	0.5354448547068172
1.793589151068522	0.19642500941082078	-0.34295005093674974	0.04909480805625565	0.5973450741161535	0.446970754868888	-0.12019715051244617	0.8777699286055685	1.8325724029005706	0.9106988361278784	0.38834574028703545	0.47532609579078855	-0.8425028062956106	0.533566212403358	-0.8790270199178177	0.344987985458364	-0.6221178348648971	-0.11487873015471228	0.3944425119100726	-0.82560161410027	0.3997955335066464	-1.421643852425048	-0.08278578626627836	0.8636470964042294	0.09217872766258592	0.5432274857844044	-1.5657405193605745	-0.06432399849592337	1.3072667581738149	0.1023272802078532	0.16271382658744515	1.9187459953859047	1.373660476092828	1.3046168561098503	0.7723684763046665	0.989787273045539	1.235522186085084	0.35203001125196404	0.814554922391121	0.6732838096158114	1.9663838887766532	0.24123478344421026	-0.18822611041523835	0.47522992070513836	-1.3320610683699938	0.8865741427839602	1.3996798132210526	0.8053735420882597	0.5371427245161667
1.954890716890797	0.24080280005482874	-0.35223541726484775	0.058113617667407726	0.6055869464413676	0.4054312527632839	-0.25277984000331566	1.008369158659519	1.8594631556570609	0.9997440116226001	0.4867440817690338	0.5801922809624869	-0.852877160787003	0.6254684420987605	-0.9053417788677954	0.43146525403489877	-0.6850281118789032	-0.04367117609462637	0.5845853651222497	-0.781149228851571	0.3954936175753972	-1.3979099362609761	-0.07456776095192459	0.7164693471192465	0.04732648781394182	0.5598524208356439	-1.5754289659894305	-0.016846110601551032	1.1976098080554534	0.12750774107590407	0.22999208862949577	1.7764905038796535	1.2792615204134183	1.1438570775364512	0.7780297299542853	1.058130840819864	1.2966149627015284	0.3383667020835544	0.9150869429533671	0.6142706192241223	2.0017092979189886	0.14095033618883016	-0.18623480105239934	0.47006834051808155	-1.3956180508524365	0.8653199378323013	1.3105570378695781	0.7849450693404362	0.5072435496648994
2.1400659907882735	0.15025519540442275	-0.2251318437536915	0.06845994062695686	0.4903588265099228	0.39728700238470543	-0.19508901459778855	0.9807728913677671	2.042562942785557	1.117307936111215	0.4767174837751905	0.6683637100250055	-0.849665339485378	0.6464497400011606	-0.8974542249807053	0.5340169337869228	-0.6539509027479584	-0.04098838420856783	0.5561616098152413	-0.8076430028999019	0.3448889894239326	-1.3272781729885381	-0.15326620047632084	0.8384679494016087	0.0760154894653576	0.46563731367494654	-1.6091432250153912	0.018540488866998578	1.1095873011026256	0.18888257057912086	0.32528362392329063	1.7667656034376713	1.3679273625613375	1.046895415934593	0.7741206800315366	0.9323553786025988	1.348981981331787	0.290712296133403	0.7269679002216028	0.8136315521157688	1.9730548971819115	0.05102943578677569	-0.18205417642397562	0.42159447935061367	-1.4850696032064943	0.8487932254244107	1.2558141954304094	0.7376043042335222	0.448158721937458
2.206570039960613	0.07474093085357841	-0.15773440760137913	0.1874601940449851	0.3996385147239835	0.4018114571345949	-0.25227352570791767	0.9055666796073847	2.3806709053058457	1.125067777114719	0.439051708424122	0.6397870793898527	-0.7138424464369962	0.591774515361429	-0.7738561031060653	0.4867392538590156	-0.6371576258869178	0.006077449528061251	0.5386771940879171	-0.756635440413217	0.2329933483165207	-1.2942687608738253	-0.10042527225520519	0.7546300216662509	0.07767705200230166	0.6743334778203842	-1.509168121139925	0.021045056347664924	1.0460503414979252	0.2570785570244549	0.472612446598167	1.789059228491692	1.3019925552412794	1.0109902127779846	0.8284201351104319	1.113720846517149	1.4549556074787227	0.3244940568514393	0.8904356274612624	0.6829285999772414	1.9381235614627852	-0.0629633072155851	-0.17356242327668342	0.42038420379177843	-1.4769676863932863	0.8721870323970868	1.1395977668658133	0.7567591244758517	0.41573045021680316
2.1345113676081175	0.1473854399644045	0.007697195104806287	0.1999532637178636	0.507648912566378	0.46080576950853097	-0.4311496375036968	0.9003953792036956	2.7131740270557025	1.15673823930886	0.48435421166848897	0.6456329639963891	-0.687171675655301	0.5430522856964294	-0.6623652201079686	0.46309235192771847	-0.6654146296547282	0.051956131574206574	0.49848035719349415	-0.5988166462131802	0.24751041444494234	-1.2906096125101865	-0.1289580068252854	0.8897794139581968	0.07790338376409052	0.6746187062670945	-1.4388401073702866	0.01314355707746977	1.064810477191481	0.2145718039789129	0.47158108593307374	1.8055645883307865	1.3533544762580472	0.8725768897402741	0.8884627803019175	1.0275893131114942	1.4260647063402385	0.37444483315310945	0.8378996195438511	0.7912692307942437	2.007549799793903	-0.11789528025521209	-0.1778859271644737	0.38582411283393114	-1.460716262177898	0.9450838823924995	1.096851554091831	0.7097532109781846	0.3698483831234139
2.2260525424004007	0.22314954330016948	0.05236891809612918	0.4367745664583945	0.42754980157814637	0.5406606676659014	-0.45308770219833433	0.7345137587738324	2.9327676938999168	1.3335833935897374	0.6261651643398856	0.6844448646780859	-0.6644139473311571	0.621376921475101	-0.7055992124041572	0.6663667965541658	-0.6955972186733286	0.03360957011135317	0.45910786424874306	-0.30356786707577454	0.2821253683201422	-1.343360311884926	-0.2246875729010441	0.7892491953666927	0.17182553787948338	0.6781070635613733	-1.3619063134292628	0.08888436115798201	1.208882187020081	0.1113156918443173	0.5584779644290914	1.9006587146816973	1.400854749142273	0.7305855638581533	0.9226349095497743	1.0781549898544918	1.4340010681844697	0.4027132277187965	0.9314346574376036	0.9196111601707722	2.0561710151824717	-0.14318710158934925	-0.16728811123343262	0.3333549598683987	-1.4381072158705652	1.0336032535502668	1.0551964695430283	0.6991784181422254	0.37296600541751385
2.306396508404621	0.16160808271541685	0.0007649095621456353	0.4691085253258289	0.341323738553538	0.5610489550007378	-0.3964918966333987	0.5865423821223115	3.147109787220477	1.4237728789712736	0.5788003556462977	0.7412097261706495	-0.5672071041825191	0.6153134790222036	-0.7332382111043035	0.6836827507007207	-0.6119031319193553	0.19202209497324826	0.46496016925952366	-0.1499863497427348	0.17063870430669387	-1.3761611034325019	-0.12638582020729533	0.7442158623751258	0.22040617206778604	0.6945753238320265	-1.3459054057860775	0.12204604577261606	1.1124780442379125	0.03138759688243502	0.5580516420631721	2.0007040297473573	1.4684471972686564	0.767632847798843	0.8894548505771185	1.0088392231798207	1.485621091097461	0.35712291123756734	0.8051480403403015	1.010044273711364	2.0269697894346885	-0.2054703089531394	-0.1457853452153867	0.29880995022592616	-1.408623468689027	1.078449235768361	1.065226177996995	0.7095964228514832	0.3420845660078305
2.34820526063194	0.2554856715374328	-0.0002503014298186064	0.5551772236415287	0.39688270949913457	0.510968880681397	-0.2841669945114216	0.6305721428000193	3.2101037036211624	1.4943940986332342	0.519648418943976	0.6279689632611314	-0.5288661861063322	0.5726162213401793	-0.6258706507182874	0.6386428425657473	-0.5589904434835791	0.14468288651657468	0.4681353703034555	0.051498361360927156	0.12719480791929888	-1.242134455209784	-0.024089088722809227	0.823162165102017	0.21489987126967652	0.7415201766786875	-1.2337907518047815	0.17231365404460655	1.247057675102548	0.0868872956254121	0.7568736170150866	2.10797140049403	1.4655392895211798	0.8359715943862456	0.9886737243327415	1.0329364070633968	1.4661306135262016	0.37473848906566043	0.8819509004841375	1.0285737497976184	2.018542779586599	-0.22437213884722357	-0.1142594303976779	0.2624476420807784	-1.3902559629283087	1.1665393540295628	1.1003619520507193	0.6674765887574506	0.33958151008643966
2.2174208425634463	0.3020770754749194	0.16006998669493847	0.5095328748750816	0.5046077582138271	0.5915921858640186	-0.2453657430703748	0.6390687027695937	3.4349589303422965	1.520607894854823	0.5295346320872518	0.5753840788946742	-0.5250458292700294	0.6810173187005965	-0.6808200754105418	0.6917758142050665	-0.47098313898681726	0.17625243031005014	0.5609358233087794	0.23678256500456002	0.11149071343944623	-1.2078787325502096	-0.23950861634176332	1.018097529767714	0.13523855260650974	0.752104428522828	-1.0890611027255028	0.3345821990555252	1.3040645661245254	0.07651949990089142	0.81054231129526	2.20779312250455	1.42681209427693	0.8943716903482469	0.9512531286689393	1.0663315652227836	1.3920402361364215	0.33812120196373885	0.8467231432980015	1.151544441792017	1.9507403291393839	-0.1984107404959329	-0.08329299475857835	0.18830035504011905	-1.3180061813415727	1.217674700195558	1.118233331696505	0.6162142075370414	0.3054699514873129
2.0734680407964383	0.3455209041693144	0.153457266420948	0.607567682446337	0.43056081017608056	0.5060536890623871	-0.17003461352101756	0.5551911591596942	3.5795138904531085	1.5652426469706398	0.549935150594119	0.6240861353625733	-0.43439247507383894	0.795321771719719	-0.7769792105992088	0.5951277979685231	-0.4967496014133128	0.1795370197469328	0.711379936703616	0.3804768100244035	0.1416258089035955	-1.1578746379650546	-0.2920584950876791	1.2002088833824387	0.10801144963624805	0.7252956327333941	-1.0183469775693963	0.4245718975536925	1.3356887159423372	0.05574623021178645	0.8510639027313415	2.2588561864720775	1.4111213975642893	1.055362986752754	0.9662126381292737	0.9919948697713268	1.3227404832005405	0.3825548351881385	0.8306098027380114	1.0974043165557315	1.8916074940027563	-0.18447350272435364	-0.07036680941661604	0.17191576266157976	-1.310174540391715	1.2527658865447011	1.0936012926634477	0.5858638911159086	0.3125999630486619
2.174658236161797	0.3198909627146868	0.06016385578367926	0.6085183484468643	0.5082490662156145	0.5492676272117711	-0.11087323397104673	0.626938821226845	3.6127060321203217	1.5778652772261403	0.3602159438742723	0.6688176230182692	-0.3567013728810899	0.8876794421396832	-0.7472110142365569	0.38889115619775017	-0.3727824615193605	0.21119739954381891	0.7602901159976649	0.524777695478042	0.14444807499339093	-1.0192546159254854	-0.39718346315809344	1.360425022762393	0.08564647244977197	0.8337627885248097	-0.9510814577151543	0.3944218053271921	1.4164383728226393	-0.04287540024939712	0.9714385687019373	2.274307864038825	1.5532711330430515	1.1521573794909887	0.9855999379348767	1.0667446238229314	1.251510263870117	0.3736054115895821	0.8573241655274291	1.058242367876699	1.9974502242440526	-0.11925638763434418	-0.11988144799540605	0.1679493767179839	-1.267505548003376	1.2751374815197916	1.1057785726970395	0.4905061167165793	0.29706601674999467
2.2540928859297895	0.408881721104413	0.13016296414169787	0.5295549109834897	0.5654719217320656	0.5803337373481305	-0.050789338996053424	0.45379604284105923	3.7492756545009676	1.667583438931604	0.27945617895020536	0.7173488771742708	-0.12592435002575222	0.8649632501420825	-0.6480305089319811	0.336822364247917	-0.25061493859461637	0.22148668953528175	0.7101944388085674	0.591823624784364	0.21823608219495266	-0.9847045691144374	-0.33004283113856336	1.6190557806261368	0.08144828080237074	1.0247520242624704	-0.7651453990881023	0.4748229772359437	1.5445143150347396	0.011601055177744768	0.972989104145199	2.3507124058932476	1.52438547145058	1.3638987137635377	0.9285249825924993	0.9302054589618342	1.2104030521367104	0.3765828559273462	0.7148180021881633	1.0474306413962193	1.8261053027555103	-0.012393777411842288	-0.14487294301580428	0.1504072933844217	-1.221894818377426	1.2643271613442082	1.1425821109518985	0.4453402919918511	0.299148250951767
2.2584860586574695	0.4564038236965927	0.08788916153008411	0.6616231869450593	0.6325957016190369	0.5792255957851101	-0.047089483646432485	0.42736565277431193	3.823220855551763	1.6024036633318652	0.2232856005188172	0.6297074032301746	0.06880460473348143	0.9300192967463021	-0.5643274191014209	0.22851213639261628	-0.1886999949899428	0.321251164268559	0.8136361786951604	0.8480281379434125	0.3240855910411639	-0.932844146169327	-0.4478501098957651	1.6025210664991565	-0.056465969561460425	1.3541373161858439	-0.7615531513565446	0.619274101137379	1.6554031112125187	0.14235734019796722	0.9070708803393448	2.4963930635129197	1.3519941623493876	1.476961388165239	1.0695134752818176	0.9862583925292846	1.1616201164637612	0.3828431089826769	0.8985575635049985	0.8514452173314829	1.732279886481895	0.03450013522981964	-0.1937952514366647	0.21620078848367236	-1.210310290249856	1.2437582381786405	1.1705930344756452	0.4273005689196846	0.37383993963226536
2.456822157175633	0.46019248595610956	0.11142041290171452	0.6497807211171256	0.695370208511172	0.5672980051120161	-0.043899999133434446	0.5362934439749437	3.8317729188297642	1.5272329813312813	0.19210976481508144	0.6146861588139403	0.06797274873926598	0.8694270656359564	-0.5349153164797642	0.27157916594740633	-0.1297317524531713	0.3223132449180355	0.8660974813554663	0.8630623181978215	0.3827180852269807	-0.9854891515986821	-0.5461498509033618	1.754701274577646	-0.20134757971095402	1.5258220763940105	-0.7655984001936335	0.7404989451650069	1.7669639740934187	0.13196140208426238	0.8797642838337311	2.3712047093968005	1.2538402707483516	1.5439287516190876	1.1071400291822848	0.8941072856214868	1.001077642574031	0.3210091826506388	0.8772666737374802	0.9565862400561855	1.6691010597167562	0.12825973478408267	-0.22597458573343462	0.245263739987372	-1.1957306319948322	1.2070023881574512	1.25919163471815	0.34587768210792647	0.4332455918390202
2.5541288917715783	0.425297911356731	0.08903798209449498	0.8031790598502926	0.6441132208461033	0.6694860233055444	0.06518259651374492	0.5482002839620019	3.7639431108601142	1.5664144007395824	0.2506720851450212	0.6346828979733393	0.18033117288391995	0.9270123951778675	-0.5697378216088413	0.24777563150769866	-0.0717898999653599	0.2917799008560227	0.945601024788233	0.8535869945080682	0.33131595733093394	-0.8570378034567838	-0.5982488181812056	1.9387712539284472	-0.2690090315532492	1.6777283194288546	-0.7643442284192367	0.8848803434189664	1.7431985574049835	0.17188417212288493	0.9876737630630992	2.4062599080729195	1.2110059892864515	1.7645885072230107	1.136086513725075	0.8364648320384704	0.9659177139385411	0.3028856084207706	0.8981007801580689	0.9772022077712148	1.6526026046402138	0.19521273221130286	-0.2132617067503388	0.27303723902651783	-1.2316348595277617	1.139936144025362	1.2683036393006082	0.31532722127667745	0.4948793075563251
2.5810557868484443	0.5117675892683863	0.09641411752802904	0.8250195890496963	0.6771619426002509	0.6302795617291587	0.10079453729355933	0.5849358384114712	3.6647261945760468	1.4505023312939107	0.14956171632762125	0.626672737496863	0.3066775207325746	0.9438512921576789	-0.5894697639584476	0.05682102469340329	-0.08555147476615582	0.294240393712795	0.9605412519412434	0.8485137139516297	0.2938664423453493	-0.8116950512692535	-0.5500306808741635	2.272199396341895	-0.3961225036363828	1.83840031557247	-0.7759076997089746	0.7745306169619776	1.6509875804893874	0.3151327125238774	0.9519385637165205	2.453837715293458	1.0431392779281219	1.9392537562935837	1.250028076143171	0.7401743238541993	0.9159288603046596	0.3011869364378835	0.880587592914817	0.9492608251485708	1.6522380546330766	0.25095854710550364	-0.2028461462525067	0.3266060712381364	-1.237888890035953	1.0705361346995292	1.2352573396680286	0.26023543321696463	0.5209442132246395
2.754545901731013	0.49345309870135373	0.1960808710899496	0.9230667227009384	0.7549690557562836	0.6208444465591192	0.09916877698433971	0.7339823123864508	3.576886231250044	1.508954466962918	0.2732615674329558	0.6725542160607485	0.3111261253309062	0.867905620599679	-0.5924191659271367	0.10374167463890607	-0.050138074319743486	0.20911022990116904	0.9245762263324323	0.8917102040943702	0.3396060426225788	-0.8085448468751284	-0.6900702208997178	2.6027077913485543	-0.5034704975773281	2.1324748614333267	-0.8372533737996903	0.8637520832764949	1.5890459851443972	0.3519068957798441	1.0178328256095375	2.3438914202548937	1.013960424536156	2.0493421465970694	1.2780598026852714	0.8276420010853307	0.8633909929043414	0.3000132570189122	0.974343796396929	0.8930259558446358	1.632549786994082	0.32392989720681503	-0.18283404967274464	0.3517428536392383	-1.2916445555543048	1.0529919691953453	1.1902739527316923	0.21553695484721197	0.5275409061710268
2.778951454645387	0.4708833641328874	0.20180189992691844	0.9156832368059092	0.7736214537772598	0.6303358328963953	0.18091967277429596	0.7319364734873857	3.593774402916675	1.4544222509760925	0.26683225324331344	0.6341424139452779	0.33413728931095493	0.8977314036354802	-0.6112992405699187	0.09893605107575966	-0.05408148255038956	0.12079394451747513	0.9969896062501874	0.9388769921866492	0.32452564100534265	-0.914083623664166	-0.7848544860732294	2.9523117632741602	-0.6872679165289419	2.3211447747780154	-0.8903767546711112	0.9288372250114942	1.6596861898254396	0.29575829401352705	0.8864007352769792	2.269166621227209	1.0184943595974725	2.007894916124491	1.2916756996329481	0.6816624322908743	0.8292536627465802	0.20576613871369429	1.0311467483382981	0.8505148923890273	1.628392119835215	0.37855922770707345	-0.1687936311144231	0.37656921229887497	-1.3034306989849056	1.0197529472291644	1.0686057850891566	0.201496998673821	0.5340532264459057
2.8009098952941023	0.4758009875715074	0.09650681263389159	0.9011663395876331	0.8461012828152787	0.6584890144261979	0.13616254955695892	0.716529944878902	3.603125374455941	1.407827316801514	0.2041239003266217	0.5737754954778249	0.29898975206564604	0.7500544384503114	-0.6813787730526618	-0.08881830021562057	-0.13730640798298666	0.19444862965805687	0.9404361205954184	0.9940371084141922	0.33187359240111103	-0.888686268588833	-0.6874491535013901	3.2821658775345632	-0.62991202133471	2.453158677080989	-0.9739941325286662	0.8944355350374773	1.6015881917433208	0.3507968994791676	0.9956460911470973	2.2115369087215475	1.0828965127882424	1.9749318725823568	1.3754940514376166	0.7817166851039847	0.8852403058666066	0.20687372194656023	1.1311770890576383	0.848986815790763	1.6371695597957996	0.3554941027765872	-0.1840895871015183	0.4383372529693098	-1.2938853279592846	1.0328437329040163	0.9939351837305509	0.13873781679334196	0.5283231762488315
2.933546349288627	0.46211551556602587	0.16798726861670726	0.8334756625479562	0.8622499723609206	0.6126936628240465	0.03240680101863556	0.8143604416344458	3.5393113287933033	1.426100275728151	0.2020670022938666	0.610742497215254	0.20089407822696378	0.6055531485080743	-0.6162176238590116	-0.0009267322249205901	-0.22491520133382795	0.26831926999360234	0.8249594960755061	1.123772691080179	0.4252218596309594	-0.8665478825222219	-0.6325715048117914	3.6080099772635963	-0.6362107596504385	2.685135106700917	-1.0340670069576186	0.9160782648975836	1.5566691095699052	0.4222984537450089	0.9905721561035316	2.213002840689307	0.9840199127387746	1.9424994368923827	1.304705519660951	0.6509417656011907	0.8469926286568994	0.18578431742305793	1.134198184933346	0.8168408155615514	1.6598743503811786	0.36025013812325746	-0.1760327719201425	0.38850984374694586	-1.3020378537300992	1.069008527384702	0.947087484992253	0.09193191918152763	0.47616419905044716
2.813558669714773	0.4577410224363569	0.2023815880644327	0.7776643749150638	0.8893558382901132	0.5665807057948365	0.14699655703209263	0.8160978757018202	3.577882369988309	1.4315012761746044	0.14722030499771627	0.5010254093977679	0.29857643116957505	0.6164018210261307	-0.6422204777687993	-0.027162677383451905	-0.21043068880017324	0.213569692639524	0.7811430642489743	1.176003971022865	0.4358011659834015	-0.9639308355828342	-0.5667085195739394	3.830025709995629	-0.6556343911634059	2.7594833160428323	-1.018692433267487	1.0010838296625955	1.611020052646752	0.44201905852958506	0.8939856791034201	2.1939093912369714	0.9420286577431156	1.8137001964201924	1.277257480008533	0.6579259820536763	0.8087873518718783	0.09879229419716726	1.1752186562441786	0.8171819163683643	1.6720931937542116	0.3535747532004829	-0.14670798522017106	0.37935925564322936	-1.3005777545333659	1.1734216770784838	0.8619119924506217	0.10826654985947926	0.47587879026040814
2.7726109842907385	0.4109188734608288	0.12050774877637738	0.7368617704943958	0.8561840021945777	0.5618787966523917	0.25963569622249016	0.8175160716864129	3.664290539914826	1.264115039194849	0.1491700945889264	0.45262518167281146	0.13919480661802766	0.48987120446915655	-0.6997935742697102	-0.20050073384020123	-0.2653415751670681	0.2988461137320198	0.629489286524081	1.08292388403599	0.3928937795853528	-0.8967475702851647	-0.6315807359707251	4.040138857986345	-0.5936551377582664	2.6117015031294404	-1.1024891667663723	0.9236591928642423	1.5426394063839282	0.3503551104853214	0.8507883407336992	2.2753769183337136	0.8771623064348588	1.5929983466651587	1.2995460683952178	0.6245104228292833	0.7470361216014799	0.0893575357463567	1.2491931022947107	0.9409585277891839	1.7834747735757817	0.33041397441040304	-0.16207391829334908	0.3228043229873816	-1.333352256141338	1.283453185637952	0.8112850880052443	0.05510855853161969	0.47995576107868654
2.7615816587860165	0.3615961379622116	0.08966655692121415	0.6403717951739986	0.7916191596463671	0.4710689349260241	0.09290055153376651	0.8829969036920804	3.5798646611115714	1.3565531451695825	0.11671134932856315	0.3718637652374298	0.14393337172191073	0.42349475205857556	-0.6905710564740686	-0.09425897646359738	-0.17752929459213299	0.1871996854632437	0.5385755608029164	1.0382937362219309	0.3204299461012494	-0.9196907806694276	-0.634969360623745	4.341327259404063	-0.5760867910838492	2.3589248225106476	-1.076099216939326	0.962933344418882	1.4796852913100893	0.26741879181411143	0.8145199888264625	2.2709441860155706	0.9883928457518714	1.3735371666270708	1.2889457658108285	0.6473508003624123	0.7279758836336552	0.11918957722903116	1.2299136703152782	1.132792975100037	1.8396462817178096	0.30646914759086796	-0.16679174643632416	0.23734604941555282	-1.3340570305654502	1.3699157596571876	0.7312938274760145	-0.004381570825222203	0.4516659168135808
2.6342761485491866	0.31651406578559327	0.10789999470655476	0.5724090424663336	0.7860341408323638	0.4314305341839093	0.03958151855639117	0.8546631525475789	3.496537281167555	1.3756738645036746	0.06747037509872851	0.31379916834405364	0.20448170360486348	0.4116632210831521	-0.7879807835782293	-0.28155045565843567	-0.13350785714333416	0.1534084755169018	0.5124446631461523	1.0517118931548768	0.30455148587485936	-0.9907437883356695	-0.5892277622410503	4.54069193967595	-0.5456034507077396	2.215421436297917	-1.1146003368486546	1.0380995369384185	1.4929608875912097	0.3428857482650526	0.844473378287702	2.3802839848920696	1.1024802043453832	1.2937942283111252	1.2690422195270452	0.6410038023601543	0.839535890440148	0.2259443601001827	1.1261024286405619	1.119842147692958	1.8641224772674476	0.263338665490587	-0.20160647179662444	0.20512481911709446	-1.3496304940198474	1.4309743667978818	0.6644372939329363	-0.04962657567687925	0.39564558784632725
2.554412202544499	0.3684569840945665	0.010746209899754755	0.48434220732627126	0.6891281963426574	0.354975299692016	0.010495668860195873	0.9491485744868235	3.5102597788489254	1.3827648303233147	0.08147766352198851	0.3176024444809055	0.1147923409139722	0.29739723853395283	-0.8536128912936249	-0.23978255455574446	-0.1755962272915114	0.22222860517246845	0.43495364671755177	0.920177921517281	0.2631139133017938	-1.1263853852837733	-0.5544027288399552	4.551406675373245	-0.5893529104642957	1.977488686814283	-1.1731084467768942	0.8285160467598679	1.448652272912202	0.46342471793928564	0.7148194615703723	2.382909805833367	1.0888957398957073	1.0885198849381623	1.2296112968972832	0.7629952448160728	0.7925824083852829	0.11919146569149112	1.1566706639988706	1.106445688586654	1.794469036995261	0.2465255395469678	-0.240051230371691	0.1781041290704123	-1.3459076440057405	1.4432751748582122	0.610503620623939	-0.10067926841303228	0.36102570994231575
2.550590600022449	0.26041056217183356	-0.05142437542673815	0.42163225050095327	0.5834712384430233	0.26683052053224693	0.02668199272801506	0.9856319473064667	3.474087959026029	1.4915114910302123	0.16309845552953545	0.21048599734389395	0.13249900810166965	0.3397308882260684	-0.806147112505886	-0.251092803714429	-0.211828973522704	0.15400506077121548	0.3616555067626085	0.7520006485301914	0.22939984911703948	-0.9723031961831599	-0.5900380566504363	4.510346372160868	-0.4590323808774202	1.8027414033308709	-1.1599114273136397	0.9818821919427247	1.4178720046307778	0.4248138251419339	0.6831517969281399	2.1786435753973104	1.1662825015205383	0.9035659391434798	1.1405674043018954	0.7717551095191902	0.7316606052460286	0.10364564271970014	1.2093049940578662	1.1136404398787558	1.755254238692268	0.19755389962725195	-0.3001312839156179	0.1277664686778646	-1.3375118904710945	1.4275717523738884	0.5935401174696197	-0.12244648202576322	0.3463729893238371
2.400289904911108	0.17570851391443454	-0.09122295260145614	0.17334263722075877	0.5748739453696331	0.23595809280296484	0.0013659882052111383	0.980607512876429	3.5356400956739633	1.5110099804017036	0.1272025691833954	0.15595092493679358	0.07288923259194938	0.44002092134740806	-0.8402243532307319	-0.23918527794647212	-0.20992657036073487	0.14594754854709852	0.34006145450442876	0.6685134341762351	0.24466579377225783	-0.7035114167604227	-0.6161805248937147	4.421281788160308	-0.43957738348537745	1.4978897751266889	-1.2132326254306853	1.0999643815882776	1.5736709055188198	0.49479662071873964	0.6937938814675667	2.1983547006644684	1.2066770750603593	0.7246214872902591	1.1453391511372564	0.6069268456455261	0.8255738047123286	0.13035699998701	1.1453129166604747	1.1231348708038904	1.7440225043174344	0.12796179653288814	-0.3542191838277077	0.1065608824844844	-1.3088854625479613	1.3737666625829144	0.6054731582051248	-0.12248160816612963	0.3556050262074347
2.32413126792343	0.06955815891663056	-0.11631670416723876	0.23302641842198407	0.4718375970395856	0.1996979642526387	-0.07519557722339906	1.113813991069525	3.489544337293176	1.6306830838961819	0.234893035918825	0.13623846633760853	-0.08080636818625811	0.4471032107617926	-0.7879624284705216	-0.15041656790868083	-0.22944245476440844	0.19829633972038116	0.1986247084684653	0.5108781042145968	0.19294958398661433	-0.3323290802281884	-0.6201990436055809	4.301771645295117	-0.34335570972425933	1.3093537718508794	-1.2640419033441666	1.0534870984039046	1.400783886920776	0.6653301959062234	0.8064188654609575	2.2627928216991333	1.2674456774694218	0.5649196011987234	1.049175774854346	0.7029036559721866	0.7703335337739128	0.2040094909332796	1.07949631200442	1.1332124740761578	1.6895838923360955	0.1232716212206915	-0.41027049227088475	0.08116143384060326	-1.3071812564509018	1.3137740493316952	0.6575201190664781	-0.10192470295735045	0.33812634191241403
2.3270225224051515	0.12337255371894754	-0.1824844111202742	0.2855829376746768	0.3654357398444872	0.12971560002035695	0.03881409339496619	1.2307116268290936	3.4721942967880013	1.7694435740743941	0.32593521123110414	0.24097070038113966	0.028061084082346626	0.5131768633445987	-0.7916371970074083	-0.10253159149780355	-0.1682748575469626	0.07414473337269081	0.203569429586774	0.5396863839962109	0.12797621236419915	-0.05644687412142428	-0.6998185160722962	4.167259185852639	-0.38754926611231205	1.1870349585346944	-1.2385221578063006	0.9802800299036012	1.3032347722995479	0.696403114873311	0.8013599066129158	2.328255278417657	1.2023872441815147	0.3836610787752332	1.046677673941409	0.6660117300840552	0.8435827615621954	0.2491550745051485	0.9345090604985089	1.1209108385272075	1.6528375083419953	0.11006354811650432	-0.44827030008154267	0.03936105472652607	-1.3282153297260528	1.2569879837712263	0.6957773869659842	-0.030062885324618947	0.3536248725218067
2.142679996605318	0.04384732940704291	-0.15303763750833252	0.18083120909704425	0.3146358860844047	0.169712386979269	0.08958634286576343	1.3213502847227208	3.5397969152208533	1.7527028059759124	0.33665645426331015	0.25504317305114554	-0.03866671313602467	0.569884817975703	-0.8692092338079048	-0.16965380404441383	-0.06482864986514066	0.025648708068972147	0.2600034256462318	0.5470535168267611	-0.026866606298804108	0.20762867088559975	-0.7245676202373912	4.077877761792669	-0.2999656449081276	1.0372766330046592	-1.2986832396534007	0.9738042951181578	1.3207201082253675	0.7534276194302717	0.9282302477888325	2.2864252101708034	1.2243910352919778	0.185376026097874	1.0583811312384328	0.7031948748785382	0.8504965249286979	0.2138578226628578	0.9947849163252297	1.1577744829796857	1.5846807769019298	0.10985342324461042	-0.4937105171979276	0.027640359127671266	-1.3183023331224493	1.223476752651126	0.7609545946843495	0.004299419275749944	0.36750782271751864
2.157893413961634	0.07298317208786023	-0.20781013329727166	0.2204039385745264	0.13451281608564472	0.20799753991306344	-0.02715120684955431	1.2921800420382838	3.5199115892803237	1.8268901747909152	0.4481905542184915	0.3799955931141621	-0.038790073526544185	0.4775606540940577	-0.7890020904033676	-0.1050799793754282	-0.034463793206391966	0.0019237307137216942	0.20319753500361576	0.5495989458110115	-0.11303435795872625	0.5466122835502273	-0.7452639750945116	3.9832257093679986	-0.19933699604901994	0.9482157243950864	-1.2956509475547144	0.856327690777379	1.3657621125865718	0.7867577440753196	1.058779740998504	2.297652376452005	1.2504861725689813	0.16606921136870573	1.0643292924013874	0.6939589853252519	0.8791973723988825	0.3510602857786863	0.9358449385595355	1.0834209164885409	1.5548608430434425	0.03231891361187582	-0.5467740740733703	-0.012489764308636922	-1.3244239070652766	1.140619522250935	0.8009458170799748	0.043031583278315105	0.36624639919658514
1.9972964135768159	0.11936824783937554	-0.2701371693347373	0.38327969361988107	0.21477991486679957	0.17666377291382074	-0.16426693628224512	1.4893449376343655	3.5113058493535165	2.0196247812801125	0.47682490418307044	0.2512398969142936	-0.015590308042226293	0.553244478260007	-0.8632324406898066	-0.05678315160420398	0.06608391743348999	-0.01196168274169529	0.22250651657394246	0.6774669284453947	-0.19152766953977762	0.8071406925229848	-0.8326227554344765	3.8628626282440166	-0.20578717490865572	0.9715000071716433	-1.209857771377697	0.9476877343711665	1.3821452922668296	0.7861704752101109	1.2442349622386402	2.1690262791131127	1.2095006801612105	0.2689761179445413	1.000373128970213	0.708906417485572	0.8305880290528851	0.39854473010742686	1.0471775871446676	0.9727044772898885	1.5468587136614178	-0.08820024518766116	-0.5599679048941018	-0.018003241854441306	-1.29247828465007	1.0815824963792102	0.796224339051285	0.10089970199731466	0.33972733939521865
1.9036245933123808	0.0815009504304448	-0.27111490311882847	0.31645607841514933	0.25030012825928266	0.2692186730848079	-0.06623829957044881	1.5148359888406933	3.576841292660349	2.0312223214282485	0.5661124768408148	0.22825856283630377	-0.10078782641027403	0.5671571375599311	-0.8425603979432992	-0.15969808057058313	0.11107556822923836	-0.061203740554213126	0.2091279781542521	0.7193989435079136	-0.18154919848894796	1.0538712980425258	-0.8055205021486568	3.6903221333820633	-0.09383268018960945	0.9504118495246905	-1.2200519695409395	0.7628815724834949	1.4809733501003248	0.8511410182405081	1.3936444776783314	2.0060954172894117	1.1620070767901671	0.21126614451259126	0.9541499489330789	0.6292654451322259	0.837749959610934	0.4176314201919615	1.0813700003338744	0.9108125611374709	1.5097760194494652	-0.14851549199752032	-0.5414208269879494	-0.0007175408822518408	-1.2339966597236585	1.0004213383995928	0.8117725549593542	0.18685145108644846	0.3293328345930725
1.9164688397947156	0.16282665721320524	-0.24785186880590926	0.3342768296891371	0.15545951314146275	0.26868736367431467	-0.03670986673902191	1.5607593743831483	3.588586492395091	2.102783077394986	0.6589309884622694	0.3369321187208242	-0.2033460941699245	0.5920773151892036	-0.8856292382003936	-0.09619396379726183	0.222177875393135	-0.1276747254886486	0.10629805184724495	0.8766245000508537	-0.23211470612035648	1.3043531043413559	-0.9331377843914893	3.5605863691318227	0.027761364405935445	0.8617754358334612	-1.176888439601413	0.5914195383448289	1.5602415874455535	0.8528900328410505	1.4375596750201758	1.8535560427033295	1.14526753243448	0.1977240130039514	1.0307255746341366	0.6376563276102118	0.8317926999425034	0.47830583057348	1.2312303577896349	0.9057840750499299	1.5017263958763696	-0.2235802503374748	-0.5193978454617809	-0.05379786415335169	-1.1746202203672969	0.9178544009782309	0.8418819131625167	0.30060850666186845	0.3261964628164145
1.7712083546784658	0.11047682222831952	-0.29008225107846125	0.22394338200824296	0.21907510959953108	0.2028803411262799	-0.06417031831717808	1.6279131894686878	3.6640071771409097	2.075120310862305	0.6560577785206605	0.2533969195353725	-0.21632373442826544	0.702777953864647	-0.7780346615941567	-0.21901458116320088	0.44719377795254134	-0.10679014879134337	0.12493440097655295	1.0694607948434602	-0.1667063143149124	1.5542567497495323	-1.0255541353065525	3.4575892555226266	0.11913017015374358	0.8527940875137936	-1.122404421865224	0.7392527728360078	1.5147769517420673	0.7107256140234063	1.5633327602706928	1.6346235053067049	1.0704609386793482	0.26999745497938477	1.0090848922038647	0.5332660928880586	0.7903886852362925	0.6675495979343424	1.2205535208968161	0.8284862309252634	1.452301630119956	-0.265086184920725	-0.5235837577478347	-0.09982603867752422	-1.151792855163515	0.8811328150463466	0.8997870041705781	0.4180030284161484	0.31813210204096454
1.732623654303675	0.13866077798139265	-0.28908888331120475	0.2591219049664946	0.28714410847202004	0.33105984286332235	0.0008505322044131014	1.7626294663264876	3.751423968747273	2.0544285126079727	0.6523308207100467	0.46103871637629135	-0.2999442746082252	0.7037285467665952	-0.8040046969951581	-0.08621048412157217	0.6461316704367481	-0.16681148858032832	0.02452689126302008	1.233117377165815	-0.2632576579540775	1.4678449831628213	-1.1180850309924755	3.301331689341203	-0.014209221662419003	0.8810504511478012	-1.0980381997815127	0.7892316169225333	1.5474825405827792	0.7175181634128814	1.7291481987005213	1.6345117087791348	1.1348684274806633	0.32066441228602394	0.9608876513080334	0.5122026229305627	0.854101433976959	0.7544528634246073	1.2895661874564344	0.8459800259327659	1.284196582638508	-0.24842830048693862	-0.5022138581906656	-0.14391814934044442	-1.1013355486022844	0.8592095085729918	0.9641375558031126	0.5231645648212344	0.2929505053286802
1.7287649368332065	0.16677011768605626	-0.29137100133617205	0.45008021450623537	0.3093323043536131	0.3278130808151848	0.007323468110344461	1.788548362386027	3.8519079036019392	2.0105449673224056	0.6612967331662711	0.5278481576630745	-0.23024438220794993	0.6962528657726843	-0.6896151385895882	-0.21724993168243287	0.724662529524498	-0.27159670491904875	0.05670718463384302	1.2408437483553851	-0.3229569128353802	1.3858503342056996	-1.1930757094181874	3.1193486378798125	0.09186769420972321	1.007683846883245	-1.0337369852569351	0.8067046975052667	1.5117218519736701	0.7438813023718589	1.7311609993789603	1.6894275605780382	1.238998202893025	0.4295464728379418	0.9757151895470937	0.6447329785177314	0.7585670418020637	0.8362185667920874	1.3672155657011926	0.8345462718721202	1.0945171063191643	-0.26019372521693024	-0.4741873601939227	-0.20593892772103733	-1.0310342265356813	0.8299432174056214	1.0254936469289309	0.6114474686502196	0.24494349687880396
1.7457425514043003	0.3797917612759461	-0.34738035586422955	0.37638535632031134	0.3172461402421006	0.3321321563423341	-0.03926605272865245	1.816391188987419	3.991425996784313	1.99582415783566	0.6474516672370003	0.6972091788195682	-0.20851616628930536	0.6822868442080298	-0.736472733558571	-0.23773654241465253	0.8739196111302935	-0.24026610820584288	-0.038371223386803543	1.327564107940522	-0.20923356103092533	1.0991560570954289	-1.265899897652855	3.021361934183484	0.16696479385248542	1.0670796579342094	-0.963006890651014	0.9387542399600377	1.6932700507921574	0.6122807456761088	1.718071804490895	1.7170203410388716	1.3337079578867281	0.5576666681882672	1.025665777227616	0.6620134361738811	0.8441323458904122	1.0034013156937103	1.5395719106911483	0.7609654637571857	1.0510149945519474	-0.27387536333090645	-0.39089561468723144	-0.27149929082011803	-0.9723304731213375	0.8473179660237999	1.0938589723489462	0.6598566835046935	0.21062881888530752
1.6978729281004088	0.34258302455482603	-0.34112374668054984	0.4453115110668045	0.21816866587854394	0.377236131299851	-0.004393561463462481	1.9095434353936718	4.031971839337631	1.9552138788153166	0.6618645118952312	0.7239537791777869	-0.24759851846521502	0.6060966990185888	-0.7495248095506447	-0.32002239416873635	0.980546180616545	-0.3069743549514669	-0.19480257105454268	1.1015871407282816	-0.26353440769024994	0.9333387919415717	-1.2933541129932926	2.8204660610769605	0.18567930778211755	1.0922560899840161	-0.9547279806599727	1.0511826796443815	1.937466716592826	0.6110375963356962	1.7010887987665637	1.7283900478927254	1.490765656011059	0.7095589815079515	0.9211543379271628	0.6853336165321815	0.8062313545060806	0.9628928516926907	1.683356789019847	0.839842274519843	0.8441430061530355	-0.27202187378927645	-0.36126796895874136	-0.31943399496293406	-0.9096414474488974	0.8169238152501542	1.1650540051396923	0.6698637089290459	0.18170982531661545
1.6272765847155608	0.46125365854781003	-0.3654308206068736	0.4253682689464212	0.30654830939638883	0.33949092866739866	-0.0006282509236555323	1.9711640646371786	4.017980958412241	1.9261255859356283	0.6466239165625443	0.7433620692763323	-0.05480148916204854	0.7649325824469939	-0.6289656945102171	-0.31397603383125733	1.130737905168454	-0.33102398735733896	-0.25836700802069024	1.0077655066700344	-0.2657962443870067	0.8354810861308813	-1.3610621043707187	2.569448018115935	0.3147906620042697	1.1170763212506072	-0.9658462525531248	1.2238665793624306	2.0203991400526826	0.6059940615467644	1.6711843315440356	1.8122779698113554	1.6881072137563848	0.8523805591336892	0.8823515775277956	0.6267926824156962	0.7820132295822937	1.11825665828759	1.755472289139142	0.9328541376680736	0.8329433624478435	-0.27634511462368727	-0.30717736896615905	-0.3331052073502747	-0.8568296668292339	0.7756574785841253	1.2149554177055464	0.6901704623136314	0.1758704031379569
1.4745079929674483	0.47894094845978497	-0.4119805065264296	0.46009829750872544	0.42273591576973607	0.39326245478344574	-0.008522642337568357	2.0126170199826023	4.0357504257545775	1.9182513028325587	0.6924756885333523	0.7527561964307214	0.05010444128728695	0.9757606854837837	-0.6402630139360861	-0.35556184964292226	1.2025140677939434	-0.3374667710501068	-0.15295704626077683	0.8490297208544793	-0.13319243541993378	0.6561316760816785	-1.351428490635933	2.3268809307927496	0.2909302094467035	1.0613724107986156	-0.9982488623350237	1.3789130848703268	1.9678284969764988	0.6806190721394663	1.5989601310094979	1.8952603398566688	1.8248362357011145	0.8546968451855964	0.8914155064849894	0.6274853111659422	0.8610082137440997	1.0277162140991152	1.9006443388870682	1.0756341764937765	0.8043454412893374	-0.2319366342353975	-0.22893331143587908	-0.3218155860158872	-0.8064636439408144	0.77098328573483	1.2800011119557122	0.6940699114342017	0.12852379312926346
1.559900086822422	0.3908839090083473	-0.29992376586587677	0.4583680001164344	0.39617543486687923	0.4326680783562276	0.11616430838819576	2.012678728374892	3.9620124415340485	1.83125419648471	0.6831593338946013	0.9026820202751518	0.21648288914319078	1.0990200711144702	-0.5989752108935702	-0.42523279558004284	1.260882642435236	-0.3221609165129911	-0.08144856507604922	0.6899206347502547	0.0315962724893377	0.4874918310384011	-1.395213893472969	2.252586153363904	0.23075055608157777	1.0144637136705508	-1.0659101766887533	1.4292697252937767	2.035232671477905	0.6999454508937336	1.529736161644956	2.0108872959523767	2.038728857359596	0.8237077957823902	0.8884903176039927	0.5558816783899573	1.0389376053121215	1.0601741626326002	1.9498148865124012	1.270061980229076	0.6997375600158808	-0.19474923619837994	-0.16843497042240185	-0.3539593988954212	-0.7670238224673787	0.7422480879516795	1.3659964681293224	0.7251502227241018	0.10909828756204946
1.4844338910557193	0.4258586773446182	-0.27443970802958173	0.5023322030577193	0.40657341900823774	0.46878910963922876	0.10200741414436876	2.076701871024902	3.7797153075492886	1.7860606780400456	0.5836262668649069	1.0811449328496512	0.3203001959401052	1.2513196976048047	-0.6636749628633113	-0.3316144666715949	1.2911775848578575	-0.13743550305899013	-0.025153526017880116	0.4443036164800157	0.17702272608826736	0.4470239517288719	-1.3330977509673734	2.25438358822565	0.2964793447052247	0.951190536575214	-1.1776835351861932	1.492153231096209	2.228061674264901	0.6131331577121448	1.4981553589367635	1.9727283461796001	2.098819837229338	0.9450452940998002	0.9124727098542736	0.5867993664759622	1.195290418414316	1.0962022494469617	2.0024954161319	1.4182138891238876	0.6398666394774788	-0.1807194807593254	-0.13129885085911655	-0.39669733311530464	-0.7841596579975165	0.7724975681260394	1.4114177515586783	0.711415913316039	0.06336100813951821
1.4386414676982593	0.35512513985325495	-0.4042743499049889	0.5997337890165602	0.44506333441121626	0.5833063091768907	0.0787350371398399	2.0635113593484444	3.673752609634171	1.7237319551343209	0.5126476864181355	1.15248180528058	0.4716226988965616	1.4509355201336283	-0.6069303657404889	-0.26083799466960683	1.2402358645980767	0.04367747593388943	-0.03426480904728284	0.29615020173765466	0.36126752166956033	0.39808269435737237	-1.311431571795867	2.2122173565929764	0.4018300092098667	0.826413402214561	-1.262148538392426	1.5253445838349469	2.395423685808911	0.5289981128107224	1.4870080774016559	1.941966134162162	2.0798027875121647	0.8822308509752693	0.7913121138037875	0.5765963153223307	1.3568709544660735	0.9270526668931138	2.070815089283964	1.5781158955695365	0.6169770066349596	-0.1689807136623362	-0.09762085938594164	-0.38126952451967444	-0.8145141898781205	0.8194831523651509	1.4582163133967696	0.7174316521479638	0.017222698117847
1.5750364288025254	0.3856660392930465	-0.29143945822416434	0.6530949197876398	0.5042491157819495	0.6378361261532928	0.13684832233859606	1.9143399601615176	3.3874401166211263	1.6808883885399442	0.4430855371191987	1.2970215069059816	0.4641746563493546	1.572442637908504	-0.7812226179438313	-0.19402432513037107	1.1733512453703532	0.08322111113202194	-0.17826467403164753	0.0022871818236987586	0.42420573206571816	0.42514585646932285	-1.232601191205125	2.200862917201589	0.5677748541158781	0.7185421462296553	-1.2817497569274867	1.6259481370692819	2.7761316563151204	0.5495488017853702	1.4774971948308162	2.022208091825419	2.2099556694591604	0.8498183546200309	0.752817147701598	0.6372665640039239	1.5339301396709737	0.8596676051595233	2.170561125015588	1.7667432663309086	0.6534384254826361	-0.23855556770005243	-0.025146423853619183	-0.4099096964823639	-0.8437393244071526	0.8308340837275383	1.4317618734472206	0.6911845876088891	-0.006858928951079875
1.5844079532779338	0.4682571754712403	-0.2962536162461287	0.49840083947544145	0.4415315636552237	0.6520820046151308	0.11664912301510375	1.7591364970633319	3.1425697413670077	1.6362715249464856	0.32387092999509665	1.2932088717383403	0.4415984331276338	1.6538275375203404	-0.7381567236001232	-0.31552819288701495	1.1531227263844073	0.25708382179009587	-0.1350815370602624	-0.1368050770006231	0.6045699956032282	0.5840166205769024	-1.125504793696523	2.3044334751768654	0.7605588046862273	0.5920944837597453	-1.471650777904252	1.6447573944024594	3.079350308328586	0.5351388519052479	1.4390632850507947	1.9551776888077288	2.292933750765227	0.8067748696277036	0.7317090263020589	0.6366041590536873	1.629706463680845	0.8288101285609987	2.1438400099827115	1.8468950788996796	0.7923499489770147	-0.32850155763905015	0.024619434714279288	-0.4274150819485148	-0.85808522026795	0.8380914081982913	1.4175208436049458	0.6352533524991546	-0.041717341938736274
1.5683643982420132	0.5855218269478241	-0.44782208929806605	0.45957901697715914	0.46157043626846866	0.7417171266929101	0.16360836861141423	1.5497178231857605	2.8673296175374237	1.5874936354999154	0.2050739418042375	1.2935188896332244	0.520302362279249	1.7880100546431268	-0.7778955447106538	-0.3113391946547669	1.1421793085822851	0.35143072220013866	-0.31566414858380265	-0.2829021542493636	0.7138740699162642	0.6152600877827727	-0.977233689389497	2.4719611506958405	0.8275905899604679	0.4771259941242893	-1.496017522890708	1.6389515536364954	3.44772876905519	0.617749556156144	1.3826050247509982	1.8242667499366285	2.3287863858279136	0.7290934369753639	0.7634236851468347	0.6302899035014404	1.5867860102564388	0.7351565540070003	2.200721145795702	1.9700517258500505	0.964157489559122	-0.42604136636252343	0.05127597937140151	-0.4438303396683164	-0.8833061811042272	0.8968124430242076	1.3955682108361036	0.599789606431674	-0.0344977495162818
1.5879313990476964	0.5802045077412025	-0.3739204726314855	0.45495133919788006	0.6278300260059914	0.7760815280923483	0.2934607161052997	1.3811063606107343	2.626503715355955	1.4925600251016606	0.10841699640194087	1.3043496280137141	0.4962086790784729	1.9339905962030173	-0.8085891196556758	-0.29829147636236086	1.1047359421571108	0.37064038218466805	-0.14797231626673535	-0.4203379617044777	0.7447815162192455	0.8067185121558265	-0.8772125261896292	2.5238807554120872	0.728953881686192	0.26219765537325557	-1.4944678483173939	1.7040005824863467	3.760539495160662	0.7316866934585147	1.3428212605477372	1.8001186999815417	2.349549914267	0.6423163444606567	0.6622660814106517	0.5972389188646766	1.6381578659778835	0.6503277645291886	2.089901430792572	2.106428092174162	1.0087365641995367	-0.5758440918237573	0.0645750008279658	-0.4703136321771398	-0.9062721568288431	0.9121094553381683	1.2832211686424952	0.5443969109388668	-0.045790146205336064
1.6299653152954157	0.7132101598645569	-0.40969546128759243	0.4592556281934856	0.8066430213402231	0.7552727876540088	0.13151026179078587	1.2424092068014065	2.363184800737424	1.3240639108629115	-0.022981767886054723	1.3205103344285012	0.5188052504058482	2.256929094490464	-0.7278214774672349	-0.11200394244384715	1.0109171701030233	0.5759297498935073	-0.09000831635541084	-0.32275080654721566	0.8992016097198097	0.9131285335403758	-0.7641902504997045	2.645601550402816	0.818828870171056	0.04299088992156187	-1.6670087073410627	1.764859127702008	3.9580947870107046	0.8295896463777197	1.3030784312789077	1.76169283599919	2.349940747739482	0.5711484278222881	0.6306745610676165	0.5885445390615821	1.6771088914088594	0.7526002817512214	2.029408437031484	2.1165373297954484	1.2079799586110602	-0.6565445873994287	0.10132725894797312	-0.5152430071986221	-0.9596537644205183	0.9648542619212183	1.2216670847129039	0.5203757948492533	-0.06857701733989388
1.7370716334385183	0.8157975175470179	-0.4603653116075851	0.5877725036038365	0.870086027600084	0.711149553807848	0.13985836285300293	1.1481763778812693	2.2667328560138253	1.156627786016452	-0.0677000621745059	1.3383743844468738	0.3648451242541548	2.3485111505974814	-0.8179793477836144	-0.0009162516673734133	0.8533010443006939	0.6484730000758411	-0.1752036593931217	-0.421844565635855	0.9840003667235795	0.9614191202781575	-0.6830413856531061	2.7296557244905073	0.6246655117997653	-0.030233813942465437	-1.7019818024339006	1.7437553132048653	4.186086441245999	0.8834474344062635	1.2165819164099019	1.7140940669297333	2.305780567056945	0.48225998130713377	0.6493466184196526	0.7470040966886297	1.6396652010754837	0.7272127366684632	1.8325701512458554	2.1358315318840755	1.2148768853306007	-0.7555745578076842	0.13787172337345127	-0.6002097555668571	-0.9944331368071039	0.9387678685973612	1.1361804399767281	0.5117702920976975	-0.0663958275357357
1.794074626965473	0.8817350529813973	-0.4391216113472719	0.6982886560401783	0.9426786155675992	0.6077889878014593	0.16369455562478405	1.0511844981769514	2.047825750956635	0.9688174341865103	-0.12946315709737757	1.3574679771351421	0.34090049092728575	2.3697257532852176	-0.8255521540825098	0.1810194322785311	0.7869328091678688	0.8136175730304462	-0.20151285163704752	-0.39102334259664745	0.9583920742945473	1.0416963145123121	-0.8787216101188374	2.8307193909082713	0.5927344941978845	-0.13129038652215635	-1.6172756364819492	1.7491986361622367	4.383553339612687	0.8118459862879048	1.1077429146450046	1.7148235392721265	2.2947785381114487	0.4117544936783495	0.6930379253809255	0.7170825346779799	1.4646797707591404	0.8050079477135199	1.594107613277775	2.19159738757864	1.22688521391078	-0.8309968420490697	0.194895173297098	-0.7031542324284551	-1.0353840473940268	0.8917375506861029	1.065760035965713	0.45459638801039703	-0.05750128133816832
1.760550426090909	1.018687128001361	-0.45060127928425786	0.7163951482593005	0.9981226414411891	0.5417713171948025	0.15426321317917277	0.9901603833922513	1.9714576109447244	0.8561667756934185	-0.25640465038547583	1.395785019063874	0.3362318724365836	2.3602409209750475	-0.7371549838418006	0.4018765669996764	0.735683220956022	0.856683420605739	-0.3856124312987029	-0.36455373748990266	0.8766715433546584	1.1143785924239538	-0.8160248247404379	2.8068816941191583	0.7626947243283138	-0.26271642362275427	-1.5792859154566483	1.797075988124622	4.581647279251913	0.7892006662637245	1.0246569787033541	1.7144699827536871	2.2712605007280784	0.2902877220073977	0.743005139357041	0.7570982666027214	1.2782418610278847	0.8770055790059779	1.3872442242455412	2.165834648818869	1.2885583464562989	-0.893240847011388	0.2274243930242871	-0.746967087401684	-1.1036690699075697	0.8602155403061825	0.9994599055573274	0.36496838595558867	-0.04662553981705299
1.8161389689336733	0.9914449799920735	-0.3772498457699418	0.7423696971010656	1.0948870619683653	0.4323035592144617	0.1420522852236425	0.9927219673211027	2.0332581581301468	0.7048073769958787	-0.13761390152130895	1.4149148779964484	0.34018576371623316	2.3714730572094256	-0.6704654482685275	0.4352922699333739	0.6457747398628368	0.8892897660124917	-0.3910283978996406	-0.21682312981728447	0.7654317857092232	1.1044031462786008	-0.8676644889451175	2.8171615276816735	0.7898047924986755	-0.1757974065648888	-1.3623204210286652	1.9446346257929696	4.558191239755215	0.849180005394168	0.9131961443087034	1.938445941000306	2.3930351402154906	0.18067344477431746	0.6464023092987233	0.7404449527967936	1.1707929495161264	0.876632607670102	1.2104669366966156	2.191198519699705	1.334634129928832	-0.9993198796332543	0.230726366459277	-0.8314435648290557	-1.1258332731480385	0.8475720913528072	0.9856293133520738	0.27576910412427197	-0.001862191849578615
1.8538242503918134	0.9541889139226288	-0.2726782792595563	0.8211262422684416	1.174630637148289	0.3266135354872558	0.2878351047352637	0.9783000303940529	2.0295719454809076	0.5814030166202492	-0.023805462998160408	1.3429684986853903	0.34437874523730194	2.364637723392283	-0.5807181969321495	0.4718268025198066	0.6254824394684942	0.9110851102711642	-0.32818653734019404	-0.18337551183951678	0.6798372055545882	1.1382425299468952	-0.925624679449992	2.7914300188264316	0.7885266674702562	-0.18033722572000013	-1.1520664565314842	2.1043633057559044	4.491351954858363	0.9477537240192196	0.7897823090597496	2.086027139588666	2.5283782373209416	0.033954724174301586	0.7099590259782618	0.6806925001755266	0.9383563155282376	1.006656080743746	1.071747425565707	2.1599190255523175	1.330667723161033	-1.0568465812215566	0.2864459025120022	-0.8615781694677693	-1.1724411340397705	0.8353950147260765	0.9428122856336765	0.15936892410889705	0.035677397143761766
1.9015045874587753	0.9961560438053649	-0.2947941561977629	0.9089557115444684	1.248702898415107	0.2690440217129385	0.4302601222483681	1.0465539004194873	2.1190858712730902	0.4696265957698816	0.06893682484887467	1.280535574171281	0.5837500448663981	2.3379094336766686	-0.43929872033987893	0.5738871629476596	0.6078579191368758	0.902405974509261	-0.10611431890734664	-0.014419779215725048	0.5867571933194137	1.1590662455833496	-0.9869839170580441	2.779522615224896	0.738892581907179	-0.22908638283472937	-1.017930084989977	2.111637274198812	4.397399350091072	1.0595001740180645	0.6359078905278058	2.15706964048952	2.574165779219958	-0.0726697605891001	0.795994806043378	0.6716278788223	0.8801991447856639	1.021502228374058	0.8624107016007627	2.136780562354644	1.3077934938399416	-1.0971664079458487	0.29385649842896333	-0.8575366283025543	-1.1617140570410796	0.8391507396259582	0.9449887612722463	0.054682697973002826	0.060933991786275746
1.9583733485889525	0.8740822560883371	-0.15269233715106173	1.0368152871240714	1.4269075708307224	0.2425185943409885	0.4895423577515314	1.1011411442395047	2.199389882765886	0.33977860075546074	0.2218853916203809	1.2604721519175108	0.7735813377706762	2.3118053583601132	-0.41359433397062145	0.6969654177557396	0.5840282037076395	0.9122022029184667	0.05193510584206087	0.022903658121748473	0.5648206411299773	1.1600845394867239	-1.1773145890729115	2.7667646827946806	0.7075833548596646	-0.055412656373513156	-0.8220711101434786	2.108369058092995	4.361312710512096	1.1596269571371476	0.470579677659028	2.33000908644391	2.5247860375209648	-0.17997605982641313	0.9161669688208249	0.6491438902642972	0.8642952443143432	1.0266709501274331	0.7258328362502298	2.126203686530468	1.302969624379299	-1.1307013966424555	0.2934649867576248	-0.873705306515977	-1.1919730560891408	0.8451840746843325	0.8910378900481772	-0.012776589848637738	0.08623537685934292
1.9433912810777727	0.7429582753619617	0.0029144713681465316	1.072275451444313	1.4602888163667502	0.22382792592782005	0.6150946266710544	1.216033531509159	2.2475328435661632	0.26794018381123647	0.36331449749823524	1.243101790773255	0.8129816290974092	2.2077365323060936	-0.4028210770315009	0.8503604704212193	0.5713859926241963	1.0270544944828193	0.3032850945434572	0.11978068583170007	0.6235818977132377	1.1731994432477966	-1.2594784932750251	2.748244598257408	0.7031106081385914	-0.09906867792852403	-0.6574580842082589	2.092875241407749	4.289541345473767	1.173453940914044	0.3618824505450918	2.493729511243571	2.3071803644836426	-0.31303738848560303	0.8814741247778469	0.6528639363156218	1.0181638913584439	1.0497819537145043	0.6950580059341818	2.0426381150806043	1.3159727637183927	-1.1327929231658276	0.31747657756613956	-0.8487249927618891	-1.2249712979352883	0.8065265677067421	0.829994396319852	-0.09121724324495084	0.09266644937647409
1.9187890189367878	0.6600342483859079	0.05955395303330835	1.2119606845609603	1.4759956750049796	0.22360136598482971	0.6301100588897366	1.2635799848986107	2.2806313631715085	0.08073013079248867	0.49463714200058984	1.1997881962820836	1.0298771742764432	2.0748520832974555	-0.3457775989066205	0.9067424149004072	0.5885382852205752	1.067809115891281	0.41292283984981476	0.25962350015107594	0.7334513194275478	1.1476530090428672	-1.3292309964133318	2.6971176960472127	0.8481964525808022	-0.0003220540369841374	-0.5173169067111203	2.076473046765342	4.209512095482793	1.2016905256984702	0.24142691311866543	2.52900550806164	2.1003170095484975	-0.4097650952265517	0.9912992242356644	0.6436746417873518	1.0594257399348253	1.0635091873371898	0.7388776967698927	1.9904194326956024	1.2729494447422414	-1.099745925962752	0.31020886090854644	-0.7908980768317977	-1.2465628902715093	0.7614112316755042	0.862225167929294	-0.14162767269297363	0.09659863252389393
1.9119351251290297	0.42240898116605996	0.21621189744196778	1.1908464648418933	1.501038512764929	0.19594946150098422	0.8058121879550523	1.2376939999816245	2.3471167583327492	0.07025380100446814	0.6579157460207216	1.159098640048357	1.0962984781534195	1.9334718653505187	-0.3136400095750353	0.944724646480003	0.6010688788393252	1.0540151884716344	0.6567069890404859	0.29667998054285477	0.8690944574842726	1.1715767135390962	-1.3726055043709544	2.6465570099127675	0.8768789599753164	0.035016813139996175	-0.2635026336719589	2.077699495903225	4.116555298551404	1.227797824755773	0.12560401217436157	2.5333264438522156	1.9139614739170299	-0.5071586649736224	1.154736852978493	0.47704533285577105	1.0852962343500643	0.999190988638851	0.7452852204305225	1.920511647583068	1.2408189826695017	-1.1025917066904591	0.36835509430344315	-0.7417517146762389	-1.2400168399239733	0.7298454394036948	0.804126130685711	-0.18429163491434258	0.11399502742324678
1.915306399610282	0.19683383546142194	0.31645489079476274	1.2140350736318009	1.5016253194388351	0.24604650147187015	0.924355912650546	1.1674972755073705	2.2523562521935454	0.1327431872849215	0.7321699729807276	1.1423740520285377	1.2582274311813686	1.8290419132723919	-0.2752979131888019	0.9689761959621453	0.6318029317274437	1.0494974635736558	0.8544118554111794	0.42502255330291555	1.0380179808176955	1.2050067498243053	-1.3232227604395776	2.6621942113239307	1.0169562124142693	0.03474095839810759	-0.03222023988914255	2.0762133117837083	4.016928937071373	1.228122276267444	0.04116223133126171	2.5689909336035903	1.7652704132993466	-0.5209932400583989	1.2770438321101574	0.3486431705525713	1.2508241252329877	0.9710311806646225	0.8998307700852936	1.818754950040805	1.2516258365782706	-1.120944546154319	0.3935333448912034	-0.659258302029486	-1.2342967383142163	0.7415751793089497	0.7782249144243731	-0.20786580787589	0.09388724901853433
1.9808715643041537	0.09068868784912963	0.4374709017231947	1.206792476744153	1.5364091479856326	0.2874202670759231	1.0176919714492225	1.0628768672183626	2.2703628954259463	0.0940148474820639	0.795713355786348	1.1271317005099148	1.2334574278189598	1.7400932228806922	-0.31485584488082907	0.9562382875576965	0.582801638161562	1.0143162677654183	1.0090045401488292	0.5696334603618007	1.2405773272957599	1.2085521717868861	-1.1071003560654453	2.675872546056006	1.1403899279966656	0.09608917825331902	0.07368806364013573	2.081027437165247	3.917465551076276	1.3103596868436242	-0.012847920206861966	2.53238176319425	1.5673379366860714	-0.5660683217122269	1.3583942181626523	0.4107052252246611	1.3832806825176174	0.9585390014908626	1.0788143354151363	1.6830105829938335	1.2413285825034233	-1.184905459491535	0.38497633979868756	-0.5763958533658384	-1.203376775144081	0.717911066742871	0.7051503952007173	-0.2003627449495685	0.1066306473299338
1.875779103262183	-0.12343310272002812	0.4251544276092365	1.1732182573228995	1.5821018276604824	0.26942740328716636	1.020936914675818	0.9460450537439039	2.039922800640911	0.1347147579992216	0.9485761318158416	1.1089283856254446	1.2488685743377084	1.6923203451347408	-0.3379373346817939	0.9427828640595781	0.5291406220861229	0.9827740494063107	1.333278840907211	0.7429031293409463	1.478361907761905	1.2407913793213057	-1.0505597134902545	2.6632796595882966	1.1229259039597028	0.174360952613368	0.14429562121693257	2.0529024444212274	3.846388903571177	1.369240077305509	-0.06374801514114684	2.5265278175193737	1.355212736020896	-0.5205227825326959	1.4375727943532348	0.4159755003515375	1.490510857720846	0.8968665386991654	1.1988024124304326	1.6055078033037837	1.226561739960784	-1.1853896875545258	0.41736043019943275	-0.4748009493757587	-1.1550784812937243	0.6804185388016347	0.6213673556987693	-0.1721847869499611	0.1050546491572067
1.9082210322408937	-0.0586474409610074	0.3826466252949751	1.1698989615040134	1.584749361300989	0.29881517844119315	1.0741435379983364	0.8184170142138527	1.8321604658283561	0.2464327467135102	0.9686584446614234	1.0546740841420124	1.2245284247072137	1.6046138786266582	-0.35465539315328376	0.9472825935474788	0.48919874164358496	0.925066824816865	1.4896128515450617	0.790363240497012	1.7327112341491477	1.2818264810376991	-1.0593958054261425	2.6038631130860974	1.0857151936728608	0.18027977765778797	0.18526191382447577	2.033490379697517	3.829371776877495	1.3826821383212489	-0.0921538643982291	2.5050209605281246	1.2535090627237218	-0.4250310929972551	1.5696093777519202	0.3065944347201072	1.4774777154150531	0.8427998584656423	1.285590063742824	1.4507704481871042	1.2386445188945348	-1.1612979301342714	0.46214126515900356	-0.3841599842888998	-1.132535956314573	0.6144753953745269	0.5050215525663353	-0.10491364947051385	0.06069024851303419
1.719284418125947	0.04899963235275804	0.3669157336093095	1.14033823398069	1.5886786648135203	0.3073847503276328	1.0102385260664064	0.7092137293240839	1.729837793678625	0.3555307335551879	0.9687145986016498	1.064549031503183	1.2064707526970049	1.5305209945394274	-0.37004133026422786	0.9703640060550344	0.42118690867901376	0.8834683651047837	1.692692937222115	0.8377849010641928	1.9422988614876602	1.2500552601809107	-0.9073447747711736	2.576379948541194	1.0581712538712307	0.26833769985146316	0.20405817587480152	2.0476563533750443	3.721403280405999	1.415021464801628	-0.1404291314636565	2.450246251845278	1.2172029007646405	-0.32195514517248575	1.6549116264383166	0.36465561386577183	1.5767620510320617	0.7932466035118297	1.352778439964604	1.3568040529423873	1.2175198728823464	-1.1814562754003588	0.46052684203150385	-0.2976556958181932	-1.0862400423560914	0.5583841294027334	0.4087654144395209	-0.033507760188947126	0.062481865735170436
1.6263782792473649	0.050799073346511535	0.34898022853862626	1.0784263293407264	1.5412106072997729	0.2700772825803831	0.9715376740206647	0.6056601905728958	1.557845327970018	0.4385455214993838	0.9687645132151849	1.0770655653045291	1.1480297215057136	1.4507369628695135	-0.38575545246302656	0.9541997615291342	0.3239239405715348	0.8763974575506326	1.7442641095263416	0.9200515838680825	2.156243397031331	1.205771316010892	-0.8523501289695012	2.586980236308284	1.0666289871673982	0.43931728963691785	0.1677383970540271	1.9565102091778974	3.594783758946961	1.3501811675393567	-0.19574350994932205	2.4251032127948204	1.1848197464593782	-0.3126667384076642	1.6853315125137418	0.41302376848298633	1.5167716854574622	0.7330348664330433	1.4872031688748408	1.082676876599612	1.2042869643486138	-1.1950635857611442	0.4749103958190152	-0.243005030583683	-1.1287448266992948	0.49371922686273717	0.3229608250549498	0.05660540948708648	0.04835621390413418
1.5871490159350579	0.19031297374318923	0.2808416750566624	1.0263226773726695	1.5423911242555135	0.1860161673604883	0.9200253955293546	0.5019132988591968	1.3716510196232814	0.537307486789285	0.9455230212879501	1.0150912332990771	1.131594810921311	1.3602593815441328	-0.3774565043555701	0.9737707631129322	0.25408329837775934	0.860943540087205	1.7899896897184007	1.0225553608967795	2.290961055356431	1.1344512740187154	-0.6699678524615778	2.541778122737541	1.0605202404099479	0.4009975843267064	0.17224372709980712	1.8429865768036102	3.455341657808989	1.3090223419030491	-0.30894507747039074	2.3921148524221474	1.1860882878666488	-0.28763567299785037	1.665364370649313	0.4831643930329507	1.4379418135376696	0.6602761847691531	1.510316098232377	0.9663312425336781	1.17746558266151	-1.1716914276223231	0.4831940177617177	-0.16727106348795545	-1.1223133571417079	0.43749756699553466	0.2803209792178844	0.11453773640379739	0.027932819209707686
1.5335787839872337	0.29011279481689084	0.24293558600021087	0.9574141508336957	1.5076774823893213	0.1019276541939991	0.8829862766209049	0.4532349764253798	1.3460422649672878	0.6434974221048357	0.9578113752075982	0.9703597456433812	1.1191494008014506	1.3114688978195936	-0.3720220693968334	0.9832332093562369	0.16755277879847683	0.8197230621544914	1.8234293228690148	1.1210064458568962	2.3908692749351945	1.081167325814551	-0.5961048678158875	2.4867756521960884	1.0878582984502434	0.2458905826525128	0.1665242168815221	1.7624020625548813	3.279260457821085	1.263351430728108	-0.4372695073903946	2.3487014658535874	1.3996162205443226	-0.15448129410988973	1.7317313469415576	0.5131501806186229	1.326396272758423	0.5869868451539654	1.5096041511589735	0.8120364932219701	1.1117554438749797	-1.1486819701019277	0.4676528044632674	-0.09589748169999432	-1.0996698779882912	0.41977351502250226	0.20672088303840014	0.18654283564012938	-0.012317111651073223
1.453539160560036	0.30143179940614934	0.21650084893225313	0.858687169644415	1.439148818288939	-0.018892759087825894	0.7898756166378351	0.33138695630652104	1.3154203609718627	0.8853907991253698	0.952916623417822	0.9234920592101119	1.1145685335163757	1.3268235792501495	-0.3640590587808817	0.92600936514435	0.08402979793818104	0.7567072399631051	1.8746366560684193	1.2003519824937066	2.450595131770135	1.0522942393228492	-0.5456760470855105	2.435596947238537	1.149878451856293	0.08761597847202444	0.09923918334266427	1.630374743414046	3.069715418643077	1.1896520954160128	-0.58778127082066	2.3118575227363505	1.5520870276726693	-0.08215490212332248	1.7537902846203555	0.5206167185462793	1.190053965965553	0.5163130260460582	1.4744948543843852	0.7653180613468364	1.0854513637825107	-1.1527950860644445	0.4507232997785223	-0.02467747797360175	-1.1081510293769106	0.3579462501450765	0.15491035737921827	0.2532014631985636	-0.0035517285555663343
1.3102736039212248	0.44048588766207536	0.180574066496329	0.8036499926313164	1.360061085862204	-0.062730000522229	0.7391847877444703	0.24700278679591908	1.3111100012435106	1.019617493310627	0.9459015404405904	0.831336022789207	1.1153137828859085	1.2885888960790988	-0.3340223708384808	0.7572343822046377	0.03438578402615261	0.6827973569332687	1.859915269410191	1.2778782569820852	2.4910323367588973	0.9561630096650566	-0.5145543043694283	2.391699540072131	1.1772883612495382	0.10358930712810292	0.05822582948812423	1.4979112917372037	2.917251852488625	1.0699480941481547	-0.6408205655236077	2.281411135909297	1.7205602645597966	-0.03076248535451569	1.7380015386672902	0.673361969347919	1.125823557922319	0.4511695692526422	1.4675826893705606	0.715694770987872	1.0273621172226537	-1.173328049479005	0.38206587803503483	0.02641123192461653	-1.140972857832904	0.3252411769038911	0.1278349137232339	0.3129167050988812	-0.012610853544469294
1.2568284493495683	0.5866009592335544	0.12639932108503044	0.7312404220874067	1.2862408062847703	-0.08922486864605458	0.7001521685771599	0.18935480671830213	1.3085347703950916	1.0616710760915016	0.9508472467316833	0.7378205871462085	1.090125371601016	1.1710827071761296	-0.2853514886557342	0.7785122174462467	-0.07286633388859827	0.6134605719283247	1.9035987858441863	1.353419382495695	2.4963840239026367	0.883022894184456	-0.529125298414617	2.344327734687713	1.1784835808707086	-0.10765449607774465	-0.026278391423938747	1.4173226106171115	2.766458094480643	0.9992211533300672	-0.6579773949573227	2.2460261374768455	1.825824790944992	-0.03627792689083707	1.721177805813524	0.8329122762122049	1.0437650183697937	0.36979761030809777	1.4470428386122574	0.7007234714630144	0.9640998547164445	-1.133467204471155	0.34802011309818065	0.055486751191128114	-1.165576371803649	0.26066478992793124	0.06527222265675157	0.3278726651771926	-0.029362474571437352
1.20469716395189	0.5729739256654911	0.08338502206791994	0.6388639684936501	1.1772926683654448	-0.14241798195880925	0.6330874007843462	0.1371316799718088	1.2820284922393352	1.226332146686764	0.9521679042147968	0.638384394650363	1.1042940119183435	1.0580763222711556	-0.21380584743602454	0.8141196237880504	-0.1257791449809289	0.5687973300179355	1.8530842237816394	1.3797206838819451	2.4264320631249072	0.8137732703612667	-0.5639012849914369	2.3020048900979173	1.1951378954302068	-0.11559402406153856	-0.11574077615843577	1.310172902471295	2.627978653622315	0.9656886825809663	-0.6190602532683892	2.214857265590372	1.9751898725648762	0.03185145668183002	1.6655586904790618	0.8248525962093357	0.9404906780826685	0.3200951668199347	1.390198425526846	0.5699253411961338	0.9412718359596381	-1.1208716296875785	0.2862996481520183	0.07924359323542811	-1.1899404676020446	0.257983624939851	0.11706352711673491	0.37453808117830056	-0.05343681017492476
1.287595504422694	0.6907787565992354	0.043668018803947314	0.3836668309214409	1.01688618754981	-0.14619468352010984	0.5948686976384222	0.10255852471795276	1.4578057858356812	1.2592014732054733	0.9359310963869738	0.5496713116809346	1.1035958175431344	0.9315419827654798	-0.15707117338987536	0.8479533973140466	-0.20127916060431716	0.5034173160600621	1.7893559920893367	1.3446098032877953	2.281954393910264	0.7049297182530371	-0.5718650076309666	2.2610674678211278	1.1850690337198388	-0.0881451381428668	-0.21627510360293098	1.2509047131592275	2.524456073133855	0.9426642543388495	-0.6925921751960911	2.110001904926018	2.1220245408834026	0.05743805411222312	1.6125405512615216	0.9529219189149174	0.7916528414276021	0.30241443703696724	1.370661934454355	0.5883956748037875	0.8195354955832208	-1.1343467495505977	0.21515815235590613	0.0625573745493907	-1.2004382364980875	0.23931921407146023	0.1299084909119586	0.4344856536365615	-0.07567786303948362
1.2977541132375419	0.6772007881746672	0.03529441306856638	0.18659317320586752	0.9154020004023122	-0.16761671645529094	0.5510177767553273	0.08274738819754716	1.6315808156022342	1.2304065076489423	0.9159007779304907	0.5128189580706709	1.0796181185445797	0.8289524083291132	-0.13678700923932902	0.9005404585931756	-0.24055501595533388	0.5199076740076796	1.772357590221591	1.3473606682755226	2.1182808443684324	0.5998886988604009	-0.5017842484031073	2.196673038712539	1.1855968648126558	-0.06810683543592014	-0.3132662420513478	1.195628386613041	2.3994055360043385	0.9353321153385694	-0.7414406311848776	1.9783698784520918	2.1731452923034986	0.009688886122046669	1.6064002524701126	1.1256470320688932	0.610908635313212	0.24837513950911566	1.3700613401678075	0.632671384772064	0.8341085104812201	-1.1361746791264673	0.14358689374815234	0.06287533894854448	-1.2129877634525201	0.20862715607691698	0.1564764081969257	0.43608768563658024	-0.10204692698039305
1.3380277911983147	0.6484479197683735	0.016224945261446355	0.11283880273797113	0.801502824997067	-0.18141579763420823	0.4921098441060002	0.039256684608935645	1.6938145208605584	1.2417773857746386	0.8785615273429643	0.46569857780610163	1.0267969797832575	0.7492341487529377	-0.11123121060669841	0.9135467153392384	-0.2686789373613944	0.482303302015154	1.7674759703502443	1.3443153816357547	2.018011598276005	0.5292463917917314	-0.4400618854788694	2.1355060412357307	1.1486832322351213	0.002573577119418391	-0.38066945161044063	1.1336156180297925	2.3797448916991213	0.9017880155030289	-0.8066488834815863	1.9016578961468524	2.1478264863609136	0.041844386607346504	1.5546581814393807	1.0083801992171568	0.4112415436655551	0.2003619256915389	1.3077665635470743	0.6569363058761095	0.8306542708009147	-1.1435536687508738	0.06302099200147336	0.040862902382606967	-1.260909786882686	0.16019933921216203	0.16477547166952283	0.3967805017817961	-0.1596192964482185
1.3798365434256352	0.558823491993587	0.024287091005954976	-0.024834491624395782	0.6865450963761484	-0.16726791951980383	0.4449424110189943	0.0425656257333023	1.755049590792303	1.2667190969497037	0.8518925652863263	0.39157271420007106	0.9710024740834283	0.6604058337026083	-0.1000574128123212	0.9561599713034907	-0.2808452410129581	0.4420602801488299	1.7312612249130317	1.3368120238617238	1.863802979129576	0.4266490522314467	-0.39949096552345476	2.0318318777657423	1.0859431835427942	0.055916653057084695	-0.4098317376658211	1.0824172695909908	2.4064466294126983	0.9292884791158158	-0.8711709264993811	1.797263696158724	2.1106012654853155	0.08372695922167393	1.555914505900171	0.8684247374948451	0.38644727179456045	0.1782735245266274	1.2321047140872683	0.8792395414933802	0.8506878340452616	-1.0943711199112358	0.023162178772083503	0.027820078135888195	-1.2287670913696778	0.12958056829751943	0.2142881246425643	0.35382318292784426	-0.2028368537426409
1.3142905547884451	0.4497060844504567	0.023621815126555076	-0.003972396268682643	0.561850979373667	-0.15210420984705775	0.410345329927648	0.06619993998049571	1.785982320033127	1.2661691082187863	0.8369223407769544	0.3338380231420045	0.8897016179478812	0.6007654364771118	-0.09622901747643511	0.9568648175913321	-0.3329755032868901	0.4163888170062	1.6899218526746829	1.3335459209829248	1.735356899034116	0.38233240537793245	-0.37141932219200624	1.9477993885490363	1.0518289902166953	0.0970056185916997	-0.47221821829510696	1.040288811152607	2.387321870600311	0.9026822922502478	-0.717882776101555	1.696069671772283	2.027855283237991	0.10872756175897358	1.5666374274145631	0.7701617485623716	0.25692183092707055	0.14315662084927955	1.2493857189238877	0.943875393571575	0.902788961649849	-1.1047790438830305	-0.041189964626932765	0.008831445302616269	-1.2548711448159595	0.12880010848558304	0.25040389081482534	0.3403666890442642	-0.22996423008919759
1.2748282096000785	0.4044654763149036	0.02801363384441402	0.01768433495310171	0.40925593092891627	-0.13911442185984862	0.31666574003785286	0.024672934564323224	1.7776025213489597	1.218256756593198	0.8128499785119185	0.24855034544132573	0.8059564456207976	0.57553253115686	-0.10508484657942634	0.9485091642934771	-0.34513812724181603	0.39124219480562267	1.6619599447922464	1.2787197755845625	1.6083661022847604	0.36334455073227984	-0.37465590168977153	1.871815600613378	0.9516571501515291	0.296905538305681	-0.5600156806914228	0.9917739278716622	2.380494855159448	0.895565291349104	-0.6485589654335191	1.5457774073903539	1.9439888227760438	0.07576451821683931	1.5383218068752016	0.7169314660509264	0.2775770731058899	0.13069371284365197	1.19278414968215	1.1404721445540695	0.9461421727099231	-1.148519672159832	-0.031086038419217355	-0.06293927779021785	-1.2631130494638458	0.10728606752336392	0.3033436547009057	0.2823042921297693	-0.2690798172552651
1.2478246102964832	0.3578744195364511	0.025967799635945227	0.0729256712067695	0.3462259905434336	-0.08082876791224469	0.2858586274618985	0.05588229678955418	1.758458682138415	1.2291809772040865	0.7712024728436521	0.15347663117197058	0.6346775380454112	0.48252830864562213	-0.11573148092559611	0.9844759040369271	-0.3665122584477996	0.4127365981571559	1.6155832134347303	1.210695190904032	1.4900712382794086	0.33403956328266776	-0.3816118653617642	1.8186358639498228	0.8373181577443287	0.4570374751415116	-0.5951986689458646	0.9137867634392851	2.3891159820827483	0.8781937620253638	-0.4898701992470939	1.3910342437545515	1.9117203840975194	0.06680067951189825	1.5116688158951994	0.5356907972439208	0.323847160080515	0.13760454121649776	1.1233805637644232	1.229455442125055	0.9825060359218863	-1.1279117537536556	-0.03952604002374775	-0.10730096696546398	-1.213004785000304	0.10129403972820628	0.3328204475740547	0.26023532190577214	-0.33044270711341045
1.2827760046541938	0.33518873385057296	0.042372726666756164	0.11493027340524564	0.24570945910722056	-0.08771144822687607	0.24380272607061304	0.08902793123509435	1.704182852138776	1.2573315115203494	0.719452457373458	0.11531869276665034	0.5597291061433303	0.4072279481959942	-0.15413559654102987	1.1588217064117505	-0.3823975088350775	0.44482412144000005	1.5288525633552488	1.1304290373104657	1.3528833985450208	0.3487343449602724	-0.3928159992822057	1.7443181969349364	0.7124239252375665	0.5125051682320014	-0.6209568581351784	0.8021340563070449	2.448990136720997	0.868960267392181	-0.3989950441720537	1.2705273692304195	1.8450866117959577	0.01939712665715711	1.478275940338945	0.5312831597423511	0.30753047900415914	0.13241221368236983	1.0649108738325748	1.3133813700724395	1.0518167478422915	-1.1314652162327485	-0.06353088063103164	-0.11978075543818845	-1.164454472021158	0.06456579133451328	0.45315238057155527	0.19131567713441294	-0.3982725018331298
1.2884282401486886	0.3318178196288345	-0.02644895426403745	0.16548769926417478	0.1777457402556377	-0.10004684679735332	0.24026049632285615	0.09314868054248052	1.6628593223248838	1.336990990435905	0.6996633928823937	0.058095238765429415	0.49704803843664963	0.3673241430234802	-0.2173939182587576	1.1359890631822562	-0.3624044904339804	0.49184914758962045	1.4211199386752509	1.0442623662052852	1.2156016695624978	0.31436607996231897	-0.4131908675333328	1.6780395934806578	0.6224674131022414	0.7377559646425184	-0.6316279436013168	0.703601438140186	2.598419320329712	0.8141163328335429	-0.3349487449654086	1.1564460001283652	1.7999593517019883	-0.00410470255243649	1.4160603422277254	0.39763981271978693	0.30921651942109807	0.13880938026606013	0.9944281135656464	1.3716642196237332	1.0824350975614832	-1.2212164486412282	-0.08987691603157516	-0.1333162359871545	-1.1429477163567783	0.07396652494731762	0.5646152476020313	0.18219578585217988	-0.4535308726620161
1.3528742654312793	0.3446384027605336	-0.07091366557755324	0.22604455502229018	0.12868755171573687	-0.09279903615599548	0.22088906321150156	0.1462960618757223	1.6399581176980806	1.3802989919586128	0.6592627126647199	-0.018211279014421832	0.3982923229208567	0.362677903043202	-0.25937706022599866	1.099497143851789	-0.3866046286581327	0.49216092236941683	1.3605561673890982	0.986947918411875	1.1291162592797175	0.28318350740847814	-0.41194170622756604	1.6082649069373811	0.5375156240511704	0.7189389217637411	-0.7084646010369298	0.6111538411206209	2.7175364448891393	0.747516554792933	-0.29024280449989337	1.0357937901183922	1.7977570784491985	-0.09472122474476694	1.3545814968399958	0.32712894661969144	0.33002452783591946	0.1179541450876144	0.927836777818069	1.5435760003634713	1.1320126149053942	-1.2124940711231549	-0.0909816989662124	-0.108277482135988	-1.1105673609444129	0.05658606564758808	0.6493240841119932	0.15557219112110415	-0.5081710313854738
1.372233669958816	0.35529387071582696	-0.06787476297597324	0.42304305371355816	0.08083289215800409	-0.11634019488352443	0.21901754894231815	0.17341484334090898	1.5917327694833603	1.427844684430255	0.6484125235475491	-0.10182252032503332	0.2870098048625912	0.3679198148158254	-0.3155742342857405	1.0916136914984027	-0.32266621987209126	0.5166514933924308	1.3458602897455987	0.9706668404893062	1.0659455612215094	0.3116224375847888	-0.44390516397483487	1.5773964930885194	0.48068258562532123	0.6713673697947288	-0.7159985837782944	0.494046699374041	2.792146069432014	0.7061018892549513	-0.16665544506546612	0.8842563919106547	1.7783114458149314	-0.15368183756103235	1.2850576026719174	0.19617627339308336	0.4470657871901732	0.10719368598979302	0.8751088640339498	1.5450944491163832	1.297279306838312	-1.1951477925195095	-0.10299368205493095	-0.08447790969812653	-1.121042272291566	0.12308600052589465	0.7664797500720122	0.08411660196566309	-0.5883084031109284
1.4273530798535845	0.38663191672986674	-0.14349645042874193	0.5657002113040266	0.01887301100140904	-0.1297873178254231	0.2507002949168596	0.1462549229475291	1.5414003007295556	1.5265904389411988	0.6915293906517525	-0.16391384021534733	0.21284731854134892	0.34769055255125936	-0.3653162402394785	1.0573560888320055	-0.28286048820516924	0.45603477211276144	1.2584234427320333	0.9401074110310006	1.0418529095123825	0.31059399457274256	-0.49967421315042093	1.574829245306764	0.3978946277034442	0.5847342507339186	-0.8388975661814737	0.3705600775705052	2.820596340738173	0.6284754114521436	-0.0913071103032979	0.7693491259611775	1.7517547782257128	-0.16966875305654877	1.225065771596341	0.07631183086292206	0.5824078679646935	0.09118235702158031	0.7970079147003702	1.5088868735544294	1.296124042731186	-1.2176648678774071	-0.11300648054604215	-0.06834341579955407	-1.105354960660965	0.17371499959438855	0.9024983494199299	0.07356797299773281	-0.6407549452898442
1.5280659769822957	0.3780918044894166	-0.23485214527587792	0.6058284342975142	0.013572190713787288	-0.13112033330395062	0.2822004965363014	0.20433760436639106	1.5258403140472767	1.555277628928237	0.7270779544787114	-0.22284414745670017	0.18030179530638496	0.297118017381293	-0.42655764494089965	1.0791717724664607	-0.25653716502075363	0.4493899968831207	1.1515111342625395	0.8880398207381427	1.0281160183268037	0.3359927028625652	-0.6163797265268917	1.5815274610113916	0.37340575215893196	0.49067849655518553	-0.8377492717547629	0.19349026795133545	2.805580497753535	0.5947336171471278	0.05674046991543141	0.6805072204146105	1.7511918713131283	-0.23978874688042473	1.1778855404191018	0.12141178523897378	0.7338207821766665	0.07753255035976032	0.7653446312977129	1.4550727196536875	1.380507100369226	-1.2075912619853728	-0.11933929433328516	-0.07985422975944019	-1.0751607246680912	0.25842087279058606	1.0416806425396894	0.08886848367707124	-0.7142554376779648
1.464515287972028	0.385887492040938	-0.29610590282503935	0.7356523934669283	-0.1004403189216142	-0.24958663071302264	0.13883928725919	0.18597181552318526	1.6062466856610473	1.583580382347805	0.7295144115518883	-0.2764409770272105	0.16218816600563102	0.2667722625100915	-0.45073222365653426	1.1101423958755061	-0.22271584665315416	0.42491387102365036	1.1131979367189135	0.8142168872536091	1.0812819228128299	0.3717209484225007	-0.7425959811252487	1.5740811172577398	0.3664182080846441	0.4183001043264696	-0.8670422834962436	0.06839384484451032	2.7805734288536224	0.5518792707079017	0.22699874650944016	0.5835852208379324	1.719751786171841	-0.29442473954047577	1.1236360161841608	0.09425960483681006	0.7297017056255202	0.0655615868249962	0.7277026509242285	1.392303294167614	1.316084439248748	-1.2202744933386422	-0.15345852396019224	-0.055475283455927095	-1.0696003328550663	0.3503076425027829	1.0925416698625223	0.11505439591231884	-0.7540855884570477
1.4673676954744046	0.3915607649772561	-0.2997180403881048	0.7226431862762257	-0.1385362684321509	-0.2805815061882379	0.017789373444656763	0.13105408898001372	1.7248808175763106	1.6341749012389222	0.7448777136428489	-0.33796958519133974	0.12230587892624892	0.25721297122587866	-0.5335576121871739	1.1099972804633036	-0.17857543234638582	0.3601477765163414	1.0590919738984323	0.7397666598761086	1.1097817805386152	0.3578617766921838	-0.8867230758223597	1.609281686443623	0.3228624706296928	0.4013832453250745	-0.8807412895941249	-0.05388160634947427	2.8128080461658422	0.50858185607532	0.2565934061672266	0.4951108463757511	1.7162422883353234	-0.3095044153054758	1.0393573238202445	0.012389929470672223	0.8252781241037089	0.06809684767772083	0.6846505835553478	1.2410017044356936	1.3612167570337967	-1.241790652982139	-0.18502415246180542	-0.062011776894661794	-1.054547025160669	0.417254914102565	1.1717811358185863	0.12483248749141755	-0.782547302978928
1.5193882546093034	0.4058486736266915	-0.30704882618252577	0.6824672714654947	-0.25763777265190685	-0.2756351230607976	0.021369850581100268	0.0267588153534963	1.711607705791901	1.675498498976942	0.7241121945245064	-0.3585173372884384	0.08800914684854526	0.20409021619494166	-0.6181566214662331	1.148675144653776	-0.1573583015302995	0.27596738220764744	1.005721744765931	0.7096851163082428	1.1415051691170608	0.33490223751974796	-1.0200276183373713	1.6266392209530234	0.3073315243384146	0.4409108194565686	-0.8664670904774002	-0.15065858271533356	2.810701795195315	0.4115952751675695	0.347312609126209	0.4312526698278555	1.6656366901134265	-0.3188969497072542	0.9400432645223489	-0.1180271528332455	0.7747904419441067	0.048579588152276816	0.6484419741615948	1.1489058620025348	1.4508421464646175	-1.1827893138600394	-0.29072015336080403	-0.0766419095845878	-1.067582568074514	0.45458659118012196	1.2258295582415961	0.12459242252687172	-0.7744975251343561
1.4747994690290196	0.37662077594198184	-0.3439209656430767	0.645237727060324	-0.39661614481885765	-0.2539180353161407	-0.08323328044371014	0.06783740645235856	1.6896264939597103	1.615370842083237	0.7019615448805678	-0.3438271685863619	0.11459776215366706	0.1988954617725454	-0.7078868175145812	1.1588700782158177	-0.13723772031240808	0.188303295957907	0.9286563261093926	0.7027706018382934	1.1000172987324945	0.33064863330764427	-1.135522671417855	1.6741676392945635	0.32247972399956004	0.42493534823938867	-0.8358323102937799	-0.19004246188253512	2.7786218664789626	0.35536166477937736	0.3859352189698343	0.3461183563724822	1.621021648631856	-0.37291703847210655	0.8432532847242546	-0.13404740396144726	0.7112396877671678	0.023649050984869836	0.6012520846173437	1.0603475650335867	1.519585495345746	-1.2151534052294595	-0.32316510807597293	-0.09660328725954008	-1.1598520312907523	0.49640610253236683	1.2552505662809788	0.12297652826695019	-0.7876140381486445
1.4107996643996021	0.357942462707146	-0.36174049095211863	0.5768943963841295	-0.4783338066858819	-0.21116143212144528	-0.25037523826665364	-0.07866009953174889	1.725633538953721	1.6094242972592465	0.7055481178406144	-0.3545116721107755	0.07019819561937532	0.19633655503126907	-0.9322102403278125	1.144489831892313	-0.10955045624075135	0.13215855655833048	0.8852722049535352	0.7323995270455599	1.0802849084159596	0.3103086918511987	-1.2315406430384426	1.7322698416719884	0.3489693833723428	0.4178501664950375	-0.8330138645014458	-0.22596783781833735	2.7006712444949694	0.31679612541913976	0.386110939663984	0.2451019487192181	1.6028258827679491	-0.38109659667740675	0.7525142373787537	-0.3101744576716326	0.6427941786815857	0.012915974592720394	0.5698375680789362	0.9335818514820918	1.5461270463935695	-1.1430020125573521	-0.35185638839051353	-0.14903084093016228	-1.2370444061703827	0.5612889627515509	1.248089585677318	0.18223986967473316	-0.781684618453711
1.326286947389132	0.277910964803752	-0.3194028883836711	0.4923835396631325	-0.5361134381817511	-0.1365483934078627	-0.2597546859598868	-0.21470434099163524	1.8154358206964527	1.5817459754897314	0.657843265842319	-0.34191207691117675	0.015660185443602186	0.18345515252183994	-1.1312395714429013	1.0971257737428575	-0.09012411112194109	0.047769911141897325	0.835603468116221	0.8043691421457904	1.0770099620226528	0.27415869444202506	-1.3745094152355795	1.761933540466061	0.3917541005398798	0.3373876234081391	-0.7952145846556564	-0.2933100348750334	2.649358827408393	0.3206895435591779	0.4035032947326422	0.13767862181658477	1.551914820842303	-0.38671062714659216	0.6477019660424043	-0.3222709039634392	0.5763764075530614	0.015736393276925113	0.5762024459914084	0.7112802663525946	1.6328719773172888	-1.0472434041471932	-0.40386758889420415	-0.18834858417827577	-1.248427172472173	0.6133989319022084	1.2421281235198807	0.19886124372336308	-0.7486245933346689
1.1750566465364285	0.2286405345996169	-0.3084095038507326	0.43793902571987875	-0.6633758123936959	-0.0940931676257041	-0.2668503009437682	-0.22150154782836567	1.908950529265748	1.5561631663394333	0.627024111647802	-0.31709894653202364	-0.060591796976857085	0.17820703583471262	-1.1496864159283686	1.057056644330633	-0.05461994482511926	-0.012388176195291423	0.7933900764784647	0.8215060203181352	1.0960616552902032	0.27843485222895403	-1.4922746056866996	1.8017915380537584	0.40854659077812705	0.32449074467447137	-0.6782984776670078	-0.33770943820632443	2.6077627877497895	0.29063416965557076	0.3688014528772268	0.044516898444718206	1.4865389187269198	-0.4003646404779209	0.5458069860966455	-0.35482332183252546	0.549030627773001	-0.01978086444197092	0.6027517934275398	0.5810229459132901	1.6830361121022637	-0.9582224340733456	-0.4694835949701771	-0.320268205355133	-1.276634999552843	0.6322851075708209	1.156808399724112	0.25047560126366	-0.7151223929186518
1.1347537714828988	0.19987921865682454	-0.287930870851729	0.354819212220731	-0.71026937811948	-0.023067152381616347	-0.30573746413288777	-0.21096998221081886	1.9929132909363023	1.54025793667661	0.5832417163631323	-0.32054306986235054	-0.1578544702403794	0.19196953620364848	-1.17721132508813	0.9807293926409338	-0.09920192272847747	-0.10870491540710629	0.7380851899657077	0.858576782357215	1.138518596843029	0.24520103204472682	-1.637470704018639	1.858240871376013	0.3811242455737949	0.29809707009855996	-0.6391539782209659	-0.3648788284510648	2.5421195771745624	0.23063854980411075	0.37384643394277967	0.02613140050321951	1.4608359488250342	-0.4481027310599103	0.47496961457667375	-0.4693674940332932	0.44355583015178696	-0.02673229475770929	0.5798190423559679	0.44352190971122873	1.6834340364058291	-0.8275638093472978	-0.5200960412756667	-0.42795482965801523	-1.2322100345801181	0.6157583951629301	1.082849416296737	0.30420321901480346	-0.6775973868561895
0.981125102663459	0.1462065804601256	-0.20517343431651716	0.32035046375746884	-0.7407709331863852	0.01712985034086995	-0.3105446103603048	-0.18516353255500706	2.0928055343599703	1.491570045386009	0.4946630352063627	-0.3234654272261944	-0.2125883309330605	0.18708999143803345	-1.177136385186179	0.9217273087747545	-0.14656575129034322	-0.14497672106281828	0.7245842082753164	0.7852382164338192	1.155742802959366	0.22203512766263672	-1.772394685817477	1.889497203472517	0.33283046409457306	0.21700648878862258	-0.4822987374017164	-0.34499590726331997	2.5340094750768993	0.19848994034134376	0.37849504503346126	-0.056141704422059194	1.4089778160275042	-0.49869325425005806	0.3414449777223611	-0.4506344049891263	0.3582910702501851	-0.008461420455951317	0.559732894973893	0.3064747576472658	1.7118471153071961	-0.669285211068453	-0.5548565400194199	-0.5120424630175225	-1.2237874673823514	0.5902592502585415	0.9841463906078912	0.3556245147499605	-0.6158729757252029
0.7990434958047221	0.11515690788379791	-0.1230913525902769	0.35454098717802773	-0.7663499511620997	0.07110485889873794	-0.2688477128673815	-0.22182517406348962	2.1609074704561126	1.4673994295225743	0.41213546105293053	-0.297826362379918	-0.28527939486428905	0.20387056222151073	-1.1112254493528335	0.8115801040745083	-0.20656443154237625	-0.1721324247594592	0.7316783995294958	0.7553049822802277	1.1232839486038562	0.20547065463199288	-1.8648253420562875	1.887262457045884	0.12113717188755624	0.12856022739520143	-0.4848107621858306	-0.31889740295890434	2.533869979110983	0.15543324779806456	0.3609159867272698	-0.07311381476375627	1.2995004249455866	-0.5210319556000143	0.2203102563443926	-0.4423883448861915	0.2665365512289445	-0.024742799555962213	0.5631789083458238	0.268298150169851	1.6461600818028077	-0.5273715768795887	-0.6297555690811975	-0.6375952932569016	-1.169883945757685	0.5303722846160118	0.9203609133277337	0.39921496937422135	-0.5225386557052893
0.6674896353689367	0.109647609731284	-0.07398797194385018	0.4086295206516156	-0.6462312003141066	0.2679809181590504	-0.09177954354474172	-0.18660202374417484	2.1833455579502132	1.445177662616778	0.3488863664896103	-0.3140923578910796	-0.40595256368129684	0.20131041449733406	-1.0952554978335796	0.6880281510994535	-0.26578056297600944	-0.20598105423088345	0.7137938950448403	0.7736568990613689	1.1009260125269524	0.14708396012354213	-1.944097527243823	1.8718842693715008	0.10982887433881813	0.004910347994366326	-0.45058050273169215	-0.29167662130068434	2.520260144970933	0.12348698443934954	0.3418413056947382	-0.07131668558307114	1.2425641248110662	-0.5820302576522828	0.09577202834406943	-0.4071949965586653	0.16076495063492446	-0.01386620001684295	0.5729033235297969	0.2192309366503807	1.7225846533695375	-0.4067975347179898	-0.6991327872825063	-0.7229200971876623	-1.1408614521909293	0.47202149231063545	0.8584797799711769	0.4341583413524452	-0.4650860745982473
0.5942129741258741	0.1055226660873402	-0.08717527000807976	0.4625115717875202	-0.6408894186194432	0.34176084854273237	0.09193726786943741	-0.1348108557437132	2.230326356889184	1.421528147187284	0.2905237046138102	-0.30033458263135143	-0.5109971156003918	0.17133819547924836	-1.0277708240592582	0.5812462419107615	-0.3167627598988105	-0.164068412211749	0.7209444746473677	0.8188143692372922	1.1179713819801727	0.1376069479818356	-2.007845817780681	1.8708253248383415	0.10965339122680814	-0.1634025566794448	-0.40177276056907496	-0.29923254803916366	2.4614190891693766	0.11885163058445311	0.3082856420034343	-0.01791847164592869	1.201342531636643	-0.6614021027939618	0.02500095417777664	-0.3442928965517783	0.058577432998215405	0.029906471346511115	0.5400601744281219	0.33349695611993635	1.6328154977387193	-0.29728719430001965	-0.7281871946722115	-0.8124206659904747	-1.1020594442451799	0.43022882116167915	0.8007381414164524	0.4926267372366155	-0.3968067089523225
0.4189516101883293	0.08735583382950594	-0.09594271906406597	0.5291516623201755	-0.5287053295438547	0.3541868710904056	0.14126669255259067	-0.004159242121196194	2.3609141536636127	1.364811531513618	0.22970274802141183	-0.31332257760869	-0.5639161796201674	0.12302424918858394	-0.9465570310407518	0.4242428830037685	-0.3451565257250081	-0.1146683604229836	0.7170912708435266	0.8239359876769022	1.105679714578398	0.0988147992818446	-2.068155146806585	1.8529304874145034	-0.07066642224207494	-0.32405982271548506	-0.35207085471352684	-0.3032188549765601	2.37992305981401	0.13856409500852135	0.29958547081696535	0.04077470532824037	1.1609052732124545	-0.7043569685207938	-0.068647632547995	-0.26407893132322874	-0.0029468302929788943	0.09318412722931788	0.5496495447429298	0.4046976233228122	1.510447356258383	-0.19242390655262434	-0.7220330362108542	-0.8816026046358545	-1.0733210582893096	0.44755407720641793	0.7288949351038614	0.5485142511458283	-0.33061374405984967
0.4506206822244957	0.07920118383665684	-0.08732251773605341	0.6117239628251696	-0.4241794127431421	0.36145575707529903	0.3134364434702646	-0.019936021083421334	2.4482972413277047	1.3794178989007988	0.20009818275624597	-0.30760070016010765	-0.6298783793633532	0.05888652993089447	-0.8734505725528173	0.3481125736592016	-0.3502835697076215	-0.07175177953763198	0.7267027990775666	0.830772502380826	1.1014848770991883	0.06868209563613385	-2.1235125347461294	1.8193755589934617	-0.1629387587532159	-0.4085463633721759	-0.3489763162721471	-0.3282305003337586	2.327235019142747	0.1498617524847663	0.2854549311334569	0.15169349041100444	1.0666437095046	-0.7441641887112815	-0.12607402621348077	-0.1760128228518852	-0.08754315997011289	0.1195234573919817	0.6123020718065377	0.48329935278965347	1.4227037636953923	-0.11429806789607437	-0.7457793441110315	-0.9477081572857371	-1.0360703013426287	0.4987998298823936	0.6597010748341836	0.5934663469047498	-0.24539922078548004
0.4974353997211667	0.0155434880675069	-0.12969576800370497	0.6786543038444144	-0.3435398643142558	0.3733981004888661	0.5006000400122479	0.09524241886693896	2.4825916267366304	1.3542861916186881	0.18613768928317515	-0.32140761033147736	-0.7019882505268754	-0.007024553891917645	-0.6882780802399815	0.27727782515040866	-0.3691604134617875	-0.06869301615746554	0.7709340880383792	0.8035725558028988	1.1367011692541151	0.029255063804802788	-2.2137944547224735	1.788892653962133	-0.22638764867751965	-0.5448065539592797	-0.3730925908440331	-0.31617851939446073	2.2931427575319296	0.1465544403012938	0.28370171784410203	0.26612548137265046	0.9981064581408147	-0.7947151655542021	-0.19450068878672888	-0.11198332473159715	-0.1555247585267739	0.11095871359655449	0.626581289814531	0.6157441196932971	1.37407484654611	-0.07519602457112994	-0.7745986194912275	-1.0468583800535483	-0.9863459601824752	0.5006605602876812	0.5873552269365356	0.6104695332631238	-0.18412591178844245
0.5514074628438566	0.025294028140409562	-0.14453175275226463	0.7378051392369261	-0.3077355674555226	0.3696298290649789	0.5237783921862537	0.2585165168981342	2.48358402059242	1.3152325473700945	0.18866253681782116	-0.34679047170990673	-0.7819537622289608	-0.02594706116203092	-0.48143691038011954	0.19809778873034695	-0.3809771459327192	-0.07114508266883945	0.8108650941477293	0.7505634753764616	1.1913011202325001	0.020348657106182975	-2.264357809359126	1.7861724073684186	-0.2721279436134776	-0.6250360935263299	-0.4298453173051168	-0.2289797913353203	2.207569578756893	0.14233424483229767	0.24584189555917116	0.37212899237514685	0.9709508682678282	-0.8380666024941293	-0.2485178605407503	-0.12758447249964888	-0.20430520005709402	0.09561108475995472	0.6862829680264787	0.8945941668039609	1.3410278749483837	-0.018371359588399642	-0.8005765439180313	-1.1117704652705804	-0.966597917077892	0.5154407559212986	0.5090193018630959	0.6618188244269124	-0.14054273958415375
0.5879921623649251	0.03459603874117227	-0.17360133711644832	0.7786540689471209	-0.18840313755056495	0.3457704326500858	0.5346279014439246	0.2891866437655799	2.487427518305595	1.2910108214427756	0.17863905848732337	-0.302371341706792	-0.834469679405492	-0.049510844480820486	-0.4482062321338667	0.10497976248111182	-0.3960798475015978	-0.07315657169215994	0.8424304860056047	0.7383493711697733	1.2115264291017476	-0.013627175689805681	-2.329726946721487	1.7910635504908634	-0.33980362755068383	-0.7360180804112793	-0.4833455886960107	-0.15074261462115612	2.148811391845979	0.19629088009558107	0.22158545087529982	0.48795606425520577	0.8943315008297514	-0.8667548742168893	-0.29193248516047576	-0.16331139682986454	-0.3010382771793	0.1483397893404757	0.7152264003799954	1.0832883823202166	1.28544811875456	0.024075432630196392	-0.799618240350085	-1.1476862785062916	-0.9512285598132637	0.5732537923806451	0.4736897260941449	0.6473776315668409	-0.09257114682355258
0.6056499702240155	0.03458886412113177	-0.23238367238915786	0.9179131640612324	-0.12463945525063073	0.3357153862499923	0.5143421529158794	0.2562727586155301	2.463874704128199	1.2717634380373197	0.2019928582950123	-0.24241154107865723	-0.8440320173056797	-0.09322074420982811	-0.37658048274310607	0.01322651213235343	-0.4265882123292367	-0.07483221066311338	0.8340366775799559	0.6990451792105452	1.2570493016978646	-0.05752658140904807	-2.3688498358258303	1.762899721940002	-0.3831673008121761	-0.8091825247443099	-0.5075423902905355	-0.1126337980910741	2.096278039770585	0.25285243072137376	0.1664850323030216	0.6023845615753647	0.7830786853387098	-0.8728020313461871	-0.3260916251149003	-0.029902032392382094	-0.3579832946043702	0.1428689135934787	0.7730208659660204	1.2553987717555346	1.2816832413921158	-0.021262928721026645	-0.8266443585245478	-1.2210155298654917	-0.9593532462617125	0.570899088021216	0.41492575097452783	0.6420084156843673	-0.03206760824928026
0.6663118790824573	0.06676853935366496	-0.255930724062923	0.9876984547819264	-0.10610185272348904	0.3203693748556765	0.5262431756095104	0.24223478501828627	2.3925983559876887	1.2177278785408387	0.21689549009855638	-0.22877660309803377	-0.9156088952767606	-0.1778093652781525	-0.34926876468372275	-0.08775999424519945	-0.44836833673097276	-0.076732953432606	0.7912500044006516	0.7608364839973609	1.2660749645394873	-0.07721134151681072	-2.440714417834502	1.7621262948748277	-0.40682988579777435	-0.8453985028724424	-0.5355250077545408	-0.12331348939478062	2.054478971329904	0.2983314619700585	0.13596454423793575	0.7708919180416443	0.7404031382905477	-0.9032128400420305	-0.3446956913093931	-0.1166288487257491	-0.3889306163401419	0.1430558713770317	0.8373768537476884	1.4604171366094767	1.2330864149124756	-0.05372251714043545	-0.8481910571022653	-1.3108799354017233	-0.9625509587423424	0.576372776287617	0.34499029926449465	0.6320376524630728	-0.0018413590911806645
0.7688190365341624	0.09673715869760388	-0.28836822321484457	1.01246676960997	-0.10132110423313354	0.25422019410536684	0.43579969148150133	0.2443383555465834	2.3458946783518457	1.1810175196124624	0.2480068527598096	-0.2663156755924357	-0.9860578523163784	-0.22462544520765254	-0.36801924497881994	-0.1954482989053467	-0.43963396347733924	-0.11200443151298593	0.7795306260021405	0.8006460265533744	1.267762735547642	-0.10562433508207128	-2.494151188334903	1.7666596376259993	-0.2750974771254501	-0.8631509607036373	-0.5484783545389031	-0.10531399406317192	2.044931093979572	0.3589806364794335	0.08583422575359007	0.8609817523272103	0.7147535244941201	-0.9546410368392821	-0.3604379979405782	-0.18282023007430742	-0.44516006424506366	0.11811192612615833	0.8719056945056909	1.5516926866185092	1.2539735899693112	-0.08816888326648131	-0.8311758586129049	-1.3654487845003247	-0.9946662545012332	0.6327581423592742	0.3003169083603448	0.5583048887586612	-0.00030285988356680283
0.7683160423815595	0.13283452363068463	-0.32947979995307686	0.9926917470512606	-0.11085268557948946	0.1474082455404693	0.3852663433135285	0.1630094371031557	2.29184853447732	1.1427394150288823	0.2670617564767965	-0.23772266665340364	-1.038193514268524	-0.2933617507022336	-0.3720918410296852	-0.3077814484655977	-0.4491116354518974	-0.12251930680844128	0.7852714968959464	0.8060928271161336	1.2418224775627014	-0.10580701903815845	-2.523526915197219	1.8261846084831306	-0.31821796119234497	-0.9017170605405846	-0.6038297016449854	-0.08077945547705143	2.0199447423023207	0.3939237154136789	-0.0003108477271172583	0.931375833368158	0.6473287479291395	-1.0079723212856566	-0.3951749120583142	-0.17369516112105982	-0.45090282764743383	0.10276448613580429	0.9236539406863082	1.648948641539257	1.283394315897448	-0.11646988093766264	-0.8224608425599307	-1.448155849114889	-0.9842939090785878	0.67203049938383	0.2748067640165353	0.5257611221662506	-0.006087075252473662
0.7564065977333657	0.12854560520293615	-0.367969335955762	0.9436798640375995	-0.0822890077761009	0.0839609238312238	0.3289450352006621	0.09594201376682368	2.1930323206180424	1.134189590211877	0.27918164857576366	-0.2338094219047809	-1.1044093022784076	-0.31677041115843463	-0.39764763966231575	-0.3465963661009272	-0.45494272805796027	-0.15384725524166493	0.8020349473122383	0.7824918556579321	1.197824187519647	-0.10802065240728913	-2.578935904483136	1.8839627425108172	-0.35564837080839684	-0.9278964790062906	-0.6390702092013111	-0.013408090320813752	1.958842746934368	0.3906768744796924	-0.06176616526678937	0.9245296935110996	0.6361252996855392	-1.075611751094212	-0.453579867133831	-0.1909302830771933	-0.48416084782147895	0.04802834596016501	0.9875988708399035	1.7131663700478104	1.3334647459270665	-0.08291576146913585	-0.8199902689097639	-1.51431041603974	-0.9778596555887621	0.6807069282199467	0.21197138627715226	0.45868006289295715	-0.03427379736351453
0.8710004855702058	0.1507232815021528	-0.4458789071577861	0.9239922992526278	-0.08771409300643329	0.05211312920318607	0.2742716969602178	0.003756532173118532	2.110877088888599	1.1336540456294482	0.29253900713528586	-0.2473694876390929	-1.182675492807169	-0.368678119831281	-0.38076290451234784	-0.3816152488265767	-0.49373531658382214	-0.1936966464014506	0.7903867256390256	0.7966317850736797	1.1375919993822596	-0.08367068534685507	-2.640898137032346	1.98595271433421	-0.24959245763942559	-0.9558113719646585	-0.688503343046236	0.02756753370710403	1.9535349944886389	0.39926262899818055	-0.13216626518649083	0.9093491225237089	0.5921932163538363	-1.1598139000758447	-0.4722173729653358	-0.22305818248862805	-0.5831143728309418	-0.010526265309856751	1.0214110261080418	1.763213285602334	1.3957950953868608	-0.12193155951084078	-0.816536145939051	-1.574458171714124	-0.9743387139231852	0.6772928924328518	0.2404541685631762	0.3942169969758521	-0.07192900816595829
0.7742749710664759	0.17919425677270476	-0.5199403009147348	0.8534289076512114	-0.12206529545638908	-0.04604277534075161	0.21184167239278354	-0.08129696769919192	2.040463312011422	1.0903404886650145	0.2932149341935726	-0.2972203651363342	-1.2468057271633064	-0.41954501614529705	-0.3759434935765214	-0.49883970914575115	-0.542768500853903	-0.2420590539423994	0.7627980549194708	0.7791642318369152	1.1268383272832805	-0.12137349638276973	-2.7319493513384057	2.040986507467087	-0.2642943498582157	-0.993458848729101	-0.7594643828782501	0.055393206191538105	1.9708145393360261	0.4361791639012564	-0.22606002223136912	0.922963144668526	0.5553614967559917	-1.2440910476526406	-0.5241217582068005	-0.21009595025901368	-0.6612197337292635	-0.07996776823940585	1.0412519604382129	1.7958186715955595	1.4643420493697774	-0.10342959411177846	-0.8297478085413639	-1.655801634063542	-0.9429629184799895	0.6297181562137539	0.3026980478594935	0.38335187700781753	-0.10179485060379112
0.8227903944728301	0.22506329219190255	-0.5629618625268629	0.8061544279739581	-0.11536649456328407	-0.14211262130634622	0.174980896421737	-0.1170813901288259	1.9788462640672606	1.0846472719837492	0.2573814411143517	-0.3194468933811971	-1.3433864845361416	-0.47350816479659896	-0.3439984222689153	-0.5992641812284238	-0.6051025619056715	-0.2495500750029171	0.7104508715355862	0.7569211154605151	1.0639548856152021	-0.16144668813285223	-2.817838898293887	2.1202290496259506	-0.32607684109681917	-1.0130378398997957	-0.7929814029890224	0.10988199405009343	1.9708849778930735	0.5050175410815234	-0.33092633853023995	0.9533718001675242	0.46249786301114293	-1.281842854754026	-0.5613503305479315	-0.20869306220851397	-0.7618402314352697	-0.06645902972335774	1.0677740619796892	1.8022940852990996	1.4701222207857636	-0.05654038575829323	-0.8102228852347035	-1.6686588324535214	-0.8766587370141756	0.5907275261457026	0.33381514607778007	0.30108487266608625	-0.135082473608319
0.8721978138061516	0.2376577590726824	-0.6063835321407925	0.7803306071391178	-0.1262523336649096	-0.2159129947732564	0.13456151966156205	-0.18315188010526778	1.932467142912556	1.0953070535684604	0.2558268088802926	-0.3495560653080364	-1.3809567181107307	-0.4989268452570876	-0.38904376367795435	-0.6417415354574387	-0.6654777977803507	-0.24594119164449918	0.667900492387459	0.7089721325314706	1.0207993633470802	-0.17440709990636954	-2.9036820806732946	2.23429026629833	-0.3803798828447911	-1.0267770129667078	-0.8195584578760717	0.057259964562222446	1.9581549351420235	0.6070150953361745	-0.4313781715951225	0.9599102200824463	0.36627012681715077	-1.3664866489226672	-0.5721086556805021	-0.15922299821590777	-0.8795534128136696	0.0030402601574715526	1.0221679881378343	1.785968010392341	1.3378279217343239	-0.04816832089978063	-0.8039148671866455	-1.6906535811500767	-0.8580299811914642	0.55834225107136	0.40125135052300454	0.19942183557940757	-0.16925861375847645
0.9835822483368389	0.20961263221737175	-0.6466228656735443	0.7187610176916756	-0.15797326149417804	-0.30914978768428775	0.11848747505977567	-0.2688044999018381	1.8879654561718215	1.0490991114645465	0.2546049407364671	-0.43480981652210476	-1.403253536406708	-0.5556186671104836	-0.4550916586424522	-0.6793494614103225	-0.7389431864759015	-0.22268688586801494	0.6741112661841724	0.6570275841230483	1.009474531655275	-0.23378276867092188	-2.9816914378618393	2.305825041536653	-0.42860595824142605	-0.9962120397452379	-0.8362265057566758	0.02123180579946336	1.9066160097543539	0.6474668725169422	-0.5270185524033252	0.8595795443801636	0.25588594872297005	-1.4183332394271426	-0.5763174673213676	-0.1538242719389861	-0.9522294068133323	-0.03779490784914972	0.9763427625346164	1.7962533000429501	1.3367817659039827	-0.0400596961791639	-0.7617130591103356	-1.6872925843411537	-0.7684663389341959	0.5111720214621075	0.43650071752838293	0.15017420645917656	-0.22119259716617354
1.008624941199045	0.22004175248238975	-0.6568549195780291	0.6860538601053696	-0.18410917050944317	-0.4062908933617181	0.1775311569636485	-0.27599695584767636	1.8279549628092966	0.8619372019038002	0.21310509913324113	-0.5020322250424499	-1.4795262484598015	-0.5718507234518445	-0.529288621910504	-0.6854719497537265	-0.8364796787001565	-0.18829776652736846	0.7054121698366965	0.6274634756227618	0.964552997338885	-0.29400419649143333	-3.0472277022779184	2.3558231257405113	-0.5035496828807781	-1.0121031476190248	-0.8954766157250301	-0.006562615149745932	1.8397919174874544	0.6764686511891056	-0.6393730663055505	0.7361804936877997	0.1896406088691442	-1.4383619688478584	-0.5673612559767501	-0.19406222435330733	-1.0097926436305404	-0.023217866119405406	0.9273522747348368	1.8084957931132997	1.289643139452893	-0.051296672537303925	-0.7031754265474545	-1.6695910160975014	-0.7280773430908225	0.5236831729595577	0.504730049351062	0.06149659543513708	-0.2864835036200588
1.0472900572954063	0.18396197694037283	-0.7122292128395418	0.669572169338968	-0.2001128842885902	-0.4447097693502358	0.15272714589395445	-0.26394599248218076	1.8001042718451306	0.8864067005321177	0.21717937946303528	-0.5870707185483732	-1.5221189032121287	-0.47048401356584246	-0.5929862465017398	-0.6647584522262376	-0.9328433289492505	-0.18546771823662794	0.7603223379110122	0.6467656712435128	0.9915316256990417	-0.3461615936330602	-3.0914822430981936	2.3724096426148473	-0.5586748699173021	-1.0342773159245815	-0.955465064368482	0.018778907523700424	1.7590555196296542	0.7139852469524741	-0.7257374911300343	0.6052485929677796	0.07638773976500042	-1.4355565044504126	-0.5520451124759338	-0.17787146062004489	-1.0997048392577322	0.03946303562600115	0.907244804478684	1.7963413260576124	1.153258816523311	-0.06433382317106917	-0.6430509904304401	-1.6099443132476992	-0.6996552997506813	0.5413929482287133	0.6248097077220887	0.016234354561646708	-0.3207158922178866
1.0816683968495517	0.16757699628522724	-0.777612991960086	0.5796617516590703	-0.2551518984970525	-0.4642491418475202	0.19306568158258525	-0.3000344315911656	1.7701339774002978	0.7566955249365362	0.22315041510715897	-0.6320560699142186	-1.5485269290795831	-0.38959674809719236	-0.6273914139009862	-0.6143250879377358	-0.9352547568128424	-0.18606478499639226	0.8003956574709568	0.624049063329689	1.0145635524500622	-0.39266142652969144	-3.1792875539008323	2.469968672466725	-0.6090647764431311	-1.1027241085310313	-1.0563535015514862	0.05487373622827031	1.650110551396741	0.718474074318228	-0.8271610796018246	0.6610336627685379	-0.07676880003069579	-1.4580076414934673	-0.5440764303495327	-0.14002370705657513	-1.1570789739220535	0.1830581330156155	0.8550985313152661	1.843501263412533	1.1064977047098936	-0.1449794353846802	-0.5655128239434483	-1.565057291586894	-0.6462619703390615	0.5567803796672278	0.686055240822441	0.05486672062075206	-0.3635199192581305
1.2211531897812211	0.13183801519508279	-0.791895611320092	0.5505014167561397	-0.32965218345542435	-0.46804049077257776	0.1617197734061442	-0.2350884056520141	1.7497455889140032	0.681470316275407	0.21363128235092135	-0.6655239640154353	-1.5471730169997133	-0.30790334013623843	-0.6588338710386096	-0.5758464695116365	-0.9449973669453525	-0.17653097705821202	0.7858514913361107	0.6011138363533415	1.0179491540286727	-0.43221137534382104	-3.2994725818265587	2.5070208886918186	-0.6989052210083075	-1.0863134295899968	-1.117059581921358	0.08018470184505436	1.5890237486587389	0.7345954768496928	-0.8715439336092345	0.5071841586504309	-0.19472545001885697	-1.3908579549782687	-0.48633215230373195	-0.16692792636615036	-1.2343454810771652	0.2923792419469607	0.7768258143849425	1.9023700361239182	1.0738460901621611	-0.18590517442613608	-0.5234762270422418	-1.5530459036341897	-0.6466019031174277	0.5747899657177983	0.7785350781001006	0.05019536854104539	-0.4122360748038372
1.296512741929472	0.12822860271687356	-0.8036531428160408	0.4785735472316454	-0.40009257165128853	-0.45031718062762155	0.07881224181192759	-0.19817170278873245	1.7524281730600293	0.4782207030128892	0.21607501863857276	-0.680112353257682	-1.53180243951661	-0.2574486983418395	-0.6879079688611205	-0.5661306471517875	-0.963195919952536	-0.17408131807409608	0.6298477553100168	0.5362323126671745	1.0298172020846923	-0.509178832472322	-3.3874937497464517	2.4896994956340603	-0.7752141213536905	-1.0572790484558057	-1.2136506997703065	0.10288998390276087	1.5842449759649522	0.7728912214045269	-0.9620171275964079	0.3901635190929048	-0.3455885042994822	-1.3142281006851229	-0.4374478297424959	-0.15985177918863266	-1.2685042608615318	0.40444343702476776	0.7148743597289575	1.8698265434222499	1.0413831687519246	-0.26205819143097414	-0.4204500769840539	-1.512125644949865	-0.6833326654791346	0.5750450428270651	0.8625947063229076	0.0908466694766005	-0.4790405853190515
1.354834553290194	0.12839639625005345	-0.7261960922671846	0.3774652548468135	-0.4513049159850871	-0.44822355600094943	0.04555179105403076	-0.1846493370915145	1.7082011110341047	0.4630221255376698	0.23759445639884985	-0.6395526535761533	-1.5503772077617197	-0.11727856282138985	-0.7761858812923468	-0.5617138407565744	-1.102623783632613	-0.1544370994196564	0.6389450755103036	0.44992392367724293	1.0274353212778198	-0.5963935063228238	-3.444388065906067	2.4917378735067635	-0.8445382411383605	-1.0931990853317182	-1.2840741955810724	0.11667816124336469	1.5323897676446594	0.7866426161195647	-1.0534432269523886	0.4202968756427623	-0.46504602151710533	-1.4049473104513461	-0.39998609438853466	-0.12202795280017031	-1.2884104745968412	0.5094495036578389	0.5567184565733159	1.8100266205245235	0.9883912041580638	-0.2916199383335194	-0.34726466525684957	-1.4661808009770205	-0.6878074702426276	0.5754152853476066	0.9200010577938702	0.147734354618122	-0.5641003211985323
1.4701014588583383	0.0020528417119969776	-0.6788473656647446	0.3345509551486958	-0.48444948282930655	-0.3976979278439556	-0.06007424899604961	-0.1542667301932139	1.6693866524782461	0.4566689223793026	0.2687619730003295	-0.6134842431924344	-1.5372889246788923	0.02079468389172049	-0.8216214270184427	-0.49386777871338217	-1.1845316475131404	-0.12106756787239885	0.6898167637790602	0.3932785161304483	0.9896516052780377	-0.6457531325073377	-3.4728556601626566	2.52240389522642	-0.8685421200504667	-1.1087514007312418	-1.3093659555223773	0.13336370313846535	1.5088936748508175	0.7788546169308447	-1.1202777523083634	0.4844443257057461	-0.5884521439801416	-1.3074971306067023	-0.35057263997003235	-0.09647624854107704	-1.286598804215699	0.6343504278852572	0.35365504062271713	1.8158514669634562	0.9714126726636714	-0.318453198093564	-0.22897453266472523	-1.4139408463018972	-0.7008192764710877	0.5975670190829925	0.9334645684505206	0.19587747834458885	-0.6849027894104817
1.4517072904226471	0.03729862553427292	-0.5712099417917325	0.2459174619611999	-0.5403111769825598	-0.3568939552276891	-0.2751812862995469	-0.12177205072145725	1.6294924194755211	0.4157086505301926	0.3181254460108817	-0.5753110963620832	-1.5116709140134068	0.17672195159742787	-0.869548078450778	-0.41930264274328694	-1.2530577794111832	-0.10959088543772588	0.6974788662558957	0.3623796229016919	0.9817470247683205	-0.7015044417974197	-3.5004636577333743	2.5244109505076984	-0.913367691993112	-1.1334706638058991	-1.3704192433145326	0.12148395288217624	1.4784075911311783	0.7651869516381737	-1.199020132278028	0.5233201707115649	-0.6539328641646966	-1.3410467229123393	-0.3110436637620072	-0.05792579162735627	-1.2603309429968708	0.7133164856555946	0.1649423927686868	1.8271077935883	0.9841026070670548	-0.39540123980026837	-0.10479333070418229	-1.3835882789527285	-0.7239288444900133	0.604915714458558	0.9536150331441314	0.3058780680431413	-0.7666794908941909
1.3882308313092147	-0.06254176685855381	-0.5295889633126433	0.20461033550828273	-0.5834805879596121	-0.3335869435668225	-0.3609428988857392	-0.06180794898654385	1.5979180670373685	0.40477998556592176	0.30987289657309447	-0.549617047209922	-1.545270850648163	0.27502355781695065	-0.8469084756578689	-0.422991568658247	-1.3323351017589666	-0.0852784714317393	0.7007104556481754	0.3580698611817025	0.9124914092475984	-0.7689306090959618	-3.5408723655355865	2.539453022681795	-0.9649928890869471	-1.2151262116964354	-1.415395886230004	0.12411741558367484	1.4962741239539599	0.6833414412750151	-1.2609244661119043	0.5700220521385926	-0.6795812774487511	-1.3581891560880683	-0.3105053832855909	-0.07637616220892327	-1.2269648017398755	0.7708994829898794	0.1682036078986028	1.7679020462895383	1.092248035399208	-0.4174941451742319	0.013041152054584537	-1.3592897663312136	-0.7376024939770419	0.6075835545230196	0.959752810061134	0.4009817775134531	-0.8742524075447896
1.285526346048424	-0.10348986925633934	-0.46229453404232446	0.21670424243571257	-0.639331926700973	-0.2770317860767982	-0.45281637174594785	-0.02101595908742922	1.570444360908987	0.4476979950794323	0.30358885470659375	-0.5454850351166096	-1.559810843893653	0.34545057841546745	-0.7680794512088683	-0.39586074512446606	-1.3122379479430062	-0.069645193187656	0.6586756271135225	0.3404726745309795	0.8589253577278511	-0.7867276349908228	-3.6095302559550375	2.5962408809344453	-1.0260009056461672	-1.3136801389988588	-1.4719147705837905	0.05232194420548868	1.5031550041737414	0.6607042616113423	-1.3083274496610948	0.7410458645930731	-0.6607277641948072	-1.3995005553814566	-0.29589304126868604	-0.09486934984050478	-1.1801528173846172	0.85659602096812	0.020933031960104487	1.6931583319965362	1.1019150287222796	-0.44494837097360396	0.11759636894571993	-1.3313811512740719	-0.8505299212232643	0.6151454486764806	0.9961762599408646	0.47501496668496895	-0.9438092796011303
1.2473882622195913	-0.14049609654086334	-0.43051641199033924	0.1349141423945837	-0.7188573478703637	-0.2609333849183166	-0.5774351291161993	-0.028167276105073673	1.5546447017483287	0.6149569791110017	0.3050758942348245	-0.509293663055814	-1.5068334062457853	0.37443621602748345	-0.7242796626529489	-0.37419132861183413	-1.1746246530661446	-0.05945051901739802	0.6030700027429043	0.26763407612192747	0.788457006085375	-0.7627509295937531	-3.634152017193563	2.605485864264897	-1.0621225152331168	-1.3582976348484157	-1.4910310491136918	0.022134489032431693	1.513450082688043	0.6644802259783382	-1.353350146646076	0.9308241035300338	-0.6439715460561646	-1.4077973125653753	-0.31434702397114317	-0.0693037930064063	-1.1435508540467576	0.9303536992734198	-0.1363000645895795	1.6784469842962255	1.112427932097124	-0.4296986368007186	0.2316895076714384	-1.3205125499938994	-0.8757757909269215	0.5803397964048752	1.0040309379592087	0.6021230539525902	-1.0062003379591806
1.1979944517006902	-0.16677418391227575	-0.3937877503611123	0.07440910536740791	-0.7527884657778816	-0.27537768773952753	-0.6334443877953767	-0.004238132872493983	1.5418534315089931	0.6308755418339699	0.2789185569669203	-0.4738287857600085	-1.4067892741151935	0.3848604723934948	-0.7180854921365005	-0.37960090870005253	-1.0643836402287055	-0.037437293541956886	0.5193708976770354	0.19209075343181073	0.6738551191733642	-0.7604312944229419	-3.6779722892572324	2.5967071056606477	-1.091008693578105	-1.4253747952703768	-1.510786314797254	-0.07956856265892145	1.48408549128845	0.6459097378426563	-1.4472754535428587	1.1605072745090936	-0.6329515094250773	-1.44053116453212	-0.33327461709501743	-0.05697122327701787	-1.1025255998401273	0.9275285594330647	-0.27243251879269176	1.6533100554844389	1.2238290268967167	-0.3751492791994646	0.3340045577810565	-1.2980933200812506	-0.9127864117397833	0.5769238570572639	0.9681407679670164	0.6389720047014917	-1.0889553457772096
1.2003438279355145	-0.12123687052219052	-0.34421294413861175	0.000539673265937507	-0.8094976928644669	-0.2516011174247229	-0.6376559468451635	0.020799018826098144	1.5287912814373228	0.7983081667521418	0.2567741466496737	-0.4745459214942109	-1.352294503663932	0.3283560389581071	-0.7597016869976351	-0.3719984734941055	-1.0618385167205917	-0.03679087247342119	0.43282015328038054	0.15840254462644088	0.5721082351519421	-0.741986980930586	-3.6847264456835083	2.5778786140693493	-1.0972127815538912	-1.490134882988524	-1.4694774163115787	-0.1682090282097059	1.444492116487069	0.6509428064537923	-1.487074323735338	1.158541053080459	-0.5796174400383604	-1.5014625590389403	-0.3787535625756434	-0.062041265728821925	-1.0075064975323018	0.9028822358659078	-0.29109445218484803	1.5833555065516154	1.2491124953318788	-0.26357140412782215	0.44546950565788856	-1.2583736597783959	-0.9756401289824318	0.5329458984348847	0.9819728053752176	0.7258120251429736	-1.1233023145462218
1.191975644232325	-0.10505914381044172	-0.2930872689619169	-0.1207321455068781	-0.8651189113415498	-0.24123742261857264	-0.6115751394250826	-0.008098335634655698	1.5034683861435636	0.8577336991432494	0.27808560685355543	-0.47417039038380543	-1.3161265089201382	0.26997523937683787	-0.7853285493303914	-0.35056630916332854	-1.0384430054946678	0.01335671652867904	0.4333652406477536	0.09386268188723197	0.48327671139491146	-0.7230126584298286	-3.6272215987425453	2.5811120692764034	-1.1138952839518548	-1.6164335571158002	-1.4112216582019812	-0.2636748290533008	1.4280191621752796	0.6595099544339769	-1.5217901433732428	1.3522627887563528	-0.5296598117001754	-1.583215493070422	-0.45895475985957895	-0.047713925198723216	-0.8831792601892946	0.8378794695257712	-0.24415688331719515	1.5541157402127133	1.187671699234572	-0.2068972763667479	0.5652449637789893	-1.2202918680285433	-1.0007166183879035	0.49749208380726867	0.9382135053352076	0.7511049117756438	-1.1913492178575746
1.1536977607644519	-0.05405338131419487	-0.28350796157443686	-0.10813412650551384	-0.9215104574033	-0.26537395980093875	-0.511799060654982	0.008240675346214607	1.501237684482814	1.0073944104240933	0.2920866559501231	-0.5120381988346683	-1.238201785039363	0.22168735372708936	-0.8309100986585642	-0.3272292171199866	-0.9711155961048096	0.003276399903133462	0.5337781206801775	0.06696814284388485	0.47544031236300804	-0.7439891745357259	-3.551550267903906	2.55407705873188	-1.163152564438986	-1.7306226941676868	-1.3668664329079587	-0.3594618956789936	1.3576109903880398	0.6854614237329865	-1.5258348144190887	1.5334741995312957	-0.5141821392385765	-1.530543524881932	-0.5278595323454904	-0.09406275217771906	-0.7817947317718672	0.7973974439991938	-0.3144416843903854	1.5353414417731814	1.1230385233212417	-0.1424814583628406	0.6301728993429218	-1.1966177972701253	-1.0086284072816252	0.5342612587520761	0.9120177567132167	0.7574293440864768	-1.2271466257644559
1.1287775472320216	-0.04393600986185783	-0.39445965682344364	-0.09719192913599037	-0.9781509245549197	-0.27734654633247735	-0.4455605233837014	0.010434751516537454	1.4589954101684677	1.0079532878617736	0.2893912668192331	-0.5935623762793478	-1.1390589468135253	0.18881868061873344	-0.8534838060204468	-0.345159262836275	-0.7361088388120212	-0.008365198148652029	0.5227139211862926	0.09150950584741117	0.4739962063083484	-0.7664939208718046	-3.469404500808685	2.4602261418186435	-1.212023782079695	-1.7986595880532996	-1.4524783814518212	-0.4258730747774546	1.2676043259635672	0.748437578438961	-1.5094459742759792	1.625517678136145	-0.4926456142216642	-1.467743571007309	-0.5807776020464266	-0.13498829604228552	-0.6302891601612418	0.760698953011486	-0.23879223773566877	1.5196287981560963	1.0768818713612087	-0.08252373745441173	0.7092931329928502	-1.1699225054543008	-1.0250600544786468	0.5537470559835173	0.8469146879060458	0.807548321815115	-1.2536788310363713
1.0688307197130902	0.10643905021785452	-0.360449090678819	-0.07603370722451094	-1.011256716134608	-0.2621838904269081	-0.3703397085754129	0.028364467720891018	1.3986353944416385	1.0227563178860704	0.2736057702887895	-0.6246144705581724	-1.0529864599024104	0.14498840554835554	-0.9300842728334914	-0.3042839366895923	-0.5484943296048017	-0.06772519020010645	0.4952662213376082	0.08367437442070624	0.4494072828590765	-0.8530678476615113	-3.389210133143886	2.401433637714825	-1.288361284790579	-1.917269936094991	-1.4406137181813075	-0.4829481007953932	1.1461254380207937	0.7976693158817627	-1.490455611221074	1.611471841903589	-0.449556170524436	-1.4312083956471047	-0.6452917855234613	-0.1870324203358086	-0.4863505803422634	0.7304108478446907	-0.11710757070618234	1.4889063436327383	0.9695616866895775	-0.07366085852946039	0.727453424368526	-1.1144338594987468	-1.0234575351695987	0.573252840600387	0.7862771516856051	0.7900115302535198	-1.273596750097433
0.8697041965101293	0.1163739317378996	-0.3677590311623532	0.016329450054580318	-1.0697966649836481	-0.2644726727347058	-0.170127131636227	0.038516183901452464	1.384034097672876	1.0349849562143305	0.2837269980707927	-0.662803995692404	-0.960360611214506	0.10080941428287575	-0.9876910922902802	-0.37283254160138424	-0.3563622813661271	-0.14684905501067907	0.5576760397423257	0.07784526514559484	0.4118426417716119	-0.9098375636228422	-3.256139968031338	2.3727168449538163	-1.2991340134084903	-1.9862583547570314	-1.500245756314174	-0.5356451339678017	1.0336709722691197	0.8188505339231751	-1.455112448736795	1.5816067970198984	-0.4508358100016415	-1.2768083786620414	-0.6816253851556588	-0.21897771762217802	-0.3310430624157186	0.6565238098608729	0.023274058459155193	1.4391853994137584	0.8974744900317134	-0.04470282860959505	0.7410528297798236	-1.072838875332312	-1.0612933721064939	0.6164379662674696	0.7165063663993816	0.7925358845030802	-1.307194166635702
0.8166758428092014	0.2030458876467948	-0.31704282220149677	0.01997015319195366	-1.1078525735681997	-0.2577464768458155	-0.14841743572487717	0.0040349055872275245	1.3472119165935441	1.0071177494261159	0.30478160599252624	-0.7045908982861324	-0.8219246907435945	0.06158070380835119	-1.0531730617883197	-0.2928785563162408	-0.13396438483958406	-0.265772234414089	0.6644715437759545	0.061502666280808804	0.34377964324804394	-0.9643912780896848	-3.1001929335443066	2.2521080019586583	-1.3222285581787576	-2.0099900310737095	-1.4437872149370912	-0.583408313654837	0.874833407275991	0.9033323581822323	-1.3993242933136594	1.569943624281175	-0.4843003591742785	-1.1309540060680436	-0.6977951164373899	-0.24449290145625882	-0.20860797021283695	0.5664460389751299	-0.08792342679640071	1.442846731461087	0.8657740429321811	-0.029388802498293128	0.792922501064394	-1.0397376502817288	-1.0703278183053206	0.6369992751909708	0.6498998529661778	0.7798967854304033	-1.336144878079054
0.6342103436673329	0.2636006065367732	-0.2680144292346105	0.027137181096980746	-1.1349345069899077	-0.29098503339366505	-0.08056535123099232	0.019291962756607356	1.3187558029626387	1.0339338666396856	0.3451885255368917	-0.7314244094368463	-0.7135859076949813	0.09309422358912631	-1.140710619670958	-0.2400024159223284	-0.018633738268687687	-0.37098057366824844	0.7641607733379008	0.05248105953990909	0.31351712666142423	-1.0111198042350473	-2.8692587714172797	2.092407360150648	-1.3235641642895364	-2.045297215128395	-1.3960049896367976	-0.5911606389302333	0.7242675387172801	0.9234076501032227	-1.3837285525489857	1.5473006350784968	-0.5327176634430163	-0.9537195958714701	-0.7487420348813586	-0.23194876512679458	-0.1020482205481773	0.5237620662200404	-0.029440504836583104	1.4535198857387985	0.8281753307523791	-0.007791415478944333	0.8166550835554036	-0.9830603201838514	-1.0386649847962552	0.6605720168522364	0.6072259003395591	0.7628030583181922	-1.4011017937503207
0.4712566677745015	0.28551606204551805	-0.17783572938537856	0.06747735253901094	-1.1411993010645851	-0.3199234822235462	-0.038405834186717114	0.02549845572340617	1.305422773058633	1.000390109495385	0.3551683285805458	-0.7987143199667563	-0.68287374877933	0.160192928047924	-1.1869369105693661	-0.21522799027240852	0.017822242891892638	-0.4953713678489331	0.8782236614099233	0.08240330781096175	0.24221159588973817	-0.9612290413633906	-2.6800187526120194	1.9936315680934331	-1.3193583729798042	-2.068987245413653	-1.3306975742772738	-0.5903940734951302	0.638020359631675	0.9299827355762738	-1.315541075692537	1.5450926536589915	-0.6082953863122841	-0.8447173454407233	-0.760602298928699	-0.2153621955458908	0.0241297067903251	0.43124440183580875	0.08089898350417254	1.4443156655807514	0.7395331994394018	0.021933413413727954	0.8547520942637734	-0.8965859429886383	-1.0246427576886528	0.7103482208091514	0.5820837046661206	0.7361533226698493	-1.4570254910093887
0.41440646411853244	0.3304029151252576	-0.06020918818317609	0.09952567978352996	-1.1523395381183692	-0.3489075591721783	-0.006911702891465773	-0.036404660827029124	1.2984398155375207	0.9678374431550836	0.3688730096592501	-0.8372662735682905	-0.6668305392287427	0.2011056523187193	-1.1995694523172415	-0.18154509070671943	0.0822475981997266	-0.6262569483111398	1.006182249610779	0.1323550171268381	0.16419443692423163	-0.9158963559639837	-2.4675711560015103	1.9503365184544221	-1.3498259719680654	-2.0517681513868005	-1.275438258054207	-0.5547706568374434	0.5927753264883938	0.9529152940355168	-1.2420695577534493	1.4882441193897238	-0.6315681190008091	-0.7266825763742752	-0.7479762069234481	-0.2094106255937706	0.1419896684624193	0.3582638258328537	0.21755870499908517	1.4454737578361425	0.7254402609592528	-0.020572966455107932	0.8380104701799281	-0.8590536515322327	-0.9910373255694249	0.724035772706058	0.5549991562315686	0.7114740820208831	-1.4998315075780586
0.27074476726361224	0.2700861158933607	0.0671648643246818	0.15991281279948608	-1.0895102626033357	-0.42946480369049295	-0.08359192215089181	-0.013395658288379145	1.2669877959268745	0.9256349745359393	0.36565247719846106	-0.8944111117108836	-0.6267930978437588	0.22581238088906797	-1.212257552957944	-0.16532095728054605	0.1521397561464397	-0.706451440492952	1.115295046245603	0.16288808046705103	0.06108917667353164	-0.8790471977352163	-2.259837546743962	1.8993927329325548	-1.3881474765363628	-2.0289691854818726	-1.2108074788459409	-0.5656614696235485	0.5643361043676544	0.955144589906023	-1.1704282007963187	1.4394155885169986	-0.6866252171010891	-0.5609049534403169	-0.7117466775102324	-0.2313581417015818	0.18860082944150827	0.3078938108650348	0.11457470791633098	1.4376889571645126	0.7055979581059735	-0.02019975959308775	0.8055611278339605	-0.8141055505441587	-0.933333882964523	0.7493112492497078	0.48447267432422353	0.6516255879997103	-1.567251626103902
0.22787576467649942	0.2943525323814674	0.1387954508976159	0.23298733572934402	-1.0234999196150696	-0.47432851973172285	-0.16576107631637954	0.020176449712768003	1.302767651384087	0.909609747331824	0.35245838102070837	-0.966873758557836	-0.6232703320526272	0.2910756716377063	-1.2521837238233524	-0.17989814594918158	0.21592361767367368	-0.849941389157064	1.1457340137162222	0.19886464860526215	-0.03750984675830974	-0.7985997240111288	-2.112636020839237	1.8517040874887278	-1.4311185926945313	-1.9844933129211604	-1.1718365831110416	-0.6112577373060435	0.4840692968901693	0.9682831317656845	-1.086631993821611	1.4569061552553006	-0.7650030683848076	-0.3872459761294539	-0.6548929558135985	-0.22782069777532268	0.22493300511244474	0.27585510099769855	-0.0032585742129069228	1.4210039011667142	0.6924086928829531	-0.01264310468520669	0.7847300068382956	-0.7870536547424132	-0.8922937400232792	0.7340894275761651	0.49431017078620565	0.643806148827092	-1.5950081205049085
0.19978098588943058	0.2815041765270344	0.2664125508600813	0.25848674288472545	-0.9433225677369833	-0.4842757657496396	-0.2621816855991662	0.03683771563115379	1.3393289389843512	0.926741618527848	0.3258726099866285	-1.033975330291908	-0.6542897473636352	0.33362028842294267	-1.2195331837835846	-0.19075991938158338	0.22446419357102668	-0.9545160672371505	1.1840082764478914	0.25368749823886233	-0.16143247700608526	-0.682411036421581	-1.992837415471227	1.8117966965837837	-1.4363340336888761	-1.959760654822314	-1.1148590084698649	-0.6587646544042463	0.4113076486086481	0.9657805523638441	-0.9807082582774351	1.4973946651713146	-0.871360327809789	-0.35550920167362365	-0.5936617383158664	-0.2163691518162471	0.27277315487177944	0.2251706570302685	0.016843174405367714	1.4174429737923595	0.6438953021443828	0.0018210133621656467	0.7518047753056154	-0.7467240055036962	-0.7676077156233243	0.6847377176145237	0.48867503545425955	0.6381002452744566	-1.6061536254145055
0.1722082907101006	0.2707711763874447	0.4357795930308577	0.2901684580739577	-0.8866554066347087	-0.5016089712857797	-0.3207984165391683	0.08698606909908639	1.4092346601391295	0.9469267604967285	0.32581229649527355	-1.0959388923926798	-0.6677449322265137	0.3262351991807835	-1.1613578547257863	-0.15392110511337337	0.18209493991279715	-1.0495574188845096	1.2128240650338964	0.29598973754294133	-0.18351098079687075	-0.5535594187104659	-1.897583641908772	1.8045166035076932	-1.4217265154586716	-1.9743531831941603	-0.9567246324992006	-0.6941294472459948	0.39857760585759816	0.9378998176244757	-0.9105781991312938	1.5279388739599915	-0.9917208971122937	-0.2040707519221781	-0.534985047221743	-0.249162604490419	0.26824005064428497	0.18681976138994877	0.031404055733898664	1.4152271939545513	0.6733083263118056	0.001657931372039348	0.6841992599204645	-0.7418309732724148	-0.7030096450503116	0.6261832443338367	0.508221405315916	0.5829484395965615	-1.5977018899130437
0.21376713561807587	0.24197456594284633	0.48107507868670607	0.28085871471235685	-0.8278149207205218	-0.5705774007406386	-0.32168955172029057	0.10424659207149245	1.5069386439034282	0.9649408358389122	0.3263187218450976	-1.1573589474984456	-0.7327762061360856	0.3450298852121228	-1.0998267685413057	-0.16712660762380877	0.11049785585703467	-1.1038396951979803	1.2361930076853442	0.34270830162763527	-0.1651232186411374	-0.3448860762087981	-1.8175124532995226	1.7942668878215475	-1.3763956350588442	-1.9593797878044097	-0.9125686331507964	-0.706145315300146	0.405499920522702	0.8805056244095946	-0.8461114582115051	1.560459086373465	-1.0970785299015142	-0.18425216093477048	-0.4732332292346711	-0.2721151878810883	0.2527688839190275	0.11673891949452278	-0.01662093469680917	1.3947308866032038	0.6772041336063911	0.04019546011577856	0.6525430662190177	-0.7790549900747947	-0.59594298125317	0.5907494170916479	0.542238303247873	0.5445941449629281	-1.544497212406927
0.3875490977117001	0.20986027232841348	0.5107117885622163	0.26529587718128744	-0.7957209679428596	-0.5899375274411659	-0.258476035190653	0.1292288918658274	1.63647787358495	0.9975135017694298	0.2869381715415454	-1.212532773756891	-0.8166447388536884	0.3536745720985087	-1.057125237169154	-0.12507423424481634	0.026637569471567764	-1.1104696641349894	1.1982892969571095	0.3713913423483057	-0.1641664424934679	-0.1530666818706613	-1.7782650312429176	1.77603473018237	-1.3723984890240213	-1.9346698046975264	-0.7978747268711497	-0.7239661907459886	0.3626732778380395	0.8636201908990355	-0.8181247427464907	1.5895932614581674	-1.1619684912864368	-0.2009834782604548	-0.424825873528276	-0.3070761907460316	0.22680860036915837	0.020631760089199223	-0.06467475602247982	1.3956757908543365	0.5207955960863424	0.08235372265953686	0.5950954786514229	-0.7481155459055737	-0.4610446142727985	0.5386746638105535	0.5788763657652712	0.49524566216421284	-1.5021624328331944
0.4450671230061937	0.22739226643243854	0.5031265347439237	0.27248627271023507	-0.7577421496468404	-0.6419023697327562	-0.19388416390354468	0.14524701920678823	1.7415068474697155	1.007594406326245	0.3125069323248493	-1.313300756334002	-0.9237965914644469	0.3360761935834596	-0.9942093132793051	-0.20530002300043462	-0.06877696435796957	-1.071908179681398	1.1199645385207806	0.38090841239170725	-0.09616491907284615	-0.010738964897642315	-1.7275459912570228	1.7435050142729533	-1.391569673571915	-1.89426955203816	-0.8212903117655361	-0.7819298576404	0.33879778363986607	0.80597364650841	-0.7945827624304221	1.6230916934878767	-1.0925252532519705	-0.18848816182548908	-0.3964107757840915	-0.34380201166660324	0.21035349437691586	-0.11795899676188189	-0.009510822335288365	1.3613814057047926	0.4901592755921521	0.14755045250077906	0.5156748610467601	-0.7634391677474903	-0.3624904826414913	0.5301210146277773	0.6023903957983293	0.49313614292747887	-1.477268594846095
0.6185532789609314	0.21431883580418978	0.5420972869660414	0.2623384379012409	-0.6989289329839709	-0.6435674272486633	-0.16342721776114186	0.10236242916022835	1.7952821115119058	0.9590165127818281	0.292311271711032	-1.3365594686869984	-0.9859638695033954	0.2824173339394134	-0.9784202511785557	-0.2837049588457958	-0.10285954118688516	-1.042697169965358	1.0439208230331363	0.3967544493657379	-0.07786881070695903	0.1288448841620971	-1.7583922543100912	1.7121209823806418	-1.4388076132371184	-2.038037624893035	-0.8355394115505301	-0.8986125340907885	0.35368517984400605	0.7749832940550447	-0.7419298535719963	1.6335167196837652	-0.9635432977173076	-0.1699922133756123	-0.3335888374554424	-0.39427739480706786	0.18243156764964574	-0.13786244686042196	0.11582660702240388	1.3155005963754218	0.49268288585282854	0.13744720959323103	0.44892999631842956	-0.774630383499057	-0.24745386041915704	0.510894101626637	0.5882875273578118	0.4963761019183899	-1.3839348164778982
0.7597885242048129	0.23724741709430325	0.5280292523409361	0.24425068077708686	-0.6688367963852545	-0.6183890304586914	-0.14544249877971044	0.08337269990608819	1.8369177148653542	0.9653552717917069	0.29522607716391935	-1.3680030044285694	-1.0083366116685892	0.20385194747800345	-0.9541810690991713	-0.3265324327994898	-0.14436897239731358	-1.0174685714616747	0.934379743466805	0.44342577415551504	0.0014441316557360472	0.15281820652294298	-1.7572590161953077	1.700067808257477	-1.4608799343360066	-2.07675728757448	-0.8585115749176626	-1.066702444241413	0.3101154794399055	0.7292274905490933	-0.6962859040601538	1.6545931600438712	-0.8367063643342781	-0.17248241473605602	-0.2950350558325899	-0.5002364966147801	0.13231426567039184	-0.24813171502374914	0.23136446991103554	1.2314962702587295	0.5419510491413871	0.16367832046665337	0.3742896462181192	-0.7914900373119066	-0.17450750968226847	0.4858594254883764	0.5469774127525201	0.5152906276885589	-1.3279877771546844
0.7987381882390414	0.20102044612179998	0.48715492406922856	0.19962421750945233	-0.615618033467224	-0.57277461068078	-0.12384156163611666	0.04680238681819504	1.8711272162715205	0.9251705396076085	0.3051871622274975	-1.4085815391595617	-1.0769122712315498	0.1398271576642789	-0.9072635222086272	-0.36513773928386045	-0.2077284422456051	-0.9773974470415073	0.8119848056363725	0.42415873335888843	0.0794959402247207	0.20210566126801485	-1.785194592907223	1.6921034370302668	-1.4515475489933651	-2.063277364400915	-0.8793011422296548	-1.1025817068007968	0.2587063819809102	0.6872848644867451	-0.6667228940955756	1.636134155885495	-0.7402491968868159	-0.2082624431801503	-0.27435724374588194	-0.5643256867400912	0.08021037908745184	-0.357906744234324	0.34302513537574353	1.1712672205395285	0.5837099957336289	0.23194224619912124	0.33783855957632175	-0.8302825988876144	-0.10026150215912515	0.5336578300682112	0.5411792585281219	0.5749800270315067	-1.259107167685046
0.8561237131676857	0.19272866831045568	0.44503253824776634	0.1677263176357624	-0.6519481551298302	-0.488750472151116	-0.10697576711320518	-0.0020254070547246926	1.8797679084347567	0.8842613778223821	0.29993884859184783	-1.357958775598005	-1.1434353156367894	0.09956843138216129	-0.8433074841623865	-0.41552042834905406	-0.3126096089597854	-0.9213925849755691	0.7364808071972089	0.4036283160702941	0.21920235904035001	0.22614777203207836	-1.790201711670893	1.6298341252783266	-1.4644995844164899	-2.0069048409750154	-0.9451408725829815	-1.2260487443089254	0.20021475666823418	0.6729054991039589	-0.6586180766018426	1.6170924123271608	-0.5602469061225297	-0.206635171917476	-0.2697558125260082	-0.600673836093028	0.024442347568822333	-0.39082736607054136	0.5961040770672466	1.0998217309833758	0.6142359243242506	0.24083648704524957	0.32271135861997624	-0.8291855588717189	-0.07065804589141123	0.608336412707461	0.49375029916443597	0.6068501658252192	-1.1792698918442985
0.851669919357591	0.12221445432490993	0.42026209967144157	0.13470823399854265	-0.6275476980876091	-0.46439243310820677	-0.10483078111737706	-0.11559325796630786	1.857055196225847	0.86133073655229	0.26936302813831436	-1.3178315801268081	-1.2070351003136917	0.03081053278510787	-0.7584819754900156	-0.4625850419971395	-0.4279791376584921	-0.8799011398500669	0.686186428209168	0.3960271839416671	0.3415911295831652	0.20544697337842366	-1.7904976402833	1.588624437399155	-1.452793755439995	-1.921205342914425	-1.0251373580966405	-1.3602160296861512	0.12983558899272102	0.6169568013335419	-0.6762290841251525	1.5383038095223112	-0.3926756541981739	-0.2164929574631101	-0.24840525895384458	-0.6146775300980122	-0.040856800590770445	-0.512855466780487	0.8101639361010193	1.007912943831372	0.6872036889571023	0.29437285459244783	0.2931803532724292	-0.8400996554532718	-0.034556305692432156	0.7474609884272608	0.42429485716130333	0.6469880639653016	-1.1097880593837037
0.8395778691631834	0.06195958826470671	0.39295363361520463	0.1304687184166105	-0.6184729054658441	-0.44197016436890035	-0.047098274750768186	-0.1968128839905012	1.7960922544205935	0.7922577073906559	0.2617780866565583	-1.274070729253021	-1.2864625317969218	-0.04648036423726799	-0.7203646988096362	-0.5554900019665537	-0.5005844585931314	-0.8170621505357168	0.5933577810296702	0.35259559591259504	0.3908080970017661	0.20147979956660428	-1.7895675515601444	1.6046700372138907	-1.4869567524158271	-1.841707755783863	-1.0739927889895475	-1.427042979209225	0.10256992847831384	0.5465508233011926	-0.7151292527924915	1.4856979534743189	-0.200856986928834	-0.23953285875130653	-0.25042899087062703	-0.6521838806538611	-0.12244020597254653	-0.6567328893078916	0.9799460178876268	0.9385525704975143	0.8189435895998013	0.3014104697048293	0.27775614346196476	-0.8652587330656024	-0.02783823763722132	0.8770011369443728	0.38270899783367496	0.6720569511664263	-1.0754555277162607
0.7966674215503385	0.023416025057224146	0.3831640990498336	0.1274113859606226	-0.6462384111325865	-0.4079434953495948	-0.03129442476982473	-0.25986240533993005	1.7351068433204933	0.7315356182322208	0.2697945815678356	-1.2204998780122231	-1.3781783114595068	-0.0874551376530989	-0.7084906005521981	-0.6555277299586106	-0.5375923942494467	-0.7366417119208244	0.4621676034365336	0.309086008117498	0.3732116870803199	0.19593613087447856	-1.8067255152427015	1.5875209184089674	-1.535020872099401	-1.714321571205214	-1.1268645312816692	-1.489263535777782	0.12661433709858222	0.4783415796973177	-0.7517627243466061	1.3496709260103024	0.018723795742289974	-0.2595297960105266	-0.26002849437462916	-0.671921281385886	-0.23077590989590657	-0.7744870217780717	1.142699014234211	0.8401284828540769	0.8619797448438089	0.2766282795898384	0.2976174855475914	-0.8437961361227082	0.019727442466658186	1.0093766388514365	0.3144694050700705	0.7310439438328901	-1.0734809363771247
0.7582138606599568	-0.026002526334821873	0.35822068874486374	0.19194210431294229	-0.6461060919806275	-0.3769813920335755	-0.017732393321264535	-0.3133649527532444	1.6763683617051992	0.6742101261453367	0.2757874548553816	-1.183728468319495	-1.442213164070397	-0.1724413696428127	-0.6736073682611945	-0.7572098689470396	-0.5625247921046082	-0.6568938160452081	0.3320326935053539	0.284777545823795	0.34002742651004614	0.13967398311459706	-1.8638389583078567	1.514373029712282	-1.6377507861403646	-1.6278599239876033	-1.173666418516755	-1.5821421261920077	0.07641512544298534	0.4190785922915639	-0.7668327706959925	1.2132945343976305	0.23943039223858267	-0.2691316934270405	-0.24567645779811045	-0.6701892057802687	-0.3711353077478393	-0.7607049944171063	1.3274178427583574	0.7627192308046041	0.9438340577140295	0.303737524256249	0.28786456980383307	-0.832337415539679	0.048135273100118274	1.1207149417057696	0.254318035121088	0.7427136956933971	-1.0937668348661318
0.6735695092991006	-0.06516623129700054	0.3170599592070745	0.22553859813594315	-0.6122249101704579	-0.3552576655557046	-0.11147674299417845	-0.38108374245264176	1.5952454692446065	0.5926306865691204	0.2510745217166466	-1.1646196672061957	-1.4527313542336224	-0.2778343244518955	-0.6368028319322352	-0.8443471823071725	-0.5789669032498062	-0.5746441382203591	0.1846134122255187	0.24499217220936703	0.32938776278380294	0.04479447685962355	-1.9308678299856132	1.4480679225267983	-1.7059683950896207	-1.5728060130099477	-1.229514941552216	-1.638015148717395	0.07029802016530308	0.3095360867547857	-0.7521534033671777	1.1036738467456129	0.42895874868112555	-0.2769900067949163	-0.23940792870193692	-0.6589488486237683	-0.48258931349261636	-0.7598977711385234	1.502761285485906	0.6761181372553962	1.2166007961037901	0.27781532830643096	0.2985816392899361	-0.8954923088364646	0.03053056477223484	1.2276322252595586	0.17390493589330705	0.7853229169061431	-1.1046580967922535
0.5455861489646827	-0.09527961595818557	0.3113575470067972	0.22762801901164414	-0.5825969261447884	-0.3297642977566171	-0.1600028131507757	-0.4228411258666974	1.5050986583142036	0.5456127610614907	0.17369959152292075	-1.067645601735148	-1.448797429532645	-0.38527490104715933	-0.6002967631438056	-0.9632615461527345	-0.5989182184223377	-0.5134391376554127	0.05389716527445685	0.24469225761605662	0.2931800448777292	0.03194344992401005	-1.980965584652131	1.4956216398844888	-1.735104353609083	-1.4982779490545217	-1.2808325123074213	-1.531367423564696	0.06812229744145241	0.22472515934948384	-0.7565239564276283	0.9486148579194257	0.4526656666778175	-0.31294616602918424	-0.21825359659208182	-0.6398975281519867	-0.582836774756375	-0.6883615950905104	1.6575872664729345	0.6077631860577499	1.3517885182928668	0.20865131543614907	0.28145187863536825	-0.9303879841969287	0.07205804237763584	1.2775254981882636	0.10273525196225605	0.8091532662667594	-1.0886583758478994
0.468548629998479	-0.09696380015259698	0.2553780190139999	0.21996986104596944	-0.5788540200463219	-0.3272748781783756	-0.24142762097687723	-0.4778272801604303	1.4439671967975913	0.5012703362893187	0.14867781171293773	-1.0360912784666125	-1.426399252235385	-0.39753333014042974	-0.5575745586952529	-1.0730230433010237	-0.6683859846901051	-0.45692111115462025	-0.019245235432666	0.2264139462479257	0.2297757414283252	0.031682956134775286	-1.9830349468039785	1.573763072483277	-1.7573249786639713	-1.260892757842531	-1.3115511660912438	-1.3203987264493278	0.0884224133528029	0.17412816715865256	-0.7700902929050919	0.8157097484877974	0.4551613985106281	-0.3856815359260163	-0.20820850836617105	-0.7378434190493472	-0.7007097807944178	-0.7311832367589443	1.7378015495485308	0.5952236051879177	1.4547623426681335	0.18948447730810922	0.2893439889067332	-0.9892725653420248	0.0863645236188723	1.3183530641551424	0.05290407625963789	0.7871025418980973	-1.1188201788678993
0.3809110446493013	-0.1334636381259527	0.21135704671204394	0.21916769561219324	-0.5631324337111787	-0.31105424002739773	-0.26470555109658883	-0.46608211616117295	1.4111408053187395	0.4214788600783437	0.11845347332971204	-0.9880311345229498	-1.3646211317170454	-0.4217635212769048	-0.5586069204479933	-1.1359232035492732	-0.6910872598169473	-0.41243145195946784	-0.08389984713355784	0.17175258908764668	0.15075117318490436	0.00419691449484626	-1.997366378788655	1.63195803791992	-1.7690147792617341	-1.1705239815947297	-1.3575052188165535	-1.0813136620136619	0.11121412057617441	0.19044493834230553	-0.8085415750719218	0.6892692732628969	0.4562858784331608	-0.4412291992798586	-0.2285003825664126	-0.8390412648953645	-0.7875393657812084	-0.6271041596936769	1.7634126905252028	0.6045199775800637	1.5906637613500572	0.1292068648036629	0.26904838387531205	-1.0483130244492826	0.1495759028925512	1.371300599933244	0.030183795041301188	0.7701765848519307	-1.1182661837402292
0.26803904298604186	-0.1021214262035021	0.21831738472095252	0.23861752557064775	-0.5985698038085222	-0.3280789025341995	-0.2990280622976308	-0.4448250834445241	1.37668788655172	0.38563115014125066	0.0925852248651974	-0.9019656043758255	-1.3127271035195265	-0.5033705568279697	-0.5482264519604789	-1.1927243703303803	-0.6776919374882105	-0.37272278076786175	-0.11948895042004173	0.1070797971697172	0.10200029881954956	-0.03987615375055229	-1.9778842266023957	1.637515388467662	-1.7734433097656073	-1.1185533499529972	-1.4065097815721646	-0.9703432106192776	0.0891722386983108	0.24678902505167394	-0.8194951644782499	0.6080295315910802	0.46268327547760785	-0.4748059312355538	-0.24471112468451234	-0.973926936030872	-0.8785913471775363	-0.469677557226641	1.7219243005887557	0.5940943964685869	1.6577101556204952	0.037430906763919324	0.23630315770876442	-1.0385988350222444	0.24061488271247797	1.3786245490220903	-0.016052192645511887	0.7257555008601879	-1.1303628290671963
0.1021880628748976	-0.0868021080635645	0.19417518833340675	0.25250582004018535	-0.7110406227333991	-0.33382414655829745	-0.2708949347709345	-0.4507559455924272	1.3689671871830957	0.326446029490855	0.07515462586366276	-0.8923655785440786	-1.2604235696957466	-0.5569028362161433	-0.5448644929108761	-1.2992378735919776	-0.6452100286969288	-0.3588096807489878	-0.18161145676412413	0.04841848017704457	-0.004484639045294875	-0.07250892116567746	-1.99342896615339	1.6637625153663518	-1.7905100787261687	-1.1437321923840442	-1.4544683296778704	-0.7990682690048153	0.0623858366014598	0.283832316996944	-0.8121438493019852	0.5235714473818455	0.4012917405373216	-0.5394813789355064	-0.21828726484065863	-1.057557953715638	-0.9304914623077197	-0.387566265228956	1.6755352034265691	0.6312606303464642	1.6827896557594113	-0.06999308184767235	0.20485959534606035	-1.1034607195674997	0.3434621308981502	1.380984012282811	0.0058589627987431035	0.6650292791812222	-1.1718787458230007
-0.08366046381522153	-0.05126196809622099	0.166546170182612	0.3077339419708502	-0.7310395694807934	-0.2931051075764732	-0.25179907409507307	-0.3702720207340944	1.3369621732603563	0.2458285702039913	0.0951163117265348	-0.8870882550579713	-1.142173860261981	-0.5793584218045948	-0.5655634106567047	-1.3148896073366863	-0.5968355101250936	-0.43481233092234495	-0.24663125014956214	0.0003552440695958059	-0.07336246211518518	-0.12994047178026583	-1.991339073307443	1.702097753124796	-1.8176260469980128	-1.167278938895603	-1.4627914772410875	-0.6060526760532126	0.05701109846912682	0.3180497409373476	-0.8217026556985025	0.43254112480809814	0.39352175767996117	-0.6215594348972766	-0.1998270888430941	-1.1253260099647575	-0.9932236388739485	-0.21413043942935012	1.6476922682963338	0.6620449781613801	1.6571877195187177	-0.14774712492865563	0.2173317171519545	-1.127353921838314	0.5273481812643162	1.3417744727553134	0.009121942013061374	0.6215469960857267	-1.1857180513898702
-0.21206989633448253	-0.003966548781382517	0.14740640489090187	0.2864801997721171	-0.88445867859192	-0.2785488946810957	-0.3257099940741127	-0.34768496646894836	1.2387729775567562	0.2112523897692482	0.10764279994825587	-0.8755658843021795	-0.982816526261557	-0.5485063459099011	-0.6097081811750548	-1.270023607354432	-0.5573462323690592	-0.37404393542547687	-0.22338716741231618	-0.024250935640910014	-0.12617181100412417	-0.20597646626847	-1.9753238546491072	1.7103524606802119	-1.785166894316821	-1.1358060554071383	-1.4983516875353409	-0.4144048725161292	0.045862884725648145	0.37163540834320186	-0.7997675213208666	0.3005373748800031	0.45564693907029935	-0.7060935738022737	-0.1967559003039152	-1.2578512023194257	-1.0251435515277454	-0.022382382000109148	1.6213265344981003	0.6434988596567287	1.627678423342367	-0.215299135050379	0.2190586436332867	-1.1122462895680922	0.6731295254486287	1.28996526616633	0.011470541322648964	0.571075704661008	-1.2067884073963124
-0.17312208804767507	-0.05018776546877257	0.12253739460511145	0.2606886289913427	-0.9860006259257516	-0.2349166109625608	-0.34035313432439407	-0.36305981810272264	1.2210771595697536	0.1944794001087526	0.09483450213761828	-0.8447992404624172	-0.8411486907346875	-0.5707460004736282	-0.6707066772287725	-1.179290541387651	-0.5207320242530354	-0.3451957400670825	-0.1593367165865908	-0.07843330832249526	-0.17417939548840494	-0.27085971800542746	-1.8983950424262268	1.733448052995574	-1.7275698963807422	-1.1483828890761867	-1.5304450526341993	-0.2516334041881235	-0.08184581018608258	0.4328218466460948	-0.785571186218356	0.21089752161790648	0.4790062420399311	-0.7843124822998481	-0.2119934845580517	-1.3596013881106397	-1.0326157534287934	0.16369726650880517	1.5395177742830695	0.543643661571804	1.6540248631187642	-0.21936364003507136	0.20727391731931002	-1.1281033626703434	0.9101271419795172	1.276696497583146	0.018886022165322286	0.5156293043864579	-1.197731907334968
-0.1746274703554871	-0.08760365198557933	0.1291546720188767	0.1642595324806328	-0.9855100095223124	-0.18044306515339475	-0.37177736272176043	-0.38621294401981043	1.216373587181561	0.14770535849291447	0.05605188730870416	-0.7963915255128289	-0.6478715733137773	-0.5383389730043385	-0.7286093800915416	-1.0882525027133192	-0.512323917434659	-0.32234228757890804	-0.09752837389759425	-0.13198509134635095	-0.2133088573781333	-0.31125542587551625	-1.7888844682639875	1.768028193928241	-1.6281770631572214	-1.1376352669480156	-1.5534956514129918	-0.02941929353364704	-0.1676382462342803	0.5440935973364679	-0.8096621938623381	0.18188492525693697	0.4472673627080777	-0.8209266395804253	-0.2168427514966183	-1.451162879053228	-0.9720070649551353	0.25271463739624866	1.4960345110161544	0.40445434142479486	1.6741585492523954	-0.26563188234922835	0.18504887976965906	-1.1673751079065642	1.1201367333176215	1.2284631294251942	0.03418074947644224	0.5654319196392553	-1.2070307965402618
-0.1461763880636103	-0.06505810282982705	0.1188829233202553	0.10305904216891744	-1.1121468017958194	-0.14963302044097332	-0.3782734354003191	-0.4164250986256298	1.1995191194572032	0.10484223674366071	0.0645300923951801	-0.7465734046233488	-0.47843849327241506	-0.46111508905860193	-0.7515409900886055	-0.951035399918225	-0.5252457854626081	-0.33026545978207644	-0.004480886223314934	-0.19201085495034764	-0.2806565092492394	-0.28611382833870547	-1.6713426043527346	1.775164925912812	-1.539696681797961	-1.1298438435004006	-1.552202199184436	0.06833689760254943	-0.24724348373479327	0.6652244875104859	-0.8522247412244439	0.13287612248350417	0.4547078716142335	-0.8606424711533707	-0.22773972954300511	-1.4918101120926945	-0.9544353313080647	0.4209573802767421	1.4393772653809893	0.3953644175451598	1.686237477305788	-0.3136799136902468	0.1636743675749833	-1.1374870827742298	1.3086045500542638	1.1890308733172172	0.140367598065613	0.5718690344510133	-1.2350805432648433
-0.0677229263922911	-0.059436672309277495	0.11222229209501636	0.051651513083980374	-1.210150385428088	-0.08873286475125311	-0.4068274870296379	-0.47469948744987356	1.2434004040012991	0.0408939914658417	0.09519430331018305	-0.7437996218732799	-0.32998927000978673	-0.3146679379280418	-0.8243386444978107	-0.7973739568174872	-0.49879244633030845	-0.315857612911866	0.06664361716075055	-0.27477959258626256	-0.31735602797888224	-0.3370826520870237	-1.5347054323090856	1.7306386574878059	-1.4582565308992959	-1.1798351504140434	-1.5421872520819746	0.07134676768385177	-0.30024835979795006	0.7680616618060879	-0.8844977436897613	0.13396474117071505	0.467800125991058	-0.8725938868463532	-0.33837151608015476	-1.4640799015153254	-0.9407070589809668	0.5524368579071466	1.353098993838254	0.272534017011628	1.715753191616065	-0.321235000502068	0.17637374615561935	-1.1298665695218735	1.4334155583593688	1.191121934545053	0.2285364816637805	0.568354469599605	-1.236454942834563
0.005375459381873604	-0.06493717576625975	0.13807701947545095	0.042043183416728504	-1.2513065892731128	-0.03307888895074476	-0.40720194924759323	-0.4781788808667232	1.2947664603181144	-0.016708272727854072	0.07795712343609588	-0.7208430892268801	-0.25508789310202806	-0.2594628135897032	-0.9249443000067341	-0.6643479253319577	-0.47325535166092986	-0.2763260153500186	0.04654519871353815	-0.32122900254875425	-0.36130737339786867	-0.3688065104366788	-1.4482125378883963	1.6744820699238647	-1.375641154400174	-1.2252119163541404	-1.5332346341950434	0.07912631651881899	-0.3311722674898226	0.8630782754709398	-0.8888347500722371	0.122526558943725	0.40953392492798973	-0.8821149191831019	-0.33301275709599293	-1.2964677737956702	-0.8799283448043151	0.6863881440516157	1.2601762778117915	0.14051988987658698	1.6811966749183607	-0.3407703412039507	0.1645496436678012	-1.1148497770412602	1.598060241288017	1.1861726772010637	0.34626386990973457	0.63059289526065	-1.2544819140814534
0.06450134135675897	-0.056929721203897075	0.16147965084372995	0.013432765230199577	-1.2351343124003822	-0.0070152223556257266	-0.3978991078866191	-0.5901866202044224	1.2979970455996008	-0.03763244066545607	0.06740330233678982	-0.743720070111572	-0.20548302679044253	-0.20687492218897446	-0.9760688179447452	-0.5693726521484535	-0.47625185129000236	-0.22064111365655195	0.07618398866949219	-0.33379904934970134	-0.36611025553167054	-0.4169651587617311	-1.3612624810840623	1.6026991233842551	-1.3529236910572113	-1.264223802810384	-1.5135028991349795	0.10131490652749649	-0.3945584057135515	0.9017438249745581	-0.8941635799636242	0.07334866392234332	0.360355602527101	-0.9212979274222514	-0.27096248671158146	-1.08287567538965	-0.8579201549566079	0.7645193125683297	1.2164726781793984	0.1503636740474095	1.6812030930522888	-0.3770106092213881	0.16615844162760898	-1.0681255998125363	1.6691706619762292	1.198847534902969	0.45760009380594313	0.6362084875670622	-1.2597922362787253
0.122465735764219	-0.06919415556286597	0.15313420845391046	-0.046979129267946715	-1.1974095468761248	0.04284703828829049	-0.4438545478692976	-0.6872592419118082	1.3467853744796803	-0.08635626455314337	0.01941872052514264	-0.7879777568335786	-0.13566358926945649	-0.0878882406854514	-1.0388568271743663	-0.4649805404226221	-0.49609890839111737	-0.15830782544255784	0.10796285070325869	-0.3175619149572878	-0.41406530674616115	-0.47628218823173674	-1.2874319388690125	1.6071445219364269	-1.3234441863476785	-1.326381241211827	-1.4818555700770966	0.07694982071014358	-0.3931412095687275	0.9131403296855416	-0.9015705067459351	0.0744372826095542	0.3231223782356838	-0.961535615694887	-0.2301805736504922	-0.8512427388922088	-0.8048378785740299	0.7690431243915713	1.1569155216695397	0.2040732970557408	1.7061182889626358	-0.31158964164372127	0.17220999703026987	-1.1290859480703064	1.6332403533939264	1.1539891795415147	0.5252346234516196	0.7098167433907232	-1.2843597874372603
0.2664599701853099	-0.05357917364549743	0.16030965233049269	-0.06136033028415866	-1.0413770769837358	0.04665967331031772	-0.5105113290284645	-0.7936826322937784	1.3956286283027213	-0.1242615989968788	-0.00020708158415120025	-0.809704746810082	-0.08944286727924297	0.013452904952794243	-1.0916610325699039	-0.29108972093343877	-0.5053324938220048	-0.12856523370814488	0.16725788415156057	-0.27700972674164814	-0.4201826383538648	-0.5073384607665548	-1.190304321167022	1.6289823917345903	-1.2629356748671312	-1.3394891622140463	-1.4437244561497085	0.06434086796530625	-0.38201979009989057	0.9182373582720963	-0.9286993857313293	0.1010867798690159	0.2918903819056844	-0.9912841061552273	-0.17933538735268742	-0.686073953538422	-0.7780642551129715	0.7712828408692853	1.090148864512871	0.2810066584634495	1.7457194589281222	-0.23442520268088787	0.15129112341861534	-1.146567794116709	1.593739285411285	1.0938004995570532	0.5192153531762916	0.7785064202702731	-1.2943719486245473
0.39643689069273425	-0.037344860011178864	0.16603390775547672	-0.10299542338859109	-1.0020952026912473	0.01343966306477729	-0.5663577755280707	-0.9446907474947859	1.4461733070634242	-0.1408822251125847	-0.0799862323298123	-0.8318552329297837	-0.0777032820742121	0.06531978528820834	-1.1259176122325223	-0.18441492073946827	-0.5255561065457661	-0.0007381517981058683	0.21951242953458766	-0.24617125586685504	-0.4536765098971574	-0.5453198084515647	-1.111048152833038	1.6170653504126158	-1.2006487456781223	-1.403680828471818	-1.4258000821354009	0.07792625756623642	-0.3827345342816924	0.9518268115447517	-0.9491433902412814	0.15274516034585267	0.2166570726971489	-1.0269154757814523	-0.14899634663958614	-0.5907392730294907	-0.7300462729842166	0.7797148257537655	1.0221644343254883	0.34344048476862743	1.8121535632217842	-0.21547005752080098	0.14336638717463984	-1.173075970795902	1.4988174527350195	1.068521215892369	0.5804718698190425	0.7986003856702724	-1.338105845835838
0.4910524203789306	-0.04821915387767359	0.16231501558963057	-0.14868195686558983	-0.8632795255511414	0.010012812206141645	-0.554818147194595	-1.038999217190895	1.5644575421261362	-0.18121118767478442	-0.17256952133498343	-0.8327496053095501	-0.05608469157477296	0.0644635070867144	-1.1062497641721607	-0.10830534216807308	-0.5816579880579041	0.0014526980058691846	0.22724703131644386	-0.21452861839021828	-0.4972958897602349	-0.5634528826113276	-0.9995895895273789	1.5732522733000451	-1.1832348794125456	-1.4948858381492367	-1.396846643436136	0.04311621419863229	-0.36585137896121617	0.9652351482098162	-1.0358677429648613	0.23437060003778648	0.08534582970065199	-1.0058748251228513	-0.09654589150222008	-0.35773379821406043	-0.7499996883687718	0.7693443341539614	0.9896186208567984	0.4453774981002988	1.8742027984155119	-0.1419122394934566	0.104628107349423	-1.2520482733355027	1.5061553120197508	1.0150187922235852	0.6783947749569581	0.8626757409319445	-1.3576852846548473
0.4358540793605288	0.015264892942586511	0.1499157146286877	-0.12149516128815749	-0.6701700786784349	-0.06608677586361539	-0.6177527359496418	-1.0863915367293817	1.62138849380032	-0.2612694361974636	-0.20963528143584967	-0.8704209911017312	-0.026396805427416698	0.09879778100081656	-1.0902216696255314	-0.05459536400880564	-0.6690139862496981	-0.0023656402239166444	0.22557014924292562	-0.16329375799380547	-0.5308635314270626	-0.588830165005065	-0.9805937800306863	1.538976925276239	-1.1662266969397732	-1.5548608102481007	-1.3773604635048442	0.01984145972129834	-0.30185366832453725	0.9425235423929298	-1.0901615735986023	0.30180486801132217	-0.018436864245704288	-1.0123917751333598	-0.030281166927875653	-0.14732842172167493	-0.7168992980088544	0.7478744044447433	0.9678953505871304	0.6627020373445731	1.869467499203082	-0.1550277949301671	0.08323446958459554	-1.2674345203395132	1.3763991609259147	0.9450372451598336	0.7410119501745516	0.9093618355691001	-1.388811727719657
0.40379542408247565	0.08610328403423531	0.13354693425399078	-0.10413719829001289	-0.6248713648960271	-0.1535896000593379	-0.7204638381967936	-1.1414550322081198	1.659742331811794	-0.3459032576348813	-0.2254727723553925	-0.9205086520779322	-0.07178579859907368	0.11166677368123787	-1.0619305645716823	-0.0569782512139419	-0.7020269979224325	0.006418222973671893	0.24628212662336155	-0.11569632330600446	-0.5514576909139858	-0.6338256744608299	-0.9128631811326956	1.5161439608428207	-1.187691321403528	-1.6079872196943223	-1.3713366238893168	-0.10929155057070403	-0.2715951287671248	0.9456680473662458	-1.1235002821374145	0.3265510293889074	-0.08568423176003563	-1.0780250863192449	0.055481214489074206	0.02557753050236459	-0.7272849079143794	0.7304637247935749	0.8739053062526209	0.8916751416333975	1.9291304722022022	-0.14054015544191129	0.049615767378890396	-1.248652287874911	1.3122427099192775	0.9071021393984134	0.8315760264253272	0.898433715760944	-1.4097053386038598
0.37093879741344665	0.05347542648859523	0.12599262685202164	-0.08212025036264751	-0.4564642928522716	-0.2353640405057892	-0.8156472893320146	-1.164354742327536	1.6558738682154535	-0.36385674532959644	-0.2885908410581831	-0.9916389239041953	-0.13288988811766678	0.07261552376151567	-1.093782607035487	-0.08369100415542473	-0.7113280444583541	-0.0013448486668994676	0.30431647771214987	-0.05933764729347466	-0.5578533370786631	-0.6572926690668414	-0.8580031586455705	1.522826515251736	-1.2109545786775446	-1.6645211047532207	-1.362236338267366	-0.15940956816075866	-0.23240891644843958	0.9745395802702829	-1.140681263182445	0.38771770453556065	-0.17497714153735217	-1.0891235415818266	0.12121587197702537	0.08705399904924456	-0.7078974384336812	0.6965082255292067	0.7812574183809506	0.9851462530049948	1.9538004953964805	-0.11620173651159152	0.03431193615702732	-1.2857788919477322	1.315675737935277	0.8499049047662905	0.8957170236305098	0.8627380866753663	-1.4008953838217622
0.29426907521441065	0.04713653396410591	0.09189402253268952	-0.036158607526136	-0.3422395317911145	-0.3612933067383589	-0.9266416024694399	-1.1552171007269458	1.6055651170506544	-0.3875058710448531	-0.3247539785642913	-0.9963242886929031	-0.13341512359482827	-0.008687470978874373	-1.1253232612860136	-0.07095194404135499	-0.715835672840196	-0.02648304452207682	0.3790833998836097	0.013420754173044336	-0.5719166051744277	-0.6810697753267039	-0.8442687705873728	1.4926773162905844	-1.3042182151431603	-1.727902213364074	-1.362014104600994	-0.17923970897790317	-0.23817230967789021	0.9609254087752344	-1.196963203740271	0.43647217020877127	-0.246930117382313	-1.097451537056833	0.31259845878182607	0.10189514417952694	-0.6756123832990557	0.682532659093014	0.7110660707264292	1.193513182472922	1.9360389515628147	-0.1386537358830445	0.004392794238757161	-1.2785052740845235	1.3298034614223733	0.8036521913261936	0.9372985473492976	0.8232018668444419	-1.4101825129349406
0.17087007412996008	0.04348141221306478	0.02280734004326813	-0.04892371187117099	-0.2695292373084216	-0.4237739024396981	-1.0354102363134938	-1.1711942262694732	1.5688727585637783	-0.4328374422164196	-0.3410188633622278	-1.0561191364033842	-0.13851613933065135	-0.10730838209875178	-1.146943681412386	-0.03495295642852782	-0.730999702686379	-0.11062732592191385	0.48447322294768497	-0.008689103448160623	-0.5780484672610086	-0.7433965793571826	-0.770149567375285	1.456643084286788	-1.315349233296065	-1.756621771926331	-1.355024254455455	-0.23124087463266765	-0.2922017214590388	0.9590240531423311	-1.2600423402399705	0.5213383117436365	-0.31560489410791703	-1.133587261077813	0.39631081795208617	0.08173335092235152	-0.6734205307570353	0.6310248454929666	0.6568680632349999	1.3849379924721077	1.9449845466323257	-0.15518460453605898	-0.04457541555046733	-1.2983085367355316	1.2653554301446381	0.7830708950172653	0.959824925688201	0.7558113165532803	-1.4012903104226926
0.10177323280793008	0.020157995381428245	-0.0737389370063275	-0.00402910716884006	-0.21188008400239794	-0.45041945926979177	-1.1529492281859333	-1.1267252252554434	1.5672412380989784	-0.4542501590327097	-0.3691332694358169	-1.0507856587325421	-0.1572796362556903	-0.19310361084144195	-1.2053713512089965	-0.05117133130659812	-0.7281528440539284	-0.16478946662525557	0.5355932884651207	0.015072261895107958	-0.5736647335563838	-0.7535468157074341	-0.7559017203754531	1.3926221168451847	-1.3243737632264558	-1.7717186591816005	-1.3780659638875927	-0.32561495517912065	-0.2876589869887692	0.9271359352158154	-1.3157638436057195	0.5799909624765615	-0.38398928022956447	-1.1171938047018324	0.4361962619376377	0.07938219114651492	-0.6565290745119177	0.6208129847398138	0.5944062574339843	1.3898358149441357	1.9627563594802773	-0.1374290528610356	-0.08033123146557786	-1.3588906833069871	1.227165740768194	0.7200183082350994	0.9726828963099512	0.7292425970927802	-1.385014238771651
0.044955888252960874	-0.0006715466684482474	-0.17922774154750384	0.03202639861556665	-0.1989208613196356	-0.5248036724409528	-1.2552674978784402	-1.0409232985754833	1.5024772405819307	-0.44993475856490395	-0.39148773708502416	-0.9897671177464098	-0.1605188003242872	-0.3666866152918704	-1.3016444596519934	-0.08299076470606653	-0.7310818825779675	-0.18764171534980184	0.568689221206751	-0.036353423281005014	-0.580366637506647	-0.7632177885926407	-0.7390865786674498	1.3188019971479261	-1.3399587362081238	-1.788305162043072	-1.4308859388080177	-0.41398999102407374	-0.3091024173613674	0.8888564713819974	-1.3722932707866464	0.5729883074809058	-0.45309730853149094	-1.1228452768106902	0.48750667276902127	0.09971777125375185	-0.6790263657290948	0.6271025089632767	0.5269702989520693	1.3279507758241131	1.9956300414619357	-0.28006620657147935	-0.09236909032567706	-1.331661544346297	1.3147379923397846	0.7157362488522905	1.0182955246095236	0.6695388305731776	-1.3785381883291403
-0.016457140559903615	-0.031104086201708424	-0.2623873373518132	0.021304116551163488	-0.19338416776113013	-0.5794940835350845	-1.3516251438463656	-0.9409244374797391	1.431627809043534	-0.4478088576794435	-0.4034911617524095	-0.9493864095287179	-0.11845290715704512	-0.4717589001194079	-1.372382171204632	-0.10967702832627364	-0.742843419599326	-0.2118951449379905	0.5385563619128829	0.0003218469866772544	-0.5661938319547231	-0.8261817311119419	-0.757581318654682	1.2339972855811	-1.3933020096915143	-1.801126649407962	-1.4795355551807279	-0.47074736254843064	-0.33803305200362327	0.8796427461957613	-1.5438329106696973	0.5523352964689714	-0.5305477239901336	-1.131183906597556	0.4923521987910789	0.11718712765996901	-0.6806146357549934	0.6291694311258891	0.49731136571280227	1.2471855319656693	2.003678381408246	-0.343883011880882	-0.10042545549363677	-1.328589229049175	1.382408058874533	0.7168593495572729	1.0958426579143516	0.6124644134465203	-1.3435968401303062
-0.06116927148542674	-0.07765209525992453	-0.36095172878156834	0.046578989537750436	-0.22873754396201257	-0.5992306158711296	-1.4951781985480987	-0.8269920956643626	1.3719880590460005	-0.452119424912946	-0.3841367703542128	-0.8823909575050048	-0.10101458061264126	-0.561401299952608	-1.4217003790921643	-0.14236600248933723	-0.7154640234797353	-0.22225353096173278	0.5225098490684562	0.049880261707662105	-0.5561175037172947	-0.84925742119473	-0.786973266732318	1.1894866784518066	-1.4318827318331435	-1.8230865616033132	-1.5052716778742288	-0.5057226918134381	-0.367763509555409	0.8385676499818204	-1.7123719200175391	0.504029414362636	-0.6228319104297043	-1.1132555645431812	0.5190696166665061	0.1437689597694292	-0.7185884561040796	0.6015365041780364	0.46422774197568445	1.1530389584721916	2.007230176724265	-0.4737169748895485	-0.09828564170373934	-1.3030501148571585	1.4955778347480906	0.6900648317211217	1.135067489187046	0.5691804708312939	-1.302066840429827
-0.1013816108081165	-0.12178572895520423	-0.4469240001246673	0.09607731542199534	-0.21996420888645024	-0.6722360273799353	-1.6317669253251488	-0.7116424354948617	1.3353980606800993	-0.42822057014788567	-0.3913452724588925	-0.8049640467518344	-0.1270690581443789	-0.6266547869363314	-1.5059709448699132	-0.1399957840900279	-0.6749652822792761	-0.2626566533906551	0.5406454159612376	0.12850732162643252	-0.5328754438871136	-0.8709866628604315	-0.8517275919342964	1.1636696348276758	-1.4243247985569851	-1.8581453023072076	-1.5505051706177504	-0.5333158528758087	-0.4047077040377286	0.8353917464751162	-1.731736140830204	0.45041599210992134	-0.6717750257787067	-1.0940129987814984	0.5420959969201562	0.13460988904116983	-0.7173766519665435	0.5988208951603694	0.3918626457692579	1.0252128065253219	2.0006823964904332	-0.6027742599202385	-0.09167606966606764	-1.2732527409979895	1.509841824392031	0.7046137447519333	1.0945012205387066	0.46764538423958146	-1.2285550358538964
-0.1323146179501018	-0.18080188992242394	-0.5586006464994564	0.06675559359596454	-0.23488750802481673	-0.6940807263296913	-1.7398262294731712	-0.6355599645639568	1.2682373383792584	-0.38207884890935084	-0.4143247126650683	-0.7226184973675399	-0.13299671567234456	-0.5822263581078087	-1.5741753001164205	-0.17185783074546196	-0.5722808944581244	-0.28997847646803726	0.5666471574486884	0.20481306456474435	-0.5104403844992423	-0.9065649271477781	-0.9192229193470904	1.1023110876571567	-1.4694927698315685	-1.9102458534977669	-1.6069641198589728	-0.6257626165211013	-0.4391883445160284	0.8258663617722938	-1.7508319582666858	0.4210344672079719	-0.7325668647716956	-1.0755421960482057	0.5673191264791099	0.15226436622245412	-0.7606877629508675	0.6095426407777572	0.33364172270166054	0.9028222609838006	2.0399947504291385	-0.7122215628766412	-0.07725763983886733	-1.2937477710174812	1.5327272126045342	0.684375089336051	1.097394372318822	0.3474550007280383	-1.1785674570632247
-0.16495527273428967	-0.1886523128816662	-0.6427262228806537	0.10064549458457721	-0.29738011759321303	-0.6688239292617728	-1.8048020234118767	-0.5826828659889445	1.2018355789266184	-0.29573606248804296	-0.3960944399591907	-0.6500165179497179	-0.10231050059139982	-0.5592818252564757	-1.6780267578269226	-0.1600366831990545	-0.48947054818010144	-0.3401748178970935	0.5628651103701446	0.2529553990264731	-0.5050886973555038	-0.9314347541079406	-0.9846866353355962	1.0644818302217234	-1.5026974217523084	-1.9573533146801687	-1.6526349684579138	-0.6438379489115202	-0.4317576292068258	0.7210696864115883	-1.8741794988901195	0.3959682882702173	-0.8313090074354085	-1.03459378126629	0.5443363902513925	0.13077146643980514	-0.7847829266430633	0.6041085900487324	0.3248022067919509	0.7963602978765815	2.029426651102508	-0.8245118239878437	-0.04307304576338449	-1.2547542383466392	1.524958576436873	0.6747563980440597	1.0811661884240675	0.2639384421803129	-1.0900732326344262
-0.2028842138287902	-0.1720843794155152	-0.7158539130287964	0.10900919080932499	-0.3271404207708418	-0.6610055036942295	-1.8405242151871104	-0.5168988400824907	1.172074997900367	-0.22289414388300238	-0.3672177961414104	-0.5436576843550706	-0.0497538872035625	-0.5315830869125004	-1.6848057179920453	-0.1579336614317373	-0.37956291585808777	-0.3886432770137178	0.5482350191330532	0.2960815795209651	-0.5030007793136277	-0.9965085835521744	-1.0399364778948281	1.025753855355417	-1.5443130345019602	-1.9875320510899737	-1.7329189459004457	-0.6687250048149613	-0.47899501748864504	0.605359113427151	-1.9350246962082704	0.31778059180105644	-0.939074734654224	-1.0222081311723756	0.503161680956905	0.16315249017633068	-0.8260308204914371	0.5952705857353247	0.3000593806319255	0.6915144373822892	2.0119590578027666	-0.9312348736611034	-0.0057568083306130165	-1.2505484742247546	1.4573764235517015	0.6762249949828623	0.9874783060027952	0.20483009873983998	-1.0117906951364632
-0.1720946299819746	-0.2625000983488424	-0.7998597397517029	0.12575776443839815	-0.3911353704845698	-0.6385068473722834	-1.8710178150770052	-0.45202919542001824	1.1624968368243045	-0.1410699879320534	-0.40273932288603786	-0.4817781125363566	-0.0538756503548475	-0.49611951855874736	-1.6353079127532844	-0.17393205977226184	-0.3382595476594007	-0.43386675051683843	0.5293355243781177	0.35442430592001156	-0.5070570183789227	-1.031276272360289	-1.099631699808448	1.0251707732688984	-1.532846788334845	-2.0545743948940265	-1.7656789597081453	-0.7257023871472914	-0.4826067199725335	0.5326087115685427	-1.9615218792664577	0.2487378512871082	-1.0623512151200236	-1.0188727235672628	0.4660923157875173	0.139964538943078	-0.8938973767193525	0.5616682289510011	0.2774204113809921	0.5462357526222885	2.0058451434225	-1.064649191996273	0.01789477174563723	-1.199119353903001	1.4353218193277055	0.6434875612128893	0.9718542169399939	0.1472743846378715	-0.9288307450577049
-0.09563119266624291	-0.20234090931845466	-0.9236097019065299	0.1651518477477453	-0.46845623952218485	-0.6343286605166584	-1.838724849401134	-0.33323327238383915	1.1283235359487271	-0.05308917951770124	-0.3977936165949449	-0.39463500698177156	-0.010240409539136014	-0.447640521542289	-1.5830692452040238	-0.19883317348045254	-0.24703250860417914	-0.448847588874244	0.5082610504725812	0.4944544295366745	-0.5071944990636938	-1.0586213541575582	-1.2045829629307412	1.0212976143677515	-1.5716133567643902	-2.1398231516627733	-1.8029828414938873	-0.7890806394762395	-0.4696753058172196	0.4695627823439287	-2.008003597155919	0.18606192301826277	-1.1364644462847266	-0.980848301450395	0.4074571904323772	0.14685430602053018	-0.9544400826497709	0.5633008047477835	0.22788382108397642	0.3967703305399489	2.0544997331074955	-1.2049875639272387	0.0490435753212989	-1.123651949056526	1.4490319529793074	0.5992726093061537	0.935959711338959	0.13783140860177545	-0.8621610745712143
-0.1988568299495682	-0.15030639888430064	-0.9785597154759558	0.13572935816803686	-0.5890526164846966	-0.682381286788024	-1.8375532333696358	-0.23395447966124258	1.0868914045430693	0.034744328581449664	-0.3766454187728345	-0.27875382751092664	0.06839738826910746	-0.3793716943064068	-1.5256041655273038	-0.17610879095529955	-0.14770032442046427	-0.4720597629237292	0.47730518980876396	0.5261212359548968	-0.5102045436497613	-1.073663460887475	-1.2716722490561074	1.0971055139054118	-1.6180204875259865	-2.2538683313733134	-1.8559139855377729	-0.8473012773276167	-0.4830728574824038	0.41719235447103165	-2.0225078707939708	0.21126924507207354	-1.1872173607137946	-0.9591432278487358	0.33570142390955443	0.11901692688562213	-1.0048298697112008	0.5389037582253632	0.15044009011366483	0.26177143380464113	2.0314907229739063	-1.3111995710949	0.10432884842823013	-1.0158723233088316	1.428882144496157	0.5638587694493926	0.9412188048640285	0.1205779212392587	-0.8101370936472438
-0.24468112267606967	-0.12576456956242238	-1.0315701393948535	0.13226537439472347	-0.6941822537987394	-0.6642405267760174	-1.7667415253737033	-0.20168647568383163	1.0972572392329725	0.09549419494851705	-0.32809409812000795	-0.2286432369092926	0.1496829833254147	-0.2593495118508687	-1.4403317178638313	-0.17550414340445583	-0.055907838648499894	-0.5363636121976719	0.49547297861488715	0.6257716497117796	-0.5004713582596862	-1.0828168292304354	-1.2934056121587827	1.1361816514225518	-1.6847345226276211	-2.391920774322285	-1.9016354720384814	-0.8973940158980678	-0.4822165456124189	0.3781290902111727	-2.0327747716831284	0.2543835759293846	-1.2613795461052548	-0.8856303346712551	0.3064838268342404	0.08760432407444242	-1.1919777371416909	0.47948045422368135	0.09426687372008506	0.13740704242498417	1.9778916029104114	-1.379268112058428	0.13896750603978159	-0.9160361017756701	1.429642597565001	0.49448160284976284	0.9470473083503184	0.06871945940040455	-0.7326328575866105
-0.2847570645633246	-0.10779619655245225	-1.0163280037219216	0.16217698523933718	-0.7540761152226543	-0.6552360862510961	-1.745415708651009	-0.18120614593147735	1.1068790906045742	0.1553128026189789	-0.3227553142473264	-0.1548531285328157	0.1557212836778668	-0.19722392226839944	-1.4110435244938502	-0.1825180549942485	0.039518960836497745	-0.5827507640005193	0.5200623262341718	0.6412628426798053	-0.5283408167479882	-1.0886739926126379	-1.277667201514952	1.156926844666021	-1.7123938114858703	-2.539450702396117	-1.9517449282930173	-0.863853340443385	-0.5336675885415618	0.297436022314196	-1.850697880629319	0.30486809286673777	-1.2974192209956235	-0.8205708332294585	0.28354161720203297	0.03879036840706861	-1.3459177166649698	0.4566555526993198	0.0131557268686609	0.022156231916403535	1.9813047665335755	-1.5063475418490557	0.17210874401182025	-0.8242490798843957	1.3900331027478812	0.4473532515718824	0.9390220963841971	0.06520409586249865	-0.6748199739230929
-0.3256686247708989	-0.07407328369337961	-0.9643938409448545	0.1500254245076264	-0.8276613269501283	-0.6569265395559619	-1.6367563261547162	-0.1429400862234463	1.101063288121403	0.22077886124176366	-0.3087303477317735	-0.08784597772061593	0.1956188318364878	-0.0902251355857898	-1.382548272810548	-0.1748983441439918	0.14108717401071624	-0.6259645541257626	0.5279580375827388	0.6279534459839944	-0.5095238466007765	-1.1127211779310373	-1.262827088566772	1.1324867903495146	-1.7290144111797545	-2.6473883777751874	-2.032686717388009	-0.8662115118434937	-0.5185873840518578	0.2736394227324775	-1.614008695136014	0.40484074018947763	-1.271219639142185	-0.7748829493547246	0.22419634119635196	-0.023669632965161842	-1.4505501176133724	0.43165419818965856	-0.07923107425595766	-0.062070910049900854	2.0037451300011018	-1.5966270658197825	0.1511122430860223	-0.7580665245517622	1.2756120225953385	0.40063226224462206	0.9537429336049625	0.03676782704300978	-0.6215036328319676
-0.40386311565247	-0.03384530485212993	-0.8983225213788126	0.08478055877163085	-0.857267046840229	-0.6199438428525706	-1.5687053842149512	-0.16082454960678794	1.100057163029873	0.2688618760371889	-0.2785819211566327	-0.02739833761260808	0.26877408692792004	-0.008346200681178306	-1.3479783668337368	-0.2055914055344598	0.26728237021912254	-0.6792295297967392	0.4978667982602699	0.5838341417079916	-0.5154712833785199	-1.1319311852887208	-1.2656182871368067	1.1355696561747197	-1.7655356248296439	-2.7331564913550705	-2.1134840807449957	-0.8822100755465276	-0.5172768125463277	0.24204900941882085	-1.5108604479876668	0.5079241258918494	-1.2734729901947293	-0.7945741501479822	0.14856217948328082	-0.09834407938174018	-1.5254257758097693	0.3935336949694729	-0.1466935678700591	-0.1380113655203578	1.9976581717833337	-1.690305218464745	0.17584273032552816	-0.6982552468479314	1.1188356113038729	0.3351507322428679	0.9726167060149666	0.052629694986289464	-0.5941439712292842
-0.46443577666878255	0.00602306814638387	-0.783648474529387	0.04737090601366841	-0.9726325485694465	-0.575013528725773	-1.50427084877676	-0.14010698536851846	1.146341413828553	0.27184570378846484	-0.2781982025650823	0.032195290935909435	0.3147862408351926	-0.06711790987617308	-1.3524990518155788	-0.20539331147970646	0.3429528784534152	-0.75058647092313	0.4310761422207334	0.5167883991616724	-0.5397483603964838	-1.1510182756636058	-1.233743599032431	1.192134642142233	-1.7689820026089778	-2.8019056261150332	-2.175389605888035	-0.8174716175089405	-0.512755485872809	0.21210527474503618	-1.4143008282981953	0.5939250021815484	-1.287877880798276	-0.7611934883171971	0.10215008316246366	-0.21285613879499704	-1.5796149402202115	0.32938262519885547	-0.19765405231388264	-0.22331325010942008	1.9838168241531797	-1.7794550515365195	0.1683567571614996	-0.6136555902636828	1.0252207615513254	0.3211900194117837	1.0372232030894601	0.08047103416801955	-0.5497972784297475
-0.5490881324868476	0.005089094624803168	-0.7196929540184638	-0.06920306378172063	-0.9427192154160731	-0.540870418433442	-1.412493631844748	-0.1267886687551397	1.1933883723579086	0.25049403016586413	-0.31561232507291226	0.10988343563597698	0.33257175693229524	-0.09433142390596792	-1.3186419793543969	-0.23001110462121624	0.4530469487384334	-0.8055492348158257	0.34738240747375604	0.4737676831395537	-0.546036704563291	-1.152155877977808	-1.2317430250516295	1.221981457624634	-1.8049496706722352	-2.885997626196686	-2.2222246451571164	-0.7535215315332567	-0.5059301278097583	0.1997330896817563	-1.1973061386495127	0.6640465791865463	-1.212070099741298	-0.7522817134307346	0.06846541611854191	-0.2648738172635109	-1.6522529783573525	0.2857487558263207	-0.23479020673005652	-0.3085458142119368	1.947160294034078	-1.8465322421716057	0.2246118091784694	-0.582186289214291	0.9295501976261594	0.3099970835722998	1.0701492618368282	0.07380308059781013	-0.5306007248773167
-0.585910367677787	0.0005141171529030403	-0.5880231042780066	-0.19235932427303887	-0.9278419403305629	-0.5121758113282513	-1.380280348228641	-0.15948314628815757	1.204591812427981	0.23605765929551295	-0.38532598602168405	0.17303232600544044	0.3365091153761008	-0.10314116151814842	-1.369189718460839	-0.2573158363077158	0.5034354879369317	-0.7870027282142683	0.21219402746673857	0.4954384350356804	-0.5587240480822084	-1.1606498925607416	-1.2486934287047062	1.2486948092495276	-1.8050422621945639	-2.9801929548402115	-2.2171558037398014	-0.6694576796963129	-0.47679199581861165	0.14345645167373872	-1.036013810791874	0.7585873127259859	-1.1627916946255965	-0.7754213113926134	0.022933650975102703	-0.3525643950197219	-1.5987729361083638	0.23430609418114773	-0.27924081771767206	-0.39462108986418926	1.8717485040012622	-1.9195280702523967	0.2741582862063935	-0.5177852142603168	0.8336217536622325	0.2829227423401609	1.1312290301591292	0.06051688480664676	-0.5108585613824695
-0.6315974588116384	0.07643799464815866	-0.45759854010447326	-0.2964989850872791	-0.8889991355023155	-0.43525587604910376	-1.2970961894982125	-0.1445565718419331	1.1921101191398857	0.17959937166212842	-0.43748467739019625	0.2097396146384757	0.39483696022969783	-0.09367742591729084	-1.43740570231282	-0.30541238177590807	0.5763548096513672	-0.766952359711554	0.09568361656042929	0.5231887743288037	-0.5757783593685847	-1.1747246764663908	-1.227764101432278	1.254373836017804	-1.8296035694298762	-3.008233589353257	-2.267601643329811	-0.6042479485075545	-0.4149713890539597	0.09240127347718066	-0.8854076973298064	0.8745398762082413	-1.1069327209554098	-0.7745007787722714	-0.03585284848826911	-0.3867744623868982	-1.5292338078337029	0.17224177542897384	-0.33654781871017747	-0.4432857219072307	1.7967590271809406	-1.914391379587427	0.3564994908765519	-0.5299500545969614	0.7697905831590319	0.28450079400868666	1.1522018153297306	0.04674929679451263	-0.5231988458188885
-0.6452975760044805	0.03107530225225765	-0.2906949036358014	-0.44544995937311527	-0.7982634056586704	-0.3480043753250247	-1.3545302937948216	-0.20619639925192942	1.3040596358378522	0.16344648040713866	-0.5222158777424208	0.2555813173215079	0.40028262200501336	-0.1091934351249384	-1.4610182317638192	-0.31780708071340275	0.6247906565005066	-0.7435054517544997	-0.0131445531732045	0.5420471402949858	-0.6221659072308654	-1.1854094325400073	-1.1865725603332309	1.2706760401392099	-1.8796908712192462	-3.030075660687995	-2.3261421742740103	-0.5166490619018418	-0.3446565828835115	-0.0044213373117682146	-0.7294461961896234	0.928133734068631	-1.035169292675089	-0.7666923137412363	-0.1082474804192762	-0.45470711241357653	-1.4238662458748048	0.11982749984806444	-0.3770920791665868	-0.4708131071796693	1.7279848712569557	-1.8597783102433012	0.42684446292752964	-0.5628513265411987	0.6734650625445147	0.27568064635354295	1.1533117311932242	-0.02487876733306581	-0.499508874607824
-0.47634389755048323	0.0326158783262021	-0.13135334720895547	-0.5570358707003182	-0.6993570142055904	-0.24019366623004915	-1.3895653364619345	-0.27779870377279725	1.394680798548381	0.13945474976729547	-0.6024860634987325	0.2777493516239395	0.3485412045998907	-0.1556136415091099	-1.4839219331077431	-0.34434016695406383	0.655386107481919	-0.6902316886090334	-0.09987923099185461	0.6291684845927913	-0.6701187229870668	-1.2287347370120638	-1.1334118059454856	1.2690508795302997	-1.9024409440223924	-3.0397469136825217	-2.373221304544178	-0.41723890062590574	-0.29003907820842767	-0.07763341390203622	-0.607574809238348	0.9350902729966653	-1.00878251092565	-0.9023504638146693	-0.18407574374196714	-0.5141548083847355	-1.3748120721909949	0.05202980906693526	-0.3776475400363347	-0.4578567781466737	1.6543598897098277	-1.8186767876336425	0.43197011572814736	-0.6244368832955975	0.7035300654725091	0.2557360910375245	1.1029796481490866	-0.10699392943718422	-0.4861082027690008
-0.3959175363607768	0.0736345697276002	0.002321444449248096	-0.6380062727570911	-0.5794421499117468	-0.28118040422544316	-1.441931372004515	-0.29174480043040824	1.4457535057380138	0.10379436932521764	-0.6928701978225743	0.26701805294558095	0.2720310555889611	-0.16236210652320227	-1.4910593127349554	-0.3451521222366264	0.6979111349645005	-0.6652018314804258	-0.1977801443633073	0.6915693960016871	-0.6924185371484576	-1.2976709789130514	-1.116603561447145	1.2746829224114384	-1.9258275382890169	-2.966006254323107	-2.380432217053941	-0.2930371048007447	-0.26394117847800735	-0.17001720239692308	-0.4768134527826621	0.9206755082231284	-0.930019161779995	-0.9519841204856231	-0.2761101873429038	-0.6065461945026194	-1.0971427898548491	0.01805448094673583	-0.3978075711770918	-0.4241371753647395	1.5958431954303338	-1.7624370224808856	0.4524221004213958	-0.7071347860110713	0.7493228203099107	0.27262352816337115	1.090761902432972	-0.1867710515730222	-0.5165231967181767
-0.30345578713124577	0.07353319928962454	0.07551764692503747	-0.7980902116814155	-0.5180444525607818	-0.1994669768985236	-1.4920586314206297	-0.3213230041527642	1.4651482520743613	0.06921496673427259	-0.7455659912304796	0.2642828761975159	0.2544515640615925	-0.1922189141315218	-1.462893538206783	-0.3992283440552618	0.735951838810615	-0.6566754533229857	-0.304034588768732	0.7271219090738981	-0.6990164922882847	-1.3059294214069321	-1.128780712834594	1.3175069284640277	-1.9556362051004637	-2.8809732668483443	-2.391148272156098	-0.23598680221956095	-0.2380259079710843	-0.2468447619613184	-0.4240842651683664	0.9292195578426542	-0.89069600551583	-1.130886035091406	-0.3567211916389167	-0.6993452619028983	-0.805296426696299	-0.05020493890589467	-0.42678329287728634	-0.3861511992253269	1.5460654323078544	-1.64716535601384	0.45247947713185105	-0.7690062342339272	0.8748444639491	0.2594137699562116	1.1093862328142794	-0.2534971773208182	-0.504968307273322
-0.18045239428197796	0.07320848987300263	0.11124910436276869	-0.9313602804416353	-0.4242259165967486	-0.21822435931164935	-1.523788607125141	-0.33360023162332486	1.4381102006071993	0.049162599822654494	-0.8130817453632602	0.26840903889658596	0.24768963420186454	-0.25597068770708936	-1.4565598244246332	-0.4633831767642532	0.7411083203663341	-0.7018285066538366	-0.3829192029493835	0.7689111076634124	-0.7332860678578424	-1.3419065456650676	-1.1366924509494354	1.3289950912264963	-1.9796363670868122	-2.7521931587987134	-2.382359845730909	-0.14358392961929295	-0.2219338743266206	-0.3622719341092173	-0.4227853298099095	0.9665428285718477	-0.872250266297851	-1.1633561339692164	-0.4495971336255839	-0.7196401658126214	-0.5817602653857291	-0.10091676557899705	-0.46557452877944466	-0.37013183996340543	1.471335248098243	-1.4935971614863506	0.4627701589069283	-0.8652047922276145	1.003557373067951	0.2295754588535071	1.061833275037719	-0.2972578531524457	-0.474791015097455
-0.04506844437260263	0.04424582169039444	0.08928590823888463	-1.001768434494667	-0.3749541189215314	-0.19675332620275263	-1.5649910412181025	-0.34463506346243966	1.3642558753711223	0.039538463684588084	-0.8621566495143131	0.2588862250688487	0.2065813737569037	-0.3188599781666596	-1.4196829323282736	-0.5389698791678715	0.7244147632841889	-0.7525204014558619	-0.4706165104291323	0.7942742146808441	-0.7478567849851985	-1.369221405672071	-1.1022062749045987	1.3242822459321615	-2.0090147410170696	-2.6708340074546335	-2.3875616822322345	-0.06069860789955489	-0.24562470901347672	-0.5097952685400411	-0.37816724969146887	0.9677530259827911	-0.8537831019357262	-1.3019298578774747	-0.5144520522479387	-0.732432641032174	-0.3848930982529478	-0.15874148610817845	-0.5226945992425287	-0.3234146459541022	1.4229656235596708	-1.3363297342701324	0.4550636791693877	-0.9282898841697385	1.0950930650079915	0.22866079802512732	1.040708743557657	-0.37719847651270344	-0.502216091561505
0.010446536642398748	0.0364672606512233	0.02932605683550003	-1.1212140256296226	-0.2607955979784465	-0.13516379602603462	-1.565900865464152	-0.3844698876322501	1.2704646696457806	0.019264434648083775	-0.9077708071269395	0.2529455802755751	0.16158153810585507	-0.36080768217665204	-1.3060213246254506	-0.5976183881805089	0.7240664186691026	-0.7902780125583027	-0.5220641653988806	0.8147046604383356	-0.7502811394995612	-1.3902287074076036	-1.0125166208766032	1.286968606540178	-2.065141149021801	-2.613689987948905	-2.367815724217523	-0.03824194916651609	-0.263204101130176	-0.6141993459425401	-0.3427545377551756	0.9430976992838567	-0.8229991808420474	-1.3386284250084373	-0.6067087686380926	-0.7516023380539971	-0.1528981769245853	-0.1977703397716865	-0.5833855166592301	-0.28515166294980043	1.3316817883217333	-1.0945832989889674	0.4270786949102088	-1.0157260471174596	1.156628224029727	0.20168734550038522	1.0059920783586374	-0.41498323308348467	-0.48920290902886565
0.10271633973036434	0.029890564188330342	0.017223912434021667	-1.138480513262548	-0.23887319100209375	-0.11510006898162355	-1.5285089723456498	-0.3734552138679494	1.1295311357173956	0.0671471202148535	-0.9503466206181782	0.23629001510782377	0.15115186220221982	-0.3811325001245734	-1.2519413320025574	-0.6288170500944452	0.7087061383355472	-0.8400825168886279	-0.541267083171122	0.8363534405693847	-0.7437189516923585	-1.4356267981740043	-0.9364737347988553	1.2564278751862186	-2.057237251481191	-2.522429057426724	-2.370150694132382	-0.022992588934575803	-0.30874580490196185	-0.682103326027371	-0.3440714445482618	0.9105299733461655	-0.8451469534030907	-1.31032232386813	-0.6889510515348366	-0.8390436324263693	0.08610765462566347	-0.23447071922185372	-0.6486665535024473	-0.22938718266171354	1.3053404830524795	-0.9080396124386896	0.34635540097151757	-1.1383058473859335	1.186337176676933	0.14787654502786077	0.9413929518191744	-0.4354235713749673	-0.5034535574102824
0.11607822839827767	-0.01076746369247375	-0.10119142420252333	-1.17337821477544	-0.2465258403906271	-0.08439223968534156	-1.4848742071592291	-0.3840841416155551	0.9781872029976583	0.08685671637195065	-0.9696001429015233	0.20526716780021462	0.139823054380053	-0.43399464874636057	-1.1614588943866924	-0.6705711306816882	0.7529262794028121	-0.9501214030949205	-0.5309950057135664	0.8268429620555058	-0.6973890786539332	-1.4712220904103437	-0.8422586171487076	1.2289977181037253	-2.1083739837330855	-2.406091872977263	-2.344093749689081	0.021265140770369357	-0.35171016187139276	-0.7249745346419356	-0.30114267928493915	0.882304145047969	-0.8216136161564807	-1.2885186613336057	-0.7213414445982762	-0.8808695432932548	0.18699335451737048	-0.2813527440258121	-0.6766921545872894	-0.1297614023774994	1.3396454089001875	-0.805890056049881	0.2507253001466392	-1.2406711552364142	1.2408465698699378	0.13789712901791334	0.9428063603015922	-0.44551651297472883	-0.49750684652587945
0.10705173685500646	-0.061924460235970244	-0.1956335334369586	-1.2553840895427117	-0.2402412559732209	-0.09223015994565373	-1.4746785254210528	-0.4434030478266323	0.9365972872104005	0.12425095017685188	-1.0351672513196533	0.1732651318963154	0.0765951313339541	-0.4834986976388107	-1.081031582718492	-0.6924133036374196	0.8165273826636807	-1.0827484683985615	-0.48224727856595245	0.7999517187769197	-0.6344609278200763	-1.4979691641711133	-0.7581972139324341	1.1781129636195422	-2.084672985908794	-2.2728739852450044	-2.299515171716814	0.05877392782415978	-0.46727592907309984	-0.7867511490816481	-0.26678728675264773	0.8479406873861877	-0.8149287230767979	-1.2998054325353656	-0.7447775892591213	-0.9467212595026924	0.17148637190396618	-0.31324037689633827	-0.6523448677414223	-0.06546390029316015	1.3308268928824603	-0.5826516672442945	0.14751787343442066	-1.3309014083481157	1.283877370883114	0.10529104092360808	0.9180514790180186	-0.4328413812066086	-0.47100236965539005
0.04353643076223132	-0.17198185872394114	-0.25715714905866693	-1.2921819478428247	-0.2950351921002281	-0.12880220358028377	-1.3625434259654372	-0.47673147624311296	0.7909687941235132	0.13055382103317786	-0.9954858614807748	0.16808256859694523	0.05850057838224948	-0.49297360208577573	-0.9990369934456906	-0.7577751280288579	0.8784848880928025	-1.2192239660227024	-0.4509691987687126	0.7604948230504027	-0.5548455279508875	-1.5304119177183335	-0.7015275679913102	1.1126827205068461	-2.0105084339219017	-2.1423392535628603	-2.2823661578919077	0.07378438743128103	-0.6064261245437798	-0.864154057697651	-0.2462689004715921	0.8392261480621184	-0.8672647931889713	-1.3224332542390047	-0.7115784100465322	-0.9839154233909305	0.2715987628736734	-0.34776713605489606	-0.5974917741741328	0.03732160129545955	1.3501159525911053	-0.4095003050851241	0.06744811147814381	-1.405524510888853	1.3053737234322935	0.09465680009583985	0.8623501779842305	-0.3911494181578944	-0.47817925492313085
-0.07522670294683646	-0.3205288950494215	-0.35467062635759705	-1.3576140278757276	-0.34516343986901854	-0.20289362754139786	-1.2731030665316385	-0.524161506465777	0.7249552541540809	0.13703924370463477	-0.9719966682838729	0.13787980636221647	0.057212288943110645	-0.47709894881981973	-0.9231843751714267	-0.8165825729691459	0.9671373660668012	-1.3708732051257253	-0.44050781757027135	0.7122766859991562	-0.48483544525764594	-1.5469652267294394	-0.685382988333948	1.0589957988052228	-1.972817977678447	-2.0024246571960687	-2.2596993697275076	0.06792576629471718	-0.7108667404142737	-0.926037078278287	-0.235555928606684	0.7766522341246809	-0.8553691828673138	-1.2137452698785243	-0.6658127648812641	-0.9823225031978626	0.2704724080625947	-0.3426031354576707	-0.601130048794006	0.09452200594771316	1.430495378284562	-0.22463589260433142	0.037266836745443246	-1.4634430458098462	1.2659766866016526	0.10201406149373175	0.9029343671491169	-0.30577143236679133	-0.46437651084724774
-0.09370070897692037	-0.5058724746027907	-0.3882006969983253	-1.389060563645268	-0.40381994463191734	-0.14079993299665775	-1.1319394884628586	-0.5813158194050716	0.659507191438325	0.16925413918796783	-0.9421631197291154	0.1446253278033384	0.06025941776460945	-0.4647015296416691	-0.8792308306097801	-0.8973657891811602	1.0147710390488052	-1.519229007129195	-0.44474097143560665	0.6949321746468263	-0.45864593367348727	-1.5480500536785495	-0.6403735862338066	1.0073918294333306	-1.9385843452956384	-1.9140200418340687	-2.205518906446694	0.034154662853653615	-0.8401864065601183	-0.9557747455403588	-0.25529155906834616	0.7362950851285599	-0.8942810302535278	-1.2068238836951068	-0.6287130567224182	-0.9434311470065204	0.29797407175694435	-0.360092186300935	-0.5776275386810119	0.12300942494255529	1.4725623953053695	-0.06751047216720796	0.022309515853384886	-1.519244654194955	1.1289398200953094	0.09259619583627528	0.899214414762876	-0.17215177801733586	-0.4433081339528523
-0.1487560213557714	-0.6486530836511191	-0.457103197860536	-1.3722386074779185	-0.4824161401741559	-0.17894335424518557	-0.9686600330099282	-0.6455166273729739	0.6312595429318436	0.19763944647159182	-0.9305148167392752	0.14579871628850097	0.05360431545955868	-0.46455633464228424	-0.8602555306088295	-0.8877536206871698	1.0828086298898447	-1.6277531132982184	-0.45857759805664655	0.6626831164540455	-0.4131655347848608	-1.5950224967356508	-0.598289367387723	0.9189156282655295	-1.9241885992559524	-1.7658218623435125	-2.160573627237831	0.011320207783691074	-0.9036149460328925	-0.9706076452942952	-0.29443833575531525	0.6844941640790715	-0.8764295446600894	-1.0477782232645687	-0.5798054885216554	-0.9309368421673231	0.24439689512328472	-0.38947855064301895	-0.5213400583359631	0.13490944179961323	1.4737985278999948	0.025733223783672387	0.041871599017816154	-1.551238219470066	1.0347154357056916	0.0694336714664047	0.8741777189045873	-0.08383231362539409	-0.4774957321201274
-0.28020788991330636	-0.8351925103575079	-0.4958142042034737	-1.4133300958574635	-0.5482093646930765	-0.13509082264904787	-0.8382699040508618	-0.7433138495920966	0.6917393948978627	0.2434346192552299	-0.904494744658592	0.11980049863569955	0.0536106742425755	-0.41230723157345145	-0.8395527366611766	-0.9059322053395962	1.1558984442151856	-1.7303004126750878	-0.499341003594003	0.6718980747276285	-0.38341158495897565	-1.602987291685304	-0.500492937482728	0.8805671386414822	-1.899946394933141	-1.685789304487783	-2.1461645819613793	-0.06777145535133991	-0.9841261062459215	-0.9722353685232721	-0.3315423593727968	0.6052695548166993	-0.8071746536778903	-1.0522690045435896	-0.4835043218140135	-0.9473775819131747	0.17201388306991802	-0.3945707896667598	-0.47418563583893014	0.14512321031331105	1.508738849006622	0.1340886614542564	0.0413192075504973	-1.5038665511012463	0.9631478640396749	0.06693905540898237	0.846020685362874	0.060466467721476014	-0.5216389930339177
-0.407027194325869	-1.0027158380888164	-0.4880604914445862	-1.4203335503950485	-0.6208989483519847	-0.12135791804882771	-0.6995719786641719	-0.8196704429145315	0.8294452146213251	0.25663534877678396	-0.8769049619710113	0.10499802156415687	0.060574813402228166	-0.3608573214926788	-0.8177943237498317	-0.8987259582431546	1.2354387667473605	-1.772131355256752	-0.5347797379515569	0.6562684596396138	-0.4553612630366219	-1.6303236903562657	-0.4560761845092493	0.8343914948349646	-1.8886094535661986	-1.628305140016097	-2.1089101667752583	-0.12176438551768168	-1.0291931646350627	-0.9665865397851497	-0.3943824757919312	0.5382223823198731	-0.8005066077885072	-0.8986831770602738	-0.3792861288020922	-0.9130021651734401	0.08742665701337742	-0.37825919516738676	-0.4192386031652826	0.10410583829399109	1.5382584141972584	0.21649994983019738	0.05459685336983387	-1.4783715246211764	0.9501132002623255	0.051821929563870564	0.8596576203731952	0.17614255121377081	-0.5260505379520498
-0.4524350325878276	-1.1809814235339586	-0.46827502047226066	-1.3845072933000515	-0.6899728824185717	-0.16620277165759365	-0.5594444122488176	-0.9329985910045059	0.9693221923741889	0.3175952108411108	-0.8452824944649144	0.1558421262038731	0.040860042537924225	-0.3160690076229483	-0.8368277667781578	-0.8941363954048436	1.3160118574693322	-1.847143043135807	-0.604335705445719	0.6670214414686355	-0.5418722693168105	-1.6726079759429548	-0.4638495952525011	0.8049615107615221	-1.8248000632960406	-1.567251696395507	-2.0866315188599733	-0.1421653877115761	-1.0923669375150356	-0.9767524545690742	-0.44207267281888296	0.4904950472437107	-0.7613828566294649	-0.8948760934145573	-0.28111876432841637	-0.8791737992138996	0.09642677068871172	-0.3947246993572605	-0.3718038796424449	0.06781298753033306	1.5528019056791869	0.2190920126155728	0.06843679095162637	-1.4390813299091483	0.9465688149568617	0.025587058519693152	0.8185444869296138	0.2777355884780903	-0.5517191003918619
-0.4727920250705776	-1.3574281270794348	-0.46386880407557873	-1.3976781607193973	-0.8107732840073922	-0.2110541586228552	-0.4891402065353573	-1.032775535008599	1.1510312549810056	0.30749663997960597	-0.778407623172167	0.15849190179598965	0.02862955928402055	-0.3152971162587033	-0.8396935719941535	-0.9151458823048397	1.3735819379401275	-1.916693387846093	-0.66896346555216	0.6970085064466677	-0.6298109510332356	-1.6744018872845818	-0.474264381844758	0.8136414827312782	-1.793556524966204	-1.5121644552017062	-2.0632075361475115	-0.18439801793403796	-1.1122273649041123	-0.9756237354392292	-0.47984962682191473	0.5063827312679807	-0.6956683166517639	-0.9406772991750445	-0.20821547166659277	-0.8266524537114561	0.09069523092817018	-0.4211537314867801	-0.32407843886981397	0.037087782194016976	1.5229729864331982	0.28650540304568856	0.09412006909474142	-1.3580157407955122	0.9549103550742688	0.028710801327956788	0.8434453337108601	0.3819932091443009	-0.5607270809589009
-0.45373395680924367	-1.4883207031656052	-0.41813954745843007	-1.3097299265196898	-0.885833336508618	-0.24110317268026246	-0.3373637024881754	-1.0997065718275887	1.3169877191169297	0.1886625192946564	-0.7041714902595679	0.1713278125230087	0.03385775068017353	-0.28679794394376695	-0.8589221171810084	-0.9100749048450943	1.3753629111130352	-1.9858624043141249	-0.7355218552996872	0.7111451400976535	-0.6683880311797636	-1.6541892607580273	-0.4884189887880249	0.7723904731257278	-1.7214628118767088	-1.485354454221653	-2.083177432491542	-0.24096885251703806	-1.113616703290199	-0.9491797743294954	-0.5928090791820103	0.5500588396763305	-0.6973396966552444	-0.9713545195377862	-0.14599466744656434	-0.8014487513229858	0.10860816328683418	-0.4021085875763692	-0.3228846777645221	-0.059993083481943744	1.5276530896938432	0.45574405191866924	0.10085114475455192	-1.322765553981634	0.9484780063801848	0.008494227214070213	0.8106637952582192	0.46570209507280075	-0.5950761330037528
-0.4633994687910662	-1.6173897801369541	-0.36223465233137014	-1.2120842787110129	-0.9733419748261751	-0.29007141725146424	-0.1716957178944199	-1.1166045237128481	1.3840291044962452	0.09259659876371798	-0.5413509568073982	0.20289231373752656	0.07077302960406498	-0.2916836936238843	-0.8798587753054408	-0.8991025672891098	1.4157929646429133	-2.0459314131428004	-0.8399020584123719	0.6861138067328946	-0.8077106721049917	-1.6224900985728063	-0.556247936786776	0.777576771436595	-1.6917152048977013	-1.4802846190139216	-2.082203369259267	-0.2673395924171781	-1.0797330061033539	-0.904138578185268	-0.68648797774177	0.5689845943373102	-0.6396501150238636	-0.9797777807232022	-0.07864944044818775	-0.73467332022572	0.24274904002999032	-0.4116462672312557	-0.35517284813032457	-0.09462829435700568	1.5745670814574368	0.4725744269189347	0.11590206843699928	-1.2164047029778309	0.9395283968532008	-0.01076980521715019	0.8271636773070578	0.539790090662609	-0.6343489033319265
-0.4854993173932532	-1.7124125308930012	-0.33265514509355704	-1.090951837565926	-1.0658389301124658	-0.35786036510544006	-0.03777623870598299	-1.1389259576316237	1.4650346573059634	0.09635107739128644	-0.4525208307849464	0.20231790322285614	0.06343372224644046	-0.3056497151885384	-0.8826173389376113	-0.884488523912613	1.4183000646191002	-2.0898567479488843	-0.9318905192014713	0.666810512523889	-0.8175645722426699	-1.617597551585894	-0.6012752205416003	0.7650808645307955	-1.7097953542862008	-1.4583170739446452	-2.0879058328480844	-0.27342322460734925	-1.0332807803956203	-0.7966744811224387	-0.789738562226197	0.5630118648518916	-0.583798144342518	-0.9748095631513201	-0.06844661024283258	-0.7206348688507239	0.21754946998184616	-0.45282702386808127	-0.4120930758791269	-0.19206759096141615	1.5230859455903392	0.4821429490703946	0.11756261793957035	-1.117600219364991	0.9765722783301518	-0.062300901614612436	0.830286616355786	0.5685646766563204	-0.661426281058331
-0.44406670042484625	-1.7925036244305943	-0.29649687991539625	-0.8621355175250474	-1.1325931368550077	-0.382817365411587	0.09832926708535472	-1.1319485211504774	1.5136482250038914	0.0014256890467865934	-0.3940708183354599	0.2107480502059858	0.07352129562378798	-0.3257883857013533	-0.9003031557980931	-0.8633316181811722	1.2592132867270218	-2.136798894972679	-1.0036334148057633	0.6032725622722233	-0.8030117387816251	-1.5708733106197486	-0.563829758372702	0.7014717891664246	-1.6859538317966245	-1.4413593723722435	-2.0697252228935477	-0.2903198879848491	-0.9295445500955986	-0.6740934438693806	-0.8666342375099159	0.6114519027913115	-0.5932752779367987	-0.9766561670960975	-0.053133906306916966	-0.7321273428723147	0.3250759493293539	-0.49812274020553016	-0.4322386903877984	-0.23295705017818089	1.4164332468472698	0.3813425982116333	0.06063412084655843	-1.0017899188577937	1.0168938737088489	-0.11333907101621876	0.7559440760662068	0.614311161382888	-0.675874840644519
-0.4708524192692364	-1.8496506302412121	-0.3026848880679783	-0.7056870889327811	-1.2357769853708471	-0.4464042269703704	0.14377382916375853	-1.1222387741884758	1.5229954516606823	-0.1378889008892213	-0.32099478423243616	0.2260746330017096	0.100438024132561	-0.37193929879607046	-0.9113968454214186	-0.8077535670172024	1.3364758770401264	-2.1288264888371016	-1.0911886773508623	0.5265812148567982	-0.7489561218965987	-1.519656059244726	-0.5860349417068191	0.6714339058763349	-1.627890808748831	-1.4208329674642353	-2.1328053863035596	-0.22715706290537444	-0.80344019690673	-0.5477703991817304	-0.9470283520680649	0.6929529688463244	-0.5563154636687765	-1.0079293520193	-0.01999208781412545	-0.7711251498059445	0.385486577936874	-0.5068691540896226	-0.44982899535896825	-0.2903293806403199	1.38227208719956	0.4016431697902644	0.015533776362102486	-0.9442239222514506	1.0588242888748143	-0.14809989443765087	0.736078316353205	0.6166433259562426	-0.7082654050724756
-0.46998289025771245	-1.9095668079476842	-0.2806950809089185	-0.5586774039183768	-1.2813109280873989	-0.5035207789237826	0.2291599161386883	-1.0852604177848084	1.5120429187164113	-0.2752558640647715	-0.2621319363335039	0.19564023475495465	0.11895480027655925	-0.4287117845380128	-0.9386478363188762	-0.8011174161829848	1.4131668878087567	-2.1107831554322813	-1.1149053481504603	0.4277763844789314	-0.7136358809312363	-1.472444435526599	-0.572314603520159	0.6699215065965524	-1.5767840979266592	-1.505122794229744	-2.1966854967900145	-0.18912602797406938	-0.6912942796578859	-0.4751688496295525	-1.0204066481820804	0.7509739691984803	-0.5895198884882786	-1.0407325485612944	0.0032059589415277282	-0.7644592907135718	0.456769673091023	-0.5364065954285168	-0.43321433033730683	-0.3340714328947113	1.4160930857490603	0.42066574308088545	-0.05391116885821314	-0.8735499501159684	1.0543538797938017	-0.19469629572907773	0.7112172126530074	0.6109176617980169	-0.6904544382810237
-0.33361242501940136	-1.927479056913798	-0.26741069691802044	-0.35743529006203223	-1.2968501095950633	-0.5419890765928881	0.27751664018681343	-1.0385458140928945	1.4731423278636342	-0.3065547783162481	-0.22019846152519298	0.15320287952139505	0.1145964903970619	-0.5204526864563211	-0.9303837740278444	-0.7506794450559996	1.300775460255931	-2.068768795386533	-1.132025924772961	0.32616136534762746	-0.6743756447316052	-1.4275227890283868	-0.6502377455879075	0.5613292143868939	-1.5810777275153716	-1.5811550565978725	-2.240478538885473	-0.10940516726320575	-0.7674116760430604	-0.37945565368695766	-1.073114769281339	0.750863570127505	-0.7167859383494555	-1.0493968541488585	0.025599085161756886	-0.7400184370373729	0.5696301258640726	-0.5688447151061706	-0.3979229599101685	-0.3488845606744745	1.5008933220924519	0.4125727993208586	-0.09455615552418584	-0.84566610611933	1.0522908394837183	-0.21467854154333174	0.6926509794301797	0.576052012573372	-0.6924575080008879
-0.19148196721969066	-1.9108698115225813	-0.2725280433340904	-0.21108796103092037	-1.3261214187171166	-0.6177591411288188	0.29961262023625856	-0.9453030620446159	1.3668975154687573	-0.3173301130888692	-0.1841018768371315	0.13367643165913848	0.1390269347463898	-0.5831248049082662	-0.9564899933196334	-0.7019563695541702	1.289914222345396	-2.067689260164443	-1.1256177917570267	0.26598289797633995	-0.5044022384127788	-1.36760527062865	-0.669898624912731	0.4431840136787793	-1.579455710857684	-1.646849930333838	-2.2801049455007565	-0.058335991836661896	-0.6931420349355328	-0.2814751347611987	-1.1010205134492204	0.8046600591941155	-0.7951200376266968	-1.1088673600639725	0.02289273989650901	-0.8052254657400058	0.7150482435610539	-0.6101387794906044	-0.3951307295495715	-0.32902644192942204	1.5223350239207074	0.40664069193000757	-0.13572675785926555	-0.823942841207945	1.0399462978555503	-0.23589467528465277	0.6043016766960768	0.5871197877648229	-0.6844904362071519
-0.08005151015296466	-1.9043015625961874	-0.26710743090839645	-0.08906034310968643	-1.3301708173931686	-0.6987338249765116	0.29370745522527497	-0.8391031931724976	1.2508598354026015	-0.32858799352984897	-0.14047026528084944	0.05804142433839178	0.19229064480565894	-0.6106187810736229	-0.9718462128832523	-0.6840887464993213	1.1130876269603673	-1.969552069217158	-1.1202026307039212	0.20468936352735936	-0.3027137147111744	-1.306861109582977	-0.7131466840265198	0.32570646605402864	-1.6542851503931442	-1.662403049193776	-2.3368507278133945	-0.02148834837248521	-0.6879983076473516	-0.1861536064498964	-1.1169641712041798	0.8995291950332922	-0.9028590867927843	-1.1648786129504425	0.012062267032496155	-0.8148113217109183	0.7047636464319867	-0.6501741836453611	-0.34760986161545526	-0.3167413112582198	1.5880464463340227	0.4741958382438486	-0.13910523357486188	-0.8000566768843049	1.0657562801439968	-0.22239557587892217	0.5361836544043961	0.5884068044986975	-0.6588177072156609
-0.02937401728479787	-1.858020634554921	-0.26532591635077923	0.04344337690815784	-1.304564380587965	-0.7662341460007889	0.2792721084016858	-0.7527767588710461	1.140109929390689	-0.2835568050924321	-0.1553905751766869	-0.00935997564579225	0.21057850476106457	-0.6414683750025143	-0.9770196502524344	-0.6617835862760872	0.9392881953430623	-1.8893235707128393	-1.1622469915546039	0.14497010604619587	-0.1268287507201416	-1.2296009070532397	-0.7367504682091186	0.15723140261596663	-1.6847982149830905	-1.6987955207926924	-2.39590781346268	0.05359172880554579	-0.6990452141720189	-0.09195230803533747	-1.1471250308940806	0.9438663004108981	-1.037205491848274	-1.2160362994397669	-0.0015731658125028108	-0.7709073482877923	0.6959705465948283	-0.6683770732985554	-0.32259481342969304	-0.3272012775316725	1.6211973917013904	0.5425883478531461	-0.15820155285442555	-0.8114136614273683	1.0824730606111492	-0.23465336347157004	0.4179814447301215	0.570755327982241	-0.6531315099750116
-0.008197576227587985	-1.8346105436844198	-0.2585896765218466	0.1117551271288669	-1.3339862804109606	-0.8092593017604672	0.2280646500080973	-0.6365064341719292	1.0501678387022348	-0.08453543852791509	-0.14423049950048578	-0.04912883722565743	0.20892649293338234	-0.6993862879618169	-0.9921290849665233	-0.6227417818454881	0.7837290199615082	-1.7927048072066178	-1.1466918628886467	0.11399541022792155	-0.03916212427748194	-1.164023794586773	-0.7715545545290124	0.048972575533473166	-1.7261536111492515	-1.7045343707045397	-2.464718436674444	0.12451049044893032	-0.6812015531630553	-0.04589531119059698	-1.1694436557184367	0.9911268849844552	-1.0582416699862516	-1.2718995027658164	0.003804609497243549	-0.727865760624974	0.7315781738321546	-0.6815349354895106	-0.23900314109857695	-0.2795305142104185	1.6027580929248775	0.6101231089182205	-0.1716423285368194	-0.8090275962508553	1.1488654487720384	-0.25083534106984634	0.29007621472810674	0.5903459831841037	-0.6567569307550364
0.0858705079694507	-1.7762149225475885	-0.26304377614994884	0.17972036691697207	-1.3013195582955133	-0.8288570740346847	0.16948471769205864	-0.6202875488613855	0.9627223363302313	0.1800936948669452	-0.15162306174257564	-0.12371212346149747	0.1878178768318653	-0.7258750679775945	-1.027963278771942	-0.599014260240743	0.5938419546418231	-1.6395759620395534	-1.125668407012568	0.05588558453869845	0.10473649976522088	-1.1143450353184776	-0.7902958058986703	-0.05114613648961599	-1.7815122874477236	-1.7705303412303777	-2.5133295360310024	0.16512359666825613	-0.6259321051137963	-0.007246042407994191	-1.2131300667133231	1.0427251748277246	-1.1004751083445856	-1.3682056033511665	-0.027531177636693594	-0.7326061117916607	0.7475593927249611	-0.6667737686699048	-0.19605578444127642	-0.3154746994316276	1.5601404000130057	0.6907969468608917	-0.1623754272816194	-0.8187860870418083	1.1938186282559733	-0.25983014040241803	0.10972471429041233	0.6125341367122001	-0.6791899574882219
0.1272174265219624	-1.6889353226092265	-0.24877569306790853	0.22147338316401374	-1.2779440338983563	-0.8207992325645952	0.10600911962402851	-0.5915672289216246	0.9141512106336827	0.3287407602503811	-0.21707255885256388	-0.17420643432547783	0.1748332419122069	-0.7294999790305846	-1.0915381569720497	-0.5767459547253694	0.48576067841792137	-1.501570480843514	-1.1325597344706635	0.0038322758931409544	0.14034511484985698	-1.0503662946998997	-0.8534966240321639	-0.11953540071988526	-1.8382078410732183	-1.8324854549087526	-2.566025269259357	0.18528708719445097	-0.5276252926024495	0.007483358476629226	-1.1958540267632363	1.1114465003249092	-1.1201574953577966	-1.4539618019273568	-0.07288451145411065	-0.7069080739675131	0.7333515092410947	-0.6480185037471232	-0.1546396553558736	-0.2934530662949713	1.5780328737788127	0.8124341581504314	-0.18593812970834186	-0.8581186602500409	1.2184285892276865	-0.23654693029577573	-0.0015033072611342125	0.6591289791219153	-0.7072906403070837
-0.047655925373175714	-1.6197789286100732	-0.25144735229612925	0.16845388432159775	-1.2834884710037553	-0.7945960471952808	0.01426131261589364	-0.5658939322633988	0.8264273386643962	0.529668421088912	-0.2209700582594222	-0.2289579343195718	0.1478071423355509	-0.7255685452011168	-1.1099837093902414	-0.5658450231658654	0.5719085095468268	-1.3696210140863878	-1.137151491379902	-0.04507577458154506	0.1782350151183637	-1.0264549946698243	-1.0220943161226694	-0.06519323449996296	-1.9117272508160355	-1.9261326092943165	-2.645957346750376	0.2620380797890989	-0.4991998819634841	0.0005221873337779362	-1.2068698173016412	1.1962218071811237	-1.091048516321199	-1.5236672459046487	-0.139650726669297	-0.6658997924504172	0.7573813263964211	-0.6256874351560854	-0.10072642669380627	-0.24415299645859223	1.6122235568425947	0.9491642940069654	-0.19142300571774706	-0.9137929446300971	1.209152233969772	-0.228473930143522	-0.10616779510741603	0.6634158370954045	-0.7544743381451128
-0.1421602091873158	-1.5364619176073449	-0.22763169548605547	0.10177293461027573	-1.2601800795912967	-0.7200987964190744	-0.02950123361909699	-0.5304262795808538	0.736462778681095	0.7877427998995693	-0.2711966381290168	-0.29782753225876885	0.10275134939395787	-0.7193015815525021	-1.1184079880233753	-0.5749400740401814	0.47275785706393103	-1.2534079881163125	-1.1502663471420744	-0.08671007222726201	0.17206626797001445	-1.0012256637269423	-1.149469340262368	-0.05611136958792949	-1.9852940548166642	-1.9999577391251795	-2.705270832531352	0.2511042093322409	-0.40159966485969295	-0.02617470640602077	-1.2206817534015693	1.2260057995823257	-1.0890688714184324	-1.5688325752029768	-0.19823306353592796	-0.649889578142469	0.7331282834758343	-0.6470615253954524	-0.08132474356965588	-0.19021092975529513	1.6369847175386578	0.9913429417994875	-0.20238870761582112	-0.8960344318531428	1.3256070498825392	-0.22116340115632002	-0.23402273204686574	0.6661146171318231	-0.7765771656577067
-0.1403978058617124	-1.4759775562816233	-0.21548676275760043	0.07426643987400125	-1.2428408973764575	-0.6799084851181607	-0.04083158788833387	-0.514244419305682	0.6665945063510639	1.0913328016661912	-0.31462859123116005	-0.340184165851773	0.09263071034492285	-0.6312588086783258	-1.1188886370496829	-0.5599862763255915	0.3464706684395694	-1.1615168858848908	-1.1532660730162632	-0.09213380243669042	0.17580395422913359	-0.9802414794056039	-1.2979956413269533	0.0034292625649132713	-1.9435007481441438	-1.9885477977963348	-2.7809226237223124	0.26936621755972723	-0.3495448806277667	-0.016378363989150845	-1.2134017558668042	1.3045680144188452	-1.0622261484088265	-1.6496845836266079	-0.2618221287518307	-0.6560635448896669	0.67774335226496	-0.6639537276781927	-0.1030179248947904	-0.12515420329449906	1.6550273756383902	1.037788378968301	-0.21625755855954823	-0.90749296391973	1.4487813990780098	-0.18013776971765585	-0.3188471703405783	0.7045820670520679	-0.837292573384876
-0.31178152370509565	-1.4070780599677508	-0.21097929691603928	0.011794217875198664	-1.2556984414204488	-0.6163067865175291	-0.019370746293455494	-0.5251668047410678	0.629777318448365	1.226165150108465	-0.3379543140687344	-0.3520034518593442	0.08232185131859959	-0.5760127319042645	-1.1036990941645421	-0.5543521128613447	0.39025537873797506	-1.0470413723362766	-1.134284680898248	-0.11024293121372333	0.18761946901536247	-0.9509378451704821	-1.4048942166443112	0.03598177168316626	-1.8705334884136025	-1.9516909260785495	-2.791559197607321	0.30866814825678623	-0.08709951830363116	-0.01065103891756051	-1.237670491015135	1.452043006306014	-0.9956755982927532	-1.718261882199317	-0.35062827571166444	-0.7118661510928523	0.5800677386434031	-0.6613259321649213	-0.12599367709575432	-0.06515072023786787	1.5977930245178062	0.9993214145472148	-0.21788233199560061	-0.9113789161813269	1.5587628399268931	-0.15605810989073415	-0.3758368987059051	0.7155267114084527	-0.8832221600001698
-0.37231224359253134	-1.3912545511905279	-0.18862013967666783	-0.05889124564696667	-1.264386666516269	-0.5571778132360812	0.007521804000928003	-0.5637588218901513	0.5880393549739418	1.27170755029355	-0.32007448354538337	-0.4276396290589376	0.045275581464569475	-0.559477875735128	-1.0667963607226816	-0.5872103883386453	0.3134208598004523	-0.9451800978513216	-1.0756864463259714	-0.14866495680508177	0.16647538678935736	-0.9626051477313744	-1.4783763220452373	0.2209070384871145	-1.777043271469975	-1.9011071340651546	-2.7854370522758463	0.36545010432218494	0.013536876838527102	-0.013585057426317642	-1.2908022287809877	1.60475287059664	-0.9035001249180533	-1.7588321142657264	-0.40946149298736695	-0.6971289645006821	0.5037457271366761	-0.6920955008359269	-0.13536262812279568	0.00444484760391316	1.5853469792037038	1.0163948444366124	-0.26496644811818915	-0.9064213107847154	1.7048284382448393	-0.1202587990292969	-0.40283201798208196	0.7383399977763492	-0.9179293896601399
-0.46308059855721745	-1.3762225650112	-0.20947577342859552	-0.0287538160975066	-1.2934789581811335	-0.47277132582402237	0.04442271075480248	-0.5681994949291239	0.5125849662858519	1.3781668134239988	-0.3361251514602318	-0.5225869964126411	-0.02346922172662925	-0.5410964370097263	-1.0282966321288962	-0.5819251928894567	0.4097074817332527	-0.8935934094312818	-1.0178128020299781	-0.1864080548555393	0.11837167759865182	-0.9724466256422621	-1.5461953074078068	0.28861118126572516	-1.6617803121165537	-1.8945109249373133	-2.772958501183402	0.43552438003597327	0.20161542046937414	-0.01966590672567809	-1.349152350989889	1.730163420311305	-0.7988175802531433	-1.8039825001404097	-0.4375456962749351	-0.7369980228426208	0.4366295960721419	-0.716310405154068	-0.2149453478064518	0.06596815481993486	1.5848514992644256	0.9667128570022125	-0.30804690738793283	-0.9087755041147372	1.8097885444753559	-0.09829837312586047	-0.4175309025700786	0.7634674713861739	-0.9996072501216349
-0.5240653950952429	-1.3825431738265572	-0.2546928008823997	-0.03692373869231787	-1.3294544530104753	-0.3737402887151771	0.08563166428901643	-0.6259581798625087	0.42720164586323783	1.3964275503788377	-0.3068637491631199	-0.5661427558254768	-0.04256464712512814	-0.5343479719956351	-0.9923345236632505	-0.591264406203352	0.5074782479768094	-0.8271842377591723	-0.955926455459099	-0.2147175755698894	0.07643783328543964	-1.0212438784385003	-1.6206030438908283	0.3701502717335343	-1.5599878037119737	-1.8739369819548528	-2.759339708366512	0.4524668789984679	0.37399707694930806	-0.06176319963767522	-1.381403478225609	1.894550431906601	-0.7231533938149806	-1.8116633534291295	-0.44358769209364707	-0.8783564985479325	0.3737572486901846	-0.731110285454107	-0.2495541493422504	0.11604945553643557	1.563568967157597	0.9060996719411601	-0.34384479955737846	-0.8932639942187759	1.8956772496575371	-0.05848273992977582	-0.4096333742843486	0.7594447078244473	-1.0884460483743177
-0.5062369821899277	-1.3532336937688185	-0.26677327946607143	-0.06087432333591416	-1.2996190270725738	-0.30105074391758835	0.10541309781698135	-0.7070146214715346	0.39769197196279044	1.348849636345181	-0.2975931495867755	-0.6306908212978847	-0.036718382019773586	-0.4873060331782052	-0.9827938989044996	-0.6700044895483226	0.6185891410995281	-0.7448587228257241	-0.925134389521437	-0.2816424734082818	0.0395673019966928	-1.0661551502922912	-1.662207395760861	0.5638201434699279	-1.4480548961792186	-1.8607609007275734	-2.742764841754961	0.4486194677731755	0.5236714143595105	-0.05379611251778248	-1.4336922658501918	2.051322702517797	-0.6936126526377456	-1.8127072329896339	-0.49300426394257213	-0.9657187488680001	0.2780395370320859	-0.7551438029529527	-0.31309370796752967	0.16448439469746917	1.5888204732857958	0.8876964965938082	-0.36287361682464253	-0.8724619086182507	1.9128790204248596	0.023873473342361794	-0.3881729776393422	0.8048722974586525	-1.1246568896630518
-0.6151639122694011	-1.3200021266627664	-0.2788976884336467	-0.06475052019435183	-1.3452795704525173	-0.21345790692963243	0.07799754345759116	-0.7518930782378742	0.364451146823407	1.2615747579110097	-0.3042369926258405	-0.6621254659602063	-0.050179925665669346	-0.4591046967594403	-0.9626802876342557	-0.6927461477177863	0.7043309790326807	-0.7161867584625503	-0.8634119719346878	-0.2957483465881585	0.03528304618592669	-1.113784804519809	-1.6762042609645948	0.6298979450188742	-1.323112467995708	-1.8239770099973271	-2.7183276303946684	0.48619353581165675	0.6058299390611279	-0.05957111684377636	-1.4428490013334083	2.1856853591776164	-0.6964897072172399	-1.8155585578569746	-0.5232104501624466	-1.0053723618888637	0.20004146167893405	-0.7924484903903612	-0.3683182341552279	0.24308653678625225	1.652642397070569	0.8340284089776627	-0.4182155916219056	-0.8657314945993206	1.7185473632614017	0.07806641358865792	-0.31229479360206724	0.8049090186769396	-1.1597142659097779
-0.6995440051975244	-1.3607508440552638	-0.2829606612843191	-0.013915005945490699	-1.3439303523310344	-0.1456149008194913	0.09740968685766199	-0.8464969117254372	0.27043337570834747	1.2556482126772333	-0.27053422961189494	-0.6781212194573376	-0.05989614611485598	-0.4818841788849788	-0.9367329926172945	-0.7056809984673682	0.7718644514342808	-0.7014382464854579	-0.7632057149215712	-0.31358172971346593	0.031644837820665725	-1.164973638390551	-1.631564089488453	0.7838524574300574	-1.1854144625691179	-1.8037963474961543	-2.640352818662365	0.5402475800913237	0.6359251578465642	-0.07540411803153459	-1.501312274689972	2.2547476640838875	-0.7373246153563819	-1.8088305942979108	-0.5439732434025067	-1.0385582957926753	0.15000771347773864	-0.8142876145105351	-0.3907246656182924	0.27943440380907225	1.7314172892819066	0.7530284070547391	-0.43344168302627056	-0.8400788055347688	1.716567840918416	0.13157645149950942	-0.2963384523816922	0.816573743173155	-1.1937703468732936
-0.566643045337278	-1.4215106182147557	-0.2704383064615483	0.03980620487839815	-1.342685171581032	-0.07948848144019809	0.18171750750725627	-0.945179793360175	0.17000686238495838	1.2752300336746214	-0.23380643304017162	-0.6863618460669919	-0.02050348532774319	-0.5107643329504357	-0.9455410152311094	-0.7306788557836948	0.7544263690656663	-0.6850654962443508	-0.6468782976314524	-0.33009790552236606	-0.012203676517029628	-1.217263650552152	-1.5746048884675574	0.8225674213737717	-1.0269572195187824	-1.722652644061893	-2.561818588841212	0.5941849519728234	0.6830637451410542	-0.1111635588338524	-1.5752739135879117	2.3339792606292327	-0.7556658966589003	-1.816625356575019	-0.5065145423474914	-1.1345090380918263	0.08117935349866479	-0.8161222557905509	-0.435268268028973	0.26576836503286766	1.7879982743685716	0.7720541165374768	-0.4032031440864695	-0.8419293080667934	1.7211056504641058	0.20832696458339903	-0.2409994203706934	0.8292800879768201	-1.2227519637137272
-0.5455252582702168	-1.4775189423933148	-0.2585726676351971	0.08128004771250295	-1.3503873773684774	-0.03503952815971898	0.1790128086458706	-1.0516139347153795	0.1388082464884327	1.2529638232350138	-0.2000943110361888	-0.6845204567592701	0.0067884113790028025	-0.5311685738040028	-0.9883850616236962	-0.7788629311830573	0.7166555096396889	-0.6561522976500153	-0.5593453219097488	-0.2720726711286917	-0.014835928652264806	-1.219507731247297	-1.5427024454805913	0.9158689882220244	-0.9277224869068856	-1.6582689775473625	-2.4977943768164534	0.660220140378617	0.6934706966577249	-0.13462058909152896	-1.6456133199792191	2.437797708500376	-0.8085030206184054	-1.8249349413976184	-0.520193058080948	-1.2103129731013056	0.0004738863221591283	-0.9007028068779788	-0.47376912192430254	0.2692701499286224	1.7661933061599648	0.8473180230769133	-0.4249967312741731	-0.830342710497147	1.6715604480172424	0.24246161177278952	-0.21101047792229877	0.8664736329331942	-1.251521867646953
-0.5299656821616606	-1.5235730598655932	-0.2820595561936016	0.05476546624929579	-1.3251047888111906	0.03707776837256192	0.17106662389310973	-1.112285749432007	0.09692423259749726	1.229310974540484	-0.14928331423312102	-0.6759838508009166	6.0818947563604823e-05	-0.6022930267927213	-1.075252811830964	-0.8655976068598097	0.6806962875252707	-0.630967877271501	-0.48122020507816865	-0.2090939022982529	-0.06223099756537438	-1.224294727504026	-1.4799102487018434	0.9269005639787287	-0.9124070946744556	-1.6093804200509332	-2.363838092980119	0.6699706193683448	0.7242247231237786	-0.1983758925889685	-1.7011389017598826	2.515556385794989	-0.8403799922206969	-1.7942152945615213	-0.5695959859760525	-1.2736071513538323	-0.03359859612725805	-0.9574781937988769	-0.534494071832639	0.24396404611990813	1.7480158672477342	0.9382080068433745	-0.4306160487914097	-0.858275568768754	1.653275874132627	0.26109651745316775	-0.2562230884980997	0.8760499528931914	-1.2769921459756193
-0.4017305661834675	-1.5952023833847795	-0.2803994356344923	0.09153316528274737	-1.3221452581163768	0.05895502872807891	0.1457698879411205	-1.1631068889316174	0.0691609222244068	1.2336442190871146	-0.09023432642121527	-0.639202859800417	-0.029249355488613304	-0.6988998226647367	-1.20988894815005	-0.9936407666715736	0.6522031698898407	-0.6218719985413909	-0.39682295855655353	-0.1520606930978369	-0.131286539569235	-1.2265513254331997	-1.3742493393408144	1.0510169107616032	-0.9303635768304765	-1.6184154663082206	-2.279297927733405	0.6699650635398616	0.6941585084500687	-0.2792224644269501	-1.7506123543244112	2.515411050309148	-0.8490161100735735	-1.7803678475284315	-0.6279461677990225	-1.328666702915104	-0.018565151433322165	-0.9410245680378777	-0.5780649010357705	0.23831662711677898	1.755314569151198	1.0838715859475108	-0.42737145206687355	-0.8990333514154397	1.5933978874054247	0.2568515775004385	-0.27852186182483707	0.9073092342207134	-1.3100367340206875
-0.33933791305042266	-1.6160400258121204	-0.30596842702472443	0.10772345767927591	-1.289590213365182	0.1192389413728637	0.13616197005106884	-1.2428934815311177	0.02549684086384265	1.2948685201776209	-0.08072663243058058	-0.5930476295859559	-0.04517556343169793	-0.7424843831207733	-1.3522400052476105	-1.0746010006522833	0.6103282221466801	-0.5931210672841852	-0.3514034865412456	-0.057454667026315354	-0.19935847992595995	-1.1973181711194072	-1.334341317869748	1.0872437164669093	-0.9230319753161071	-1.6262471966865673	-2.2046848305539277	0.683650458053508	0.6882844852516082	-0.3251689849505143	-1.760083709723198	2.4805389184469235	-0.8888950502102453	-1.7986754800391291	-0.7024818197707903	-1.429236019653398	-0.07483051499209577	-0.8995823537734469	-0.5920082482389007	0.25113679090834495	1.7488938679691493	1.1349946536600477	-0.43073203974921076	-0.8946913150413802	1.517144518216931	0.2179573627725687	-0.2977563279864174	0.89892543582456	-1.330876408893401
-0.2794459785401993	-1.5870591896400579	-0.2859123184982804	-0.006976729313784314	-1.267695075640146	0.16556781529657993	0.16818952202968507	-1.2981617528814255	0.004531740476448142	1.312940372113761	-0.051793834672573466	-0.5599599461105402	-0.009631238126160986	-0.8148746386682229	-1.519932287365439	-1.1399893143649975	0.5255749960436671	-0.5596913475554994	-0.3042923640754712	0.014930214433883366	-0.2589736815755983	-1.1630376395275244	-1.2829185325911614	1.229823550273783	-0.9053229658007245	-1.5901215408998917	-2.1455865924586583	0.7073794015094232	0.6943642995285004	-0.36203667769054243	-1.7428756327468125	2.414525863830119	-0.9317413981553951	-1.8068299146826614	-0.7879216510532243	-1.481479281009242	-0.1123935500502502	-0.8386293007559361	-0.5971151038266287	0.25620516378377894	1.7246718305230793	1.2089382233178818	-0.42990041495767894	-0.9171746782476611	1.4568357546068005	0.18623167141733812	-0.3098301459410147	0.8947947577825941	-1.3135956253867715
-0.26149544508294	-1.5653524924305249	-0.2603574531325545	-0.0764602907150845	-1.2280613589695923	0.23611752777679812	0.1710096874394947	-1.3260375043383488	0.014778987221319456	1.3477885469754314	-0.03238224944636821	-0.5559718291156069	-0.039301319681071444	-0.8851668885237215	-1.623147660356448	-1.198128191870496	0.4393793288584649	-0.4984041299347231	-0.25681605992515194	0.03452573311842102	-0.34160180858080047	-1.1310901624834737	-1.2473164135679515	1.386089669932095	-0.8571621093244592	-1.5931578178016381	-2.104200503069853	0.7365530568798315	0.7037533448384323	-0.3907477292017113	-1.7465043160000637	2.305234975934432	-0.9554580803193862	-1.8513818103478166	-0.870681323485971	-1.4331892297285551	-0.11786071069215887	-0.7885255589949954	-0.6283147331784871	0.26115662710849075	1.7565288800904657	1.2314435379553397	-0.44187279686584774	-0.9361594402099858	1.4233494454827507	0.15168575997826655	-0.3387331643400426	0.9206372003976778	-1.2508705856208437
-0.2661330816041954	-1.5688055676236827	-0.2899357296099908	-0.10643662031226402	-1.2504705853650229	0.3297953222512783	0.16386611834328174	-1.3120110496409991	0.004946174136978127	1.397460862539959	-0.026798052057140326	-0.5245652615456525	-0.0760678030823767	-0.9649409923304292	-1.5976868286685322	-1.180747741985185	0.33436201336867033	-0.47422774121876277	-0.24046478148369754	0.07514713239405636	-0.41236747617570585	-1.1002184909586041	-1.2049674185064436	1.4097069038661814	-0.8309640006338344	-1.6044558103128992	-2.039117779019599	0.6913161124045508	0.7033376192370354	-0.4091868086606234	-1.7213157529067722	2.1885990561774062	-0.9899348481686714	-1.899119014737152	-0.9429968765985614	-1.4640734411780731	-0.18460022621977262	-0.7411629204949335	-0.6414965339338988	0.2700912675966376	1.714717304800012	1.1873424043945957	-0.4920093427342896	-0.8928064396780633	1.3796475702778	0.06995734096460848	-0.3589661501219437	0.8760273463931838	-1.2338659851171954
-0.23097030524359868	-1.5431136004216182	-0.33386982797002807	-0.18399968116949497	-1.238159680502808	0.45005860882678056	0.18246738812788416	-1.3164158221086337	-0.05178255388357276	1.4062129054358068	0.025570696643332023	-0.48601775348374365	-0.0837517564794948	-1.0658564808337299	-1.7371069603594358	-1.1932898597541228	0.2593906474956433	-0.46768408213392165	-0.26069343016400054	0.10098812530192829	-0.46671482036744044	-1.1020582988250003	-1.1450542958578909	1.5060797712751126	-0.8245153417066641	-1.6054277295928177	-1.995677508031625	0.6626299809836301	0.6640619085164554	-0.4379327474311115	-1.6928731221134825	2.0679328716014864	-1.0397429993774165	-1.9237782115541269	-1.016410544577934	-1.5219757212138314	-0.25275990656011604	-0.6789088112655159	-0.6442675835729126	0.2939078061885017	1.6153325009175497	1.1464198015452574	-0.4840309423905348	-0.8862376470889004	1.4861329783284845	0.03621673080221942	-0.4125881899838145	0.865268947465793	-1.184973782346654
-0.19858182179060888	-1.5137670900669016	-0.4076983751691857	-0.2844949492215323	-1.2726280947093724	0.5450694187797896	0.1400653768442708	-1.2429696022612509	-0.0571427289989922	1.315805868956264	0.06537240149858506	-0.5001417008230892	-0.11283555824028602	-1.131118530599468	-1.8211827469954756	-1.2210403030638155	0.17857960305773063	-0.46384648368607895	-0.2632470167963721	0.1344588136330288	-0.5261388903333734	-1.0876169065605619	-1.1040432317450446	1.5009440709965474	-0.7837673340438719	-1.6191545829333944	-1.9879655124631772	0.6989998231981674	0.6006382030623021	-0.4461917246206421	-1.6186392159809142	2.0223743891601798	-1.0681848715627396	-1.9642817465458429	-1.0281714665091035	-1.5200901842636596	-0.26381394669010955	-0.6451449909408504	-0.6706490726058806	0.2723304293445926	1.501995957501365	1.0659890184917182	-0.49487896578049995	-0.8533725703015633	1.4479638021369423	-0.028989829882866497	-0.4222184443431596	0.8429653975092318	-1.1419471156174223
-0.2140103821312515	-1.4189887392709057	-0.4710034000131634	-0.3308546752465983	-1.2775860254478089	0.6196687585200745	0.05283080516419565	-1.1384933996285374	-0.04333160243238658	1.2838920784145038	0.06664314436816345	-0.5155267775612427	-0.18346128944776133	-1.2315721252671221	-1.8924807764425995	-1.2089726896585873	0.13208418290248866	-0.4396159256068345	-0.296065035535425	0.17144718155306704	-0.5620738823281951	-1.095422586039819	-1.0456473674964104	1.4896450484976795	-0.7421985628493162	-1.690054915994852	-1.9549362455743302	0.6609173968533841	0.5271096031978743	-0.4104508903566274	-1.5330240002978495	1.940150838045747	-1.1450725001600348	-2.008928021728751	-1.0663006229339298	-1.4405062593328348	-0.3027961489039416	-0.6347027377675618	-0.6971102736497794	0.28293756411130927	1.420838653975777	0.9976733455893069	-0.49998729306462836	-0.8252396332459824	1.445291227189788	-0.1048783155866692	-0.44199343085904336	0.7927968690866676	-1.080950132327762
-0.1689430611493739	-1.3726001919290485	-0.5621702563019311	-0.3946445989248051	-1.2760744344678516	0.6823910884117482	0.012815923514685534	-1.0463207533804284	-0.06347407696951145	1.287449783296122	0.08894873729161676	-0.5560654194234969	-0.19905938418719415	-1.3138696437041457	-1.914026644287204	-1.1545336793094447	0.07313912245453827	-0.43515357383576986	-0.2955024946316588	0.13555630329865823	-0.6006154186879297	-1.1374653814794198	-0.9798608876408623	1.4571924343517704	-0.6890658691003397	-1.706459836802924	-1.9262596760242274	0.6524044786585049	0.3975469930876273	-0.4361907102824324	-1.423966845284817	1.8725824142391265	-1.204443799540328	-2.0549785245604877	-1.1015271087168537	-1.3639957170656039	-0.3484546721060326	-0.4890365635979226	-0.6924134131002325	0.31986997888774216	1.4357569644791282	0.9178462795184471	-0.48632927340598336	-0.8446756030287986	1.3978706046077112	-0.13883402808746972	-0.4453831529266329	0.7485223257066487	-1.0258023105313085
-0.18226002835805258	-1.322254031597715	-0.6297333572361454	-0.4125608212910491	-1.286022188312152	0.7455444090786929	-0.10118099797411688	-0.9869700467778572	-0.11287656657543868	1.3026650270965212	0.13071479016702875	-0.5734814058428486	-0.24635728402039964	-1.4217610693872407	-1.9133895388345632	-1.0874126184724544	0.04100310514725079	-0.40979749676382304	-0.3671855111803234	0.08259775793189969	-0.6130278008373075	-1.1796835309632887	-0.9320614365056311	1.5004838698456173	-0.6501622303974759	-1.740874322774437	-1.9672277465011017	0.6467305888190404	0.27336022602825405	-0.4508983647754139	-1.352588200749571	1.8634220862613717	-1.2525281550414924	-2.144134490483358	-1.1145252348688808	-1.2845238720598193	-0.3810867871874288	-0.38934029630631145	-0.6858242434291386	0.309033151239019	1.3517115006857248	0.8411899036786993	-0.478788061095223	-0.82077938449491	1.2823007861006892	-0.15583282350355604	-0.402174128360822	0.7293174728044043	-0.9422738428090011
-0.22512079018945172	-1.277866277489427	-0.7299395741383263	-0.4875754036173966	-1.2888199559671925	0.8396911299468052	-0.22093733874276927	-0.9058099076438314	-0.1805640690110501	1.2757955776423775	0.1440887869310626	-0.6443713845536065	-0.2614899158430258	-1.4850979947889287	-1.8253855317449694	-1.0019735009479773	-0.012876239595391184	-0.4084504852634665	-0.4675040078582485	0.01698787023340645	-0.5813278845708955	-1.2428629728900478	-0.935009355006358	1.5489242574836328	-0.7497374278818079	-1.7635924337797768	-2.033841864444726	0.6542865155575198	0.14587196236563543	-0.46744422896193044	-1.255808430985895	1.9042697425222053	-1.336021370871122	-2.186850604831534	-1.1192501163335378	-1.1625504379514071	-0.40220469282385435	-0.3683636518763038	-0.6808139366306347	0.2720938594301909	1.2963769172079702	0.8664738845325409	-0.46790786174606164	-0.7642034385396403	1.243503027314668	-0.12184950937526015	-0.38137355357341807	0.7116226652503715	-0.86704664807391
-0.32637385827743015	-1.2583038659142507	-0.7987504997757373	-0.5518503489773641	-1.2975446206068606	0.9012774988219932	-0.36158008589362645	-0.8264903790090884	-0.17354491095934899	1.3014928288922412	0.1538262961215159	-0.7258677188816893	-0.26826201975557984	-1.552340032772759	-1.854311429451036	-0.926200567098699	-0.05322411323368157	-0.41197029011336933	-0.5655030638074219	-0.09702252016647746	-0.5363247560269591	-1.3140089012845722	-0.9311520266388555	1.5380420663937229	-0.8271936008878363	-1.7666414321380675	-2.0883249838340014	0.6776876651328692	0.003798930019471014	-0.48909072675179777	-1.1813670546246666	1.9945873622326942	-1.4590180785979512	-2.2182253695878122	-1.1174388892573115	-0.9503286110783744	-0.4453017315463649	-0.33999139187531013	-0.6766067914224259	0.24415247680754731	1.292505498822313	0.9023848523776066	-0.41878057221451676	-0.7445468291128892	1.174927450189273	-0.08720213816063672	-0.32684749157633985	0.7305959449697987	-0.8116967172718701
-0.383318210185885	-1.2439823985581793	-0.8662674006265061	-0.5855189954636988	-1.3344694880924908	0.987839203552203	-0.6063358469635012	-0.7943622062486064	-0.2011833919166172	1.2731634093523856	0.17740055213898384	-0.7614683021239327	-0.2959926724904618	-1.6003958546200743	-1.8641391127962776	-0.8772390877053944	-0.07541391052780885	-0.42404524307143426	-0.622295528652812	-0.15352291406375915	-0.4908287089303102	-1.3459398014511257	-0.9122613357264839	1.5245625096456874	-0.7858841854422917	-1.8074537394703796	-2.0971465832092946	0.7158645405618839	-0.16141571377277164	-0.5328124867485671	-1.1425818632024305	2.0874385707492347	-1.5907138243650156	-2.235863815869932	-1.1199016592921123	-0.8035186433786231	-0.46804544405524906	-0.33839091994034975	-0.6734316851656653	0.22418019932473068	1.3250800957629034	0.9749328165430127	-0.37776252442723485	-0.720681766063011	1.1323757785662947	-0.05614269298632794	-0.3059950340031276	0.7664398704003482	-0.7597263807007706
-0.36736697982131783	-1.242928192291099	-0.9913706004476197	-0.6252839953906314	-1.3172338254785372	1.0133045411443913	-0.7490958188805641	-0.7469280072812186	-0.2242743372554695	1.350869594956921	0.18636958425855468	-0.7933040982434454	-0.28691996088254335	-1.6545169803946371	-1.8019357640086047	-0.8065108723365112	-0.07954988954918911	-0.4906131309779694	-0.6749191492015804	-0.1256220681798536	-0.4374739082188678	-1.355085727114393	-0.8809315271855442	1.4995466015329908	-0.9531149070323008	-1.8085220739998902	-2.082407407468386	0.7774495103518522	-0.2823893777122541	-0.6133837748523471	-1.1007249532384862	2.111864714566651	-1.645380755944132	-2.2372898106258488	-1.1448230215860415	-0.6792995557429112	-0.5014669552785999	-0.3706118664350884	-0.7138273962659941	0.2192851276656608	1.3090167901667114	1.0945064134190279	-0.29681951143850827	-0.7071538010362064	1.0718091349174035	-0.03889824308553326	-0.2590077575641816	0.8151942876574733	-0.7532718713304429
-0.4076681847021679	-1.221857953310868	-1.0501142388400102	-0.7158266644482659	-1.2747960818817534	1.0236873091364391	-0.8691790009707271	-0.744859679101408	-0.20834610379651433	1.3459285850854172	0.19895326630828522	-0.9053899567536094	-0.30377963817244724	-1.7514327810089312	-1.7977604486093752	-0.7761091934800693	-0.09571725001206502	-0.5134437119572013	-0.736906994799486	-0.08349780017290542	-0.39939287626665626	-1.3804890588870546	-0.8906974651649895	1.492507451467858	-0.9392227242909744	-1.8164407120129387	-2.0720546129027646	0.8834297166017485	-0.4125123196380708	-0.7008443314575212	-1.056490962614586	2.088933849305481	-1.7196294582605929	-2.217923620988798	-1.1260836277368518	-0.5086903604546884	-0.4818467822906536	-0.34217256601675994	-0.7649797865765253	0.22880431590741993	1.2780377413207404	1.2095419403005618	-0.18861098438869822	-0.7332211005959395	1.0687189701347557	0.0007395975582708866	-0.20354751638199547	0.8660800273746878	-0.7373098118467182
-0.3808320480458315	-1.2476973473827744	-1.1195658251492842	-0.7332432788159238	-1.258775304685011	1.0228885536164982	-1.0319732158599206	-0.7030449480214501	-0.12465547025245316	1.3565617005498416	0.18395392494101698	-1.0263842087202177	-0.34106627002450063	-1.8082621161775545	-1.6145676617753266	-0.7668655720646891	-0.15714365255973445	-0.489724753420094	-0.8336681922444293	-0.07105958396242536	-0.3962464687249639	-1.3646388575711372	-0.9482618324708267	1.510522760397175	-0.9586972044537202	-1.8143047125042613	-2.0581381838437602	0.9580139360875674	-0.4970558524468583	-0.743851484092566	-1.066134674055594	2.128491653129477	-1.7601712946514776	-2.2071554940383544	-1.0896469970291474	-0.3569128442462684	-0.44943315410352314	-0.32975214841648454	-0.7999586939761218	0.20948398109569105	1.3680135608640551	1.3767025482762774	-0.12072229806195107	-0.7309913281177612	1.1231126103558169	0.0012326197321533463	-0.19370646905637273	0.9277662806665145	-0.7455714588441874
-0.3022692284161651	-1.2351524085242018	-1.1511896031972486	-0.8052739112245602	-1.2496560643342014	1.0223669388640297	-1.1611868029874315	-0.7124192755889143	-0.0873227368624077	1.4444398999555053	0.1718465114954339	-1.1210885571406992	-0.3121999386428736	-1.86689719315518	-1.4628637818974393	-0.7366170705877948	-0.2683992804168901	-0.4382397830266653	-0.9739002414953098	-0.08334509640561658	-0.4169535188554804	-1.344766226185078	-1.0065258833792206	1.5419754610476082	-1.003426053421243	-1.7808830357834107	-2.05709175087166	0.9644239732011843	-0.5684533406735672	-0.8234802579985745	-1.0696633652449832	2.159365661674485	-1.781339795930992	-2.221945052482935	-1.0579322550528938	-0.2760782836574986	-0.48804061138740656	-0.3044165360513801	-0.8702476530097591	0.2837600571858026	1.443217403357588	1.4924170607513187	-0.050490616888282845	-0.7298205153341571	1.136205883232885	-0.013240341234033576	-0.09917747851979695	1.0105911032647745	-0.717342446233601
[truncated: 192 more rows]
