# Supplementary material for: Obesity dysregulates feeding-evoked response dynamics in hypothalamic satiety neurons
Source: Sci Rep. 2025 Oct 14;15:35837. doi: 10.1038/s41598-025-19800-2 (PMC12521569; doi:10.1038/s41598-025-19800-2)
Supplement: Supplementary file 4 — Supplementary Material 4. [file 41598_2025_19800_MOESM4_ESM.zip › Fig 3_1/Fig 3b/NCD to_NCD_1st_MPK118_matrix_5.csv]

-0.3917281570562231	-2.2395740211487642	-0.4370385503876547	-1.505092784052857	-0.09386007715205384	-0.8059124913688229	-0.34997855133600353	0.026256306777029358	-0.57095108078617	-0.15008333900294085	-0.8035150836721568	-0.9091159315651028	0.8460281174044969	-0.8458384429432464	-1.1953742926223807	-0.22745029351215312	-0.43708987098897933	-0.10272822026848576	-0.8093090658012825	-0.023104627418594058	-0.849692180830662	-0.3446742437361626	-1.3076682196261065	0.008253367522309641	-0.00526320280786878	-0.5050796706764473	-0.14741536686709492	-0.8351001121921696	0.32274269266916883	0.48090148068608507	-0.3717946079814969	-0.13393933976837352	-0.17467350636185758	-0.3813240113594144	-1.3684501403796014	-0.638156585009136	-0.7834550918434291	1.2564119498349726	-0.5692080899550465	0.006431611507983841	-0.4240901548107397	0.00702113046459142	0.7819472933250375	0.45417646182721383	0.5262060066506822	0.22354169255336961	-0.661871554780924	-0.8393663324326317	-0.9656321202922374	-0.8295680076040419
-0.5251739234409238	-1.126624966438501	-0.37425404786251726	-1.57957713924019	-0.17610338013581653	-0.805886015454683	-0.2632398580419767	-0.05128904470873569	-0.4471389766999544	0.10545284402506774	-0.7358495050434757	-0.8296756631790242	0.8638146681655225	-0.8169699216172622	-1.1572048831775548	-0.3760084304346708	-0.6980320363927934	-0.21448201816256976	-0.6052897698986686	0.010074450049710922	-0.9635010963391717	-0.4040144602241593	-1.1659834704636087	-0.19346299090815802	0.06339013627951035	-0.34830133374381	0.16478655004082532	-0.7677600556599428	0.3640034183147379	0.172534573100885	-0.3922276574863608	-0.08546961083283672	0.056735729310508076	-0.2707999904777587	-1.4393370862072343	-0.6253738980087522	-0.704254224766344	1.078957714931102	-0.45774497860149393	-0.1700481781768733	-0.24062005704766187	-0.1470219052702907	0.9087402387762881	0.5326166058451706	0.6245481964298605	0.015184225605530871	-0.41808141451864383	-0.8418958710196176	-0.9667161824672621	-0.8684977226500625
-0.4766037490069655	-0.7412123472828486	-0.3526024667339496	-1.5632981969256887	-0.1503615353257661	-0.791386745837114	-0.09163263274554541	-0.03838816921242976	-0.24078633399388324	0.11128455660576299	-0.5762055966926273	-0.9364058727036652	0.7806448615878212	-0.9046383572326088	-1.2720795886025191	-0.19370978612642406	-0.6450937335900974	-0.250693286292707	-0.5832055887897588	0.008967148161733707	-1.0729091447885009	-0.3841119199909025	-1.0204953747589067	-0.175230506026661	0.050013229344628866	-0.3829115313188085	0.16667745285584915	-0.7322112401831907	0.30432783275241665	0.069708512712605	-0.4238919887064683	-0.1018794317664224	0.15889969184765754	-0.3370547849404284	-1.39852257599191	-0.5618465950067766	-0.7667345597221721	1.0654929756807514	-0.4616769425159273	-0.11473153728242513	-0.24788756631542386	-0.10969179921477779	0.794762681184405	0.5008126569194865	0.6222613085382603	-0.05999269995188469	-0.3685602960788627	-0.8122057312410439	-1.0892832894442819	-0.8708328180693052
-0.4325228974577393	-0.5607976320222511	-0.35263661355723286	-1.560662428581142	-0.11728569212705367	-0.6952826193913951	-0.11301353998013097	-0.03972612605046934	-0.18448324222650545	0.032851912713704745	-0.6286062152515238	-0.9344140979122235	0.7341195408121821	-0.8187469494434206	-1.2729889440695743	-0.1688648123738331	-0.721685208276281	-0.23089959531903903	-0.5032826050365181	-0.04605563972897737	-1.117375495617239	-0.3897558302318805	-0.9715925387670062	-0.18353734573675234	0.06182409725046144	-0.5091160108396957	0.16215906827377885	-0.6571028233468047	0.3040712083967488	-0.035133569936849816	-0.3743294858398197	-0.055537843226825034	0.26786677626873284	-0.330727747347402	-1.3240903873268712	-0.49631889298086673	-0.7901677397075613	1.0196988122140491	-0.4919507422604616	-0.12949804336224074	-0.2218067509825192	-0.20654833714552157	0.742944024924843	0.5037220091504744	0.5962821325689158	-0.0757051407836095	-0.37081692903752117	-0.7663920186737242	-1.0679581629868207	-0.8056902392744085
-0.42009479655997434	-0.48058390034085885	-0.1650505916453892	-1.5385847959086378	-0.2423877421722671	-0.4716494156378861	-0.1765828896834961	-0.13469892525161714	-0.1483480855232302	0.055073674208970316	-0.6704119312690703	-0.9870022425215218	0.7112422120321592	-0.780232172267367	-1.2558471696055213	-0.08456413735723924	-0.8003738311159662	-0.17902612502694182	-0.4654948300998291	-0.10401301265189533	-1.0640515811341988	-0.47563562879857696	-1.0067284272848167	-0.13337958852879728	0.013932035247984687	-0.47924177248022276	0.2280713102484579	-0.604116199539105	0.28001833001408716	-0.08357798330009059	-0.3903117871312002	-0.023361038564291697	0.25797061655488185	-0.3242399940708628	-1.2282291255364894	-0.4958663455300508	-0.8278842335413362	0.9680055889269272	-0.5160420293201688	-0.11751527003753275	-0.2364794190784608	-0.23017226569050622	0.6559332666101549	0.46932518960333064	0.5124539498667148	-0.1711701363473253	-0.31789642679941543	-0.7102765685791913	-1.0638481533493427	-0.753908223305638
-0.40673227048801225	-0.4472889178973145	-0.006925811208430148	-1.4763679166019348	-0.32819243462671693	-0.34825742937180554	-0.39015688431780987	-0.2218733878366298	-0.15341134785757304	0.046116036517632304	-0.6963867687593012	-1.0447231167995596	0.6375243374465019	-0.7548773850801783	-1.252022352138497	-0.10176779054216978	-0.7480888189809622	-0.1248414562134329	-0.4674851502131472	-0.08372455376777538	-1.02073495287234	-0.5197612168496252	-0.959373125769693	-0.07272201761693663	-0.012533420360891565	-0.4826931331038482	0.31298890500435295	-0.5632783953580495	0.2419036255915047	-0.04191488324623068	-0.47612704944590617	0.03527134811486592	0.2330572604779946	-0.248528986880686	-1.2345234707926265	-0.49344484229939595	-0.7991598254579518	0.8917643224467491	-0.48946222106649273	-0.06792334714593627	-0.20711868084584473	-0.2940131528260626	0.634624606840068	0.4278632576370724	0.48048680922771353	-0.23671373500816614	-0.2929357402300538	-0.6780556552537136	-1.053058854349426	-0.7293853236441139
-0.4493020580184234	-0.4431953294131068	0.05917785759380824	-1.463179970325337	-0.28161803459146456	-0.30717869201401665	-0.33757472573238306	-0.2611815483643783	-0.1809991737004107	0.07392133039884405	-0.7269273260597873	-1.0579473177017291	0.6367011091668014	-0.7418608911853719	-1.26375985538763	-0.095592574591585	-0.704403304485194	-0.1409485760038984	-0.4952360659434178	-0.11697964444735301	-1.0140737703957414	-0.5260610914585041	-0.9361139486540301	-0.08666007984525761	-0.03482084901085862	-0.4851399885200724	0.34200969948826904	-0.5570356014971712	0.23739250624546293	0.018524189465194647	-0.5137568458508881	0.046098320348631774	0.19981109413187034	-0.19674704045291383	-1.2007808956558286	-0.4957014045356511	-0.7906733949288862	0.8664549183449984	-0.5389661820661179	-0.07430383397166627	-0.2464171671267404	-0.3031077978993841	0.5221474497013998	0.4347406979742929	0.43229415234735147	-0.35270818105327534	-0.29112093791906535	-0.6295754178436771	-1.0924427059833608	-0.7104947744197743
-0.432612231043783	-0.43747789714861224	0.004016549864351238	-1.404205165747273	-0.2341762893176218	-0.2792124638001404	-0.29042097302135794	-0.1726750596205692	-0.16732187165389245	0.06749365960383227	-0.67028285909616	-1.066846425127341	0.6405905746410248	-0.7524420666834046	-1.2599560341667067	-0.09715276824250066	-0.6642268626349233	-0.09858109975959706	-0.4845753217182756	-0.13599342946614545	-0.9927440177942659	-0.5120722221255422	-0.9089700568166997	-0.09182727979001273	-0.017374832176263136	-0.4918147293563504	0.3754906790581236	-0.5172431886400087	0.26799155817797937	0.08810765706153559	-0.5634868029396218	0.07576228868679241	0.19667676337562287	-0.18775564476019663	-1.2099787930366954	-0.5121429296336869	-0.7924401961607865	0.845027972135012	-0.568893624900856	-0.05652220399525148	-0.2584802802849273	-0.3225317393368414	0.49110694497205926	0.4100210126327213	0.4080596963997454	-0.45124011758447613	-0.24590477879517375	-0.6125091995425386	-1.1068685323232987	-0.6758674330329242
-0.4348470526949395	-0.4281395054350374	-0.05122237648345364	-1.3774519463397445	-0.25262217680337185	-0.19290920301644834	-0.176489815675	-0.10615526076418196	-0.17883472205170525	0.02664602541755114	-0.6091251728338631	-1.0730279557187168	0.6573478281002789	-0.7574714103115904	-1.2485061776658852	-0.08326359861972477	-0.6376082701827185	-0.04545964335199284	-0.49661226884071574	-0.16118329773200937	-1.038414381197747	-0.5226328650830185	-0.8933441061541626	-0.09670428477230947	-0.014365125184450295	-0.5204224711380401	0.41395498360944666	-0.5293840162189815	0.26862330974234233	0.14586615972645733	-0.583350464235271	0.056659236153649824	0.1454544716948434	-0.1608944226690384	-1.1870990846040472	-0.5423652273340877	-0.801354322575607	0.87337086315116	-0.5886237440460187	-0.09167612734591041	-0.282799293612777	-0.2858421451683792	0.43266497004348486	0.3723585125644657	0.4101777716921734	-0.5216854843895642	-0.19667066202114672	-0.5792562358930655	-1.172314421960874	-0.6336921945838342
-0.4301005304200829	-0.409882743122998	-0.09147721963536938	-1.3578042735716196	-0.2623002826783899	-0.087955617588006	-0.1073123121398214	-0.08584161142040407	-0.19916350520532689	-0.03206424702971104	-0.5305929655857291	-1.0609657381303443	0.6709652882022172	-0.7568671483940868	-1.1699278737976364	-0.0768950940596663	-0.6075337965382817	-0.008210642317906552	-0.4950243471201321	-0.17768981884259497	-1.0169590965644386	-0.5405457163694526	-0.8858103167599459	-0.12458944596160973	-0.004204172150092245	-0.5758897618258189	0.42470949520780304	-0.5402499622496265	0.24574011092083334	0.22442158238031182	-0.6058405022728836	0.04608103803874832	0.10546318982653143	-0.13914038926001387	-1.1875090954270915	-0.5554957318825935	-0.8108146297682779	0.8647846955473504	-0.6240835600282095	-0.11197513276520694	-0.31927829883144565	-0.2862696625949614	0.3757225446883662	0.3221327163474711	0.4163632087298691	-0.5567329171597218	-0.14774432043974456	-0.5616117531877471	-1.1917674900020792	-0.6345232612422803
-0.43104299975283844	-0.2037093243255005	-0.057731360457404304	-1.2660415555349585	-0.2927017274653237	0.062289370434054116	-0.05586211715340279	-0.08584464504951246	-0.20204006520531248	-0.016881464269593846	-0.6559077332216786	-1.0277507194313102	0.6600355968332474	-0.7383495974735288	-1.1057213063374352	-0.05385205500251562	-0.5648390890720463	0.008279574490864127	-0.498714217606555	-0.1441219742234666	-1.0290780356090146	-0.5940017901194956	-0.8391431568742181	-0.17057677668645158	-0.016935681182092648	-0.5798561866338809	0.43515700430514126	-0.5185062815431574	0.2253400979517619	0.23953670725504533	-0.6509809440996308	0.04502093335016482	0.10346102613695693	-0.0967530689723701	-1.148660308742706	-0.5769910356053278	-0.7662849554346558	0.8230920786230819	-0.6737195778192447	-0.1564091421398269	-0.34635074460289894	-0.26956153385831266	0.3314625632932833	0.29247689889473094	0.4370454412008753	-0.6414960173823893	-0.0473587870504115	-0.5117189041399647	-1.2126396146327787	-0.5964350887940427
-0.39463956344025675	-0.2521235119990962	-0.05626405806095687	-1.208142738513608	-0.22494115765248002	0.17143452609854665	-0.039810448430685486	-0.08560906996001799	-0.2151729815446291	-0.08326723566240632	-0.6056023892577354	-1.0171682615393505	0.6167736759012141	-0.7323360395570229	-1.0365210235857905	0.01986266246573285	-0.42127903037380837	0.06100293742120384	-0.5154045496802739	-0.12196818292772564	-0.9940979856718795	-0.6291960358639863	-0.832970490368951	-0.17042176602581824	-0.0626575495945667	-0.6266723271044832	0.4430226994143765	-0.5322015488993584	0.2033226330292719	0.3347243000407609	-0.6798973387901975	0.048374682797509956	0.04054735598576439	-0.09416193282560084	-1.0875433223049629	-0.5625697896210002	-0.7755444300703244	0.7922275928148563	-0.7248370335761466	-0.14813004183194162	-0.41355734173045455	-0.24554657411056255	0.2483435834820253	0.21528286925171364	0.3902948479845137	-0.6828707102733949	-0.02775462724565996	-0.46862335964062707	-1.291733733585232	-0.5564241500559448
-0.41214063331823503	-0.30414587735936294	-0.02928833012188799	-1.0390330706423008	-0.22299545503023918	0.3335859445149875	-0.04806276283101176	-0.15236340281954627	-0.2655126713710655	-0.18965074962340966	-0.7693941595934961	-0.9469026121669712	0.5960553567143048	-0.6771498888348132	-0.9689347715783168	-0.0014408340691633077	-0.29387791431349364	0.10452179133288811	-0.49425670010742745	-0.0568946920195715	-0.9500526825932406	-0.7106945430773808	-0.8283265153099091	-0.22535822712085124	-0.08959833903324993	-0.624826824173528	0.4680542419255286	-0.5054140389246824	0.19747500400254575	0.4077350684036597	-0.7339540718896118	0.04235329286331948	-0.04672254160713549	-0.02910045582822589	-1.079516991031131	-0.5428731365537541	-0.7542252280082418	0.737446002611964	-0.758865792953116	-0.17941047328870524	-0.449914264192384	-0.23895294809558099	0.19748438113396385	0.17337944648190656	0.3824135861453935	-0.7110273482691022	0.029127964860235805	-0.43085044979531206	-1.2857336851121686	-0.505815238670571
-0.41669416471793436	-0.3081738817969061	-0.020163992127499003	-0.8803051889774208	-0.3081376465285716	0.4187744222251316	-0.08417327797550796	-0.1660403541843199	-0.29603363660300436	-0.22720057844205171	-0.8532627028449952	-0.8821410214293897	0.5629852603444128	-0.6982004311028911	-0.9282412867265407	0.022200605563690502	-0.1638508419717729	0.1773683055770629	-0.5109906103958408	-0.015459939967477021	-0.8910862584957797	-0.8024322992260892	-0.8196408552307798	-0.24575727947063802	-0.1276339325815103	-0.5926635938036491	0.4688152090641151	-0.5087881435028491	0.15769366942302443	0.4871553340459597	-0.7702068313376702	-0.019416622457164984	-0.16488612159185517	-0.01624095140891893	-1.0686562565794273	-0.5467341578051235	-0.7477031732659951	0.6587626572331442	-0.8380081734835162	-0.19944944282302918	-0.46691099939967795	-0.21215122030622968	0.13316071833891505	0.13799888981136263	0.3924564605222711	-0.7823556629246935	0.050118374889091676	-0.3911995491808706	-1.3278078663398802	-0.49348074158084715
-0.4266302928255836	-0.299723702250167	-0.09553555895500612	-0.7642945630015527	-0.30533005656847517	0.3777932443243588	-0.12698076206241155	-0.14043611083229585	-0.35282084280285836	-0.2542568259018884	-0.7879695427639225	-0.7887299150877595	0.5286433339118563	-0.6880583008235566	-0.8842817580443872	-0.03710976618201339	0.012846584630098056	0.257226650293453	-0.5336646907186727	0.06770450986509605	-0.882647597039026	-0.8803154649164002	-0.7906776781896706	-0.300495245419376	-0.12051738530455987	-0.6175859168655596	0.39831466119343445	-0.5062681519083582	0.13560563058509414	0.5753644042843754	-0.8006771683186082	-0.05770414449509668	-0.22438847493678757	0.03165225197331648	-1.0827893162165787	-0.48547517491351255	-0.7240811455169825	0.61566785299407	-0.8880255664580361	-0.22669753926595893	-0.4848721471285621	-0.21493784984047135	0.11492522642952858	0.13035525946534535	0.4192022427595221	-0.774709411496886	0.04703737446562177	-0.37730849860230004	-1.3594640529551578	-0.48098539128197376
-0.4200125352161625	-0.2885773020144874	-0.19629916564382724	-0.6774045065967855	-0.2856162930141638	0.30891340020385716	-0.016562235313817453	-0.02346612912979964	-0.3587853399959958	-0.2966434748760633	-0.8080268410956657	-0.6876071683170923	0.5049216809725862	-0.686423327914335	-0.813239933382877	-0.006560814031378244	0.09649280241565147	0.3285971546630476	-0.5113540104938814	0.11470608283764357	-0.8590352265659634	-0.9807702593676465	-0.7608165565399919	-0.38134654310952404	-0.137821469451947	-0.6003629628518089	0.32177581888032797	-0.51102743878885	0.11846032053986391	0.5626792162050928	-0.7899049734743435	-0.11298094795402983	-0.28030611574498215	-0.004336250007012316	-1.0557630804177136	-0.43243510126535406	-0.7576443848376312	0.618480759199357	-0.9829120384999342	-0.25619509617308533	-0.5323306746966485	-0.19803150322388463	0.056249017061865504	0.13007046579242273	0.41758504913455796	-0.7713563484900654	0.07974733585685613	-0.3406186017601901	-1.3560814647481647	-0.46859918176733456
-0.36844881712878375	-0.2297292533962767	-0.2777516209408582	-0.5353625408042705	-0.42834903299818966	0.23384207883967	-0.043903105547612696	0.023709671665044996	-0.33030431114380593	-0.29511018750117796	-0.8757206276399028	-0.5939272461618044	0.50236188459502	-0.6656942885936158	-0.771816535563007	0.008181949916449398	0.17183358813936706	0.4297459115734821	-0.4591233474789382	0.19692224248322687	-0.833566117497654	-1.08704156807306	-0.7365717822800252	-0.39374124926046117	-0.11506769890819421	-0.5918468331739157	0.23161753830069562	-0.5428019910093236	0.0956694165983852	0.5256640599369031	-0.8117410467921824	-0.11548619092378196	-0.3279125886046932	-0.023923315750303188	-1.0841930846150976	-0.38125322251581084	-0.7915772910375367	0.6056663960128107	-1.0183329804920604	-0.25508437241717136	-0.5418276165086822	-0.21487538302204273	0.08592131346871591	0.10462529892845593	0.41421560475078484	-0.7477746724203773	0.11981385633629682	-0.34350214799488116	-1.3280922362727465	-0.462577479461614
-0.49047456250444554	-0.19388071361339543	-0.22445530721560897	-0.322688402088396	-0.5552904271972372	0.1932290326394135	-0.09088950115715222	-0.04181594488099838	-0.32751434735595863	-0.30715900515955835	-0.9081261957416753	-0.6440551530731191	0.45733262491962134	-0.5878945139323168	-0.7141284468829476	0.04853500168363011	0.21581894637533594	0.4819501113923724	-0.44342314720633846	0.2721815296621366	-0.8103269376603613	-1.20430340813949	-0.7103481637694241	-0.43152386275846605	-0.11194592305726907	-0.5460795373997291	0.1457619467272029	-0.6046061765375912	0.04474203379454592	0.489875694884278	-0.8302066028434893	-0.1741175188290572	-0.41145524487285295	-0.005022279595687252	-1.081861082758801	-0.2948515569297604	-0.8104428684591116	0.6075752091123714	-1.046866698425093	-0.2816988303975336	-0.551912769967132	-0.23909187097558435	0.03905231015802033	0.11628047431058797	0.4303762396795234	-0.7406976674173833	0.15984573435092492	-0.34367244470884334	-1.2969372320253405	-0.4680135226704503
-0.5713561987125081	-0.1659610684949183	-0.23899658635932086	-0.08619169742860504	-0.5814909907253413	0.1893605838731392	-0.20069265272512812	-0.17778609725865263	-0.330423026112668	-0.30596329701518854	-1.049639104150231	-0.688720431304758	0.42119014421149775	-0.5005946243403506	-0.6730938429674278	0.07274354962033396	0.2669630608900204	0.5237462069757289	-0.4348737470863643	0.29657036257064867	-0.7184378904314611	-1.2788147745023806	-0.6823025726103743	-0.4642711339968887	-0.09711618057577306	-0.4689214570472669	0.010008919430545205	-0.6213822613146348	0.023507907399546106	0.40994092802810284	-0.8136840341241006	-0.18307251481496215	-0.4365743166595437	-0.0020602797059571616	-1.1031191065928412	-0.20169742853346356	-0.830633172799271	0.5217281078493851	-1.0982651014040623	-0.28272567345395344	-0.5795104826650134	-0.32492886969820034	0.0712089666883249	0.12367897299160288	0.3845523293809653	-0.7511637390472292	0.1562473034816882	-0.36647380773552235	-1.2015696116107286	-0.47996243886379303
-0.6274418836658509	-0.18227600250801235	-0.24248104834480522	0.14297811750658	-0.592200657809227	0.20540498783970174	-0.2761252384529867	-0.21642384545232402	-0.29837133744764066	-0.2377328872917624	-1.167022778440685	-0.6085562524124932	0.35300358130168286	-0.42503339767477033	-0.7160811779420663	0.11817210528465025	0.29010591518316153	0.5712524815390754	-0.41499140390208195	0.3391300073459659	-0.6563398900977974	-1.3183171991577056	-0.6693299094668277	-0.4644473849198757	-0.1172567367364306	-0.35921063081618526	-0.1087654725883497	-0.6735917746932858	0.026762929662369716	0.3033352750512866	-0.7945580698669474	-0.203005489017049	-0.47505930933732443	0.031132465394065622	-1.1131308634102246	-0.13422372952399758	-0.8449182320059162	0.5076772882838606	-1.153323475901959	-0.265440475652512	-0.587550739403268	-0.41268408452229305	0.04391691941492294	0.17107802721999182	0.34352242975880826	-0.7656221812071469	0.14261032203167684	-0.3751291733551369	-1.1511151584387074	-0.4776631408395007
-0.5689334718590187	-0.18056520849820426	-0.29607901113315327	0.298256543190974	-0.6541007994960075	0.23398785522290516	-0.31403549597162417	-0.20448417074262237	-0.2876675245724306	-0.17801763129628465	-1.089246061517674	-0.5967797876687168	0.2855524752389461	-0.3589129156754392	-0.7498943015613673	0.12771406800090812	0.26354490474087816	0.6358694426539877	-0.3328564388050118	0.2841278147857741	-0.5945191132218887	-1.3239082482557183	-0.6118463778453914	-0.446262487635814	-0.10163336191393504	-0.3290416283561477	-0.15311176238188656	-0.720547543848031	-0.001982901204422649	0.217487708356841	-0.7750291498216342	-0.17842900381717355	-0.5226527240374202	0.06954404806627983	-1.1359578838849047	-0.03586615127405722	-0.9246144317569083	0.4960093428829949	-1.1783036759551675	-0.21927016247554354	-0.6051512978761837	-0.5203551199853911	-0.042144190665758904	0.20942187001242907	0.27749383763700997	-0.8276325087805201	0.1116350765496106	-0.3677696213662186	-1.1179397136737963	-0.4918973816343525
-0.5428654351539286	-0.14381870594262158	-0.3676872339252951	0.5511503217516934	-0.8346418070200612	0.3159691465982422	-0.3341410753215454	-0.2636464192923321	-0.24236773818092344	-0.09810911359735527	-1.138472769357384	-0.5638536649470741	0.26365778135163026	-0.29103468612133093	-0.7592289653386097	0.129747039695304	0.19108411866253175	0.6630528663527927	-0.29107960348635287	0.26368149753917386	-0.569297578333517	-1.3363427954374292	-0.5471495744808522	-0.4705142913680236	-0.001274902617498086	-0.3002251855439863	-0.2721820164184196	-0.7513225473099931	0.005613640990759089	0.14241698785080353	-0.7508469676151368	-0.17966818024369344	-0.5712971687239395	0.09922907846281838	-1.192385343548263	0.013708066520245882	-0.9704730218689374	0.5555849930428205	-1.2260508948618356	-0.2068205736219117	-0.603609353906332	-0.6294764798441352	-0.0790518908919875	0.2534116962304369	0.23697111031357437	-0.8724432537175678	0.18502552439697845	-0.37220334038952085	-1.0174801432457765	-0.50722469432327
-0.5043220872323377	-0.09477302886458742	-0.4474311984330502	0.7005220452032821	-0.9471154062307174	0.30907375952059973	-0.4065741388021052	-0.22582313156816372	-0.24722326724991978	-0.02351839743566836	-1.0202015711175374	-0.5096669588838483	0.22609706028700768	-0.2461000974328383	-0.7712802636197169	0.15204201390931668	0.08036897867637145	0.7207413454099549	-0.22772345950611955	0.1976405833819768	-0.496487269668754	-1.3038724940332422	-0.5597335900007356	-0.4415706092970676	0.11355406792663134	-0.2922367912932075	-0.34504678597129124	-0.7735681346080622	-0.018068325162110356	0.04145151444213356	-0.712658846189807	-0.14627650300576073	-0.6053165957287985	0.08390003625465933	-1.1428665737160872	0.029991036365855428	-1.0306281905521206	0.5662749177112305	-1.235891579731281	-0.15493630224104418	-0.6304537466628879	-0.729501025333915	-0.13241976511744497	0.2766904537620301	0.18428574905718245	-0.9212579070243111	0.19107485862577372	-0.3753749729632842	-0.9653477503593718	-0.5476222977050618
-0.49094736050857846	-0.11023198278006804	-0.4486980335630874	0.9015601543719866	-0.9473202627967454	0.3301159688468321	-0.3936472254282186	-0.2045559615754721	-0.28662773879857834	0.08663834876470941	-0.8969362433307795	-0.5294223652268012	0.2088796791503335	-0.16068696222678575	-0.7123288463616554	0.14767289457518362	0.025428523716117413	0.700124801664353	-0.2086181990733361	0.17986972071897628	-0.43938662258898187	-1.2561095039805843	-0.5492712120264807	-0.431054641914537	0.15669533698372085	-0.2846561970869345	-0.4017318452003395	-0.7826669999127838	0.02785411097033408	0.030600949507212233	-0.6748608473017906	-0.09675574626382816	-0.6419553234621105	0.11214564187107512	-1.1157570521366404	0.05809053045146402	-1.0686127714144786	0.6409905725687701	-1.206705958793696	-0.1220695118307104	-0.6992909038662708	-0.7862185418410108	-0.20300356221151183	0.265322231302536	0.09307272456010149	-0.9383133361703984	0.2470848702048622	-0.3728042974356399	-0.9016410298738433	-0.5687600396200523
-0.44539417979437734	-0.14675341154976615	-0.4828058915781062	1.0544115563706231	-0.9554375448154149	0.33103219433143094	-0.3921265657559121	-0.17916345174599568	-0.3181085273209189	0.08191542708858827	-0.9199541345883577	-0.5273106960060889	0.2042790659882466	-0.14385947154740986	-0.6918160843439715	0.21902655883322839	-0.07824958884285435	0.6568590808342669	-0.1652547219286049	0.1270548128345487	-0.39040907813026504	-1.171032030584314	-0.5746726515507536	-0.45610368398277945	0.22105613979603156	-0.25506030189914586	-0.4101535965349468	-0.8226986793829025	0.03651990652991855	-0.03958625177224913	-0.6440700244008911	-0.050468758556342565	-0.7000852734139624	0.06647939823989979	-1.0122107856943572	0.02573352775635098	-1.078585399434776	0.673723067184557	-1.1955747746200291	-0.0841019402762461	-0.7259049267772058	-0.8357382464784331	-0.28076565296136236	0.22858555216631413	0.037266547979797796	-1.0014222606901224	0.2830250483688	-0.38180707857209467	-0.8072490654167526	-0.6136095001768351
-0.4369527762854258	-0.1598811608124832	-0.5414937733760877	1.0614596255062352	-0.9959037306535465	0.427082680575109	-0.4234898014187465	-0.2865699176840998	-0.2984001056399529	0.1472538746054936	-0.8085311914029317	-0.5185569808348548	0.1849250145375299	-0.09238953712087894	-0.6415992820604632	0.21263626653015272	-0.11940306407394537	0.592026203213911	-0.11492300134602476	0.09125145412153744	-0.32767917417542475	-1.0451620691441406	-0.623126762581252	-0.453672550417055	0.26702857445315203	-0.2457202364642374	-0.4450858954134297	-0.794924724309115	0.05656768859975447	-0.020404077561570495	-0.5833646036811269	0.007778404694616247	-0.7678815509944027	0.0022036704836474684	-0.9366552688693925	0.015320085464304481	-1.0607586592489597	0.6790284884585781	-1.1522501520643071	-0.090653233465995	-0.7431418745052383	-0.8775641443974272	-0.34750420107326485	0.18047780945255185	0.01132722292292453	-1.0079713052727404	0.31742354031305064	-0.39194678509982184	-0.7745716608105105	-0.6393381763287427
-0.47792177921693774	-0.24900688146657432	-0.5345413729558716	0.9840334523961142	-0.9464459994326166	0.5474599780527617	-0.43913564935233546	-0.3672031037147925	-0.33009157143098056	0.24645548455787836	-0.609978691935402	-0.5132025043848043	0.13189584108272884	-0.09190589121848006	-0.5878298727410499	0.23397682645261356	-0.15418202177717494	0.5291248496441354	-0.1175487439744695	0.07041491593607893	-0.21645305224634578	-0.9823867283751495	-0.6627419857408172	-0.5023225859280591	0.2726554432818108	-0.18941980568483746	-0.4366958670618242	-0.6965158373570035	0.08494649252772582	-0.012517562604384344	-0.5571675734635885	0.03833767196198369	-0.8343115703167612	-0.048501776142753514	-0.8151413150002288	-0.011987072479234698	-1.0514834763889598	0.6525000744213644	-1.101428707723684	-0.06928785511497156	-0.7624041451147973	-0.9482253351349357	-0.41808848845120555	0.1629557253055983	0.022175983065079296	-0.9655527854210699	0.3193589673818059	-0.360122890094993	-0.7705684862859322	-0.6655461583041153
-0.3649931706866689	-0.29155049174046166	-0.5343987602963567	0.757977394883502	-0.9595790791154737	0.6397204901396653	-0.4234677316805927	-0.40768958685482365	-0.3097325440220854	0.2926939251016508	-0.49976764438126864	-0.3938957048271646	0.11824373344351997	-0.1292234873600273	-0.5621353434562393	0.21394720752561786	-0.10623535175681154	0.4473917460229502	-0.06539443595108567	0.006197875790163629	-0.12962239133682366	-0.8920096068726785	-0.7408533179424415	-0.5226441215647519	0.2555918302514447	-0.17323457251245422	-0.41019877678232086	-0.5929012619288009	0.09924010544678899	-0.020075820501623983	-0.5084172030996673	0.09702826497995024	-0.9190881979466686	-0.1385678013216467	-0.6890311950300745	-0.04276851097480868	-1.0456860943958524	0.622666474644874	-1.0721250839314311	-0.05339772177772547	-0.8022937302539248	-0.9604084423386696	-0.4803155550577107	0.09453614781323401	-0.011868674739508978	-0.8649958701616379	0.3251354053182259	-0.3041686303755079	-0.7775551884487264	-0.7036830596695992
-0.28014016028128774	-0.3325022589172899	-0.46066152789310477	0.56936672860687	-0.9734775363181957	0.6053791114318297	-0.44301556650038976	-0.293908776698702	-0.2851838853258685	0.36695165511826333	-0.28450012988050777	-0.24415116365892917	0.09622864634958084	-0.20697321586123926	-0.5462683075882605	0.20044164253917268	-0.09360629585659795	0.37759000275796173	-0.041337647431505656	0.04944810622762873	-0.06415589156159049	-0.8230006744998122	-0.7863320290033828	-0.5361168677837795	0.21166987132466897	-0.17859358599224034	-0.3748803598625037	-0.4867089632326607	0.12885698661531492	-0.002669850805992792	-0.49987431936590215	0.12493756408608511	-0.9993526416381278	-0.21856090424732164	-0.5688546495987724	-0.09460700084187446	-1.0352673528045528	0.6298519911253326	-0.9950407234003888	-0.027926200257160992	-0.7815735645514681	-0.9770791879394128	-0.590244791249663	0.03447957175611421	-0.024882209249652926	-0.7590031867341838	0.3372522693443178	-0.25601707480957386	-0.7765936724326198	-0.7598943938156356
-0.24950151953561023	-0.3502959160417924	-0.4770030867050042	0.445816548737166	-1.0430760184916719	0.5259086898495174	-0.47620550947028323	-0.29694605995130663	-0.30477294395974835	0.3531436104394131	-0.20426530012961827	-0.27463269628660675	0.09125668982432861	-0.2544769071969765	-0.503692739708719	0.1681381429654355	-0.06528996537355594	0.3113040999232825	-0.034268242941425726	0.005694004971531596	-0.029117816849496204	-0.7641507285643259	-0.8509497287410441	-0.5358641143531518	0.1887811108051058	-0.15679227475474747	-0.3099974154396317	-0.38137429971906844	0.1358111252212309	-0.002177465216072995	-0.5466176052139118	0.19145455375517373	-1.0223711670320224	-0.32536445548172555	-0.42236785741780325	-0.07948122826912332	-1.008380108824595	0.5894183021409729	-0.9017909760596993	-0.030592613728608907	-0.7723473823114285	-0.9361341968168689	-0.6111535006310244	-0.028275952799907234	-0.07983075525268053	-0.6554706765367821	0.3608631225693842	-0.20376501582738374	-0.7349908225853528	-0.7999904682069126
-0.2968039014943042	-0.3698038657323607	-0.5166223473494204	0.383922972138287	-1.0580582561983776	0.4506362892126486	-0.45729754757424923	-0.33114708144835353	-0.2913819810182778	0.3406190445048662	-0.18166620677698	-0.26195668921075893	0.11682929663219084	-0.315434167897103	-0.4706576414827047	0.13719455038026487	0.035238569375010784	0.22294572602511048	-0.044724369978269236	0.044480754804122634	-0.009105462230933304	-0.7419835652650695	-0.8863752220464051	-0.5338862657432019	0.18543548197032744	-0.15106282727082215	-0.22818153834162808	-0.23129084177621193	0.1394303003720219	0.007652164625625316	-0.5740491831116725	0.18358446359999586	-1.0736230056172718	-0.44755629437769995	-0.28305264260446705	-0.09731447701667188	-0.996724606370966	0.5448149071112873	-0.8182670491075831	-0.03316637637517823	-0.7753375530841677	-0.8802568659429907	-0.6439215443161576	-0.1442566418939984	-0.09157511333109936	-0.542118352738585	0.3449557219675126	-0.15245535688649312	-0.7054791937510981	-0.8177089635264176
-0.326668119308528	-0.4147614798237688	-0.5475822693327361	0.23097848518091216	-1.0110363124433452	0.3684291053379016	-0.4539025783451683	-0.29443837663707656	-0.26087903884171704	0.2637402815756949	-0.18434430781140723	-0.24576549522480637	0.1084711370969594	-0.33775927171394093	-0.48520689137099726	0.1324208117112963	0.12235680895139925	0.16537425978380138	0.0021795180334725885	0.06842440147108542	-0.005906646636172519	-0.7005840250107389	-0.9519419977880039	-0.5120611562935881	0.12457149158871417	-0.14380911067522306	-0.13549342856908356	-0.10549220282255607	0.13269948616217517	0.01636766775115031	-0.6124777380472151	0.1898752243976802	-1.1104685892906925	-0.5725500839648785	-0.10526648988677909	-0.07698988145244226	-0.9898046099456662	0.4375988114180342	-0.7557146145937239	-0.01320297950196205	-0.7680192388307058	-0.7360153020071182	-0.679212367401788	-0.22839407992943608	-0.1548155273673077	-0.4590293652433097	0.26937226267329806	-0.06245552375176513	-0.6734066644164286	-0.8585037871994772
-0.32893458683109833	-0.4870457337480455	-0.5387622419129766	0.02780420185201444	-0.9108006960907982	0.30514489271826595	-0.4253956518198197	-0.33186616186084245	-0.2419451834026781	0.2708933972291164	-0.14453367820137544	-0.2937095311952305	0.14507730453900214	-0.35640620681651214	-0.47782151376822257	0.16598831387271898	0.18050233208148045	0.08294743732577113	-0.020153994196112825	0.11951310567049829	-0.013936887800411631	-0.780595612751718	-0.9652198955407428	-0.5224698068521761	0.0163765729909333	-0.17737183999041567	-0.05575543889552439	-0.015284506283614996	0.12409436500953133	0.08666336077076377	-0.6054599252429286	0.15341267234629624	-1.1413304865014706	-0.6761198823835965	0.0034931735763880202	-0.027267357601599363	-0.9755122202343328	0.4141064322207916	-0.6973817864137939	-0.05856964240605837	-0.7441027720399217	-0.6358772800706245	-0.717183746401905	-0.33793702282091986	-0.15770218948060394	-0.35744932162947796	0.2295712149039068	0.003341735284460817	-0.6151171125968119	-0.8656957222863196
-0.3440145924528813	-0.539371307317276	-0.5560545702710236	-0.254589560353112	-0.8341014818861454	0.25898837256799084	-0.36522887536953996	-0.4775414411885948	-0.18556443371801185	0.17537491472520922	-0.14902123898584646	-0.27099288539859084	0.1563329691593279	-0.3796181913246638	-0.4994421305606271	0.1476569419288919	0.23320067657315652	0.034367152274055665	-0.0038302902363368725	0.1588908930294223	-0.05839851389657905	-0.826054691863324	-0.9750794213331277	-0.528795295851184	-0.008204156803564388	-0.13170156493899046	0.04368223906123963	0.004813956679748016	0.07924810125280735	0.04451431972180438	-0.6501969968600683	0.14649631122192192	-1.1794434412030665	-0.7792540752139336	0.0875993459635199	-0.006279922020659879	-0.9551658808658189	0.331616125112445	-0.6493949212841932	-0.0537243982297836	-0.7191342292150537	-0.5534482825914069	-0.6762417215895885	-0.3787916184528962	-0.14056240302960055	-0.25849716417038887	0.17755087891010973	0.04616490724503845	-0.5512642793833447	-0.8891184992911254
-0.376599638334244	-0.5872163965063557	-0.514835707927827	-0.49121054217318905	-0.802357293317618	0.26620222253123044	-0.31072546047608224	-0.5580061780684284	-0.13727595683240218	0.10385584327645699	-0.21896551932883268	-0.25863381747943587	0.14254768504873622	-0.38218901209762185	-0.5429705071505394	0.1086772874538692	0.29500356429367736	-0.0181864608143968	-0.017165521903698917	0.20535904694149112	-0.07869702198847203	-0.7935108211123064	-0.9171366639206155	-0.442235990679679	-0.08747365117238866	-0.079678148076291	0.18190105340333743	0.04112121448169811	0.043412944943582756	0.044067834483485634	-0.6490013909819312	0.15142327692861335	-1.2067776878449745	-0.8593751320083711	0.11730052222346124	0.022015860810729253	-0.9463043479132034	0.27756833928827895	-0.609638002057846	-0.101563645783143	-0.7260424181651945	-0.4504649317023791	-0.6583341821455266	-0.4023615337618355	-0.13988762528490986	-0.1330684755591868	0.12994603672851987	0.13130048877877998	-0.5040387603882913	-0.9322443404532358
-0.37173740976499553	-0.6562032611581502	-0.48491177930779433	-0.6437542257288577	-0.765669882189788	0.22347592181644704	-0.25883639596789915	-0.5405506761784019	-0.15785614482331728	0.03715756638184825	-0.25132349382822555	-0.2645612969378449	0.196828235342589	-0.40179480875055196	-0.6181792638477515	0.08068917171464575	0.3175377743291842	-0.06796090344218778	-0.05910725669014638	0.22240732849063444	-0.12120877444074774	-0.9045544018692645	-0.8871606402588723	-0.3646466554669622	-0.10422573891821596	-0.056747308076873046	0.34044545742015503	-0.016825299601961406	0.034877333243099384	0.018217591012710303	-0.7024135467748207	0.14048340282978405	-1.2028131171684622	-0.8713114000515281	0.1475350068894878	0.050773019101134055	-0.9241002492138055	0.22298466386695695	-0.5765836449765362	-0.09076351505352934	-0.7453837196312482	-0.3702526059795117	-0.6154117267917448	-0.4252745825785591	-0.12532073056573365	-0.0886686445248867	0.08339385934852418	0.17721199739601487	-0.4572874007619652	-0.9673718958704576
-0.30956706537694456	-0.6609846213764269	-0.5364426126281194	-0.7394570623630154	-0.6742328205677252	0.16773497248373326	-0.267655873758127	-0.5725209902145114	-0.1679834169422208	-0.18412913305706588	-0.2749281148885657	-0.2875027893377049	0.22314468146622404	-0.4057320524264337	-0.6647435147759901	0.062355363077518544	0.3202385551110112	-0.09741133436400955	-0.04524322635603594	0.21526571590919427	-0.23071610551140326	-0.8331279475703315	-0.8247761555656965	-0.27829007755833524	-0.12320936756807595	-0.08037272447479829	0.4710969682630485	-0.04017612861469864	0.0024844382875896243	-0.012488353289728998	-0.7152509556501341	0.13697815282094053	-1.1885360210875306	-0.8900193805338231	0.19702250425437456	0.12131003695603193	-0.9019903998603939	0.19208400773268797	-0.5253237070493715	-0.12887935269947443	-0.7485218211725986	-0.21566833889276965	-0.6234523823362368	-0.45021846257450526	-0.13862936923068706	-0.00841045903080922	0.10140439681795041	0.18774357799756553	-0.34316770426589394	-0.9939483006908019
-0.269374520197458	-0.6716820402257565	-0.5948935200931958	-0.6594821149205502	-0.5131313910978944	0.11174868250412136	-0.3204102978223382	-0.5585136214829353	-0.22253073518822641	-0.2766710201079598	-0.3455570466140581	-0.26940536079561117	0.25353668386909894	-0.37709729996886543	-0.6729759029819787	0.05812680247269721	0.24591109333820146	-0.09619140610825244	-0.06458608862401849	0.23588268364150577	-0.3332074932821688	-0.766759435649844	-0.7178015953334572	-0.1801945552963252	-0.11502843145022752	-0.10210501724801609	0.5972654034176743	-0.04279551099341965	-0.01947969702459051	-0.04988656885583784	-0.6717582535015395	0.15499135939401665	-1.1185753240362026	-0.9104385682500133	0.22046707535888044	0.15654751341810652	-0.8436992737978267	0.1567430981161016	-0.4699243043014906	-0.12141707643129271	-0.7587533632184305	-0.10463197630325179	-0.5802460368034151	-0.4471375541655112	-0.11920062086289818	0.03927055287935317	0.02876292678267065	0.22382236386795468	-0.206401006270828	-1.0213362349697293
-0.26320938609065525	-0.6902150589059636	-0.6496867344410399	-0.5875603274646751	-0.49477186045120486	0.08205483281193227	-0.3742847244527904	-0.6336374474789933	-0.2888640039951587	-0.40201431389258746	-0.5073456680054883	-0.30922531667891084	0.24280104665040572	-0.3133814864343838	-0.6656891350655805	0.023590650600969914	0.16732149704421317	-0.14118376247703357	-0.03517476664755851	0.1803006861270981	-0.39584281224653345	-0.7088297725459456	-0.6798589497209397	-0.07536179483372978	-0.11020606663847252	-0.0878210964949331	0.7362957990333554	-0.033295020552309464	-0.04857179779625172	-0.05361284285412672	-0.6390599868149305	0.18573484157448222	-1.1128227107944624	-0.9182325055527845	0.24781362558322567	0.20482825100280957	-0.7689626840756206	0.11863089911724378	-0.432787023341742	-0.0972502980401668	-0.7721202664681999	0.00422635808277855	-0.5424054528885703	-0.42517230232890635	-0.08919167745081306	0.03419323619631754	-0.010463320854004535	0.22941568470167822	-0.06878355513405804	-1.0234413436663232
-0.23226522448071069	-0.697880395665655	-0.6838180692056859	-0.676524774527093	-0.36575998893880785	0.030808784145053496	-0.337389352703234	-0.6793512045142431	-0.3012635290943593	-0.44340235581512444	-0.5826767315640077	-0.2972014972837129	0.24287879404754653	-0.25120593663505775	-0.6270300684694105	0.011291120551069135	0.11857496598712047	-0.16180773560776873	-0.00835422540422123	0.21772293473821386	-0.43658983643097116	-0.7108358814088581	-0.5924338729113796	-0.0045074087450923065	-0.08073476520839236	-0.10110618174409991	0.8736167139403411	0.01137725714286178	-0.09036997095171428	-0.10224287445740807	-0.5253006085740284	0.18191046811502204	-1.1303883117964315	-0.9285925506631603	0.23982450424684787	0.22004848774452465	-0.70262266386583	0.0819476501735567	-0.4021744466073588	-0.0703181242844702	-0.7667763712527899	0.10007538887500819	-0.48273385654607637	-0.44330431769795775	-0.03437176333626324	0.06954573284415437	-0.058742863652029645	0.18989627537969328	0.05540566497383763	-1.00110513222864
-0.23377744357334235	-0.7255341505085788	-0.7248120005556535	-0.8615904006644654	-0.22909538563981355	-0.03361643447019786	-0.36236359727159045	-0.6751490104418378	-0.30382243225725303	-0.5752416026514927	-0.5840102552902671	-0.27668402478235643	0.2272410891363416	-0.1925616009677647	-0.5877635250722106	0.06704653503524753	0.03193126896642926	-0.19830865302132947	0.00970402807031761	0.2688464935058076	-0.43667228798298324	-0.6459465005667744	-0.5545472054904549	0.044459842002401544	-0.10110026152049434	-0.07915951398512672	0.9460792281568032	-0.0015955006142970019	-0.09194324767902953	-0.08987439880418316	-0.4431442640163589	0.25459938540225746	-1.0980330156034086	-0.9273017632837718	0.22054948798208565	0.24957068032930319	-0.5706128410177073	0.01963618268866053	-0.387411787348818	-0.06680694432494458	-0.7595041563551276	0.16436634920648868	-0.3916695260493178	-0.36555178106947406	-0.01876692482990125	0.11013877185317429	-0.027096627276073315	0.12838337761111066	0.21489367771554962	-0.9743982083632625
-0.22738860327815683	-0.7027305608236573	-0.7544146625546806	-1.0151434360023217	-0.15022366001668414	-0.09136869545764757	-0.3606297724030002	-0.6345424231675584	-0.35659831941202436	-0.6180664269569942	-0.5649143735225572	-0.2700779961637891	0.22448786729365064	-0.17372221691782885	-0.55668211074575	0.061943971017778335	-0.08060417976972188	-0.22118280117438896	-0.008358992935401235	0.2560022762012851	-0.3719529825307828	-0.6278194925379379	-0.5001271616335395	0.07857504987999714	-0.13598073941172448	-0.026918905056495784	1.0503576349640265	0.017084298914944517	-0.12077019064773134	-0.12480456637381403	-0.34959765646653895	0.31068782417438157	-1.0310804075426	-0.8753524925660783	0.2080795647840155	0.21600270569209354	-0.4520604633969751	0.006410170975740466	-0.3682060695421935	-0.04963560094864599	-0.7847986095253082	0.1722693006503222	-0.3764413089022503	-0.32153718030210493	0.05524783840409	0.16309272938254823	-0.058100116296330426	0.07603016902406044	0.31656928310511656	-0.9160570289241907
-0.2265643768724838	-0.6676178840402222	-0.7799293537390292	-1.0762700722970924	-0.08057846196698873	-0.1373621875190376	-0.320590620368897	-0.5963216197163967	-0.3451548522687512	-0.6556152392731206	-0.5429543758332913	-0.17363028571623587	0.21139466075464458	-0.16352318920154424	-0.5216205801828177	0.029471185383190324	-0.08718803592828933	-0.2468875450633316	-0.030531402340520375	0.1720483916004961	-0.356624509162583	-0.46953144733523955	-0.4404290455081446	0.14712862268140414	-0.16987422444051672	0.045534518977734764	1.1039861080294002	0.008195132645683357	-0.10443813054814952	-0.15558283850302018	-0.28662079178903765	0.3943517840755367	-0.9773425641785962	-0.8307345567025524	0.17270783854021368	0.15614186420069948	-0.31507123815740956	-0.05209967971022441	-0.34063713792751305	-0.030463649535027698	-0.7852302423252997	0.16880861259304042	-0.29023210146020173	-0.20541864016042582	0.055142698025353896	0.19157333045347513	-0.04900660719095583	0.056500930240465055	0.3882842379653246	-0.8682238010334462
-0.20866688920643978	-0.6008514364263782	-0.8051076964036993	-1.0735301023335375	-0.06517812905141704	-0.17959320860325717	-0.34487071383850953	-0.5293471074350988	-0.3232372278416344	-0.7150454980817942	-0.4904930700571969	-0.13155783217605796	0.21225438770011879	-0.15102537531810617	-0.5005344729617854	0.03962321915358956	-0.14973766891356743	-0.263706163911835	-0.029483588378299896	0.08831623390510943	-0.3358343759339533	-0.3272614137371903	-0.38910214807600596	0.21962175192456662	-0.21212725169129784	0.052106417899480915	1.1215079927745775	0.06412508666312502	-0.08849055458517471	-0.12806766409683915	-0.19852197520094322	0.44486798005944167	-0.8627291215170162	-0.7673311649922367	0.17216853221460635	0.14128403512048787	-0.20792805803279651	-0.06701889179992618	-0.31790238155665923	-0.038325702512749124	-0.779703456279123	0.1783416862189247	-0.283914967706852	-0.15374927186430049	0.06614447043366456	0.25115122843573784	-0.021980106229067098	0.06611192487716903	0.45081310133112257	-0.8183793926718896
-0.2375579913049183	-0.5064958406418278	-0.7947598504690649	-1.0095862257265416	-0.019470304807376177	-0.19919629314070036	-0.34054268246348507	-0.5273243800701466	-0.281150678086888	-0.7201271322012264	-0.344429723137451	-0.12750182286386716	0.23596881076013906	-0.1056808892392731	-0.4311771192231214	0.05980917119284086	-0.24582447534255528	-0.3070301009394919	-0.02728580616596262	0.001256985368459851	-0.3058833205046876	-0.2599795356100217	-0.3645584149703632	0.21681589733166917	-0.22329401594138387	-0.0028486765145414707	1.1361687636580335	0.06643502835176962	-0.06680317972570197	-0.12562729540329587	-0.11676076768011068	0.4761066396293364	-0.7764126784500112	-0.6867233210619126	0.12887268784285238	0.10911300315649315	-0.07953967729092298	-0.0749359908946116	-0.28628753376732285	-0.026968070966395908	-0.768114201605583	0.1717667419378737	-0.24319277985769192	-0.09021187162204304	0.07475836262200625	0.2640768199480906	-0.0038003971370864724	0.03095376585305882	0.5045931116131035	-0.7247853735519035
-0.2389803805138054	-0.39334786653986475	-0.8057269968679746	-0.8634527143966124	0.02941688870402538	-0.2610511241079486	-0.33005597941562465	-0.4121850556423675	-0.2444709308836933	-0.7463698639131755	-0.3491854719366257	-0.11893239303333814	0.20281164149668274	-0.02871088439324803	-0.3847427215206748	0.06756272927382675	-0.24669807356860668	-0.35965524507668223	0.027146239540595796	-0.09085054212573992	-0.2898117316217834	-0.0584056099741088	-0.2947441772970699	0.21247439225955184	-0.2732365536742037	-0.007646176090489183	1.1019593696317342	0.147790534962088	-0.07256299053185658	-0.12043221015372074	-0.02969482748148077	0.4901914831426912	-0.6588397983059714	-0.6237964520562551	0.0994256567990382	0.07786853114960107	0.024105176553674	-0.07762457985433116	-0.2605592709365022	-0.016813018448994115	-0.7531842265031308	0.1948662788555775	-0.2487756897853184	-0.015542289007545224	0.021648884378926554	0.28137800507816446	-0.012978581693874208	0.02089553090854935	0.6119690144288151	-0.6672635890660917
-0.2946072878730468	-0.1934900181742928	-0.7663968983617253	-0.7523254843216479	0.048858936166770464	-0.23510298084409867	-0.2526555921515202	-0.25707973609422774	-0.10190959977103078	-0.6678406271832995	-0.3877444156000972	-0.10692888768065197	0.19655496686314922	0.056412905235509084	-0.33956594191738787	0.07928142858918816	-0.21242902727629148	-0.4340677344060385	0.08133077092004186	-0.1919302436376325	-0.24807538637938348	0.009835523931267177	-0.2776916843637157	0.18205774466370755	-0.3037207329093502	0.004323233998999617	1.0850434169848282	0.14225852353236557	-0.03317870075564374	-0.10833677204654542	0.11581145775543238	0.49240624239748865	-0.5571095706313385	-0.600944734747103	0.021268104124025224	0.03149930604806196	0.18579804550894014	-0.11730503989034335	-0.270560263939361	0.00024089385352640962	-0.7195825768869745	0.16408639813463635	-0.19744469200934925	0.024194042561557265	-0.007338495812225404	0.2594724990855847	-0.04261643772127448	0.025497579226912835	0.6892103140136921	-0.5988395500193539
-0.2965323025778512	0.030987147250017923	-0.7234729164771904	-0.8077010652842498	0.034689168643833826	-0.2064816238359608	-0.20931621097557468	-0.1741041885043368	0.008973175268801602	-0.645166635013281	-0.35046196072800306	-0.10311513780362735	0.1454840428762282	0.1300949092028402	-0.3027831286283404	0.10300917846367312	-0.16282352045272555	-0.5152846931034835	0.12699922026981567	-0.23800532960927176	-0.22050413267320482	0.039798936013340266	-0.2760951984818008	0.13491583607652644	-0.3710912142400364	-0.003110522912879621	1.0670479301398526	0.10110061759951483	-0.029032616281428954	-0.13153439247061022	0.19219057392813316	0.4673494445237939	-0.43294504937141304	-0.5226946166095416	-0.04044829813648047	0.019798923890562967	0.27909195445844925	-0.1310351636201856	-0.27641051908283376	0.003017893794651145	-0.6997900806451923	0.1100339017015179	-0.18662246625658196	0.06339692580635804	-0.06304994446675952	0.2051975701273764	-0.04681145817163627	0.015601462154934392	0.7164430556234961	-0.5197260859369457
-0.2724628567116263	0.18200441556721153	-0.7503902131485304	-0.8759527160307297	0.07995400650485746	-0.1866372484074465	-0.13563155663665066	-0.05933937937921987	0.1001435235042503	-0.5981734978239769	-0.2297457153294419	-0.1082540114307676	0.14207876974996778	0.15882746629088879	-0.3085662465122963	0.1454458594964882	-0.061046702573714515	-0.6298490622188273	0.16347120626252412	-0.2261354431064983	-0.22774205258182906	0.06301913886027147	-0.20114256981183823	0.08615509167395854	-0.37442648909776344	-0.027124036648415006	1.0608911028424772	0.03481674840304122	-0.03998700789224795	-0.169607899573177	0.2643413480645661	0.4884945523843685	-0.2818443530226162	-0.46626372648626957	-0.10573219307545627	-0.00041757898696766633	0.374698386305377	-0.1609623314215759	-0.2729368414323369	0.002038650462751848	-0.6935003419564785	0.04746583439535849	-0.14205589928374532	0.09191390950157276	-0.1058604908767771	0.22668738026922136	-0.04099133101207789	0.056273018813778566	0.7106866854741238	-0.49274884833429516
-0.2632576510420045	0.33674275998149794	-0.764274875218382	-0.8461815077266189	0.09025816424790667	-0.17841696422496295	-0.15023572366894916	0.02187680122000164	0.13225239055549398	-0.5857577980539183	-0.08848006148934018	-0.10678491858659978	0.1286539370322803	0.20865275819197052	-0.3474097550113179	0.1463347395629691	-0.01073544336352315	-0.6511777821799671	0.1695247293169339	-0.24277724552057242	-0.24967289705661147	0.1443375394621739	-0.15924419532825845	0.05862470660952903	-0.44012247348978983	-0.06350502594089734	1.040395275500038	-0.039676543165650016	-0.021282578481323165	-0.15420707978271048	0.2676705336986619	0.49626578437203805	-0.13122436969756282	-0.4081102398286987	-0.1945378059314996	-0.030841942475738175	0.4274795908800937	-0.1742112844399231	-0.2652200196444539	-0.019442011448458304	-0.6944488427266697	-0.051625515138710186	-0.19579521889889182	0.16060305227413324	-0.16079849744570468	0.16582207902092388	-0.0018676385862215704	0.13024822499994396	0.702104605143753	-0.4809447904695653
-0.24806932844714408	0.46280157285822715	-0.7137943187065547	-0.787858782677213	0.044973037819222995	-0.159220443824996	-0.133907144822683	0.053665331926398316	0.1760341185177725	-0.531656735650193	0.04369201559367715	-0.14345795753991866	0.08673161842230577	0.2371298959050255	-0.37943722721195544	0.10477295967191272	0.007231435173980154	-0.6167049708237227	0.1676203638178524	-0.3315349182758342	-0.25604479923160406	0.19009203103102912	-0.1406057847998125	0.03552679777302404	-0.4589382382867028	-0.0814789485196215	1.0365437760707967	-0.09997105487977555	0.025855900501787786	-0.1923721094045332	0.2766221751208619	0.47882090922249976	-0.0026600730442035867	-0.3497026733460131	-0.2650928176239393	-0.06599581053020216	0.4420096983863024	-0.20055366696168786	-0.25477563719193386	-0.03113322216913078	-0.6424069999992058	-0.11416560395856816	-0.24208476993216915	0.15657366501669007	-0.2341341655764567	0.1361101958479733	0.008151563515997967	0.20800023670363896	0.6353848202534997	-0.5129360375318327
-0.26424193345600455	0.586573484466262	-0.6158606750489508	-0.725684694773686	0.061459609053832	-0.15618510735366362	-0.19195544700606204	0.04576749917011789	0.19156102285077015	-0.49880538224964094	0.09356576426181935	-0.2261217994100413	0.030844840433395852	0.2575631510991072	-0.38160086419570394	0.07627429256280602	0.06945187535132918	-0.5572543344801966	0.13682644538365812	-0.36092856187959765	-0.33666861148468197	0.23018623313029116	-0.10103362178762573	-0.005665765689479912	-0.49154679476339985	-0.1281123640206157	1.0112840687833295	-0.18395395990762387	0.07667167433075632	-0.19618601134679134	0.2740604980088834	0.4540661378518517	0.10373935736322024	-0.2818103505804768	-0.41099674367273914	-0.047016500347550096	0.4644508865516034	-0.19320699003237174	-0.19327282551683458	-0.0828852509206278	-0.6076963678616336	-0.21230665450986352	-0.2296851111673007	0.18812098521968051	-0.24726401480510551	0.0619790202244906	0.082932233335028	0.2521079032485086	0.6057709125096886	-0.511483649600879
-0.2710795509466314	0.6823136921988999	-0.5713112969830516	-0.6786925915642522	-0.021577793105524535	-0.15126676150749913	-0.25861470590530744	0.1323974666978332	0.21054128976366063	-0.4998855102931531	0.13325818374562054	-0.3941251677519966	-0.034013012723598315	0.2796803581670465	-0.36917214920947333	0.0380003814157079	0.08075116227798307	-0.5192693973862087	0.10929559165623878	-0.3164794287929404	-0.3936717194868834	0.23157365144399877	-0.07726430800615369	-0.03412441623890235	-0.49042079975904435	-0.18434614798016155	0.9876805758978039	-0.2753376120389489	0.08452209101813182	-0.1926920209460072	0.30733025187259794	0.4530349194895186	0.20443914983063688	-0.2440123559220067	-0.49304237211550844	-0.026585912669638317	0.4743327210352667	-0.14765599340017171	-0.17247664263872833	-0.07976563967171005	-0.6088542138021282	-0.22589799510824088	-0.2976138471083647	0.17349525045345843	-0.3119621722566407	-0.012211095688155139	0.12999905542118356	0.28362664391652603	0.5542730887718229	-0.5457189709724746
-0.30946507619954533	0.753868147287909	-0.581680279755091	-0.6309377816682578	-0.038328985229752935	-0.17446609064279933	-0.32098086593412106	0.24831852287380124	0.1673416397380253	-0.4630007753056953	0.1623328445806677	-0.44290014161267416	-0.09196408888746024	0.28774069082582204	-0.3607180150147064	-0.01182372529269694	0.12037477829804537	-0.5199284070643831	0.08636555450316366	-0.27028122999290144	-0.4236738616516932	0.2240642677985269	-0.0762891024751863	-0.07552357710855072	-0.4835522302324777	-0.19900413845624176	1.005678848637484	-0.3433060639367908	0.10843898421681812	-0.2267292180390037	0.32460471923955425	0.45775043611381483	0.2712660147061932	-0.19739856046135754	-0.624464979035652	-0.023886069136956182	0.49264872004824767	-0.11621275698365559	-0.13379214339838383	-0.07130916179150516	-0.5825170088628293	-0.2555159653049602	-0.26456499728791966	0.17578951009789806	-0.3769219108436787	-0.12611932094003436	0.17332447751679952	0.27789363634083064	0.5677734335019051	-0.5383403683535476
-0.26979463620071054	0.798581795389643	-0.6834801015998234	-0.5644023848485089	-0.03487030614978585	-0.1675147228923065	-0.37145579531661876	0.38757934926995585	0.16395478294535995	-0.4248398904315794	0.14772586498893162	-0.34779847592886526	-0.14011466556209423	0.22867155240854026	-0.40095873109571006	-0.045662469892527	0.19644881163152503	-0.49278879352103777	0.0887701780422309	-0.2597217665830635	-0.45814738050803594	0.15953443639584608	-0.07011890939874929	-0.073060344110973	-0.4758372230819493	-0.21062555728031382	1.0162053517791727	-0.37734151561251067	0.13019672009907363	-0.23873633274233813	0.2724376236176242	0.45524718935359854	0.34714369979264625	-0.16658614399410168	-0.72219439461725	-0.015254450510149292	0.49145758110544946	-0.1094745896111197	-0.10365767908132058	-0.034851841080240795	-0.6056808081735763	-0.2991479437684495	-0.2599436763789889	0.18527850343710028	-0.42228211143804784	-0.16644074808350098	0.20506872503822615	0.29604128713982436	0.5522674166375696	-0.49969044201951796
-0.3255446253896105	0.8183131862065093	-0.767947439531291	-0.46692944540377257	-0.00817226694266363	-0.17118386097696345	-0.425060558105011	0.37037398388914333	0.1323782084616803	-0.4459249134777982	0.23344039511295095	-0.25934039868181136	-0.18014221094837554	0.1864621445862026	-0.41838564661538663	-0.03885947869262022	0.19346932926971414	-0.4300976451168851	0.018719625696317688	-0.23766754765293902	-0.46628061917105024	0.09084923127515807	-0.10950039353377257	-0.08864450444823829	-0.4502370148220147	-0.2655503259466464	1.052852403672079	-0.4302415419100402	0.17798558614604643	-0.21697539332343715	0.22960799578619334	0.46271817968439527	0.3893861044908213	-0.13713467862108214	-0.8376333224524766	-0.001886325407591509	0.46989835737558716	-0.12863876843157684	-0.07390612147415475	-0.027636414544363035	-0.6114938823704268	-0.36592031882023285	-0.17957650180013318	0.1652710092235766	-0.44908147971373824	-0.17045010147943834	0.25556189651434613	0.3023492383956253	0.48141655359713137	-0.4902075121293625
-0.37273236257955045	0.7331059418554003	-0.8268640449764325	-0.3433954488785679	-0.017320324133123323	-0.23617916956576251	-0.4916736660426424	0.3619271194211255	0.008802652926802412	-0.5065564272717296	0.3253854308101117	-0.18550760789915227	-0.2392568890259703	0.11591438988265967	-0.4096689616692286	-0.10461289073899557	0.19576767996743716	-0.36292091257103565	-0.05428319550210629	-0.1704029801052237	-0.5000207384780413	0.015343815811386241	-0.13407008639928394	-0.05678463452447047	-0.42514673993186863	-0.35251186938391366	1.1026767375181918	-0.42654174864393973	0.18577138991234882	-0.2239786742422078	0.017553375645002277	0.4703099994042656	0.4026175286587053	-0.07650704221103778	-0.9198542540301817	0.021239843040160144	0.42745593953032507	-0.08538761545075857	-0.047624287166503916	-0.007207596025269408	-0.6523847108777595	-0.40475958258013145	-0.1289920323935796	0.16406137480434618	-0.5084908729450295	-0.2183514444233814	0.2714024117840762	0.2841138969256162	0.4033791753106827	-0.44411494472710045
-0.5092933896286558	0.603694229280241	-0.9082237909551474	-0.28446302827489317	-0.013096708085045544	-0.3302443223216549	-0.5087933507405322	0.3102803284677984	-0.12074027726852159	-0.5587123807381682	0.3495588534598529	-0.1444047155426198	-0.24455702967869533	0.05751839826141199	-0.41831235119729104	-0.16707059814874786	0.18385974878314842	-0.278087004154978	-0.138963240076377	-0.11277355026465175	-0.49915348355105393	-0.08888215442150975	-0.17294238148084182	-0.00928200572613746	-0.38511308766208724	-0.39700102939756876	1.0672708017162267	-0.38781389003172934	0.22065246778402736	-0.20281499576203882	-0.06483512780796448	0.4961536208808388	0.4036783464627825	-0.07498523482464224	-1.0059798110662375	-0.020906614128815018	0.4096992161364278	-0.0950463239967095	-0.006621358222842372	-0.025129921284298844	-0.6461193267895219	-0.38466368852507715	-0.04619297071834418	0.16053406992797764	-0.5394171280672476	-0.2514961268056607	0.33286681876841256	0.2673192975943463	0.34173060185309634	-0.429952224849695
-0.5179530400512883	0.5964762529091681	-0.9298715276781715	-0.2509621258222646	0.003657938892419254	-0.3992221167340956	-0.5088856526637608	0.22191072632784073	-0.08948890843707255	-0.5745977173295855	0.3903242571663796	-0.09291730470068878	-0.2813514568895295	0.025202658750214	-0.3806927667843338	-0.2456091475703362	0.1446915536408732	-0.16337440719780635	-0.1658825213600181	-0.11024418441788524	-0.46915364503214557	-0.1408037154164199	-0.23315958037502496	-0.007366170486662304	-0.388501426652204	-0.47805786443988474	1.0399133157161242	-0.3638653668121212	0.2574700172540342	-0.1787091047441391	-0.3204309374071931	0.48679103413457214	0.43635532886900785	-0.08208597149774186	-1.055059181239891	-0.04622968507152317	0.3371953934206348	-0.008058822755885564	-0.029164573364280667	-0.01502774676351179	-0.6465592161905535	-0.3434835119087639	-0.01557608707232197	0.17574757519553932	-0.6105735459807659	-0.2806477019042521	0.38552033130955704	0.22538886112326387	0.298000947706801	-0.381191538179336
-0.45719652373679487	0.5767738919459402	-0.9410376775121492	-0.2636397618546073	0.0012779160039191272	-0.4379352301552058	-0.5152964275926356	0.16599059994167148	0.040574947033785426	-0.5721291848932066	0.45576481553687875	-0.0644190641182641	-0.3248865467591856	0.0003936074076748786	-0.36804613467444935	-0.2892657142174012	0.17115195656213203	-0.1515649351914565	-0.191451635330309	-0.055267202965230564	-0.48155742311680605	-0.2161467141011193	-0.24231081733589738	-0.025676278320507385	-0.3400797587235421	-0.5425572144462483	0.9787786672531572	-0.3494019497167158	0.2593586944511066	-0.15256106535584527	-0.518063691150062	0.44736906621639266	0.4465540330536986	-0.034538637265376135	-1.0537991479788267	-0.09499860478785868	0.29614425300437147	0.038656378473786536	-0.026426969903502164	0.016206857096185596	-0.6326856589554911	-0.24042018687126734	0.08082321205196374	0.1607689735680138	-0.6669163448322519	-0.29306811675423206	0.3720764691891639	0.17963630462269223	0.19299719288468362	-0.36545308045532243
-0.3853235593090576	0.5231989839372362	-0.9290418014585088	-0.29528960380367053	0.025478664401466778	-0.45006341645217296	-0.5701507117025615	0.08815512319935422	0.1467783769579766	-0.5517638958257436	0.5016726499394089	0.02491661540398122	-0.31607274870778995	-0.0007956374661976073	-0.3512811752367152	-0.3519738880490023	0.20714195386628204	-0.14893610530402077	-0.22180370294765464	0.04231980913311485	-0.5317810652012486	-0.3024382399218648	-0.263044222084316	-0.009237863315948142	-0.3431639496377693	-0.6107776263929988	0.9278738241458292	-0.3452917730496006	0.24855545662599696	-0.13668594193215095	-0.6177115494011718	0.41457607570362054	0.4480957656921922	-0.026773665343885266	-1.04318021095462	-0.10409828709816851	0.23334905541861933	0.13802743641690457	-0.03977547793032612	0.04877982686911443	-0.67405108780443	-0.1642128845074295	0.1440293439249548	0.16192451309965017	-0.7182713247504566	-0.33306077107246546	0.3668705010773595	0.13361071126009533	0.14002347348418565	-0.3333363185448275
-0.335637496718438	0.43273344451700463	-0.9714279251316051	-0.25337586277733604	-0.03888032415753856	-0.4682224199096997	-0.5650970362770018	0.0035575217036216467	0.1829591065218818	-0.5540409116585208	0.6017249784948293	0.13620694138697104	-0.3133058320068694	-0.00656155886955323	-0.34763171979239066	-0.33299704887467463	0.2603302132429547	-0.217688076449639	-0.2287825491761999	0.1079315529469695	-0.5220050695453622	-0.3375632109992894	-0.29785087473898514	0.04894599940785367	-0.3198157313865446	-0.6842795580371288	0.8690485430983186	-0.3388151780567737	0.19699030064815856	-0.18029877301211358	-0.7556719936525621	0.40867165190592736	0.44232579673254957	-0.040082976824921186	-0.9587794755680366	-0.13546784122632205	0.18411874731468175	0.12975104626323963	-0.07473505386769794	0.1312776952953855	-0.6258526335458413	-0.02574777131920114	0.19691439924313003	0.18485756338741652	-0.8044673881440632	-0.37069247758141227	0.31461129480768013	0.09773016456224141	0.08539789470568764	-0.3601385681063689
-0.28386285210845663	0.42584816918414525	-0.9109290954400511	-0.20998746945228292	-0.08200303244031916	-0.4518814645240801	-0.6002122580417809	-0.12650105278728624	0.169006034229971	-0.5404805422099107	0.6367095007417376	0.289952947995028	-0.28948863988065393	-0.02742954585857934	-0.31218353948957756	-0.3739034865150132	0.22892941863703098	-0.26919461057083127	-0.22742119554619858	0.09734143399339841	-0.4895101114997938	-0.3769914467764416	-0.28932698927255635	0.09744824093900234	-0.3365179906178125	-0.7257133899418865	0.8204328696698377	-0.31125700827013614	0.20756052746135395	-0.239645702162771	-0.8609763537951526	0.3777271279402022	0.4382255184687923	0.0010125155793464264	-0.8876057311250157	-0.10375120521739858	0.12358323015969752	0.14407316231778738	-0.09213143641442637	0.18995502664133485	-0.5903856682820817	0.023055185442393197	0.23500309842977268	0.1954210675715839	-0.8459724415181071	-0.34364416724017344	0.21957720857525725	0.061136939530674686	0.008693268741629446	-0.32849232674857787
-0.21484410816224048	0.38937210502725017	-0.8510227847529963	-0.15830266067041615	-0.1320016916554607	-0.4260765030038794	-0.6154252404324818	-0.2648721847120487	0.17347050253004187	-0.5225213271464746	0.6849776682703489	0.38728861820655186	-0.29486519721361465	-0.04374198796724445	-0.2721839325152672	-0.3441672228787752	0.27015475638313946	-0.2765129031798066	-0.2383785713756005	0.08496400258617813	-0.44058568640535534	-0.4350056781210996	-0.3254422881503468	0.1298679841447432	-0.30993933152650743	-0.8114366580992112	0.7695982311090681	-0.2877790562176893	0.22868554637019015	-0.32372999989580126	-0.9201231354481333	0.35808624616310986	0.4132390262039104	0.033161595809243605	-0.7869331035231729	-0.06372308575162058	0.08204471590318993	0.15811395220357477	-0.13832380451542853	0.23070176280013593	-0.5599787894359567	0.08985688250185105	0.22611836700353657	0.2099587276783838	-0.8858368986442381	-0.3400760555839795	0.18966705339669426	0.013051637435005148	-0.0838718152848579	-0.35216821767782436
-0.20174869778417617	0.40913519276380683	-0.7683906920974495	-0.20057252541081	-0.19486228254178717	-0.42211990003389754	-0.5763738350799691	-0.37672264150957	0.2423207775389157	-0.5307204866355982	0.7675158091104326	0.36775974016661167	-0.3032556816437494	-0.02622708191179232	-0.32584380347327724	-0.3751738501546794	0.37929954419328527	-0.2683228302674807	-0.2716337153661819	0.13236500866777712	-0.383640035397152	-0.472468295833745	-0.3258179120469302	0.12507481047122165	-0.33805814470422896	-0.8650442491631068	0.6355923776764606	-0.23874349070673184	0.27275900978589307	-0.4019524054532484	-0.9252594748774671	0.3394571490613829	0.39570813663774435	0.07847719100263657	-0.6759620548204597	-0.033181291828898896	-0.007350160435767711	0.1670977521737178	-0.15251834693888228	0.2643720891525382	-0.4838055947579162	0.13969217615432292	0.1979865108996636	0.20749286450397092	-0.9195656273880841	-0.3657480267672031	0.1680949478400552	-0.0350631248423904	-0.2239326482978538	-0.4267367709153581
-0.14068857135156157	0.4276279780470542	-0.6942205759333776	-0.27881906434713216	-0.27314531508569984	-0.37820955407747964	-0.576203889243333	-0.49931945363931485	0.38240910696096736	-0.48588394110449806	0.8447876985003567	0.3530668070496851	-0.3017505255649746	-0.052160473777327535	-0.2611209955981545	-0.39587671461579693	0.4310393052237574	-0.26459281459386724	-0.2941414287155356	0.20249124893169518	-0.2881896735648665	-0.5171805586768381	-0.29571617074341466	0.162403148711831	-0.3454107626579544	-0.9007249773337556	0.5389083198342371	-0.2601411376409071	0.2996719626207323	-0.5195684400437477	-0.9153731749490325	0.308463858870894	0.3554701861802854	0.1025891836147792	-0.5055020793722681	-0.016201200614940424	-0.029628297232512944	0.1909384278696195	-0.1368688083530588	0.28967015178907285	-0.4468960968988812	0.20820262463785671	0.16669803323900484	0.2063797144535804	-0.9336376766290785	-0.421969240529125	0.1445929866938748	-0.09380854131599341	-0.31185951731984174	-0.43906433253469734
-0.06798306753167206	0.448928121489682	-0.6936965908507926	-0.29854717584867346	-0.3396030110507693	-0.324945733632815	-0.5727756564909752	-0.5530680531527616	0.48049704214722044	-0.46895779378292274	0.8704314926056892	0.37829364036923446	-0.2844693957538799	-0.05072662298953756	-0.24848191182237228	-0.4166118203766855	0.506081267863283	-0.2579952884269895	-0.3334584141092004	0.3024270857864853	-0.1963923656462121	-0.5385740490239181	-0.27331679924864233	0.16604836929937533	-0.3343751056422828	-0.8992189229327832	0.4384711046458481	-0.3090767631205304	0.332955897433903	-0.5664603783330087	-0.7996071680558117	0.27951985390693995	0.38588951258456855	0.11239068899670838	-0.42981800691501776	-0.0073166528313678035	-0.07820849429213801	0.19684507131286397	-0.14838399139070163	0.30577316908241864	-0.39310896767512277	0.26915566013861264	0.13452584261767647	0.20419591747876642	-0.9265305425736873	-0.45223577406471477	0.161415552403404	-0.13520677819891072	-0.44104972048471647	-0.4800983876622009
0.05898278792984886	0.40463021848985425	-0.7683033058021957	-0.27829059962246644	-0.3892424930575297	-0.25411133162711874	-0.562002164401463	-0.6079387369165314	0.6166749971881815	-0.4437555590657881	0.8975998297465566	0.41232823713211764	-0.2980933906887044	-0.09320630837765764	-0.19180792541955727	-0.4431297251515266	0.6091558602743858	-0.2910024446141851	-0.39435903122266125	0.30915485337346976	-0.15649321866148658	-0.5014114172373902	-0.22033696554294785	0.13919321058160114	-0.3321348932824681	-0.9058940786778479	0.3828656214032887	-0.346223262399814	0.35425942683473505	-0.5949016271057685	-0.8032971766308306	0.2369589052028486	0.34903774341401267	0.1871327057570055	-0.29765489134321016	0.04774021738049251	-0.14947932611944104	0.2015588938318925	-0.1705195694367448	0.35672785481037	-0.3642721954006684	0.27874964930051505	0.08877895675560829	0.215190021513974	-0.9271540199403481	-0.42807720601383503	0.13117735569996283	-0.20153256132708225	-0.47314864437669313	-0.551249601238349
0.048527160204474215	0.37799034525028885	-0.7624396632113567	-0.18072170728452425	-0.3880877489406061	-0.23057742106969586	-0.5740258395998848	-0.6288063958816293	0.6078507641057247	-0.4435410268373244	0.955875551769851	0.45113529743516345	-0.2853637842074049	-0.12525508393546425	-0.0625684120091533	-0.45934917653803425	0.7252531901897166	-0.2726849357065734	-0.45580693360164126	0.35663916393255424	-0.09301693343510684	-0.5440558946598882	-0.18578024162880663	0.1416480203240122	-0.3261166441212597	-0.8695480861890715	0.305426245591626	-0.3925318511283035	0.4019839992996176	-0.6466930801986779	-0.6649914778709208	0.16680577289129095	0.3081890936781521	0.22521908875045518	-0.21591916660334715	0.09889338269727413	-0.17420511843144912	0.13965422507886213	-0.16299369886400364	0.3707636759009307	-0.3265814285312738	0.2941722219945143	0.02303291717772258	0.17411200035886693	-0.8716010437407211	-0.4181169087898618	0.07408775969694306	-0.22064326367811024	-0.5029605113002911	-0.5723768451518982
0.00977518113714467	0.35190581767059204	-0.7027248815478214	-0.06356371632576106	-0.3855993155399986	-0.21820946254009121	-0.6013561778359305	-0.6264921505485783	0.5034480843315732	-0.45088090286652804	0.9307412284758859	0.46788981630286	-0.25876457645853396	-0.21448864913647986	0.09913309509543881	-0.4845971665377634	0.8090148879124472	-0.2575648600342278	-0.5333439997541264	0.3686845247108938	0.03091216952844229	-0.5837819922557006	-0.1544658456265357	0.16254679936076605	-0.33021034779801295	-0.8316137661116627	0.31416183632240174	-0.4447230112867837	0.4628090277934091	-0.6935036496828243	-0.4970976072528684	0.15434061856956077	0.29296883541566365	0.21943312729191938	-0.14180503111006787	0.14435038775350806	-0.19815618111944922	0.12480814078066929	-0.17612741658834516	0.3972043891702544	-0.31947458291303665	0.24166930432973635	0.015879074453235602	0.17009829607303678	-0.807280020256392	-0.4037987278369374	0.11926597444684303	-0.2269073466025983	-0.4596574120532993	-0.5813514605312373
-0.1032509126688936	0.3755994400673646	-0.6895727672578714	0.12281542379802839	-0.2946975706740059	-0.24041217048896257	-0.5975014115106678	-0.6021273653149279	0.39684103129018655	-0.4967341680181659	0.9585157713923044	0.45509179132692357	-0.25469135574463475	-0.29834132054323026	0.23020893221952496	-0.5031928042823395	0.8605259386777313	-0.2715729540951231	-0.6017328688365704	0.2881546259240156	0.16627115039535795	-0.6145946125424867	-0.13739626354852952	0.1202720411164749	-0.29329259549717956	-0.8041474751865458	0.2875564025978325	-0.43730925498900924	0.4780720474212442	-0.7856522080073226	-0.4356198983502836	0.12217835981623089	0.33274925080520523	0.2632016463189663	-0.09359640033920803	0.1761061896465276	-0.2043546464404768	0.07220712991085433	-0.18304514564072058	0.42299875229717615	-0.2886121081432139	0.19241554767027952	-0.0019745021333968616	0.16201792906100052	-0.7495493176131356	-0.3715655764879751	0.12027837014124987	-0.2429897185734493	-0.4713307192423182	-0.5971418894472545
-0.16829590018883106	0.4061137311247789	-0.695997212507469	0.23403299517442294	-0.19315723131565954	-0.21555126593430035	-0.5543487240360443	-0.5830528707266138	0.3555884804388739	-0.5040372742650128	0.926914393292779	0.40863110366909716	-0.2242346511615246	-0.34995518484886895	0.37321726340971434	-0.5780333638281556	0.900140306304556	-0.2571345477256097	-0.6546848692514502	0.2905037050933668	0.29357116485324075	-0.665375184877926	-0.0803602314169369	0.07227304355046484	-0.2230298601018577	-0.7744887976350399	0.23677316379436383	-0.44999393466456883	0.5492759122305514	-0.845334237543075	-0.3181926554537459	0.07360518025700379	0.3289272593693614	0.22973853188207446	-0.07455337527293829	0.18222653121986793	-0.21535563954698028	0.09555263143101869	-0.20380410740562618	0.43208995668809475	-0.28910003055804695	0.06674006540617006	0.0233204133155809	0.14932926857848489	-0.6634599183718698	-0.3225435200882343	0.1276303782687108	-0.23839551437979495	-0.42673145869910334	-0.5933916113386923
-0.20635957638314006	0.389163226058279	-0.7618936873897489	0.24286828186097228	-0.08292561737588043	-0.22245997569193648	-0.44048777093746383	-0.5788228886115758	0.3318442164328711	-0.5522951413744411	0.8920756183919065	0.3786538582371121	-0.23828453837454236	-0.3921771985489474	0.3353770816675159	-0.585035266149562	1.0269907680323982	-0.25039983331887533	-0.6956709871760529	0.3107443113327683	0.4065831543890027	-0.6778525461005745	-0.03929422981932673	0.01685108651658581	-0.115384194101718	-0.7532011821712457	0.17898618570329297	-0.4262921003160732	0.5691329424806753	-0.9266675742033852	-0.2630167136887719	0.015181986552050991	0.34723753166518667	0.18668084580903166	-0.054133851184694604	0.1286639134264338	-0.23234984384325164	0.03301873358028005	-0.2288741277168272	0.42347036686157696	-0.27009181651148545	-0.037408630989557545	0.1122386447680624	0.13043015133703625	-0.5966538741002606	-0.3354583939206471	0.1686228123976372	-0.24726806260536272	-0.3395268264624157	-0.612374764959082
-0.25742264175795904	0.41023829571502235	-0.7663126947906757	0.22577525586243663	-0.0005214550342395513	-0.21430200522096482	-0.37334983368384034	-0.5551627878413712	0.3416831196657302	-0.5746294585618444	0.8659649168594481	0.2774109645965874	-0.2296112713630006	-0.43815410111350844	0.4165151095002919	-0.6445416249848055	1.0364753702319756	-0.26560925895586546	-0.7067711406319479	0.32806892164299484	0.4975676818307725	-0.7086937124002383	0.03931255266288995	0.012508215511197282	-0.05970291281819583	-0.6667736439702998	0.15727389743804848	-0.4724868046144029	0.5424863396476679	-0.9457175011555791	-0.2570402038433988	-0.03317770426832835	0.3476388503519571	0.121271854540616	-0.05871040482767631	0.07108992936888238	-0.2509431453764219	-0.007722269869580146	-0.20870882073885327	0.45774293072136646	-0.23856951357158337	-0.15329373450895	0.1631717186619901	0.1452498776434336	-0.5234175052160915	-0.39064471490205543	0.16181292023027885	-0.2447005298377812	-0.31531029146653855	-0.6173181937737429
-0.2679387929878776	0.3999613100329847	-0.8691391170809151	0.33516243498300013	0.06939121010128194	-0.27296945383717947	-0.3415923120697055	-0.5822976349708407	0.22774980154620392	-0.5959620815418212	0.7957417818597083	0.18286101338371114	-0.23149103996772985	-0.4525433980610406	0.5337121528986047	-0.6435326159386292	1.0177198787035733	-0.3096469973770567	-0.7302524732395291	0.3698505475206543	0.5837369809084014	-0.6971548305297296	0.12324521204717706	0.024804802122212307	0.005659155813918746	-0.5592493053515663	0.12740758789110757	-0.5079398819576029	0.49758216908853115	-0.9834093816075613	-0.27284955325038734	-0.06151941758754591	0.3476066010063677	0.04518560364812349	-0.05591253992773635	0.026987956353026577	-0.24860680881091896	-0.0383157131047257	-0.22775234324513458	0.5016202348310876	-0.22864273026236814	-0.27611229475466675	0.2294984283191745	0.15197048555869203	-0.5023297483359979	-0.44028717344927815	0.17637775983118564	-0.24070715493577372	-0.23576683659806083	-0.625732018470131
-0.3125562043882769	0.3570875526669521	-0.8574829164363669	0.44896589859217284	0.15212984397262827	-0.2883260241448473	-0.38466944548578746	-0.6357343222550456	0.06144318246394742	-0.6369247485350817	0.7176650575677757	0.08798658320779426	-0.24348471808808586	-0.4959541354190916	0.6504655183459118	-0.6995979021448439	1.0492656481224036	-0.3581970343837059	-0.7763965881142821	0.3455605358539395	0.6577734499566781	-0.6676682363196028	0.21076737880835897	-0.001965896388342833	0.08201287705923492	-0.4387942075678345	0.08879627546812928	-0.4516545448215914	0.4947222117273136	-1.034882453170717	-0.2510813759798154	-0.07694354156452902	0.33084586133155863	0.044673633503561204	-0.11221484524262293	-0.0050687260174413105	-0.28452628178122263	-0.09791549797490993	-0.26980931385785717	0.5382432494593117	-0.16840608051168907	-0.37426456440195544	0.26948991922338733	0.16683101032022915	-0.43665002672065806	-0.4372566139114606	0.18378736243547636	-0.22735617362097274	-0.1716505291429264	-0.6144013506545339
-0.31673279768464335	0.3318445363223748	-0.8365550409549481	0.5174980606432998	0.18861181886106887	-0.337900584810111	-0.3813329196285368	-0.7300811527735003	-0.06696924007941982	-0.6454755425981481	0.6090460095642014	-0.009233762491551934	-0.23419505671918425	-0.5147724786199592	0.6126027462994794	-0.7008611737245387	1.02764690403909	-0.41451943524943696	-0.7874510527297001	0.2918070866427991	0.7318704913412628	-0.6344053717888457	0.3093054105833416	-0.03965978455249286	0.07135721100135542	-0.3252032747545493	-0.001312513692074857	-0.44860823145467066	0.46459983930101406	-1.1253325733031385	-0.2281587586949656	-0.06251102175872505	0.30104628541437367	0.08088194898173184	-0.06441794175802769	-0.06346028670243659	-0.33699175104688556	-0.15198821834465331	-0.26294280306580636	0.6022935569153158	-0.1503101259764485	-0.5006808865117321	0.3199659884468143	0.17457112503508543	-0.39896710547216885	-0.4176115653153477	0.19742621115847184	-0.2248553797906566	-0.05169197950590474	-0.6346407544388626
-0.3618719420424188	0.37915796157889	-0.7847681258668546	0.6153118336143312	0.18829087690762586	-0.3649539915854927	-0.37135737476275493	-0.7523752930915079	-0.1864363166820421	-0.6827007431812891	0.5161178886710283	-0.10043613991921736	-0.2057336625936709	-0.555127206880943	0.6635362793154381	-0.7181886152040148	0.9881287696932466	-0.42288088318164807	-0.7475712751787349	0.25884967550539423	0.8384221092138773	-0.5901707676102339	0.37536709694833464	-0.08818649905473515	0.1134120890163111	-0.23291524668634783	-0.06367546313034114	-0.4599434771221918	0.43514635324591316	-1.206931019266947	-0.23149650903899088	-0.06264746855182898	0.31085370897518305	0.060085958213332666	-0.07132045232161908	-0.110354834307162	-0.3400674213709023	-0.16966940110152756	-0.2694606530828059	0.644933134801579	-0.12316785498414236	-0.5756949479869816	0.37707449140182503	0.1495200780664479	-0.34560582364088277	-0.4520129547498571	0.21815946708188722	-0.2385339235770262	-0.018720464118265032	-0.6051040413145745
-0.35600731619311193	0.39920492217016185	-0.7776657714511523	0.6569296597965576	0.17754476923752943	-0.3578525159922138	-0.37914334675756406	-0.7927676509938373	-0.28536304655057776	-0.7336177306740795	0.41806281467612044	-0.19309958035297364	-0.20004468017438212	-0.6018762518857248	0.5805183881027076	-0.6761253894811978	0.9412869077298633	-0.4327621975775557	-0.7497797346744455	0.22262915231524247	0.8871344633769503	-0.501182060096842	0.44642443498072354	-0.15353752747597316	0.15164997339121655	-0.21496050192265712	-0.1372587427865018	-0.44638904374076704	0.3856045290700222	-1.2329983157640132	-0.19599122774305297	-0.0625063247951069	0.27152681262116213	0.07853794659291566	-0.08524717815397323	-0.16214455727106136	-0.3502819560458974	-0.182855636882017	-0.2888056393649271	0.6728029831145391	-0.099293228756381	-0.682619913566576	0.48686684349909254	0.18008482600443854	-0.2920794663357345	-0.4736391755184828	0.24303488059893036	-0.2663455104667874	-0.011201314606027604	-0.593184345305841
-0.442789994094237	0.39104990415299506	-0.7405498841938875	0.6796012280405862	0.1380598649002171	-0.3325950022437917	-0.4357322916780279	-0.7942123479106203	-0.3662701688175328	-0.7698657335054804	0.39718096040766937	-0.24591286112969488	-0.18020553526031816	-0.6532183881831478	0.49933233536165594	-0.6796125925618075	0.8638441121972834	-0.4746514390770245	-0.6877810955360202	0.17198888115065944	0.8788963546220616	-0.3445923051846889	0.4496691238928415	-0.21333045959227878	0.17174963134252016	-0.16325903879972772	-0.3021164299473098	-0.42023239871941653	0.356198837416179	-1.2567825844091531	-0.19790516413144982	-0.04749875103658665	0.23398335754901903	0.057091148701913785	-0.10020812531649123	-0.19096928119275325	-0.38762459414059425	-0.1967836880892261	-0.27263058636399423	0.683193747638471	-0.07694682108553635	-0.7632775542959312	0.5566161774384815	0.17687663550698768	-0.2459270304479641	-0.4637317855446401	0.1807091973984571	-0.3175198646441687	-0.014254285067629009	-0.5716091305979238
-0.4662769105348046	0.4328144092720965	-0.6504609681452889	0.6632033347298081	0.06802743924816652	-0.30754930639882516	-0.4899521248765371	-0.8473602061252545	-0.44588230117956923	-0.7538932851583523	0.26769334307072584	-0.33024135191441834	-0.18534324462591723	-0.6725687053207885	0.36242218295709205	-0.6945422637104564	0.8150763348314036	-0.42929376591112944	-0.6091759285829053	0.16223825209889844	0.9484744558027105	-0.24965985823087986	0.46977483986106733	-0.16507427955701093	0.18045564352159538	-0.09370292153093099	-0.42274789937635465	-0.42276905665722275	0.29967636949870924	-1.2477925693626486	-0.16714901449171768	-0.05652161814677226	0.17048772595929912	0.02266171539943364	-0.09823049102338106	-0.24460812457983377	-0.3987983777147382	-0.18862993933590483	-0.2835292798069779	0.7056502229574761	-0.06658798977369015	-0.8879918093467246	0.6385372039566285	0.16566308351391368	-0.1903384995308887	-0.43998944158293557	0.17469795746924238	-0.36891740588778743	0.046446440983883605	-0.5499135854788315
-0.48399076805176017	0.4737989345973469	-0.6157238844459112	0.6729078786968258	0.042216323471392835	-0.30858002432651543	-0.585591662428177	-0.8462762352879114	-0.5098974978758465	-0.7467057715617756	0.20137314142591656	-0.34591702138620484	-0.17146963025145726	-0.7128418432467963	0.3055900097265648	-0.7282206995405408	0.7651650061395754	-0.38526653310485365	-0.5332316772161352	0.08452913823969095	0.9714813739298702	-0.11614377372766546	0.4535142938680091	-0.14621719512781955	0.16147085004931666	-0.03759358269003275	-0.518240987232321	-0.3962405295121699	0.24870827097442333	-1.2110294338431542	-0.17110549605794645	-0.04512525789631925	0.09284984818053048	0.008871325493581073	-0.07421355854160974	-0.2717184000156212	-0.42442372767343617	-0.22098920290745686	-0.28822729984211226	0.6862978289532488	-0.09202187985279268	-0.9719293458641273	0.6484407800687564	0.09825244386201605	-0.18759951647613157	-0.37823592685817187	0.16103004327696407	-0.4177290177195553	0.004212164197280682	-0.5127302510830765
-0.5525920139650937	0.5180693739305552	-0.6441690218113896	0.7329255530169141	-0.025681675302045476	-0.33452160156365907	-0.673458304090799	-0.8688440916868398	-0.5878927528412344	-0.6878300587983542	0.19065361759484234	-0.4075467525323343	-0.12207968462417691	-0.7321512178142628	0.24565300976662777	-0.7040722353307373	0.7095509182124516	-0.3271351698264162	-0.43781725063415555	0.0229365852917864	0.9941722860430072	-0.03458508346964495	0.4322394330627386	-0.13441833183497404	0.14469841673858316	0.045520720100401715	-0.6055821292981459	-0.4158308376920671	0.18158896466176708	-1.1902140973040574	-0.15345943079241348	-0.03314259916224839	0.01590700636052523	0.026093213185818188	-0.07913265854021	-0.2737013409438143	-0.4499014203234223	-0.21088804583127815	-0.3178793584465048	0.6824115343912538	-0.08640003612827743	-1.0267851849732534	0.6700202294218776	0.03792152944638166	-0.19061150896842924	-0.3066464121947103	0.16289331693174686	-0.4726444061617222	-0.03189543308538032	-0.510757830975781
-0.6206582509575673	0.4912336981591242	-0.6856105306837514	0.8094135018510222	-0.06400306970185803	-0.3390383395634736	-0.7131018785271918	-0.8650281999451055	-0.6770792040208651	-0.6549149543758314	0.16653991266299073	-0.4388516498326632	-0.08170317706614526	-0.7419127779417433	0.22349263238782355	-0.6963474045812893	0.7121754622392149	-0.26743092445630723	-0.41908532265603704	0.023221285448979632	1.0340914882979184	0.03626520668146917	0.4016448048503287	-0.0974978385033432	0.1393847039458476	0.12136783487337496	-0.7585687012380439	-0.41514569983759514	0.15578520385358313	-1.1449041619240534	-0.14509226175269702	-0.11542707259120441	-0.0028642015130628832	0.05205820279148058	-0.056907310664282396	-0.2647927715673698	-0.47266159016413906	-0.18830518084513861	-0.3438640891837955	0.6418620188684743	-0.11215707248941378	-1.0818432448249613	0.7096289984072831	-0.057481055285844726	-0.2045984808498184	-0.16425422182709948	0.14847794191429503	-0.5053300050942894	-0.055923435529079656	-0.4767533119128718
-0.6776963808274394	0.4664447944167412	-0.6536967895056589	0.7489537559179136	-0.09128254447770714	-0.3164886869996145	-0.7224500605726413	-0.9164131887063729	-0.7320926201247524	-0.5923969123081099	0.05449755692878294	-0.4879890244298208	-0.0344529299197245	-0.7268030710008087	0.2790427921785411	-0.6986625325351382	0.6598732989172925	-0.16941568485216207	-0.3828022997481319	-0.04421921468098006	1.0634412921473342	0.10947268083118888	0.30584440907708205	-0.08998292896082369	0.15406586685665344	0.1741395717641324	-0.8525965617035499	-0.44325738115254526	0.13664008664488547	-1.1067206887064045	-0.16219225768994855	-0.19526183290278204	-0.02763599749317981	0.05772135665773306	-0.03500153838836241	-0.23077485979141357	-0.5083716201433628	-0.17878993480683647	-0.3472899380176662	0.5920566625977491	-0.08396552511509932	-1.0919307357031776	0.7438867142909522	-0.1486609430887826	-0.19971605625754035	-0.05258650602004918	0.13502017178205344	-0.6060305785297103	-0.054911644165725595	-0.4590164036496782
-0.6909383479163844	0.46420105367040876	-0.6039516973467861	0.6128831164815539	-0.12033905907106335	-0.29295087918763135	-0.6261306816229346	-0.9102702276539911	-0.7488957071326389	-0.5422055319197205	-0.017788870367018518	-0.5019558753090455	0.018836267713978665	-0.6836426587809087	0.20942527252447843	-0.683984584629094	0.571844842476766	-0.10474562336784925	-0.2912642112327766	-0.0595587864611515	1.0197316438271558	0.1604400861184014	0.18701886431478557	-0.07054501555673776	0.11644054964905963	0.1837540015459482	-0.9754603030909406	-0.5101370417587983	0.04163763308579123	-1.0481008906711204	-0.18588652771139907	-0.3098233353910736	-0.026201638223401935	0.039386903046170804	0.011853295452327769	-0.20894511347579167	-0.5259637841791689	-0.1419250217019144	-0.3818234734357123	0.5391004446584845	-0.07525765812302601	-1.1401631529559757	0.7742150421533219	-0.20597868134963776	-0.24667875875970066	0.039163228729232766	0.15431568956640523	-0.6454018246003692	-0.08912040442703298	-0.4588470136886535
-0.753272222396665	0.4351589550860558	-0.5084120500420568	0.3937034235022621	-0.11263253359650063	-0.25207628272680527	-0.5582754307124757	-0.9534794480757507	-0.7817567726540263	-0.4910710630862303	-0.031407476584701347	-0.518589779549327	0.03570944372988696	-0.6831710291455043	0.3485478525940911	-0.6782062614359928	0.5155146289651965	-0.020993236084193366	-0.26407575066913336	-0.050923648969975255	0.9686856963675743	0.16678961305612913	0.08072393486819233	-0.00967647587184245	0.1710192100314206	0.1893851521938715	-1.0294772691728824	-0.5693123579129175	-0.009870254767602402	-0.9877698997096938	-0.23296687633730037	-0.30265549413762777	-0.048870819251321265	-0.02058071637489139	0.017339141754599555	-0.12410156893094446	-0.52102302401958	-0.1153256762460944	-0.39807721174441635	0.467788987872773	-0.031220198625855726	-1.179925845271209	0.8076103328858476	-0.2897543882354691	-0.2713016704030984	0.08311676222587262	0.12737507764546124	-0.6981227744410881	-0.1139375727120571	-0.4673189456877124
-0.7863124973435731	0.35015091852823577	-0.39822957583909274	0.21542987193850743	-0.11018777278696401	-0.1964357724219587	-0.5430285607446161	-0.9825656081831152	-0.8325901360667263	-0.45602695061697957	0.01466906359536554	-0.5475887323232526	0.05165855735309133	-0.649182351689175	0.17142314072713066	-0.649549978744473	0.467079293842706	0.00967182965647755	-0.24985534737929468	-0.048782425145175765	0.921203624623583	0.14553924551205108	-0.004245540910673648	0.08816805615173635	0.15354169676842006	0.1910471091087746	-1.1048443572084594	-0.5970754090147199	-0.05050113749060579	-0.946846119864577	-0.22731016170947557	-0.3013995260661728	-0.08039112378366368	-0.09215133322401207	0.09084421639439792	-0.09166707917806871	-0.548142749719637	-0.12106138347668609	-0.41377221908977135	0.40274838510719785	0.009545819968361019	-1.2473804521652243	0.8425221823519724	-0.33595664989819485	-0.343743137390058	0.10310141253524954	0.13358985308808072	-0.7449311194664371	-0.18277426394234803	-0.4546840789352715
-0.825132034935347	0.26178438458197334	-0.33251240920655495	-0.08463391736648732	-0.11553474248008137	-0.16838175612844336	-0.5571536575747504	-1.0097880168800337	-0.8784063630324649	-0.4783824763136605	-0.05818255385117375	-0.5420387888994467	0.08922312387522742	-0.5920726548705252	0.18735056326793	-0.6393107370033317	0.4248016389201511	0.05466685596054131	-0.21496049546427926	-0.08743610491280474	0.8449749654844705	0.12992683443900338	-0.07531861894471596	0.23538697809959913	0.18260621632508683	0.2899045199886522	-1.1679288533752428	-0.6283230078960678	-0.12229354404722796	-0.9435214739428108	-0.21969074710284525	-0.2499556093132584	-0.10394676828448343	-0.1435376631626088	0.174599755645279	-0.04362984225812527	-0.5808106202534168	-0.10376932690206372	-0.4058815062866935	0.357098953543367	0.00900641242636155	-1.260720095807695	0.8640209720999061	-0.40485035317006224	-0.43970404996822127	0.09340976626135998	0.11473853251665471	-0.7914508671348153	-0.22320821196611162	-0.4840707840096773
-0.8264037977922116	0.18693440611715234	-0.2909104333681608	-0.3820291619330146	-0.10024798960365558	-0.15852016648646053	-0.5991806389208957	-1.0665536984340678	-0.9279752739861082	-0.552553904011751	-0.15549672830640066	-0.5815765533303519	0.10426839781145267	-0.5290838078009356	0.16204821916800957	-0.6301611973307066	0.3744616347039522	0.11298571834628497	-0.24531414977559693	-0.10691482930175608	0.8346053067293451	0.06020411345597522	-0.12004338392649327	0.3757234176091268	0.19804503150664016	0.3360624749579748	-1.2157485966865929	-0.6845310266941048	-0.18062783491298037	-0.9149844325271761	-0.21464709993743222	-0.21946522888855408	-0.13341454727373483	-0.16139917959001196	0.2889703418466848	-0.04001528824076876	-0.5870583046773478	-0.11613617593532548	-0.3922194119503411	0.3487871994052478	0.023833773162455142	-1.2764628421102908	0.8287391955425429	-0.4612454099343255	-0.5093505352204462	0.03537512800414394	0.1117525506371962	-0.8479352082732863	-0.3225255893488518	-0.5049788445130237
-0.8143847082366568	0.06038367290694219	-0.33718569076533644	-0.5014611517884118	-0.12921351391283667	-0.15743819118900262	-0.6237195986490968	-1.098679279123636	-1.0146618282288817	-0.7465704537429382	-0.14082177627983272	-0.575093210836956	0.15685569990711293	-0.47821985761040847	0.24693612810751664	-0.558149324501142	0.33641449479596564	0.14502308438843725	-0.2609941128715726	-0.11125239974774907	0.7249568705718982	0.03751083529086483	-0.18686745975725033	0.41485797494426413	0.19051147780393968	0.3660371711187974	-1.2984779686582653	-0.7071888866952647	-0.19778272512772782	-0.8758631038527067	-0.24970397722638732	-0.20929571553512355	-0.19972152262859771	-0.15629550753014074	0.3499434722482578	-0.019200122053348347	-0.6267550819917892	-0.11554175871336744	-0.3683075143367176	0.30956697002438877	0.05305644663201139	-1.243671225119796	0.8215481545060168	-0.5086023019709124	-0.5282935807516822	-0.056305115588176136	0.10162751801150108	-0.889382209038963	-0.4247773187957815	-0.5279386462035
-0.815847297559263	-0.052278106831947536	-0.29051434500425105	-0.7376335067166844	-0.18159650878629	-0.1267316271907369	-0.5964815333105167	-1.1096208898566586	-1.062324507820935	-0.9354156008880861	-0.19288259930420576	-0.5766785748455017	0.18209992350387022	-0.43072899974215967	0.27075910811949994	-0.5039211383220987	0.28851031739317773	0.1692499610565178	-0.30017548435096003	-0.040344590920383644	0.6466832107640906	-0.050309579931780826	-0.21444877708183654	0.5165048781781427	0.18013459257817188	0.36859665700057265	-1.3500004446216256	-0.7401817688546927	-0.24345703486968723	-0.8010164605176753	-0.22660536896652328	-0.2855109956826659	-0.228745429132512	-0.10057425518737377	0.3963539361499693	-0.006108790857641796	-0.6657711695852182	-0.09557558638776012	-0.3242382937680512	0.3097386567809647	0.105881966545137	-1.182214125331611	0.8346864970983068	-0.527528693945602	-0.5371606733207008	-0.1155483856391232	0.14502713455803015	-0.991766049874103	-0.5194242735296937	-0.5237762520427484
-0.7834168484115244	-0.18023960952919485	-0.2061424333507864	-0.9470638749807632	-0.16460052060141112	-0.08163869746314344	-0.538102569646187	-1.0647023573245202	-1.1052857428299465	-1.0769328426820994	-0.3121949882085491	-0.6114281724468018	0.1975329913980714	-0.36278746957840435	0.4569261882001032	-0.4961839573850306	0.22746217354778167	0.18010928435477083	-0.36596479498011314	0.10814523434707839	0.5821464353723049	-0.11093883205011099	-0.2849759019156969	0.5819339583030048	0.143039916694469	0.3519359271801061	-1.395408996066062	-0.7350089947197748	-0.26590762990066374	-0.680048531887595	-0.24015418751391127	-0.31683892104611955	-0.2404818297422316	-0.11432310929890752	0.4508650168685159	-0.04573680101725114	-0.6525008616703585	-0.11151338228177035	-0.28125683732254325	0.32825357764962054	0.12532827868991886	-1.1285018029695744	0.8398586756638355	-0.5087034457733466	-0.5313957298489345	-0.18555137784925146	0.1520852609477707	-1.0695026032864348	-0.55300663438639	-0.5148400765144217
-0.6958904063693774	-0.23150267156309007	-0.14293042553605115	-1.1621431591394504	-0.13288670691703633	-0.049787113720679885	-0.42561453509122443	-1.0661724264120287	-1.1471637798972698	-1.220211884126405	-0.46555202244779237	-0.6161166623682462	0.20290625861206996	-0.33818218770954467	0.43331412395840274	-0.47398838743296035	0.19409547048752593	0.21412623328258645	-0.4149242363404035	0.24750826312424076	0.48189068174387356	-0.12354675950302992	-0.3598480429629225	0.5912575911510464	0.10257333875921766	0.36890341776948643	-1.4383298828339408	-0.6657878775167438	-0.32818405407625023	-0.5563711472300013	-0.23587459535854705	-0.2581845427918888	-0.27299243741130125	-0.10696455261068283	0.5148392429078397	-0.12823387666679203	-0.6744756202945236	-0.10585268182066428	-0.2551001237013246	0.3414494484372022	0.13550311591827313	-1.0826101600658327	0.8284363266328704	-0.5214714302717036	-0.5130202899855136	-0.24215403119903517	0.13390624139529622	-1.1349089336319451	-0.5752314800789657	-0.5329104741937263
-0.6428343210973783	-0.32218559960729504	-0.008689550541227086	-1.37735447753832	-0.10511369824102887	-0.005874173124675001	-0.4685086901035234	-1.0463564852911613	-1.1615454133563923	-1.2349411310727363	-0.40207352078271824	-0.5956526033251619	0.2069709176820072	-0.3248498151923571	0.43196855135752743	-0.49027309090110516	0.18842645538971636	0.2181462271446935	-0.4772263089737406	0.39984756161926327	0.36622612525962966	-0.1584938808331359	-0.3580113309272122	0.5416839229453917	0.11118189412929495	0.40748357153510195	-1.5123733922953166	-0.5135659995237485	-0.3804630391294179	-0.44075863516856445	-0.14406076676805707	-0.29431534830293227	-0.29028337408694094	-0.10576656693831021	0.5539144997494573	-0.19312461026686087	-0.6688688314232982	-0.10262439452464647	-0.21271557339800068	0.37203674939780224	0.11997951967217405	-1.0316463777146065	0.8355263059287801	-0.5158892015350836	-0.48539681415185526	-0.2873706022685857	0.09690982661512153	-1.1498306562056861	-0.5984586905072894	-0.5107117039487995
-0.6113051485732759	-0.3713916271804545	0.07506866091180743	-1.3627150514182793	-0.10635079759586348	0.0055149073171181255	-0.5293114209996933	-1.045194053773697	-1.1541263434767401	-1.2159572563746672	-0.3789208454750435	-0.5763887879013316	0.23581824066621299	-0.35197400850413263	0.40520369017621566	-0.5021921890033495	0.20026314895042097	0.2720171630846381	-0.5663918058001474	0.5215093157207839	0.3050448133837914	-0.19081643507537677	-0.37839153003854464	0.5252355821590684	0.12424214193268235	0.5349710163834576	-1.561236592468309	-0.41962721477931375	-0.42978281626517456	-0.3252847978057571	-0.13746594012192742	-0.16738766825875012	-0.27250169439709515	-0.1453807191247873	0.5673429482496941	-0.3147352719057908	-0.6782445469190164	-0.04038302053574326	-0.16339138442716808	0.39170888854912517	0.0927348715721594	-0.9646795937352305	0.7118612134418021	-0.5695579214224824	-0.44512601739775776	-0.3654813594914738	-0.002855465988009953	-1.1952928523375446	-0.5817829862671503	-0.5467439577867585
-0.558595479096043	-0.5841458302978866	0.07563611734939188	-1.2917945691398844	-0.057974852802552455	0.0008127637857907128	-0.5987796625314481	-0.9900752191488558	-1.1203673007697579	-1.2503260221416803	-0.359388508446931	-0.5805639139030443	0.25164318897188076	-0.3107231898319894	0.31629087821789537	-0.5087976541495273	0.17342906095106567	0.28208781071730804	-0.6326119448133839	0.605774504799838	0.27428599129518655	-0.2340607184042165	-0.42955552969643573	0.5099215351260191	0.11076812332137342	0.631012021261886	-1.6308556832544248	-0.280371751886506	-0.49638734813579444	-0.2748192945970705	-0.08668936659928347	-0.17777541428428295	-0.28987718974483767	-0.18064143074828481	0.6308703863757658	-0.4508223792270208	-0.7002873745152822	-0.0021020055223540833	-0.14870429720959383	0.3623501549618676	0.11488771177296098	-0.8857033907789649	0.6698408804174022	-0.595234809874275	-0.42291955672942044	-0.42197874882105674	-0.09101379523940274	-1.210421537159312	-0.5655613312568392	-0.5679975364046569
-0.4812725455475483	-0.5382060548465196	0.06266524090504463	-1.1962207758999623	-0.0020456945453828645	-0.039380168963171765	-0.5651793388252138	-1.0032577165473984	-1.1031450108441962	-1.2193237144258589	-0.31421366711300974	-0.5355651579439173	0.28110002221103303	-0.26715331417525806	0.41679343517599293	-0.5355358488234007	0.14376671431715593	0.3406444830778127	-0.6965312534142916	0.730597957123643	0.21402709989020807	-0.25996459605423844	-0.4937709138675686	0.4434305101801025	0.12988001186196102	0.6896267917538609	-1.6699863602765668	-0.19393525073713752	-0.5375384340635628	-0.18019961434345722	-0.07786191347106941	-0.06792001100823282	-0.27759888711523595	-0.1992521100468621	0.5787806382297848	-0.5335744991703184	-0.7204200820328944	0.041786400299962355	-0.12608716708855178	0.35209106141328966	0.11703964773334785	-0.7906154579185725	0.6310192542849633	-0.6225004515373449	-0.40780880181443885	-0.41004473036678346	-0.18950210204864898	-1.1949734661523186	-0.5186371501243495	-0.6013194099534613
-0.4263371049591654	-0.5261080473088612	0.07054345920080965	-1.0557074191789761	0.028714475304711072	-0.033517797922565463	-0.5754636016958548	-1.00926292325981	-1.0082894306022783	-1.1168783320012172	-0.12460359279652908	-0.5112442150947245	0.2869085491119899	-0.18959886475298754	0.4494711580709064	-0.5694426861762667	0.1205669949034337	0.3197719737975303	-0.7778216329811458	0.889176065829297	0.20785839689969476	-0.3031301546504384	-0.6080441128661583	0.3653374870739343	0.07949678298088372	0.7329062927250711	-1.7256471435290148	-0.14074421793978958	-0.5383069765514656	-0.11951267310994992	-0.07088678607594985	0.053998650897573476	-0.23814772583914529	-0.23304233644011582	0.5814210661380426	-0.6080335837292268	-0.7568087073032188	0.06676908833993947	-0.11767790706018726	0.34771457353132795	0.12605073128080918	-0.7522572302127731	0.5750164679921912	-0.6307010546650835	-0.37127379001495364	-0.3854261778422274	-0.2906688561174021	-1.217018778201332	-0.4618836672736033	-0.6077843213548114
-0.3707259550519072	-0.49602162968171204	0.03327963626096955	-0.796553759084113	0.026186264718022483	0.001082229285650768	-0.4894756524800741	-1.03465715674219	-0.8949454748186204	-0.9996913163588491	-0.044014248748899004	-0.4545355718842191	0.3155095322974388	-0.1423730722915299	0.4671922398282864	-0.5800349663024911	0.14395793109624824	0.336160733065572	-0.8389148136586853	0.986060995225103	0.20431078221398588	-0.3654533481705564	-0.6871164845972618	0.27781371918577297	0.08637700073163215	0.7593207533303401	-1.7286196931789237	-0.05220747413723816	-0.5110011516093758	-0.1593691863251205	-0.060395845254550475	0.13267444130761274	-0.20058846899128527	-0.27213575856332384	0.5133289224429366	-0.6425723815981557	-0.7620133656315683	0.07809932553695831	-0.16367378785467623	0.3420027018645918	0.13104656805587783	-0.6640112838195262	0.5141948554670415	-0.6437542874152504	-0.37182488813538167	-0.3630554188925749	-0.38558920970360383	-1.21737010300508	-0.3552281316287175	-0.6267026166697738
-0.28409794336608385	-0.4488750855586686	0.03987551833995767	-0.7426863838878233	0.050157219001522126	0.025980210710468833	-0.398948654599374	-1.0119747118983007	-0.7761800206616298	-0.8163450085940447	0.04037591522547075	-0.42724089377229396	0.28806669194298695	-0.1266398991559855	0.4454935141873433	-0.6309804713293665	0.13793647722913108	0.3147627108712347	-0.8951158120802697	1.0831868778730975	0.18655865654545195	-0.40084810302118834	-0.7268247873808859	0.285408308169064	0.09281484481285385	0.76457749716875	-1.6993190456222969	-0.057945338523194855	-0.44498580016403866	-0.17365699213520897	-0.06879754941495249	0.27837108228765783	-0.173679235627297	-0.3453761312172045	0.48552529448148196	-0.6841474829064648	-0.7569605534717512	0.07669504341562561	-0.16691773654342912	0.3605747881349935	0.09283333391213253	-0.6526495252483316	0.4434744115124234	-0.6800399106505021	-0.42681533791254467	-0.3268190959275313	-0.5010429465336753	-1.229425015180236	-0.2889997882578083	-0.6032366434955232
-0.18976453021629866	-0.39989996269848904	0.03646390414299096	-0.5985987067823405	0.08010259997439922	-0.008841790561864973	-0.2474865683476862	-1.0474796175224514	-0.7000364029483379	-0.6249879080408609	0.18685393269168352	-0.41670299535626115	0.2761114055292509	-0.10718912413950916	0.35990853300289516	-0.6951356562401934	0.13458580935496275	0.27489477289831943	-0.8885743620066263	1.1548586280839643	0.1842749033055282	-0.42193443857948054	-0.8312514910598878	0.2499077024719901	0.14624744936032202	0.8385848418893118	-1.7407285845128775	-0.00038316246192658665	-0.42531238982965397	-0.22169991651389953	-0.08546889543425422	0.45011086001635875	-0.08247120455608292	-0.3906415839609948	0.4720239574900453	-0.7420526068959677	-0.731980287925581	0.05871157372891709	-0.17915179548239885	0.3570522560794388	0.022646649504484993	-0.6029889309264206	0.4798541076368556	-0.6816695759616416	-0.4908747802613701	-0.3832687408426894	-0.6223996931720015	-1.2301429953246237	-0.1747187393191637	-0.6796308369739515
-0.1307508501282944	-0.3558811278694495	0.019512182723072126	-0.4759873520892045	0.10564056206966903	0.009374273785808596	-0.20888291440011786	-1.0830919411954874	-0.6052374647430968	-0.5313607476868059	0.38398121658490175	-0.38650634935547834	0.2614578024427737	-0.10644892680948519	0.3347671106343467	-0.7212788873583871	0.10807753974978726	0.27371791185950844	-0.8551780543975035	1.1858509660470207	0.1541665088613048	-0.44133004987373753	-0.8846972288145027	0.25744651584674	0.14858227118544434	0.8735834754936114	-1.7273270380359436	-0.014797187803050638	-0.3819269954779139	-0.3154951986343335	-0.11285054936155219	0.5781891904652692	-0.06640566228857672	-0.38874660122548105	0.4384546833031343	-0.7755351806365912	-0.6962817773108665	0.09037781182214681	-0.17031243638971813	0.33940053277713844	-0.043301256079457985	-0.6238370584424049	0.2923806248914923	-0.7315493808230044	-0.5254466637332451	-0.4209479888112897	-0.7509539910883062	-1.218839279457118	-0.09402664987654277	-0.74261666787928
-0.08783332038842886	-0.3513458327746019	-0.010003647462269583	-0.3958443436869063	0.007361001305602655	0.08753604388419454	-0.2654031843676386	-1.0843452436939738	-0.512276217146597	-0.3770195234950163	0.5348175956174228	-0.3570366208737527	0.28309808840521267	-0.07308804329063825	0.35818007388957557	-0.7455225621527176	0.07083326035741681	0.2825542368027244	-0.7904518659752213	1.1661157934483897	0.14230395205451948	-0.46323067087627046	-0.8992079475809737	0.20559728249208037	0.18012165010685627	0.8004255887948938	-1.7207035733755323	-0.035992053246367915	-0.307656305513624	-0.41757911061038894	-0.13164511460060674	0.6704891872954398	-0.01393710715414491	-0.4383058061616028	0.4708965098183917	-0.8148175765157777	-0.6520893061928836	0.03695086317378178	-0.1242484026699124	0.30864316474634557	-0.09529174417201253	-0.5938914906427044	0.354064978879962	-0.7432616058554979	-0.5433040205710099	-0.4767677788910808	-0.8522142467141556	-1.240908864856209	-0.058503974837015936	-0.767867237119199
-0.041268610516484276	-0.30960339188362973	-0.0898535068600482	-0.2576890026856409	-0.07670891040824197	0.13584717392687612	-0.1409215307908265	-1.0576007694738683	-0.5157337144655536	-0.3877859165598506	0.5639557790789507	-0.3436434969133923	0.27350183824381136	-0.05747654222855496	0.3791644426944445	-0.7722948577080906	0.03125638621668838	0.2997033472055275	-0.7225172780539433	1.1072931065021687	0.20351113251872666	-0.50268174080859	-0.9775680505087181	0.25899545002701496	0.14347452488120657	0.7312388220378632	-1.66444103686687	-0.18656187152373685	-0.28507797488909026	-0.44898886030406937	-0.19470652125354557	0.8652304655578685	0.014577338395616831	-0.4356499900372167	0.4519449782120484	-0.8845633225189328	-0.583813299695041	0.029071216680650897	-0.12637278421082584	0.28472306459131774	-0.12547306121907	-0.5606350429589886	0.35106752561074445	-0.7961768612371195	-0.5563906962141876	-0.5256091221400859	-0.8699875412209362	-1.2532295063374723	-0.03058858827786713	-0.8154164454560497
-0.009088382261763967	-0.3391288743241965	-0.2543234971304119	-0.31794239390534945	-0.15429424809400327	0.11946133657161226	-0.11381920442834184	-1.0561136017495651	-0.5964111578103262	-0.41535283731438594	0.5142401985262456	-0.39844753158212376	0.2278494782360972	0.01702976114555223	0.3372427454276653	-0.8070787186908278	-0.03618165998369611	0.2205278326333958	-0.7225644567479144	1.0585899957816298	0.16487289289269172	-0.5490604655195469	-1.047965949929009	0.2609098055054476	0.10909349695799948	0.5420636297017307	-1.626548690040965	-0.3207094713029635	-0.24022787906456008	-0.4663266749321678	-0.17824293852028972	0.882905268818918	0.01121856804341164	-0.4264037060196653	0.49234695067195594	-0.9111044827052728	-0.523155467833265	-0.03331108065647393	-0.11497658320047237	0.26203364026019976	-0.1819184494126909	-0.5343444073204073	0.4665062240427765	-0.7831759050589968	-0.5228911684167417	-0.5826580396651029	-0.8445436713346373	-1.2359047221060935	0.0028503307287141844	-0.793128797683361
-0.0499737590307863	-0.22284036288861894	-0.3140137707086026	-0.44547741849342265	-0.2747307796973084	0.06136153155447847	-0.134367978138569	-1.097028157535245	-0.7146816746285192	-0.48716202611076087	0.483431531213217	-0.47353030420435616	0.16437638271221164	0.02126304837679898	0.3533458581796025	-0.9118923115134446	-0.10169487684289782	0.1694754661121483	-0.6567286999360901	0.9269835924999466	0.04419396327661235	-0.594914967147855	-1.130745541763654	0.24157649982431711	0.008338816844742492	0.32445923472819016	-1.6005757937090963	-0.5028615378394639	-0.23487682215778838	-0.4435688633316405	-0.15596958150432927	0.8807499496387065	0.015595135209417197	-0.46194408824203004	0.46042422293396024	-0.9693951038548839	-0.4756904499796488	-0.08375169851065965	-0.11699932787838248	0.3033013561660787	-0.26543029141054475	-0.4872844548525072	0.3809684999061031	-0.7512303737506901	-0.4572202084996295	-0.6242213692834507	-0.7816972478987666	-1.24903162207334	0.018591384841431365	-0.7646548614883962
-0.24012253026327307	-0.3109540678360217	-0.34950237654716926	-0.6107624908989784	-0.38993286084438994	0.050442860328546335	-0.17202848348789274	-1.1058532603961928	-0.824007804661737	-0.591793752343781	0.391218862115148	-0.5513478213885158	0.09282042364214879	0.01645833399534851	0.37630810931161157	-0.9808016389492271	-0.1641571500055706	0.07970408120364689	-0.5800422159741317	0.8330905709986334	-0.020627393688950522	-0.65822083694351	-1.1797099886191655	0.23997222258103812	-0.0799655941381767	0.17665486319581952	-1.5868789423934646	-0.6532676615869313	-0.22551060976019838	-0.5003616465535707	-0.2587557704985774	0.6544772500640735	0.010284951506699998	-0.48775069626772033	0.43038204782193545	-1.0285248339057476	-0.47462019629522717	-0.28426739186535266	-0.25052344951662525	0.30833991467592237	-0.44983198526496454	-0.500807343729521	0.39908369829449997	-0.8235572840692449	-0.4696285509263709	-0.7917302271241025	-0.7137858809709847	-1.3557845381678917	-0.05681142384983785	-0.7384708987353564
-0.354526966857302	-0.384591679939155	-0.38386720350046727	-0.7197012548086141	-0.47200023296287774	-0.015541895532986716	-0.20987154636745156	-1.0879194103526542	-1.0697343101820007	-0.6939705773136632	0.2485799329275042	-0.623011843117151	0.0919342919202875	-0.0041255667442333995	0.3466420623274368	-1.0410742801162016	-0.38169623101249484	0.07934189867838673	-0.5452895209133202	0.7482485915160052	-0.0072214212310084454	-0.6764427914693856	-1.136023760189291	0.25826741897668276	-0.11806771198899302	0.002844266907397197	-1.450240000580714	-0.6333754699252626	-0.3018028219388613	-0.5009468064905185	-0.2980233078420082	0.5672346735823617	-0.0730846521091253	-0.6373343931973019	0.2905092212744115	-1.0342392887568934	-0.4370976466711931	-0.30294230005574085	-0.3119176872672848	0.36467879998780406	-0.47560254536918156	-0.52822819940883	0.49283453137467603	-0.8183784940951444	-0.4000494545618225	-0.8355417673477037	-0.7677676672545174	-1.3122744304001317	-0.02675655417752848	-0.6874641905973784
-0.4933451558470958	-0.4405254311950544	-0.44341419904126217	-0.8891500217887044	-0.5435506608406994	-0.04138911261214985	-0.1799848221928872	-1.0841510914310286	-1.2085036708048884	-0.754635786283578	0.16853136312565148	-0.7074957073706717	0.07665168933914969	0.06418932852806511	0.3044578143092671	-1.037089388841393	-0.4089764914963996	0.07555639478455765	-0.42944285863792625	0.6874176175460422	0.012284361654184783	-0.6232582715820982	-1.1372528294611999	0.20133930423944638	-0.15002565043271357	-0.06696562835318579	-1.4808597692800134	-0.657679438340508	-0.33247884407063333	-0.3588237535367048	-0.23053173590751497	0.5621208544432603	-0.1818572044952055	-0.7783592417844764	0.2525143556384189	-1.086975322665785	-0.43364904215725825	-0.374397674208476	-0.3401115820858678	0.32694725294406696	-0.5565435712591236	-0.6247881884693276	0.4352189009215645	-0.7880262617869883	-0.2613928754053366	-0.8443778063579241	-0.8251474766450826	-1.2879567495204756	-0.16516254271378156	-0.7945431263558874
-0.6124080833599594	-0.5145712081948683	-0.4795220188449784	-1.0497298243374902	-0.757503588788383	-0.0053360131035776305	-0.3196393735830467	-1.060218653502226	-1.4133041013593879	-0.7818999398814055	0.0855935392095499	-0.8077525458050936	0.1011359373678977	0.15802788336656773	0.18865448875586593	-0.9788516494864021	-0.5975502297759512	0.10714660470898467	-0.3197478846221046	0.5159698502452214	0.03998190935910636	-0.6102700923862082	-1.1233580619308323	0.16122321002177126	-0.1166207436960414	-0.24252702793124598	-1.248286314595338	-0.6294320241663856	-0.4841611357984593	-0.15272463751791993	-0.298635822742488	0.3791695419824733	-0.24182070531910868	-0.739975077798427	0.28937583613259465	-1.1352190431125513	-0.505942479388511	-0.3268555957112663	-0.30232580011875637	0.23128238225809677	-0.5550497907953319	-0.5016786658168028	0.5976855337177281	-0.7095329888615723	-0.10069322855435207	-0.9365498538394608	-0.6442132754638586	-1.316439583968001	-0.12249385550486924	-0.8079748676387263
-0.6400295318667998	-0.5437244442496613	-0.5015042188503467	-1.1766376180005447	-0.7639180571201012	0.04705609316333341	-0.5211433248478716	-1.0889846278464166	-1.5082105687033645	-0.920419741646128	0.00769093785314767	-0.8614270462053968	0.05316474552332533	0.3202831002920586	0.240332068722035	-0.9944593113087569	-0.7444952003989928	0.10049057213418	-0.2986693132367219	0.46027789583610135	-0.07263818935652233	-0.5057405517958588	-0.9993868857711063	-0.013514714213267841	-0.3198238851434739	-0.3690859198143975	-0.9656255376044275	-0.6340676967110253	-0.5322716826485399	-0.15557880483575975	-0.33351159785856777	0.29135851547889147	-0.20614079018506618	-0.7997562501535788	0.3663366393065962	-1.1661551622035806	-0.5225251282073085	-0.21862621036110957	-0.27536543684327947	0.23652387794413682	-0.4971279550686335	-0.48072675473751925	0.6503796630057431	-0.6767477367036135	0.10376595186059356	-0.8288654451029229	-0.6589131544817421	-1.190751666250636	-0.20042650395858397	-0.849628042241107
-0.6786302393950948	-0.5737553514508628	-0.5869008124430903	-1.3457978707731377	-0.8869575771737545	-0.04266474333596569	-0.6505684720576106	-1.1176048501011704	-1.5500795326755665	-0.9687789076235394	-0.1512480907593502	-0.8368918258463729	0.09137455257321621	0.44946929101777566	0.11706886679015265	-0.9506030897075005	-0.842362322526134	-0.011653442605623666	-0.3845906540802801	0.23966338058002848	-0.11718865487927292	-0.3887681667290436	-1.0193732700410878	-0.1391624764720336	-0.30042662805287534	-0.35822655729393543	-0.928810315177673	-0.6052292413723439	-0.5032366371086674	-0.04057032749221581	-0.3637401889947057	0.2788854820006926	-0.11384096337142749	-0.9697282008970115	0.2853722483604453	-1.12163600978499	-0.5702537300652002	-0.09847509062531842	-0.2698597123749463	0.21915255093739852	-0.39627182834294983	-0.36396172782391817	0.7559768457748158	-0.664833565000415	0.30696509848544473	-0.7456587160394399	-0.3968842805457104	-1.052060898160366	-0.09733454777078036	-0.8415832040407736
-0.8098433485380541	-0.5160976049662113	-0.7008183853903015	-1.5582941019541692	-0.9448845680785836	-0.21924836258428737	-0.7186356255437079	-1.1513754851209133	-1.6775020805413388	-1.1015888516153134	-0.18930955874701336	-0.8187109805397983	0.13323115262862553	0.5049513084121268	-0.08742521842357989	-0.9577252877297227	-0.9031928791738822	-0.19831767275921858	-0.4498376704531191	0.025974832679948	-0.12451760945351298	-0.3445716084126511	-0.9674900647362519	-0.16370795585737424	-0.44748390526648263	-0.4593822481216316	-0.689445406381892	-0.5848842919630901	-0.5929675917465106	0.011348255665435483	-0.3725223320445814	0.18470772131290697	-0.054424773093449175	-1.0677152735955555	0.11506451394588169	-1.1564808751463391	-0.5946013730568114	0.04917119001228463	-0.38104132415264413	0.23699434920050194	-0.2814815852979463	-0.28606843079491334	0.7341502775332553	-0.5429000517317941	0.3489597784130742	-0.7530491610518766	-0.17131218777197246	-0.9056039228147025	-0.08638049226832092	-0.8512303485501806
-0.8722866715501688	-0.4874799978744079	-0.669247579972926	-1.5730636503580793	-0.9837515510464355	-0.36599868879584857	-0.9448373074549921	-1.2089328059800215	-1.7562557684893751	-1.1598201394320367	-0.25715236872807296	-0.8538046026878074	0.0765672359670536	0.4462686244619395	-0.24905704018290703	-0.9866429378394344	-0.9800598997383044	-0.3370036302252014	-0.4935495994991704	-0.026147466353980554	-0.2948685650128112	-0.25540854707879784	-0.929498197889995	-0.15378945907008285	-0.49570263524493424	-0.542339721410215	-0.5868508361226088	-0.6098161969134432	-0.5632770497190333	-0.036022576292213435	-0.30908932749306406	0.08912580335151896	0.0017251316186186027	-1.1907536046681495	0.015092427224256378	-1.1651754549483815	-0.6906966448449208	0.030086867755819834	-0.5050323014676916	0.2654276578233332	-0.17293005846885873	-0.21493717406306895	0.7815619713201349	-0.3936248684811938	0.4664399297637766	-0.595163556508068	-0.00179731245194521	-0.8912191522955633	0.03408568126544004	-0.74257954364114
-0.895045184263539	-0.5033832684345619	-0.6229858630156623	-1.7444736748094656	-1.023657772417158	-0.44975301918905963	-0.9160898589526523	-1.2550380804301637	-1.7988398219726816	-1.256581515876102	-0.3320472994760706	-0.879699438348295	0.05261168071695051	0.3698166292117885	-0.30359489179318067	-1.0081328414117898	-1.0825316468842878	-0.3524599087916679	-0.3849962666939807	-0.03822638540616741	-0.35766297105284595	-0.27252564489809755	-0.8836504400045904	-0.27976185813610893	-0.523855228272787	-0.5736168235607648	-0.5396972002351524	-0.47669516291242	-0.5535920305691893	-0.03500970853351368	-0.30774107638149606	0.14706147571774045	-0.05979544450021529	-1.2353071277104894	-0.060737126685203514	-1.130467827024153	-0.8145350493960375	0.018825187863341225	-0.47160900971661646	0.3274835596881087	-0.02618070625908505	-0.15015063440490675	0.6947639171290068	-0.36242141447753645	0.49684410195462575	-0.5728294962290267	0.15366392027580092	-0.7561907217140387	0.14654440597682364	-0.6614884584891597
-0.9125458819182409	-0.5351297510057887	-0.7203275421503362	-1.8627322697624602	-1.0437704671789976	-0.3731942068361383	-1.0252872428672408	-1.2297389925880031	-1.768073908058706	-1.3016016593307138	-0.3846552554578664	-0.7431726688553594	0.059164146475496684	0.464360830190623	-0.37974040769212264	-0.9637365934290092	-1.1956947628231358	-0.4092848843448552	-0.4371776403891691	-0.12396844140703629	-0.3338467956719421	-0.26385253800552444	-0.8326998297976755	-0.36642235619739305	-0.5112880886264792	-0.5283593470653343	-0.24660157603833638	-0.3610847203556683	-0.3918550315944992	-0.026973113335784032	-0.2795876315771167	0.08953441570146659	0.007823058058135346	-1.2428606242269045	-0.10549199016765987	-1.0921792542508428	-0.8868955083844361	0.12041563619138455	-0.5609802291873425	0.39390118170606214	0.09949792940576703	-0.10131072388021611	0.8674502326115843	-0.3288039420215675	0.49301587473465147	-0.3765873864317118	0.2837313436854275	-0.6039487810480679	0.2537620671370736	-0.4951783510400377
-0.7990136885323829	-0.5493518486657809	-0.8772356125910836	-1.9521940712889798	-1.1313573731129978	-0.4383747726913306	-1.154196878030596	-1.2373978029489847	-1.6714971616725172	-1.3720180514394018	-0.37907029454570995	-0.6189042980591724	0.03729801585025618	0.5780145512785961	-0.5407468116824088	-0.9477397019137139	-1.2791505136993186	-0.5061707645413871	-0.5107576929083385	-0.2202086036936511	-0.329325009787778	-0.22732751460024375	-0.7911471248632485	-0.45750505183874346	-0.5019449832969511	-0.5055069278362433	0.004468826538160631	-0.3690734992353975	-0.3741740836269517	0.05398523136113007	-0.2738328372065445	0.16003619187997947	-0.014029001644222888	-1.262773198987982	-0.14911904328232176	-1.0695931089564805	-0.7870936192616804	0.24320976697517444	-0.45469731761868226	0.5239859124369861	0.35523262283791174	-0.0033855785984655993	0.8748494070607089	-0.13672061037061778	0.5648642128459159	-0.1537367943000201	0.4209981111757511	-0.3469994011722047	0.4486221802533075	-0.2969229853330105
-0.6684235074478788	-0.5501273619694765	-1.0151774191758811	-1.9648098418777955	-1.2333119470556209	-0.4767378427564616	-1.1062843429193554	-1.259883572102084	-1.53516355120399	-1.449170466885325	-0.4579357036439095	-0.6322007521242453	-0.07467217188696305	0.528207537310629	-0.6656774077986831	-0.9438961388503128	-1.1456429660354304	-0.6711238935677517	-0.5041005308800066	-0.3089948312689351	-0.46718096664893205	-0.22411476888175477	-0.750399037570447	-0.5992466269035066	-0.5778131289034929	-0.5356464352260787	0.1137606876675302	-0.4641808308090745	-0.3026380211173326	0.1434743650413617	-0.34883332517552273	0.09383742149601078	-0.001835701670205625	-1.1918839435204562	-0.04242055512346587	-1.1186426428217953	-0.6883005123054636	0.19210372430564265	-0.42189321320838113	0.5539167640342093	0.4462398214942616	0.08101720413423064	0.6913853551330872	-0.08682489524819861	0.5733839739198175	-0.05356735583778671	0.7311824383801984	-0.22177178282498716	0.4867223309467982	-0.15491519397467673
-0.5961544974553511	-0.5633040910197952	-1.0192369861177117	-1.9672027917707038	-1.1787631765681548	-0.5228982283901995	-1.0969248988782425	-1.2940463726302096	-1.562228334715766	-1.5716939073949736	-0.5525996367343937	-0.6544568794681033	-0.11140299711657801	0.3849002871499833	-0.766533215853162	-0.9965965568042853	-1.1385794432113996	-0.8594585745349693	-0.4996433858442531	-0.42208996975540963	-0.6480679855024706	-0.2565165567573817	-0.7212042576478765	-0.6642685792343562	-0.6475139021943414	-0.6641637997707033	0.27536752822690247	-0.5576945495763594	-0.28939609791855797	0.15424008387180527	-0.5374174628773069	-0.02849804896125735	0.043319194302558095	-1.039694979275081	-0.002056638892008811	-1.1027433104289828	-0.6367158764830888	0.25808581335461034	-0.42240326171743253	0.6324567858706331	0.436542704558767	0.11605901166169481	0.8676700853903487	0.013366962174031449	0.5269310625752804	0.09555004663238593	1.0025121521604567	-0.06357839998352213	0.5771661409624551	0.19543738154733112
-0.4617588172723912	-0.5141557896248815	-1.0298169602163387	-1.9471563395431954	-1.0904963137808719	-0.5282047429086978	-1.1065128337179888	-1.4253445982886181	-1.5186930320169467	-1.656154298260287	-0.6816617750048721	-0.5590264303380117	-0.140300824474669	0.28417708347942755	-0.7948953045305565	-1.1670196556968535	-0.9489177689436117	-1.0416934981392558	-0.5791407677022373	-0.4261259276433826	-0.7466171440448899	-0.21662563395440415	-0.7496485205630723	-0.7197642852820575	-0.7545126775932424	-0.6295771581225201	0.196416665243207	-0.6077291793747961	-0.14813486976455015	0.08436166677585147	-0.38444165927158724	0.00045391735602982874	0.05881694224080125	-1.0225241043999729	-0.15462477070641134	-1.0566895633869806	-0.49216251289915575	0.19441956466141913	-0.5391632073795684	0.7791160531836333	0.5191253467776512	-0.04760421882721551	0.6140049582874666	0.11550151929370052	0.5391733708206006	0.26893347197306694	1.0513832646919987	0.16308586197703473	0.6190440912254416	0.3735554796085188
-0.5409773598869514	-0.5951065504911389	-1.1545129894845716	-1.8599042132402381	-1.187944275140232	-0.6664552945977874	-1.040446135750413	-1.4692206655453073	-1.3837134254563108	-1.6298694381662995	-0.8938273474501326	-0.5278992809096629	-0.09075351895382275	0.17140483045612395	-0.9206209480805002	-1.026642139417922	-0.9398591927287228	-1.0715656627515495	-0.6448791874191293	-0.5455481939637199	-0.6111143885721089	-0.3727927799870124	-0.8646530899813122	-0.7195316213150036	-0.6388339043826077	-0.594783870400854	0.04578389573930536	-0.6734099563584672	-0.15217237898424024	0.21647873517343105	-0.38188440265505724	-0.059952557494214985	-0.040685194695524965	-1.105534950107391	-0.32818815971711623	-0.8865335143692983	-0.4037392425958214	0.045194587041413034	-0.6431016030819352	0.8279635078724434	0.5653799883641061	-0.22233132011261417	0.5347387082413653	0.13236298667261723	0.553060535530871	0.27569039228307557	1.247370527026395	0.23996058370715295	0.801938938784563	0.6211303792255397
-0.6162345783326233	-0.5348883506240367	-1.1432655082940715	-1.7805180445499869	-1.1472461040227455	-0.5998112884742625	-1.153897390218059	-1.3870485884140134	-1.3267293979001755	-1.6598779728646682	-0.8520678178636842	-0.5965273333462042	-0.1916795946243927	-0.021975336326540973	-0.9675551767759065	-1.1851526295072452	-0.8248129302069686	-0.9658387794208505	-0.4599734702979763	-0.5626264477762213	-0.7279035443320666	-0.39150871119038844	-0.7614179493988519	-0.7183089972102441	-0.6711234159989312	-0.6318252242181703	0.294164893074205	-0.7710454575056213	-0.20858584586187418	0.2651884664781321	-0.4118205503892294	-0.0512507161049107	-0.16201124883582002	-0.9358398577898861	-0.30444647330697855	-0.7882233362496804	-0.3046802477624282	-0.0047910515307706845	-0.6073616767773552	0.8759754902147445	0.5841922267653237	-0.23969723414282013	0.5540555765909552	0.30778941144395666	0.5766522333871702	0.36779766105058	1.1029812301564128	0.29461573628559845	0.8021800562077525	0.8618327067946339
-0.5700713236704031	-0.6644470258857096	-1.1412760284249523	-1.6675523182557939	-1.1590383992199718	-0.6083837023147574	-1.1601876356701393	-1.4783325566707899	-1.3557629134373537	-1.6778587729197958	-1.054570728206566	-0.6437171659400291	-0.23351366679518581	-0.12802378632919234	-0.942594498720462	-1.1105059409752076	-0.9091364053297128	-0.9350018975405512	-0.32867501598918747	-0.5583105145421743	-0.8496364868033174	-0.4516877731151011	-0.6933264773921618	-0.8097269270244762	-0.6161383620172974	-0.6723708331516747	0.34216181928877243	-0.8881568156118904	-0.14809250412601965	0.3072655969762476	-0.36154597938087174	-0.030159599841125408	-0.3162653378598953	-0.7934518927353121	-0.2761002922177933	-0.6687958455198547	-0.33934537713130036	-0.1743139680471686	-0.534133536555346	0.9198194478401149	0.5795775460123449	-0.39015841419863195	0.45632673830784326	0.3407015252049016	0.6850894359967379	0.41712982121697995	1.0843033977248515	0.33691970128802523	0.7239918361685146	1.0593837008003155
-0.4536673743645305	-0.7719675722478458	-1.1922532784365445	-1.7548848832921677	-1.1799486085928486	-0.6185776176309772	-1.2999314412785143	-1.5461940124734477	-1.394961147053151	-1.7280107481489337	-1.2101883940688059	-0.6467079654439549	-0.13460417209652392	-0.03908159496643619	-0.9353543335624357	-1.1896231922308718	-0.899312862015823	-0.8858698645585271	-0.35085396833423255	-0.7384629588619275	-0.7622213909290141	-0.5455646592499355	-0.7363209664779757	-0.9938911567583807	-0.6340841338924549	-0.6886044382391903	0.3217150654815565	-0.8895009190890695	-0.139285880074539	0.23440883124757494	-0.5476250775686023	-0.06574696666156608	-0.3939277659070671	-0.6391866309041294	-0.25090526893649895	-0.6142558955191125	-0.2964860106515438	-0.09758481054687682	-0.5040720582592428	0.930194968256914	0.5754990698095828	-0.33550365979473684	0.4151535905138882	0.27998865087917374	0.7333844245540917	0.40717600186440944	0.9133727598898373	0.5305332675799598	0.7635839863468041	1.164619920252131
-0.5084335774371304	-0.7224393276433918	-1.3152994921551189	-1.5208906563083089	-1.1813074788873643	-0.6156536176737711	-1.5235221107671557	-1.6071835675166333	-1.2708431630073052	-1.7898402791793693	-1.1868740939829734	-0.6840239928459528	-0.13875758055376303	-0.10824293542511601	-0.976759090278958	-1.263360096432853	-0.8215096915927116	-0.8778622643101297	-0.49500840568775006	-0.8115722631431159	-0.7063460531033527	-0.5832823911186622	-0.6917390307683394	-1.0271939758234194	-0.6585364743715126	-0.8456168095247849	0.352002797320477	-1.0689102588112922	-0.1644453212595546	0.22452606827159519	-0.5325498066869074	-0.2037929936796516	-0.38608479771152937	-0.720876894259862	-0.2849146144414535	-0.429863338912052	-0.20454043284571294	-0.07335792870206503	-0.6128901481789495	0.9084692573235552	0.562564914475463	-0.289858698495473	0.30547044519579936	0.343487275542341	0.8146077162787652	0.5322820479964921	0.8750760115080819	0.5606848565189467	0.761498973430176	1.2347797484328589
-0.4788497678235421	-0.6303042655153342	-1.3368383286980166	-1.360793813923961	-1.2229817040112958	-0.5921013857837668	-1.6248889246035876	-1.6796886821309367	-1.3982155052900764	-1.779016158811175	-1.3296062756760905	-0.8329143741886055	-0.05630070293852316	-0.29164348044214716	-1.0458631044217603	-1.3333859975343703	-0.7678536384878407	-0.8934492304044607	-0.49209325901812584	-0.8509644066589026	-0.7426115374525829	-0.5483269171785021	-0.7295650946857583	-1.079019578532502	-0.7174273073464149	-0.8516872802142773	0.315863474737501	-1.1504353977580366	-0.35024344820732317	0.2578723955269839	-0.727194719928537	-0.20013176925146312	-0.488524621985002	-0.7845705022175682	-0.2409158112152067	-0.2526898075892228	-0.17526250184406658	-0.15192137497272246	-0.542723265630379	0.9003822584899647	0.5573037038997664	-0.35941127634008974	0.25721243603696325	0.3745437641917194	0.9586694632607944	0.48884096973189717	0.8749259677114424	0.6042409558973789	0.7689856167882095	1.2190218575566958
-0.43250685339383443	-0.5920617803041404	-1.187898036416038	-1.244767427965349	-1.144716061668233	-0.6404235298067302	-1.700670545119755	-1.686408722175085	-1.580009353356526	-1.7534664308266443	-1.586937144938807	-0.8922430722626894	0.008408811956837159	-0.4785643553768482	-1.1054918807391796	-1.3072789320746312	-0.7057656752946989	-0.8747155830620563	-0.47577187674671306	-0.9374692773575454	-0.726901078941619	-0.4307263715834019	-0.7809505786526199	-1.0218754414485567	-0.8278692331014506	-0.9464291777353196	0.15103295005006204	-1.1373884174193063	-0.413269467424436	0.2845877910794821	-0.5989336300902875	-0.0793653194907902	-0.5364396219929638	-0.8155415252386307	-0.10514964530989745	-0.22545988351437857	-0.15871179308140873	-0.03732333342570578	-0.6255733209613793	0.8710716515016805	0.5204681121103734	-0.3652096375666848	0.2912768851803625	0.41824858081183347	1.1239900107100629	0.5787842680244142	0.8573603625040562	0.6096626002688217	0.7610450184666251	1.1781238473044897
-0.4310102552713192	-0.5779218987161938	-1.1781383845296645	-1.211191972873379	-1.0782471200399475	-0.6380620900730907	-1.7814010580605841	-1.7984139354248072	-1.7003211739995172	-1.7380802220692537	-1.7364947153465295	-0.893677862885949	0.009448447636666002	-0.5163025090710159	-1.0950473055396643	-1.4694318939065876	-0.7466508146449284	-0.7111682330039304	-0.5408500430569169	-1.0415223388515622	-0.7052831237834633	-0.4788523406239615	-0.8930575037094668	-0.9570673145884072	-0.6579178242426862	-0.979121513548226	0.03517877464904795	-1.198565773003683	-0.31736009115108477	0.28492022089866464	-0.4814016214516375	0.001737033877196159	-0.5378425088882437	-0.769879148345248	-0.2035410485152182	-0.03226443595898363	-0.16779808977990288	0.08392597276244385	-0.6774035265139599	0.9177815012678889	0.5106515354443326	-0.28727182427283915	0.36383700075759084	0.5046308544021851	1.2321353979761849	0.6592903085552297	0.8321525909448239	0.5207622221381147	0.8617177563669725	1.1365033388444843
-0.3466367925187939	-0.5779919864598814	-1.1484356197550813	-1.184214269309563	-1.2015007482464815	-0.6951079419002892	-1.968844204558153	-1.827072767504577	-1.7580526301700767	-1.7314257699215492	-1.808024546242463	-0.7603940331536608	-0.07635397801538546	-0.5823884398806557	-1.0461948154169132	-1.5602986237614052	-0.8721891293376764	-0.5713440705186583	-0.7085020151747619	-1.1279728136478304	-0.7079977672135166	-0.5201560526553968	-0.9434544031439556	-0.8665562961690408	-0.55453245741006	-1.0360005292557701	0.07956126714427252	-1.2276594055778063	-0.38742774785569994	0.21588998666353992	-0.4420966480373828	-0.030825723221431057	-0.41788493292343476	-0.8971358091319285	-0.2009192927416385	0.032519409282915746	-0.21956360056937538	0.1975162854117037	-0.7268488567132526	0.9782462994507493	0.6263929484193466	-0.1368953553171394	0.2542077866657174	0.5208031233655237	1.3689942671279829	0.7066894218512574	0.8792830299458606	0.40700580577393464	0.8336535547799719	1.0320818514142307
-0.40578766169858793	-0.5612985086597504	-1.1868449905265837	-1.1222365666329515	-1.2578948509136096	-0.8504031575920088	-2.0283840245487688	-1.8437217377284534	-1.7712980528888824	-1.797774897026142	-1.8360063599421381	-0.8579099013958016	-0.0443081145390959	-0.7159957678211666	-1.110020246703013	-1.5782334559323918	-1.0776399354921882	-0.6292298926184307	-0.8365025297895743	-1.1250121743110266	-0.8052815466140268	-0.6062557527655382	-0.937807340265304	-0.8801305995267212	-0.5966565776465483	-1.16722614318523	0.04442417018131015	-1.3475144621394208	-0.45854233612974327	0.08580060107100354	-0.484347342919688	0.02600507065051925	-0.3203273326389289	-1.0243814321398195	-0.08121411796205026	0.14645684237510842	-0.30772004050207374	0.2931982874933076	-0.5622182285193817	0.9760063684590229	0.6134142833623863	0.05715511523444563	0.46392608142894665	0.49707368496054166	1.4093547125625003	0.8177806071034176	0.8770712630244326	0.4347683860474347	0.9088721043235788	1.0031844851525866
-0.3213355481680174	-0.49451678401691623	-1.1725420275611738	-1.1758809667527568	-1.3034156725311632	-0.8988888168606778	-2.227117611957453	-1.9119614319240426	-1.9875315554119612	-1.8205549568413784	-1.8796021642107026	-0.8965592605793461	-0.05748694799581651	-0.8821323804927168	-1.2388889509355363	-1.7648135883888791	-1.0989765785861116	-0.8003123804641173	-0.9082045847334145	-1.1770135666399004	-0.9647431680049177	-0.5560510348122474	-0.9280460433260904	-0.7695965815696805	-0.6932675961437784	-1.3584827123345504	0.07494768621856214	-1.4256570486287146	-0.434131744861958	-0.013246794008573703	-0.4771658336433515	0.1451210073958266	-0.36572262548569867	-1.0099665148674852	-0.024842150808302713	0.15944163250738516	-0.3975406097204015	0.45584678534229484	-0.505234361270713	0.980024143445033	0.6129184127827602	0.27990624945263365	0.3028853839276116	0.6227797484152556	1.4182748832454213	0.9261516424066765	0.8941384690764366	0.45988657646174025	0.952980316123601	0.9991326024730227
-0.25538679012850124	-0.6020480592849081	-1.262882534076833	-1.2359739940024708	-1.2994468808928927	-1.0917220072293863	-2.3219534842102414	-2.1702982818743433	-2.20678153802334	-1.799353864267164	-2.100127907608593	-0.8481294249738482	-0.073277344813334	-0.9161571775033213	-1.3302309480834065	-1.7927469426523577	-1.2087630049216576	-0.9736643597334746	-1.1037973934292944	-1.2269955262367511	-0.9126046148459134	-0.6697080421559788	-1.0450594641838304	-0.758031907536042	-0.725303500034698	-1.4916413007382638	-0.14196472208893723	-1.4341176132269402	-0.3799508832670502	-0.0014490127269425335	-0.3597562312864596	0.05454135568761229	-0.3301093986886406	-1.0914770663114992	-0.0335940086965265	0.10922034859934968	-0.4823275308125963	0.4435242446410406	-0.5312172089837275	1.0041927225463143	0.5904642540957733	0.3261940234000622	0.41263052643243264	0.6442357582533098	1.3979123156201125	0.9833948960737919	1.0063517839491087	0.44956899737973793	0.9790055538698432	0.9180449888993112
-0.07145299369936389	-0.6106463443798723	-1.3351694090403814	-1.0842544974542614	-1.291039762193369	-1.1782279158365845	-2.551162162502546	-2.2834924984746756	-2.2172495567102577	-1.7123997291931996	-2.141427933217173	-0.8388278431944487	-0.19147653455930944	-0.9245362537311665	-1.4192647521796595	-2.037728367883081	-1.1888218443845935	-1.0530345125876914	-1.3022056775960607	-1.3010919525948799	-0.8882071022264194	-0.6959875659972291	-1.2183093250892054	-0.7590905058205829	-0.7069826553408497	-1.4670513209041183	-0.3535520319631475	-1.472611198381681	-0.3800328469395824	-0.12271551618960017	-0.3667005533539271	0.047031497982876536	-0.284610879682489	-1.1949667740448908	-0.08226071126058707	0.23680657695836035	-0.4354034937327915	0.5061707669081817	-0.4463921122564899	1.0023386580163698	0.5739047865814226	0.47050869013437946	0.5204192781212541	0.6653795519470622	1.4346051649688352	1.198537933316542	1.0080080578440043	0.5022205765410258	1.1999744246529327	0.8824004629559543
-0.19365562081613658	-0.6394250016780516	-1.4736891074058893	-0.9811710997504512	-1.3212852632525371	-1.2456534909454107	-2.510063134768228	-2.3120720425209296	-2.1795872684826376	-1.7768018147507854	-2.130608320943157	-0.8455443494659283	-0.34759302511008416	-1.0090986985534693	-1.5223065140317562	-2.060987118420801	-1.2204670965198665	-1.1815780824208084	-1.3712915498047082	-1.2918812361901608	-0.9969241336939982	-0.7144649012989233	-1.2533960373447095	-0.7581221729596589	-0.6482433787050401	-1.5860811446628202	-0.3332583212815348	-1.5644470684599974	-0.40375978773048055	0.11958058928465362	-0.20898445908289695	0.07979704648571136	-0.33698357474711504	-1.3307560596613146	-0.11627851967550437	0.36772134531271333	-0.4097127975608763	0.46746336354794327	-0.29980595335136795	1.0153599837772889	0.5409519326080967	0.40355712811363864	0.42527225890651443	0.7925768614417186	1.4578419505563331	1.2919652421451036	1.162253908237385	0.5317637986743956	1.2084319949436344	0.8353022907786503
-0.16108211385630425	-0.7221195596014771	-1.4762829721850808	-1.0920052952069237	-1.382783737673522	-1.2946326612535788	-2.517454545066998	-2.3500763827459803	-2.3554982383273364	-1.814365523221061	-2.175813085625999	-0.7952768948831904	-0.44525318619643917	-0.9917624917227915	-1.6043191749947148	-2.018308640464405	-1.2726375327273032	-1.345010044841079	-1.4269997171059736	-1.4205432946759526	-1.1787998231643022	-0.627786050014852	-1.3221108246597035	-0.8009895982671887	-0.5513332596957333	-1.5773433806002601	-0.25028211903902503	-1.6039467069703988	-0.3876750024507606	0.23684903303074484	-0.21641917986410153	0.11912249180154082	-0.3779971542557111	-1.3041969141569218	-0.13153016107863416	0.39042344223762315	-0.45465413209346783	0.5650286601768635	-0.1532525590686585	1.016233661667299	0.5194112197256848	0.2308656002140931	0.6385251840938964	0.9105020117264362	1.4957324859584853	1.4132177888529474	1.1829709848058185	0.5540110905469453	1.2296533761272443	0.8090732999901421
-0.1033856450870633	-0.7673418977830194	-1.398360124762873	-1.1383334169596568	-1.4182750507868032	-1.4677840806680322	-2.4727058180161	-2.3914625161765697	-2.3142684090985175	-1.8452364536339663	-2.05435795277501	-0.748149095851202	-0.6061320401208466	-0.9828058328085575	-1.7049297168889364	-2.003797875368152	-1.3341745916313985	-1.3587682213511303	-1.5195219780084719	-1.43327684236618	-1.0823601538249146	-0.554685079940613	-1.3101597663234243	-0.8834351222083011	-0.5915286928569464	-1.7443433605191605	-0.37776479166290566	-1.6248635751081952	-0.3006167022154491	0.2849156030451104	-0.07068428594229885	0.14893858200045032	-0.4140280282411153	-1.270032949979963	-0.19155355148457315	0.4197391512955807	-0.3325541672012169	0.5188989383279662	-0.14388689845671968	1.033067919724639	0.48560186202391387	0.28556193424982357	0.6200732713928675	1.0222915971239108	1.5043054902217632	1.5407499785386978	1.1832423875556237	0.6000166264571105	1.2861389856434364	0.7996283012558971
-0.02313976623300774	-0.8031209329149244	-1.5674048097690725	-1.1696916855711232	-1.5014472803327068	-1.4529166899403112	-2.5569957601536237	-2.5211658802773256	-2.342327603835448	-1.8579088516627682	-1.9051689056925618	-0.8084049562274387	-0.7295291044014757	-0.975136176229815	-1.6046910015567566	-2.0312714127811957	-1.3388415308241315	-1.338681241856165	-1.602171228116171	-1.4435720846463007	-1.1477040183331286	-0.5833980343877411	-1.2478365552081108	-0.897594957904437	-0.3892040863623369	-1.7954780608196355	-0.3290198527201259	-1.5405611621092046	-0.1051704397704766	0.1832420123939884	-0.21082352332964965	0.08884008235767327	-0.39357562646326494	-1.264051598745568	-0.3182437166169103	0.4811087083508143	-0.32284028505210033	0.4213601124360776	-0.07919823566854875	1.0210174530366982	0.46744089861842675	0.2595973449318167	0.6054137835404089	1.072797913972287	1.517943137004236	1.6100214995186994	1.1679234399686989	0.6764939040183338	1.3319258284438664	0.7979757787593318
-0.02417206544950682	-0.8189414043103241	-1.5864835224871916	-1.0922909141662924	-1.4659653579278846	-1.525813671560876	-2.7041636300430434	-2.517532833635491	-2.36824554812405	-1.843564369742743	-1.8543870478746491	-0.7444349894710826	-0.731916641047371	-0.9566933879517986	-1.6244899974775557	-1.922897298059039	-1.3059588686693815	-1.3506614736364433	-1.5639796904672023	-1.4846856949210816	-1.1644973259255855	-0.5349980333590586	-1.2108456400383827	-1.0119443006722926	-0.5209147376175642	-1.8224537704750516	-0.34470332554967525	-1.5518570293234482	-0.12798320778772015	0.2184002908018869	-0.2944656516635042	-0.0013907845746770244	-0.31969657337960455	-1.175623369025973	-0.3252174230897076	0.49093703742931344	-0.33917890136984036	0.4716543858366645	0.012186438893655916	0.961450818590928	0.475771049838842	0.2544907310029429	0.6744640991993973	1.116482706392413	1.5315697364280727	1.6995801568203848	1.173575871120248	0.8573727765784792	1.299631930470846	0.7914579225868315
-0.025617668983322593	-0.7568906606756616	-1.6861632064259164	-0.9955023594834749	-1.554479625305945	-1.466460179057563	-2.6750509358643075	-2.557906713978705	-2.384605634781919	-1.8285441018909971	-1.7986464268127285	-0.8016207899389258	-0.6978739687472058	-0.848643799078587	-1.7430055160512772	-1.7544534353612486	-1.2496582750118272	-1.5319929724000771	-1.4831055138892975	-1.5223864166306327	-1.1509426734510984	-0.5198372163819006	-1.2387197213937093	-1.0460698782599664	-0.6462391464247013	-1.778862584864023	-0.43555738333180516	-1.4027202466709947	-0.002711846722786115	0.3311568690774086	-0.2809802395976937	0.18176907307074855	-0.3945145506206833	-1.0124336763702027	-0.40681089034306045	0.5723699235776685	-0.16612516388864704	0.3460758128247696	0.053685695376139396	0.831962704102887	0.5081816491663613	0.23102522994410943	0.7513382384054041	1.1801750043905344	1.5470373083288633	1.7447556643016835	1.1098865545914864	1.0429197976218825	1.5285150050182161	0.8266284692094684
0.025751144311962466	-0.7756031552918666	-1.712555531037479	-1.013719615793529	-1.5509850064775514	-1.4193902398695881	-2.731674392415815	-2.5229908839705217	-2.2690116810241365	-1.6523172020542183	-1.7459412199469404	-0.7536144976649701	-0.8018293638230904	-0.7517655650022268	-1.6276842555566575	-1.591764016262218	-1.0616630612227471	-1.5185138621691052	-1.392331471907368	-1.6220297755622344	-1.0129230357733343	-0.4583454117962785	-1.2413937228173348	-1.0388612792533283	-0.6747071474784864	-1.6268607638716734	-0.43245208579921696	-1.3489158924396016	0.05692502785826622	0.5016260458025845	-0.28120912456355013	0.14226255980744468	-0.4817738531532365	-1.0069728583469715	-0.4405945582490186	0.519742671343425	-0.06847006542446664	0.23248956283059202	-0.07301868979308254	0.868421844579441	0.5394938595712117	0.2220034146778255	0.7060785523742725	1.2508303940468974	1.5816490638767327	1.7750376279601436	1.1232105264778638	1.085720101531598	1.599100461358325	0.6505536063281424
0.03025239074894135	-0.8071776255137773	-1.7174559282468707	-1.0217866101497213	-1.5462381772531968	-1.372701871556144	-2.7615781837384468	-2.502176878872974	-2.25137475065159	-1.5720220243675043	-1.6168133921867844	-0.7222754095145805	-0.787442826189218	-0.7385415511478645	-1.518136529843569	-1.5688373357224985	-0.9290500256514556	-1.4470448023623486	-1.3532070500777829	-1.5751613453440505	-1.0597905760964061	-0.4248851878124678	-1.2366419287469719	-1.1439209781460198	-0.6261574785085251	-1.670734259440358	-0.3688066079452229	-1.2185114319141124	0.1453231680236665	0.47352946694276987	-0.23027659043588997	0.1991370354410413	-0.4661051715747284	-0.7824863586692568	-0.39423567779850477	0.5498993938221691	0.11990568351221068	0.24816125481660917	0.03355128254979569	0.9074277037037538	0.5600843515582169	0.22553010287623634	0.8637810493134989	1.2698134947377842	1.605599483435847	1.8247754474469087	1.1434653357610596	1.1491661672266678	1.6720172326834362	0.6213895306217045
0.035917901960912726	-0.7966255133676666	-1.7062462438469947	-0.7993847108544675	-1.607846673678234	-1.291964736337898	-2.7850339020280073	-2.3890485747596335	-2.0788707150628993	-1.4927154894978911	-1.506987349790102	-0.7176927218978856	-0.8253633070930769	-0.6802091195649919	-1.378068832706639	-1.3757814599763103	-0.7467267014607863	-1.3012824252071442	-1.363395947059613	-1.5061867353883298	-0.9971141980315894	-0.34050833798534846	-1.188122474223899	-1.1259082453679112	-0.6159147549404023	-1.6008525888293448	-0.2326412960912177	-1.1099227154742906	0.16641518857083334	0.48223523363007603	-0.21450923573565506	0.17718542370002743	-0.5230666377283105	-0.8015486729419715	-0.2792305076818262	0.4981664815557097	0.1268373040235146	0.32380636898255405	-0.00015912018947841777	0.9629048205843229	0.5853108775767486	0.24003459339891647	0.8374040931687453	1.29450678812208	1.6754351705773427	1.8442479844891273	1.1627758896438938	1.249977605994705	1.6992642713451123	0.6178334046911115
-0.11986005741265013	-0.7714483864992674	-1.6620051575333896	-0.8964353401203515	-1.6404992104045586	-1.214907329569963	-2.751066504022368	-2.2136227664129997	-2.002060717397735	-1.583118705453452	-1.4287515932170518	-0.7439963999380967	-0.6837662372611543	-0.6753693587208229	-1.2453005934390902	-1.2736963224147495	-0.5626591802969025	-1.132452782319064	-1.156583270213429	-1.5117461419897948	-0.9936389354432501	-0.29420960030213983	-1.1273314398408916	-1.1845353534379508	-0.6738549633972587	-1.548200902893715	-0.10111204733318924	-1.0722270905465137	0.2585753548591526	0.6715830858774547	-0.31330827597650546	0.3553277499605207	-0.5162001304754213	-0.6228602515628531	-0.09819809016809597	0.49807764132090426	0.28727412241697164	0.4483257316393024	-0.014419137501122503	1.0546848258433412	0.5832977379269269	0.2816800439319955	0.8351483128770253	1.3532039460165888	1.6878822422498754	1.8850502337226533	1.192978409573263	1.3207599723644077	1.7824867033036516	0.5930378810914849
-0.12127140399770626	-0.6792579189019489	-1.5683106807246645	-0.9167960360245837	-1.6350219927444516	-1.1225994785485847	-2.672536434100388	-2.149679380496138	-1.9543551609504586	-1.5338711664749929	-1.2246731927574985	-0.7695004352960915	-0.5891860047348556	-0.6569825834636382	-1.242396563336421	-1.0633561474851994	-0.46257881768547715	-1.0443516508811421	-1.0703164075137557	-1.3794480021304334	-1.0085775506200527	-0.2944289807754741	-1.064394368661124	-1.0745896657060163	-0.8450816586669919	-1.5602753419184963	-0.06832638479572375	-0.8458510507075332	0.37044624198427206	0.6849428700333237	-0.2994393859306029	0.4347444805100954	-0.37651616662987425	-0.5342327934513356	0.16422788185920756	0.4967394362707763	0.4098444543785916	0.5595806524051967	0.016441119693108974	1.1058631045126524	0.5932139632261936	0.3756723974418784	0.9743130183591104	1.3657711202914604	1.7549696767138507	1.8821477025016269	1.20941772095054	1.414494707549164	1.8318470392312	0.5747858341681806
-0.007660051128661039	-0.49952134046255275	-1.4805963541740301	-0.925412676850013	-1.6158911487226735	-1.064496051626397	-2.7737957074885315	-2.114436470113171	-1.9009807346721839	-1.4459696761552432	-1.0984870752581692	-0.7119083428409236	-0.45262427336959965	-0.6324975821868796	-1.2551689900750653	-0.9478882286301168	-0.251253407151059	-0.9671890887423373	-0.8205803363802092	-1.410479713519484	-0.975986516989604	-0.3238452139260743	-1.016929269391615	-0.9710529482614628	-1.0149016367295607	-1.435147743462457	-0.12384902945923959	-0.7294570875896863	0.5427753957157183	0.6715107580506878	-0.22818928774165026	0.5236304071376567	-0.22950032011886318	-0.3665173302748316	0.23271995849939198	0.402962238706895	0.5573163013217352	0.6053835336525965	-0.052287383378051625	1.2238582102554385	0.607553876064755	0.5504204825920047	1.0411024927315429	1.4084524411822406	1.7765212956754948	1.9068164376780419	1.2255297768779752	1.4782288595833075	1.9052689992409184	0.5779627766421974
-0.0363760842133811	-0.4739431624285285	-1.5630143836750967	-0.822556474183402	-1.4540866913997632	-0.9848855195064765	-2.7917565587698046	-2.0977134655498255	-1.9103160422411876	-1.366244430095067	-1.0864956801180086	-0.6442178101953158	-0.28067343567013386	-0.6465750104266346	-1.1753068494979007	-0.8200038953949372	-0.06111137883723004	-0.7986457093501842	-0.6965510262532415	-1.2884392960939963	-1.0534665030306358	-0.3722337093726956	-0.9575219891467575	-0.8179286414746747	-0.9733609630999263	-1.395168199100764	-0.0993841184297597	-0.5211368377941555	0.6010065188004077	0.6996568536534441	-0.2860112192808396	0.683120621174694	-0.13112357031152905	-0.1496030421244457	0.29037386844777285	0.2853867251795529	0.5166408597428727	0.8095275080879073	0.09271866708910922	1.29991487176437	0.6606464305890623	0.6325949035473429	1.1056962861259225	1.453474502408691	1.823623677424769	1.9478494437040432	1.2364236736351297	1.516271586877903	1.9244496726576625	0.6091339626181071
-0.08275051354705312	-0.39461759756231707	-1.506942324126434	-0.6333488678324681	-1.2639524375434585	-0.8244748394926649	-2.6600276368284215	-1.8699974059375162	-1.8002525288060016	-1.2332655709938984	-1.1607950975284964	-0.5639227705577026	-0.227408379546271	-0.6441949994831673	-1.2263921806066214	-0.8056726761207982	0.10170520934194696	-0.6616422754486639	-0.5788333562984926	-1.185879517211708	-0.9938986918447423	-0.32806842632600147	-0.9400029175929839	-0.85899233823934	-1.0539877836168852	-1.230419906549805	-0.06702344412949765	-0.41114544951278853	0.6805537000187302	0.9000968735955441	-0.10623547132065103	0.7647784261874325	0.04084535870740319	-0.08795824276206059	0.395614721114541	0.406269044773419	0.5771542597179998	1.0291670838029447	0.2706886894723062	1.37998740274592	0.7177593329467482	0.7188136562498916	1.1520882115953524	1.5159886455755305	1.8781074724783111	1.9850026773938907	1.2591430350228798	1.5100001197448127	1.973252266451685	0.6254862491829576
-0.07476173354071933	-0.3372724120936899	-1.4065327871882318	-0.6791515566769707	-1.322723085058918	-0.5995888484340579	-2.5203917199774795	-1.7342687028584471	-1.7128494592800365	-1.200540841178324	-1.1012987092371564	-0.559434970902741	-0.05774784185584501	-0.6143233144346227	-1.2522234113159896	-0.706458476254844	0.2644219398698202	-0.7537000188067726	-0.5418071572215195	-1.0390669150873233	-0.9331587314215923	-0.31265338023753647	-0.893305255832626	-0.7108902266044066	-1.0278901961843374	-1.24565055886238	0.013073257346238501	-0.2271989508541939	0.7381146583118208	0.9074256297347704	0.06958407135427194	0.8463396376736704	0.022216316362604516	0.01464809114660327	0.5299385384984541	0.28821796151499346	0.6742497265100132	1.057394538283622	0.3491421341873786	1.4502858886127026	0.7580778817260494	0.7573707666709448	1.1990191330147346	1.5685918325509884	1.9464741148835762	2.013017386061212	1.2647158933153655	1.5295005626699472	2.029539602567172	0.6780992348081004
-0.014618380627429517	-0.32150900215084693	-1.3604657930683253	-0.706488708027462	-1.104982529629352	-0.5655926097429027	-2.548886891069208	-1.7157078568350852	-1.5096730479442007	-1.032094577881312	-0.9798250032730452	-0.5548023891465428	-0.015465307609898702	-0.5709013131528875	-1.2605196868714836	-0.6834367646764192	0.3367064565721984	-0.5017161121803586	-0.5398540461992085	-0.9143453127303921	-0.7569754864783028	-0.2785278791602347	-0.8088268681053229	-0.780116464627587	-1.0122809286555738	-1.1448495312053693	0.2541981969101299	-0.1200933365443134	0.8801974072911587	0.95369318415026	0.23612071172937926	0.7055474486794556	0.153474886409539	0.13233682563573707	0.6211559463618674	0.3706502722972701	0.6644616177648578	1.2594694786595038	0.5393335866933946	1.6021952264220054	0.7830303740032092	0.8140151512930528	1.2626130636169766	1.5987633697514236	1.9940056928648882	2.0158448518196277	1.3174360153728486	1.5235574245352683	2.0511059983212663	0.7206267091034307
-0.020821125414700593	-0.3369986267428497	-1.2439907293328412	-0.5989265526625427	-0.9835922034766925	-0.5311985969177642	-2.486178764025137	-1.7654995008532552	-1.6071104422103466	-1.0039357012790666	-0.8815243514490628	-0.37725186630732105	0.09379325628552608	-0.5118430707421846	-1.3485852913135261	-0.7228652837067264	0.4699450584611843	-0.3487202302740153	-0.5237522220231743	-0.6898122329703114	-0.8650828241813514	-0.1840638421530198	-0.7428438817485928	-0.6975873523999944	-0.833739925147207	-1.2604936820689026	0.3469691731206655	-0.04847826173880422	0.9328103144751513	0.9592735541693479	0.23832267102429538	0.7137188737097877	0.25833117150375556	0.3515310829970991	0.6714334227887645	0.36525252784183165	0.7390927529410561	1.4412839581321415	0.7041811894979089	1.6621531580427227	0.8205124956153194	0.8101868079198008	1.328118310549965	1.65732608594	2.026865870653956	2.0485650529118424	1.3132318930009996	1.5012744891644472	2.0507870640871664	0.9376098304384908
0.08694786055689432	-0.22861218770703856	-1.1859075651338735	-0.4666781733738662	-0.8609336679432881	-0.4647032795280287	-2.2807757386093237	-1.7418949706526292	-1.5325285893216312	-1.0182947405190697	-0.8803973246263459	-0.3370077879640737	0.1387540940602065	-0.3777666484924768	-1.409150345489633	-0.6651359155223505	0.4560944647839431	-0.19486172710318148	-0.3788068586961112	-0.6002321159779693	-0.6832132325972523	-0.21501186654607296	-0.6894845790887678	-0.5463213978275527	-0.871836866009498	-1.018941697851432	0.3886140783253741	0.045666740327264796	1.1128450114416146	1.1403142773284913	0.21560118628231778	0.7585152248237783	0.3705649484755972	0.17640876406212694	0.8129046646639424	0.39842556114264893	0.6089084352031906	1.4902745001247202	0.6217223010766307	1.7207362617514623	0.8319863239553721	0.8095190500964726	1.3901324199831682	1.7088310103236286	2.1042748395928	2.100646582953517	1.3269945499214877	1.5007928547971272	2.066433694813335	0.9736107375900215
0.22261071284299075	-0.11833582858104745	-1.0245500540168102	-0.587805385636561	-0.7027970358492495	-0.3445221156222971	-2.121644906707901	-1.7246461692186732	-1.5868178428192947	-1.1201740188883753	-0.8967141914449925	-0.2484157315879516	0.20958522106226057	-0.364078599189115	-1.515636882596116	-0.5621398394075923	0.4620309334159094	-0.09227944711439987	-0.3027599812545075	-0.5765875861995635	-0.7202493542542612	-0.13983229137887762	-0.6492209802896948	-0.6213794993313808	-0.7623162500749803	-1.12927155939265	0.48761435688402843	-0.05719766072149022	1.1833180157631182	1.195403044770167	0.22474194202539208	0.8657189572892848	0.5749953261016957	0.2420382718716195	0.8188726281702621	0.4778977220230405	0.7622413348087317	1.5045306107299514	0.7562102800745831	1.764820314064163	0.8434174457383274	0.7764806129941426	1.4467586259459901	1.7823796014019284	2.1158009171023204	2.141119378212241	1.327466470759817	1.5096641254779544	2.0850495561258455	1.0133237995404252
0.2620969023206106	-0.017675134709635748	-0.8694580105208056	-0.4986540038741437	-0.6712859919067999	-0.20742352036690917	-2.142543455363368	-1.7560173415058622	-1.545672160066932	-1.042984080695269	-0.6770430176186959	-0.11018167930643599	0.2420389964213933	-0.2365840016925202	-1.6347288532237443	-0.41713709450398306	0.4864574396947135	-0.08878357315663633	-0.4102173083031285	-0.4234855335812682	-0.7334511572862754	-0.11406537330131328	-0.5360224861182341	-0.4834172795013115	-0.7152758233929479	-1.1166091210948699	0.4244474818108273	0.11281388562248569	1.262649696390477	1.2146408557706674	0.34917433024394956	0.8793610532695965	0.5659093050641139	0.11593533315523823	0.8686716277877163	0.49102120598972865	0.770277526238546	1.5563628529957243	0.8581769233964494	1.7666619927570628	0.8625689640098155	0.7741229407474178	1.4806709289321531	1.797494349406215	2.1790749811389682	2.143934333060219	1.347308659602254	1.4787437101138923	2.121230523993395	1.0782564044287222
0.4311200174958433	0.021990201669537288	-0.9251394488938287	-0.4424390740905272	-0.6143079842624231	-0.14143505787739746	-2.2214174805653037	-1.735302205138804	-1.4981379814249078	-0.934343052690493	-0.6568544305935619	-0.026725044061192638	0.26985450037782877	-0.14107802766546612	-1.478417403649048	-0.366016872155139	0.5484073018807324	0.1263872077543921	-0.34434910993147716	-0.42549082822463474	-0.7041720889168424	-0.048514200229535044	-0.5399330895288439	-0.4260386458231736	-0.6297693158587822	-1.0112855962654388	0.4128502200393885	0.03754044724640687	1.3431903944108563	1.086982797893325	0.37166677806554	0.8369000794361139	0.6204213950761412	0.11954686625323005	0.8298170648314522	0.4414732257527911	0.6537771663229253	1.5565812207064813	0.8594542415307339	1.7915927772149502	0.8705598353599608	0.6927855890097444	1.4776158277686418	1.8461720203999885	2.1634931262178125	2.1865826366335535	1.3444739626905473	1.4075435866139145	2.114768727877957	1.1090086951671316
0.4715602152277503	0.14409389669741587	-0.855793765964213	-0.3339276324166471	-0.40874723103499777	0.02778742060216304	-2.106487073265043	-1.62945171514887	-1.2951591043314	-0.7324654020883035	-0.5826739326990433	0.10785882870644314	0.38876757259208083	-0.07193107370898102	-1.4272869575695468	-0.2142802611931378	0.5757213065021244	0.2752410518960303	-0.28554409591156804	-0.3393401972109423	-0.59861591709011	0.007943137790269155	-0.4415375047688187	-0.443486963591185	-0.414940470128453	-1.103895060404831	0.5346304670793869	0.15353779187836641	1.389226941006878	1.1589114306941972	0.3008987901613588	0.9246411211817872	0.6720725160784672	0.04132501045371409	1.0068166773838771	0.545495618112336	0.7179892457433373	1.5704716923541653	0.9714532615934033	1.7854332051768782	0.8878251473596656	0.6904801340369591	1.4843706743128036	1.8502848228832605	2.1588672035156873	2.2047762806090363	1.3719889334389235	1.3843229334032716	2.119915666552415	1.1174250306728946
0.4879691820163516	0.24890632727933695	-0.7761451501070422	-0.354009046131005	-0.4619129008814289	0.14957514297768154	-2.102507641291896	-1.4557269453786832	-1.0761999144186187	-0.5028054325935648	-0.6469648927551828	0.04445707601201918	0.40426382334406724	0.031584762297026295	-1.3086796556289841	-0.1431467714118122	0.7281307652563199	0.31210055322642793	-0.21452141416092094	-0.26474463696020206	-0.5527713310551359	0.08150628930850543	-0.3902847989587567	-0.4858364725336976	-0.3201908378556634	-1.0163272066734286	0.6638111230245166	0.16548088000391098	1.4033057665253743	1.0795978485963784	0.41436785236372975	0.8941659295631815	0.7777558213117699	0.050886960883762586	0.9901194903600326	0.6466741146830564	0.776814137268673	1.5411329747500786	0.9666653585328007	1.7637008249466497	0.8500761097656987	0.6572346284345187	1.5311832949779127	1.8434081807649203	2.147468107139906	2.2043870522843774	1.3734026273353908	1.346512719251521	2.101677027454721	1.0670820216864445
0.6074580644749114	0.41015618459966385	-0.6789565411542708	-0.47576283379083983	-0.563488716249511	0.08451259615734294	-2.174574109398123	-1.530644484595366	-0.9953123641139937	-0.35643434108952576	-0.41789069347037594	0.12063640599485208	0.48453138874186363	0.10966645344022578	-1.2336815412116902	-0.015603959979697421	0.8037451284502547	0.388811508581475	-0.17681930580012656	-0.17120718778287294	-0.48823387812043784	0.029406247971875625	-0.3112778606630943	-0.3175457533348335	-0.27982028011509524	-1.0434923132037206	0.7048841258347719	0.1446916747064168	1.3993447922154902	0.9744039096152933	0.4064597241481658	0.9364618445799859	0.6385660918050764	0.06452178138258446	1.1279785473322257	0.6062836245258607	0.7400552167901184	1.475806750581213	0.9774927481231772	1.7408003650074213	0.803381234753169	0.6453959890299622	1.5332662106647927	1.81773697454922	2.109165517958769	2.1925239289892393	1.433933163384336	1.3337015005897506	2.124457258623921	1.042675929744923
0.6810062817898085	0.4497576256797253	-0.7136584596325506	-0.4427848650464036	-0.511935697695351	-0.017919252586205497	-2.1904971490051537	-1.5910437643601636	-0.7810947737109422	-0.19713271011535907	-0.2715362387984143	0.16000744826764018	0.5217369760421594	0.2289252501201536	-1.2311959513690485	0.13066817388625923	0.9352685283286067	0.5042417493173051	-0.13160187979854496	-0.20423640393439363	-0.34971930889652814	0.09241623623655144	-0.17347830605139897	-0.3977509645880935	-0.17581370313281225	-1.027066893849452	0.8944967161625575	0.21726273636256238	1.3668392131771971	1.0228515916399357	0.388442060984055	1.0757198878324712	0.8074243111061291	0.07336145331476401	1.1979973329296218	0.7818918648515879	0.6598071347576282	1.4246048546432968	0.8653373115105996	1.7217604751994031	0.7681756098929778	0.611079683043347	1.585247372305394	1.8010232453086903	2.0767421552697636	2.189678391915751	1.4744987725586662	1.3135725056520915	2.0857625233939983	0.9607185000664303
0.6222077839771853	0.5077253559106265	-0.6283861808075498	-0.3186217392967007	-0.4891194597044544	0.07420549101300819	-2.180051938284104	-1.5781986892538205	-0.9064334908589309	-0.15439944633275066	-0.27494737159543575	0.27158522240700866	0.5247963675539146	0.3238848908303365	-1.0814622732858512	0.08485414616656502	1.083132014374043	0.5050097620054853	-0.09902921286260272	-0.030293124664221304	-0.5155274747413982	0.11883664814275045	-0.08199168258823807	-0.2719395293752048	-0.20222346297346405	-0.9990859079298916	0.77192904991375	0.24861975282416174	1.399206561013996	0.8767570316274966	0.33753314887894315	1.1348281219387	0.7626992315053089	0.024049269649678472	1.2556745763297563	0.7366242362555249	0.6556566030033861	1.3603247641585263	0.8986466175254652	1.6940104836787693	0.7255437892709236	0.5770471786331348	1.5716949770731454	1.790894091251382	2.088969168637526	2.2582479118102063	1.4973997586524597	1.3206948175826232	2.067505031041087	0.8715322452343569
0.5740799348685665	0.6576472379255215	-0.6655617302816259	-0.4085529260978422	-0.5044170397199297	0.10362245559516	-2.1799163879754646	-1.3220218108071833	-0.830342367481691	-0.06725029336874144	-0.33515843780216503	0.29814160089930253	0.5941003135407	0.4296930154930815	-0.9550061697870815	0.27434655033184907	0.9746097434113878	0.576921682816687	0.09292625845012663	-0.0004928928912854569	-0.423522228903139	0.047107198765467435	-0.047436757531428606	-0.3469500098921174	-0.191257595645861	-0.963664014048778	0.8840616042966569	0.4448054202336943	1.5737534175422532	0.7727457221600531	0.3772084769274318	1.3336077320957977	0.7544310482211795	-0.06234194854007703	1.435174105618684	0.8537047987647451	0.6934249339774528	1.3227985269807339	0.9349877307140833	1.6204624305497664	0.6779236055212923	0.581390353855821	1.6198155485909873	1.7753543119874267	2.084329278010691	2.298249462775862	1.5202828167190805	1.3169005097021425	2.0167230025596563	0.8301051715782132
0.5725958930778672	0.7227400928444269	-0.6114327959429241	-0.48191468979334984	-0.6016369575787934	0.10371628623485907	-2.2970506197958502	-1.2999612599305275	-0.7152629619097302	-0.02623317446911726	-0.2053523689631293	0.35209453955445325	0.5988820928074461	0.5916192296225291	-0.9202365300220077	0.34531755114416124	1.205660976894388	0.6521406086854611	0.16514901719006553	0.04487656071202464	-0.4788062072754607	0.14935866729693942	0.1102705038277004	-0.4749433072316645	-0.15249745666847597	-0.9532780052692577	0.9201461840486855	0.3267835534767699	1.5642424381386313	0.697964591145036	0.41661318777022716	1.3968957941256883	0.8199357656065669	0.001317350907764281	1.3069948713286834	0.8618079692357161	0.834571183703984	1.2735654952628368	1.059372531258434	1.5544563994243803	0.6919372877153631	0.57817698315179	1.637249094237512	1.7669491483603816	2.0603971437348356	2.333603905565321	1.5541929905755345	1.2751375721220408	1.9999498898342245	0.812043997408388
0.49551875096541487	0.7206146032995905	-0.6752153431127668	-0.46327093065738856	-0.7142023364728088	0.0498823864070128	-2.3716366633691996	-1.3371811312465787	-0.7553878177685721	0.06069873559305394	-0.063461781458411	0.4484293199630409	0.6596085729217804	0.7293946338458235	-0.886239598997504	0.3385364901839555	1.1168585299225398	0.6465999125538308	0.1310226813689586	0.1707880522323196	-0.287601835979581	0.17577127974606802	0.18402961314377303	-0.3369661645806171	-0.17272433911280027	-0.8290418802615962	0.8368200734312665	0.5907042090275676	1.4870866269011929	0.6089903759546014	0.4004631839327959	1.5178433118338357	0.7780258439926147	0.1949122573891017	1.3950100752606216	0.9943226124213249	0.8597474878898049	1.216843974561602	0.979979457429344	1.456203365174385	0.6817268616894289	0.5910742342930221	1.631525425391029	1.7544198177778818	2.040160160450795	2.3474368022034637	1.60123475479602	1.2445582612037982	1.955776398638011	0.7954291006793561
0.4952366057228281	0.817280995492071	-0.6223860559054224	-0.46083264008622055	-0.5989562001502375	0.12555398028686252	-2.139563069800971	-1.333284572549005	-0.7519902028774083	0.146454527145757	-0.21645921959079456	0.47875148090851133	0.6876720303021973	0.7661226664106326	-0.8683141652386253	0.43666225762684957	1.2049158563473608	0.5985904132318288	0.08422874206197206	0.07654551585717617	-0.22184101156350106	0.17900910542083864	0.18217577823483602	-0.31887676879770893	-0.03987548033728446	-0.8495472142307847	1.0537156270758028	0.6446505308149829	1.5163803370180182	0.4850279918411481	0.2463286579578326	1.5764299481302861	0.8647378359792416	0.2175052969703822	1.3398289067045301	1.0449260325726408	0.7124964985807554	1.1573984436266342	0.9715096142332547	1.4082558844603872	0.7368432325028305	0.5625859024061283	1.653901348806345	1.7915759595824032	2.0053368543341157	2.3731161409228325	1.5895511973958865	1.2427070988742293	1.8661918571509972	0.8038659325881777
0.5367071174804325	0.9144250572322123	-0.5099279893438002	-0.49285094333028684	-0.6339206481450622	0.11219317497714971	-2.113031926896425	-1.1916335359890786	-0.6743614231854826	0.2955219856932381	-0.3346101311271771	0.5631686340246158	0.7734349954828693	0.8124650097153155	-0.9428745309760493	0.4111965939672104	1.3052171805701835	0.5588362377187719	0.17574171413051132	0.1922368774792485	-0.07958776055278086	0.21802210031618877	0.2657163991493875	-0.4321611275429834	0.02913545923250695	-0.7401556570861446	1.0937972692553923	0.8254402756042809	1.4605194330288471	0.6582859626561224	0.0650020067978943	1.7320438285478386	0.8751159498524753	0.33252288899260807	1.3396059157436175	1.0673352816113186	0.8554669140296154	1.1484745678189787	1.0173938944556173	1.3700322385832906	0.7698684503645709	0.5825363775860888	1.699753962013644	1.8176960624493586	2.014509971435447	2.4104222857402244	1.62720074399673	1.2869395304384965	1.8431833444831998	0.8176792272241968
0.473762796828857	0.742384836084655	-0.5896413132000584	-0.4339054667963678	-0.6738931841483637	0.010273952883106553	-2.110430783232869	-1.2708051884614358	-0.7494101775490756	0.18765738991864775	-0.5318262822074915	0.5061035818292033	0.637637189923997	0.9302195914610751	-0.8623670625311958	0.33994883609480986	1.1884543412766382	0.6311635075925964	0.018995097124241734	0.3831466263767967	-0.002857245378966303	0.3070191051243364	0.1662413875617377	-0.2961397850623462	-0.04515634513782365	-0.7130598001651663	1.203224970610563	0.867392363159943	1.3810414951468657	0.6369854176729931	-0.032032012494954375	1.7222909358673242	0.7629395880171816	0.5238329049603239	1.1380447958865334	1.095685735356433	0.8612989588377473	1.1226899116654465	1.0396838804923405	1.3289026847841334	0.8045924401641678	0.5169956653639838	1.7160092448000899	1.8536771178300877	2.039069392511975	2.430941568955543	1.6260799664826737	1.2960356489937215	1.795205423494496	0.8599504964813001
0.5143530998001999	0.6687920055016155	-0.4659649755369849	-0.3034108977191248	-0.6842753659259	-0.04065988121391132	-2.0392980738908735	-1.330587952056056	-0.8067307521263422	0.029164443168064956	-0.31570295992759556	0.745052295823422	0.5576241162757649	1.008729646603167	-0.8949452349328745	0.33034980345652226	1.2050902010577098	0.48680509849300496	-0.006347434960526628	0.3122654703301052	0.007451705531270158	0.37332675915355856	0.3036206841293062	-0.3128656379581002	-0.04064472906232754	-0.6054712947202365	1.2357958406662957	0.8684341783049054	1.3783123177441863	0.794397752562879	-0.11807750894756404	1.6870114550120434	0.7978205447862573	0.5306307706078037	1.287407231139953	1.1502717299177123	0.9275044119257686	1.1250868781649277	0.9257871485637266	1.3004648029291621	0.8028474027894553	0.524958591878876	1.7086549866801288	1.8939164409380402	2.038755749111639	2.47788528511172	1.6477989439542235	1.3105306716240006	1.8055637161320715	0.885016316396257
0.4099150654735344	0.6961759960010244	-0.44945631815949005	-0.24595483515233565	-0.7010469393655268	0.14195033387522135	-1.9567882817381275	-1.283090255634358	-0.6850342345908245	0.023964844559158073	-0.4518217461613351	0.7313002236228412	0.5665543792993922	1.2268221803583073	-0.9557260620681646	0.3124728748131681	1.0744806174181616	0.37622543366038447	-0.02276425476366715	0.35123922576382033	-0.0843328645806446	0.4010093002226573	0.4040659543902606	-0.36913769494557475	-0.033248236130846695	-0.6323281813785495	1.1650243645355844	0.7930303780855585	1.3423729504798854	0.7268291663423503	-0.17460390378340102	1.708152723104861	0.9649681159152832	0.690322963778293	1.1918479246337088	1.1728381578333538	1.0071219658336108	1.1678196617486385	0.9134558502511154	1.264301969784989	0.8688515730760802	0.46665225746893835	1.7227071551523572	1.9332909277128139	2.0635615135876204	2.5218889373155635	1.5707497994847404	1.3409898933365978	1.7451918222736498	0.8985772490696213
0.4779373801195371	0.739318559106158	-0.4358719633073398	-0.19475209884090489	-0.7335529346660111	0.21379551215007947	-1.8828468945341226	-1.1593481106239398	-0.8246552996141953	0.06132520232864482	-0.4174258884164713	0.7833735999260231	0.5083152919892763	1.3064972237881975	-0.8544302627128143	0.25866324841957694	0.9647961733647985	0.430115291315591	-0.030887929247775236	0.38110390880638567	-0.09591392940933116	0.4734960160346203	0.29970783214703084	-0.3673807632765531	-0.11940170933258423	-0.547564201253461	1.1564298793716006	0.7143051848159752	1.4506682085825213	0.5899555696909642	-0.21643422336267165	1.6683143693619453	0.8317666136113806	0.6704456396050181	1.2146382724985525	1.1270759143108517	1.1393746378298917	1.213746453976097	0.9804387571787929	1.2479002632675231	0.9010309638486497	0.47757868741415094	1.6836331119025114	1.94917164114228	2.0921640139624085	2.5409930975505146	1.5314488057655478	1.3394849456318147	1.7846721098043132	0.9488293052675012
0.4998419754173164	0.7096286095359372	-0.4754137074284272	-0.2562974262543655	-0.83627916978774	0.18289557866532866	-1.8268118046916713	-1.037687724643082	-0.7629007034517674	0.04719820174931879	-0.4286658463548537	0.7681696973625758	0.5581878687297245	1.2878343927799243	-0.8871123614535843	0.3239607295000978	0.9620691471427041	0.43484966699194666	0.010187704040915586	0.2835171753507467	0.010149044515358878	0.5884651022556793	0.2201999120844806	-0.45048026191918955	0.0009967948922823377	-0.6569087227902302	1.172226919198787	0.5228989118590324	1.3508382650253812	0.7756176237046489	-0.2343690022371364	1.8332355650063907	0.8988432343309171	0.7079354482310102	1.3571310144725686	1.1741648237357076	1.1791060779593565	1.2158577650399942	0.9391257066902737	1.2269243718537253	0.9709487155759117	0.5061299016415466	1.6823931681678768	1.9984309458224145	2.055627732351586	2.5466521993708233	1.4637880174944704	1.3311259703920892	1.7804893580237848	0.9621737446835633
0.6527687913551002	0.6971908921856975	-0.3713412208877214	-0.1617315207843708	-0.7634587471352181	0.26518610871777604	-1.675704268123075	-1.0549028803723812	-0.5681749729107315	0.08582103054445041	-0.3012255277998933	0.7856022419474499	0.48229750274713756	1.2630697980876033	-0.9436091260992103	0.18748432072055538	0.9727202966730326	0.4355185438222513	-0.13607133760434548	0.20235291615404058	0.012104094587095266	0.6164359687860003	0.18263988342642368	-0.4859339364256484	0.06367333049433768	-0.5973867080164229	1.067635377826757	0.37694735755716946	1.321928506813523	0.9843318079370158	-0.36242122366548035	1.8912853383613033	1.0096810868757062	0.6903701942228183	1.201290154477006	1.1952589460198049	1.1890083959675484	1.2525600449835905	0.9313249647871313	1.2315309504777132	1.0254921067482639	0.5532221263238462	1.6371130800013156	1.9992673709751334	2.0685823476156746	2.5364669281751957	1.4270761067147268	1.3355220018455347	1.8057880698691633	0.9420936748125073
0.5840337932115526	0.7130596436574476	-0.3846302588562892	-0.016755384894313552	-0.7504723248128735	0.4046575495306131	-1.4987003820653415	-0.8969869034552621	-0.6197709429298344	0.3068966488436905	-0.42452945928635943	0.7651399759750039	0.48202549163800273	1.1642558719334448	-0.8770566676753363	0.15669529015635142	0.822941318414234	0.4219185899987169	-0.23154698474947652	0.14857232956621427	0.021164089995603274	0.6978752111887205	0.08211804930028714	-0.29941165055598457	0.255137948136426	-0.6848586245174386	1.0290106192829875	0.3939593082034316	1.2241816401888275	1.1229033003217772	-0.4664414215920683	1.9222265861949055	1.0667208555705199	0.8778473590821763	1.396729373182194	1.1819125212368962	1.2359945224220594	1.2309873464882568	0.9742792592351236	1.247169498881877	1.048018629323665	0.6606779352034529	1.6662659918131992	2.035668911826658	2.06261169470725	2.499263650843607	1.4135707859381086	1.3384143631389371	1.784028271138625	0.9603879955671195
0.5730112694380802	0.8024895054688372	-0.3625734478110137	0.029103570093088338	-0.7488434426664738	0.4996448689662367	-1.404837743613133	-0.757191206879618	-0.49938045855215324	0.4217601907234905	-0.4751535746226764	0.6716901905381742	0.5483416114395119	1.307467369309006	-0.7817598248008143	0.16415362360697433	0.9262537445054763	0.4007179572806461	0.018909058084971276	0.04414843097382776	-0.0925606746832752	0.697973672419818	0.08132171764524457	-0.4297158793334626	0.18648046745823246	-0.7682428734136523	0.9982946438889029	0.1824547747083482	1.347655655006082	1.2203009254911743	-0.6294742667628939	1.9758741303988443	1.0408878785271143	0.7497795973153214	1.4743826170225922	1.0800033613478885	1.2937349181395799	1.2618310238849735	0.9386514356424762	1.2862649171355915	1.0929957517062945	0.7457819806893622	1.6885327875273812	2.0063428913566876	2.0587679757889608	2.478184156861011	1.3862898448982786	1.3272064631269997	1.840852139475519	0.9674554115466165
0.7161462558245606	0.7593422776220272	-0.44941707417197224	-0.02211637382515107	-0.7558151741877369	0.41284337266325666	-1.460381877203871	-0.5877546097464593	-0.4639840073304223	0.5054795889031144	-0.316415896613629	0.6847776015232294	0.4830956185477085	1.277176942708937	-0.60511261617333	0.10591306281763627	0.8012117185903609	0.5115824925994821	0.15161527496009503	0.1569473601478182	-0.01515118020677822	0.8232807453837809	0.04745339394624315	-0.5049257587891842	0.24101311735507033	-0.7212367606133349	0.8858743205124746	0.027112039585507463	1.3030574111935151	1.405469342087168	-0.4798707486218851	1.998763608350282	1.090994946068204	0.8578220161862109	1.6144452545507	1.060414817771925	1.498462823883371	1.2333021711802605	0.9485636754344322	1.309636038882524	1.0811541724579068	0.840970885413687	1.6798436920196245	1.9861754990195402	2.1141355595333295	2.4745782344532783	1.420888179182337	1.2750673071612886	1.8419798783584636	0.9445506811291067
0.6201315101407878	0.7597919587196286	-0.34734067692068615	-0.025881698645228667	-0.6709533127271274	0.5709077571663143	-1.3096291805759872	-0.5946213671256715	-0.4857996164683234	0.44597503756489926	-0.2739978856769845	0.7831991486311164	0.4071955079452649	1.2543996899957297	-0.5995351630446295	0.07076501878414351	0.7237264304402051	0.5389133431595299	0.10716984137724125	0.0522321708924716	0.018015493881459444	0.8347318197496584	0.04242367641812787	-0.4391265904274907	0.3442163836163024	-0.7863704231723194	0.9691664432144961	0.00021647502707844435	1.2863700332511883	1.3754143482256391	-0.3750567954814588	2.0736684356484028	1.046073605587623	0.9050569601875529	1.7036533257916193	1.0477191673143142	1.39686273996918	1.2591407844716254	0.8782695004447646	1.34467080809892	1.1054708115516214	0.9027261915435005	1.682401075972308	1.9971388053351302	2.140967942903791	2.4831259664830188	1.4047791572287296	1.235071213957855	1.879036894151799	0.9387207354842466
0.5964792769362696	0.8803095366208545	-0.3411030365116414	0.030682163165347397	-0.7175411970689142	0.6358904314488862	-1.1946672803239338	-0.423445535267745	-0.36210196299625946	0.47850500047870365	-0.09102847318178518	0.8361899545381245	0.43755684099080333	1.2265642846181832	-0.484960750041569	-0.008060598757600929	0.7588856970707412	0.46247576596056855	0.3161482387885758	-0.09805025982858229	0.031036107032938944	0.9355622050768349	0.12451273189455292	-0.4650135301121131	0.38330466601139357	-0.7653105818833165	0.7989780858309907	-0.06602394022163935	1.3285795150179056	1.3974618171121211	-0.4092665953302377	2.0195937026034065	1.12062660541469	0.7247015529940194	1.8448658377027811	1.0846668463040359	1.419550966142461	1.2866381036589498	0.8771974319566278	1.3603084037463884	1.1235356852036418	1.0476838371348105	1.6287766725711397	1.9919202397083868	2.1668886017340037	2.480676608239988	1.4063678562519764	1.1835684030275861	1.9195787770616843	0.929779179650118
0.6347794637996274	0.9799876026581392	-0.40751795166081817	-0.09148489385134839	-0.6201311463474088	0.6463479939180752	-1.075673846855906	-0.2485406837743716	-0.37434917675152357	0.6222414680550654	-0.13181438470071852	0.830661505687811	0.5152909833531627	1.2959275431727992	-0.4350393501722195	-0.05182258445165071	0.5457804707513167	0.49639671330236146	0.354685782496043	-0.08110270156058334	0.10938811790305585	0.8963789607561621	-0.013141115273271201	-0.3783784156441034	0.35870115746738296	-0.9557639822128049	0.67869903208209	-0.054125385645037126	1.383761504327319	1.3652550704042494	-0.4585382664338854	2.141896294315349	1.0491420359694517	0.7456589906108941	1.9580068839853688	1.1028998200929292	1.4405956931647332	1.3271999059322193	0.9931953679080099	1.368634544510614	1.2499660749027268	1.074652327783112	1.6286628001873455	2.0069997578489036	2.172162128218199	2.4680058361711823	1.393084567196489	1.1664160873362295	1.9070869243752948	0.9725346764294699
0.7927479199252968	0.8929369013763173	-0.3838980792521496	-0.1286841889962987	-0.5179333414622131	0.5045730638524588	-0.9641825569687604	-0.10499765547484485	-0.41152291769162347	0.51176333136794	-0.08309976596540616	0.901876368790071	0.5017149466173556	1.2259472333884847	-0.3449584061625054	-0.04069350079141142	0.6531307203342498	0.45445098525904903	0.4019533710596135	-0.17388731871799082	0.30022349932921905	0.9330309880864995	-0.12409058806572995	-0.3773682624595517	0.30724875103102234	-1.0490277553585354	0.8578179928257006	-0.07262333984942812	1.375609844531804	1.5372859718197118	-0.5122631722797026	2.179011465976635	1.035517797416569	0.7818167854022009	2.141620753671471	1.209402793132251	1.3159110446803048	1.3249362453026778	0.919853706429113	1.4039741958696523	1.2771404944421816	1.195288635350924	1.611771729924723	1.998302527286739	2.165371177185819	2.474159814004271	1.441713651361209	1.0987501636074852	1.9264058549969696	0.9906227521283097
0.6629891243407918	1.035436712909944	-0.3360594056233795	-0.06510713486461094	-0.48206292197037504	0.5474606558361604	-0.932803386162577	0.035631737536693665	-0.3146948336090441	0.4075616584856522	-0.20308833226939424	1.007041477489325	0.45710858248759134	1.1629246841686767	-0.38947749613356086	-0.11282949749521332	0.5591193033389968	0.5208378812978871	0.5677011862578668	-0.14509807537559852	0.2833025155504794	0.9433000519676347	-0.05641588881708626	-0.3005136855185242	0.48179718333348837	-0.9758755268977749	0.871605385719235	0.0029141959668956274	1.3831272971053072	1.536383543088807	-0.5629818649400783	2.097299446731032	1.172236859755677	0.8507677647318047	2.2922764021662827	1.2927288837295063	1.306403589543197	1.339710344431102	1.0320441999323233	1.431219226341535	1.31573180024556	1.2311544231507292	1.628552090925324	2.027805833522774	2.140085424024303	2.4852861836848765	1.4365862355899983	1.031210205790193	1.9409699946527155	1.0196161952792895
0.8730920409091162	1.211778910435552	-0.33003840116329397	-0.16258945655210622	-0.360629931858293	0.5923379657190291	-0.7805639754910727	0.010996876577052062	-0.2025373794357971	0.5097785160854726	-0.08868195380859073	1.0883905308239448	0.4250840314379576	1.188124765357696	-0.33536764600651225	-0.09677771625715828	0.3607843859107644	0.4295627772299405	0.5568044102193276	-0.09412681301975204	0.389813074322645	0.9786686537451985	-0.041114392367585254	-0.2942357423801039	0.44239693560983423	-1.0142900267180885	0.8632819263215975	-0.04023962265947859	1.436902076603664	1.477447491630981	-0.5584190847950922	2.060613812392611	1.126933088049237	0.918561239618507	2.1805712296073105	1.349840943378293	1.2739610796678202	1.381209096533088	0.9629452943112058	1.46469338009028	1.3562840487956414	1.2634661121459883	1.6506844539641943	2.016485682780616	2.141945697633585	2.4965835358080994	1.4495279267739065	1.0062230914663042	1.9689058055716817	1.088981147328918
0.9412964968111067	1.151072545352018	-0.46780623361104023	-0.24808908369938737	-0.4281766022006674	0.49697553553192336	-0.6999537743338218	-0.07127638587423181	-0.32813766095453206	0.38885060804302574	-0.17828535847274604	1.0292124061351475	0.5208126621753953	1.2380157398958374	-0.3059232356149701	-0.012126760166321093	0.3373987737929754	0.3594549200806222	0.6054627770194025	-0.07498551283412466	0.5530967152784874	1.0881400409657744	-0.04438685113976227	-0.3168965867184207	0.306979728822281	-1.0906336217748034	0.8480237342481931	0.026733706844717237	1.3709858266896626	1.4541704496894456	-0.48401399612078233	1.997295220099203	1.052930425928194	1.1526954469400716	2.4374793843391513	1.3715950376967412	1.2209996912878767	1.3710626154611305	0.9485848490381436	1.4956589254590953	1.398249172609681	1.2613505507609295	1.7069215959490567	2.0350370471732444	2.1104962802403593	2.49642089397244	1.4908956083023353	0.9973237148011783	1.9709592392858197	1.1154189452235808
0.9545160064291162	1.0570875632936556	-0.48203833383194833	-0.23762262514199542	-0.3563323494892619	0.41130431718415084	-0.8360921449126995	-0.10241065930649702	-0.30740524975831923	0.20119106676415935	-0.13772335615091	1.0676141767884915	0.47316105194979874	1.265046444527791	-0.31579645662100225	-0.00833321343908039	0.3967834566385501	0.2866145582960114	0.7288915520338926	-0.12001683956989244	0.6274605053074114	1.0557180851323624	0.04828634359084502	-0.3368826946750182	0.192804029517748	-1.1216950607875513	0.8295113246407624	0.1287010942576478	1.5174446619174382	1.398650497126654	-0.5892887859116369	1.8700190136121564	0.9171153745000264	1.1747780349501789	2.4929866704589836	1.3139984458719978	1.2477615836376723	1.38726245260805	0.9445501556881768	1.497624462522443	1.4502752494998155	1.165038074349058	1.7089681357355588	2.014521901987276	2.0967569215697623	2.528041525047493	1.4897440773262836	0.993873066456001	1.9413008692817875	1.1288633046045518
0.9932864105485653	1.143229248697375	-0.4571671739564337	-0.34020017383294554	-0.36826400975611107	0.44787856858658204	-0.8078737344618441	-0.0712173335257912	-0.25528690276846217	0.11735872386057036	-0.1706031835370875	1.1791872288039436	0.4114488469552344	1.173523055242955	-0.4040083346504132	-0.10265645686362793	0.26456505250625384	0.36684386149885145	0.5406051090262887	-0.07691711253892936	0.7905655459517252	1.0861005659148846	0.04321232920093486	-0.2700445064056591	0.34689533281120477	-1.0948766983025648	0.9549286366157392	0.04671132195026724	1.5960260023789756	1.360276412267078	-0.47924676806133554	1.8969079560843258	0.9328354168948836	1.1629148834034568	2.3677780518976776	1.4378916988210113	1.2219697265010652	1.3602512554931045	1.0537645594506289	1.5361558488122697	1.4993830449883239	1.1079794142193757	1.693063959465808	2.027068279278052	2.082277262889464	2.549471324522282	1.5169960577068349	0.9516680983955466	1.9418784073332915	1.1590506632336688
1.0201032115940074	1.1093533115508867	-0.45799412776825144	-0.3990738154368538	-0.4273455940627902	0.40548851198132885	-0.6835092288605509	-0.1413694550897945	-0.23349576506425712	0.15420468115946748	-0.11643223559599147	1.1402841668306931	0.4082857223933849	1.2383710393311351	-0.40071179117441497	-0.1269962014974892	0.1815411016116174	0.39303662312375354	0.5141371167813783	-0.08050421337056113	0.9027050499292202	1.1616856022191298	0.0041457575275484545	-0.09995417012307509	0.1837421511474113	-1.186474541728018	1.0112670887551043	-0.0005688673610199646	1.6116173769946822	1.3214363692927478	-0.5664949155567028	1.7557058395903504	0.9150654825862219	1.1131250802862689	2.433975470950923	1.3176184893868401	1.236940711503498	1.3798694360191839	1.0269741453928611	1.5512294124958492	1.560695425460544	1.0426720868953863	1.70953433453275	2.050250666085528	2.0276448999094474	2.5672382074418	1.5047856921236447	0.9483265523712415	1.9785484600632828	1.165148343143476
0.9542900420861967	1.0594212169358006	-0.6019002818864255	-0.32218107813781116	-0.3264477032131835	0.27148554414894444	-0.7676929367090763	-0.13325172559082002	-0.17724503801728728	0.06692237891531749	-0.11028440617223838	1.1668323484286403	0.4963607400893588	1.2475962069789157	-0.38022112717830614	-0.13207266724724367	0.2375701174515447	0.34033047547177897	0.6470948705880447	-0.1315224330799938	0.8925829653540323	1.3433069346521342	0.12025806329067075	-0.14021835427281326	0.1268541656084176	-1.2875894210095973	0.9398986789660168	-0.08503416518902107	1.6107193638380763	1.3321506240926069	-0.7088687133928969	1.7381051426727843	0.9555631331085863	1.16943631245095	2.463155853164971	1.4913215491967047	1.3953552216801288	1.310589994537773	1.0529148133620794	1.560288223159112	1.5859575402766564	1.0132099097748686	1.7467800933983646	2.022015634945191	1.9886261371340204	2.5558379878327737	1.4922857199476764	0.9129403516108784	1.9767605430267956	1.1892124013589644
0.9667304139446008	0.9853919881070825	-0.6095151990643959	-0.5165262476676816	-0.3517961237126417	0.22763295804680544	-0.8555379541789916	-0.1434382384603016	-0.25672794358168505	0.052160628987312795	-0.21373974178768834	1.231717972878643	0.478878053818506	1.2506575838922114	-0.5293742399124929	-0.10687895138459966	0.18234521191010356	0.4836627007497996	0.49001266408228544	-0.09344554371593833	0.99334077828004	1.3213578242590516	0.048431264034632	-0.10696413966664498	0.13193706236773212	-1.2596347157995273	1.024457965874468	-0.22472673161220907	1.6597198019899402	1.3006268189797932	-0.7719406187225243	1.8823025128659616	0.9124383112415104	1.214222514682331	2.443386226829076	1.4639233552193651	1.3415696332416853	1.234566164743229	0.9165862409012391	1.5610752001898072	1.589047834199923	0.9457248312621086	1.856549908253006	2.0038927111538865	1.9565100687886647	2.573318509913435	1.4793182399862208	0.8975108050026289	1.9614799796727738	1.1932232912324114
1.0436869557158936	1.0015475045733875	-0.5563782322524092	-0.5588636386079694	-0.462213117193497	0.171313393496193	-0.872622561243479	-0.2916256426110827	-0.07675951152243526	0.038194762880843024	-0.23047721223060508	1.1133847772663992	0.4698150858373598	1.2648468023293322	-0.47435049437831306	-0.08832748191226356	0.3355258491841612	0.549839716658614	0.5036650607275955	-0.08539761544259794	1.0588261137482198	1.3884547280284711	0.009582016812636696	-0.1633931196213309	0.21535336078461853	-1.1776833253749681	1.0247258296503245	-0.39332042422295377	1.6477833365573207	1.3189229773125648	-0.6616448368054254	1.8712846104590284	1.0014744558469246	1.1650719184743694	2.449604450672853	1.4391074656711145	1.2986943490946072	1.1323400505483292	0.9074437814335521	1.5763297876455806	1.5102376282504688	0.9431009478734369	1.9322101994789989	1.9960750907387368	1.9230556192936952	2.5786273062415512	1.5057993151983737	0.8770760936084718	1.9691262315472702	1.1895800555888207
0.8643946966761504	0.9815652672728753	-0.6060240722104542	-0.41591554209182424	-0.5260060547147943	0.1420125416830778	-1.022240350576322	-0.37734028150143917	-0.10052430664653904	-0.003962859291959419	-0.07413571087636707	1.002889305019201	0.5729503611323515	1.1884143821559339	-0.5221849439625486	-0.1803956298110569	0.22879439209576696	0.6612860657007212	0.7016905518700096	-0.10015260693830012	1.0067884738304862	1.4129601796204088	0.10500172940305477	-0.2046177825156877	0.25469717933334224	-1.1705788658733995	0.9325510209771194	-0.3355255266309252	1.7168531653835977	1.326944411485067	-0.5709542284801161	1.9018046580801862	0.967975599473782	1.2052447931805355	2.3204034879197772	1.4061312700658242	1.4471078412534997	1.049124178633599	0.8333490357789721	1.568195150977203	1.464682781053778	0.8780275594769955	1.939765315831485	2.0002242595329953	1.9050179492460202	2.507049607437946	1.4995672571375611	0.9205402097655592	1.98031422452489	1.2184453962206854
1.0024719380143727	0.7869595915029758	-0.6531200732258754	-0.6098634344137001	-0.45435900688104197	0.10210296052142058	-1.2111413159714193	-0.5167209224581537	-0.1155163131375165	-0.047339657012888815	-0.11316433503593763	1.0024615295954693	0.5467312564264301	1.1042695232480932	-0.5761053856016985	-0.17752793676495132	0.2072799298951165	0.6239676837541841	0.5727010228441999	-0.1833192168575979	1.041060342365445	1.4318502433830531	0.04798829541669157	-0.14129983193963233	0.18130677926264785	-1.1993565798525638	0.8218963976645275	-0.5217624531867167	1.6519545423649347	1.3687436362180248	-0.5216873922933645	1.9433676194395422	0.8468105902507613	1.2439501354380442	2.148687417821953	1.3672936355134695	1.3233675607437037	0.9456455605721393	0.8681661546530719	1.5926209743863384	1.4190520110889149	0.8945100735783089	1.9531089450267793	2.011598959741634	1.9299430759877165	2.469523826637354	1.494407708825342	0.9797148046194213	1.9766832446804024	1.2434676612791427
0.8102299071566994	0.6609569887634474	-0.5913802139764991	-0.5037402993102564	-0.5675209740054614	-0.02293166206011018	-1.2725974603093353	-0.49563012628290626	-0.06705691210140965	-0.08724089458915868	-0.21802903458956666	0.9157709411032325	0.5494001611121409	1.1394992369861883	-0.6041705293792696	-0.2147852338178348	0.3979699255082469	0.7473449288159163	0.7909990622163801	-0.167432826937211	0.998482868250734	1.4222020384108196	0.04513399227413535	-0.1372037395450923	0.2780946398051755	-1.0715097766998993	0.9533074687691835	-0.33467782377929184	1.728808886956945	1.287014262978569	-0.5519484464429466	1.9036652427933678	0.9335450841274593	1.1675470524873703	2.315213440470477	1.3324061985389735	1.4161509105138563	0.8538649388633692	0.9821947727232739	1.5783648759477187	1.3758590737583365	0.9297034081553524	1.9434630051829842	2.0442206771448697	1.9415250251960825	2.449635649348446	1.519482123443994	1.0091618276338008	1.9747773376883437	1.3029520660295386
0.6363185077829554	0.7375430674616699	-0.5689771070121991	-0.5435527470879463	-0.535414257716522	0.00028231355089004817	-1.481045244622559	-0.5147753595863401	-0.05084329112190807	-0.1770690838561889	-0.2192655653917391	0.8731930866588906	0.42104277098157405	1.0847854823933507	-0.6794732573662499	-0.36390207886466774	0.5518447421795558	0.7979862878214778	0.8337270671842033	-0.23890419669701587	0.8593534965887388	1.3533994321008735	0.04500447454625016	-0.016169405524243848	0.3177810455695924	-1.0525285553379304	1.1218379262844518	-0.42139368523067944	1.6725368872491746	1.2689559519222837	-0.5537547713952888	1.8731901685988526	1.0042985944087535	1.10886670522952	2.1079427109417597	1.3157114043514406	1.491203759152595	0.8365047058581201	1.017317443669988	1.563402784797542	1.340902570481211	0.9855819855954506	1.9193584357192546	2.0721772787167074	1.9617442311213984	2.4506490330937183	1.48644835430045	1.0209612308607752	2.017212872974396	1.201879818961511
0.7586732613115493	0.730393184657218	-0.6134541806815162	-0.7280031329977439	-0.5300893782158725	-0.024235124264865234	-1.5721267796866796	-0.40049537954964676	-0.07710304482681093	-0.11388430398407698	-0.11633427532226062	0.9437283648521138	0.4646493266358941	1.140229410933537	-0.7693384721752377	-0.30570649430376984	0.5600145728000102	0.8222101463018472	0.6980242583151257	-0.26718437192854627	0.8862874940847384	1.4382176980089831	0.00406949721954083	0.0075422854273044515	0.4282099641409557	-0.9168247229577696	1.3111720664365012	-0.5302378623012531	1.473305659497607	1.3081159064380878	-0.39703757095497083	1.9228533959897287	1.0235835214417002	0.9708110894408764	1.9316229091701014	1.3734919503572067	1.3303472484214622	0.8234161007576141	1.0250152469126772	1.548337795924224	1.2662764208340087	1.0589230166942343	1.8970774059570972	2.093541349974797	1.9744550426087073	2.4123586966554025	1.4367131108592144	1.0201717082108976	2.06661060119146	1.2611707889080463
0.7292659103452827	0.616712380437272	-0.6051619088190103	-0.557809932170705	-0.5235092624243124	-0.15369694330460276	-1.5508102600581044	-0.4482172956355165	-0.11561159359784132	-0.16185494011105037	0.0857859515023108	0.7795384456858968	0.41540960427789625	1.0928864981935724	-0.6722174813781301	-0.4481021056232656	0.6880254579225431	0.7606212400495707	0.8388414859196585	-0.21640937095765905	0.790905442128814	1.4918525176141775	-0.11062384739459227	0.12510611310866768	0.36716622871772797	-0.8623275846541631	1.4566956443467287	-0.43278523210007425	1.4416741751260265	1.3792378057865493	-0.5268245605655952	1.7292909381713273	1.074032153547309	1.1737121792233853	2.0943396820122313	1.3181305922838362	1.3378243632030358	0.8186421001601566	1.0779056327934637	1.5175294554102077	1.2282153881145834	1.1001502858122436	1.9175348960176806	2.0914161936764493	2.0189530413049868	2.3249018723068766	1.4280897297894524	1.0573572029843459	2.054390549601127	1.3509475963532347
0.5659725769342012	0.6180205256074297	-0.6725987334996217	-0.41484435491113486	-0.4851818394215387	-0.16770863248744144	-1.8320349180030315	-0.4143070171522235	-0.16469562538670474	-0.39504852333856516	0.10054899683626277	0.6970663287290653	0.42964135962732664	0.987417339569251	-0.8191727161347403	-0.5029690004150782	0.7114856320863499	0.7131457277840425	0.8799718713242484	-0.2949875835350251	0.6076964837168493	1.5218699174274595	-0.13115281200725987	0.02477535487745953	0.440446889574147	-0.8807263686706568	1.6185676881525155	-0.3830049563411733	1.3635675107747809	1.3926504448927468	-0.43582589896376855	1.8335115116189484	0.9842901155689091	1.1139550509468692	1.930050554231856	1.340277801840534	1.2964834584086138	0.8312104314939835	1.111715961354349	1.4704651801531778	1.1735237102856462	1.1785673345645349	1.9015437338992	2.0296843807747345	2.0335584113076863	2.2809232419239036	1.461337945719554	1.1076063592603673	1.993278351254487	1.4227823649713724
0.6215636267846006	0.5013849573911303	-0.621077636875646	-0.6002677900154874	-0.6149391163877962	-0.18007807366823717	-1.7727672580700098	-0.48795237642383105	-0.15876416722136874	-0.34533276573220434	0.29933083555687895	0.6154644635715163	0.37875665218245314	0.9267288942002573	-0.7787897850634004	-0.43649690491688453	0.5973892045457087	0.7513093183736638	0.8364422010222782	-0.2674462960731637	0.6765817295159846	1.4419805764958775	-0.24253221170200284	0.14390112725349785	0.46048131747002585	-0.7485621734521222	1.905312921087874	-0.3996524066368471	1.317855157115207	1.4145240488110364	-0.2362997917644309	1.6318640529007873	0.9859288182359128	0.9064691350118906	1.8751123383576371	1.291508658063077	1.296438428165532	0.8652716047591523	1.1625119220997626	1.4683729264492937	1.1200147668296438	1.2095600179902053	1.8281577272272944	1.9975683823836714	2.0782951345353973	2.2309741270608967	1.5305690912630028	1.1300919132270963	1.983493511796452	1.3176354201651266
0.7553287607394054	0.4995890318457291	-0.5622059998857402	-0.5222050720217427	-0.6705774409259302	-0.2767693829376694	-1.7624227667431724	-0.5690794786410492	-0.2861288935480978	-0.39579797432913716	0.524476176516354	0.46745888908415445	0.3950875872546891	1.0386019908365236	-0.7053540117110978	-0.5109547881922678	0.6356265614064911	0.5765256617638284	0.9040316482416273	-0.18359928912287488	0.5786607887613023	1.4100684064522404	-0.2771755056252344	0.05644429009558408	0.5065479733183151	-0.7771284499137461	1.965306188490328	-0.37010385711276744	1.2205491624404317	1.4739455312600542	0.0033854114539595193	1.623514025828881	1.083510030369192	1.006331055287699	1.884184846501102	1.3083154828115253	1.3464191705065107	0.9102516713940989	1.3045046315845776	1.4892640225171698	1.0785300917829448	1.2399195842827662	1.7356253444693117	1.9706766318554447	2.1145292010479197	2.1971988391886237	1.5762800442357159	1.1605644214049993	1.9561966691189077	1.341049998608709
0.6081257461784861	0.3533729372370827	-0.5332161509166321	-0.4905184931978267	-0.5766317500833377	-0.2327953253414728	-1.8357202319296113	-0.5274771164011438	-0.5086058520545615	-0.40526600504493215	0.6271947786445805	0.5623295883366938	0.3673037899860903	0.866434238056034	-0.8800573602129763	-0.4553047145243932	0.45723082985838825	0.6954843961015242	0.8674265935010268	-0.3045728684274078	0.399078717555715	1.4336083848264347	-0.19389122188045463	0.12846627480546133	0.4816020069833244	-0.7060354589053145	2.1161605759179887	-0.2979154466021575	1.2927970528344137	1.5010907210139237	-0.004713074346821935	1.6625281798809266	0.9292236617279261	1.087562076741492	1.6831853616187342	1.326043198770693	1.41839195051842	0.948601421453189	1.3247308230141617	1.4982513764282506	1.0761385245855144	1.262090457067005	1.6368046756285395	1.897861617456601	2.171501826322754	2.156353496819154	1.6062943198797792	1.1432595668715795	1.9332934204594117	1.3738852363079053
0.6365931341153848	0.22015689458776158	-0.39704834157365854	-0.5123727001184305	-0.6556559529875312	-0.15246606746604413	-1.7937836658321646	-0.5374252136011483	-0.544959621096284	-0.26835177527843146	0.4528881756619579	0.6072634930515516	0.323218710628262	0.9214422084109243	-0.9173859508764757	-0.43169995353805557	0.5156854242921941	0.8107272770310177	0.6208241808828681	-0.32925891618512804	0.4297431308150025	1.5437681377460424	-0.3515677002934942	0.30132057706065146	0.6086251151504788	-0.6832375754590885	2.220530638660995	-0.3512660984349269	1.150017825531203	1.5197207000856252	-0.015740829084159406	1.6431344171021878	0.8098739395110259	1.0683356721777362	1.7687190522850418	1.1601247057196151	1.411748418841347	0.987916623405568	1.4739297408705236	1.5171502582452965	1.082367750455409	1.3212343454703608	1.6222543154772175	1.8272929046295823	2.1729608395494195	2.1664178292139047	1.66325166220543	1.1538925717501112	1.9415880672029406	1.3497904334878297
0.5393420488231031	0.23015471880417757	-0.24606811159979386	-0.27626740022938845	-0.6470192720433035	-0.2581523038041222	-1.7564680010485365	-0.5699731581979528	-0.7131138852687844	-0.06486039555906702	0.5092569290913116	0.44637928336911825	0.37672998081385306	0.9035418384344289	-0.7564438061825913	-0.23353980808908825	0.4579675268688739	0.7407884383934862	0.7790982701837033	-0.14989175970321553	0.3500174965474021	1.5226620325001126	-0.4190825260967793	0.27428035715029536	0.527653067153678	-0.67809083017433	2.2994572643607603	-0.17373736999951067	1.2541642741336292	1.6480566922469406	-0.02530015048994383	1.7501927785437168	0.9131615502418654	1.0274551141512593	1.9218556767178683	1.149381535080684	1.5919094995033611	1.0531720050264084	1.4394653752109043	1.5198637093148142	1.1079537233295067	1.356568957552495	1.5635420307057455	1.789816284709481	2.145078322202933	2.1517383609696275	1.731782649333859	1.1353668954622842	1.896925334033826	1.2016848341171695
0.42586804634259884	0.13937861254498737	-0.21025192913996876	-0.17225492832620332	-0.5520267027029339	-0.2130360223202604	-1.8145084517632903	-0.52475640613523	-0.819546994115157	0.030459931701350907	0.5934985081606933	0.42531189503600936	0.516784686884084	0.7201557978417388	-0.6505429760440018	-0.08737540171640037	0.4182644246582875	0.8144018044844143	0.596418270027896	-0.2820031726041581	0.493461325962577	1.5588317104286653	-0.5126009589161357	0.5061359193638357	0.5380080317157803	-0.7964053081895794	2.2647085211196325	-0.20048448939479818	1.2194819315562608	1.8308961945486026	-0.030290475429019043	1.8325154030596598	0.7118526792046683	1.0872308027691786	1.7246454664877455	1.0012433003218415	1.5713819919475616	1.1033751606909432	1.3978028354166507	1.531999924105374	1.0993898723383118	1.362251914448462	1.4996634191440208	1.7402694588831005	2.110051846272271	2.1064863979245567	1.8078112753335478	1.1138211034069643	1.8320991858086946	1.134049266075575
0.5091659587747941	0.030982494170197068	-0.052403446868779444	0.11084516516793892	-0.6537088301655531	-0.3199463990243423	-1.7553191178490841	-0.4792605188268607	-0.9399330974840525	0.27241462461736765	0.5531520313390603	0.4026302196853614	0.5644497090595926	0.8175170410408932	-0.449451307896764	0.12089493050171236	0.3665434103708624	0.8127376222144992	0.7117566439529746	-0.17044250739045283	0.6991320514749395	1.6890527732385952	-0.4655755678356518	0.6128559442950012	0.6206901037349992	-0.6262626947539822	2.210722645622595	-0.12258087262813314	1.3493236721586754	1.8770789028596133	0.032379441095827056	1.904465840242056	0.7339862647962464	0.9150341420130367	1.6913794600076755	0.8419821113225676	1.594661056798681	1.1161382455528532	1.4031531350611945	1.5429042244883184	1.123863102141382	1.3453540167807092	1.454253642984805	1.6860234238087706	2.107929991527487	2.0545132957733228	1.8895582524616181	1.0934800360423158	1.7362118125698203	1.2550619512688246
0.2706351099367407	-0.03775807212108545	0.15830431784470433	0.3532261885148523	-0.6238975044543039	-0.37945048652726204	-1.6442623436194002	-0.6568921892120357	-1.0513374718007718	0.4258208045382843	0.5221836610491629	0.23366653394007023	0.5560361099720333	0.8095690881902275	-0.1999735053989325	0.15745837272503732	0.33743846689692214	0.9664562439933659	0.9252408549475286	-0.14919793936268405	0.8026844578945835	1.7596030110852325	-0.6417729689076589	0.5092557109533755	0.5379578149270815	-0.6689201747916235	2.06395962315825	-0.009333272218163846	1.4997907726064605	1.9286820254189778	0.08829332103118419	1.9785889753700499	0.8643394112575267	0.878965493103923	1.8095133974904598	0.8603730482023503	1.7679333480410655	1.1363415753689816	1.231494758983215	1.5644994077543581	1.1338303380505141	1.3774932641153437	1.3809587342199348	1.6647832252974841	2.0869819138945065	2.0145617884494103	2.0060712598817556	1.1280721149917325	1.671579711474017	1.1963038878018024
0.15583882149348638	-0.2431166771662639	0.2595191616342755	0.48024331876529847	-0.6856678456819296	-0.3255464784787835	-1.5746797550981606	-0.5986811212800577	-0.9629541191549086	0.6265299792239932	0.4599100764260859	0.36719193817681506	0.6819925515067936	0.7604565177584257	-0.07535029057484724	0.24000110177261016	0.36637668933601975	1.075596813708789	1.0005157027240672	-0.09344856032611393	0.8243136602650732	1.8004080003865675	-0.5915522450630962	0.5586000503457114	0.5945125965420848	-0.7026086012610965	1.8914319499912111	0.16652660870317612	1.4970657466105712	1.9871813280767063	0.3117908080603538	2.148818092175111	0.9592540989648061	0.7775059492592609	1.6236822682306413	0.8927129102216433	1.7916318224818226	1.1622994021954631	1.2428406079244114	1.5885546088088447	1.149074206347629	1.4111117700326958	1.3295105585979203	1.6313580397108627	2.0898047044975328	2.0765074763188673	2.0556919018569912	1.165284438204741	1.6072267956658983	1.0907576602537306
0.1663427141702097	-0.3310966556316596	0.4392019082282569	0.6536961319678622	-0.7906228089447528	-0.4045742863189309	-1.2933733751202623	-0.7070916770853892	-0.84015261528785	0.8923490264041309	0.40116357757709836	0.5732469383658998	0.6525186389876765	0.744100304127229	0.19218148615389813	0.3222505298950578	0.5391033058036829	1.22892945571314	1.189695685364605	0.09984637014369879	0.9196278224212454	1.843467641249449	-0.5008684066556544	0.5310124099116986	0.6436893411897016	-0.5155591728091062	1.7516864569932564	0.3183436362512376	1.643088606419513	2.016086031308678	0.29434366508997034	2.134742466452857	1.1869361538556356	0.9431378735046365	1.5916388701431354	1.014518809759691	1.8156790195027288	1.165521595508856	1.12389008990734	1.6130452196732918	1.144918621083443	1.4017098905762442	1.276465006481033	1.6664708494167588	2.093301764920715	2.1038618869354275	2.0733675575696338	1.1770020785682982	1.6586251684824909	1.0241469123650453
0.024406162655383312	-0.29331131510474984	0.5281934276246353	0.9909343609857505	-0.7355669402004639	-0.35666834366618944	-1.161865295689219	-0.6555733465355831	-0.804418476427316	1.0215700890448676	0.3125517707858024	0.6561551835599957	0.7210354502078815	0.713139655200424	0.29095493856141286	0.22851670975510818	0.6054830233720183	1.3028119048468736	1.2674857783021287	0.22905493178229772	0.782019941121785	1.9573758906783745	-0.43373077874911664	0.5589940082664421	0.5473677163510625	-0.5556855063099764	1.517552761979216	0.42821599850179526	1.849608820990874	2.082503840077739	0.33574989338722216	2.323580131143816	1.3091123354571075	0.9778368535834009	1.5992653893706008	1.0549226315536353	1.8498506907124672	1.1827548705427329	1.1162748886629177	1.6029298018344342	1.1724074083348621	1.430778429785516	1.1986887449456443	1.6924591244063851	2.078819566617741	2.133601711141683	2.0632092615581383	1.2065542435148544	1.6182375680444703	1.1017953704183667
-0.05140285198085857	-0.2889289302420523	0.6136851702545976	1.254417919285993	-0.7906226930100807	-0.18169887617982888	-0.9083940554875628	-0.5493983961232779	-0.6008446764867869	1.2668157527783444	0.21443801091262352	0.8398978809499408	0.7389832587104175	0.6736215845874448	0.34224411844935887	0.23364659038694163	0.6976502607644642	1.494045845320387	1.4009043847654143	0.3276168904827756	0.8144089314559624	2.0800505085929255	-0.30514485896198906	0.5882034668034813	0.41799321999550215	-0.5214117531820274	1.5011898094311913	0.6359682431230842	2.009486628401337	2.0753406033882302	0.34979187345800133	2.2741551572324643	1.4252735499415787	0.9633472731195145	1.72930028458473	1.0758073687193834	1.7702183606016035	1.1917498428143563	1.1315512369441114	1.5848140860213003	1.1941830072813082	1.4363533509422943	1.1154916834734436	1.707729565679588	2.050317381338607	2.157498940174579	2.093569686034524	1.2464417454153107	1.6308494531224142	0.9747276634541745
-0.06485971597400814	-0.32793200158357816	0.6256397928795137	1.5581831194429168	-0.9513380600210134	-0.10512375466380044	-0.6896771887772339	-0.6227534784568753	-0.3626427479808575	1.317667232331235	0.2460148828212217	0.8937724145287295	0.7556112475170134	0.8520985261122835	0.49307788418088283	0.25530289446229226	0.8702295028361118	1.5348703166292466	1.5763743382613216	0.6167527972741185	0.9616063486020069	2.1605032911537014	-0.21642094307462362	0.7753529778481246	0.4537878246356709	-0.4783306517034472	1.440452805648898	0.7271266634568772	2.114178401541925	2.0718243582715186	0.39022352064950383	2.2217875356144328	1.6420797552051394	0.7481488322883728	1.9162620854819021	1.1100450284405734	1.6472910330616863	1.1373289275123315	1.1594953172086673	1.5700720816678444	1.223604266241365	1.4411623264097075	1.0515357335843938	1.7765465587642144	2.035244720763747	2.1618485667026417	2.0440593703803467	1.3180579652373992	1.6352333062919295	0.8010944345871535
-0.11293595012180221	-0.22568600691530705	0.6521684090607054	1.7203379096606306	-0.8601609587147424	-0.070774962700006	-0.45563085929321456	-0.7058746402439713	-0.20812682079980468	1.389870284478902	0.48524406068612735	1.0113285757407184	0.8596233290374438	0.8932271774379398	0.536177559152234	0.4235424596639197	0.9034011147903783	1.578412317718987	1.8033317910185496	0.8818288755045629	0.8940460244158601	2.190262921676581	-0.03817790393068352	0.7928111986323467	0.3196947620882982	-0.41293797186510306	1.383733660998137	0.8545631923605871	2.3396919727922043	2.0983241612634593	0.40987952993894083	2.1808934218742797	1.8594068439069595	0.7046099271818627	1.9234649621832052	1.3376128188574898	1.5526886709139993	1.055168609563172	1.185321622836822	1.5508425932773704	1.2647342396055088	1.418859871635433	0.9806152221776943	1.8325164706240862	2.0800969968231593	2.1387881785677645	1.9957957421541344	1.3281032995351145	1.5769921444940405	0.6325498220868824
-0.08312850876448731	-0.3355833557800942	0.6938687499294178	1.9057949405687513	-1.0497804742193184	0.13324917295946503	-0.1974658631150638	-0.7337844417184177	0.06390258747344064	1.3778680251456215	0.6933091024896173	1.2026115695114303	1.016509613122687	1.0583480205091882	0.3417286438074634	0.378555971463051	1.087655228536737	1.7818870408310965	1.7942772064097041	1.010630982237892	0.9661238253132527	2.3253473055191725	0.19812482959519073	0.8905574745226765	0.4416495984887242	-0.3109601511010166	1.3624374461070388	0.8878243554148568	2.4507633937066826	2.1426875465473114	0.4577079092788933	2.125284895359825	1.9481167615590222	0.4919991072813169	1.8854006738191391	1.4170520091438046	1.5035936629822981	0.9124959074540222	1.2000041907961325	1.529943875155929	1.247139138081555	1.381580616247927	0.9027336286872952	1.857430802992355	2.1272019181951083	2.179159496441845	1.9671095195998176	1.313939160992729	1.5769937155986429	0.7283639731553745
-0.01591168528597344	-0.32873318262834905	0.7564730459446674	2.0324798001258157	-1.0600626043746229	0.21991728360702742	0.002726849350440985	-0.7871048858508765	0.1696626022775511	1.3250337382164676	0.7842388080027072	1.338559401043565	1.0430086922830024	1.2719645832501931	0.2994202311631145	0.3848682895805234	1.0944877914864122	1.851830058497765	1.952331790629114	1.2714846542646518	0.7685845633014746	2.392142740912477	0.47478234150113885	0.9070704694837985	0.3155958943654914	-0.04084923409246377	1.388593236426271	0.9524573794470399	2.5516031935772197	2.1167844481262046	0.5553020882292634	2.074326362827194	2.151913958197716	0.49259149151109477	1.8683555268639378	1.6079960009226055	1.529172935482959	0.7729029518143852	1.217384504869033	1.5302706707025733	1.285136110965334	1.3614111747858109	0.8777025808565397	1.8839588904107039	2.209455217386109	2.1643007051479923	1.9108541284919043	1.33162165775156	1.6292092356295114	0.5205933444823677
-0.026795296573894366	-0.3816343853204422	0.7665002906361782	2.1420813300342125	-0.9339923433035496	0.44292846223381943	0.3493147659203545	-0.7651030770651382	0.36983413412527627	1.3444677603866042	1.0315323284017732	1.5126075334830154	1.192207728671145	1.23936146746159	0.1200284920144298	0.3461223011682816	1.1201070905362376	2.030900644455873	1.9650464486545058	1.4205133139530282	0.7658025721059977	2.4279029750024987	0.5921874635428636	0.9222937957821395	0.3876498677907291	0.038512970720446536	1.4955710080486593	1.0029678704584515	2.633484902437294	1.9600834295941862	0.6313415169548997	2.056799643086612	2.1813086918137747	0.6190610953962375	1.8450231631989797	1.8533526759849501	1.5194453557622247	0.7447073637845222	1.2094921224510968	1.5378822439449804	1.2649916652413424	1.3100490452731726	0.8084366984487886	1.8924208763986674	2.253559574567797	2.185289842555221	1.879222193165316	1.3009326057400745	1.7177485526472502	0.4548408834717441
0.04932947506668152	-0.3866831518553166	0.8041640056834904	2.23637901534728	-0.9120110134929076	0.6074148444697636	0.6725428943441888	-0.7708403591703801	0.603213842190552	1.320606305037065	1.1165915371844255	1.738363780372105	1.3046155860550726	1.2458613363210655	-0.027952441010945073	0.3814566624663225	1.180864034972949	2.0798277889260106	1.9554182704505294	1.644670104909601	0.8013911910864296	2.4472655420438163	0.7977363250110359	1.1090224514034033	0.5066337599009282	0.19908666105397002	1.7395130025495178	1.0039327640188769	2.7364365974546465	1.9543083308107234	0.6672856705645115	1.9567307157809437	2.2053725964952413	0.7649621112524503	1.8093275493010483	1.9238187784947887	1.5141715812468184	0.7590866236219834	1.3489871885354465	1.5382757324603287	1.2886048324362107	1.2759596143388496	0.7645774845822215	1.9245505121563493	2.314307348948701	2.2270971349270607	1.808380283334408	1.2625985982445536	1.7451112246075973	0.4208386318234238
0.0919620802968393	-0.19950444454544408	0.8329371632554817	2.2672120422461495	-0.7251410162710524	0.7128314500982784	0.8901671733205043	-0.7031578874851209	0.6124957481139922	1.3952514731051169	1.2099596086947049	1.790224951776922	1.3903442459826127	1.3282338489120669	-0.1627391157571089	0.5360969141129582	1.1862181047875464	2.1329339625337718	1.9822418410626383	1.683865441869915	0.9200678458898259	2.444548454587898	0.9311972605957506	1.1840292621129285	0.5610061820028942	0.37875955303027337	1.9327078355833336	0.9648768415961225	2.8202854344555033	1.7265463352150974	0.6863089964429882	1.8402651581811855	2.189752450383655	0.772580428355128	1.7817162980595473	1.969859978113968	1.4926020948103944	0.7691340774762716	1.320915062620082	1.526918872646899	1.2539152451409414	1.2146231544594246	0.6684718813144698	1.9501830791666257	2.314891462163902	2.254514100095799	1.759598121399219	1.1979292834600686	1.7931848258665302	0.40664999680640335
0.15131568708718118	-0.17672476166161474	0.8509478335756364	2.2816063419101464	-0.49842566338145533	0.9361850787888745	1.0639571673655275	-0.4872440240270083	0.6149068583343189	1.4097284768345937	1.307108598525091	1.774059473319566	1.549550902183338	1.4782390771427103	-0.40934176873492467	0.6098661365629201	1.19440918171679	2.1774522312637172	1.9422169269504814	1.7446458967056002	1.1227550789447691	2.4141770368650497	1.002137672901576	1.4198472829160564	0.4911869721570466	0.4670269816716721	2.1072059720750027	0.9313835642867575	2.821440377113917	1.7046769040560446	0.7732325138039092	1.7549943012688207	2.1631689394463347	0.7989053198536327	1.8242639137251042	2.055990193650922	1.5136312183298315	0.7781265105884672	1.4237192751401755	1.5457967938166388	1.2482329004605384	1.2273242791818255	0.6218626493793019	1.942821174086042	2.339676909658485	2.239414821301354	1.7039274597929175	1.1477358281347505	1.7426166247213608	0.38591276101229444
0.1653011081310855	-0.2262713153771489	0.8981386509393356	2.3189864534948996	-0.3940928055704164	1.0043781376966825	1.2346363398787796	-0.3604799707478765	0.606124361489414	1.4391882256686332	1.3896261025728156	1.7646285899866776	1.6103143699407867	1.6134409483836176	-0.44884974942725686	0.7867777649726632	1.2640670797528402	2.204341962081462	1.9206215005571923	1.789657597302872	1.4142615478042413	2.419578022597864	1.0574514115666154	1.5748389343112223	0.6747624675820131	0.6908360559235291	2.3508576763476334	0.9110407740798768	2.6837148489003098	1.6397167791803031	0.794489571288333	1.6589571301087584	2.1149775597213205	0.9722057584886625	1.792132393908466	2.0847361152760664	1.4676867565914598	0.7827706331812139	1.4556079146593262	1.536630321646756	1.2149028052328557	1.2018666267938518	0.591946476283827	1.9229356206590489	2.334060534113194	2.2638639204945687	1.6927955339980791	1.0754261570272994	1.7536875704061703	0.3956203699107225
0.015977947017068717	-0.212585861261461	0.9405775612577875	2.2600831765681546	-0.11493880916464097	1.029085460768623	1.3570344952319275	-0.23722196536472168	0.6057938415957553	1.4116184185489309	1.4372880643258756	1.7258459198991478	1.7553656560380595	1.621079945203589	-0.43190209842501426	1.002034609870287	1.2884128500582492	2.2091501672725817	1.9032336687394384	1.7850042640953006	1.618762563233831	2.393115183857816	1.1123502887595234	1.8089518150818311	0.7010213052646673	0.948990273412031	2.4797693820179716	0.7437188516668184	2.6550445949263723	1.6195623520674949	0.8305967306675809	1.6169068587740338	2.106071654709637	1.0799396819880518	1.8256696971021864	2.0968186112707334	1.5830668164199415	0.8202943311995801	1.4628512813765988	1.5231535781852665	1.1809309253554663	1.1857111285646174	0.5830989083752927	1.8804143115366148	2.321923677350387	2.2450197091764412	1.6289896852926997	1.0278401705181637	1.7295959382261121	0.4893058414191039
-0.07899482164505078	-0.015237317385857319	0.9527717199204575	2.239054388501148	0.1879101474436567	1.0783433695008178	1.4581191786615106	0.004775041167853123	0.5803826944774294	1.3966281437961043	1.4003933489862201	1.7084119274932612	1.837812474690865	1.5925463227811054	-0.40058493540303486	1.0570115406016518	1.3346123236265102	2.1899452067023537	1.9261302338506856	1.8085168626093722	1.799933201550211	2.414744571826322	1.1540669145683053	1.903131775796536	0.7701608153444948	1.0813948474333155	2.638397153933827	0.5853474303654285	2.452168857797959	1.5882068482438896	0.8560463518032411	1.5103217516442455	2.080467934591073	1.3419875179104839	1.7938343791342306	2.0722066173433484	1.7107851523808246	0.78190604939618	1.4803131931681521	1.5146950042403309	1.1167263619331775	1.1555925650748597	0.5500586780616759	1.8201076034467323	2.3358408096082193	2.2787630247220454	1.6037384727445498	0.9889095496286429	1.7314955607997664	0.6434290566251243
-0.13821033360029994	0.0306273207389584	0.9387023045918577	2.2173919234849877	0.31297010740607617	1.078591184057133	1.551150954675856	0.2156566655039735	0.6120426118205694	1.3775969578081075	1.3347064389069339	1.725793575601008	1.8047038189649787	1.5666199590756584	-0.2533097169181676	1.0606165642156729	1.3700311701591228	2.1345428887517555	1.9406252668012236	1.7708249847770443	2.0411206722909325	2.453176534827599	1.1771282655611564	1.9415110858609275	0.756936715854267	1.3201679722717639	2.763943220211423	0.5608434523353711	2.4201721560751324	1.5491512127090004	0.9396323951011027	1.489154532827439	2.094040711422271	1.4074163771807202	1.841809675387556	2.0120954995788707	1.799578613170894	0.9222345741303458	1.4779543914243471	1.524151114445725	1.0426221813171594	1.1213101933909384	0.5137174138667719	1.7778188114251763	2.336416034144059	2.373509539550968	1.6106104234675034	0.9368789849659084	1.737606686368154	0.8244124237313255
-0.2727512925275617	0.2243566081664113	0.8753404758572125	2.163619517890086	0.5597892280877425	1.1008108302368325	1.6812910064041837	0.397826231358695	0.6122085198456223	1.3471960029410315	1.2487142149457315	1.7162390706278319	1.7291934931568254	1.5371571101181114	0.026996576015618688	1.0642036332474842	1.4014719578168826	2.0910949158176115	1.950248478826887	1.733706141729196	2.1513077144106143	2.499729889935508	1.1842865934556317	2.0508711183204116	0.8020510646632408	1.3901940844551413	2.860162730111639	0.3891996839475704	2.2356684164754115	1.4627987421469264	0.9626465995260117	1.398778259643885	2.089688664253068	1.631254797543584	1.8441000343535614	1.9352044444005654	1.8301651439808118	1.0963039825595042	1.509090825512477	1.516077454205876	1.0282573563202921	1.0620858322126252	0.5132426292887917	1.718017140479136	2.307591316785227	2.400206432319089	1.5902166030197726	0.933036130385274	1.7323062507741311	0.8847192466544314
-0.2845403480990556	0.3814981108738196	0.7913232106151998	2.134768097140406	0.620343994275866	1.1064639674232022	1.782965057931613	0.5317488219803771	0.6458131903199194	1.3156141482378385	1.1318622476104125	1.710190519921536	1.7007915936028701	1.5469871004687263	0.06621564148527524	1.0801691042439088	1.4376556714658655	2.0160337482987827	1.9772073777980192	1.688833762485445	2.3528485448589467	2.519557105483131	1.1820818689384236	2.1073490442172864	1.00975273734767	1.435044649369813	2.9223242593627576	0.17858636123193455	2.090011412695684	1.370253896877728	0.9977038912364156	1.2592605917274162	2.13433624855535	1.6727905918650436	2.017557448925072	1.884730195485984	1.7978669403262892	1.3268166198166544	1.5466320528400404	1.5247456346238777	0.9556514640824266	1.0237469955369367	0.45990243237883977	1.6481472290466919	2.2638526652687085	2.4743071647271786	1.5909295868696152	0.8844766547835713	1.6853108986031953	1.1411444931119716
-0.32817384930872945	0.5652110317366927	0.7010381966149536	2.0505573470567775	0.6933698531677768	1.1126000252834183	1.762761676276559	0.6539371973183389	0.7222440363015817	1.2371473071932448	1.0609568086632963	1.6630528088841552	1.6221242205226716	1.6076120565526346	0.23176220434397812	1.0983660733151819	1.476030254485761	1.9703395472031673	2.0075619011905417	1.6280339238092683	2.3631350013445145	2.579246737647868	1.1755351525367377	2.1316615181522547	1.0125829969747087	1.488298299591274	2.9011639961332483	0.1546812919600828	2.0114232277352584	1.4316630036431166	0.9785548575186436	1.1693750338178526	2.144393483458075	1.73039640784258	2.2062772514520446	1.6773134540913843	1.7915721312293655	1.3947462441464502	1.6182183590883028	1.5077951402496557	0.9093860272273735	1.0264140932212822	0.3969733899730778	1.6077238014893644	2.2656177030276843	2.5408749389519594	1.549802692536898	0.9001162297472252	1.5618102732177699	1.2484201046680752
-0.24270272493258344	0.7795675736199567	0.5726234812569135	2.026330129216234	0.7646360556028862	1.1259057606917273	1.7641897437680154	0.8335480349123138	0.8127650101577247	1.1230991132757435	1.095767207974675	1.6588496731143956	1.5681222615758799	1.6250692515083085	0.3482293894722698	1.1542356032764851	1.4601467639923613	1.9071305706552049	1.9664469109387213	1.5653805053862586	2.333683566058343	2.588670251878124	1.224640584835623	2.1213578281827177	1.0494457437724563	1.5150774155746847	2.7824403073979775	0.23023583149509297	1.966734930329233	1.3088851267849597	1.0306255310836188	1.0619597031413548	2.141505572723491	1.7415033660857784	2.2621414574412424	1.4965038588835031	1.7646398570063249	1.4411544610013467	1.6450778173695444	1.4844678453107283	0.8460415264132871	1.0067736113591104	0.36604343634966996	1.5506252838969323	2.2751755729642458	2.5567012406528207	1.5373013412819163	0.8826125892521205	1.5145280059245105	1.3153306124514854
-0.08066786600744194	0.8295499308266054	0.487505791893314	1.967937617761437	0.8524228329120023	1.117888853891274	1.7052239082213738	0.8575987843763462	0.9153830121217661	0.9531309825703813	1.0817574055618326	1.6071880782675911	1.4696408281191864	1.683340481495787	0.4704278496507331	1.2107912547722972	1.4614790325316611	1.7723046431026723	1.9472650472054613	1.5614504317269606	2.326569365485397	2.591702636534749	1.2347029430350194	2.0551157559581057	1.0807794668246817	1.5312491412087956	2.7403161865156433	0.25068212846572857	1.9775637152730539	1.4317870736844167	1.023852503214751	0.9391303469596541	2.1027004074125575	1.775733556935472	2.421711371096413	1.3230178134731871	1.7577355688053558	1.457929417758576	1.6596447676382724	1.4398616823287518	0.7936844737056508	1.0088775381261028	0.3227512911387817	1.5253006940828338	2.3062834111077106	2.542722383392929	1.5191609359418128	0.9043372375711686	1.444968292356617	1.3877533716323545
-0.0499828958714482	0.956559068201352	0.4400820922706874	1.9529902164500086	0.8803538141725425	1.0876544189842523	1.6643149992282968	0.8325712063393922	1.0116364970903924	0.8359963858293475	0.99911995015852	1.6106216414838517	1.4006604454240068	1.7089378424051904	0.6040428807292035	1.2402790911142372	1.427056262946349	1.683800931857825	1.9271557496722838	1.514798373628245	2.2463577703398037	2.5818874899920363	1.202277415344652	2.031925623860297	1.272616529963786	1.5201421404866702	2.6632471954049683	0.28035631657788584	2.0242468168651326	1.395898562410112	1.0181210545857629	1.0009074615511238	2.073972658071676	1.7437872723388708	2.5455066836940032	1.1712537096103361	1.7047936167349849	1.4974692083623107	1.5515442982703744	1.4173861518758308	0.7580838131923128	0.9345832993900285	0.21733519709115773	1.4981486971416011	2.3291692208415538	2.555372303944342	1.5388652168829255	0.8778688101202026	1.4347545413423775	1.4563599567688295
0.017874387381782403	1.0895379553838467	0.3588105088614235	1.9312676613783242	0.9133082447856451	1.0909480227028006	1.5890352341374812	0.8142411919127367	1.0996662582578636	0.7244051161404844	0.9263881550876155	1.5685602136575372	1.3220203153670664	1.7797937241467188	0.6503213889230123	1.273913153476857	1.3804706064712928	1.6248661734445098	1.9460644735983386	1.4699756654757492	2.1694485193458797	2.5760627890737102	1.1555925704427827	1.9313690313283864	1.3877492603096633	1.446060155180289	2.6230662360791563	0.2625878354001903	2.1702304512022197	1.3976177392155935	1.0445376591006208	0.9535007729064271	2.036091785644349	1.6989429565536873	2.5859385718689696	0.9778385477188747	1.7095186506137607	1.4968318793460287	1.5067078582904574	1.4225253214927471	0.7260776212346365	0.8898587194842256	0.1831812790484375	1.4939177041476193	2.336342385086489	2.5010151783045727	1.5465204844853968	0.9027291920057949	1.3793884695431085	1.468661641679308
0.10762598016295515	0.986016946873173	0.26156063080425557	1.9483619164916317	0.9220833401351817	1.0544906889371966	1.5280883903328732	0.7485679479428965	1.1577794325016884	0.6662624271850044	0.8523046501171863	1.5664218933931124	1.2860762896052833	1.791360707753866	0.6507513157784147	1.2778990707277922	1.3551874990134687	1.570073297243148	1.9401981754663218	1.3964975836292435	2.0858410791267987	2.5965305557764538	1.1052032037233703	1.8253953751017096	1.6841954138866442	1.3516437869238545	2.5820885108678016	0.37474078768213287	2.180112928290437	1.4025582861517356	1.0624724379750863	1.0180471514895817	1.9810761780024968	1.6992283921070812	2.550363453689072	0.8314691634863174	1.6811967221449013	1.4991780626569609	1.4569958918535997	1.4387660121286294	0.716315614058219	0.8471304461283011	0.10920028284497059	1.5218595319056183	2.3553209853351715	2.4842449979164134	1.5611607872899078	0.8713489882894816	1.3557693627829905	1.498095757496038
0.2891890493301454	0.857814556915758	0.2006992921526035	1.9485230670950813	0.8873319221007847	1.053351165592772	1.4647396647209883	0.7275076673186368	1.1987794531926803	0.6364312157032603	0.8050064118294559	1.518855404594376	1.2958932082550665	1.8191278362070726	0.6524939963907674	1.2890924702664537	1.3248440207154695	1.542664670307483	1.9920798403003315	1.2976290937212207	1.9831106677676413	2.583438530958322	1.0068866562573582	1.7283116679097301	1.8394802977696603	1.2120253206711453	2.5555626144370507	0.4908728125621066	2.288636769237743	1.4097159591622612	1.090974963779357	1.1248706295229833	1.9426372990635599	1.7063938087577974	2.5624157121307163	0.7233078020537729	1.6419601958033596	1.6554776716652289	1.4817388308479575	1.4101909333094695	0.7129524726868322	0.827418078947362	0.008209396156412363	1.533450157085748	2.3266105509967043	2.3821114855259284	1.6017101233318816	0.8275252432878293	1.3290162526992408	1.456814720711683
0.4182484621954726	0.9556365688874333	0.13272994337324515	1.937186531847373	0.9296527148923659	1.0456742095298273	1.4527070350749811	0.7346932315387006	1.165196039684093	0.5981479740448485	0.735612617922651	1.4223870905401088	1.3261465855819075	1.822055843169713	0.643777311444609	1.3078178170428054	1.304536298862667	1.5035872653464353	2.0279493047092374	1.2074288149822092	1.8806675346030488	2.583206206705168	0.8949460130751129	1.6504432269987657	2.1314403189971634	1.0278280053137576	2.5412890829175474	0.46032387758859566	2.2605540989941684	1.392807938735532	1.0718867118739923	1.2048790600643362	1.9099177346052734	1.758126542159123	2.5153323797210434	0.6112698359188359	1.584677747185837	1.656922453379428	1.3703372316207738	1.3916083667154147	0.7285213853351847	0.817096372126881	-0.0875237495226833	1.5277536017589604	2.2871041806677193	2.3267896296814703	1.614186651164626	0.8329292575418459	1.340068816460212	1.4261700360893306
0.5293912303035262	1.022223657183821	0.0906390256874181	1.9358891329213015	0.9849790592272288	1.013192499030921	1.4201459352392818	0.7223891076592863	1.1640152411620424	0.5899484380733108	0.7060762088585673	1.3472707952928986	1.3317418834354504	1.8220534847267302	0.5710310620031447	1.3657880331228454	1.302595386065732	1.4534203422321355	2.065366975207164	1.129714152498661	1.8817014650863162	2.5284861009459623	0.7695094427615219	1.5450159440802396	2.232982548489903	0.8602870978461409	2.5267355689802207	0.5858700248147615	2.326673554948255	1.4116994107193934	1.0804403705654102	1.2986958590980788	1.8368753885730158	1.8567578836781855	2.573516900690875	0.618784845945005	1.5104410978833394	1.6518492128434499	1.4018653347584356	1.370606750870831	0.7168008079985706	0.8852239862730895	-0.18697672640568394	1.556812102553726	2.2706131408289894	2.2105924638603645	1.6406346284804616	0.7722934070133396	1.2917518510985075	1.3684688184049947
0.6524575506598389	1.0438503325437951	0.06308484039643822	1.9141693092157777	1.0324730889680371	1.0059677515814236	1.3721779609225808	0.7404702266068167	1.1059379704517638	0.48082212423790177	0.7272689048119279	1.2778455503327757	1.3458212874163586	1.7657774975023552	0.5719893722457192	1.353376286934123	1.299330953209586	1.4171672644632642	1.9387789658589754	1.0408089566023717	1.8384647417185114	2.456641485117474	0.6643043960007943	1.4261137294494524	2.3528770728817867	0.746252173935271	2.5153900127953506	0.7240947384747678	2.3789004877470488	1.4485017562665141	1.0577452706556367	1.428972251096125	1.768277922619669	1.8683173205474035	2.6077231767673346	0.6324884241561108	1.4414811552981228	1.5569190558683028	1.2994209054101227	1.3366600298009907	0.774327726701446	0.9219187406101202	-0.24976121414646418	1.5463492875931046	2.235719995088755	2.116339434943062	1.6572359816417943	0.7542606074865523	1.295588802756249	1.287901301058883
0.6943780803571353	1.0799412056567648	0.0431063149883511	1.9362838153314434	1.0658985621548633	1.0248069530442065	1.2827075007794635	0.6907677988628823	1.0460200279729202	0.4302536339656095	0.7066862840326855	1.21833453818198	1.366183351683754	1.7055676273833495	0.596691022105689	1.3908295454271433	1.242307110205228	1.348522067512112	1.8136793449820299	0.9609451108045223	1.8130352011562447	2.3476238824786044	0.5821404630879361	1.3490170408362512	2.3995385647116874	0.5928294128873913	2.487461418380787	0.7345398799540568	2.3927884656441374	1.4665141669711974	1.0497966672786303	1.475362751662066	1.7150422851161138	1.8937379578371007	2.666027253131872	0.7459384122777621	1.3032351673905793	1.4978159305821213	1.2998126999946042	1.2931123795080017	0.7996669505789831	0.9054992473566662	-0.3228383419773305	1.54556070686828	2.188309049184495	2.0153249539859712	1.7160316362920895	0.7430251125082108	1.3278717234214192	1.2430397988653021
0.671679036515696	1.0772430024526123	0.04586064673357361	1.9149286290082999	1.1191404010810238	1.0289732028926861	1.228906799584546	0.7019045271044704	0.9611995501650508	0.37093980861792836	0.6121839628223643	1.1082856630316744	1.3638236867462676	1.6601817506301757	0.5834901891180788	1.3504573848546106	1.1308078564465003	1.284765173810551	1.8060399970378804	0.8842505229267477	1.7867627972118125	2.2592521618032286	0.48078721958878756	1.3177200947787593	2.4476431420931464	0.5737503160475652	2.4925442832695035	0.6520758928255113	2.3361270852686746	1.5175038939227803	1.0140611057979603	1.6242371233778718	1.6785044627194403	1.97129065708558	2.647780950589201	0.8379077726801588	1.232028006232565	1.389250995313631	1.1675090291574932	1.2670373342585095	0.8055616417516187	0.9130092548111189	-0.34640136917808084	1.4967543900493876	2.1287790238761515	2.007480613142937	1.7334562996243221	0.7400126620091626	1.3183211670815576	1.1994887854422551
0.6090288963259372	1.115168751703981	0.012863892155157647	1.9738660480120465	1.1019090307308914	1.0492908194008375	1.1883868358025573	0.6364958983282281	0.8605193020873607	0.30372640338673224	0.5138535166294147	1.0346892457349122	1.380215604278256	1.5688321785931418	0.5829082016191635	1.3070970688140338	1.1844322900447648	1.2870648006776706	1.6115632996714697	0.7629342130925556	1.737201888306115	2.198342274156456	0.40513964736014174	1.2876524886646055	2.4185368183541334	0.4474612378433469	2.4353944392973963	0.6021389399444221	2.2807451897553443	1.6028201292744306	1.009420966982638	1.8191128522238658	1.655513181766438	1.9820345638022439	2.7352283335622363	0.9091636906444469	1.152427836092983	1.3537916339097544	1.0708330563780777	1.2632587012031355	0.8346756507592268	0.9408006176728959	-0.39042087424044525	1.47905513378109	2.0790405137904484	1.972534860094369	1.7254770863616422	0.7281225531055836	1.399005558111632	1.160029366479695
0.5534300297867603	1.1578531205579528	0.0020286569214832016	1.9872620333445083	1.0946028276799236	1.1010830026341525	1.1454954672634121	0.6052586193985072	0.7814991243740832	0.2526095790290076	0.47469133372929406	0.881855477735497	1.37356201975204	1.394823177584083	0.6161657240900632	1.2704851107446342	1.2265049805766572	1.2698123753878545	1.5703080148823114	0.7016631047944726	1.7384810893234213	2.1480573490205273	0.39152679450223216	1.232115918446564	2.417114440756678	0.45059493856735433	2.4153443551077087	0.6041564446616747	2.2598604202087236	1.7362065510317843	0.9999362414375345	1.846486286493232	1.6310819816596094	2.0227393610199806	2.754995273260048	0.935496137895802	1.1566523012230763	1.2883574954652235	1.1694283958026186	1.2459890333358343	0.8803289602958919	0.9957966262282489	-0.3978886884320224	1.4588027351920085	2.030378803718855	1.9057349389759513	1.6799654103063424	0.7590751625971178	1.4242893444632962	1.1244924466523938
0.6783522678005616	1.257250439117446	-0.027846588216802214	1.9962796387222483	1.072411772047016	1.1301281394781744	1.1022630460205147	0.5355773998074763	0.7011801979021963	0.20324256963142232	0.4029965374744403	0.7659176463027977	1.3753663461385188	1.2863798466549612	0.611632347782725	1.2437379131302517	1.255179998743357	1.2178960642428898	1.5073405985095134	0.6192753618158536	1.6923390619502077	2.070951142011117	0.31741578372063795	1.2201196094994866	2.3642509166729058	0.5023690197570034	2.3231897441711116	0.6271937844798857	2.215669227154293	1.773533273322974	0.904546093889322	2.026236500824258	1.594163746143809	2.033071284400959	2.7666579691796134	1.0504764634795507	1.1409608323313258	1.26063431804683	1.0619639492678747	1.2147395664716831	0.9256833239328776	1.0461099780266236	-0.4090235571407373	1.4502941548680925	2.0158940657932076	1.9260498773208254	1.5937431838724208	0.7919106175277927	1.516711803614061	1.1149180643738443
0.7429910728751811	1.451318969883313	-0.0159264332751713	2.0146521731985074	1.0472667009628442	1.1626091086514847	1.0578916538758958	0.4582781101154677	0.6139112805683619	0.05238430973841775	0.39244984677937383	0.6112626197035819	1.3393542128185945	1.1794814138014567	0.6140270294276967	1.23945446280267	1.264125944526011	1.1862631353539448	1.2677680596020646	0.6113713585581497	1.658970073548534	2.0339949911703434	0.28220652430940957	1.2071921893731021	2.3223574312752415	0.5360086890696107	2.2663393838797594	0.7008171873925629	2.222145421747648	1.734808676687523	0.8192139548895939	2.023790557020182	1.5848390839850781	2.006357047558935	2.7472993984704623	1.1254442900186308	1.1703163619611676	1.193914349268256	1.101363219416622	1.1948145656933067	0.9660422066827706	1.089985092306228	-0.45447871777113846	1.4224443793347814	1.9980075032946836	1.9089585835648237	1.5348145860052518	0.8367816937080367	1.5163233322902983	1.097397482834679
0.8104267636395001	1.610262007487988	-0.0035997535175415927	1.9528932529513239	1.0132688582986675	1.0361984798604655	1.0203575702330565	0.3064736548217867	0.52294753967036	-0.11059726489795456	0.35905306774459994	0.4616725276261112	1.2892448627717856	1.0465751684141074	0.596042302957462	1.2518674914615506	1.257003431950522	1.1365141151534073	1.0029772672221262	0.5921074555814262	1.6926426011746525	1.9447127806838023	0.22496924501382937	1.12822531045721	2.2684365072850796	0.6040432218800625	2.2315157000710766	0.779364921217117	2.2337012351114667	1.7489891034932565	0.7330363961354814	2.014430682770404	1.5773266816723683	1.956192100571571	2.7217091707271157	1.2333569436059437	1.203203624028104	1.0963461326059953	1.0499503799181995	1.2210887370922119	0.9993568800981688	1.1143874571341157	-0.4425618146511172	1.38993619300866	1.971037980299783	1.9123045570557307	1.4776867895135664	0.9316037472217745	1.5117940215434624	1.0815319858424606
0.9124152710368627	1.5739012790690414	0.004483257000871091	1.9620146502431495	0.9674039425736035	0.9141735332942862	0.9804906860965513	0.1478162313721158	0.4829039528206639	-0.18918746667994393	0.3632191202021102	0.35452452893036196	1.225221662500783	1.059696365946651	0.5632256469566055	1.2604882558633483	1.2184263841057048	1.08134512632966	0.8579159436314591	0.6088005767131973	1.6903240493307834	1.7992921801878548	0.19989879523859577	1.13565257261488	2.2383154937950165	0.7350121685047368	2.204020312283092	0.8619287714554131	2.2323280774807257	1.7493243151519313	0.6424549187915373	1.9290117024133822	1.5526775260384011	1.9322619149399884	2.667357138983099	1.3280727444122253	1.2895756096767959	1.0327254618245265	1.1465765153217613	1.2162220558902823	1.029241979720028	1.1459708744413664	-0.45556240329023545	1.382363476969069	1.9753401011108707	1.8839673449194045	1.3969644680923303	0.9419863533310885	1.503013903478076	1.0696863459000263
0.957043104688967	1.524140963566188	0.03335644304788753	1.957221102632084	0.8931589146673475	0.9202196789500945	0.9341017132338181	0.020797766924572005	0.4627111315528028	-0.21358842132761918	0.3184308317850656	0.2293319582965549	1.210060920058292	1.0556752206616706	0.5166611772360744	1.2012573716180355	1.1813228302644843	1.0200120695279202	0.7739701485207399	0.6066744117094771	1.6695397429711953	1.7433352243571012	0.17849576584843804	1.1106594086001746	2.2292208192023684	0.8512545275472011	2.1711244676100576	0.9267655702115464	2.2729554474749074	1.7338197327484484	0.5342992092330866	1.925834206525802	1.5731925900303039	1.879888006108379	2.573700935399577	1.3207773142854493	1.4103724831114417	0.9613639096126331	1.0444500660062876	1.2679291145257385	1.0529346285628265	1.0977768237267147	-0.4380171994451569	1.3635107267741298	1.971496382192581	1.8983826939433777	1.2683185993295458	1.0192992729073356	1.5538738587477403	1.055648871855559
0.9875589613836052	1.4621301034728578	-0.07423771119157498	1.9793806762893933	0.8517179501041678	0.8179369743260578	0.8781970796787715	-0.10723834219662572	0.4691369567481008	-0.12610118715654378	0.2460475405451275	0.11952431240108083	1.157674681952354	1.067568848621879	0.4485828613620371	1.1854086054059834	1.1395975793704196	0.9806746360871971	0.8119876092043976	0.6530005789899594	1.6796798501878332	1.7095066004861494	0.17145323939469367	1.0993244390115042	2.1909227523358497	0.8836434854951636	2.0938214613441897	1.0036831062445004	2.2700654296706735	1.7511074742657082	0.4461503857902384	1.9373194568127257	1.567117079711321	1.9026876982181449	2.44266553616323	1.3081794777105729	1.5081821505030404	0.9440700756264115	1.0931755787921171	1.2944767270963256	1.0373218230641243	1.0126272093200464	-0.3958514102660701	1.391949863834886	1.964278774550835	1.8741740822507549	1.1675250102509853	1.0580781214816386	1.6212404674024241	1.078032225020276
1.0262714227465521	1.4453416981796114	-0.11231584576346336	1.9595291070374123	0.7707007142477491	0.7630209509356363	0.8759494697966381	-0.16973301025921309	0.47221701331006394	-0.046356188319086035	0.15886831408341556	-0.008547929677992672	1.1172376529703485	1.0380175580524924	0.3775683529182848	1.1717323436415137	1.136975534909396	0.93860109940276	0.8621190438156205	0.7055429016175	1.6302395439204205	1.6886472014709486	0.16387555288475802	1.126734166637051	2.1875240593686813	0.9469004188729521	2.008024262123707	1.0817342235232699	2.243078092141853	1.7809287936099871	0.31268057090969814	1.949384782106473	1.5491539116829975	1.942215601060558	2.314640514899211	1.3437054888822844	1.6850598981153806	0.8964533458420363	1.0150023280894012	1.339442079352602	1.0415640077357569	1.0095958372843377	-0.3911766325991918	1.3936441929927494	1.922710230609922	1.8374142471890444	1.0041419891106689	1.094996098386343	1.6670469647214183	1.0268603927351618
1.0494378549471928	1.4726899124427335	-0.15497155837534518	1.9373804588447445	0.6553107609641379	0.6671999579156904	0.8263445876307347	-0.26108454570976897	0.5014181218756733	0.06342548100241999	0.0812682996949801	-0.10452688023007814	1.1335017378547465	1.0447591673176642	0.3521993865651979	1.150725482454153	1.193269379739453	0.9107084015919863	0.8813755243780299	0.7155449633102137	1.5842628370176635	1.6471917042607873	0.11951865422732075	1.0903297684260775	2.179785755769786	0.8918903071238977	1.9215500904899823	1.143545439954265	2.229357160467237	1.7754791700469794	0.21835590090487916	1.9231064449046442	1.542523422012504	1.9568768646824224	2.2574325868726572	1.378859558591758	1.777215547241265	0.8663931768698371	1.1146606347180767	1.3737394148864817	1.0651226054410008	0.9863349115931703	-0.4223740439840339	1.3865200326702478	1.8460726720585448	1.7248438552930636	0.880490234341677	1.143224689900152	1.7808555825063963	0.9804834377404683
1.0642910525199665	1.434720314619608	-0.3193102474102007	1.8662761692806036	0.5789057541774865	0.646935293235811	0.8240950910740693	-0.2850824272919755	0.5448950975344341	0.2221505919078174	0.019270087269946105	-0.19356397451123428	1.124537735394624	1.0522649121091305	0.3131482441802858	1.0999499239602604	1.1306952510099253	0.8428607027012636	1.045902441884413	0.759689358194571	1.5950046023398996	1.623046576522428	0.08918935747134109	1.1092308700549067	2.229281648817546	0.9723271919069612	1.81051547113967	1.2163604914785568	2.198122614452636	1.7510212372414848	0.12905388071209706	1.8914641752510548	1.535838443460227	2.046898738746161	2.127226015485005	1.4001296808870536	1.8709939606620416	0.7938059850981284	1.1846128524991157	1.4029576044752778	1.05953753680732	0.9571846530427189	-0.4154314661627011	1.3997796442352721	1.781540478948808	1.63917192083333	0.7864859367481738	1.112692648137323	1.793697634408457	0.9110377811037995
1.0731417775571914	1.4217625951909965	-0.494154698730504	1.7959926552475878	0.5729397559387875	0.5746835825945734	0.7794048509336435	-0.3471568908396826	0.5852703708185908	0.34048420983845773	-0.020024944980987634	-0.24652916512340747	1.1197911624963939	1.178470632308063	0.2788733375477483	1.0494193172665378	1.1037849262555077	0.791981022950714	1.090614186779292	0.7655214712019255	1.5852561149262292	1.6230487891343635	0.01330456093207294	1.1199329572283037	2.266884704974479	0.9133430709032208	1.6763161373198217	1.2205776836132833	2.1357887092599492	1.746827614208695	0.03966455573422091	1.8916790613365788	1.528310905347021	2.0810610156193556	1.9998323541705598	1.4073601332884986	1.9075941233533569	0.706922881397163	1.1432964125668983	1.43125162006919	1.0261137244126743	0.9097264919207628	-0.3900306177655787	1.3679693501459496	1.708804415731572	1.5802687473716612	0.7170142384524454	1.0974183232150927	1.8742638783724979	0.8118476162465875
1.0257426175469486	1.3789186921716918	-0.6290255756838821	1.7285074258456465	0.5026571432638238	0.5154728482202837	0.7944634162703891	-0.37145505482026814	0.6498124810331823	0.45259138592756204	-0.05442028680604096	-0.2702311199414741	1.097171070724432	1.196787243886522	0.23471120720243746	0.9233963612186192	1.1360243251671256	0.7250689622502487	1.1093937900692128	0.7755639966616609	1.5682443674990374	1.592363180516776	0.0005141231605164138	1.0817255271004342	2.320463947721939	0.9072670864414208	1.5877748318152158	1.1943676658082754	2.0865221552881734	1.8100226619273503	0.0017258814856034588	1.8016699732838624	1.5387192908212464	2.1973429605953343	1.8868551928110535	1.3977075801600745	1.9490617411573836	0.6674924732110747	1.2110896802473556	1.4390689887578803	0.9761719647675221	0.8503335672878443	-0.3890846387528265	1.335911310563024	1.629978972245866	1.484393470401226	0.6652729453061869	1.0995071088664692	1.8350679607747011	0.7574232610011777
1.0251481769764863	1.3609901073942001	-0.7892922407939795	1.6521998837464154	0.4669513510067107	0.47501839274570273	0.7774293575704616	-0.3662323796309942	0.7007255062210362	0.5988816592068962	-0.08202844558406364	-0.27738443603980234	1.1029298267175165	1.2404652541539964	0.19708002679796097	0.82212174479689	1.1511816918131215	0.6906093844862728	1.3070828226309326	0.7310256252193494	1.5318928352000207	1.5302850337684357	-0.06844929996629989	1.0888602518826986	2.2798271762889035	0.9114662213339821	1.532054151826617	1.154854262382746	2.0298863220314223	1.8805575931431968	-0.16802213831991564	1.7340372199073173	1.5159762369963738	2.229621081598835	1.767098300248361	1.339562038586848	1.9321335114033023	0.5977984504741521	1.1830702790117364	1.4465862390874065	0.9361642248204273	0.814307110952838	-0.35251230851247634	1.3163011182970419	1.5626476070239772	1.4070816043147003	0.6142318933196885	1.1039644624674776	1.8834119491355508	0.6637495749245538
0.8062899113814816	1.3506692498166957	-1.0032670109112665	1.5954735056493106	0.44664666842747336	0.5403617960631979	0.7621089798602823	-0.3770958054683574	0.7598724948459672	0.7734927755874657	-0.10260500430555057	-0.22580158038190187	1.0811898941584723	1.327650723884672	0.1617264741617954	0.7177199531419942	1.1605900572576349	0.640702489851648	1.4594058163050598	0.6870945737293814	1.512895887041521	1.486187677908139	-0.12439893244953604	1.1027961860737114	2.2567766348779115	0.9599862137579791	1.386493939401023	1.1266996129405729	1.98384402733369	1.798621292773196	-0.2290709762797789	1.7262238209287681	1.5028504708064827	2.2774069302790916	1.662623811094853	1.2489151989560505	1.9203690985943105	0.5960005986415695	1.1525464554882547	1.43403843340428	0.8319334152763004	0.793414522574957	-0.3281882294686951	1.3252423440769914	1.5016216169790506	1.3623537094067584	0.5462768923319273	1.060872878356837	1.9098220603760172	0.6374129780199904
0.7221760123261813	1.3436875309496767	-1.065749875462933	1.5046378269442342	0.45726744376068773	0.6386653825998709	0.7070279523025969	-0.35922511006716895	0.7881452961651532	0.8306950114747356	-0.1317303542618301	-0.17626070920568027	1.061611590714009	1.3197381476787435	0.1388254848717772	0.5977934754839633	1.2284270216522588	0.6235835613259502	1.4754917644781096	0.6295840516353135	1.4877644653604074	1.4720236426076028	-0.18767463402485932	1.0524956933921121	2.1920021544434722	0.9553488663938309	1.3033670202549896	1.0732269661737295	1.9116893839230051	1.7865689731781316	-0.2739662187496588	1.7497673510640137	1.508954234619724	2.276578745348309	1.5499694493010534	1.1665747532337243	1.9012123954151334	0.5768126786804655	1.1260786662565434	1.4448484108743447	0.7852088829324535	0.7157346806203354	-0.32454937418215557	1.3398553506343678	1.4592627424617446	1.3268018722526513	0.49754606937116447	1.0531935569192732	1.9059654384886648	0.5867369024838451
0.5838429543383702	1.3562812839089904	-1.198596129505357	1.3990240916296581	0.4632519915469614	0.5758654674016157	0.7320597694699236	-0.3252076065841149	0.7178963387357035	0.8624998692606882	-0.14707664693983266	-0.11652624258725246	1.0226132029216874	1.339915806614608	0.10310436118366487	0.4954818536925071	1.2579868860908383	0.6483396656006528	1.4498104148779498	0.6312510619174325	1.458743947366083	1.4299718464810156	-0.27517694589824254	1.0458675021976123	2.104045119390633	0.9532059592525574	1.2151864881146404	1.058737368749552	1.8492660638148273	1.8317627375500685	-0.40481270442077416	1.7212250773983069	1.4957386626802254	2.279268588765268	1.4544648387162293	1.0975081364908355	1.8523681954652518	0.5876830741051796	1.1165103922324437	1.4250844259775508	0.7483471926915023	0.7203615189120669	-0.3047225315248713	1.3453277985696936	1.4266324005247442	1.276983426898636	0.46520269476322795	1.0427853999151417	1.9406269910961202	0.577295746825174
0.48170300169777924	1.3621687709972758	-1.0855543047480247	1.252708903479587	0.48455974091129816	0.6365375663325702	0.7596933108160464	-0.26676085324885596	0.6525811748937562	0.8698188128677167	-0.08418241078655224	-0.03123911609898402	1.0204547172328677	1.3260410865491887	0.08208586078111571	0.387075164228338	1.3120000021616374	0.6612575090016135	1.419998446466103	0.5587582606830203	1.3937757126481207	1.403683804083816	-0.3922416341899372	0.9680024761198244	2.051982734281223	0.9773570042868673	1.182425759334783	1.018391322908942	1.8200720939073043	1.8388884194064468	-0.44506463084422887	1.732920516807138	1.478825919206305	2.2793585782993437	1.3834569941748507	1.0020266180037574	1.8075086484206764	0.3927440604261393	1.101226511854143	1.414735582748233	0.7065113748420064	0.7633533717701357	-0.3226529719705639	1.3485858791000314	1.4028059145521612	1.2471004222729525	0.4329819782008861	1.0608945966174343	1.8933752346542216	0.5190808380391942
0.49484359998145067	1.3360394537341882	-1.0442993234754316	1.1749687598293574	0.5285486017685301	0.6166496009590212	0.745670820054657	-0.2608775653324685	0.5290354309571306	0.8171826811820495	-0.05331454167544447	0.05157368427914295	1.0262993935300702	1.3758207425785611	0.06419849688118859	0.30748891363590813	1.336929421067283	0.6851720032416561	1.3932369530829052	0.3906465977092912	1.3664016239292496	1.3240065420061826	-0.5187842769053803	0.8673128189218249	1.9895956221054427	1.0313221478344463	1.138820935416901	0.9028173168922345	1.7878742086246255	1.862132079274089	-0.4073615344678571	1.7158400086102668	1.4808036638044126	2.2653131805513054	1.3008602019292925	0.9433315665292439	1.7859318314795645	0.3967872909403867	1.0675580377887601	1.4216659349531733	0.6706224450682632	0.7913723022209965	-0.2710202756399793	1.3910708219114771	1.3842862241208127	1.2333912446380042	0.4436327433280075	1.0667138129122453	1.816229316829699	0.5141488910533205
0.5614256587013565	1.2725987336985103	-0.9533631263206999	1.1491983201083278	0.601035770205406	0.6338892335933501	0.7720028462317357	-0.24335832965271648	0.3355428636585531	0.7821346783945285	-0.00622731458958692	0.12120986562368237	0.9911359851654575	1.3712819190589447	0.01852932522289838	0.277244419900773	1.368233982392225	0.6916088689550214	1.308017333234948	0.3080016553971746	1.3855137543827405	1.2641288378269873	-0.6005685384926586	0.7932659178180549	1.9536893239378301	1.0660962336634707	1.1475672518422915	0.8381923898689501	1.7316120019790298	1.8891451316521315	-0.38832895317703653	1.7412270969655785	1.4613228795130522	2.231382907945647	1.1830469576879579	0.9014567834704881	1.7417582102307783	0.40502871686873726	1.0574273671807197	1.2762817419261052	0.6437078237511484	0.7633928463671477	-0.28173073248493286	1.4649321632642711	1.4092085572775668	1.2065150288203097	0.4637820806482713	1.042702359506984	1.7068300041087832	0.5027849165827531
0.67854050111082	1.269984145988906	-0.7187861499266566	1.1562957750754808	0.6859353104345266	0.5717567232386419	0.7629250391595173	-0.24958890742943854	0.1250696099958967	0.7024866865255446	0.0369469187050648	0.1423883909251174	0.9591526758618008	1.3831307366024883	-0.04608824355937624	0.25751746393105507	1.3459978455711867	0.7042214110606502	1.2405581327326642	0.15612518243854526	1.3406997111164771	1.194918336506863	-0.6937717215646287	0.665222080947504	1.88790921348226	1.0746630467068965	1.1297403116269493	0.7428973426389724	1.687135532765654	1.837971803294139	-0.5579782025373956	1.7412177030383436	1.4719683925283769	2.1454921159305367	1.0951746829020514	0.9113770896394986	1.724951457411524	0.26293124863207123	1.046798322814143	1.283351196608626	0.6678856665342988	0.7727196548355989	-0.23248611401418331	1.5208608220901148	1.416563177562615	1.1906484141858227	0.46009435717108704	1.079687279756111	1.6082655786063031	0.5030590559736559
0.7953142629257925	1.2576878869300017	-0.4552661228079186	1.1764887650974807	0.7088753040507602	0.5366410828978061	0.7758272806356873	-0.20847254636193052	0.0257684723764512	0.6638422727387219	0.04118210441697866	0.17465013085835293	0.8125843724925506	1.3504073402217835	-0.08314181231079497	0.25831644283946326	1.2992047251397292	0.696504137253175	1.1085877793290433	-0.013328714569897215	1.235550336053935	1.1028095142736314	-0.7480947395542141	0.515286090069318	1.7943946812470066	1.0755250250850714	1.1520121468436308	0.6820199812342916	1.6440524459853332	1.7293173255321501	-0.7267426344776913	1.7304182094396485	1.4710723531390297	2.0702974236921134	1.0225506912216695	0.9350961999963927	1.6633643269983232	0.3086262663869952	1.0726271391413331	1.2829596136066694	0.685306382950106	0.7713757179415808	-0.1814066318659166	1.6233738161335012	1.431274068887453	1.1556335731096274	0.4681208314715519	1.1093173749318619	1.4841978048841034	0.5156762573887119
0.9048312838422863	1.2571661122497921	-0.21854707321700176	1.234156098836758	0.772429068343017	0.4982439118552671	0.7474705624287996	-0.20653199449383536	-0.2486365482805417	0.6361733252502068	0.08297315670375487	0.2165662308662796	0.6879116850821733	1.3175176736108196	-0.11896686233799927	0.2903031722841854	1.1945304106551704	0.7525901908043446	1.035082505039819	-0.11085802339808355	1.151142582147544	1.0862680274491665	-0.8138930057486915	0.43953905735502063	1.6831364091138141	1.008319604717426	1.136668831757524	0.6499058944406672	1.602228619264831	1.6181299829135405	-0.7455570435970915	1.7296807861516221	1.471740346467575	1.9332630485065738	0.9827046244807651	0.9593956286588259	1.6196796504122148	0.3202175845268288	1.1229541013069233	1.2979007441095392	0.7226734341167057	0.7975131644422886	-0.14407111942002276	1.706235592166322	1.4217045166865887	1.142931523764734	0.46907082659876814	1.0707253033986792	1.4164118684112852	0.5091327807123892
0.9741408706482855	1.2551083780778052	-0.018862867857244135	1.2882030067307553	0.7848701339666668	0.48929928902347963	0.734750167351695	-0.16148225750275497	-0.4602574188602386	0.6414905118661741	0.05220550501554118	0.24319899862260233	0.5517439297455564	1.2964508816705922	-0.13113827758786772	0.2690352001726636	1.131268901347204	0.773570077916635	0.9798131616697209	-0.22941843571064596	1.0750935396343249	1.0496404494807094	-0.8653422816936789	0.329392930298435	1.5896978491851745	0.962001509575107	1.1323144783340862	0.6012050849181085	1.562102611475361	1.5549029440407378	-0.6095788462028155	1.770270771497509	1.4472586936924272	1.8298455292525482	0.9648036892637023	0.997776738675453	1.584234565816708	0.2814154705199469	1.131046084298178	1.2875519008802212	0.693733810217242	0.7809202599767029	-0.07802213185442289	1.7667044712742652	1.4151251162230185	1.1251247449419388	0.5014614622444871	1.0612024848999928	1.3384342549438766	0.5152919498313709
1.2195671928813723	1.120663992326555	0.19393839746767902	1.385928556574813	0.7926666247469681	0.49302815677042844	0.7659524261383582	-0.09600855324536892	-0.553018747286551	0.6204815382674245	0.0726324469924243	0.27358876167226487	0.4323650018336102	1.2350806576042486	-0.09764227151778815	0.23935576278912502	1.1017077871257546	0.7907714261836585	0.93179195554718	-0.36019578001968233	0.9180666957983776	1.0633840885136365	-0.9003644621909789	0.22310704449170435	1.53778714983957	0.8353991696477264	1.1452062060800612	0.5223267232301925	1.5616842774064605	1.6407950201670414	-0.62064320816808	1.730849155851601	1.4302440358285025	1.7270506250874036	0.9921259925793458	1.051578967432571	1.5754620461353022	0.20805102935170888	1.1316461413676506	1.3185974778114802	0.7217607000880835	0.7866030783653105	-0.03724726695683202	1.8135117774360492	1.4251231027691198	1.0708101563976506	0.539328131045173	1.0773928094014504	1.265959199677471	0.5013159649960786
1.2695817176974535	1.0042588623490674	0.27783434214242236	1.4693089713457563	0.808178683906276	0.4971456909368957	0.7551843038148177	-0.020847496346616	-0.5739908178095787	0.6186857171563908	0.038062337332078186	0.2790332369038619	0.3235404402548397	1.1519726645691875	-0.12018881729342898	0.19255622087654728	1.035782990522058	0.8152152641144657	0.9022552375683215	-0.3255569782134938	0.8668272420832122	1.0722754695735777	-0.951713523794016	0.15289204152243038	1.469360045150774	0.7386413623305422	1.0956047438103236	0.463982915909907	1.5387851175494407	1.681592087223341	-0.7712153673740794	1.7271526454842316	1.3748066438795041	1.6504484402925894	1.0148810111533948	1.1099594370920365	1.5372188031789595	0.22914128755583252	1.1641195226921577	1.3443638298915466	0.6977596149995844	0.8741303779468523	0.08007813871856087	1.8176700378080555	1.397032844287836	0.9606372719714521	0.613256796196273	1.0735818934393377	1.1850097947232192	0.4918081960274671
1.4244464520802491	1.0278427466979028	0.439650151128534	1.5257294364329246	0.8188764398619254	0.4946650036859861	0.6908151775390676	0.038356767966246465	-0.5310317862665254	0.627243162408758	0.028470485223480613	0.2942596363784249	0.25384471863744806	1.0320010284978312	-0.12267123464782385	0.1574677091077868	1.0340370438528255	0.7872099646852618	0.8928194987739662	-0.3424705905308353	0.7895373474814901	1.0161127408328903	-0.9562368404975322	0.0474346853064007	1.4397694141351756	0.6730913979235505	1.1122755377232174	0.3202159346089072	1.5027085409683942	1.7191663932292331	-0.616145948054058	1.7059035820763817	1.3216931018332816	1.541876629865775	1.0370820449546683	1.1208913792261077	1.4992331751016474	0.23188332582150023	1.193281291988907	1.3617049545110294	0.6164281800001807	0.9156047441914149	0.16598038100824247	1.8439206048156795	1.3588375541647095	0.9029177696470937	0.7256141972442476	1.108826797751355	1.020289532327188	0.4408648986364502
1.524469695029318	1.0529187652904655	0.48615252417632	1.5846286163104295	0.7945347960570817	0.5158012554592306	0.6231439354469437	0.09420557648992055	-0.44105504257881034	0.6424781507301741	-0.019919697339955095	0.2672593336895686	0.13233004248301522	0.938160940671391	-0.12670685848898494	0.137751654134413	0.9804738496151856	0.8000291365649176	0.9135185299817925	-0.3557402589043078	0.6774231023037428	0.9803259553996513	-0.9121207863510967	0.003660428283445277	1.3965143807552323	0.5695781480763292	1.0650379071104132	0.2553126054296575	1.4797565837327045	1.8036925861654205	-0.6148315413607623	1.641736013609019	1.2762120394503689	1.431439505127963	1.0936707029030253	1.1919065435149898	1.493871434529987	0.46894775614921347	1.2287537033112592	1.4040959581753694	0.6025615981694434	0.954966042183359	0.269644279565861	1.8507200821678929	1.3511361484034183	0.8288633554096391	0.7972785180865407	1.1240449107049852	0.8756926061087917	0.4242269434539768
1.4946721051813512	1.0837839615404856	0.536226313009222	1.604597634307297	0.7645775085933553	0.48917834704770524	0.5679304778500353	0.12749400237365166	-0.31116837169408174	0.6889161269529509	-0.06972878835803635	0.27751369306595525	0.023774159982074255	0.812396968635276	-0.10544899931808416	0.10610311207034354	0.9189157943588768	0.849421778447329	0.8791323388804665	-0.25630578508378493	0.6523756959436802	0.9463037279844052	-0.8479398615407243	-0.04311060665527419	1.336109019787118	0.4766860128151551	1.0402462301333357	0.22572330096078738	1.448790282464573	1.8302953172185312	-0.6383179099556845	1.5829276806297983	1.2731667163906288	1.3004047603009286	1.1713831871131604	1.1970812351236468	1.4384529238115842	0.5067016289696734	1.235781149911484	1.4299509166281414	0.5538687680607277	0.9747712092941123	0.33673983341656466	1.8309038520212215	1.3240385014445744	0.7533664053969515	0.8897339885892258	1.139356284424701	0.7940081755777827	0.3979848862085193
1.4469700794995388	1.1399488507464501	0.534226630679236	1.590845205690936	0.7307234249228817	0.5175592561578772	0.4750205810104197	0.13786363612749766	-0.11991037810792404	0.7435173713414596	-0.08130951133024947	0.29269387363896937	-0.03563522473864545	0.7094018768397818	-0.05679659474712119	0.0385948704574297	0.8765244091951624	0.8748291147626445	0.8810214731106634	-0.1980699439083914	0.5559250233074063	0.9245869418444743	-0.7924354439985207	-0.08661951975768087	1.2422724788655617	0.35781606317187686	1.0003981852247334	0.14680458917852707	1.4725288780639196	1.8388105279006997	-0.7086398422410888	1.5532369993594903	1.2417488307749744	1.1961246069976061	1.2498264368819507	1.1660177372848566	1.4170916237082942	0.5531241920753343	1.2645914213432705	1.6417098576218536	0.507842962442718	1.0614099163059112	0.46814853268242373	1.7865085414357005	1.3199133923339175	0.7363422535269528	0.9879683242073949	1.1559030439088698	0.7335258330658775	0.3931464540615996
1.361891749938248	1.2008141669026053	0.4903857691620435	1.5424890991916151	0.6877777442473796	0.48132601452952156	0.4520873264372467	0.18122757163378664	0.05087067671747133	0.8227411930248886	-0.11703025114457262	0.33550202072095636	-0.04448396825422003	0.6200903533059825	-0.01001934952181649	-0.014703819825230358	0.8326782767708976	0.9398223045840849	0.8733846082556692	-0.10709047112639332	0.4986772545597874	0.9304636391432675	-0.7474998641803223	-0.0822008394557872	1.196891515147511	0.2785636522529452	0.9971052576837851	0.13196263691710963	1.4860124344271735	1.8339172722359058	-0.5856863584026769	1.5160816686592695	1.2068850279131267	1.1690827520080895	1.3296562605655269	1.128792222504067	1.3450339145635022	0.7621668398359898	1.246888482444314	1.6673409182511232	0.4085298129483082	1.0807610562973622	0.5233892596778806	1.7303157722763083	1.2934128106659166	0.7225792789771318	1.0970624326516139	1.1403680998594958	0.6670663016528598	0.40548016460185654
1.2837372695930012	1.2525580471847935	0.41435414747494936	1.5036845801543433	0.6533231189741769	0.47522892921491466	0.43381706053282454	0.23377678451153847	0.15112189701162948	0.8943717409161934	-0.1262083355663675	0.39059990736977407	0.0784887335487529	0.5686055430003399	-0.13403114928360096	-0.0856381419910263	0.8015174404759918	0.9949204820807782	0.9049344907680865	-0.0069304116967378575	0.49358890729285204	0.9333013139496316	-0.68447712242013	-0.057505107410705435	1.1383899917097469	0.16095730873745265	0.9449853466010035	0.06052021733134992	1.5012001965011375	1.783543722731596	-0.5626927369096977	1.4985526004368774	1.1608943935801912	1.174695849196013	1.3869583552569005	1.0767473051254588	1.3206152703979144	0.7874002444778292	1.223746114085056	1.6868276509494518	0.3684876704968848	1.1098203155136528	0.5386328179655433	1.6681361991705557	1.2963083614585746	0.754091482161745	1.1500763812836567	1.15557854754468	0.6001611264196307	0.45457545505214
1.1986085658151364	1.282280871521978	0.348037042874521	1.4342696405602555	0.6586445204346567	0.4388562124708898	0.4221867279484373	0.3013076161090443	0.40245662909126523	0.9504575809541432	-0.13873602934796347	0.31159587859180665	0.19496546219313687	0.5503912878473184	-0.10436072645357002	-0.15613096098024304	0.7978355801413036	1.0122205018691066	0.9107333730295064	0.07157341539274882	0.47291260127339035	0.8949655995675185	-0.6583421122488328	-0.07553462978526199	1.1188372825961919	0.05856913329461706	0.9781458512709842	0.01739946149131298	1.5391291520814208	1.7389188445355834	-0.6430030549402856	1.4459877063468891	1.1015519651032952	1.1645204232391373	1.448093342169802	1.0533261960605986	1.257000417666568	0.8270267473760089	1.170874181842181	1.7372084722644139	0.29406556328914457	1.133511860580631	0.5265883145132394	1.608698873202723	1.2896753749565664	0.7313189839769982	1.1985844760883864	1.1673396244294287	0.5328119570260229	0.5081581767469734
1.0896045926462654	1.3188690060976471	0.3251325182274878	1.3741031067844394	0.6700218854395741	0.43139953601355874	0.4203357551043282	0.2991915219136676	0.586014416464694	1.017623298412999	-0.11684477797324326	0.26549972999072613	0.3611403598386952	0.5061612839998152	-0.04066263228189421	-0.12396019706785319	0.7769804533914906	1.0313836721479581	0.8946520185713969	0.1618989622009247	0.484812829466067	0.8739314042094707	-0.5890379405719532	-0.08515155127200823	1.1269107962021323	-0.14121614608294747	0.993345692779798	-0.03143090017362282	1.5427493916954906	1.721618584740614	-0.6899155628796546	1.4028930651517015	1.0783124570221625	1.0023334108450663	1.474404126247086	1.0646121547671614	1.2305668272052899	0.952142698236026	1.0911768112899947	1.7683588524322058	0.27615609405322783	1.2192012381611623	0.5144348098846707	1.609709174779852	1.266857627110407	0.7176847327945458	1.24310145003302	1.1985525975391582	0.48407982727337784	0.5231269561053972
0.9932810257185191	1.4809232981200642	0.30321741049195283	1.3589153452509177	0.6989325146814009	0.3605950094293743	0.40982741335088	0.30509566327233084	0.6435319549754529	1.0613542405906249	-0.11943985461241095	0.20868701072360168	0.5199273687004035	0.4701144876904708	-0.06086481863991235	-0.10139141547511624	0.7926414825340511	1.0983595791269156	0.876957649397284	0.29402796593711245	0.5081692648796605	0.8497564062099923	-0.5434968316473177	-0.06384632740787656	1.0847654503126871	-0.2469630876936458	1.0667108368805807	-0.084661041523951	1.5561605645557288	1.7349964508531737	-0.6959528545374344	1.3734806789757603	1.0325185880956709	0.9288506288837708	1.448756135784949	1.0485133631636965	1.1506470470613186	1.0571563651293294	0.9892056487098637	1.7881590420834397	0.2959944761180239	1.2273688785510788	0.4998743277436766	1.5687602540287517	1.208326359211377	0.7436074782269413	1.2950117768939329	1.1972111755612103	0.41310753355829155	0.5419951761456386
0.951071402610833	1.6373530778662015	0.28960943472496936	1.3648178275230043	0.660014056719029	0.30995887051090437	0.4711804726949783	0.2940041223152346	0.6542971823353751	1.1060502326874588	-0.11588516712854047	0.09577486905380869	0.6647724460677931	0.42479700578378593	-0.03764658052529792	-0.011031363930304582	0.758697379787906	1.113499273019379	0.8627600905276844	0.2666940855684915	0.5067139027053087	0.8016077578971004	-0.484862852062227	-0.061580357940095296	1.0901744973491243	-0.32430179826379074	1.1416235454898227	-0.12045521886202244	1.5951863430993587	1.8400860013073554	-0.5381964232454425	1.3717674614960926	1.0149281643808892	0.7177858010569036	1.452302632386797	1.0612321927443598	1.1081616724585857	1.0325594007979721	0.875321093671572	1.7841717553116943	0.27050340670414136	1.2134189714895591	0.4035727058197118	1.554623759790036	1.141242632596507	0.7879863187337335	1.256622906034094	1.2090156889671495	0.3752192463203104	0.5752890208632613
0.8556424122877679	1.647648046127402	0.2224306214079867	1.359781188323685	0.579073917419719	0.24537117450578197	0.5194446549131084	0.23314764706534677	0.6921494870979383	1.1916246852111299	-0.10464095285173403	0.011662927744196106	0.7505541251098261	0.35781522040728503	-0.019356420014279497	0.061874627856336364	0.66410006458325	1.1606340783260478	0.8644585235106685	0.2768839282159489	0.5441805351284165	0.8100886994431369	-0.41922803454205537	-0.034432525253588926	1.0482658692600206	-0.3725666763887387	1.1915272773350192	-0.12197111387800334	1.588607960031156	1.8633115792183061	-0.5873394855596563	1.3676083002123494	0.9739611022324832	0.5391710867305375	1.4549610607702137	1.1000852875141212	1.07932964558495	1.026118315078444	0.844739524070276	1.7885515778420917	0.3276237827093187	1.189173951020282	0.33866354918466096	1.4732983467517267	1.1049144984601091	0.8327306168353571	1.252740798611836	1.1630802902632589	0.33146791093051664	0.6022182200212443
0.7977379947821269	1.702921386580471	0.16158070507665348	1.374056673559716	0.4398359817595606	0.1986954299081981	0.6120417701411801	0.18083522272873337	0.6932019661318615	1.2679452000179865	-0.08705660004237704	-0.07678634006885236	0.859751811326358	0.301395721927432	-0.002976316219625669	0.1377815998125999	0.5973204164965512	1.1383911957410549	0.8462810693411755	0.32470979900532304	0.6325685826239342	0.8143789539846878	-0.41574340054760095	0.025225486803934816	1.0031086808709961	-0.3780964603055964	1.2755735417336016	-0.16472386066359612	1.6043439206941374	1.9133832991378352	-0.7379764326520621	1.3514343059937517	0.949836654349034	0.41575638849253876	1.462796640740131	1.0811173932456266	1.060124665796329	0.9879602080771385	0.7879851723739333	1.762920517212823	0.294167940396852	1.1637032789406625	0.27545154972078195	1.4290306591888282	1.036808738794111	0.8596054147498684	1.2631349171345936	1.163153110313491	0.3175672487479772	0.5956017249090274
0.7184642018260873	1.7711712220473992	0.11661369149307807	1.443018206371219	0.4563776567439334	0.19940710248017957	0.6884211036617747	0.21850944894989074	0.7245132173911021	1.3439369201839697	-0.07286222731787302	-0.19169477076175617	0.9744426131030467	0.2335786703842871	0.012261473014187178	0.15657427627224604	0.5652709845811557	1.1331732135261627	0.8455514135925641	0.3553982952687024	0.6367056596428311	0.8429858136895447	-0.4120177983707018	0.06273481120286953	0.9790084662089888	-0.4007205034196861	1.3359062704058222	-0.22242861155655413	1.6135323677240265	2.0119758634606213	-0.7249091718275136	1.3593980078080785	0.9048752544498079	0.32136552254946327	1.4577403878673771	1.0903823206332859	1.0443728773231484	0.9496329930579674	0.7494863644342499	1.7693697272864057	0.27700714083270983	1.0937121868008317	0.22593074327250712	1.3673671467649362	0.9881613775906315	0.8792157108169938	1.2698008334529705	1.1259701706295235	0.28678271096560176	0.5906130285071864
0.640872450985672	1.7648843164530745	0.03904154257355043	1.4481586374846231	0.39412658080397567	0.18697930838462756	0.8009920357930713	0.2549781936986901	0.6980768105242122	1.3666676733524874	-0.04291604894550706	-0.26438251331698503	1.0633352358393053	0.17205378080637962	-0.009575091771235632	0.2262255255191085	0.5641874228329633	1.1313878394112566	0.8501903207545661	0.3570172093966063	0.6996884226123209	0.8313076478977418	-0.3902236299394759	0.15129641518986375	0.9865013805517624	-0.39012152337897604	1.3211688874179879	-0.2873702665779256	1.6209250652011555	2.1670689787668005	-0.7938724924651445	1.2939833955001354	0.8959844852386208	0.3247913116247784	1.4670912317162712	1.1049549199054085	1.025596459782876	0.9223327126422106	0.6882742666004658	1.7321159877255905	0.25963850269069555	0.9973638369832548	0.10515826238361237	1.3454082590327547	0.9226641405625886	0.9008800203573906	1.2247183267865893	1.098943711635732	0.2146781221642259	0.5759779562110536
0.5669143662150324	1.775233045862096	0.010832070964476453	1.483197968270126	0.4826508185638577	0.20739499167873995	0.6401437437476858	0.2509572562076705	0.7066068160934905	1.4175693505604738	-0.012939431304411863	-0.29424471266390945	1.0676134382992335	0.10369868587344647	-0.029232485320119565	0.28198527603489143	0.5520920242181929	1.0899272270003368	0.8515622275134831	0.35117528332000386	0.7042203716401596	0.8227846667249439	-0.3467539164751927	0.1976689390969511	0.7705880851499973	-0.3461679697625973	1.3750327685859072	-0.34060040792825436	1.5950437050198851	2.3600382296636555	-0.8077651426740798	1.2445752132337176	0.8761364055218976	0.2753694813367679	1.404866813060595	1.1175830047317314	0.9937522761722682	0.8654171620733289	0.6522754872253315	1.7163659667880222	0.26840805693190856	0.9716941298302855	0.07426247047534056	1.2784476070214414	0.8563065047685539	0.9335775628007058	1.1870886389235369	1.1200283100395858	0.1916584546537589	0.524399526530272
0.4651940705023228	1.7995036968042335	-0.014377766253305899	1.4478991576994094	0.5579596630235198	0.2206810290069321	0.506936684875358	0.2565635406923197	0.6566306527846026	1.4112820942597912	-0.004405085824271696	-0.271403331518512	1.0676532550255327	0.007831927851938186	0.11719020899575408	0.33085469913301124	0.5524894551708167	1.0816504276249903	0.8706677362551822	0.3531394721066319	0.7655638872890609	0.8190707975924042	-0.31454762452213136	0.27009424975323915	0.5828905420361005	-0.24557125265106067	1.4281500299729684	-0.3684732004906649	1.5723046404401249	2.573146607556118	-0.6420316510656373	1.170168264079106	0.8900038259360787	0.2054848746520007	1.4448601075684637	1.1239777091487524	0.939432084499092	0.8233749028959038	0.6114049474418101	1.7194014496207057	0.22980263423882236	0.9465727733073701	0.0807155552024532	1.2593510888981612	0.7463271289878344	0.9551310812786902	1.1962308295180801	1.1282403676341075	0.13201853842916872	0.4744139235721482
0.4196423786812227	1.8530592461349797	-0.03449180695682507	1.332732605808012	0.6280328976802343	0.2488602975550424	0.3958652526358519	0.2352205809920443	0.6016802298839777	1.393473221173365	-0.13246644284929115	-0.12568727435760532	1.0506064571267903	-0.10765702743499939	0.1540829654119451	0.3941583751577603	0.5450444986148973	1.0623967117148239	0.8758549095029207	0.33158827595211676	0.8485153304610243	0.7903167991938846	-0.24063997118903296	0.31909437396143997	0.5339355148645708	-0.14797331738526137	1.4479716707968717	-0.37340978487600807	1.5145017296435714	2.759464480229823	-0.6453887410772474	1.1201627454645684	0.941690566522238	0.172622243502953	1.4040463137899586	1.1383915611160575	0.9193482819198971	0.7456787319192755	0.6263603028513225	1.6733918760258788	0.21431949059263977	0.888847061741884	0.10721397522325174	1.2407585851162275	0.6975892429341106	0.9924308316307483	1.1903456098290963	1.1391672078030466	0.10004420313209017	0.36276502011602474
0.39659425144487914	1.866244138483232	-0.04871525726525866	1.122148645046193	0.7202455970406637	0.26664893474490026	0.26543741047708025	0.27792732211965787	0.5400807836481024	1.383319490488969	-0.24389054685428907	0.006740536769661343	0.9715105303345887	-0.1906944062108024	0.17659669234366246	0.41626687821080627	0.5645298633393143	1.0409977608473446	0.9124051128040565	0.3494462447483186	0.8642916461430057	0.7953040264948921	-0.17703163391021137	0.401093920689775	0.2994224645121316	0.06301888478899412	1.4500569129833354	-0.3784484185635054	1.4979301653060701	2.8464790285907724	-0.5896159025747714	1.064313029868329	0.9156525498347836	0.32635023969397975	1.412069286766186	1.090261999810863	0.8452621174064913	0.6717779060177921	0.6487585000164737	1.6679745014538017	0.18956380436610235	0.7996024772979441	0.10788787831678111	1.1922320616024968	0.6816635104046762	1.0694824707802164	1.1423543497079987	1.0914496341855977	0.12465750488402572	0.3165043822086865
0.40914016100923856	1.9072775386393956	-0.045228566263868175	0.8970017227599862	0.799729249051347	0.29531016024358103	0.0633237730809949	0.30302425994940946	0.5279971059515949	1.346222168432184	-0.34348228800024233	0.07966394003736595	0.9142425520227239	-0.28991102471199015	0.22394772035690091	0.2841723236940661	0.5276250249744052	0.9666632800618908	0.9514436197488297	0.3084025374483031	0.8862298080812346	0.7594785203527946	-0.11774759225686522	0.4183374964433346	0.2625509970772117	0.20456693057318187	1.435710948201511	-0.3279094530707992	1.4911229226327456	2.8682747410033125	-0.6755689830444267	1.0049993036038114	0.8848705696506236	0.3569715690099739	1.4039118475538892	1.0618174403945795	0.7993487579522951	0.6083556705455755	0.7111459816037028	1.6208778324691155	0.18670602392036306	0.7611445242944335	0.13618326781626927	1.2065119754801699	0.6877671684318251	1.1062121406467664	1.0884446340936982	1.0810299792787976	0.18405606801973562	0.2420326232345949
0.3971373252033669	1.9298677163926226	-0.05043315206194362	0.784696304235011	0.887038839249106	0.3319532490227652	-0.08375281078686728	0.33229041078746874	0.5172078996974275	1.3654867735163732	-0.315847043432249	0.28043086307544335	0.8333234382894809	-0.3337606942519366	0.21562595549929237	0.18271752021514237	0.4887942712070007	0.9331474663781613	0.9676764426454799	0.24468881447007415	0.8775260918374197	0.7209735411576713	-0.05509766367867617	0.4360718634037177	0.222702629226767	0.3164962676356894	1.434354217480324	-0.24689671983719313	1.4779959614681721	2.803478744657544	-0.6510302602519726	0.9103123920598353	0.8167485797340488	0.49408543026365725	1.440197850170625	0.9975909920054559	0.7667315935666551	0.589399829756138	0.7717635459058926	1.5640411317837	0.20369255700568525	0.7216224192599299	0.2492383642057737	1.241023831896994	0.7040167663428626	1.1372897982089207	1.07710435704154	1.0889622545750606	0.22294609155162312	0.17356810379181628
0.33237950794023047	1.9400893315909613	-0.017991278279130638	0.5701214078082866	1.033420623045084	0.3749307743916048	-0.2454447946569303	0.3581414950243583	0.4647121378737052	1.2904852020971442	-0.41500076866037894	0.48810107466009833	0.7947672257207914	-0.3354436791641726	0.22145895802601284	0.1868604118134116	0.4819154662911397	0.9279550226746653	0.9766726746591496	0.15768666345856824	0.8890334806498871	0.7200187991078112	-0.03866577652476909	0.4758575155977337	0.20959929593637366	0.3805971091466017	1.4340923433780828	-0.20772285098481533	1.4832117250921015	2.740076449896803	-0.6134802235304802	0.8396852069527219	0.8232950152591222	0.6185991256865452	1.4550200324761409	0.9457032535038117	0.7080567470001291	0.5749918774171471	0.7549142446789898	1.488191218477748	0.22111683230125098	0.6805117733372981	0.29618715726316835	1.3082948021857541	0.7255612489647902	1.1631859927091701	1.0167358076134894	1.099827772596437	0.2966627907845788	0.1384651952992716
0.21255520268096348	1.9264589564126169	-0.00041210551587442316	0.3516138767273461	1.2229498602203073	0.38667440968514455	-0.44876677452597047	0.40655584384884413	0.41710016392180993	1.1937191823699815	-0.3542651409878694	0.7573482164722696	0.7499828389121287	-0.3578643352984422	0.24041074643053487	0.2624876770282237	0.4752328772858512	0.9433303673768328	0.9951071285563302	0.11014985419049743	0.8709607010229584	0.6781274173464967	0.03472422975254845	0.4870476962597447	0.21668245163733296	0.387281414382831	1.4429180578025558	-0.1392333565643424	1.4760532095364935	2.631944957959135	-0.5636872102449625	0.766905051147207	0.8285162609981267	0.659180524755682	1.4553854152554688	0.9295229036519993	0.6311800687950624	0.5771496550985662	0.7619636598957743	1.4445054184638728	0.23853992130356277	0.6513767505962177	0.30376376702809543	1.341734420652048	0.7611950121675605	1.2393005646670214	0.933011893138365	1.0856559687856053	0.381903259470584	0.10275751481399205
0.17695549567903493	1.8623875633022942	-0.006918392245037786	0.22501587461417522	1.2287323338726899	0.37581144801870126	-0.46093248729084485	0.38817177566716576	0.3041568760186535	1.095450997814093	-0.23050681312964477	1.0275990434956408	0.6704847631843115	-0.33701614743825287	0.24922369998553578	0.36604496208410314	0.4393041193423247	0.9379440631550084	1.008990080029814	0.07947904568156507	0.7736489797527676	0.6504963195048812	0.09179533960210988	0.5248732342107716	0.25437510852317624	0.41783734400871336	1.4981999593751656	-0.06479600183212544	1.478180007169224	2.5396393508861688	-0.5871749602447129	0.6915624668398883	0.7811177954084149	0.6906788302029654	1.4762726830340145	0.9004308075936276	0.5785693508150852	0.5958430737611806	0.7467086525563807	1.389163593034101	0.2797056020946123	0.6266110394162652	0.32623371423808606	1.3912743141503967	0.7779756299421592	1.304680219430781	0.8395992852582548	1.0669727712312251	0.42537572379361527	0.056676092330893955
0.24239961585953212	1.8569770460504178	0.008933559341546535	0.18690129866895872	1.3228468951590149	0.34121261752180476	-0.4801334642544857	0.4135305708458691	0.22129193510433603	1.0152119285563614	-0.12802321247440884	1.1922077170469743	0.5633993542979217	-0.2988168485669592	0.22140590089500164	0.4023298902632231	0.42981326822839944	0.9072281989934865	1.0052281999578545	0.07958698944329166	0.7601001541473218	0.6507220059222295	0.10108025414844735	0.49387724878385253	0.26034327032039767	0.43720583805020724	1.5882693281252978	0.0411217812723194	1.4664379127314686	2.3882530367018404	-0.4237607092010368	0.6666842944925874	0.6975791753537207	0.5635164475140926	1.45513287127564	0.8621321520698345	0.5095438106850633	0.5824245048930822	0.7151475337264037	1.3360759899464911	0.2986662457817412	0.6101925157143164	0.38926372349080995	1.4192495534566147	0.8132715471405021	1.3262053798451117	0.7778466093877807	1.06966966817927	0.45473621236520695	0.06017649366567346
0.36661578354264546	1.7918817421421322	-0.03257430988497906	0.186323614726086	1.2357347417082538	0.2923280191789315	-0.29886932197605054	0.45392844443748726	0.08853544423314008	0.900223909041339	-0.06203964850495884	1.3330031874410682	0.5328795192474554	-0.2737848182326496	0.25077876620678946	0.4365436291372388	0.4287871964922216	0.8786320312778807	1.0283904556088377	0.1149312418943037	0.6885819765932858	0.6066268626738677	0.12414272942713048	0.4826777342444946	0.42744591181814523	0.41583840531480176	1.614619713189653	0.07197165507656447	1.4532438903802778	2.278161738842713	-0.5108065775875229	0.6661926398258728	0.6805511979853595	0.4985347518630213	1.482108598278539	0.8453968028192514	0.5227925983325895	0.5759976130747536	0.6959098045070773	1.3093521173871883	0.28275152865022796	0.5291525517397864	0.394430050281061	1.4725728388475188	0.8549828305738509	1.2944968943767778	0.730544612957498	1.033590527151444	0.4922395789758246	0.05542248107884799
0.4817438097761813	1.765871142554709	-0.08195056090423702	0.21045113770178342	1.159215539269346	0.23597135763646732	-0.13207902105843738	0.4501335123150477	0.007527947611028929	0.8498066392050225	0.02607236097138873	1.3898051037360237	0.47095654650784635	-0.2778502774820476	0.26521030584154226	0.4524077849911857	0.38835797043423115	0.8394884583554877	1.017323327238723	0.12062863721025478	0.4599495928202657	0.6096747356140367	0.08362695331586564	0.434419539457653	0.5745825263809101	0.36490427149170646	1.6582259300548876	0.11025323354830881	1.4308609952138867	2.173283608189852	-0.5385395227624344	0.6632873329799565	0.6262214439166367	0.39845626614911617	1.4363497784439274	0.7921055454504653	0.5418192897750538	0.5404158641864775	0.6718004404143144	1.2623564406122527	0.300662065550072	0.4824266790192192	0.36848754891169516	1.4833431764254308	0.9315221057277144	1.2644483287029977	0.6501916226867965	0.9711528275203689	0.532906207591068	0.08009246420974435
0.578179664058607	1.7427025368336122	-0.14232894610940056	0.37280067432671615	1.0611162569207717	0.19501176290089836	0.0343094181839886	0.49228316882456385	-0.12308871858392845	0.7978332420607521	0.20750420345587658	1.4370824738156747	0.4580129670350351	-0.262478134798248	0.28464781313613724	0.4800860559402455	0.3734405620992528	0.8387025687093294	1.017493418845937	0.17874054295551642	0.4317073006143303	0.6096946491214502	0.025671929944921797	0.454374686260122	0.5473465191715444	0.3225416458456612	1.7218613368995235	0.09995124718634729	1.4210132196285863	2.058550811139872	-0.40916750716196815	0.6991090782849358	0.5335581560804281	0.30403404447776156	1.478936753357405	0.7315932462473518	0.510725173876253	0.45034253518931006	0.5997345906502807	1.2231609829054844	0.3198962684612717	0.4014054703260279	0.36260874475790406	1.4900548064076646	0.9780426472240812	1.214292783817805	0.5988158337468097	0.896082509982301	0.5556619295284867	0.14088979167853619
0.6437618690241689	1.712168304005532	-0.2063470592289635	0.6299817417807179	0.9988419476724764	0.1175964250726466	0.2606881572436033	0.3936732620553412	-0.20366519134158004	0.7428517504348966	0.4232640602303473	1.4890737263699108	0.44135281050482467	-0.2683790559542802	0.279060951938845	0.49662735603759456	0.30580481274668075	0.8304791680396303	1.0190242433108632	0.18923446960065743	0.4610056112024562	0.5887047060020978	-0.06482784038604907	0.4323387677757794	0.7208659991195706	0.24721520935279956	1.774339235451859	0.09822685419122694	1.3669721220622946	1.951180152303012	-0.4206870420178691	0.6740252963552564	0.5111790678048092	0.16300652432629487	1.5079349815094047	0.7049194418768897	0.5133960956200069	0.3381529371423865	0.5725253919934007	1.214699550690462	0.3323073871002778	0.38412917055640333	0.41348929817792823	1.458448163659874	1.0112672735650947	1.1197969042279396	0.5401467785499314	0.853648222640855	0.47172717445468165	0.19118822098833496
0.6364826706547524	1.6734048837676299	-0.2588498322017347	0.8500373975444017	0.9139418277699931	0.04657414998023994	0.4954340075923415	0.3708492018889808	-0.3291680018955964	0.6923072295429126	0.6166422838516628	1.5394901951460758	0.4258946999853975	-0.2344004018806259	0.3110899556855314	0.6852971838435639	0.20712695647184284	0.846322331836927	0.9999926064715658	0.20444775566003842	0.5157172013229665	0.5939010251309442	-0.12026538315837303	0.4509819356720521	0.6733865922839899	0.20012157444620637	1.8358434328474034	0.08615772262715982	1.2953324659863015	1.9140926682080557	-0.2992025717010381	0.7267644477954726	0.5049168826130449	0.08924969611201264	1.5194090754355243	0.695127970852931	0.4805960665588553	0.30375786441251257	0.5069435480233685	1.219302318287666	0.2972583529494426	0.35874983992411885	0.41972729062454184	1.40679993328201	1.0558463065416805	1.058174970918528	0.5142141906429221	0.8003099631813313	0.3644037936657977	0.2553310738462966
0.601489836480676	1.6046456585096422	-0.32853142006577485	0.9109849381600499	0.8823357173962243	-0.05612263794088716	0.616965018305097	0.3183093656830187	-0.40565035713441294	0.6282638062309837	0.67412993836674	1.5202642458102622	0.4205100116578032	-0.2737924608850565	0.39713221276198507	0.7933361891134465	0.20723693736439333	0.831990583577738	0.958200726115708	0.23529375410782682	0.5345931403174354	0.6138543595588493	-0.20744466522640984	0.46796617761145287	0.6249169595566356	0.1408205319228371	1.883784501873142	0.048666952024518956	1.254154768476543	1.82496809459313	-0.29152831532275786	0.7345212483624248	0.5350984659536746	0.002118834256484631	1.4848896716904565	0.6656581077431556	0.4638820446239035	0.10529462440618956	0.47248495697153003	1.215031110020585	0.24766251641677503	0.3579909996622138	0.4223031788395916	1.3427282892023977	1.0841259192895962	0.9576046967869546	0.4865521962809448	0.7543529739713204	0.23895344789429113	0.2831409778231857
0.6521589903708157	1.5618008225420033	-0.37143215032020044	1.0949794590577189	0.8353230484149787	-0.14285985072434518	0.7568107623896907	0.40639016633185204	-0.4986923552774799	0.5855568962173018	0.8144529035318742	1.5054396723520558	0.40810112890683997	-0.28983120568561455	0.4578492619439172	0.8335141837040642	0.19297316547036816	0.8139371777032114	0.9182360269155941	0.23238044768651855	0.5109401172696707	0.6062252736077053	-0.2829565294093782	0.4358123360823458	0.5903337443465546	0.09625287770214944	1.9551772325230004	0.0713484283016336	1.2245915362573112	1.7971135357690387	-0.23449812214635762	0.7976156780671635	0.5135244004537549	-0.06081462929471794	1.4472444988673847	0.6568528417469304	0.4410367571516117	0.06909320635544862	0.46658481423822284	1.2116230993198596	0.169432526497214	0.3412216368226232	0.4396075109617291	1.279189184289312	1.1251018422793473	0.8602646702247597	0.5060849749559715	0.7355063784445784	0.16112045460544916	0.3129519712511472
0.7187102041886534	1.514411945088872	-0.38498512151555103	1.280610901351997	0.8248483507689152	-0.2495612795140639	0.9385216111456369	0.4654860887178721	-0.5934468353166326	0.5942686992590873	0.8082554168265063	1.4462449534070407	0.4068857757270039	-0.32955198447293055	0.4568537570115626	0.7613739548487402	0.21531178448673743	0.7867618798943974	0.8537832266094323	0.20024735859574067	0.5394294416212148	0.6420828626228567	-0.3686263228332057	0.4016494343680588	0.5315152597863011	0.05832763488307935	1.9543735019006956	0.06845104861739153	1.154637734545087	1.8031236999894973	-0.0327896716006531	0.8524358192383359	0.48009900316568493	-0.10134502960759093	1.404485310452768	0.6024258185515904	0.45383144097802647	-0.10451229764632268	0.44301663132255176	1.1729850042801089	0.0960300383401638	0.15954998437153084	0.49137503535784655	1.2281354294513764	1.1708997468417175	0.7823051560080249	0.5164080984911292	0.6872261741232355	0.05119431908956372	0.34148667928118037
0.771121164487555	1.4994575996042325	-0.432848963062734	1.2801839888211652	0.8609133086409427	-0.336828010580246	0.9975706055004692	0.5848911093488305	-0.6698726522112868	0.5563818935817906	0.7387042673779617	1.3942603831036309	0.44276148436892643	-0.3730853514322943	0.42261932695319804	0.6959628469122251	0.2585505224362353	0.7092072249901212	0.7939085722736164	0.17058669047433078	0.6500386200766076	0.6396445642707216	-0.4711221780237559	0.3653233496645874	0.46309837964984324	-0.027586833561984984	1.9710930489709202	0.05252504181458898	1.1015172380461955	1.8646760714886752	0.08454657815990288	0.8789917469899879	0.4908777112253717	-0.11953964791971897	1.3424159108144982	0.55866220023581	0.4291744506885887	-0.10971503531310019	0.4272643800391879	1.1320421907933207	0.0007462525078538951	0.1390214348825048	0.5484915251953317	1.2066311206065419	1.2565405877676716	0.6813881211422157	0.49103267367533626	0.6683779177883304	-0.026525240447051242	0.39891093931919197
0.6946599898583143	1.4525397444418728	-0.4491305713274065	1.262233177280034	0.8573703450541836	-0.4197494087147315	1.0016850072670136	0.617251658402072	-0.7207578356994547	0.5683559167340805	0.6264001331587983	1.3907388369181566	0.44552130740571416	-0.4423361948021561	0.4752317626281518	0.6734529306997366	0.22637986158246032	0.6995826887178924	0.7340421617938001	0.1401572107794958	0.6697232742904918	0.6525938756190597	-0.5361020765608768	0.3438931087578841	0.43580565853117825	-0.07389256485242582	1.924299768563516	0.057004711987781495	1.0659312725907366	1.9709186944119075	0.12256145760582471	0.9264975415670242	0.5396926859308093	-0.15658566753407474	1.280088056592616	0.5305889100983984	0.4402617343074171	-0.09180799432515643	0.41225680208973836	1.079474792861595	-0.061117161180243774	0.10301201495252459	0.5858970217104341	1.165110112325715	1.2722372336337275	0.6161036883078796	0.5052187078528869	0.6436756959416627	-0.06371454324783159	0.4267450546721932
0.5776467768104181	1.4282861198068528	-0.4123389559812501	1.2229930053402187	0.867775481896843	-0.5054114875769452	1.039898293741156	0.6687737120421481	-0.6982874070290189	0.5516539019425049	0.6070544301215851	1.3532012929012665	0.40833321850881726	-0.4856945700091124	0.45863746117882187	0.6594368143434087	0.21206609837363874	0.7020947495661741	0.614893462727321	0.10081940259158159	0.7803982828151853	0.6617109430963478	-0.631763521848105	0.26178412800903716	0.4403855073154438	-0.12401117804261608	1.8915599339939444	0.07865773318461533	1.0662297480943494	2.054049794843322	0.35777653150100325	0.9407650382530728	0.5212539510509104	-0.20977822803020052	1.2252488030321955	0.47497066594885	0.3920566496448176	-0.16202533782007	0.38414463052475883	1.047841365049053	-0.0839833195138901	0.10372264218820604	0.6569432672075716	1.1623812752649716	1.3436622928337856	0.5692436562415037	0.46721349677453006	0.6125075646523382	-0.13360623121801785	0.45855226965550316
0.5186217190976355	1.4031115585463758	-0.3797356947930005	1.2270422556726426	0.8948647774361824	-0.6123011823559407	1.042802321231405	0.6905040110226798	-0.7128263420343944	0.5298329812725883	0.560381744602243	1.327547018270527	0.38227107552919937	-0.5545556452994881	0.4399143107203021	0.683535711081606	0.18092775817039036	0.7059348130070776	0.5240595658812774	0.1027138095524461	0.9855280580668392	0.6410163836702883	-0.6820456654276879	0.21210043160189854	0.47716170780751294	-0.15409724036524308	1.858421716481601	0.1152276039751802	1.0639453034499042	2.200314742524588	0.4561268914539059	0.968458570593006	0.5426128863731171	-0.2508251260860689	1.1748754136257258	0.470622535818623	0.3791536293368358	-0.07280359211167046	0.355635417014314	1.0083067259585943	-0.13929388653275804	0.06484455620095296	0.6890794773187421	1.1310605626373231	1.4024016066223344	0.4728769785111878	0.47591878134689025	0.5723621264686919	-0.14911523318109626	0.45273257221217217
0.4041001190240231	1.3886715008315553	-0.3665476833662812	1.1717621359573378	0.9377420566550022	-0.7322490616870347	1.0434887805032136	0.6975878107753777	-0.6701897942150372	0.5035680621970875	0.564634213627758	1.3453351699702092	0.2946643968372701	-0.5874942849789815	0.39849474176555566	0.6980994421953829	0.15184156143949878	0.6480771993539843	0.41439132604485873	0.05235398621504943	1.0255419808208088	0.653256552893528	-0.6830027699567538	0.14391782351117213	0.49329869166165025	-0.20610026000243492	1.8333235910870076	0.14480719203337095	1.0765005413869795	2.3790771391405445	0.33893762316698794	0.9362783811810648	0.5821585959496376	-0.24199363757714393	1.1288586765351185	0.458765221251394	0.41898382183659477	0.07878866923411014	0.3764133345569386	0.9912790582920146	-0.19944020005224403	0.12442004738236093	0.7463482556539421	1.1168737237868338	1.4591094762333205	0.4113595549530894	0.48153834904555515	0.5760566581049081	-0.18071878779222533	0.443983170156714
0.322103239846309	1.3704513696992904	-0.2999104211079865	1.1229321374292314	0.9470956660195233	-0.8569635608136347	1.0068292430700818	0.8136921050441087	-0.6784282941996742	0.4931116396524658	0.5163209031158605	1.4135665194493612	0.2202815340246927	-0.6378444483657947	0.36647777159497397	0.6914357272546303	0.12039165036678894	0.598389703749085	0.29632575046840476	0.05807124996750228	1.0174670243990587	0.6291446143341917	-0.7010721456968804	0.06909057269798109	0.5008452913754363	-0.18588337578102626	1.7767364978452478	0.216895537009008	1.108307875092358	2.57780340686417	0.28163833233020685	0.9689951986863623	0.5948960784041447	-0.22431041291412587	1.040627466901284	0.47783035804676277	0.46014722369607675	0.23847742128812274	0.3502823556008329	0.9370824464105432	-0.23984511098034017	0.10084083178266592	0.7418022170431853	1.152413610357394	1.5251984580427032	0.31781325346527356	0.4647386843221196	0.5450103662575245	-0.19036238494658778	0.41503417857986735
0.2836129957786451	1.3488869686406963	-0.24322242125335647	1.0716698573355097	0.9685609706035724	-0.9420475116147686	0.9605084807480994	0.8854810074043533	-0.6874718369527477	0.49178039783933925	0.48389276352244553	1.5001484434060768	0.12432406189189615	-0.6514265917870332	0.29980410224087484	0.6485076036572857	0.11481511920135064	0.5230882420548423	0.18873982919855167	0.05618907905594735	0.9962450253185064	0.6410971440059091	-0.7254878586233667	-0.004555977917351589	0.5523785882575118	-0.19364186739643668	1.7359663217893928	0.247268227088824	1.143992942079152	2.6226410957812485	0.26522931508763403	0.9544124183174544	0.6044227530468256	-0.28126211746585594	1.005319937874483	0.4774055381597738	0.5515533810783799	0.32812282574698637	0.35491384211152754	0.9244698532721051	-0.26144607569705636	0.10200921475572562	0.7627868413470761	1.1863888363977049	1.6108566293537905	0.26466733686678534	0.4097316079554064	0.4971721924165344	-0.16739754898671205	0.38930222556551985
0.2847846802042563	1.3594380312199292	-0.17695810329828462	1.0853744870440698	0.9413360314975924	-1.0542864307979105	0.932214167929559	0.9796666419033633	-0.7432663947002112	0.5017781393105268	0.4935443333489326	1.5595480847097676	0.03467513091768032	-0.669430933722408	0.21884329616528828	0.6358560355490244	0.0661180795459055	0.4795794410299166	0.12626430037219366	0.04788322455509046	1.0494809269773144	0.625997173856958	-0.7433404832978773	-0.0873084589360944	0.5943658030324377	-0.17194583550136316	1.6826832996674022	0.2539228888023484	1.1462011711527742	2.6769704210418617	0.17826131649126903	0.9810043952648753	0.6026747699002434	-0.3157030806773887	0.9786799063000915	0.47698542355634305	0.6413174006891169	0.5360862037930177	0.31060568459240645	0.9232846239425829	-0.2732408794024915	0.08091450259041448	0.7358028821342718	1.2210132010891477	1.7026184028203275	0.21805217111965428	0.3748000881817497	0.4681323229110803	-0.09380386724404999	0.3731517004682737
0.23956539617533462	1.3768104621710564	-0.10944016572688964	1.1039450455669395	0.9417186159163196	-1.107294493912018	0.8742659755993927	1.0317968002874511	-0.7587413361212992	0.36769661341870663	0.5287403827175237	1.5693063983331466	-0.06772722322701266	-0.6812210378279057	0.12548921945490815	0.5838121140689111	0.03230320434850729	0.44092109982405747	0.07381351150353513	0.06885133055787304	1.0439874090491779	0.6279177210163529	-0.7543876102035302	-0.10679065134369634	0.627293572621633	-0.1718648613006728	1.5770296359392084	0.2510133636047578	1.1463039983055876	2.7095054248096804	0.13273546271766895	0.9394792444626445	0.6335577563263796	-0.31642763703533816	0.9028195769513859	0.4966371523686627	0.747211567536422	0.6075659411804597	0.2552873272093896	0.9333543094600445	-0.269908225767699	0.08046019845639545	0.7313196314906902	1.254853758134082	1.7632729730490673	0.18832196641342172	0.2817580402115748	0.40136400211729323	-0.062010837417981676	0.31735190847514244
0.23327180781626716	1.4362052185137375	-0.08376678191752915	1.150193903073704	0.9239655395406492	-1.139381077868355	0.8733322168351609	1.1018639802364174	-0.7727448807452059	0.23347649180116908	0.5083783176566201	1.5804991684672434	-0.13894435243435987	-0.6791744989299343	0.1080368146331165	0.5602646794986356	-0.05575399709802725	0.43043521921290673	0.03272120427115836	0.08435926310759785	1.0168355544053473	0.6182873275701943	-0.7166230739525712	-0.13315622542903502	0.626584182826418	-0.16512449135344937	1.5496080743608982	0.26757984381144545	1.176215884827434	2.752388871484282	-0.09114593052709029	0.9648616358543386	0.6394790832909791	-0.3561095063462073	0.8937322922984627	0.5145751496906674	0.8220867875744252	0.756759712531103	0.2128860393309447	0.9841486271809657	-0.25653988710309317	0.25129295761248793	0.7101724227277179	1.3232246956855007	1.7912740907744644	0.08935924696572425	0.23269413243398152	0.34857097320229335	-0.06598101874592918	0.3131737167117329
0.17682662962375525	1.4524983448594944	-0.015355627768909525	1.2430849348142936	0.9487071579650719	-1.1605181768708521	0.8002804692371146	1.074830208113152	-0.7270165072633578	0.17454444471931602	0.5226563983701322	1.5668317381104626	-0.2656420137634275	-0.6875405565525174	0.049161110447987044	0.530538175460299	-0.1251184461162269	0.3844306091196785	0.036094778860838166	0.08119400310462424	1.039538662290896	0.6136242479176317	-0.6761242071002244	-0.17250705553198226	0.6364598061381771	-0.13611211700351214	1.4976483522236372	0.261149739144712	1.2175310577697585	2.7115681587923093	-0.23216401766564884	0.9800788585839484	0.6276169546318093	-0.37496006399655324	0.8322609382975343	0.5399374122845002	0.9379909680159353	0.7771542410521147	0.17277253932943648	0.9889076468762747	-0.21088883152360824	0.3245716604002026	0.6793588719855197	1.3531466690767824	1.783938898602877	0.04576760684454319	0.20247088494704238	0.320087052841738	-0.012343507651303307	0.26991247118691986
0.12148714067016615	1.526352167739327	0.055316707762392434	1.3529063396985817	0.9799863325628377	-1.194868027871212	0.7422328636720238	1.1009056292226111	-0.6897753921112085	0.14144335798466465	0.5316230846501983	1.5562203237982557	-0.33657980767961837	-0.6955063156476988	-0.06080759351572632	0.49810565938867113	-0.12683189843084244	0.3185378832763638	0.022467539633316352	0.04638675572458019	1.0456093112712277	0.6271720707943298	-0.6340475849679283	-0.21870619697594967	0.5616815978109084	-0.09813811702757722	1.4744599576491104	0.21181034552034453	1.0758285350739087	2.696286123548111	-0.2784066824041986	0.80110563945943	0.5729455956364322	-0.29973519714248503	0.8190586778575291	0.5675472319914066	1.057544273691041	0.7962195196128734	0.14558967790543836	1.0563856870966055	-0.16054907049217748	0.4228384756325008	0.7021554905965159	1.3123004831542224	1.8229094085474826	-0.03836492959116468	0.16363275151706186	0.29812848608063175	0.0002159025329502025	0.23479624003238694
0.06282101786163943	1.6159389981081271	0.1199224050004917	1.4031798652423293	1.0059139626853146	-1.1874876020465932	0.6754174461731032	1.1189474488839632	-0.7021549836204306	0.2145301398502831	0.46367296334886954	1.52290451448259	-0.40289938524946256	-0.7088162546552381	-0.10838124268691399	0.45625558020610646	-0.1423479527604962	0.2947510815933034	0.04263490420641677	0.028750513833781167	1.0375343548494786	0.6533904159155838	-0.5378509796245085	-0.2014051951111478	0.5101192191957884	-0.07228902274347988	1.4579799975234886	0.1941413226019546	0.9474757657070609	2.628039255313671	-0.4127820081491163	0.7649333597596387	0.5563357699830989	-0.23260872749452055	0.7805731058355361	0.591934156521914	1.189366226176165	0.9402050941039709	0.1535244911370735	1.059584091324264	-0.12184186383801081	0.5394679592456308	0.6716810265082795	1.3011176152360435	1.8091624310088608	-0.10716086916247894	0.12949296100490398	0.3179062839690168	0.0003365633663433676	0.2216936581724108
0.008534250774912431	1.6375065478673534	0.16069402251023437	1.4325912160548402	1.0422235427159836	-1.1751307634009263	0.6286939514030725	1.1788685183874825	-0.7112760365289572	0.264312409349645	0.44430404392025186	1.475584712110192	-0.47330248244380674	-0.648733622535132	-0.09487191256641922	0.3837202222951166	-0.13721134516525818	0.2228061928855709	0.07925042516781247	-0.0015601186890512723	1.0459196259247912	0.6520588660532295	-0.46676876114664934	-0.21056762279117586	0.45587288264936854	-0.06127837338660462	1.4348849304215698	0.10786269963109474	0.9478997307867105	2.530862647291839	-0.47958315395086226	0.5779163555911078	0.5246627956764237	-0.1571815388582956	0.7660550240946673	0.5789146369157542	1.2981819363447815	0.9314292512909329	0.16021547895955682	1.0929458197829098	-0.073542645830538	0.6027702942233247	0.693913454904408	1.3619172004845321	1.8091624310088605	-0.09162134533082131	0.08402789782025132	0.34217465162167543	-0.050221111377995044	0.16578626006322278
0.011352923933652897	1.6551221284783608	0.22875763315630007	1.4143156450772676	1.0416925619166593	-1.137889742576889	0.5462710914075812	1.2389385115017808	-0.7004218150674728	0.3078578711916949	0.44317288973906405	1.388774477916909	-0.5284328998043308	-0.6201965921625386	-0.10859128328802545	0.2887586934729526	-0.13633649715633675	0.18696858026346402	0.15138966520397587	-0.04074914378630614	0.9925861580866965	0.5173546089410346	-0.41889149869100556	-0.20907830021537674	0.37641058687386814	-0.029885906866999046	1.3394262483652049	-0.000375551273561292	0.8213625099896248	2.451863969424409	-0.31198766677553375	0.46136183750042514	0.46136658027634103	-0.10878907635318429	0.7018177761869908	0.5437701794284076	1.3773062520086294	0.9468914626241878	0.1381823248806645	1.0903743294610604	-0.01534292090939704	0.4644778304567586	0.642439009556077	1.39481496091711	1.765719772515089	-0.10139607989715513	0.05171707637242097	0.3378616605763877	-0.05085175276503079	0.10949455439669378
0.036700187488684886	1.6655403625383591	0.2624147752832453	1.399287668464114	1.0399570198717056	-1.1161773749120407	0.49033714183289384	1.2946538679231299	-0.6293996614334582	0.32750422944288415	0.44107438591603937	1.3146259953310448	-0.5636713522199305	-0.5611206732216818	-0.14832286970362435	0.2090455168089894	-0.10741989596088886	0.19205422655566418	0.15912423961727465	-0.11376622944636487	0.9740675552238642	0.40127799981601775	-0.35185144755185693	-0.1922877555816591	0.31581070056189664	-0.06962374815748233	1.3157767882170517	-0.24387676493323823	0.763522130085627	2.4285605000077086	-0.1546442755269446	0.29018945297677884	0.4036175479702983	-0.0803149676245423	0.7125366561478964	0.4806645407859559	1.4495669114117782	0.9491040861492396	-0.0004062533169367333	1.106524508210846	0.04795982238219372	0.5443680434680176	0.6105530023770739	1.4255822237494136	1.7082671585547213	-0.07903074234202509	0.042195501141336696	0.3878839632327654	-0.020787880663355247	0.08358377026566347
0.03840323304705664	1.7017901867239504	0.26323440993835545	1.4114504419752685	1.0176361174057764	-1.1060360407612948	0.4818617644514308	1.2750773077173654	-0.5423634560278879	0.3835702414070722	0.4520209144630648	1.2674047561583361	-0.5665148951628033	-0.5295931253551984	-0.1377639536518779	0.1433391201186038	-0.09636306691099426	0.1737287194506208	0.1729445799976784	-0.151650272615858	0.9804296831648118	0.37462863788986733	-0.2658459873499285	-0.17745441006167653	0.22898470807722573	-0.064448422751639	1.2587383800331327	-0.45830782734459863	0.7556793243107	2.512241013738611	-0.017402396624636985	0.18741918447030687	0.38616566728272067	-0.01032778693179454	0.6769831654045706	0.39890811037767915	1.4752845210080472	0.9385620040384908	-0.13813253193081185	1.0777560197824478	0.14738162447561742	0.5762766760516939	0.59042257910772	1.4365404160525208	1.6327190981308282	-0.10525848986982642	0.07408157314848426	0.39282205691977545	0.009290288490194134	0.040241820153809574
0.06514844314923926	1.716274909340322	0.2740922680200389	1.3833323930395893	1.0322264959199678	-1.0628930091580076	0.4748141643038042	1.2655848064525583	-0.4397435098291777	0.4105945255100266	0.44200691097077033	1.2551829193969843	-0.5868202729856516	-0.45874773868494173	-0.1351657951745784	0.034339467752201404	-0.11059734392929119	0.18600856440323793	0.14942055067205035	-0.18073148505562714	0.9483900339559111	0.23032518515979494	-0.18928493288251028	-0.1434108590434448	0.16161834245241607	-0.06285605012480647	1.2382550892168644	-0.5490209121889651	0.6651677348820965	2.5788507694325555	0.16003656692947796	0.06627967837427334	0.3626402742018254	0.060714872569598746	0.6720822002130321	0.3270135061856153	1.4941176347660043	0.9453663165141111	-0.225982424704745	1.063398929134077	0.22689882561487912	0.624475574523873	0.5687468126966403	1.4494667076483967	1.5379840614177847	-0.09676191356275601	0.10451636252994781	0.3707460837969806	0.03460219761422347	0.04740608163775624
0.08867294173315778	1.732973285119213	0.2605793303939604	1.3610403481235125	1.0295878227774733	-1.07120115101396	0.5152368917830206	1.1633156535173843	-0.3255097426455321	0.5455118423591825	0.4204285649601968	1.228960653446007	-0.5749863961528694	-0.41787103982309404	-0.11965582832848945	-0.007077649505035977	-0.12097866533801205	0.13275310658795042	0.06460368788526216	-0.18992778472898175	0.968002191078242	0.0552456279840009	-0.10519105090986662	-0.16228962424846957	0.09070145572944968	-0.04824306069869268	1.2692356312804216	-0.7548812906810783	0.7236101752170601	2.61176688521065	0.22998703945678814	0.03768702977376418	0.3341146786123647	0.08533446239738192	0.7087583161126522	0.24103856500608972	1.4907309416002328	0.9316394936915241	-0.326170309314919	1.0299142950616798	0.3187909990377368	0.6627628864624098	0.4932932314784499	1.4403606970217848	1.467312076529482	-0.10862365370724103	0.17540695385002392	0.3942189243394791	0.02115212823138945	0.0878348523624483
0.10691139956745228	1.6886175393225984	0.23181229429848868	1.3777522119743986	1.0025367856800056	-1.1360798490865365	0.47280775850406853	1.0691793844375028	-0.2426581264787087	0.6656653260776464	0.4161361121494866	1.2261886330615526	-0.6111228100492747	-0.31949672744085345	-0.13476212339431526	-0.088325391485908	-0.10938892887239711	0.08251026444431762	-0.0004487412058348017	-0.16886748433487	0.9648425374637778	-0.07747612883462465	-0.06568533319037095	-0.17666602638806816	0.01828199985676316	-0.027889608282842183	1.3184860708173676	-0.8412727319759258	0.7770089756404142	2.567790175616057	0.4817783358348521	-0.030864684534643427	0.31058633909563954	0.1096189818193837	0.7020555570905535	0.1874917211156331	1.5071664567177963	0.9593075713503418	-0.3991381528144279	0.9827233031641139	0.40258067091537253	0.692153316771517	0.4460617344126798	1.396773741342688	1.3999939173455045	-0.07723687935024975	0.2214823974059353	0.42026795940290196	0.09224775365769342	0.08428333812254307
0.10859843952499162	1.6880444758076565	0.21633693550385277	1.3363802087465857	0.9141532926123462	-1.2068764434868455	0.4702964495739705	0.9443651549001582	-0.2073119142808153	0.7166090438217748	0.39853421806662437	1.2166118539189554	-0.6094291322495617	-0.20775369893506707	-0.10180696093248462	-0.11988069796949101	-0.08106110038695372	0.10185382948094387	-0.11103746219253319	-0.17905567935588618	0.9812160394681394	-0.127919808876873	0.008317903551335031	-0.1897715414473546	-0.04703787631886648	-0.013976518814437133	1.3086518625097958	-0.8776424716965447	0.814209199659453	2.539866070804687	0.6317921312096052	-0.051625381150311636	0.26947920015891164	0.10536571085652006	0.7294169509903087	0.12879072081833437	1.4982477458286159	0.929512312881205	-0.4806740467581473	0.9848422340554783	0.4901332649905523	0.6231263604995172	0.37429932651513853	1.2426219948912398	1.3739390394569293	-0.09003316365274686	0.2869165936561931	0.38556437634849944	0.06848636766486546	0.09701198872922762
0.16121027631806314	1.6273557201239517	0.20201767078031851	1.3003575861434293	0.8309785125036508	-1.2708020086505176	0.479545944028546	0.904207627469269	-0.18994241986771357	0.74019993381035	0.38346291064680693	1.2152609255435665	-0.6220399277152029	-0.06836488386751813	-0.06852331466182192	-0.20569911229452043	-0.08512164493121804	0.11448366812383733	-0.20083548004438603	-0.2272802030547326	0.972824128472293	-0.19811824142587947	0.053950529342721765	-0.16691536865137374	-0.07525880559525956	-0.030972986805441673	1.3572044354232151	-0.8798937100706729	0.9920363062302613	2.4673504698711985	0.6848630800101203	0.08608959212956804	0.2884866778782383	0.09837976708282399	0.7399760968839718	0.07641173054769042	1.4579928029429454	0.9079939523976179	-0.5318211036566767	0.9448283583470534	0.5273520295005647	0.5469204570599958	0.22970955088184994	1.2710389223640075	1.3356374661248616	-0.04228355025036297	0.3195171527093078	0.3365814840933187	0.12466294090594729	0.08629749403056645
0.18283679601439776	1.5599481037666911	0.16791738698352926	1.2989522982540314	0.7583554106634548	-1.333054296040779	0.4713776592092703	0.8184299718287956	-0.20984360593528678	0.7048439684088198	0.4221848849699167	1.2547979103785416	-0.6532108710215099	0.059886184215680274	-0.07541636584728166	-0.2573977928081124	-0.059133659934777205	0.10374147372557996	-0.3035256806562349	-0.20766705173198505	0.9878195081942384	-0.1936266391982632	0.033001149285911656	-0.17633096295684458	-0.13669257533401863	-0.05094684368718232	1.3677782987748834	-0.9469502903213625	1.1403185957965767	2.4157654292685273	0.8011489095399014	0.0839994668043751	0.26462616808383443	0.033024685169664635	0.7738532786016957	0.014617263981019235	1.4589656656365142	0.8845983913493424	-0.6461023604407159	0.936011547884514	0.5501583986542762	0.4288991961114176	0.10181362486869668	1.2648007362929454	1.2694038147098103	-0.02070560769500638	0.36422770935410836	0.280893193858354	0.19371987429258736	0.07719734727777527
0.22508236348302413	1.560870556433193	0.14302515680839803	1.3187396804012486	0.6720611763260632	-1.3309595217143193	0.4548943643437009	0.7970980435070969	-0.2399630413426888	0.6425695104624479	0.3976877226400407	1.3044152933267246	-0.6520292572781685	0.15248396220114563	-0.09212192317751335	-0.3078015632032137	-0.05452821005924181	0.1357104662076756	-0.39031262637971814	-0.22999978010524638	0.9903440330832662	-0.18857347606159744	0.03169495400590537	-0.1528757145940316	-0.16526903429741882	-0.05968843608946699	1.366329633528442	-0.9208661810047276	1.1982256217465124	2.3430773542865935	0.8060990355984987	0.20627869112231786	0.26372029748753867	0.0007477593396626681	0.791283273029139	0.001046363563204558	1.4692377971340567	0.8993727443937096	-0.7940377690074886	0.8996781712918	0.5949140400866277	0.398029991995345	-0.14178260556264494	1.2083739726512905	1.2079434095082475	-0.048084748211194864	0.42187999717610813	0.1899440172266611	0.30707973747024314	0.08024490620748864
0.20180348263095307	1.5405171223137846	0.11587785009265708	1.4035690849201505	0.6209274934817628	-1.3891440496566894	0.4629828283174172	0.7204289971569799	-0.3140948427903211	0.648248120195101	0.38761696796875805	1.356445525677447	-0.6586920625199483	0.2443223333384954	-0.04381039699877337	-0.2903961347134317	-0.06540507037587295	0.1530702693295	-0.5319012628770261	-0.14561563482008597	1.0327365379830817	-0.05610063808563531	0.01754278123422475	-0.14593392788620707	-0.12227233264491048	-0.09729928553778285	1.3742360027003657	-0.9173491102394407	1.3836605538232665	2.2092041106183027	0.7409988135607626	0.3118491249441169	0.26303822080116007	-0.03278218638714609	0.8617199383140092	0.001031878011677742	1.5101388716472102	0.8729783091036836	-0.9777321726380149	0.8886919338330201	0.6102242221765678	0.5016142016538193	-0.32068828270459876	1.1590220600237786	1.1597634277637223	-0.008050126738956364	0.4270360977907943	0.1387878041845998	0.34164702380160966	0.13092162225623025
0.17791895728783763	1.5385517500269892	0.05214499633729056	1.462047634408993	0.5873365815175056	-1.4040288085840837	0.43069935989545416	0.6535018991197232	-0.4130238927788944	0.6305547017153935	0.33951905397710924	1.303507620922815	-0.6739224842334625	0.32357239713517283	-0.0162469439486501	-0.3020682290632536	-0.04886794344152212	0.10513367084912184	-0.6071600698976145	-0.21462116200138737	1.068817053117415	0.09712019389461085	2.1685965953383012e-05	-0.17561486105707141	-0.12626702641610893	-0.06151763607182257	1.3410295307677575	-0.802514469095301	1.4725207774983609	2.0823258023503084	0.6803040296581694	0.417146439138336	0.26861281785705776	0.0037231367360660793	0.8581774716692866	0.01856869053413004	1.544124138594886	0.895083977162831	-1.0194750548014033	0.8334596754232603	0.6131543665107214	0.425255206031575	-0.42028502347213725	1.1165499590659003	1.1070821299036098	0.0023731297751767954	0.468247391759122	-0.00405064066148274	0.3258852311081527	0.1371964679499722
0.17369014106596234	1.484300454475213	0.051910561529969826	1.4944279802375886	0.5565219571518121	-1.432488298207412	0.35662847715676704	0.6756296035134627	-0.5089961895681869	0.605030449040824	0.3046016013053678	1.246379944900076	-0.6981571442568333	0.3918071053460698	-0.021722221076601843	-0.3204822151697161	-0.04541141895827385	0.10802822894763912	-0.7018708883362345	-0.11815539725276114	1.0682845043888116	0.10536173082930367	-0.010251813112754351	-0.20561290701943108	-0.11369833367324363	-0.08691772630028145	1.3294095639544756	-0.6937406010519975	1.509373613926088	1.9133234895887739	0.5928956392028216	0.4730934993055585	0.23474458740861764	0.0037468292930845025	0.8735301306643481	0.07148442146272865	1.6423297579611222	0.9048536469757595	-1.0105535368488368	0.7972863619554337	0.5361854063187736	0.38641531898856696	-0.48451569048708965	0.913181706536563	1.061794930763026	0.03610850784316053	0.48887528328777	-0.06751574177319146	0.2888118758269604	0.19023065465796068
0.1695766644296221	1.4391850321728927	0.05683402517262691	1.5302402876464138	0.5118435168634928	-1.4317925111839112	0.26751779133390635	0.657813099759529	-0.6055190158462332	0.5924295826705324	0.3019381652915099	1.1971874417336	-0.7005947661531784	0.4344834848789211	0.0035384430915355427	-0.2831652063062776	-0.04022881935342322	0.06940622207844907	-0.7482544971601227	0.00923592933992321	1.045071884233658	0.26117850976203844	0.017792934831920265	-0.2311544363283075	-0.11394009903739691	-0.13774700213910326	1.3168047833630847	-0.6957475256776233	1.6686042915303254	1.798708920717165	0.5257483133513231	0.5164246561037296	0.22278573089374515	-0.020843092110183797	0.8876998629113363	0.1424665367361407	1.6961953536221581	0.9158273861891694	-0.9691600711809117	0.7779454010315565	0.49933866337280663	0.3530315414907034	-0.5487786213441153	0.6818670804603528	1.0095258136630307	0.08270761792189951	0.5029450561398211	-0.15037282226153376	0.23625858401781766	0.19308080760571883
0.15165338169060844	1.3831200850573446	0.03446047207594742	1.5287161853290505	0.4596957534402207	-1.400077543158391	0.174726493757911	0.6697094763083189	-0.8078807928559348	0.6332992585077284	0.3072057065411916	1.1656371944570976	-0.7376267420487275	0.493962355595534	0.012634732665744419	-0.3258358996688159	-0.0015904071696937333	0.04503412414783721	-0.7290979609362583	0.08412551822109222	0.9935835012527304	0.48704193606505414	0.05946751235057285	-0.24388511994748102	-0.10895776528019471	-0.19552892815898137	1.2481965544705678	-0.5986250105292442	1.6727759231232522	1.723202842330776	0.4661904256216993	0.4826781702340928	0.2153604704297555	-0.053200797607881954	0.8925076017613851	0.17538622412650345	1.7659765221754007	0.9167984877121844	-0.8934779021667314	0.7615932378622692	0.42501845875547417	0.3194344765123606	-0.7501584526480183	0.6537847878261643	0.9878918474361573	0.13788866346940878	0.5145825523009115	-0.2575426012050429	0.24124652690660486	0.16433972641739295
0.15971050313100915	1.3300180768979373	0.07270858851758988	1.5102753666987874	0.44704600540635503	-1.3333243503649685	0.044514603268580255	0.6522374273504277	-0.9276569250014749	0.6336919296647111	0.28809087761849644	1.1386821083321663	-0.731083386985844	0.5313298799750183	0.0010389599383010095	-0.32941095195524545	-0.03751241628572212	0.0009432772313548388	-0.7379532776403026	0.1385727877727641	0.9875488975553018	0.6179349691195789	0.061572175428704155	-0.41429138521272646	-0.12313106561662199	-0.21844028937326204	1.15650997384436	-0.6408609657218791	1.6511779631792707	1.6702241001430789	0.3711097127548309	0.4389522336438275	0.18524353713830996	-0.09921047785933566	0.8870298153733641	0.21508467910281576	1.8646576818528853	0.9684465139614982	-0.9497422909463056	0.7261506887800883	0.3764123466835297	0.28401498712128503	-0.787300540197554	0.5946690423277139	0.9597315080671617	0.1804111767888211	0.5074491681903395	-0.33283827763540563	0.2140459929411309	0.16307689178397108
0.15854023315384444	1.2759134758100281	0.07773551842099888	1.4903473191943222	0.47145523912517406	-1.2671356240609306	-0.023129354607243663	0.7274642312654949	-1.0408068461652085	0.6906281179799773	0.257129240082106	1.1155080624664642	-0.7251462834932	0.5363958155011983	-0.018354570105435133	-0.3770501655543433	-0.09210505667328737	-0.0607126443965091	-0.6907883648133486	0.21623746417764825	0.9411534691331094	0.660687610076509	0.07276331660376559	-0.5200710106183472	-0.09060663520346901	-0.23673618976936495	1.1333536170589373	-0.6825160414961228	1.6840315578422111	1.5514729359482495	0.3162872807736234	0.37297714440975727	0.17603160642167137	-0.13062357446654152	0.871108260764165	0.2457782072172398	1.9425836694432657	1.0338204743275996	-0.8557305464483577	0.693863669874257	0.3389337839511774	0.32604381217038514	-0.779385808530806	0.6712180358940585	0.9039222331471951	0.2509873077070099	0.4937018383540049	-0.3560398826539629	0.2059210254945624	0.15753735454994153
0.14688412332880257	1.224576279369041	0.0829158179263575	1.4701993967139648	0.4763953314483218	-1.164922074524617	-0.10843662067785827	0.736088563036357	-1.127874768519005	0.7004922081944744	0.2768747809712781	1.080670147783409	-0.7005175217041613	0.5705272023423922	0.006358347557615824	-0.3836842554344472	-0.12787109288715484	-0.12004082357788895	-0.6456404653081458	0.33429825800158613	0.9171291525697285	0.7345191514224354	0.09595958189649678	-0.5858591718344376	-0.03838324575090763	-0.28437942016367285	1.0338080274707857	-0.7735590929481244	1.706934549767037	1.4562157971752574	0.28185300264038776	0.30368550568019625	0.16370271490154611	-0.2098426267905243	0.905337104600525	0.2654700295266986	2.080940662136082	1.0996420885007545	-0.8069813326636343	0.628307339909269	0.33500596699150903	0.34133764227518626	-0.7334477119576184	0.6250986701007817	0.8412593420053488	0.28401730674363085	0.4684196654820088	-0.40859330805280747	0.12266646444692335	0.19649153717711823
0.1542840585212444	1.194669652547953	0.07970215364948026	1.43422047596937	0.4931808170486299	-1.0583132055307183	-0.1537840766348546	0.7703645730871196	-1.1973733809820284	0.7171373741416545	0.25587000880833777	1.089066395946689	-0.6770640029822543	0.5842804625942173	0.014490091308905745	-0.4487020297735165	-0.1991128407542139	-0.18019806409810227	-0.5586210527778397	0.3844925918008028	0.8866844393749916	0.7353013097413827	0.12277211256893299	-0.7834847763928938	0.04336382331314293	-0.3073685520528543	0.9923539142649286	-0.8009329343271826	1.7919862302738914	1.3730429691514767	0.2588595192878911	0.2681239604172455	0.1461317154640674	-0.24117093638359344	0.9176228318916054	0.30354240572355484	2.1652686936348196	1.1295442455817846	-0.777048892999808	0.5866012730335092	0.35809716515519235	0.38498377619065693	-0.693631916652232	0.5573209579973516	0.8323494669527506	0.3234259934657723	0.46710104391363494	-0.47202916616539764	0.04010431590593745	0.21718265606434498
0.13271354602038146	1.1344254467460053	0.07421622390335779	1.3768522268246297	0.48095909982504964	-0.9902440539010675	-0.22021969203772446	0.6952428154745437	-1.2408427093177605	0.7472985097115125	0.28046003670383046	1.081201386724103	-0.642994286742464	0.6455433775048623	-0.03655404121107582	-0.472485605573977	-0.23156457777542552	-0.2510128736765359	-0.5436107788273465	0.475079093561572	0.822271112301719	0.7471852484431211	0.14834725425430104	-0.9666491429728833	0.08362060378838591	-0.33583632701880395	1.0097211818539955	-0.8534019568410358	1.8410920502904395	1.3218098312444257	0.264358891905872	0.25093183005423153	0.09323435603821872	-0.28385437848180245	0.9528748818419862	0.3188842516391438	2.237455314940621	1.1027269132891218	-0.739344470234941	0.5722020705391867	0.35827629543634887	0.41324737988930516	-0.5359375014891326	0.49859402518572116	0.7829639390226166	0.3682755083241577	0.4302299736249733	-0.512801240044455	-0.029963759977858374	0.2428335201840925
0.14447791078128916	1.0980580710701682	0.08923302644053513	1.3394721152398774	0.5221571812496739	-0.9085847096416281	-0.2745176771004764	0.6784617444922172	-1.264386094997807	0.7214403171364204	0.24131771671635507	1.0426804381272714	-0.5984398415281756	0.686558941489512	-0.10006288004945711	-0.5285457375326277	-0.2702763522136167	-0.28598252516358635	-0.4839338280501645	0.501884400829838	0.7352370665609619	0.7601754931122531	0.19146665149608658	-1.0502555280693795	0.08720450352006255	-0.3404990160657173	1.0087168668129525	-0.8603097850327911	1.9201305777305842	1.2800961480758186	0.3435506864476935	0.21419749290005607	0.06679079071228208	-0.3607773337829984	0.941592345211206	0.37242505708236756	2.2768452582731293	1.1104139645396833	-0.665720235856352	0.5234727576806506	0.3742876954679549	0.4287188595313907	-0.39142797425519993	0.4393467006918808	0.7780720289396482	0.34419455240121566	0.42536940964282366	-0.58128645321554	-0.08875119484568506	0.2641782181238378
-0.009777084654434276	0.9167371131203943	0.12808518323740228	1.3178205756883565	0.5593188811220526	-0.842721637081467	-0.32291504402764215	0.6706564925806375	-1.310754795686969	0.7269997074382224	0.25590960565367804	1.0539701008983497	-0.5545406538917327	0.7196596887473989	-0.15124900876748207	-0.6208019853294882	-0.3725388519630429	-0.3000011944898834	-0.4130253808161595	0.6701959838884186	0.6911927120423995	0.7042496244791844	0.23286555412865098	-1.2564332294508824	0.13756169214885483	-0.40629011772012297	1.0470869945807124	-0.8901799477503264	2.000579519016257	1.2074623189639602	0.3816995621618765	0.2686562408836536	0.06953481951829976	-0.537191086897132	0.9556165960059835	0.4084852893447183	2.2956469555824253	1.0576363932190833	-0.49970318710161016	0.5410358746102453	0.3454938670092478	0.41979985827689836	-0.42213018311102246	0.34747903503238703	0.7558005031383835	0.3660215037772725	0.37641789680480886	-0.6047511174716964	-0.09083934997151522	0.3107903693436236
-0.1690634717305324	0.7718035892356641	0.11165378732171445	1.3309693723833245	0.612175005393332	-0.7329168075403545	-0.31603517214843463	0.6353376035777287	-1.3003882660497506	0.7237581938604449	0.22254829610577134	1.0210889719989378	-0.5005730630665872	0.8247460119353812	-0.2561463261757993	-0.6377467236066581	-0.4097693837438438	-0.33905130806898004	-0.3259947198919756	0.6261039253733823	0.606951620141431	0.6669245205982859	0.2589486481530684	-1.3963770997385052	0.16697086971662514	-0.43710847401470454	1.0364420909140741	-0.9133228185845159	2.085322505172016	1.1372792904437345	0.4224440975467922	0.2904830308165194	0.09931896297329953	-0.637896405959328	0.9625964817463736	0.42914204431900405	2.338074869500555	1.0444318754907165	-0.3701973137346523	0.4317918391179913	0.3741377480008143	0.41912146308848114	-0.5233333358307759	0.4407174833266764	0.741652696953001	0.35513157640288573	0.34446282947462825	-0.6750197831010815	-0.08898638920452659	0.3385245647317159
-0.2917436600686156	0.8265778256530693	0.07008025638780349	1.3143544720311238	0.6534994556108078	-0.6524655274718543	-0.26484323533089016	0.6125589099557629	-1.2960110161169127	0.7179578548141855	0.16073762053130153	0.9960071435223204	-0.4634104044840911	0.8934179754752142	-0.3393989815187304	-0.7311687752512079	-0.4664100058268084	-0.29463438079562054	-0.25110334798930634	0.587842647226668	0.5509142276021464	0.66895569835442	0.24090723340159226	-1.4238575940902334	0.23622717265759458	-0.4781138448792503	1.0277904949086443	-0.9548591787132908	2.1233568426169844	1.0706862257867358	0.4603608972499672	0.3636059240572414	0.15265831098185076	-0.7133122755994695	0.9781439220024739	0.4260522414489717	2.40762774519352	1.005188658708105	-0.294122703630988	0.441156484680592	0.3524985727784281	0.3677412999178387	-0.4714814509769976	0.5721791859990615	0.7447070249552876	0.3557833114305037	0.2891931626730053	-0.7019792987504495	-0.08478054218635721	0.36080799793152524
-0.2972483460108247	0.8835591612709399	0.06056433241984523	1.367937047677894	0.728770389432613	-0.5560929140760631	-0.18795732969861562	0.6338476780087845	-1.1843499898623766	0.6684637198550704	0.1140197920286737	0.9421938639094394	-0.4095497844375727	1.0010195781039195	-0.36208993020763564	-0.7870482187068324	-0.5583763068787835	-0.26976137978920767	-0.210568643257892	0.5771415557862929	0.5104056714209135	0.6229477520884356	0.2041743418303834	-1.4460640721089368	0.29079654034555197	-0.5165882979443022	1.0469950600554574	-0.9915399515357374	2.179275227623256	1.0265606877793707	0.4984006419827837	0.3774216550401014	0.18208957232977252	-0.7557895854211882	1.0322107671139489	0.4098831842777006	2.456575619423986	0.9826752016449148	-0.2636268367412669	0.4652698038935198	0.3620743319141716	0.36769743463758053	-0.24585434597062003	0.5315177295718467	0.7154053410619043	0.3075421721591336	0.22942208543665094	-0.7679707445872938	-0.1297875043736559	0.3976759029324179
-0.5033489467017087	0.9338699046297514	0.03551995250221487	1.3362313492908569	0.7802710055148744	-0.4637249733199604	-0.11191322050876	0.6483260866055632	-1.1253887404561196	0.644581557972805	0.0639344259528829	0.8654795083771125	-0.41381813749678376	1.0606101210957495	-0.33874096369805884	-0.8949960788225884	-0.5638814754423513	-0.23680752944034505	-0.10767204827536189	0.5561060909378083	0.4782639842495103	0.6557995077901794	0.19476406941374055	-1.2937773100724341	0.3594555741203018	-0.5733014791244804	1.0812866379755444	-1.008193946913604	2.26325073575439	1.0024073663981483	0.5611647703168601	0.44612193430774666	0.24067617947311354	-0.7869568981134515	1.0905824124262802	0.3794030329305114	2.5163810183120643	0.8339930709188975	-0.0717649910599752	0.506638499623312	0.3559887661571781	0.3751175231152638	-0.1720215483484164	0.5218426645931333	0.6786411156179059	0.30099846556496906	0.16698272613219584	-0.8470442485709789	-0.1458968254049601	0.489860012916788
-0.6341354259340998	0.9676881272598493	0.029540645056108917	1.3612028644100411	0.8415949982539853	-0.4039088936448595	-0.02117476995173413	0.6545974253261245	-1.0843185977014138	0.5665613505644221	0.017665408990081084	0.7964021859433481	-0.4337147756680048	1.1165111158859236	-0.34886732738688986	-0.9104810082508262	-0.5686590579125559	-0.17139454453361677	-0.07096876252773428	0.5395381167262006	0.4571315563418857	0.7255111657135334	0.2022439430562629	-1.1924618277810566	0.3881146837055165	-0.619202983487493	1.0694800162170475	-1.0370634137963664	2.289039487630332	0.9977422215716214	0.5721068779548962	0.4686127692145162	0.28918904360065617	-0.7924106857043332	1.1712321980528766	0.36449411791452313	2.5823388050631326	0.7272443379881728	-0.022490513930043966	0.547608943054278	0.3219487930470833	0.37269957246636676	-0.12131616861212721	0.48779356948362934	0.6480812264627517	0.2602053770980851	0.13633300673488777	-0.9420820793914547	-0.12766227117922935	0.5527222248911717
-0.7702636813885959	1.0303905003211375	0.029432853839120476	1.3579279563840196	0.8685865608645417	-0.3346383073931697	0.03318247120418422	0.6650179413136532	-1.0254303478261784	0.4984747571228437	-0.02280334082627983	0.7444141631436784	-0.4682046736291904	1.1296606147342558	-0.3260210361700788	-0.9392137261637604	-0.5717160268123007	-0.06403190793955209	-0.015392459676121045	0.5560858590542979	0.3881454894473157	0.771728203807356	0.23125613895966204	-1.1276962155939478	0.3842491557980367	-0.6258199677308354	1.068058234854507	-0.9769163216242573	2.3075877602781327	0.9541494058267965	0.5827022529812492	0.5109723708307132	0.34253787166558514	-0.8285850723159853	1.2048987285384027	0.35508106371922277	2.639081100206659	0.5942147412902914	0.003330167732271358	0.6249184796181307	0.23154716625260896	0.4105562650290926	-0.03784794852602045	0.5282042688321111	0.683143117431613	0.2118149270611729	0.11717628911597988	-0.9532522918335351	-0.04872981889026888	0.5725409656232353
-0.8988513012526326	1.0396149453531742	0.05287223140748849	1.3635736902370528	0.8875975284351183	-0.28812271030501335	0.06253179790780021	0.6674340890063026	-0.9308491639038181	0.4291433873290399	-0.07787855431456873	0.6301011544106536	-0.4761821643048353	1.1450907279465627	-0.2821212377838661	-0.9309253780269063	-0.5509875030672071	0.03472423870545184	-0.000919318881130693	0.5686974702729447	0.29711455031609435	0.8307496271677884	0.2383661225633474	-0.9316311283298987	0.3364922520234976	-0.6907413861724021	1.0809262824954922	-0.9268855648950771	2.295001546459619	0.9422153144101018	0.6281670486614763	0.5404479429097251	0.38006888510972064	-0.8552585326503825	1.184887842102627	0.3401127837090058	2.707120750289067	0.5056241138142148	0.12960175860176198	0.6579354054285818	0.18004566823881424	0.4134048073523302	0.04855699289128057	0.5521466774458144	0.689820290193634	0.22522078462311987	0.11711512696174282	-0.9780867395608877	0.013054183783964784	0.6074911759129962
-1.0299230772180068	1.0211218102142996	0.07715020690062262	1.3570634789943317	0.938423752528369	-0.2675046451232441	0.11551614954586509	0.6911923690458351	-0.8409850821343653	0.4017827789369468	-0.10749931626742124	0.5845776524312195	-0.5034473068010507	1.1037047704915268	-0.2248451349911967	-0.9534888630178925	-0.539364647355541	0.15137138950932885	0.08146473730466483	0.5820493019002937	0.2881327704613136	0.8889988489629811	0.24811042030077646	-0.7552687224219558	0.28402204964296995	-0.747240577608558	1.0240982093617774	-0.8559753347141976	2.29077669170271	0.912540041639103	0.6579971045049022	0.567309007728581	0.4546210776940945	-0.8555144403879084	1.1938397201961526	0.3047734490609465	2.7442916451310775	0.4015486663293414	0.2979175155188953	0.7198323874765042	0.0983792240248503	0.42442625334508516	0.08290550618541526	0.513697804201455	0.7395327945431479	0.1933766808856644	0.13350712213807597	-1.0061237364447344	0.05731502839602076	0.6495369847364597
-1.0673600907136653	0.9996403832482741	0.04841198166747026	1.3057233549650458	0.9338860694529189	-0.2072392585948847	0.19857445603641227	0.718423878630079	-0.7402981199662839	0.3994321482429733	-0.12768816125245927	0.5220296686507053	-0.5067711966343743	1.0777501054702898	-0.24675991802130479	-0.9852789628555261	-0.5215787373775982	0.23200239027960876	0.1811517036590659	0.5385626249535539	0.2636961161878095	0.9485889135906544	0.25476281957070257	-0.6968847163257127	0.25053845268070557	-0.8114785531377077	1.0295585629829789	-0.7715847992683609	2.261485855636739	0.8775222461255036	0.6362606995453624	0.5663324338409803	0.5275241541807227	-0.8578344830632778	1.224858300186788	0.23976065816476094	2.8085979738974753	0.3484952153369528	0.4155510526336686	0.7916612864236819	0.034752978563249944	0.4654757898213958	0.136863049571613	0.5638499018163382	0.7794580235700753	0.18088367217293275	0.19355980730893466	-0.9659063724921768	0.16522532673088097	0.6308237687443463
-0.8833804386103659	1.1093855915632864	0.0147897452642495	1.271536210421511	0.8985213570018346	-0.16287019095014074	0.29346761063055027	0.7146224655727256	-0.6104197444828074	0.4182073261899836	-0.1318442822536464	0.4500531403250917	-0.5355266163274326	1.0407732571708395	-0.31288355449085625	-0.921614066286088	-0.44465183596653085	0.31244057528884456	0.25352296354600445	0.5271179209323911	0.21522090204383434	1.0202210080428062	0.23095764107117933	-0.5014658907933217	0.1956358681262872	-0.8516544503953216	0.998622595234697	-0.7115307687185267	2.2508603831793303	0.8421455933175563	0.5994172513930961	0.516841878575111	0.5532972035446994	-0.7914826686341869	1.2704132041908782	0.0730384578696787	2.878782320208548	0.2695927404995464	0.43606387801863394	0.8468468597553492	0.0075885238871173325	0.4854134766169988	0.3234271348075186	0.51379474314918	0.8502265649124734	0.17603858578960235	0.23965767468960092	-0.953386561785806	0.21091996140224872	0.6338585174221472
-0.6923848594268451	1.2262791199942893	-0.0039445789514420794	1.2017320511496017	0.8895294638150197	-0.16604867739402454	0.3834814330387112	0.6775764763614808	-0.5128104798719588	0.40219239180252375	-0.1273590044143294	0.4340211955134158	-0.5351777170241984	0.9563504321730945	-0.3286883986496	-0.9449603492594978	-0.4289139451774715	0.4209576454653485	0.3670389983391945	0.5725583678514955	0.20072374672658477	1.09119551422794	0.18599081734970008	-0.39133865914697574	0.13456785262687349	-0.9337935257768045	0.9836289099340301	-0.5824270656825802	2.2377025525796475	0.8759964071646517	0.5634882932365858	0.5017185011785881	0.5938201247995715	-0.778298217631681	1.2945144971084641	0.06454441277167601	2.906359678844116	0.20124466269611227	0.4557306857031195	1.0156000784646184	-0.04512595897755613	0.4998014547501864	0.4976327656843199	0.6165329810312457	0.8822416451621654	0.2011913541897538	0.27666098486484214	-0.9108392117347899	0.2706257069096429	0.6189845339278687
-0.5295534302853769	1.153114174503369	-0.01817246511242727	1.1958923902991976	0.9008701934634764	-0.11578614539511353	0.45959532741690695	0.6787378047410889	-0.43532745297235315	0.4027608802464787	-0.13672527058644982	0.38655271306013256	-0.5340094314060821	0.9114055842576283	-0.34901329466504966	-0.9073856408425189	-0.35091078449952023	0.43655122835581406	0.42745413427623963	0.5605796390248396	0.23085677663107687	1.1053075531480083	0.2066102195147197	-0.40561140971690846	0.055937058863438416	-0.9742932668664436	0.9628990674363965	-0.5203894029027192	2.2470048971804584	0.9066759239919264	0.5535836206239451	0.47034395845122495	0.5995732425679963	-0.7556602254659561	1.3332703261151682	0.08795084583305665	2.8797373802478754	0.1930017386637008	0.480900945673311	1.0458834500392715	-0.04462724129412436	0.5451437082186896	0.5587082819941086	0.6897762201064429	0.9691090070173984	0.18529978723945564	0.3202383646961767	-0.8652649749291544	0.3357489353038706	0.637373650546625
-0.4630599482975198	1.068028819852264	-0.010638491153882705	1.0978240540020408	0.886125621835071	-0.13112495565957905	0.5077204762349542	0.6444255290332551	-0.38447948187651	0.43310335484536855	-0.15202719416088115	0.3624761178494893	-0.5371338184844774	0.841135775597224	-0.3739419415288255	-0.884069820382771	-0.29973964592983926	0.5241600469444958	0.521018535282236	0.5676377799431712	0.2819798555757275	1.078522779371449	0.19291855421996368	-0.40642074794516203	-0.04260875555552949	-1.0133575009475129	0.9358814605902672	-0.4524057961032223	2.2440893322575133	0.8708458313469343	0.5267940368056825	0.46768595848220595	0.6106827183211838	-0.7351624375160982	1.3269826526769395	0.13918909836085294	2.874460464087602	0.14246657520823475	0.5445300934685223	1.0768423261112168	-0.1578271396045658	0.5413973473505989	0.6354931737193178	0.7535288066294986	1.0263846981641271	0.1957741041153172	0.3605586770864229	-0.7706321257915434	0.38767598481886145	0.6535325023076131
-0.19413260236173485	0.9911569674170927	-0.02086042541385713	1.11044433134502	0.8831182764345307	-0.15321874593384074	0.5951632459870457	0.6431893251715618	-0.3183691519782415	0.4765250794676077	-0.16813008323875364	0.33797341777782	-0.5131786823578097	0.8096199020235042	-0.4302989963558678	-0.7778478316573865	-0.3071547326751683	0.5712789487236131	0.6026551940473983	0.5720140453807419	0.2807911742914255	0.9994620616094446	0.1387321706875818	-0.440252069358064	-0.11326092991270134	-1.0277674679801962	0.8770266490588872	-0.3860771234575096	2.216847588004857	0.820778284186642	0.4985926572537915	0.44135163347405026	0.629897011618484	-0.6761882181860354	1.3017759425199835	0.17177694786887007	2.790441361000707	0.18962993807684486	0.5620491236631319	1.1094809122377827	-0.2541132246060763	0.49773132377853	0.6509535640044529	0.8206918837557945	1.0862344619672277	0.19397267202272625	0.4253089191000653	-0.7316865576285532	0.39916468721720544	0.5826392872049608
-0.00705951205205832	0.8889071126750837	-0.028243347503409677	1.0792794434576933	0.8002380863282552	-0.1495617867696863	0.5944412301567616	0.5800293188150649	-0.2487080014969254	0.543352464731121	-0.1489956106693313	0.32060324086732417	-0.5030615665479077	0.8034938463767384	-0.4626252841304305	-0.7809757507232458	-0.2952490136065597	0.5851155981141375	0.5329022399368822	0.5932704860108096	0.2809234306677913	0.9016156047375222	0.06198864462957624	-0.4474073969671566	-0.16302312725022705	-1.0731873479438048	0.8661268360267698	-0.3428501267637126	2.211975539573925	0.7798949801061201	0.4766683812377225	0.4642890204543919	0.6491580240866479	-0.660463953192912	1.2427433842391624	0.19940542066416866	2.7272199469281055	0.18442381824971044	0.6107293183313708	1.124374404905864	-0.25918273019213733	0.44481910302032607	0.6418153052050679	0.9002806917997164	1.1562294088466594	0.21666536449990614	0.44053636479446057	-0.6682619546851306	0.37451452735131985	0.5908916514862588
0.19032317038469715	0.8071382727373336	-0.07958688803940075	1.055688633932465	0.7888869225592884	-0.16904791130884048	0.6315084344174844	0.5780105765356237	-0.19621610221941208	0.6547684191095633	-0.1442425704491545	0.32249587704303473	-0.45151673969334655	0.7905070800941909	-0.5144997334016838	-0.7389834071260588	-0.32510070234525723	0.5714757113455101	0.5471427065871051	0.5576536483029104	0.2873282465223498	0.8101484399653789	-0.014166430223785244	-0.4812504426406289	-0.2135849622354425	-1.1136063086574992	0.9098357131118714	-0.33881997553454635	2.2093165103013734	0.8246283500422834	0.4566711649559122	0.45738953317181535	0.6404054951866546	-0.5634912312737679	1.1923170680624513	0.2387136171815337	2.629748320524113	0.2096269269108416	0.6968518187851768	1.1350767208693087	-0.20259686708299895	0.39928636038245857	0.6022297851646861	0.9600316771998182	1.1589033775609423	0.26148492267830503	0.45940171059945234	-0.6552902764039036	0.31085164068417215	0.5882975754742084
0.3433081151906219	0.7714407656280773	-0.2731639446825327	1.0457532895249142	0.74616024247984	-0.15960306314572853	0.6559318716128408	0.5807849682475346	-0.10241131600803907	0.6937366077717497	-0.0976036776773008	0.3278908702072628	-0.38785873214910493	0.773529828285434	-0.5397472700322528	-0.702175205473089	-0.3337220795166023	0.6096917719676371	0.5083907394401695	0.4844697162358359	0.33078456154784014	0.7143987647934567	-0.08248253453977618	-0.4850420958278675	-0.27336947285460494	-1.0997725187921248	0.9136649253834739	-0.34248990433282667	2.1753505515112055	0.7990201266072318	0.42126437782416976	0.42233676300796663	0.6769632968399826	-0.4883262074598598	1.2562538155005112	0.26424465381538453	2.547283284431035	0.18757342842128938	0.7392671916852103	1.1503274972982995	-0.2365717126935205	0.32777251834951804	0.5718018189664983	1.0518348267507265	1.1729714580066024	0.26509821262218275	0.4518574036943853	-0.5886009078751044	0.2572452374606571	0.6074553072076456
0.4674677173433503	0.7295818228137378	-0.4978862310492991	1.0519808043700603	0.7043005218801623	-0.143622211963459	0.72913585933269	0.6238500912866427	-0.01633330721653199	0.7632688936800724	-0.09168414276902101	0.32522108826045065	-0.318823339503119	0.8078133346989924	-0.6137141616753884	-0.6609579227158633	-0.3592278982818404	0.5902917900376535	0.43970129241534295	0.4453296232209185	0.36886979064933867	0.6095220653905388	-0.12680053290741541	-0.4894266277980025	-0.2998831607399116	-1.096700215969356	0.9655981815210403	-0.38140839352454137	2.1347008277881523	0.7809423426745082	0.3830616273217176	0.42162552529210995	0.692364478371063	-0.42112047671758557	1.2201483549629735	0.29796223406363964	2.482314068597867	0.185095589694045	0.7452373829216061	1.103363261494324	-0.22634052653566336	0.29460817805882666	0.5719523361160206	1.168384103117112	1.1801895862709944	0.29545991248315173	0.4639407561004553	-0.5684362694391729	0.19295909359810048	0.5924775606728837
0.5181629516776372	0.6949749789558333	-0.6053744793091067	1.0659107717868326	0.664810390048474	-0.1284442693532854	0.6676140442081991	0.6652274134035931	0.06151478214600836	0.81489617799246	-0.05489222445130539	0.32395435624547364	-0.2852226223867824	0.7989208254338793	-0.6464721813417685	-0.6238338743123908	-0.353884076686775	0.6047036363553141	0.3450588458366443	0.4309068344065106	0.4459699583298368	0.5286599496218274	-0.1756560364657735	-0.5100311165116539	-0.3564016387228791	-1.0800352605286272	0.9700806861008932	-0.404653826471448	2.049775818411575	0.7713491691895505	0.3665925189691507	0.40532824752094854	0.6752659681723927	-0.33341389275694877	1.1750873893704976	0.30576194735426065	2.3940547921565485	0.11643316395349637	0.7889278143267928	1.0725815981677898	-0.22245553476241614	0.2722048760772416	0.5358291533516899	1.2252830605779992	1.1687356861077025	0.3204060701479674	0.46006237219153245	-0.5638265047505742	0.037291928691965584	0.6244378581665331
0.4801741070024221	0.6710263817790316	-0.6127358608986722	1.0093728579547787	0.6463162592471958	-0.10032863831239229	0.6492745518613549	0.6905926895172103	0.09378269666623587	0.8179230965947051	-0.0511427772395465	0.3522120357981495	-0.24066934024002595	0.828794043470362	-0.6052825521471675	-0.6067927571203808	-0.29726891268087074	0.6402753002064685	0.28567390634425494	0.40989293408057054	0.514861166506595	0.45646430290988577	-0.20735392636545424	-0.47729047004959224	-0.4076161625364808	-1.0200346551340653	1.0288254547914382	-0.4379039640986012	2.0058454188606567	0.7867953329637208	0.3741184124689646	0.41747036816985145	0.7066052485308059	-0.2387826000883809	1.1123784355365003	0.4526871151995161	2.318588293610426	0.0937570737289791	0.790177389236736	1.0353507247676732	-0.37158671351572176	0.2982038332259735	0.45069170645965784	1.3479532189335672	1.1473696246767928	0.3371126103149431	0.511062148343165	-0.5083847678751556	-0.0967349199885742	0.6529496358456455
0.4340700358409551	0.6579133614381583	-0.6270860989626436	0.97999428353619	0.598775623768106	-0.06718171517563071	0.5515138551598288	0.7262643068500934	0.11574865995184073	0.8442147459215444	-0.028595791787614643	0.35477969067816495	-0.2198134228294974	0.7776776219585686	-0.56051896069492	-0.5604254974239473	-0.22177402872929936	0.6427850393718967	0.15729981096586082	0.36515393988918926	0.5760690922680042	0.3961178568923057	-0.18545216378007373	-0.45364268200954283	-0.41610124673021875	-0.9084376612993218	1.0455436089143109	-0.5418252272338564	1.9357430606531263	0.7414791676541763	0.42795313999856405	0.39876602571096353	0.6869550441792294	-0.1698276977775255	1.1018726059755992	0.4298748810301711	2.234846702486713	0.05828082691491186	0.833563021779019	0.9582041095987943	-0.3904630117525842	0.32136871791515065	0.4036335484669949	1.3052070410000352	1.135666916410241	0.3287982206658346	0.5255034500460655	-0.4621100532880821	-0.2386172916765296	0.6595302622525107
0.33507874469999577	0.6437359170178626	-0.6322558300492992	0.9219090507744097	0.5468270361119167	-0.07196252394303992	0.5008549024461149	0.8125401671255134	0.09409260767240671	0.8541250179787294	0.012948005930708328	0.36604173347916147	-0.19793990515372112	0.7257381038459207	-0.5387459878894066	-0.5452756543635204	-0.1803812200786253	0.7259779010876823	0.095480699173445	0.3150341611864567	0.586576021217043	0.3392945528584874	-0.22263578154146435	-0.3871489365798625	-0.4412730591896457	-0.7848841244489798	1.0767790603433487	-0.544463543118385	1.8952583287384162	0.7136079177931385	0.42483116508858154	0.33988163714835995	0.6862884635253972	-0.07472758775815727	1.025434662872178	0.4113161559793057	2.186083138088397	-0.015208997945853443	0.8101550214618101	0.8944770724896605	-0.4175455576247912	0.3190445644490455	0.34682438754087974	1.300582950913219	1.1467974476881635	0.3359271876501696	0.5606478996193665	-0.4665961516457601	-0.3596702727789455	0.6611635693712091
0.3139898571060135	0.6478767942097484	-0.6405227288352126	0.9380486934147445	0.4556866397229083	-0.0460109705814493	0.4601305972994939	0.8523717173194763	0.06086619453366406	0.8516979613548724	0.07414615571196773	0.34934657527297236	-0.15207730235306394	0.6382201762002323	-0.5634337444387811	-0.5075316598856915	-0.16225086994174237	0.7666073510367867	0.0013571561512081838	0.2405295838370154	0.5970986691616311	0.3275057564699449	-0.2217046480151248	-0.3563877892304521	-0.416837673348008	-0.6683173557506958	1.0784617407449837	-0.5603442606514133	1.8435658629523328	0.7090540465462551	0.41206422167351586	0.34176823129757683	0.6324798047961414	-0.03781599001032633	0.9921863076043154	0.3471059520215141	2.115083011327067	-0.046761176997602724	0.7771292863495031	0.835437598323654	-0.3673928275875803	0.32340906980485296	0.27972160595692874	1.295704864873099	1.2124626934542573	0.3872448273565373	0.5820143431227603	-0.47777913953525014	-0.3872095368964988	0.6350601190514321
0.26399010955395746	0.65375244451603	-0.6649328317413927	0.8823138012337749	0.3876616229224517	-0.0009619696905894065	0.4620608104739229	0.8392966379698198	0.04258902716629169	0.8553887439457524	0.11204897835836984	0.3602648162689552	-0.1260684509181709	0.5398577739550532	-0.5336108343202659	-0.5170314088142306	-0.08524899780565934	0.8037159689374438	-0.1679442079387821	0.19097061598435286	0.6050592563398842	0.3398329919728179	-0.18081406873593367	-0.275973385296835	-0.37891234965534587	-0.5780449509550976	1.1114982731006058	-0.5928280690168648	1.8134851951328659	0.7159502266446195	0.4089154475098823	0.3136712532676757	0.6115871530345391	0.004670297673503904	0.9499793576477202	0.3142223810433778	2.0744594487770955	-0.11268994369859449	0.7018350542307374	0.7625107425602857	-0.4063702718447109	0.3399132464569463	0.22160204275870715	1.2824674140288344	1.2594200627488	0.42173560029560225	0.6277710815187127	-0.4828608292511386	-0.4193747614026576	0.6103688709023629
0.28115208402824543	0.674958243558253	-0.7104941719393814	0.9058240354572774	0.3630397650145581	0.012929913862709513	0.4665693820887199	0.8876290925976011	0.028785907213586016	0.8391021147500904	0.22885167535193157	0.3803678110257246	-0.0871938826665521	0.4915120512589759	-0.4914633981053643	-0.47530466478675565	0.002313539580972962	0.8856202966691284	-0.04907972325714579	0.12390337593282377	0.5933355958299987	0.3231664925740375	-0.18223629031383723	-0.2545272085019771	-0.39220815043665597	-0.4428164346409571	1.0877011605331035	-0.5747831100723192	1.77769048842827	0.6985957209795741	0.3704637678575281	0.282677857395505	0.5833528307898185	0.059802245115863385	0.9324216404457968	0.24901364869615233	2.028118092570626	-0.10133558448701466	0.6235977807026175	0.6787529486795452	-0.416210930263782	0.3953745566305385	0.16926439729439838	1.2418445399846836	1.3181814712546198	0.4533504207478095	0.6825164638518743	-0.5281225786131507	-0.39328028507662877	0.5643192178440037
0.23726121647941403	0.6786990165270741	-0.7210183097440227	0.9223501664092746	0.3038706384367939	0.021299907690230473	0.5010128025915124	0.850957342904554	-0.005790284363035058	0.7971117762628934	0.3136300689825572	0.35889573444548806	-0.10353192188100668	0.42517011146359784	-0.4714816449823672	-0.43054559701899786	0.06359826732363787	0.9541180667590361	-0.028211966141142474	0.13130558001984938	0.6412683691188591	0.2910067312548977	-0.1675605376300389	-0.23788497348792453	-0.34745036671239515	-0.3262363871416797	1.1018326114226682	-0.5590325654523507	1.7123175405721984	0.6688703750977372	0.37331498742133346	0.23609995972361442	0.5764656379429184	0.06959537022243284	0.9513663345582174	0.24276480806944406	1.9777187784119719	-0.1428688018694885	0.5474132547058812	0.5979635635601067	-0.46330855183560066	0.4020796701265749	0.1498894698446826	1.173624465801504	1.3689405287121854	0.4567280885451524	0.6984239885708575	-0.581359912038143	-0.3894137966523797	0.49765479499980964
0.2380403294241345	0.6483184752753761	-0.5802996261934134	0.9583714233293517	0.2488752875914666	0.01903060413778484	0.5391927094393296	0.7824073911865101	-0.11874033820283851	0.7917177872346317	0.4029397862954515	0.3855546854879659	-0.10106817811659263	0.41993200959970267	-0.5013660466747809	-0.3593583973874559	0.14214824550065058	0.9501294156154609	0.03967730540303086	0.15870027718800692	0.6755563767259751	0.2502532958116438	-0.1296218495036517	-0.259452376860528	-0.3095263372668653	-0.20655105049622358	1.0791470708423396	-0.5922802874718482	1.6698071350363257	0.6595386945249404	0.33701719417590176	0.2092341028276278	0.5521226291003114	0.08366489641429545	0.8983728013610175	0.23386801310495137	1.9015045683876923	-0.13935764205661855	0.43843830886393587	0.488162946661325	-0.4423825642538007	0.4649186578248514	0.10773756677017558	1.0919044612422693	1.4084963581927628	0.4714758107563606	0.7016222934551932	-0.6325980156980966	-0.35408405325791453	0.41620349837433457
0.22603753084058908	0.6853047455531243	-0.4286291775626145	0.9986140066499412	0.19294455262275298	0.026372290404839384	0.5059519713858966	0.7383821245345772	-0.22241794806125617	0.699708497304298	0.4660005355670803	0.34477885589812896	-0.1308432109151938	0.3588624870136142	-0.5118514485161374	-0.3101752564392973	0.24350088707362275	0.9908668238172869	0.13767254311517022	0.1722379513860512	0.6018666876907681	0.20492133568091564	-0.1305605157450676	-0.26042471645904464	-0.26481915860544325	-0.08231010996689678	1.0469936671081062	-0.6077938461363663	1.6282043973390057	0.6232023070925724	0.3296860787567544	0.11811512227197707	0.529099966587615	0.05408069647851595	0.9309157798001113	0.24637043325109573	1.8527043514659378	-0.12861534722501772	0.3673263740914313	0.4500307654270208	-0.5957005277838396	0.479608831311576	0.12271499580754801	1.0360119187090249	1.4296385899792303	0.5291152432539306	0.6654341844662567	-0.630822100753768	-0.3744439977885304	0.38591493875511695
0.21038883009154322	0.6523806489456987	-0.38106652485882814	1.0287054676363296	0.11351167999855574	0.005410154833320385	0.5864283347544665	0.6651406654003139	-0.36913974694120927	0.6476108609636667	0.5216773115526395	0.3647535514390322	-0.13275135417645348	0.3590888975399241	-0.5694941706142798	-0.27768374674040297	0.23803721130133484	0.9916225315863402	0.2192556913090124	0.18638851839058068	0.5751410075384032	0.12050718121657548	-0.1329013912765728	-0.2515407661479593	-0.20386400145589056	0.07758122094658479	1.069751640950758	-0.6228520695054672	1.5993620196527492	0.617886211825136	0.2839132298000112	0.12910497206370175	0.5217053208027613	0.0326110496823781	0.9397822228025877	0.2515212959594465	1.808654301581889	-0.12151230264276211	0.30618005657237707	0.39565284394634637	-0.6086711379096144	0.4905464942035175	0.14552586428212763	0.942565697179143	1.4444711292301893	0.59714765586238	0.6452621723288564	-0.6558217350161184	-0.28343320754429085	0.31015024105561273
0.21576255795958837	0.6381619332234221	-0.43256488773847923	1.124031512308694	0.04108147374424157	-0.01217857861444371	0.580314057984642	0.589306004947254	-0.4499347218640105	0.6393345225798323	0.5282849545061465	0.33768330785819445	-0.11399928971502812	0.3135105718393872	-0.6001538627963197	-0.2791283596004325	0.21993160686527463	0.9644843807031929	0.34079682194680094	0.17703993442037802	0.5131049075251533	0.07692913644043269	-0.1225459317606867	-0.29062235600570474	-0.13513352523948363	0.04559298663404014	1.0205207026767447	-0.6428552846541521	1.564166605774592	0.5850271237566066	0.22619537330052072	0.07085023495890849	0.4735480910762576	-0.020335825324859814	0.9966060959151358	0.23811750032629325	1.7438738986051803	-0.09077273078256937	0.28971489229789765	0.3263329344817759	-0.4920525915664918	0.508583614890264	0.17480352961670054	0.860703540119599	1.422735006681223	0.6360326789668285	0.6016558456290324	-0.7158867785543892	-0.20454490329463243	0.23161507017523833
0.21135766772111114	0.6132287373591344	-0.47361318046145984	1.023202720801779	-0.051716463842168145	-0.011410925369611354	0.660470775148949	0.5593156854733384	-0.5558641443155762	0.666049714621538	0.5413209582795394	0.35150843933447656	-0.1328789248718965	0.3002942111325039	-0.5715696025791369	-0.29358942897806395	0.18105461113168447	0.9864254445171357	0.47877178154845	0.22316971916689984	0.49041778965232147	0.05420173979928842	-0.1680791819273532	-0.2971744385366566	-0.03778789207044703	0.07340040911396158	1.0555477567988705	-0.6292476269342325	1.521986716087048	0.5982728524933404	0.17715550192691606	0.021065309240690257	0.4402353646870778	-0.02633643994389362	0.9732363745476309	0.2271891991854515	1.709716888404819	-0.06666336123605918	0.2095032401980855	0.3109060886154091	-0.5069689242965377	0.4714835187702441	0.19446611136036368	0.800249173442633	1.3919815982782509	0.7069484950043516	0.5468856012594209	-0.7838516477525046	-0.09641142955113155	0.15464339054064485
0.2243973934972087	0.5972060494120646	-0.5150492332351846	0.9027735501318043	-0.1434723110327692	-0.02765142054663252	0.705016031608077	0.48002448043566154	-0.6043276541676156	0.6760905005819706	0.5221622761730813	0.3250835898126146	-0.1424631252345497	0.30726966001937883	-0.5575211682491212	-0.25722231754628205	0.1405191535297532	0.917217239473833	0.6611803800594604	0.27854263979135974	0.4887061807487618	0.05691052996045124	-0.20616003599724034	-0.34037727786495003	0.04377900485043548	0.13675953990030112	1.0919440781683538	-0.6795211454852099	1.4565315916657882	0.6164633009254521	0.14764178778897136	-0.015441993131565001	0.3753248788291528	-0.045231865813494324	1.0057590688691953	0.2157781807637396	1.6596942574656233	-0.03938098189426448	0.2370585387170016	0.2966299822861786	-0.5120650574209481	0.4635128358433068	0.23817877779523347	0.7024910745608974	1.3187178776578743	0.7754545289788525	0.4900508038948862	-0.8670055018841584	-0.013095438313573871	0.06791004274455767
0.19840796513671133	0.597706426922205	-0.5707611791841263	0.7848382478716223	-0.13154022180763233	-0.02690385722544738	0.7288622915256368	0.44164548701571726	-0.5982030168456101	0.6846065327688846	0.47370579791419126	0.3565379467897588	-0.185702822146457	0.3083925265155111	-0.5210106419684957	-0.2617866288384559	0.17834883121837888	0.853162009525503	0.8303813652703032	0.2931146841775388	0.4418635740048421	0.04086157055266922	-0.22920812041726965	-0.33348954796630176	0.16755364331496814	0.20708557481182815	1.118256853654196	-0.7251244307585647	1.386618814368361	0.6552490980297074	0.15318260255177463	-0.08928254718589089	0.3822440586677673	-0.05281432771118906	0.9864160806609261	0.23585304900463422	1.591601932470958	-0.061662994575647154	0.217214927606441	0.2626951706750345	-0.49426121573625037	0.4467545535923511	0.29107076035008944	0.6032640040046993	1.1784074581212272	0.7698073820285156	0.4406275770803954	-0.9442516058704568	0.011950011470044677	-0.005135205007439825
0.16114691399067255	0.5701441010161373	-0.5619717536021527	0.7313993420848751	-0.13450710600752597	-0.03880908031814382	0.7253371127281281	0.42639901868557023	-0.6599121822061532	0.6884654775043344	0.4776140194471645	0.35180045369558693	-0.22453457693921802	0.30171016133805795	-0.531148929837285	-0.22637803303779142	0.21535490199574844	0.8345409521931157	1.0673568412290648	0.32516665189586724	0.4552202484405269	0.020559417853245117	-0.3052856645196337	-0.3681377885371058	0.20949203908809494	0.29178827983147937	1.0708088879911881	-0.753361927446287	1.3094826957015973	0.651649397728262	0.1186107364977268	-0.11629976373446822	0.3184532184251782	-0.06276054048217053	0.9943156026172266	0.2415196354377119	1.5138761723800498	-0.08573905035047025	0.20600646537181203	0.2423967845475894	-0.3679173068152886	0.43955906864629163	0.3595044728664468	0.5155747138329756	1.072970667324559	0.7708774819010963	0.4192986583169507	-0.9827785226218525	0.054136840897683024	-0.02465892563798458
0.11472001358264258	0.6185659621897912	-0.5627379306892065	0.6439403147952866	-0.11018482329296345	-0.012896121426109231	0.6841642144294664	0.43822327759691876	-0.698396272505053	0.7470160224074629	0.39371900950946415	0.33917267019653596	-0.26417163549945544	0.2190949177953076	-0.5232161776763194	-0.25930006796871286	0.18040472403934535	0.7450470432109386	1.1607196278110072	0.3234028435603028	0.4656228357811618	0.08985543662464937	-0.30182297658462587	-0.39004667522730313	0.2711222755414085	0.351835186466858	1.0676023231860843	-0.8766356491250404	1.1905136491532895	0.7027949076913445	0.19584535668005137	-0.2008971159882015	0.3020309051589204	-0.05527424083815309	0.9846447801726128	0.24726068858462943	1.4459853315428048	-0.16254264330937707	0.23363469969770848	0.22031893473947922	-0.5146160149798105	0.4180721313447858	0.45459297432840495	0.4302644622681823	0.9490918096635973	0.7896015884790427	0.40296401903677853	-0.9938356723543642	0.05129251312715897	-0.08357109643550036
0.10615928645836652	0.6881626251972294	-0.5832139369608875	0.6604500575503218	-0.04880830055381498	-0.007366376826126788	0.645222236199775	0.4134952014883079	-0.7659495615280817	0.7936747428185211	0.2861207088479546	0.3658786197364925	-0.31138128006313803	0.15828281926074866	-0.4769639245576502	-0.2640264834888533	0.22518444426741507	0.6594883866666884	1.2615566369081992	0.2980207947799963	0.4338004068297551	0.11101055122493501	-0.35474378528412354	-0.40530923795883533	0.28361279575753556	0.3807024330325932	1.01562309978589	-0.987274298802754	1.1640984606372773	0.7065239635291247	0.1864669993066592	-0.23895791559229235	0.2596622678846105	-0.03817352264746181	0.9514173806818006	0.1926945346356887	1.4265542580453119	-0.20946250078889786	0.2581273219982311	0.20160012393793153	-0.5234166121428598	0.40320020850298166	0.5163010675457734	0.40536948359604297	0.8839333836965979	0.806419310326856	0.44549073373109066	-0.9713151136617351	0.0918485359784576	-0.12098459006529745
0.103275933301842	0.7524308470825869	-0.6291264746949674	0.639653435606929	0.022170847632577463	0.006096943223121658	0.5440506931773414	0.43635718201852314	-0.7897781016261859	0.8502585435950172	0.185874394444358	0.3590969147437003	-0.387127991488474	0.013774532011318475	-0.4544353197500207	-0.32201915562135913	0.20094365572307704	0.6035880677438576	1.3908217888303709	0.27753813283247875	0.3973689244671559	0.14867960563109617	-0.4099625105534724	-0.44200833627289204	0.3039939524599283	0.3968286519869617	1.0169185408235721	-1.0136983475429833	1.1296892593374652	0.730212717715338	0.19461314357398676	-0.2884214398325395	0.22222669070786724	-0.012179553599654364	0.9523140461420994	0.1605462896877848	1.4567821177330038	-0.2684667359720187	0.28785355920562555	0.2112227569586095	-0.5367214959813791	0.37532226469175944	0.519851149819781	0.36203613179596045	0.8307750050189135	0.8229371873545663	0.46342000207426787	-0.9857604398015937	0.14572787149334276	-0.17506619421056713
0.13316424636941318	0.7486971995066771	-0.6283592939962744	0.5893566934508211	0.08942179181274282	0.007549613089583798	0.3910325358236821	0.3654583560911534	-0.8470084637148307	0.9621812433016468	0.09548485697126892	0.42958403618263397	-0.44482548644843345	-0.06485122834348975	-0.37483365139746394	-0.3445234161404506	0.16783940706549663	0.5140399474670336	1.4673407884287288	0.2096302519636099	0.42547149377383936	0.24019098945275555	-0.4414823585487432	-0.5107059239721055	0.31467537403572327	0.4343061716791561	1.0096487485916714	-1.052049249905915	1.1225970598441795	0.734050265293271	0.19082395013235903	-0.31288134756965746	0.19933288431005705	0.023538754804613055	0.9307728506540813	0.145633229541043	1.4974067274979306	-0.27689547569132855	0.34102554509022776	0.18738173560932997	-0.38935670788133314	0.34793354271949106	0.5152646232503418	0.3398287257860658	0.7605387177966975	0.7945313042209632	0.49923215067985327	-1.0269740331431079	0.23050195777839805	-0.2369656260820479
0.15429008853830534	0.7878608545804127	-0.6221998909365987	0.569464153706438	0.16604730634618795	0.028658637032731544	0.18911965511061768	0.3292019378014996	-0.8337842979617353	1.0561763524675496	-0.018713605806515245	0.45396200090554545	-0.4954126896012555	-0.11568475461954357	-0.25659213735166186	-0.30046338438169157	0.24462919104855999	0.4447147296078769	1.5535228412182644	0.15344428826470943	0.4518056896318191	0.30597284944485476	-0.49993028007143964	-0.585346892220716	0.3362463321260512	0.39305352377707303	0.9071782481530611	-1.097603615750509	1.1192144084341258	0.7223164663199342	0.27412542403577034	-0.38785249599406324	0.1810288883261711	0.06316781853810423	0.8924527943444867	0.12903414306170027	1.4963794096266814	-0.268805459839636	0.3916522847206518	0.19583868986788322	-0.3671003873200985	0.30808705345270987	0.49580433895960835	0.35677351406569163	0.6852804283199972	0.7658508761083589	0.4909017714954005	-1.0497794843129578	0.27592589112693167	-0.2875547561326258
0.16894966548928525	0.7954987859827541	-0.6376754715238632	0.509962707590619	0.25814374293915343	0.05000133739404498	-0.0005852658409497335	0.28985893978622845	-0.8672296708088533	1.1218988873424174	-0.07305608418610114	0.5071455897488921	-0.5654724199217038	-0.10341177110561695	-0.18622700443301557	-0.2615083533337018	0.23123276846623586	0.3834310085667897	1.5559736502156398	0.11662481409534482	0.4564469940856092	0.3567873521843136	-0.554395396547374	-0.6502773759683926	0.3391488107430246	0.49538913780092686	0.8539331141990552	-1.0976721545017327	1.0974983995124314	0.7765428635193787	0.33514345666798157	-0.4099471302772454	0.15923064789778416	0.10224210382445616	0.8342256901610359	0.10479253337175505	1.5340463701930651	-0.30095921654292795	0.43715920687798554	0.1749119606995871	-0.31990583372660175	0.2701961911247831	0.4600888984073005	0.4068202289300157	0.6460885521649435	0.7544690058346382	0.5165185640991696	-1.0417240537036725	0.30962404239275754	-0.34962524329787986
0.1725137033491311	0.7807543538735512	-0.6439074007727477	0.6774996548269112	0.3691172228472469	0.08310047680097371	0.06833611582143977	0.24861206372094052	-0.9054980417904929	1.1059636417324223	-0.2100979541420675	0.5125715774198694	-0.5890402545604307	-0.101525252564001	-0.19587665253462322	-0.1798916959871913	0.26121380973196706	0.2668659292518095	1.6020858573947325	-0.005901931773131719	0.4468695185028543	0.36500189525340254	-0.5799661422751379	-0.7276198449228775	0.2820255310755353	0.5149171616480452	0.8127185879378024	-1.089882858931239	1.1005473416843166	0.7644154342580554	0.3422010539312984	-0.46001100866473693	0.15522357589347915	0.1530966377992628	0.8476312082052327	0.06435708535046374	1.5207687317735168	-0.3497526435891568	0.5095211584434632	0.16559199942601757	-0.2515535145755942	0.2624828548688857	0.4466133512185035	0.44455766348673176	0.6093985979860695	0.7281402118535529	0.5290302418978026	-1.0362786470000498	0.32664287587786067	-0.384355834628872
0.17466986870782236	0.7816006546321859	-0.6725621210816284	0.8753534963556188	0.44330931498211107	0.11957757218888934	0.0679582003999205	0.17089600165171226	-0.9578415052318426	1.101160981081181	-0.2706365004475474	0.5966228216178088	-0.6026082231701191	-0.07509736595834726	-0.21215174696833589	-0.12245909139736781	0.31425459472999295	0.2174393907997243	1.5797368134424727	-0.053580243076778035	0.36588518566645534	0.3508783507512728	-0.6199560336883287	-0.8348072831129427	0.2511170199758738	0.5047155993871298	0.7678099652981245	-0.9968874566935876	1.0648325761720203	0.7339070005594819	0.31903489497537274	-0.48622253155909884	0.18176119508369643	0.1531189102089465	0.7878242399300933	0.0394663145752968	1.51092313092731	-0.3760260879324667	0.5014790128280622	0.16409140763019914	-0.20650794307228465	0.23188049902860644	0.38782730244730634	0.47453681721980595	0.5463789279527548	0.7228425363347142	0.5785670910321954	-0.9956603895077955	0.30621977294226466	-0.44214709557389176
0.14998402109789907	0.7280010701400151	-0.6755887032771695	1.050076632451509	0.474533652479859	0.12961650809412156	0.09117111819017029	0.11085368350841776	-1.084590401708081	1.1312042776557034	-0.3565086827671952	0.6594305222137727	-0.5960309610213657	-0.036997320980746616	-0.20588553570182114	-0.020383828856024834	0.3085930783294027	0.11440081887118485	1.5671487929640568	-0.08878427767164675	0.3134699958018581	0.34785194014687193	-0.663468649899974	-0.9409398429100735	0.18481407250661488	0.47183822715421486	0.7831992476468584	-0.8976853327697036	1.0504333684956166	0.6864696826379963	0.2929242716297897	-0.5081700334569464	0.15834246903416144	0.22201209938463756	0.7732274665597659	0.00793766584758881	1.5396831094120136	-0.3937336779473852	0.5211423557478776	0.18227048176360053	-0.15105051294873337	0.23270662200977282	0.2632146968335164	0.5664124380098288	0.5274759576673268	0.7135713956615717	0.636008696953343	-0.9476439981754501	0.31037471617134693	-0.44699300890792887
0.13102656561856835	0.7170707640624937	-0.7287295514601386	1.1399779107931967	0.4589417143313078	0.13200406366946524	0.10138528384552936	-0.015321707831441123	-1.1647366801413992	1.1268069630693573	-0.44553429593927935	0.7571965293785125	-0.5752232742400882	0.02564841980376385	-0.2121996624804654	0.012647613604071217	0.293345727316774	0.03398350579080857	1.5449102464792577	-0.17167963497308997	0.21294139564288178	0.31507191732405376	-0.6558575271293844	-1.075566453693884	0.17617393750653035	0.45261225690358337	0.8766186547793862	-0.8204685312878544	1.0128278181489538	0.6337663425599142	0.11702764656549616	-0.5297588047584678	0.19881166425159436	0.258424887957264	0.7548896839903596	0.010152902143839546	1.562445792568624	-0.4078828899407223	0.5847175975794479	0.1990512901703092	-0.1585236859234018	0.25025414688770076	0.2340472346614812	0.6274007303189276	0.462045665092991	0.692840122019429	0.6421143762133822	-0.9346163634345717	0.32037778205852785	-0.5156845260145762
0.055660521494676055	0.6374224223959866	-0.7571990472009371	1.253830129288329	0.41810504301685436	0.1503227486603318	0.13604131805512867	-0.16093356086914623	-1.2501369287274398	1.105460410240092	-0.5429455149105761	0.8254972628954109	-0.5121897291793237	0.10769999547372197	-0.1835612828956928	-0.005610272799704374	0.3443443671054024	-0.022078820161591163	1.548927884734328	-0.2075186599526035	0.1297991563869811	0.24813074824566433	-0.682128489316385	-1.1848779955222708	0.13832989253372147	0.4142991238143347	0.9308279868906876	-0.6243581660610786	1.0299203733940439	0.5796748645757874	-0.022581131368123952	-0.5099325690546016	0.2082114706145204	0.25616295883569656	0.7730724475423608	0.02651131112855748	1.5720977633695772	-0.44425571394861124	0.5693651751174791	0.22531936392636154	-0.010915328092713264	0.22649532879697515	0.1505981672777035	0.7027418248209439	0.39878988633960166	0.6474482174906313	0.683539289520859	-0.8999477595551746	0.3283773753578974	-0.5663251427734313
0.028182627097629788	0.5304123153917859	-0.7796500502831564	1.2179959709502213	0.37863937340103027	0.21195551025017217	0.1570285404135723	-0.22101486114648497	-1.264948108432675	1.04184266304337	-0.6047067911633361	0.8938970050953859	-0.39458411251968817	0.1663623732298302	-0.19896097842619706	0.04313167276471451	0.3135984587232991	-0.07242346809838203	1.5053732593863347	-0.24355220177143155	0.07844858563429533	0.24546742725976212	-0.6865474947803764	-1.2866254200620726	0.08945666178089852	0.428218389189276	0.9793387713835366	-0.4853345475230695	1.0195999761125811	0.5438517265295234	-0.16957669533543507	-0.4882855554042158	0.23411104518010797	0.2624680825710883	0.8103683574146056	0.037861844250431854	1.4879586096546251	-0.4768255119240873	0.5421856027092169	0.25641362672477375	0.005301262710225446	0.24087859767999334	0.0379820172965031	0.7293453723345931	0.31982675721058074	0.6147004923954589	0.7135137097814382	-0.9616557256302464	0.2740066297457601	-0.5973826505738792
-0.01752018737319384	0.4382181509866889	-0.8155014977707629	1.193040844027998	0.3400199109586282	0.24785790885548115	0.25501784401678124	-0.2892163040368612	-1.3146993885982297	0.9930881905320839	-0.6743623756792121	0.9545849843583918	-0.2569829550363208	0.3297358458954229	-0.19326800296688437	0.13415410732141053	0.3410099464085421	-0.12181703865393641	1.4740801282926905	-0.24874344866749296	0.033875056550830715	0.1936210618814551	-0.6783715532933374	-1.3474547540472748	0.07069810270719645	0.4322854584001535	1.0200950179658688	-0.39519729496154726	0.9959740007282214	0.5199404251840242	-0.33132082794275475	-0.4648621501135005	0.2667946873385513	0.26907822161396777	0.8519268872697989	0.10427777310985112	1.4131931167996494	-0.5143314358264609	0.5428194286807163	0.2999992920099236	0.0031301087991458254	0.3035692578486598	-0.020486833623394273	0.7710225284632244	0.23786349562715517	0.6077818199145316	0.8068485362261221	-0.9777768072067458	0.21630762472374881	-0.6495752805928026
-0.03873227367494446	0.3655635049114544	-0.837612004811168	1.2048075694459304	0.35236927225645565	0.2992514707255608	0.415004361187748	-0.3375184182367902	-1.3291113521181823	0.9059149426936282	-0.7084214280747775	0.95777241800255	-0.14028484539371713	0.47700291003129236	-0.22576959806607416	0.14941010300175234	0.39934731120915123	-0.12218746315332904	1.449108942191263	-0.22173910570209782	0.027151676280217512	0.13576170230917206	-0.675901800876873	-1.4083453273741	0.03892355908200236	0.4386624129660646	1.0229909555113985	-0.31386553957733293	0.9808941752308129	0.4927465532390617	-0.48772859370173033	-0.39833441261741276	0.26584809437554935	0.28441674084493396	0.9009644802212581	0.1317902382593224	1.2655480290864338	-0.6009958671175377	0.5538587212696855	0.3112096178435461	0.00854672379094484	0.3177856946190486	-0.12021784891015405	0.8174723083301103	0.17934573852075453	0.5854495945690208	0.8857685627293039	-0.9630824875968859	0.18081846134537025	-0.7201676725498218
-0.08033900674382244	0.31200597306549427	-0.8318629402917207	1.1678521852990822	0.3324907655327467	0.31823777236728484	0.6033709187653862	-0.3534754452394745	-1.348996854692763	0.8356313233826678	-0.7372382321892965	0.9734957541968974	-0.022515980156255822	0.5702447787952488	-0.2530141613494053	0.11800163935125388	0.4350161143157402	-0.12113249046436389	1.4485912181021512	-0.20083391237660492	-0.06720197394259961	0.09716014260309475	-0.6358232482829443	-1.4378294523262583	0.026674804230028538	0.4982092276764513	1.084875148944664	-0.23715150836803173	0.9969271211488151	0.48248434735650186	-0.6529245806918216	-0.3241887438064613	0.30760430689020035	0.29143752041092225	0.959714269843813	0.19210246208369813	1.153963746473903	-0.6945406587090854	0.5528539395156976	0.34280969917173587	-0.019050205953388678	0.3555724409660174	-0.20535962927901408	0.8322931710837267	0.10687722455230644	0.599966003947289	1.000352100702024	-0.9529924392332376	0.1041516990022093	-0.7757237774266889
-0.24641634691928274	0.28751817839832106	-0.8994815240306083	1.2134796570044122	0.2990099915072138	0.3273903899805263	0.8066009740461034	-0.3783110772892023	-1.3464732380929478	0.751011881247184	-0.7598287225791203	0.9628074940001877	0.10466755001451275	0.6179543114968256	-0.29344566430975216	0.11278788517109055	0.5014458231988704	-0.09148982420221115	1.4370994814862903	-0.1901768077162626	-0.11521762428042023	0.0530124498212818	-0.5787680021064776	-1.4756714953043013	0.017635135140466898	0.5242657746339109	1.1014580478796236	-0.17740912062479594	1.029046129702472	0.4399041211864268	-0.8587177071717423	-0.23039284626081974	0.36477961163318595	0.31429670403923105	1.0090801699690488	0.24540088940838248	1.0352973669386958	-0.7800971277840091	0.5755245475261953	0.37974902902295066	-0.044077399116670066	0.3876881004975955	-0.22428523528101346	0.8504311868940914	0.0867531274961598	0.6280595313503541	1.059108589508341	-0.9375768178626632	0.07605296453606818	-0.8036453099387332
-0.25540094826114645	0.2647753469737342	-0.8234324916222515	1.157486650721308	0.236203032000313	0.3349748921513077	0.7443568238079462	-0.3785506374642071	-1.283430521654763	0.7086366522395429	-0.7227121101296217	0.9921971468428442	0.2109885930149129	0.7113067912366571	-0.2796474955438853	0.04195294161783455	0.5276750162892	-0.052589563642941276	1.395166313357434	-0.1399997618797836	-0.13753206916026833	0.021428376938394736	-0.5308970356514956	-1.4682396800357298	0.08142191087654554	0.5570388908227611	1.0455280079039668	-0.09934356368015759	1.0335147465504195	0.4225760429965466	-0.9269524749033902	-0.10872989879678704	0.42857959389927397	0.311165869722712	1.0806167448852182	0.31871692615427805	0.9254457747749256	-0.8370085776104155	0.5732939169681501	0.4193845650474902	-0.07051275795969658	0.4341983865155421	-0.22409739329458195	0.8921484596095303	0.06311736718645293	0.6661231422895562	1.1334075746096286	-0.9078259947088962	0.037032539322259625	-0.8493169837041948
-0.34669627503891476	0.2649213533882054	-0.7205233739508305	1.0619980897624146	0.23002939476344966	0.31556032565384445	0.7544055426197835	-0.3705609133243864	-1.2253134589416017	0.6672260966686959	-0.7059084729712021	1.010809442811106	0.34193019346311904	0.7656052240202952	-0.29105936240959573	-0.020752154285388007	0.5411851691126837	-0.07046257475969409	1.3404998640345116	-0.13748109833594588	-0.16599228626832532	-0.02631304014789998	-0.4691638497409908	-1.466403638064799	0.1398280483007221	0.5317466875417017	0.9185408122251045	-0.09460586882339554	1.0769472966254483	0.44092505627964984	-1.1216838640872173	-0.0314153882537217	0.4638272204806258	0.30773102545053066	1.1147129896989771	0.3537014264067519	0.8300025304344982	-0.872735058586055	0.5832521025524561	0.4439047113695057	-0.06709718242654117	0.45532424898565244	-0.19198161695005753	0.9432489053814326	0.047167774901988355	0.6685637428952831	1.0265160704858716	-0.865185128382846	0.10110171363935003	-0.8670479223899976
-0.43264684780837603	0.27865866776948106	-0.6388326024754978	0.9786258690899526	0.20423905447995944	0.29363657429053214	0.7857156321123567	-0.4188703123709428	-1.0512279828734896	0.6141056831054982	-0.6523643418020261	1.0114821227276234	0.45009382881958926	0.8001575929338463	-0.31038670778475225	-0.12010159062949825	0.5771276746677785	-0.02907977354963398	1.2570720413218193	-0.11018470146887285	-0.1776726558514093	-0.06754676726383835	-0.40657401424053924	-1.4776111205482345	0.16796407496529242	0.49656595498560974	0.8012454517049316	-0.06297787246398726	1.1142997388934759	0.44269430619597105	-1.1310539330316451	0.08415558565535078	0.5339050585372569	0.26090875376724487	1.1314731783858745	0.4010847521456924	0.7365241859870434	-0.8939154569498522	0.6020705450328623	0.46770266811613687	-0.06856699976662867	0.44665057611875214	-0.11356798637760486	0.9335537605168194	-0.029017730813277083	0.6790991805729873	1.0632083983436282	-0.7877174470366847	0.07707072609690929	-0.9008818857589578
-0.3587755406906239	0.27201864123025565	-0.579405472542337	0.927898936763621	0.18539051138533488	0.2910980636431491	0.784744720372739	-0.38365579399858685	-0.9051656424699882	0.5870724889187638	-0.5287978974187555	0.9810233097527552	0.5813480010473258	0.911433767651269	-0.31934559579906685	-0.18845206886924787	0.5818168599955975	0.002246716419381048	1.196920448052389	-0.08353543411654966	-0.1716556005153938	-0.07683865321009417	-0.3653735480573822	-1.4417769994776442	0.22344099462675976	0.4100745990837883	0.6543640287156367	-0.021607959848140117	1.1767809445148005	0.48471399170859614	-0.9937109352959691	0.15615862883026685	0.5792131691731723	0.24764521040080462	1.137141313082097	0.40677200373603534	0.6468365083465559	-0.8999450718841672	0.5786778599797702	0.4534155098092346	-0.07281547179250066	0.4027122193795158	-0.13737277888319416	0.9242030387106764	-0.012228285310260132	0.7061569436021119	1.045345780889161	-0.6635080318479676	0.07685532765604478	-0.907277660230743
-0.20228431466971797	0.2775318994175544	-0.5123299369623731	0.810111912178175	0.18724599248621268	0.29899250345517453	0.8361847563424494	-0.3343807908068106	-0.7559574266802114	0.5211989845961984	-0.42068392201017596	0.9992491488815617	0.6150263503018583	1.0073351346443222	-0.37918244358696207	-0.17737672070862623	0.544893274887642	0.04232506850937535	1.1336476117133523	-0.06127321446306908	-0.18137563112677305	-0.1063057432460169	-0.3437675850744876	-1.4008206286431426	0.2665355413624042	0.39216581847439663	0.5679987855648678	-0.0053113799380755	1.2021058139381053	0.47994313698140995	-0.9270057971297291	0.22613885416863683	0.633458061853782	0.21214104896590405	1.119011476300337	0.4510219691228598	0.5462776922540352	-0.8841578481442035	0.5689229154823858	0.4696314287710278	-0.046875271753148894	0.37972974888073546	-0.1233333894229252	0.965652579235282	-0.025634953410461125	0.743484315264211	1.0068977751212353	-0.5929627394558351	0.10583105271073356	-0.8890766237305492
-0.10289089831713909	0.2780105019135505	-0.4772847389448038	0.7730390792864402	0.17100945755944255	0.15177900760171406	0.8621781970055474	-0.33159187904284765	-0.5982858277624643	0.4760724221127856	-0.3420568402620135	1.0023363487633252	0.630865863146883	1.1316511406113974	-0.43974108714888843	-0.2615818645231534	0.5112778650362784	0.07280806788061842	1.090933139581432	-0.01261352354522759	-0.20503963036970768	-0.13871110448991844	-0.32898221452203635	-1.3925237223033335	0.34903133886323	0.33209265520713493	0.4739354188713497	0.07765030333744133	1.22183415057772	0.48239811033227964	-0.8311995704474955	0.2577185485244249	0.6560036439348533	0.17260245986632086	1.0859278119469802	0.47512070623847047	0.4902110999939036	-0.8938574371569356	0.5362913601186461	0.47001377003303535	-0.07212927232341253	0.2854871264258044	-0.06337562545371547	0.9630232153995619	-0.04693934010471418	0.7454931504497988	0.9380782295000779	-0.4385718663320869	0.20335752795824186	-0.8729224349012563
-0.0017400918080107686	0.2708533887594998	-0.3653865878714306	0.7307602624934557	0.15193852857632978	-0.036472578777546394	0.8492993212678058	-0.35235367814128293	-0.4260607250408941	0.4265450312071698	-0.2607977033223766	1.010424099680123	0.6130971251318317	1.1555964122116358	-0.49101210727653016	-0.3623271221501352	0.46956636175378286	0.12397424329538013	0.9856428342366783	-0.016580293237553292	-0.22871987709166502	-0.12286116952567099	-0.3362509247995308	-1.364571036202813	0.42872887699734175	0.29771191322657603	0.3457296589191808	0.174819673177314	1.241103809990135	0.45722941753681623	-0.6768418094524199	0.3436429221667444	0.6749828277977861	0.13439051335110724	1.0448958631561114	0.4266852342836427	0.36860389162676704	-0.9126459473401061	0.5148287749490544	0.4918523826348419	-0.05046565946002196	0.16715848994850396	0.020487589463673222	0.9581663127355915	-0.05059449203940133	0.7302948964527982	0.8585322624771322	-0.34976854327534646	0.24088006204499837	-0.8021245280728246
0.08091228496473851	0.24160079370700135	-0.3271863420415556	0.6431932096722328	0.08314445912689666	-0.19666160243820896	0.8714255145279722	-0.3421417379441829	-0.2499378206557558	0.4032218202143901	-0.20252485755201716	1.036259908791645	0.6078725419563014	1.1624866033846972	-0.5449697873639195	-0.4176323652419371	0.35720975694631296	0.11602828372676126	0.9503213876045914	-0.010662043289022516	-0.28206690933885253	-0.10207301661477	-0.32004523271223295	-1.3507489297843323	0.482885871664278	0.21146194738705604	0.3040705038630577	0.25171467253550106	1.2576595138247704	0.4626971230565154	-0.5666901080588207	0.3981003955118384	0.6884453150960383	0.1007684548996562	0.9698248949426583	0.41436164852188595	0.3121462609245673	-0.9205414635796594	0.4542182029436782	0.5143927005430735	-0.08553547746864501	0.07573589115181276	0.1472365675222886	0.9818938532737193	-0.07452205499444182	0.7285988062260744	0.7736412568774502	-0.2573103307957001	0.24548355563780327	-0.7202716300499277
0.1369288976856499	0.23200005562578735	-0.28828300581960686	0.5628495277981458	0.05850880499299379	-0.22365220834525923	0.8695402912846777	-0.32838780134617135	-0.11394534560217626	0.38174701237635517	-0.11880528614536008	1.0378547393221944	0.5953436851221474	1.1619630290426062	-0.6045660402070103	-0.49546982670227385	0.21123261817771283	0.12042473846368185	0.9096173486081577	0.029673548088101704	-0.3031694169514962	-0.053571235437087264	-0.3268870741449065	-1.3273869177499997	0.547650787612417	0.14256527969397537	0.20019061929334284	0.3429478552514596	1.2381226741291638	0.46572376442280045	-0.5069971189370756	0.4654492291800837	0.672350510280907	0.015003676353979778	0.9041773098063495	0.37824277162181363	0.2666425405444749	-0.9155939114353373	0.3905245301832555	0.4892849891667838	-0.07618824586510084	-0.05912996983318401	0.26479477896010306	0.98665921511425	-0.06781110207631702	0.6673145979933628	0.6634623593651037	-0.2118945095379366	0.3073420286701475	-0.617883385803046
0.3152820870318835	0.2169040186127281	-0.1581439636786831	0.40800496597146074	0.029525136907592377	-0.21974997631254642	0.8877631000681945	-0.26398530324219294	0.03709952387118531	0.3627202186831807	-0.044582186172616146	1.0481298136761423	0.5648477401074607	1.112640557185371	-0.6379092854982393	-0.5352247856865885	0.0701774992855904	0.14435664532513054	0.932446870312182	0.018517553044644215	-0.30821952911683786	0.010826503033085865	-0.35297286645532056	-1.2543657187045107	0.6202954295435037	0.0567328195828797	0.1464984885339678	0.43803159753921195	1.2124824148807334	0.4652870156227018	-0.4035609789715224	0.4504952712612636	0.6412548154051384	-0.02925767598077521	0.8407933381539255	0.36887716236906043	0.21200500294564315	-1.0192982607698944	0.2963731029444706	0.5118239732156421	-0.09532070040401845	-0.23254450614113678	0.2780914516126918	1.013079510513937	-0.12610255340616683	0.62355699369475	0.5668909034303058	-0.16274178048489935	0.32845877428729814	-0.5047705267584927
0.33855063248434597	0.23825582406942267	-0.20711894747617904	0.3076234629869337	0.02694354999775722	-0.22227546081017557	0.8949745506424318	-0.18987342697059806	0.08971686516951512	0.3361976601429033	0.03899615218633244	0.920041979678474	0.543016648201365	1.0958484431507312	-0.7151510601803827	-0.5657470496332354	-0.06738622618121493	0.17518035165523277	0.9417311406679951	0.05812188903929213	-0.35227583278219105	0.10705867142656764	-0.3845313449117908	-1.2069383528293756	0.6254373905649091	0.007413233863887807	0.10852633975424668	0.4398223860073019	1.2138602561499046	0.4724516432319555	-0.419246140084525	0.4584514931610283	0.5919243153348162	-0.07410002324490161	0.7651102060200035	0.36046198678594105	0.2004242716398294	-1.1161341838532888	0.22193388938222686	0.49115391670118225	-0.11047630848313203	-0.34992505975338967	0.27735871445420207	1.0068755315041478	-0.16114833046915697	0.5337849141620484	0.4745989365354302	-0.13398440167255407	0.38365466403613324	-0.40700101883825085
0.43593664871388055	0.17735517249506816	-0.24268359048124838	0.2034711451363473	0.021172646625675216	-0.167617534162083	0.884950503728313	-0.12657052289387005	0.03727644922602598	0.27685361580685564	0.12240400484440365	0.8708216338002215	0.49623618603483777	1.0371432596544918	-0.7466396642483826	-0.6022266567823332	-0.11398975455131159	0.25573438863889447	0.9516721881056792	0.07007604884812643	-0.30953841788774206	0.23360668779415614	-0.4056188097545278	-1.1066288234777448	0.6255690672680625	-0.005296613244692053	0.17823066498885118	0.47393629904875106	1.215178700368072	0.440226814567391	-0.2817003521201824	0.49793778599595584	0.5397276133040345	-0.09499643670898292	0.7884956442202957	0.3856828668118995	0.15074132581571828	-1.2179519377332748	0.15368446660286264	0.47670631416671555	-0.1620678461548048	-0.3907376839647	0.26107885421158805	1.0007824697428713	-0.2285533447486133	0.4520006061100186	0.5274169869936446	-0.10539256710773422	0.337092308293366	-0.3095468993200665
0.5745728205221134	0.13645028597208786	-0.32192200087376605	0.09178507754501639	0.031796992746797696	-0.09475370038601605	0.7758693679906211	-0.023744561125062937	-0.11606728331946323	0.20902409710643374	0.20829871996170804	0.7274093939825375	0.4523864444856063	1.0100459290082857	-0.8133735124226232	-0.6394828637355827	-0.23227657907639743	0.3240649975632974	0.9673737540773161	0.05985797848295625	-0.30406284129590716	0.31618019251606677	-0.46001516490895666	-1.022222798279216	0.614404102021488	0.021600940494089414	0.15008204339640488	0.48065006892723483	1.2259645874417235	0.43598172750401654	-0.3507543730359719	0.5040807568333989	0.47275146402818874	-0.16641199034219958	0.8228919999411485	0.40719856009672084	0.09401448756493327	-1.3388768663045725	0.08245001737506066	0.4382852571022583	-0.19581883822854326	-0.4368456753615325	0.26242175755990327	0.9850709733042196	-0.22709687114462299	0.402873986301062	0.44731525112836507	-0.15638568878817188	0.39349480637613976	-0.22294921209172158
0.4786214768695466	0.08575329034061986	-0.34961308988202705	-0.014623007333084715	0.070050797232634	-0.04579793478594396	0.6991744518724486	0.055476994546127444	-0.10605151953958533	0.1349184785341732	0.22587739765316642	0.7564593657415217	0.36941635022454894	0.8853338225423186	-0.8621617651282009	-0.675624463049849	-0.2822443979539447	0.36004179507251466	0.9568033676929414	0.09473992633828672	-0.26697090365383275	0.40708035335380155	-0.4909918929043438	-0.9568315886542751	0.6290665760037155	0.05897758704618965	0.14534825111418762	0.45620897766629076	1.230593831798569	0.4371014178991729	-0.37230193995560246	0.540756644972313	0.39890333843020764	-0.23863407517456228	0.8568226269502631	0.4263706659122626	0.048719299098910984	-1.309839293008578	0.05515140017203253	0.4593188855718191	-0.20757998679439957	-0.46539292827849066	0.3125182600784903	1.000090464302662	-0.31993912707814726	0.31954148088466655	0.42480288950050155	-0.18388803319794886	0.3854069169981669	-0.10970594468271073
0.36256511338026953	0.03469524370340104	-0.41085071081594793	-0.0870360583065258	0.10017933180087688	-0.04793545182818599	0.5697999981560801	0.11548972101639235	-0.08434830012709274	0.09055065360752493	0.24213919003220347	0.7739089500660034	0.35591449833668787	0.809572379397413	-0.9263790534107509	-0.6873509213096668	-0.3034294673814085	0.39374253079558347	0.9179183156580348	0.12514360129546945	-0.2563519091071972	0.49102718205139534	-0.5138517381474659	-0.9273006804876076	0.6296435513749128	0.034839519842769284	0.13051447616956952	0.434885504731633	1.230212008820161	0.4854609156119475	-0.3897657979243987	0.6176920400969499	0.32674662844708957	-0.2624860823984149	0.878177772751013	0.395842506108805	0.02723055293554815	-1.456138041738051	0.061475976577281974	0.4289573879481138	-0.22067666430413807	-0.42972276827103	0.36647086899472486	0.9997338471655386	-0.3394358103524871	0.2651977419190622	0.3851082790493505	-0.20594794758335003	0.35209635723752675	-0.021945035339806622
0.2552638135464968	-0.033197622406743524	-0.4365248376306112	-0.21626463916853816	0.10667248499471386	0.08091604443888142	0.4691558677424581	0.168979041765628	-0.12932907649417902	0.03212582873158189	0.2992801464356461	0.7903740161020723	0.3063096262120829	0.7117418060447623	-1.0081461090853985	-0.7312322280272134	-0.30526239893838625	0.413154585476409	0.91070816967457	0.08149218108840789	-0.23115644607006797	0.5798481735801314	-0.5344859021854638	-0.8752704609746221	0.6211912252231956	0.03914232087799155	0.09218479541407938	0.3720405701645745	1.2359909799653501	0.486237048829956	-0.4061963650822816	0.71015927231674	0.288674618103942	-0.2898256058936143	0.9018470542648057	0.39349869379419	0.006946418135384229	-1.3502459526408308	0.07245752308843482	0.419379134334324	-0.1639112746918972	-0.3719155174239289	0.39263763569772625	1.0364505134662458	-0.3865673977625207	0.25130372253293437	0.37531115004063126	-0.24202949039529004	0.3168627654446727	0.033909328326466974
0.1685787201806806	-0.07742287205496166	-0.5299784920043428	-0.32925019518105414	0.16818222826585028	0.2359280737529994	0.3673345685242933	0.2680688135029139	-0.18671594947364362	-0.01829566649235318	0.37772317379195497	0.8804273693630658	0.2962440625846507	0.6566568325264958	-1.0997566300142538	-0.8001631586728053	-0.34801109702460176	0.36919282412662263	0.880594630084677	0.11157384199545484	-0.1897013353394607	0.6277462435914076	-0.5353635646776175	-0.8782447806708656	0.617339701069678	0.017691964859501648	0.05308470472990108	0.3411099961716401	1.2672660820309058	0.5012603730014843	-0.5033170260859061	0.7739407503747027	0.24763260347148153	-0.34903281375174455	0.8850344761352835	0.40143968882518183	0.011143655676637049	-1.2465582348005242	0.07936807154156847	0.37400685969328945	-0.1499984274243052	-0.3148509305644006	0.3692303289818133	1.0601675077741857	-0.45253790617412426	0.21426553361504652	0.345849126587418	-0.27446357909471647	0.30086342173547154	0.11960812017819351
0.025739651297968662	-0.06784265883712318	-0.5863028550833634	-0.4468946424529399	0.23303556226771951	0.38739540177890175	0.20239843328461285	0.35083857072546515	-0.2271582858923018	-0.08078497040253282	0.47053585762786715	0.9579425926569268	0.2655211622300625	0.6281727374066425	-1.175935074153267	-0.8538303026318476	-0.35986566248034646	0.36878989606727136	0.8358663726469086	0.12042874377818395	-0.18210148555825978	0.623398571770149	-0.5680046033463275	-0.8487713555293259	0.658998798311839	0.0633369704609858	0.02193171578412289	0.32107394765187053	1.2682194153441553	0.46499492247613994	-0.49894418910469185	0.8262614023565554	0.22547728287039098	-0.3906244297060611	0.899896810246954	0.36730360721357236	0.01034515427314268	-1.0921582725262828	0.10058489693607475	0.35413807155996163	-0.08464432211429078	-0.2582477241798061	0.32126127099685087	1.0289929422588187	-0.46022534401070414	0.19352015044613502	0.36343008508145863	-0.29637027753934136	0.2850120760797308	0.16175013399351096
-0.03852109900349202	-0.11530407302332235	-0.625641769846557	-0.5046426470917572	0.2768542310259544	0.4303778834388677	0.10534256916225278	0.42819058351245676	-0.27997841086656494	-0.15041511663946305	0.5441096338270243	1.0183445715845656	0.23863502257778055	0.6094301910255643	-1.2391015358722215	-0.8863014338799321	-0.34762266450864143	0.3438148570994143	0.7453984707270738	0.10830051708175017	-0.18341727389279805	0.6447347886572963	-0.6152909186827797	-0.85011338496747	0.6228118944236577	0.028303821605146974	0.07708950574763747	0.2952903723155263	1.3101616103813536	0.42774609169070177	-0.5177107118257507	0.8695065812356997	0.18731115105638757	-0.4364417573284297	0.9027059455936517	0.3841767540540812	-0.0007694616560206112	-0.9719698271469083	0.12192031519952058	0.3596142312201673	-0.04316451086992794	-0.17558064640303933	0.2609284240479154	1.0635018439128747	-0.46970194602167165	0.16600354282628477	0.40604197169562817	-0.3066855570408098	0.2710510834804948	0.18458235838520307
-0.06720738028182552	-0.1814930256176332	-0.6905873088382174	-0.5202404413132402	0.321838275110566	0.42513364027041745	-0.03495998236503604	0.5105305168580105	-0.3569859557356218	-0.20581014909740686	0.6087647042883516	1.0745645752033952	0.21329461015275464	0.6399134203394428	-1.3024221477010864	-0.9301258245718682	-0.32202773622478026	0.27608684095982844	0.605515927542796	0.16937244551539127	-0.20943337148424632	0.6204499344752563	-0.6559546508095808	-0.8690174461183842	0.5943232760130687	0.042593159820103116	0.1305224090047406	0.3238066881551726	1.3191102338343392	0.3658084354220107	-0.5287549052805346	0.921248332451633	0.16738854265802244	-0.4888381635435575	0.9309834830798096	0.39109976098720817	-0.02060549317676639	-0.8243574442876603	0.14634064192131807	0.34286572126544523	0.013600214418093306	-0.09762880231383675	0.24403762106908258	1.0427554430824413	-0.4840419254548559	0.16463151298186252	0.27111653560002674	-0.33693394554481615	0.31778421829344344	0.16693521155715246
-0.11607569315175936	-0.30174201935498873	-0.7142193576621387	-0.5101923187969375	0.39495618613231664	0.43882550041049084	-0.16997505595368181	0.5496863951141815	-0.3664200304257902	-0.21290759555132768	0.6678426816146086	1.2534876323623454	0.1943524313013393	0.6197275068531409	-1.3273163347787422	-0.9650564642641832	-0.32639578984418016	0.22437019454032697	0.4905087604648458	0.18993143133483784	-0.21631110958100516	0.5548662360080363	-0.6995004896675711	-0.9053283917281094	0.5564659184142667	0.034597371335805815	0.19111908727075758	0.37242517808726194	1.336402652704816	0.30919382901948217	-0.5221541385936482	0.9499151930773067	0.12388361038783087	-0.5304019389857683	0.9036462689228044	0.40052780487155937	-0.0674857461992863	-0.5812445584626796	0.1722003398466441	0.3859693869382119	0.03007272663702269	-0.1684707451534464	0.25391494327050207	1.0525129788993433	-0.4973990709128978	0.1538118969241223	0.3368518537528238	-0.3769335903226304	0.3182278982329031	0.18032320582971362
-0.12675362502451334	-0.3641251258340928	-0.7571856065677045	-0.4838970334114044	0.42116266232871025	0.41581168271036073	-0.33441630195089644	0.5809956537891117	-0.25134933502514395	-0.19046905548253373	0.687269642021737	1.3538661768584848	0.1422927951319091	0.6606736146919596	-1.341852801946119	-1.0131593549488904	-0.37996235849556753	0.13669056462459098	0.400152249924567	0.1992672946597189	-0.25384015725713815	0.4817483726416757	-0.7360536978770563	-0.9626144378960705	0.5388195835554402	0.001992473357545385	0.17975918372816	0.3553883966137098	1.3385656420890535	0.2267223027314002	-0.45124566181851894	1.011242037948501	0.11767543578655637	-0.5512287511695881	0.8959471701675181	0.3426937642729556	-0.0734674380245455	-0.4570097974903534	0.17556374634015498	0.4034810550062353	0.0888501170575623	-0.13721403443134422	0.2445242040912739	1.0774028776524165	-0.4835759046940334	0.17077245166607352	0.3876628201967541	-0.4437625944916109	0.36589851116155736	0.22462438760469036
-0.16216043351780213	-0.42299999671694266	-0.778978062980205	-0.45465534140793196	0.4403201713251267	0.3673335426013074	-0.386452817330149	0.6140653825925708	-0.17103984457218108	-0.15729762928368016	0.6975674014089716	1.5307241957704052	0.07141147705073761	0.6788277295489307	-1.3170253465177748	-1.080966630128536	-0.4090595408178864	0.08399370370403211	0.3591519908072185	0.24359934934981725	-0.3246165066280032	0.4429771056001999	-0.7765368359706086	-1.0173592221283825	0.5064454281767202	-0.05270825316328657	0.21714750369819677	0.38644987225050575	1.3130344903267868	0.13647636961762227	-0.4173640036352567	1.0451232327347026	0.08509131656163935	-0.5319532741880318	0.8245512676213889	0.32731784986379264	-0.06328850865803347	-0.26317150942309825	0.17225629441516357	0.4402366933665084	0.11402065003456689	-0.28165615563642943	0.22290648096471136	1.1463690862568157	-0.5050725408247672	0.18159036623999264	0.40984256175741507	-0.46389810490744976	0.3599042757755199	0.23606586409932037
-0.10226381872841876	-0.4505033136408044	-0.8005638752016171	-0.43847616224242925	0.4391566509535066	0.3615223971593719	-0.5038386589686178	0.6271510796441067	-0.2097338422228404	-0.1498726933279168	0.7586768129830874	1.558599205092427	0.055603503244176254	0.7207820717627226	-1.2892984993833692	-1.102729635721029	-0.46982445886930774	0.0524495791842615	0.3065971605029053	0.27947072111314786	-0.4059412912266781	0.3998240925136696	-0.8570501373958663	-1.0549172648139602	0.4292654595626903	-0.08628852301614705	0.22120752734608334	0.4176479174373921	1.309476202475592	0.04411582121470659	-0.3759105312929075	1.0669154999849755	0.06452471012378233	-0.5301409693369515	0.8033305880567072	0.33238093662766677	-0.057252361655093634	-0.21789748430123934	0.17538453753886793	0.44439642910018584	0.1439771645102386	-0.23783331403370914	0.1560132878293738	1.1696580718133753	-0.4773157348006841	0.17644195978365967	0.4380500921954482	-0.5534603789684182	0.4194725024971441	0.2657354323461816
-0.07737138720077105	-0.4786573620285191	-0.8091176405720033	-0.4626058429973928	0.416267332382553	0.36163825575963293	-0.5761119791678906	0.6567557145445515	-0.2881738473494482	-0.13533670735370204	0.6379824038904404	1.5429671929927067	0.035243429813096305	0.7313974236264739	-1.2040209213703401	-1.16182239793033	-0.5200261121218099	0.056960608970039205	0.2833218001408469	0.27694646048536936	-0.46762100366837	0.3662480382950728	-0.9199876920185426	-1.089384883475312	0.3615063158184311	-0.06852924027687043	0.2087035961430021	0.4160582046902859	1.3048322685254874	-0.038858939837308655	-0.3926517763964767	1.0650417637736633	0.037367947896593125	-0.5466423783220015	0.795786911314539	0.37929569454558076	-0.005515544555400082	0.022971444771355227	0.1560622479760269	0.4721330820270791	0.13261413595998692	-0.2564872910897421	0.0542769956796272	1.1817762357922694	-0.4811886593797337	0.1431884602826152	0.505544149813825	-0.6609030414685841	0.5203026650785599	0.29003852986233686
-0.045551880522028715	-0.48194134016868234	-0.818015184515092	-0.42169079732817305	0.4260344807233164	0.3296635060646074	-0.6986164558873228	0.6875069233557598	-0.3310560168152696	-0.08256420118855586	0.5697459470951292	1.5291961877481182	0.04961322346575157	0.7446778160603296	-1.101182745746719	-1.2116354625706756	-0.595870466608375	0.02378782392802331	0.2378160874882061	0.32264784297322613	-0.5416484749467803	0.3249905698530735	-0.9890111632516639	-1.0875334747550898	0.2718141024030502	-0.11719321679867489	0.22015456083286522	0.4364275800763841	1.29982194631453	-0.06361452946834718	-0.38063714605042576	1.0575571522483735	0.0016332542824492146	-0.5274149894977166	0.7812393034211353	0.38524395572095743	0.03865252645412321	0.026881496373633868	0.1629031985965481	0.475439338312697	0.1602993733740527	-0.21985828619552286	-0.06727813642932062	1.1719864248743646	-0.4628868685738812	0.07465240012306905	0.5242020821352262	-0.7679201538155551	0.5823126397276253	0.3488137590669213
-0.06525477514711944	-0.4844649654155971	-0.8121095122213327	-0.43817937199546664	0.4137681286508851	0.3029224727145719	-0.7270304128969164	0.7160397219352956	-0.4074428582856008	-0.059712638578460785	0.5352220122576855	1.4575747096830756	0.0357331126780547	0.7502154401829887	-1.0047183178015353	-1.2414523807551476	-0.6235697792885533	0.04592112308229703	0.20505965705615575	0.33775476020791934	-0.614283026405582	0.2923678194865802	-1.0633686287305637	-1.076211026221398	0.1716534558381826	-0.09163284915485251	0.23755370184324817	0.39236797605454526	1.243232204317787	-0.13436922600398848	-0.3180655579211945	1.0503028093644564	-0.03196400497498285	-0.5193839860161169	0.8002929407078346	0.41028034381919964	0.07406493794302119	0.032323168942531524	0.16924937956699843	0.49015666626773297	0.1786781402207357	-0.22064331681373747	-0.15289367336158635	1.2050062397381947	-0.4815340480635051	0.044907905176917326	0.5997505817764559	-0.8651478240764126	0.6531494099597875	0.3139292653694645
[truncated: 198 more rows]
