# Supplementary material for: Obesity dysregulates feeding-evoked response dynamics in hypothalamic satiety neurons
Source: Sci Rep. 2025 Oct 14;15:35837. doi: 10.1038/s41598-025-19800-2 (PMC12521569; doi:10.1038/s41598-025-19800-2)
Supplement: Supplementary file 4 — Supplementary Material 4. [file 41598_2025_19800_MOESM4_ESM.zip › Fig 3_1/Fig 3b/NCD to_NCD_1st_MPK118_matrix_6.csv]

0.00339839554241044	-1.9620301964697042	-0.4968808622410557	-0.4062290706285645	0.40151535748981304	1.9699320956273536	0.7001227066646201	-1.1544779353054164	1.158607249470842	1.1026376563150158	-0.77927042425296	-1.699725868389565	0.7594509073740469	-1.340897021094404	0.3380564356714143	0.12048227088789924	1.3372750706735996	-0.5268676721684218	-0.982323103120946	0.21761670317530185	0.8525175848609761	-0.2998148464380424	-0.12513372611410883	-0.3732027000672982	1.0597075496555621	0.27511510380934906	1.300679259412288	-0.29991073987008987	-0.9482602287935966	0.08204453431692801	-0.18234278658216044	-0.032456304243256164	1.6868702834610574	-1.3346838923707118	-1.1027612109355902	-0.674100327735512	0.4983366631834329	-0.48043794494967285	0.444352503080278	-0.5908279802852473	0.466110491076857	-0.5101585034824799	-1.6436753086478055	0.07844537995545148	-0.5392634372255927	0.7327784452892437	0.7058094558695066	-2.8116019457011383	-0.45939266775963833	-0.5089615529042953
0.07849937611327143	-1.9267080093437512	-0.23616307069613204	-0.46404301740981857	0.37753232008889404	1.5855787616087587	0.5592452702496794	-1.5110031554765389	0.974617159128802	1.297310976683704	-0.9405418551096411	-1.6528953872627192	1.0378854926034422	-1.5635925502236545	0.5692859633043892	0.3158270410111186	1.8166707966458695	-0.7255382174530639	-0.9776828976551836	0.17609373446545787	0.9454944256778847	-0.25485799459758396	-0.28068297304936674	-0.22575788155617338	1.1649639176817366	0.1701134761488605	1.154181647038694	-0.2924726252456894	-0.8364479709523862	0.06797403121423276	-0.2551568986259969	0.004044987968503149	1.6849325455802433	-1.462468191476537	-1.0426701346680853	-0.8911014373860734	0.472439553612236	-0.43435874696891086	0.9622585706805614	-0.7372881143217136	0.43570417835602093	-0.43884181830990854	-1.5521813022727275	0.07941338146050796	-0.3822783970089594	0.6301510464158255	0.8751778355964868	-2.805118659545205	-0.35173529753012567	-0.5950863201129882
0.18070525175974347	-1.9938994599845186	-0.14581063604489058	-0.7192149217217704	0.280518604230045	1.2493896076897482	0.46907986183383704	-1.485855945048548	1.0361140329352279	1.371459770521336	-1.0553178126929321	-1.708393198273221	1.1637524161204593	-1.5667452782230935	0.4942321648571022	0.40796704252875066	1.7103514084839688	-0.8488071528859334	-0.8866316517206639	0.2638285095605171	1.1138988954827957	-0.2386450162283034	-0.37848681332702516	-0.055487354168126335	1.1257201572753952	0.0761925779509365	1.0496659643500992	-0.351521807716193	-0.834106204555369	-0.10843163484921105	-0.2739737266152418	-0.012065252770596046	1.5148657082184194	-1.4693010391129253	-1.0021610163952115	-0.8704939993601104	0.3402196202764478	-0.4743237868227197	1.185737628808082	-0.8007983077221427	0.3864415144878374	-0.3936648447212323	-1.5128903756656282	0.15220329855632483	-0.4708593173659899	0.581551028559847	0.8268359653959236	-2.8392007851069203	-0.3754664954116624	-0.502405769776667
0.30056008659120825	-2.0332823705824152	-0.2808356326740551	-0.8469070185966807	0.3489348071586114	1.3026402358306317	-0.02147468948521447	-1.5188006776704712	1.257988336563727	1.2976975796902033	-1.227462933126803	-1.52313672478645	1.1391425312300756	-1.5544424973674862	0.37759148089154404	0.4737801386873895	1.5801886783536534	-0.9405048327190055	-0.909501346296814	0.20224932984963678	1.1352892729713477	-0.12111538255942117	-0.3932092900460613	-0.01065035409463443	1.094930666426305	0.03521243280354315	0.8757230047815678	-0.3114969404269564	-0.8332285532286628	0.0036495154889304576	-0.3081763361510006	-0.14622108676476425	1.4920336755116514	-1.4892569735333197	-0.9904589014802999	-0.9792525516766799	0.3967851385747339	-0.45287290174938855	1.3048934290657124	-0.7750544034129574	0.5200002835064172	-0.33215129073822336	-1.5591190721675412	0.21918995172722436	-0.4785805181862621	0.573980053950089	0.8034400132808677	-2.7623454842694732	-0.4390502849355921	-0.5312792983905883
0.39275611658395554	-2.057675211120459	-0.29079839560637977	-0.9630437220054301	0.3198183987855943	1.2078988756587776	-0.382945622642863	-1.4260650465210507	1.2372804675091174	1.1527538770218477	-1.2926805671030581	-1.4362161282723394	1.0629400986729778	-1.5267513667080634	0.3285199076060389	0.5382919450640435	1.4611393121189482	-1.014049442921735	-0.8696476790703953	0.10162301893516161	1.1103914803938912	-0.18152577630675854	-0.42044589512555264	0.031023724872195412	1.047239472031589	0.02533525093648874	0.8230673411385707	-0.2777791060026722	-0.7845583166852713	0.03756794307404389	-0.23493400546191232	-0.20942432802722238	1.459743916097716	-1.5184955324338567	-1.001305339695099	-1.0044368339527068	0.4171709258561333	-0.4676445983874773	1.4125407619061543	-0.7592265796878056	0.488492697378719	-0.31218706679303915	-1.6381056863825947	0.27461145436753265	-0.45056431576959055	0.5442017079870258	0.7267395320634146	-2.7054311346717776	-0.4130567128560164	-0.5714236250509017
0.42296320578861163	-2.075716882395321	-0.1521499680853681	-0.9699104863815705	0.32922987021900907	0.8899148640682858	-0.4951744198930828	-1.5036831265260082	1.2429424579427044	1.0554700110115105	-1.3360373703530213	-1.3914044505221537	1.0301386802328791	-1.3644589982497042	0.29856851229753995	0.5421982933828443	1.4040709792284758	-1.0591136290312646	-0.9042947290856495	-0.0570105901868951	1.0937605883172121	-0.1415506844675186	-0.4591546333422584	-0.004153157154169765	0.9923506134907388	0.026506791489249143	0.7229806003283047	-0.26700027927294595	-0.750463436199586	0.1297343423933465	-0.23489652027517458	-0.3051779684226889	1.3879164746712034	-1.5706850906354066	-0.9961191724752662	-1.0354943309181521	0.46920565251705026	-0.5358220293945543	1.5039697214294352	-0.7867457733103297	0.550361389527586	-0.29377767678830463	-1.6762202185739614	0.26269877231620464	-0.458801957950628	0.6669408856318961	0.7311094212414279	-2.7109159612543436	-0.4128204555971073	-0.5491015723786722
0.3620664046963794	-2.078220923653707	-0.08706985669866288	-0.9929587278235917	0.26600758799435564	1.051362995962308	-0.4587816045318109	-1.4349244282161775	1.1924930200554016	0.9245276914827798	-1.4203297317823573	-1.3826083998015797	1.0299143483172357	-1.2225978700959852	0.301738110198558	0.5143542993812874	1.3464343679044368	-1.147331438081053	-0.922711927475085	0.03960910615153753	1.0696843133783906	-0.16699104354453634	-0.3890950022458716	-0.025524577992756252	0.9190453761429268	-0.016233288065183045	0.7096004713773211	-0.28555435913541966	-0.7765042595358997	0.17786498452987134	-0.18571274100846094	-0.329813450986581	1.2714063635619017	-1.5479017544864802	-0.9971574740964348	-1.0685267776366014	0.4787017350889811	-0.6003902180790291	1.5154033257835766	-0.7712194010505206	0.5458246288859782	-0.2950652084243965	-1.6412435742590952	0.2143812618977002	-0.45298571339779065	0.7561884342017787	0.7165346668257894	-2.674196895890725	-0.42296143681754544	-0.5621295968070259
0.3653984726248475	-2.038794737262577	0.047912657442259685	-1.0139223098126147	0.221061252114313	1.152191547825915	-0.3723859494312583	-1.3658981364467087	1.1475362079194131	0.8067803522940991	-1.4959928292589346	-1.3180577488593614	1.032950502377977	-1.1306418233081725	0.2698375011316875	0.5189635860959172	1.262619840459018	-1.2357161461460495	-0.9317204530120743	0.10119800973091697	1.0412353280397655	-0.14228445926245803	-0.30342144225779905	-0.08417208064578857	0.893462527254132	-0.036065036806207	0.6242730633177649	-0.33684604616546654	-0.7214222766167379	0.2200644047667858	-0.17543421930151895	-0.3694390093191168	1.2275092606452402	-1.5016678866758126	-0.9915704984168432	-1.0835977511465082	0.5013628952866722	-0.5949413263249625	1.521320249564292	-0.7556987978507261	0.5974552858557743	-0.3426511812219396	-1.6121122675878752	0.20987507253850624	-0.40588843103984296	0.822678997674819	0.6990785210580789	-2.6698678331034515	-0.40286970064540395	-0.582583974543513
0.33381747814327895	-2.0232005186648485	0.1574041660787207	-1.0489148757106301	0.20361313875843803	1.201744661807285	-0.22635634257777987	-1.295783718938422	1.1028657700454652	0.7078564027049418	-1.5687668418212282	-1.281420627059754	1.0184838179088243	-1.0584168302515993	0.23347836849353895	0.5092290942512097	1.193796659844673	-1.270019904899375	-0.9003639012101241	0.104429077453612	0.9855752396742097	-0.06670103543134712	-0.24042638162447524	-0.09985100562230935	0.8075763259366151	-0.10241035948798606	0.5879459124604315	-0.3693855528868506	-0.6492234008055913	0.25231287472339675	-0.17230732267445997	-0.37445893070295216	1.1603521915955382	-1.4458533185842282	-1.0419232673936107	-1.1156082802808576	0.5009773123996079	-0.6350532680413695	1.508162192036827	-0.6704492382685564	0.620987858873027	-0.33968433519522073	-1.567955121870405	0.17972048120950365	-0.2795302629248193	0.8687957834672475	0.6905204562224464	-2.6588074761563654	-0.332227198151601	-0.501289429222308
0.29308080751102894	-1.9877183195819186	0.20622347489455786	-1.0527243678239186	0.19981604946544831	1.2176478069431496	-0.05584045545808258	-1.2192523905437072	1.0274989091459168	0.645236415369321	-1.619525317421807	-1.220296821681266	0.9877322625000513	-1.0381211569986768	0.1998379231783647	0.5081219051938939	1.208153242757801	-1.309908209930196	-0.8612182049002716	0.10710988161130819	0.9773606874447719	0.03880021593229338	-0.22519893585270526	-0.14123657898696845	0.7855966808107674	-0.18443801792606807	0.5212166279521153	-0.4430535690145222	-0.5809669900321797	0.2271349618324816	-0.18593569329424847	-0.405749730492914	1.0929731178088986	-1.3662377817894504	-1.0683244530701175	-1.1405310908779267	0.5372356092058757	-0.6591302035145394	1.4939006990540948	-0.6408151839265998	0.6666074824826703	-0.32321786656574597	-1.5597594816962927	0.15171683034898026	-0.22512251172002068	0.6054300474669287	0.6800578783889402	-2.63540259774187	-0.26429817355956775	-0.4868624992463726
0.29137266259656575	-1.9752389379422923	0.2991177901801816	-1.1482644760492944	0.13929172612130827	1.2362534055730448	-0.08780924092650517	-1.1479372673749961	0.9263197604140169	0.5204771309595648	-1.732827093062611	-1.11855785188872	0.9496392209863036	-1.0010683135810505	0.14666559143914493	0.5283123697111068	1.1151301783847043	-1.3712306813732003	-0.8215772991288182	0.12146424457605773	0.9321647252238089	0.18896119245561957	-0.16587226695141627	-0.19322894058966728	0.7372162332213781	-0.32570180707680185	0.4168646252860639	-0.46428691336979816	-0.45610668892836437	0.25390215513650943	-0.15885119510615522	-0.46936934056746316	0.9711045546927386	-1.3246918575330275	-1.116335206255918	-1.2247872688206123	0.5276771003967211	-0.7354198316253928	1.6009828932541936	-0.5869097240031547	0.687146286914715	-0.29458721093142737	-1.5390099357311602	0.13191493603145224	-0.14407761046153436	0.3819452195119152	0.6425113366528399	-2.5826507619667263	-0.19771412779147002	-0.43546256536916966
0.24443423780681206	-1.98931081337989	0.3244557433999311	-1.1980385424554143	0.1062786495234939	1.2500842378840897	-0.07273853074609078	-1.0194639248114972	0.8455212104169914	0.3639241141380252	-1.762342376904111	-1.011362549047106	0.8590240492562673	-0.9354615134461804	0.058409607988196874	0.4530156209920295	0.873343517505346	-1.415268971645879	-0.8015103567188444	0.051541066024773985	0.8535710776398119	0.31459463385100916	-0.03671886190112554	-0.275180107077655	0.6422338391371523	-0.4759262393769899	0.3101568279540624	-0.46964890404839543	-0.3723700180808818	0.24407337850346722	-0.1262215923223094	-0.5170357021784475	0.8571067540202	-1.2597409180456358	-1.1689434809097965	-1.2593106808731644	0.5150482356049725	-0.8079219793910097	1.5745146281629565	-0.5374625686619078	0.7219016496896776	-0.27634217252477067	-1.5566863476589685	0.11344888379090041	-0.06068254090070028	0.38460561246341957	0.558886520852194	-2.5107353949130324	-0.14836968982840654	-0.36359089667515454
0.1822797230010818	-1.9952910987088721	0.36519241628399135	-1.199320496738255	0.0947404797383627	1.2563976459109214	0.05665652855121528	-0.9329747337076808	0.7142819619641706	0.25240411204110597	-1.751108746927073	-0.8987899519431373	0.7544709035398357	-0.8826986317047387	0.028735272227645242	0.3913486924048592	0.7540062952893017	-1.394615465126668	-0.7872873003263554	0.024385991687053483	0.7667161932010869	0.48806230137467776	0.07856597841357346	-0.4352866326929273	0.5219277130499027	-0.617599733110211	0.24730250163801698	-0.4812771403924773	-0.27144623938974843	0.2701295444943509	-0.09888103117271387	-0.5581894283926292	0.7829197781089937	-1.1729214496979805	-1.1987879046427352	-1.3116767619879526	0.5584150712983953	-0.8636499441860079	1.5097533698845353	-0.4514069607361826	0.7547000335372557	-0.26858200109922253	-1.5971707647514692	0.02895260182728381	0.04958307010242195	0.45006493120352936	0.5182054497204848	-2.4654982837092874	-0.05455741685894917	-0.3167907863358951
0.1232787256948491	-1.9857105443479512	0.4624790682193847	-1.2214273600708685	0.04911823222939651	1.181351534966013	0.31451030295522786	-0.784174814431157	0.5161242753101474	0.22453128237909362	-1.7172655828234178	-0.8827676607510929	0.6958106778091383	-0.8341311600014565	0.027684844675308556	0.26141413406324915	0.7462410523740413	-1.3641905869298712	-0.7646610470518016	0.11191943584213893	0.6939571124129037	0.5595180827844703	0.17910798916554635	-0.5420026782720985	0.43856918104862624	-0.7694140081381389	0.1850278421335203	-0.5058929089323582	-0.2118606469161189	0.2347481644426587	-0.060998211721329895	-0.5404808353329447	0.6541383644626921	-1.0879063555415995	-1.2275063961672708	-1.3180605929925224	0.547050536030931	-0.9346031403041023	1.4645447820397746	-0.4277657545533005	0.7445944260182856	-0.292581632480989	-1.576283988173034	-0.09334812479728623	0.14407302862465365	0.17924665071398133	0.4322357568302505	-2.5084373104913364	0.04515791247954731	-0.2728760524749936
0.031121749709276725	-1.9622663368940902	0.520334843854066	-1.2650494155286314	0.04782711129845195	1.1851817256458275	0.5528948445150255	-0.6950466850060908	0.37811887342343053	0.24517089450018123	-1.6557275771761713	-0.8696558367204628	0.6706848045592814	-0.8012043897575299	0.04273450745530383	0.12886629383351064	0.7708692858143518	-1.321192842753838	-0.7652047522069033	0.2841730215470838	0.661249313752365	0.7100563642266774	0.2793815757254863	-0.6690948873389828	0.33039391836496734	-0.9169207913734467	0.12711026498526312	-0.5496926731521163	-0.13948498244140614	0.18320760030650887	-0.08216542992786449	-0.5184641321453881	0.5540129114859653	-0.9973901156565503	-1.2182938284488884	-1.324052607045792	0.5024060503968116	-0.9668638014162887	1.3562396853997747	-0.394447526800681	0.7608958664129597	-0.2602483340780771	-1.5410545332526104	-0.20612200837416322	0.21372575880291675	0.19460441395685385	0.36835252545973374	-2.5468732175867816	-0.07107015389367025	-0.16188459636491107
-0.03410343320053742	-1.9381392997401492	0.42418654429025276	-1.2810505607064357	0.025230164463740747	1.4310802849722715	0.6517261109572032	-0.5633036988290552	0.2268596652939522	0.2792156540949585	-1.6511591265548151	-0.8519888081541758	0.6259877059374443	-0.8626756991479745	0.07440288022584583	0.01751236358927454	0.8165878091152148	-1.2759425267214097	-0.7239017258817906	0.4665980431600186	0.6203526110880672	0.7695015077201328	0.3881748774705242	-0.8231770662540818	0.260028105291262	-1.0876693907152528	0.140173128443069	-0.5746988334583503	-0.11001231507479185	0.10835484514300735	-0.04786802592914435	-0.503354747723561	0.4715781363149948	-0.9008216809775698	-1.2261133862777567	-1.3239146810513147	0.4463126668579623	-0.9967986409666404	1.2622664546112208	-0.32593226418333787	0.7480812951696897	-0.24517514744631783	-1.4770066495383407	-0.3039026874630363	0.26796481147866447	0.14714995387887359	0.300690421697318	-2.483371475909273	-0.0953187551722174	-0.049654738152973034
-0.026424891342536456	-1.9133596774725024	0.3876448072028404	-1.3234057275833995	0.035626717663992516	1.3227606499892728	0.6732231994409641	-0.532936509252555	0.13371853229734926	0.3386041114253705	-1.5962490960161486	-0.8461270415528215	0.5727343534901373	-0.9347648486518301	0.03910430217123936	-0.06448701054797891	0.8654858609561635	-1.18199125711019	-0.7076697662343748	0.4289389063185703	0.5871224624433549	0.8638312674613349	0.43435072772473154	-0.9652244542894237	0.21790060825440588	-1.2321571094982224	0.15643493829271532	-0.5913880121039908	0.010339628557899055	0.05621854002059697	-0.06917664008475603	-0.5291561599649064	0.418782318624737	-0.8493020097991957	-1.254703315999889	-1.2974631534852537	0.42700472327110256	-0.9858998139034121	1.1518259725439235	-0.2764235868837246	0.7721258791613109	-0.20243860581662299	-1.4847525552670575	-0.3454322296805028	0.33222528378036875	0.08493227799980994	0.21395723217681434	-2.4226253103410094	-0.08027890917273152	0.06720605870814787
-0.06727438466218214	-1.8900713459638048	0.3201108008394724	-1.339472614006477	0.05637938914003517	1.0909167831645608	0.8120697490420093	-0.5104726037469317	0.06967622267075921	0.36187885952300597	-1.5076797673288203	-0.8758381089228902	0.5064001197044591	-1.0058219383519442	0.03393784383514428	-0.17191748029480222	0.9097594846023214	-1.0842948471745757	-0.6964808322396733	0.39847847819849636	0.582738314946069	0.8846458859476218	0.42820138360876214	-0.9961324307774936	0.17451502476651154	-1.4240957283155817	0.20548984104950244	-0.5645003688072472	0.05357121249986234	0.05826870781426351	-0.06862009220950348	-0.527428064020731	0.3298412068432878	-0.7961527044595438	-1.2530184133376328	-1.2964402246776698	0.4063325470368805	-0.9884777174058336	1.0718766915369922	-0.2666176841858477	0.7288198983604243	-0.11610066564729002	-1.46187801404743	-0.39839443908532135	0.38416805768706397	0.004567903114652333	0.09370746779932439	-2.314209846357911	-0.2200241496641905	0.15691910560583378
-0.06907111853860703	-1.7969575705419651	0.1954063887909855	-1.3413393914503988	0.058302087277270445	0.9218916756574531	0.8365472036191051	-0.545176582559576	-0.033232966810171585	0.35507339950217337	-1.3818890006103621	-0.9172994874823688	0.4211172003278313	-1.0685283974588073	0.06295913035223477	-0.28860286692248555	0.8337829891892289	-1.025491881832672	-0.7447834046053721	0.49713596934049054	0.5867385886050768	0.8951795903020396	0.43454270374682624	-1.0211040670369311	0.1739265962127119	-1.5480334267027767	0.19712539267787652	-0.5502534277788389	0.04925664011818402	0.0843447740442546	-0.06145349130063793	-0.5428285343465545	0.26553251330795935	-0.7491566396723975	-1.2044104155735988	-1.2340332650736805	0.395145617321556	-0.95313863407917	0.9794017352833004	-0.41664814170614495	0.6934891434386057	-0.0763103866627883	-1.4861290199035313	-0.44413877373832855	0.335508452757309	-0.06643944157952784	-0.026930950545258327	-2.170224461105673	-0.21239599341714963	0.13675032446514024
-0.06813157644905962	-1.7176911626665565	0.1101192719539383	-1.3191530907797462	0.04053682259785265	0.875980216682056	0.809262304228208	-0.5840957106428443	-0.10785444994882556	0.3023931278877342	-1.2201095393449617	-1.0186386140009616	0.35863998826293936	-1.1010834090983825	0.05268840569552956	-0.4590252407692157	0.6920342119141205	-0.9686884620824229	-0.780002245036498	0.5088947623458928	0.5223394134767176	0.8580296510706523	0.4858881481493362	-1.0115005538266684	0.13261959529288622	-1.6731005579754399	0.21286143035754174	-0.48572001789009694	0.06823482791388087	0.1917934033621247	-0.002333223959263675	-0.5319256692177001	0.2101294340674682	-0.7467970463691394	-1.1870094284100732	-1.193194717196332	0.3392364995430509	-0.9001490869982465	0.925604041458399	-0.5273317945256177	0.6485286929368299	-0.03986833773970032	-1.4607136330860622	-0.46523665124733055	0.3137622467005662	0.1491957053398593	-0.14336951466918202	-2.0490411450700865	-0.45029156985081126	0.18576480586057723
-0.0689376112297334	-1.6009482225126406	0.10315289971768196	-1.2749338856774126	0.053573881239908604	0.772468704668837	0.916346476899841	-0.6567832529458215	-0.16714043092859887	0.280572505937119	-1.102067429461186	-1.0914674317255957	0.3188555040680403	-1.1453864870579487	0.06589516688472766	-0.6199419504862468	0.7370209191409499	-0.9910209274415956	-0.8267028298274829	0.3729046103184749	0.5084038768502469	0.8171913831504073	0.4541301560657046	-0.9838527274330259	0.05551141632797141	-1.7158612504794342	0.24024948954458764	-0.4739265517685721	0.025106626571628134	0.23169306622866953	-0.02620980661999502	-0.5152458822945071	0.1836003932152049	-0.7010388725109903	-1.11997475302844	-1.1143301065503766	0.3532817686131045	-0.7908118859810866	0.836760241784187	-0.5870737158954249	0.6164505282207194	-0.0204963000468972	-1.362114684978145	-0.49764648046187804	0.2846593567610398	0.16508743837761758	-0.21735755543833823	-1.9270684907399454	-0.6592420460203782	0.22916244112860262
-0.060838583735373965	-1.4739314290178243	0.07870917459815384	-1.2695855614525287	0.07226984834490806	0.7687761763579408	1.0146691122862415	-0.6680311528223767	-0.21204833586134392	0.23433728057293718	-1.018234458011105	-1.2239902377651675	0.25759333454479677	-1.130609282658329	0.06165850123405131	-0.7395681190969805	0.8636864176437488	-0.9828622303174288	-0.7941461644331568	0.3671601588511014	0.49340840302482414	0.7578389841658008	0.43737478398275853	-0.9265120089080975	0.010118670574116797	-1.7275396612694014	0.2755420961618632	-0.5272078138133783	-0.011334728914484189	0.29636145724164736	-0.011544498358468666	-0.46422595754215445	0.13196082959036204	-0.6817270043184618	-1.0352120079478309	-1.0836703631567057	0.3228967887463051	-0.7082504680000221	0.8089288848228874	-0.7145880366096059	0.6037753018538348	-0.01386229984042188	-1.2473732582422388	-0.5488127623684951	0.24716914561442582	0.15045572039541955	-0.3123403696416815	-1.8410444016936627	-0.6899622398860119	0.2282595122028488
-0.07037375059901406	-1.3391917967175022	0.06806171238733974	-1.2464747745202123	0.09026968219706814	0.7678425078142885	1.0062886369191808	-0.6373740155414546	-0.2600543998209147	0.12942943699360132	-0.9603009024556183	-1.3030788388385273	0.21450271345251673	-1.0645911701220638	0.01493741121750522	-0.8750910857689547	0.8717513804528112	-1.012255066079487	-0.7590428911645377	0.30740792415663065	0.48390233722314563	0.6460324171355986	0.41350998766362135	-0.8535269313724207	0.00512186972810609	-1.7432354659929643	0.2716006013750611	-0.5399632474217184	-0.03184802026703542	0.3590764382513246	-0.001011326301554824	-0.419852351263175	0.10846517059219037	-0.6817711364755485	-0.9921780125174606	-1.0215850523281866	0.29106876376838114	-0.5821701157484369	0.7345133312333568	-0.8910017772449788	0.5888610067536088	-0.026537640819804566	-1.1186814386549	-0.5397477129799781	0.2519243885360659	0.08550170788068687	-0.3696449641963459	-1.6992346148588897	-0.9802590857026559	0.21537986452865754
-0.08820508659067566	-1.1767027564181798	0.059198682350516674	-1.1944871456013504	0.1019588711813419	0.5953841749522618	1.0008844860796582	-0.5839812503347649	-0.2895998509213905	-0.02669507404396284	-0.8394168627680383	-1.4005200469289647	0.15494845142517216	-0.9158475859859866	-0.0055279521195116255	-0.9789924799377919	0.6671517785388794	-1.0928445174097183	-0.6880415277255285	0.16888321651582947	0.46783454101850175	0.5932645931621147	0.3877864674313062	-0.7801298496637903	-0.010731671484104302	-1.7520255290751376	0.29125418066749675	-0.5920748879655372	-0.017613031537607852	0.40106309385028915	-0.0006380354044546385	-0.3739765402262393	0.07245888864218317	-0.666318009459143	-0.9751018647172607	-0.9808717091157277	0.22307580823625192	-0.45177686756040353	0.6439396941262465	-1.0511742333466316	0.5353659452178786	-0.023291026417759125	-0.9590934633415795	-0.5452140744202891	0.2601200460256747	0.31481883347913386	-0.40800759069385534	-1.575678401730793	-1.0069683907103388	0.265333086024388
-0.05851031608717154	-1.0538725116296477	0.049504355516025944	-1.0425613191482914	0.09983003649836246	0.38675897273988114	1.0235360189655158	-0.4806779918514982	-0.32474868326093714	-0.20524969664873605	-0.7869011436243227	-1.4561712123734423	0.11932607536563408	-0.7962264266800154	-0.10900484693210281	-1.0789432291074756	0.5724140666066554	-1.1664613045590415	-0.6587937192343771	0.053671893647325164	0.3960362249642212	0.5359616156562887	0.38415994625823646	-0.6916043101158456	0.0008231635433280704	-1.7693904146918698	0.27246531095758086	-0.5982547036130963	-0.042721254864274714	0.46326811804335355	0.04125868164593862	-0.3521790025545913	0.042248451156887384	-0.6488098321731257	-1.005007555088858	-0.9521099880965419	0.18175920663532782	-0.3786403107374321	0.6007037718344898	-1.0610625944677796	0.5079739133569265	0.0076349128471983	-0.8240399097550279	-0.578729703001199	0.24137258914018278	0.26901622240691864	-0.43969625746832863	-1.376919084675772	-0.852667888951815	0.29884510932225916
-0.08704344823029234	-0.9485783106719659	0.10474127238069883	-0.9425864160854814	0.1220902198411579	0.11071796700931817	1.0695319245884507	-0.3875285639067659	-0.39372443253090555	-0.29370197032246703	-0.6321894629844649	-1.5280619924638466	0.07535736924853846	-0.6286286305140942	-0.21688743955944484	-1.1857731022880795	0.5417602144680288	-1.2309046329447928	-0.6063415072429177	-0.028276769647364454	0.3679915650053393	0.5190631343955231	0.3619736317353347	-0.5680146662032979	0.03830601684988576	-1.749503219184842	0.2404938119197034	-0.5746815058351741	-0.005747081364267448	0.49727262524174964	0.08054206606526651	-0.3083270924061082	0.010041720875178201	-0.6340511827276851	-0.9987175602526015	-0.9512315468113288	0.09543069791429866	-0.23759003447533006	0.5467946774802632	-1.1049285507425384	0.45891744934351647	0.03903166739071813	-0.7345077466830727	-0.6050365674326986	0.22245024546738784	0.19457486388519016	-0.5019802560929012	-1.190151621296378	-0.7525731135799923	0.25500706306110726
-0.10471382681219162	-0.865260291475639	0.10499948074463787	-0.824716335176344	0.18386538067708846	0.036068789621064634	1.143981896851217	-0.29345447892559834	-0.4754752749877085	-0.37270117693409327	-0.513286485309874	-1.5580763075262385	0.056913003763030254	-0.4176535035908314	-0.29602258902299006	-1.2769372475955914	0.4509338471499249	-1.3149087017159709	-0.580308011251039	-0.10853769740450592	0.3040877606786536	0.48915329504368177	0.30689256973212703	-0.4537600870246277	0.05050864654929425	-1.7520616173106665	0.16204477165077458	-0.5480754884395315	-0.04612169322869055	0.5191111856254402	0.11367085036788278	-0.2130401092777927	-0.008650191965527208	-0.5821284036836799	-0.9111037854608226	-0.9460901210269134	0.024987895797358894	-0.15156009468154616	0.5119513456281516	-1.3115447106755584	0.39068124710158625	0.05035844199432009	-0.5634026505631771	-0.6490589982320079	0.19332473209171414	0.09130962671500042	-0.5548794626358343	-0.9932820062527006	-0.7210175435790112	0.199944921939911
-0.1144898059245469	-0.7912320133097046	0.0674204390609697	-0.730951103612435	0.2630926627558184	0.135911387714363	1.039429476469254	-0.22816318500066274	-0.5803737546474198	-0.3950979620750364	-0.4359817046118308	-1.5997664889824326	0.055780274814650956	-0.18080560233560927	-0.36952682488585364	-1.383725934351949	0.3099177601318739	-1.3860774630095427	-0.5239213644623855	-0.1120546331930237	0.21060725990953152	0.4962458943604813	0.2478586262071229	-0.4045242247015041	0.05773817204145273	-1.698555652678215	0.11570615882910337	-0.5627487528147791	-0.0526082437221568	0.4539176435517782	0.14412943053382493	-0.14668456294669732	-0.0489471540576252	-0.5714987536301612	-0.820944388842668	-0.9455570303628227	-0.0735032631410571	-0.06044973679680654	0.5176465412285076	-1.288686165798038	0.35064457025100654	0.05826884844594264	-0.4697740843757064	-0.7252646320111512	0.18009040323883202	0.03995042016793503	-0.5520383750119899	-0.987997718791636	-0.5435251433212088	0.2325358227586125
-0.10486480236708573	-0.8111352776510543	0.08396656515637488	-0.6330778659844751	0.30457861558850696	0.2575732277246397	0.9521590801261842	-0.17498429074356853	-0.6413538408117045	-0.38692941467968117	-0.41260332547525014	-1.6234628485918745	0.11103875034119462	-0.009432890664381544	-0.47330545021613013	-1.4737264904080907	0.33463965603899737	-1.4384929150804624	-0.43291370323895445	-0.16377536254883124	0.11321228971904343	0.43337223171137323	0.16184131216554715	-0.39530425922410756	0.04174700348555731	-1.6481880756711427	0.11857574907801727	-0.5730029877182178	-0.08019751465362024	0.39906642245762197	0.13031151665231486	-0.06978973900960238	-0.027513882333400453	-0.5795184267077694	-0.7635399738488837	-0.9989894267145243	-0.15575572444050884	0.036789035691603696	0.5192361892312441	-1.2086996703164503	0.303230484738109	0.06091984603201828	-0.31291311699726554	-0.7681277386549951	0.18959478838023225	-0.02950140875408801	-0.5786384619885109	-0.9907437602341975	-0.5192699605904482	0.2773121971069583
-0.08837477812344963	-0.8445159949824029	0.056008523602979754	-0.5550392688110717	0.3391482619873645	0.2553367437003747	0.8600517955717779	-0.09778460987843826	-0.6922154987375908	-0.35783816199396445	-0.42351315021198344	-1.6756626536832613	0.1426132553632372	0.09814613867572469	-0.518043783795707	-1.5100332703063963	0.4282634090325896	-1.4418510150747301	-0.3804003140917985	-0.06947252432441393	0.04358985747662773	0.4146177605363944	0.042785123620027087	-0.4147671118584878	0.01886478857990073	-1.5361802457436118	0.16602339385732406	-0.547697860014509	-0.0753990523984579	0.2882159707173223	0.046489300123534506	0.0011248153974227377	-0.002836373513987239	-0.5911431604398643	-0.6529464007596724	-1.0035855761401922	-0.2352086782243763	0.10102139409605652	0.4666739147596511	-1.1051984124006238	0.2391142014379442	0.040499712015582175	-0.1902120374561648	-0.8104954562933108	0.19293670203238367	-0.053237503814576224	-0.6212540982360759	-0.9084806951302473	-0.28275522345752047	0.24274078327745202
-0.10420974314130664	-0.9013490625408671	0.010278369228776526	-0.48724840325486635	0.4040785856150283	0.2017627854827512	0.7319197255865937	-0.020971940163543472	-0.7614440803722167	-0.3639801613713873	-0.38567129928778177	-1.7431211511561338	0.16050907316963617	0.37706633082513286	-0.5695725150944642	-1.537839395860642	0.4879214050610397	-1.3547494646642118	-0.33297186849296223	0.12796743895856394	-0.06983497058089883	0.3686623350454035	-0.04544706502409298	-0.38430987861947186	0.030017041981085995	-1.4490471343596312	0.15823142634503987	-0.5548335389421603	-0.033276371517540745	0.1833493077355817	0.030698343114738003	0.07378396163136428	-0.004237146612229412	-0.6344640173528923	-0.5358055690311404	-1.007033592093387	-0.3205836671373616	0.1339050175201556	0.42002963694706585	-1.0980507657790282	0.17879821297857915	0.03811842770466322	-0.14100280292671133	-0.812822076381343	0.20335784472961255	0.07837733335394	-0.664947915722857	-0.8017027670717057	-0.06571209239437778	0.21976846859053484
-0.06325544034553701	-0.938524312208948	-0.02700758919504499	-0.4204294124412934	0.4063399116787367	0.12968594594127042	0.5513873116037508	0.01429771281339608	-0.8246624388408849	-0.3689586104098995	-0.4260622825910857	-1.7519548979062969	0.16954449397808086	0.6241359691690895	-0.613117511809524	-1.5186535564608685	0.4895873481374239	-1.2027349831848329	-0.3492263707562544	0.2420691864226448	-0.14151476270521884	0.280547027631136	-0.23059419877613738	-0.3627321546276871	0.04957578051556196	-1.3660739654395821	0.16382209716387647	-0.5549606174275827	0.03794574802256055	0.10736648066934387	-0.06837765162589031	0.1008885513769763	-0.010967438746265063	-0.6392384997837348	-0.4624325304143106	-0.9993271445378953	-0.3716075221973554	0.1379577223655614	0.31269209771345596	-0.9603610731334639	0.12374450116219923	0.016640733740903656	-0.12693112039180382	-0.7644573047128856	0.2096227571713058	-0.003872144027627078	-0.6919035538218162	-0.6507448696184986	-0.0022023442078398458	0.18394912762512133
-0.013936343169520592	-0.9868586509960554	-0.09937814001696846	-0.37164790187788127	0.4441427206543051	0.1476018561028874	0.41316720470151563	-0.010800298551737175	-0.9058866969361692	-0.38071907386755954	-0.45005389035233245	-1.6826414243144712	0.20961915088202762	0.8055471049148993	-0.6060701860831064	-1.5147696898613519	0.43178833977362474	-1.040307617940703	-0.41818299131362424	0.23907628513776782	-0.2531437699644588	0.23058237962299616	-0.36798537193827097	-0.303274085372357	0.01978921952164072	-1.285177416701058	0.13174640181896394	-0.522726937628905	0.06376295762625388	0.05991612262447937	-0.14675937419509388	0.11207973464426577	-0.010208538385077324	-0.6173088370337365	-0.3457557549191011	-0.9892613590244483	-0.44399288504081014	0.1204729641755536	0.288493149022977	-0.8056657587428786	0.09197807165960291	0.04108054191953687	-0.09001733296404928	-0.7612139302583001	0.1819728510635062	-0.020741688936598744	-0.8057488311314218	-0.5403819643247597	0.3103562637175148	0.16660346468206547
0.043158618949469596	-1.051661167064313	-0.20610202820804	-0.3542730385957094	0.45355065743053863	0.3867046596406369	0.310657218464297	-0.053516153754080795	-0.8586981670694269	-0.41906896971630714	-0.4795145224377433	-1.62162514145153	0.23752428695734729	0.9092993043910775	-0.6692781147580732	-1.4459606267921847	0.4257990121591167	-0.9089668017380139	-0.4906740341565037	0.2417714954604826	-0.3745785389015207	0.17011093688077833	-0.507733693302931	-0.2661817411968664	-0.006993051989615745	-1.2043036808828504	0.15013884649866766	-0.4874898216439635	0.09589378437865631	-0.0027854579060518914	-0.21346717322324976	0.15047376333456491	0.006772974331764224	-0.6110871795797781	-0.21319325503068381	-0.9444679506413841	-0.4435843922708916	0.06525395144282886	0.24214802544082709	-0.7940355837367061	0.08389432104918908	0.03181139569666543	-0.13147054273976427	-0.6843375283774188	0.10978693152641401	-0.03949771042031288	-0.8902531142304824	-0.28892135671556846	0.3275718239086968	0.10404599451998456
0.017837148610459153	-1.1041413406914302	-0.2785020885572716	-0.3816589239238132	0.5000601893453334	0.5180859288306838	0.23809523479610664	-0.12053839405331604	-0.7422014839609068	-0.40474455137823495	-0.48728507846201224	-1.5233595610296584	0.24557873598962404	1.0870112183562788	-0.6528644950682397	-1.4058343481066085	0.3945869317182834	-0.7523230986122144	-0.5284299572495531	0.15350760133295224	-0.4017235529582903	0.12604760119780534	-0.6837368481147517	-0.22928335160905858	-0.01794374383218841	-1.0836233324117235	0.12254167610233138	-0.5459388496079868	0.07509069825507544	-0.04784113977607081	-0.2828255556906872	0.2399981091065971	0.04797312192204284	-0.608788679973034	-0.05419945799550099	-0.8691171988723942	-0.45428290671783544	0.06472037266786475	0.19563893029304097	-0.8022068297517257	0.07096759313011802	-0.06412419673286673	-0.11434940191374784	-0.6152222209164798	0.03961615007994627	0.009441049757123532	-0.8960242187757285	-0.12376369843427253	0.3732850721799131	0.011991900996963614
0.04208432181918973	-1.0898996302688038	-0.3746208785937767	-0.4298338345386464	0.49680080815765904	0.6164545865293913	0.20156814047319252	-0.10101745774757878	-0.5839759099666366	-0.5457723397227103	-0.5707752576767161	-1.4096459936530843	0.2415047685875696	1.1829138726335349	-0.6725156281883288	-1.2611377885403081	0.35687717374639544	-0.5758873502881057	-0.6322580206326958	0.0074189599845533305	-0.5194402677189645	0.031386291038501254	-0.7946561312414756	-0.12894955022227825	-0.09078766708196256	-0.9891229366312603	0.08746345039263453	-0.6342627670340037	0.08762048063646909	-0.0442736578870415	-0.3886498346050225	0.3494275328482931	0.11127547184073623	-0.5969040669197344	0.06311662155528217	-0.7980112066241132	-0.4407160626038544	0.038123315141592264	0.14012767102267043	-0.7162029567682342	0.04993443433573641	-0.09399494195642345	-0.0977655674546897	-0.5194151260726191	0.04654171769635277	0.05712777339834716	-0.9440281871687457	-0.05284817903293319	0.37419635017856495	-0.09161211591144229
0.07410611223903582	-1.0704244431499919	-0.4491715575240384	-0.46951155224090463	0.4691940907092822	0.6706349580715119	0.1532699857613057	-0.11889035891544533	-0.45618647570772924	-0.6428080731152223	-0.6041923690057884	-1.206803021127627	0.22145112728763036	1.1995511885148173	-0.6559057287333095	-1.1428900143153382	0.4018713739705692	-0.418861177713236	-0.6296720240909275	-0.035615343915835596	-0.5620672182966874	-0.03794782565849324	-0.8901943425913664	-0.062352013721304486	-0.17090896480600382	-0.8427962773636837	0.03602113478017775	-0.7348291566056413	0.1397661517352544	-0.03917620003258944	-0.4402957009977161	0.4282085198207243	0.09218793164409789	-0.6336605367703462	0.11601514866228671	-0.7546435245159968	-0.46690178119727727	0.04251944313232471	0.08547256862936452	-0.49951116997245204	0.05506864835747656	-0.15865515081625498	-0.07713582104263626	-0.42992509516821775	0.026661055436152537	0.1233180131609544	-0.9548560833705666	-0.12023414862889345	0.4086097512665095	-0.12816972676044394
0.0530157006326349	-1.0179113494538585	-0.5436523452379657	-0.5351011817678568	0.3686851038488703	0.6324971871747743	0.07642394234639993	-0.10057314740813414	-0.33126546954532377	-0.7579202406957419	-0.6430785046590237	-0.9717266144391867	0.16318439071650787	1.1375094097777312	-0.668298921322765	-0.9720120650962707	0.574740192702456	-0.24971357552009188	-0.7080464912841011	-0.1222335728814639	-0.5871922039899367	-0.1434237212143829	-0.9643146213077969	-0.013181449067039488	-0.2430716894397595	-0.7166832188048299	-0.0013470143668841972	-0.8186209086375097	0.14827142608252775	-0.012478963560636084	-0.5310849006249008	0.5495396122490878	0.05690278178240153	-0.6532624191518182	0.11608286442080476	-0.708716310894838	-0.4808515872830574	0.024671830593306042	-0.04113726217758193	-0.45530923030865483	0.036625397941879786	-0.2143438444182569	-0.05771796649367661	-0.3148365491689584	-0.021560671615973144	0.160853696185709	-0.9848964858862971	0.027153992593161543	0.5244787487949811	-0.20740003804155754
0.02421929706734377	-0.9476815586859507	-0.6448241947117926	-0.6237802323224113	0.312922243393509	0.5301335675300709	0.03212693777531406	-0.010610244735003143	-0.2653211418252149	-0.8740716096287914	-0.6320468039404015	-0.7581614880732025	0.07856090236719357	1.16678628276772	-0.6721065282283067	-0.7784740815116356	0.6815079118721683	-0.034684094361561744	-0.7884955532120559	-0.1970438037239764	-0.596044725492178	-0.18567338650210968	-1.0518522205474405	0.1113891136925375	-0.3030676665536415	-0.6301049640420906	-0.04265905361814951	-0.8488337075612333	-0.003946714500725701	0.011436143512675584	-0.49868017820803406	0.6429364772050808	0.08869679738322833	-0.6740633356655068	0.11934553023670584	-0.6602105507206197	-0.5028419297245584	-0.015618510470413429	-0.11262636141246749	-0.3977707749998695	0.02194639416273562	-0.2507272188744692	-0.058531646998823204	-0.20440010452046412	-0.07101690111365107	0.19969046886563158	-0.9996104650726328	0.19277770078692064	0.5769076096507003	-0.3140966636808265
0.0018799058704566038	-0.856042672151219	-0.699663850742943	-0.7247556760500105	0.24580819263368317	0.4177733514098995	-0.01913455071690006	-0.013847717960381584	-0.1993973487134025	-0.9920447766391065	-0.6689752264529669	-0.39717562996108313	0.04336087867526037	1.244127258305762	-0.6612295416901462	-0.54510793709695	0.6981136428217048	0.18863274575827468	-0.814930871621991	-0.3806932946911926	-0.5478019907200519	-0.269002637364929	-1.0909619042290573	0.23071818050608633	-0.321365994543664	-0.5656134827418101	-0.16483113987043407	-0.8949433590979039	-0.0022955582471934745	0.02538213822646194	-0.3756109054648152	0.7543894143480504	0.11392044881644951	-0.6725074560654788	0.13527836124453493	-0.6406048392862618	-0.5143677530340578	-0.07517494194209948	-0.16959709278613805	-0.34369932328303	0.008347776385060499	-0.2823429380111097	-0.04069152865251749	-0.12333624201124298	-0.12150783507022231	0.15382757564723187	-1.0322667119431448	0.31061943205761555	0.5859963420233568	-0.3800477336498507
0.04769786745116138	-0.8168573207425283	-0.8082108464733393	-0.8022913116087894	0.16937780360215315	0.38600934819405747	-0.02435538767912132	0.004565480044125469	-0.13286521783078895	-1.0829250044910972	-0.6921663014489587	-0.12099263366472165	0.014144929544502836	1.139362669976692	-0.6930070151346632	-0.27004222105591275	0.6726661750050018	0.33651159563304833	-0.7623320572145666	-0.5480891051499469	-0.47999552567401277	-0.32319390286543104	-1.1555861646273606	0.2853565222100016	-0.327974565566803	-0.5017987460782676	-0.25950366491055954	-0.9253027699685644	0.005293021105773471	0.05327644899687872	-0.2790696235730682	0.8923652953040964	0.13674872740073735	-0.6633331523169848	0.11176122508442662	-0.673070341937722	-0.5063466422856021	-0.08275498176217669	-0.24266457480169365	-0.2535881533635845	0.04586650373530894	-0.2999500098857847	-0.032994416030754384	-0.05970779484601705	-0.1544528962162805	0.1759087189444294	-1.0545164734490362	0.4118994185804238	0.6312716705896658	-0.4865365806393104
0.04945716937182716	-0.7476309522902753	-0.8847746564142225	-0.8442080665563332	0.09886966625788722	0.329917396997145	0.03534431283442195	0.03717251563728721	-0.04031702164876508	-1.1106615254156575	-0.6914478746083458	0.14191981676184567	0.007326714559553074	1.027186453487391	-0.6778703166138472	-0.05733981126800706	0.648014213739766	0.4345758768477486	-0.7103506993264268	-0.6304092670833661	-0.456975717217169	-0.278474906544005	-1.1572640241710503	0.3326206969663369	-0.3338388798510728	-0.43203058475429595	-0.3395369681098993	-0.9055392908458805	-0.007174893461711818	0.0460972741891969	-0.17334277716145902	0.9953739181102872	0.19593605018026827	-0.6324070307748404	0.15245545179034964	-0.6733609238872506	-0.46043338698839376	-0.049866786290151996	-0.23852523153787458	-0.16725879647196173	0.010153981099972148	-0.25056645556704044	-0.004666011419827374	-0.06051294433316372	-0.22842759238455795	0.2025201394026368	-1.0459575475211984	0.5567646065852069	0.6476822685487049	-0.5539858867786637
0.052421780267928306	-0.6731362095421736	-1.0099006411227074	-0.9144664201851507	0.008086735320052435	0.17972743482539638	0.07678912668464935	0.037283109975974504	0.040464458955112456	-1.101346637750714	-0.6675973864050769	0.3023846050813983	-0.0712891600981443	0.8851601871098771	-0.6731526552689345	0.1665960639843131	0.7876080299550938	0.5509867109609047	-0.5998823679190968	-0.595889416751991	-0.43394110237136807	-0.29883294398973587	-1.150678147670754	0.36271295973816475	-0.26468206245128256	-0.31881637666768636	-0.3918135727738552	-0.9611826173018866	0.032010751111902595	0.026441303656869537	-0.08259523447231082	1.1154509359631923	0.2855175197400639	-0.6328414692565454	0.11704375524012174	-0.6818938561397462	-0.41975727540986857	-0.05877760378714656	-0.254314066109939	-0.05110103929125702	-0.0013281035690373727	-0.20227358387853292	0.04511529456528794	-0.01454653874664418	-0.28558862706619925	0.23919857484855028	-1.0160646547133168	0.7030255319418327	0.631290655547971	-0.6492509061997348
-0.002181461329380624	-0.6169254825110404	-1.0615859075303298	-0.9319864620506365	-0.04881685611377328	-0.10058279864769826	0.11623047863176339	0.04411138255723069	-0.027109803298578226	-1.0371911159288918	-0.7300583139614959	0.522204422661389	-0.1497421682878751	0.7251311748156541	-0.5431798998191485	0.3644146353060987	0.993717395904081	0.6667404320880175	-0.5479681041882482	-0.5385519232092737	-0.41825725282330667	-0.3144035943377048	-1.1486591603920226	0.37569416786270143	-0.20534761574324728	-0.2316893229518116	-0.47371785839675473	-0.9611902475602901	0.01350297436313085	0.02260802801219073	0.023610666726730595	1.1388800714327503	0.39563293925779763	-0.5910160885656086	0.1406628155336504	-0.6913257177135277	-0.4248922959360735	-0.04407026080181593	-0.2500132546631645	0.23195909126516243	-0.03490722940494574	-0.1349091445493701	0.0657294119352708	0.024936534406606398	-0.31036764454637156	0.280103409293563	-0.9904010931574974	0.7730019441126119	0.6479784338982665	-0.727277327014006
-0.04676541610190145	-0.553924845838736	-1.1524909006284996	-1.0001697206645712	-0.1124016953946168	-0.21448147645583018	0.12829888279021903	0.0011901477309216673	-0.16028700540943924	-1.0247249149184017	-0.8358120278047586	0.6870007357502045	-0.24130854726582873	0.53197303222656	-0.41907683561247727	0.6133870250677778	1.0526285898638075	0.7043116419009554	-0.4729688327676884	-0.4636644403319524	-0.4468623467405794	-0.35187653047517936	-1.0671585220138788	0.37049785285461734	-0.15896682268667467	-0.15011792420891346	-0.4793208651002163	-0.9474564760925579	0.03568022685444696	0.04048606095711355	0.08005121313833848	1.1253304751313657	0.46130796113255323	-0.5507875574300931	0.11454023495056362	-0.7249250657757027	-0.388329972958957	-0.05006182569825539	-0.28790445492997346	0.3292160328988982	-0.02295093014931613	0.0020713667753246346	0.05238538433114877	0.07071617264391497	-0.29755617059273193	0.2857607705127737	-1.048864840834352	0.8269876863758601	0.6475303888822633	-0.8276114957206829
-0.053599243491611284	-0.5735058890098604	-1.2004349402218248	-1.0508603295985508	-0.12504127989448377	-0.1968257481714677	0.14736208261329356	-0.027808060662664214	-0.28460737427915545	-0.9378040879929899	-0.9330479447352085	0.8135182544783783	-0.3184494009002566	0.36470014225063513	-0.2866832890407647	0.7194184809310536	1.07183688855786	0.8023668073984499	-0.37993094387966464	-0.3331799719382077	-0.3983717869991955	-0.28316811404368175	-1.0575236080381623	0.3263368388024447	-0.07787908945016786	-0.0858678474270039	-0.4819220600341138	-0.921000636055507	0.02266385883425761	0.04252567719239778	0.14108550495183364	1.0974493887577572	0.45869286055180175	-0.5009761785472597	0.12481354268746987	-0.7330610121998242	-0.37609517048601515	-0.10916012757676756	-0.3189151078967474	0.3443252859000604	-0.004138693736998567	0.012851617110847102	-0.0003395876177279877	0.11037918019457518	-0.33277120123097315	0.248775457572678	-1.0283148851315005	0.8797571842594685	0.5939244606116185	-0.9056421991084033
-0.12100795715402608	-0.6435872486538663	-1.27297137035634	-1.1303401255253767	-0.1282382025244871	-0.2454287182474685	0.12190887857906105	-0.04742208398855479	-0.36193044182189615	-0.8407272000868827	-1.0471119071086483	0.7726549803511192	-0.4051396374788486	0.24168441957699463	-0.19205493966267012	0.8096788226565245	1.0134239789215793	0.8859466046459404	-0.3162497363121235	-0.1719574355476937	-0.404193367863711	-0.2506934158636377	-0.997180667389418	0.3355522174397958	0.0002658174604541541	-0.01521592388091853	-0.47974004564575934	-0.8388363487752708	0.04142234175703653	0.07800001647343756	0.19361301667406758	1.0309482856358358	0.530026848962844	-0.4602696394780514	0.14183797135036671	-0.746868341608111	-0.33527364436167684	-0.1684503723400147	-0.3405718714741899	0.3906526204847025	0.01137268317521462	0.0769298131137631	-0.0784905921528641	0.1153387643763567	-0.3529962989516334	0.23742364979432615	-1.0725041630797203	1.016434620844286	0.5106425111821278	-1.0033024470927034
-0.14471361473611313	-0.8415512112403359	-1.3099812358542173	-1.1787571830603016	-0.12011159839777068	-0.2686194268094972	0.10692621679640676	-0.04961548314437649	-0.4201306553879601	-0.7466275294627506	-1.0077870179206112	0.7802455820385716	-0.43640271540336	0.151001100714927	-0.062082867883976045	0.835522755719109	0.9282186084451587	0.9770192609879432	-0.19113089851616882	-0.03706898610586447	-0.40092321908964434	-0.15147848744764086	-0.9369421762751822	0.30627890283898485	0.07845113397572945	0.031979742107699674	-0.5304066377172212	-0.817856745194927	0.060560792800526266	0.12308471512900696	0.2767888377425131	0.8895806463736872	0.6496169259278155	-0.41144100495482616	0.12222073012751848	-0.7177281945108752	-0.3260559162056874	-0.2795550855211758	-0.3633964630725398	0.38260139353596123	0.051943498830699555	0.1222463751518614	-0.15951930878730836	0.12496411581250495	-0.3697427256196036	0.22827332235460585	-1.10026088448373	1.1075969475100105	0.3764175903002748	-1.1334616239389885
-0.21346114468283636	-0.8287460023451863	-1.3613166355176285	-1.1469178762086032	-0.13420369394494944	-0.36764844030249133	0.09135608455657192	-0.05936173005269424	-0.4243800358924412	-0.6108417162255085	-0.8648226424488286	0.8182539397662485	-0.4905421913942041	0.009709310678222848	0.03477094116882681	0.8312003673708175	0.8370588027451993	1.004033037806143	-0.07981910433258858	0.0457973526341666	-0.4199409334298216	-0.10738038105947845	-0.8385440477772466	0.2502622033044588	0.16404396280399533	0.15247024068263804	-0.5656585239386441	-0.7675884363495944	0.3262957236316983	0.14778169267844204	0.25953344365795894	0.7885562346978143	0.6124851517948481	-0.38411008667962115	0.09815757783257713	-0.6601727215036883	-0.28816654674368664	-0.3541004565663418	-0.38401557452850976	0.42758541953354634	0.08645533757152815	0.15543104480095774	-0.22567444480809126	0.1150119215152379	-0.39221491520038654	0.16888199262948625	-1.0828292060359828	1.092502306519712	0.2475502246521563	-1.2478857841818651
-0.2682141141031812	-0.7586751236136124	-1.3717198616785695	-1.1197913948774747	-0.11241194978468183	-0.4960734736565063	0.08942594820437931	-0.057522652514491165	-0.41962884089769953	-0.5122099234983325	-0.692660630431502	0.8054671466946782	-0.5655917620244819	-0.09329479229548714	0.07910282125712638	0.7929502437226833	0.7499302296168803	0.9981221463205173	-0.016377581737461826	0.20749398033384167	-0.4654524926177568	-0.04695780195176927	-0.7789622553320961	0.1838023847036307	0.18087172068456972	0.29026595039913283	-0.5299290114270427	-0.7217728965914142	0.35560947563317646	0.24715310405471946	0.2002094836747677	0.6849137935782722	0.5983351438765138	-0.39358784924961376	0.10245577602025076	-0.5818108042395443	-0.261307814111129	-0.38620821384846826	-0.39117024223216523	0.4147860523320321	0.11616513602609431	0.17196056482326535	-0.2762609756747042	0.13139506228197168	-0.4016036412019271	0.18127455393168684	-1.0778211552735866	1.018933163017338	0.17942460026967325	-1.2894175908025869
-0.4017114411215822	-0.575959667200057	-1.3890377066244652	-1.0818203472947114	-0.1336117359730011	-0.6563897737917197	0.023029517503877172	-0.008572990702234556	-0.4058321509480833	-0.4017039810874568	-0.5346259690727957	0.9197313288122959	-0.6140920442045592	-0.14533640583906113	0.13913189989233093	0.7111441397117242	0.6616065234120259	0.9619627006537715	-0.018431593428069194	0.27874299078189474	-0.4840251657423285	0.0010570118960504416	-0.6869044358118382	0.18108566809079027	0.1638620797089046	0.36181367417161114	-0.5463653201495043	-0.698882676306654	0.3525309116470002	0.3529512586104427	0.09852615602045704	0.5693471264827434	0.5654233118835079	-0.41178653603081566	0.120917643400559	-0.4963091010032358	-0.27385453633501433	-0.4436043215022104	-0.36641178751237674	0.37949029734801437	0.11951189624421807	0.13880487752171913	-0.2931342419727306	0.15076192533487537	-0.38744492891586135	0.12712626387104128	-1.111539696232117	0.9628983289834304	0.10413784961445798	-1.3514444648816775
-0.5167860072473304	-0.4466191588689886	-1.3848784281733135	-1.0707936230092971	-0.1563182183379541	-0.746344888721037	-0.01810207499694321	0.014472108073386714	-0.40298169063384226	-0.3533789794071841	-0.5246679316093681	0.9946609842039047	-0.5818945801827791	-0.2359314349755862	0.16506663196711008	0.6932275771514557	0.6018873345719241	0.8721598637186055	-0.015306952507856708	0.24144674168357677	-0.4444706476732866	0.0020682135172575755	-0.6053957970438182	0.15295785762454683	0.10022768422359729	0.4317805785640969	-0.5430927177475185	-0.6772482578232567	0.3169036772850777	0.4663476958727898	0.0650769068505564	0.48175564978987884	0.551513642181725	-0.45786077933367453	0.08757008579994054	-0.3925805847237624	-0.3284027515702575	-0.5123204478215209	-0.3643490001828414	0.3127303479482916	0.15485647104514072	0.08914474880064335	-0.29507902155009835	0.17515442443696544	-0.35361018207857753	0.11538533483906117	-1.134393044932662	0.9001289186325054	0.043116396629793	-1.4274450807790324
-0.6235693951724912	-0.2532061922546197	-1.3119977202202142	-1.0127016455449016	-0.16305581871946745	-0.7367333021231934	-0.023637576724927743	0.08449149499143145	-0.3278750773741703	-0.3842848967211414	-0.5552177501013497	1.0131786428049983	-0.5038799699566932	-0.2904011219192574	0.17173661535843407	0.6629067473466408	0.5313457598997797	0.7879371479590065	-0.03685504803842416	0.24269409141759546	-0.43105096199714915	0.04631155310863315	-0.5531388059973449	0.15266630589977181	0.009646257231969746	0.46494502258153486	-0.5145405343025661	-0.6081656878739219	0.2477969247852163	0.568907260614256	0.017486567037234623	0.4101743129816763	0.4524937919765949	-0.47814990953041364	0.14244466529117722	-0.33293321627917616	-0.3344901818698058	-0.5376724223964284	-0.3684733231505712	0.253322035084938	0.1729409528148559	0.0024966383648808376	-0.3935407390447133	0.202095614560601	-0.3447247639823588	0.027940615033929455	-1.1642488492691072	0.8640192404567969	-0.003808091981298034	-1.4919834626742725
-0.6951979379807884	-0.07014327207374967	-1.2775688205765978	-1.0016119192327662	-0.18624239298293002	-0.7071030656255789	-0.017546359699610225	0.057221559930452505	-0.2423420167516445	-0.4083950814447528	-0.45653912944254255	1.045654285462836	-0.410709240984125	-0.34906844380217106	0.08600289305184247	0.6506435251090105	0.4734573600776537	0.6864428828086393	-0.02917976881383445	0.2241031678177782	-0.39825796591818785	0.08880037730769805	-0.48960682105033027	0.12210011097943359	-0.06715739713966232	0.5538227423801838	-0.41271678915548743	-0.5516791623714628	0.2546811006621873	0.6221629805654362	-0.060728178308861715	0.4321600587114382	0.35548264783418254	-0.49865146693118473	0.13446640303447857	-0.2673826152709694	-0.3379668105529177	-0.530926157861711	-0.38267751648526166	0.1490934381286266	0.21068373984981686	-0.026838229167247714	-0.40035999159167446	0.1973171036015283	-0.31546173061841276	-0.032128475134771836	-1.212104463776381	0.7571017386630701	-0.03686849837402305	-1.5680390136517492
-0.7237996953761334	0.1528942668948655	-1.2729411901579566	-0.8976296763877322	-0.23542268079022027	-0.6470954989542317	-0.010704566168802217	0.05061448016867889	-0.1340232413974464	-0.4051524799054156	-0.31697573531801765	1.0287661099715462	-0.33357750535659003	-0.38403623706137896	0.009503626457398353	0.5988107672949191	0.4500105225520804	0.6298246423422096	-0.042973343706307475	0.20529082118825315	-0.34660245558263814	0.15160102283360546	-0.4966382748201766	0.08830892798172744	-0.14859258234197165	0.6031525248427153	-0.35347831422529097	-0.45145446964436375	0.28511278653850664	0.6651025474018993	-0.08706458359033883	0.3774157317490938	0.24172486829381468	-0.4603902332098497	0.23071418939417015	-0.22417026729255635	-0.38831465448008584	-0.5345407773876908	-0.3361371290539566	0.11481263296566617	0.1942663920240396	-0.15768181711976748	-0.38867667619538054	0.18026433355835683	-0.2712761262535069	-0.057120448240788844	-1.2415055191682811	0.6431696515156895	-0.10453468676551944	-1.6410037279977192
-0.8186123438496097	0.2621051417881011	-1.2647165272061782	-0.8029080466660152	-0.30665585012296326	-0.6788816340432301	-0.018724187446684547	-0.011126859747711198	-0.06609989080270517	-0.4521798673009755	-0.15375487888743566	1.064737613811965	-0.25784493312715445	-0.42783369742070565	-0.03359596956803297	0.5393000321952847	0.3587945193720335	0.5904773001438907	-0.04348243788267407	0.23965444527089091	-0.3426469651820321	0.12299147072817207	-0.43843166050169546	0.026505709966893675	-0.26185237618285473	0.7114820613640574	-0.3143042155221617	-0.37228804152515826	0.2770807537917342	0.6755507005119785	-0.09717101805992026	0.3672981647427177	0.18053169321099136	-0.3678355941019795	0.3040569451873152	-0.16467434962442823	-0.3988377834442931	-0.49258038151791467	-0.31440901907009317	0.07356842207227263	0.17028532026188836	-0.20216487050139534	-0.3460851454131479	0.18661943426283895	-0.25629509019283836	-0.08599338000820601	-1.3304200453537287	0.6344965510988898	-0.05355880805209291	-1.65850763941351
-0.8953391190322634	0.4280517199367397	-1.2374515124304535	-0.6415472558287355	-0.3439092335399215	-0.7702854230277353	-0.015215242283520763	-0.08388896003182496	-0.042728939734564673	-0.49568642370316673	-0.029975476399780553	1.140673519303312	-0.22176300952016587	-0.4913605093414216	-0.06034327781677429	0.4845409751558982	0.3217728683230001	0.518986636830858	-0.055021055069619476	0.20167301490842332	-0.309298850881042	0.1103148943819587	-0.4626772864906391	-0.07128076106229755	-0.3494828880920996	0.8370736320308765	-0.3100068963351297	-0.3622789460144519	0.21940215917856132	0.6682247535271998	-0.17185995092395964	0.36860593397004876	0.11553927497122789	-0.2848408624603198	0.3976230052519577	-0.09216552949445611	-0.39807629963950025	-0.48174487731845766	-0.18977686058151166	0.04828092228186044	0.1343141806035086	-0.25678299167350077	-0.30812313788659956	0.2136623214857713	-0.23574843464377776	-0.08142715518502432	-1.3763902369697987	0.715605835377525	0.011336842090726537	-1.6692450847779086
-0.9943416510870151	0.6913428258397406	-1.179935878809394	-0.5359413411863647	-0.3542089526703526	-0.8248723644923341	-0.005665599667524978	-0.18990668130982638	-0.06544149992417905	-0.49753338838904726	0.0035904519177029624	1.1195057366771681	-0.21774006103484633	-0.5472812202664425	-0.08859688991292605	0.4351452186158397	0.2606175216584299	0.5142816245070947	-0.12907337419585366	0.1663240583435884	-0.30834541652331215	0.05850746688371633	-0.4721644154866788	-0.11031101698242067	-0.4296851873072839	0.9636826331664736	-0.23079291145352127	-0.24843798779904575	0.1389086287895453	0.6827764076921261	-0.21135525732719254	0.38114280485284935	0.07478917581166764	-0.20929428643301112	0.4833986827451805	-0.02818554400976392	-0.4083707614553297	-0.41579482129035866	-0.08866147900270803	0.0257744099999098	0.10270885249740666	-0.32020997207127005	-0.25791031786187285	0.20700019348039195	-0.22583479408441445	-0.1085261961507205	-1.3809969572577034	0.8127660992023518	0.02244430836317135	-1.7142268735001704
-1.0265256466484833	0.7492104909028916	-1.0809805972389888	-0.4638879776397151	-0.3320605188738368	-0.8512664763790803	-0.012827831629522623	-0.27720234124294285	-0.0908376767356217	-0.5520780841799833	-0.14302673916707354	1.0737839018373192	-0.23531905430285144	-0.5759433495554214	-0.1080715917834106	0.40968556908573345	0.25427594823873123	0.5658336097993277	-0.1547716082366289	0.1244148294597022	-0.2915419855152125	0.029085557872815786	-0.5226324304633905	-0.21011164047592215	-0.4785154153285032	1.0757859680315989	-0.17830671651679408	-0.22549380077757294	-0.0003825083936083051	0.6565061927879021	-0.24713234651845234	0.3650363467266825	0.05982329334090284	-0.14572079878758865	0.5656938123100549	-0.013365248603592183	-0.4467879524175923	-0.4081497336975207	-0.04748208558378206	0.0014256138001551664	0.07878865696843225	-0.35047736142272123	-0.25404970189103365	0.25408674763205596	-0.20797753128197152	-0.0948754223473304	-1.4273085150397837	0.9850764806287089	0.05150648253681559	-1.6936793814357736
-1.0639027022055643	0.8442637702212223	-0.9849058479364186	-0.4390329932937269	-0.32918556078644945	-0.8671696568129882	-0.033487161259847444	-0.36061958612372513	-0.10325726451631367	-0.5559303960737622	-0.43663688423236824	1.0030928951056555	-0.2705313296615191	-0.657467127358815	-0.08997911848405256	0.36388402399008174	0.23087406869722896	0.5755874272100652	-0.18925821391950917	0.020818374627292073	-0.2660264546131864	-0.04538107334324171	-0.5550384541270743	-0.22490459406913832	-0.5012583327331462	1.1090335438773073	-0.18330897761555948	-0.2472489160757275	-0.12915313839175654	0.5891007275305741	-0.30579062024449927	0.34569326355407803	0.04573542221727995	-0.029678848827953314	0.5814122801817049	0.03863285131428065	-0.5107867810890666	-0.4069888315003844	0.004625824931122591	-0.0035950129809304504	0.07043918647105737	-0.37593853118806625	-0.25816939262577665	0.2545280424358306	-0.1753591118825481	-0.06718803945489403	-1.422254380467728	1.0607995397975074	0.0537720208945731	-1.7192241936917718
-1.0881224253134065	0.8641986750529334	-0.8834031340655096	-0.3746819014355491	-0.2780261756965646	-0.9509975679535551	-0.05702451876381655	-0.4422960595451356	-0.08351067181261287	-0.6110291812704635	-0.6085461639504078	0.8680528033380293	-0.1766358763479039	-0.7396397875570947	-0.08891997963876666	0.3366952908979249	0.2163926024950157	0.6974593572769802	-0.18154720064607727	-0.011003805125482255	-0.2560366325296959	-0.128873954248607	-0.6270430741870903	-0.2746662187063002	-0.4653965915478445	1.1648530221802136	-0.16217197825538487	-0.205343814383722	-0.18039828908810607	0.5377895542736527	-0.28229869327637835	0.26310687571252867	0.043298570033830905	0.10008315773639195	0.5938251535309169	0.148569737986126	-0.5516620328929266	-0.4363333053623307	0.0026907101183430817	-0.032930687630282056	0.07820744843845694	-0.35595904714968063	-0.30611056084158733	0.2626351119819329	-0.20192766858164254	-0.02825862730031965	-1.3974765137521692	1.0094286511532986	-0.00897200064031981	-1.7555714282886545
-1.0691643874534018	0.8165262274061089	-0.7885121192106076	-0.277490071814853	-0.22417547932318954	-0.9955578178309594	-0.09648521249010836	-0.523363076698885	-0.09449412042552499	-0.6957009077923798	-0.5351492403937758	0.7585420182812135	-0.1529331458062299	-0.8022817009886039	-0.10190311421908937	0.2521562475438779	0.1533714994915262	0.7530535120275484	-0.19872588054853918	0.039705759061329116	-0.2863785425716251	-0.21223580349610396	-0.719724479651666	-0.30516658627354826	-0.40165549283243224	1.234282920739388	-0.14277793160357538	-0.1599188051238664	-0.2346825108088133	0.4968737763348997	-0.28219136375615916	0.16210843951644055	-0.004011711361561526	0.2491569018652952	0.5886223961839102	0.2726534528757697	-0.6057195017869181	-0.4412764144630613	-0.016854450167274028	-0.06942688326472281	0.1081303328105693	-0.39655302437602924	-0.3395514434352827	0.25205884142023105	-0.1998153005547628	0.013418740578100405	-1.3841115170024598	0.8869010045531092	-0.09677110448256754	-1.742627719222646
-1.018123420312477	0.6781618977540833	-0.7478336829315753	-0.19542935677513168	-0.18702195968220686	-1.0322186832974682	-0.2405355667403673	-0.5711579720729582	-0.14250018438509526	-0.6824363092181491	-0.5369254224666844	0.6842809823178115	-0.11979663187905798	-0.8758553068498811	-0.109470029975594	0.20735548088365613	0.11844663886621758	0.6795700227086877	-0.21864390014976592	0.02902824851766207	-0.3222085474805067	-0.27996953094109484	-0.8413481844292037	-0.39923928337862924	-0.3476035737492892	1.3642606297749678	-0.1221973644761403	-0.13761722459199885	-0.3183532971520745	0.44435339448737654	-0.28369408886993147	0.0363204557225005	-0.012316703248474474	0.38290841121774283	0.5229439987482468	0.38722000632902925	-0.7165710303236386	-0.48884922776402107	-0.01906744045769832	-0.13898706922123766	0.10743340786371487	-0.4292064298502443	-0.2949872711026769	0.21317023507361452	-0.2000161153250677	0.004402127212640305	-1.3889934946399392	0.8026986973774886	-0.19198826436661037	-1.7253497504750936
-0.9993700104772879	0.47326587597047814	-0.6974036892196379	-0.1698808022915031	-0.15695096081584275	-0.9815832871855898	-0.38176750621251265	-0.5363916641687859	-0.2414538949427966	-0.6850612189216214	-0.537225622253655	0.6248668400152102	-0.0012214588253236514	-0.9257061815475802	-0.11971848018703628	0.10501476253861046	0.06126757612609078	0.6091879608324714	-0.24356468658893893	0.03615314956246792	-0.3624205153374841	-0.35070721107472497	-0.9240711045941399	-0.436929745861146	-0.30707275167496895	1.4161182642496788	-0.18316178536114	-0.08561631990742	-0.39615214053532677	0.44416452159233455	-0.2774432696136551	-0.11028744943063784	-0.03500326860241333	0.48173821701520714	0.47985911135029535	0.459323966797155	-0.81155669967672	-0.5002280159492669	-0.03147921179245158	-0.18486142620101287	0.10025062359419705	-0.5073084149130282	-0.30221031433302753	0.18637936988958778	-0.22577378706558812	0.020894169956162327	-1.2752406617292869	0.7101779678981395	-0.28460068797117705	-1.6823320385420832
-0.9550505748587967	0.16508517334314132	-0.6477807363681491	-0.39667289582336707	-0.14136428791665268	-1.0283440276724929	-0.5343110666472919	-0.4713243617490332	-0.31968561890268293	-0.7041247378826706	-0.5271135078910173	0.559890094025946	0.10224067020415109	-1.0197951294229186	-0.1781496430484724	0.011667458502695469	0.022109172000825156	0.5729721409660308	-0.19470115926819667	0.0003293636117053078	-0.37253281781224473	-0.4166228284444249	-1.0019949019980205	-0.4625387049496418	-0.2707286016090852	1.455587065240745	-0.23908406311261468	-0.0518669933257227	-0.5198050757500801	0.42564126085233933	-0.3437566557200895	-0.2114398702636846	-0.04614185569597301	0.5815389905584137	0.3761174196749565	0.5701442895499363	-0.8464177834712887	-0.5154515743184614	-0.0695243700941706	-0.2394017297379004	0.11003320695901693	-0.5412368070888374	-0.2990601093654045	0.16574613310301195	-0.25359807156886804	-0.045652148169941065	-1.1360759983431952	0.7061372221079272	-0.3323491237727133	-1.5985663786046946
-0.9279710503309782	0.05189364558163625	-0.5899130004326272	-0.28177596273174055	-0.168934613933013	-1.089267105221032	-0.6681645648213691	-0.43762857252576587	-0.376549799516415	-0.70809801910429	-0.6332104244992806	0.504958137261116	0.2058924118551481	-1.0394204168278012	-0.261679805209214	-0.011784351242602487	-0.0074081173238454544	0.4702188650449438	-0.17718985106043733	-0.08033135572685293	-0.3340551392846942	-0.4847180164455658	-1.1446822999238992	-0.4758837047122034	-0.22786618635970166	1.4515451828616108	-0.3273161784851542	0.02646801409136515	-0.5915697854533324	0.41523109335243635	-0.3862287137959034	-0.34382832449448797	-0.02476168973354914	0.5544537834938736	0.23977939472377535	0.6103779716825729	-0.892661829109356	-0.5176312981670353	-0.09355934721901285	-0.3096174082869762	0.1413326066840137	-0.5909912171609213	-0.2571105822049066	0.09395071418090023	-0.2690163245977953	-0.043997491907366515	-1.005196595018283	0.6329730147508401	-0.45126963693277905	-1.506856692592041
-0.8769288354581963	0.10945130363444364	-0.5604671868774906	-0.40966459853783216	-0.19723218595388772	-0.9668237347635834	-0.800358047580248	-0.41234057637906896	-0.39656077530194145	-0.7470843133859915	-0.5414811723278217	0.49287428017781065	0.30241156641224237	-1.0695498154076304	-0.3571094832691092	-0.02427350193676343	-0.00554360981781724	0.3577595250488265	-0.172620997672721	-0.1565045683300088	-0.3071113222083522	-0.4823519520981937	-1.2457494473780886	-0.4758883253618813	-0.16903364129615145	1.4054334399157316	-0.33240083850258484	0.0849840495973751	-0.6596510149132458	0.36469545963660976	-0.4399270231172435	-0.4480883371435418	-0.0016205193289065944	0.5868766503590745	0.1118582983581273	0.6509403461900088	-0.9374150981441591	-0.5005462097028583	-0.1612545700001234	-0.36547214683842466	0.18890460365586523	-0.5893497516319444	-0.2941941751895276	0.09873229996828163	-0.27387400847188326	-0.0726032910269801	-0.8337163866565614	0.41082820452232305	-0.5631903959657062	-1.4586186712981244
-0.8370550684519994	0.2738640159525446	-0.5704758348892088	-0.3671894538882428	-0.21056767065227472	-0.8681530670062958	-0.8534795223897186	-0.34658361263379733	-0.37127625542311515	-0.8207311884386274	-0.4210484586447548	0.48933967449193816	0.3868590667480364	-1.0538219778751459	-0.469443590701334	-0.02859717251238985	-0.0029347979088469524	0.2118722770692846	-0.14295280362125848	-0.24006223897390386	-0.20555490717414746	-0.4737342208581204	-1.3407218533772196	-0.5089234911832039	-0.1197568227752435	1.3813522758941308	-0.40288592746968704	0.15282814536852313	-0.6729773851612405	0.31171397468778356	-0.504094643570754	-0.5377048495087399	-0.009958664149380732	0.536753281643502	0.05934597539188811	0.6512839559976081	-0.8785099967080177	-0.4849839249284777	-0.22744525978966662	-0.3978749198509671	0.21397447559605148	-0.5633514029269138	-0.22291832734917585	0.12039047952491602	-0.30528753924947616	-0.09008334041643704	-0.7372214560982011	0.12014163355124163	-0.6027069538460956	-1.3665551561135125
-0.8542076383125681	0.47839175173436865	-0.6314834292416297	-0.4016917865593559	-0.23612988412324265	-0.7920421799954603	-0.8738299609197073	-0.2927620009652333	-0.3720989231680177	-0.8771199805705583	-0.23985441004534694	0.5174571140225325	0.5089881663968423	-1.0053227011558736	-0.553353962204975	-0.01844206023721228	-0.05709955270034713	0.20162360643877877	-0.15388565906854074	-0.3258009264604168	-0.06446555498962386	-0.41823048139314006	-1.4170433504751396	-0.5100561138480619	-0.11340088298502767	1.3361775382064245	-0.4672697837134823	0.19579898606164087	-0.6818956237966427	0.21851472904186348	-0.5573383610716304	-0.6166680938433285	-0.02384519843525413	0.5247878601185966	0.03810456539206333	0.6954237826390767	-0.8224798851471176	-0.45805170511619897	-0.23948778217890349	-0.46558319736551257	0.26550409627427385	-0.5902915004843651	-0.1637105396427823	0.1112289716334837	-0.3481030276498949	-0.14704563947611093	-0.6183519364174018	-0.10626792969679517	-0.6649181308845554	-1.3296526637175625
-0.8626635171184948	0.559074536854782	-0.7175975952928685	-0.20106936531803013	-0.26267383891579865	-0.7619396556783266	-0.9022251361721867	-0.12868874118242385	-0.3971896476810398	-0.9310883884605194	-0.03225894479646646	0.5044157142150557	0.636607668656562	-0.9144211300922643	-0.6901970166761061	0.014666203572451037	-0.08081701231336631	0.272323806845494	-0.17564344849481484	-0.36713076508323644	0.032671881124095296	-0.37792695732086423	-1.5151147963864235	-0.5988304021269408	-0.08823237535848995	1.3005017396559047	-0.5075380634063466	0.10682614984133824	-0.6689530793095197	0.14302666454816815	-0.5752138005063843	-0.6906694541470023	-0.044070402157516876	0.5202490405930723	0.028342560701359064	0.655126092132303	-0.7057743888091361	-0.4302442883034563	-0.27174011295568856	-0.5347196417717361	0.2856091360558226	-0.6093321930527323	-0.05829766187229839	0.11323387357424804	-0.37773337410636154	-0.1822799629200243	-0.5445842122397606	-0.14167686730902612	-0.7322033544460598	-1.2361919958635448
-0.8416517126191874	0.560243711136304	-0.7723824798528804	-0.1482287437417404	-0.32275687390565294	-0.7361830264538003	-0.895626558297485	-0.05732280813027102	-0.43961286500983576	-0.884431266976667	0.07115367255425357	0.512836555258726	0.6158104381737256	-0.8123263053439744	-0.816464451237308	0.007941434088190032	-0.14632416695265751	0.2604030532302898	-0.23285368389553973	-0.45927522081918326	0.1460507122847816	-0.3697440974932319	-1.581754710567677	-0.7031319441219365	-0.09463880721744536	1.210775173003016	-0.549277427282325	0.158166412880083	-0.7452381156818803	0.055318945807602514	-0.6675682805485901	-0.7446101327012034	-0.05279961771393712	0.5302732300078686	0.026120137918693248	0.5922970522034668	-0.6088335043339488	-0.3822874541497922	-0.19996187302109286	-0.618729113358085	0.2725844720878964	-0.6272036549142384	-0.0001362783848652918	0.12246872181500486	-0.43458047683695594	-0.22973191124191294	-0.496217551809656	0.03098819223040126	-0.7403263852729243	-1.1155885251567992
-0.8977110572955155	0.5915546867292159	-0.8450530442024279	-0.05815543094366897	-0.3899009886727155	-0.7212340580247527	-0.9717486273703564	-0.032477879689997505	-0.45482900975798934	-0.8099421648033106	0.1393495706563706	0.48581060373510676	0.5999851415649751	-0.7625899718502136	-0.9310856590120714	0.03551624583109421	-0.1224414867481807	0.351001562053034	-0.27054503509825195	-0.5059610365050341	0.2007698210548147	-0.3032313092148576	-1.5976010383508268	-0.7906144565292601	-0.07963483607520527	1.1773162232063576	-0.57043766122131	-0.0962110169408538	-0.764363819529516	-0.03810518520211755	-0.7947204783941846	-0.8125134827278636	-0.07189737507394753	0.5113150923084933	0.0676694337989479	0.4726723641974081	-0.4263794316255172	-0.34379570478495	-0.14034631784444432	-0.710866183117395	0.2431813660713308	-0.6261765678351959	0.09997373125398899	0.14772900579574383	-0.4901044898467438	-0.3241285218055122	-0.3995298442337205	0.2601461518687952	-0.716073733869939	-1.0016553841112352
-0.9773887183238269	0.7571891640115309	-0.8936062766890277	0.09216409035768094	-0.4794241444856026	-0.6545717971352006	-0.9617164506663108	-0.06407555209593127	-0.4765148395327481	-0.7719094081305378	0.2786257223351588	0.4661394659217744	0.5403463545656787	-0.676574236478508	-1.0472754508653555	0.0018199525653265075	-0.17403876599939752	0.47719733723995866	-0.2892177579032108	-0.5505986891660914	0.33878344934321103	-0.2834266704194916	-1.5795401582030575	-0.8163417944085184	-0.07656639477867018	1.0427716768512671	-0.5720796513011354	-0.050732734604139317	-0.7800290195875142	-0.10817660720029795	-0.842598894106526	-0.8667150923802798	-0.08237125935505858	0.46882683797657015	0.1382919227959744	0.38633457500797674	-0.20254080099177546	-0.3057511328802942	-0.08703428025974966	-0.7905814920063999	0.23643313916133785	-0.5896967827126456	0.15744469227804442	0.1796388907035622	-0.5432466871631662	-0.35164686351302155	-0.30421067357580595	0.40001999930258664	-0.7015628974053101	-0.8898218854558648
-1.0718944247600808	1.015633807598614	-0.9189196386360203	0.27697341377487195	-0.5267190228468032	-0.6178531134737472	-1.0052124601985677	-0.10060708509658486	-0.47732210632142796	-0.6958288047966743	0.12487852972882378	0.357736773659057	0.3935244345921361	-0.6057159634683538	-1.076356834276843	-0.02379358988959757	-0.20257297407239672	0.7453577761353849	-0.3548525505617557	-0.6301670548914271	0.53456881597191	-0.23669326771053295	-1.6157741461899273	-0.8489947164217732	-0.10409489395115483	0.9495355292932827	-0.5841086957677628	-0.30600580415656403	-0.8361440433621375	-0.1281769805982203	-0.9023419047138859	-0.8868477195661209	-0.08943143668347037	0.45861575008230754	0.15976020161657295	0.2920123437343779	0.005857113748759313	-0.3238884470015142	-0.015570214851678477	-0.8776483124379547	0.2500619849399557	-0.5576754290056057	0.2515093468589027	0.18922893855540857	-0.5837604315824307	-0.4528548246942776	-0.3205052443994963	0.6255794838342739	-0.7045080972703943	-0.7990181852403587
-1.1169338016610009	1.3460070571052176	-0.9033779542541875	0.5789251446925755	-0.4631853855999898	-0.5230574296132361	-0.9866520167266991	-0.13014688818796508	-0.5080097950084296	-0.5834034034006667	0.0962628317532276	0.3124367004121679	0.3069767323741834	-0.510082651713821	-1.0453821230180296	-0.046875220603110335	-0.23309757200682135	0.9201180426145246	-0.42438428047013854	-0.6814498586995917	0.6420156251701259	-0.22653536122764129	-1.602525722786345	-0.879405127828714	-0.08359807612242083	0.8550304935968225	-0.560321996296278	-0.2530393249539258	-0.8746664757537215	-0.14510906633417658	-0.9255906697903402	-0.933626694021928	-0.1263310157965337	0.41937008388606534	0.1862787301193422	0.16838714573569263	0.15352658405351027	-0.33599094818586456	0.05040768740994021	-0.969613015719033	0.22618453839430566	-0.5435416253203444	0.2949819896656229	0.1968966493007452	-0.6497496902801416	-0.4404553782253816	-0.38841813819152443	0.6858503520121488	-0.698116494640968	-0.7362607484331406
-1.0601595066296776	1.6824315503934528	-0.9102881018986417	0.48548998896431234	-0.398417259621911	-0.3877777177998075	-0.9962500715272995	-0.1419608764398204	-0.5318812771538118	-0.47858510206606064	0.19816516193637035	0.2253003125125317	0.2312566109403691	-0.4533410817805189	-1.02266659963136	-0.1312977094923511	-0.2634148636813666	1.0135420330976261	-0.3719291331818101	-0.7189061474432691	0.7328007563299241	-0.15998211347973465	-1.5698485747990452	-0.8306551775336308	-0.06065067609273167	0.7779257873198453	-0.527832869167591	-0.24885378138928615	-0.9840859049099671	-0.19081271940444738	-0.9604585054464806	-0.9742727151605208	-0.19378870954617447	0.4412362011530454	0.26641281569881553	0.13298341767567246	0.29461976477645313	-0.3844781232732796	0.11644692254725357	-1.0537372066336776	0.21499398918462592	-0.5462176187024903	0.3224872878302876	0.21562235370971222	-0.6741245362605872	-0.4341696347323339	-0.37336492404238736	0.7310596059066086	-0.6745131288120204	-0.6743171187214265
-0.9998441485835661	1.7453686734343716	-0.9182534387013556	0.6140053579753485	-0.34543259310041086	-0.48110130382358857	-1.008525634801271	-0.10622951626117234	-0.6008929619883	-0.4016057090974144	0.296720238836693	0.12923497708321835	0.18096860202243328	-0.3838357605245811	-0.9391697388689811	-0.1973292117071541	-0.2879282044957195	1.2646253868952004	-0.30058239203936366	-0.7409545916519666	0.8022666777592361	-0.2084752315732275	-1.4821920808765048	-0.8028258723064337	-0.05789383420326118	0.7226830763526093	-0.5174432996975149	-0.398337521745994	-1.1150777781309802	-0.18214429764669904	-0.9185482708594822	-1.0065112885995993	-0.23317376044769555	0.4153487520859436	0.31208197758281786	0.09841260193181434	0.423736781111754	-0.3745566753643484	0.10879783676400659	-1.140142059792779	0.18684507301191586	-0.5988614032118639	0.3509322830158093	0.17667111197159296	-0.7508205267624101	-0.4078372703758424	-0.3655616757200551	0.8940061979591324	-0.6298016535073762	-0.5418879859690808
-0.8608281035544497	1.6505228138159065	-0.9547021760663453	0.7348173596104918	-0.37467042277397383	-0.6695961378291143	-1.06292655386933	-0.17765012516616094	-0.6868020626252662	-0.34048352434883117	0.320357764797923	0.0051154110129643104	0.15673000516756005	-0.3111492074218134	-0.8911627958514062	-0.19291847789544148	-0.3055717155775461	1.4231001380913217	-0.25843164501724597	-0.7988303891824621	0.8224679323051914	-0.2728747593037831	-1.396940148578166	-0.7590578614141508	-0.10044961152931897	0.6285382785786513	-0.47920828518227127	-0.336521330114176	-1.1589211093994052	-0.21735421487468	-0.8877267497282959	-1.0069533007596096	-0.31477002359024153	0.479638221680606	0.3091600496126777	0.10347743192124023	0.4584375758955179	-0.3892856316671461	0.1623301720246713	-1.2451433685463524	0.1574572481332681	-0.6542156760117323	0.3422855622733368	0.13378295117114875	-0.7931530429304505	-0.42523382603782506	-0.37081467646171157	1.1443384409478736	-0.6484575392019807	-0.35818241989734084
-0.7131677722087552	1.5171068474708158	-0.9406370858350022	1.0013319146100703	-0.3594391577122723	-0.8119575693523082	-1.1825444881328218	-0.20943723007231757	-0.7798176778286522	-0.2982683466989901	0.3251070793764021	-0.10738877436805143	0.09780337642854606	-0.31066396709022975	-0.7949800871642893	-0.23766180077102747	-0.2929656217275124	1.4187376162854517	-0.24644127055957696	-0.8160128162877524	0.801047092491818	-0.36219609833515315	-1.2997720800238488	-0.7186850475555284	-0.09191559746609207	0.5509483144203788	-0.419652191164424	-0.21566358627025414	-1.1709039344778436	-0.1737136341539765	-0.9052170721687762	-1.0112265923967307	-0.3631931537225186	0.5361789305581377	0.3071910772404644	0.08866946281389472	0.49625756818871414	-0.3687409784477787	0.14741251462576077	-1.336153494021592	0.10545142899469681	-0.6766095670439507	0.3829262143398321	0.05387511022402458	-0.8072189737087164	-0.3656081346943746	-0.33554450885489984	1.292740358476925	-0.6977216075082191	-0.2016785789820048
-0.6143299407593421	1.4842647164276055	-0.983750058116885	1.0372608747615146	-0.3810083349972609	-0.7684488481851769	-1.272106567757112	-0.3885256388341408	-0.8188154658108872	-0.3184161000272946	0.3594707180679805	-0.20461002437838127	0.015406149026814298	-0.25698581519399477	-0.6750712348388587	-0.2826584917681264	-0.27190193200753465	1.255908378137055	-0.16656982400684103	-0.8668065212258516	0.7752666206776283	-0.4153896292439193	-1.1608586437894837	-0.6270996687116144	-0.11945957920207259	0.5064372136067207	-0.3293301613576796	-0.1260492534161142	-1.205759681243983	-0.15489260843643454	-0.9059220249826145	-1.0947682468438287	-0.428213126242632	0.5295450393676309	0.26200658073368055	0.05216982568707777	0.47540334626354924	-0.40343362615284073	0.15199620831554264	-1.3786344062726852	0.06292383115647616	-0.7059526016833231	0.34581074919873	-0.011536737361102962	-0.8505148923823974	-0.387710302867558	-0.27723548099545314	1.359541898955396	-0.6773292309606294	-0.122358673310812
-0.5141745044672175	1.4535491404150833	-1.0118858275051992	1.059892709329826	-0.3402284901422933	-0.5798569092624987	-1.410925259422474	-0.5195919422971889	-0.7842698375900672	-0.4071778182300658	0.39903658814484	-0.32566157928095585	-0.07525503195639914	-0.21213616497350177	-0.5499252414079598	-0.3265282588045185	-0.24127530442592762	1.2136296817342553	0.020572545515369224	-0.8080169846594305	0.7487800540195907	-0.3363353558011558	-1.0504054833779803	-0.5483646772569765	-0.11385219116650125	0.5153249726979308	-0.20875120071019623	-0.0037220605355117843	-1.185004444954688	-0.14145709811717974	-0.8581769813661838	-1.1082679126545016	-0.5050006285969532	0.5345501002612867	0.2922849180745127	0.015777449454994846	0.4846754661198805	-0.4238242533122022	0.08560399622014028	-1.3275750056405644	0.047495283742202334	-0.7175350124218427	0.3540681508497621	-0.12337382324614735	-0.832391994852147	-0.39229780374233647	-0.2684963701396523	1.3113789087103802	-0.6649219278762186	-0.027985964986837336
-0.4196925049362764	1.457848838772009	-1.0031089787015348	1.0256994824067265	-0.27596259622309277	-0.4381339240381073	-1.4671643259183134	-0.6130650071081909	-0.7253727307549205	-0.4763839965551638	0.37062460266570846	-0.3901704023690552	-0.1321784974636355	-0.10880978095763308	-0.41797958761727616	-0.39082077866223924	-0.30200355024183045	1.213087947683139	0.24061846058966876	-0.822960578908791	0.7621828349259102	-0.34077435699684855	-0.9662591605140589	-0.5130946947745479	-0.11795591354666564	0.42121759069102344	-0.17335200246848378	0.40369476843890456	-1.426679612687873	-0.14030623964443026	-0.7543473708419358	-1.1052805248967865	-0.5671219214053567	0.5236728097224754	0.2620466774354103	-0.022421235060681426	0.4595387303187753	-0.4613716461779925	0.03218180979746093	-1.2365696299304973	0.0011099626367462034	-0.7229695456437679	0.30248829212967643	-0.1630311366703074	-0.8549035847992549	-0.4051844126926114	-0.47527816059705197	1.2115147627523015	-0.6945878237239687	0.07227542950617563
-0.31922763114321123	1.41884925891886	-0.9216582121929461	0.7604378035154374	-0.2152146572592343	-0.38471382999128123	-1.5760379018473611	-0.6431106308734522	-0.6673008584907137	-0.5410043149593149	0.27053170745495203	-0.4493146615315955	-0.16546912666825003	-0.04285347122924808	-0.28154298663742333	-0.41526666079400354	-0.2997188104680331	1.2583852487265381	0.444957179805377	-0.8721231341947135	0.7349606820099528	-0.3185910272411356	-0.8324766409876025	-0.48197112553445065	-0.10333873306909125	0.3549810627617885	-0.1632892740580609	0.6085874614598336	-1.3884082099621315	-0.10482810180237298	-0.720497711828696	-1.1197962097670597	-0.5965561598149275	0.5540809913654766	0.23717662808751952	-0.05843610369470993	0.360168423897274	-0.45987442517454574	-0.06684575062499246	-1.1330351236584644	-0.050647729024893076	-0.742740120189203	0.2975493199401286	-0.20921164141323872	-0.81856755019007	-0.3968168075510071	-0.4455228272690491	1.1769113895993115	-0.7047575596225247	0.11185101564480138
-0.23162312961703263	1.412300142715365	-0.9282419665808199	0.7571552609623576	-0.1884052535965802	-0.3004272913739582	-1.6519565935555725	-0.719033161135769	-0.5907375714549661	-0.6492423069523632	0.3051392264008162	-0.4733446666636555	-0.21161588358153643	0.015411861647288208	-0.19132067690962512	-0.44005500020255894	-0.2864840541407482	1.2839730669246106	0.6930981740038106	-0.9178113161189391	0.6503206877225249	-0.33454644985974424	-0.6730725395298501	-0.5068776669828211	-0.05432900300927308	0.3412236860549885	-0.11502147259993309	0.953685320266383	-1.3274642617843213	-0.1423406856161072	-0.6937623449115244	-1.175801713252903	-0.6197300956055548	0.5458454003025583	0.22599308316183836	-0.05038068998231583	0.2907757146073535	-0.4900857904962573	-0.06380539235834115	-1.0330179434904412	-0.11655088353529046	-0.7230847652621899	0.22779569228159482	-0.23798634026997872	-0.761112919230324	-0.3326872420355754	-0.39936470227906123	1.0976027788178064	-0.7597248359700421	0.21531060645547032
-0.21196261872062	1.4536119211968785	-0.9372524324756668	0.7623303433098532	-0.29950411221540624	-0.3390224190178929	-1.7887605502360728	-0.8572547526274505	-0.4801099360803617	-0.8005055969598368	0.4743880047504073	-0.5244913961556159	-0.25398950443745966	0.07793817439815284	-0.16099060132905757	-0.48333568635643287	-0.31047313490752537	1.3062466707955358	0.7810735459397511	-0.9504184405120256	0.5867836813412783	-0.35964258988162584	-0.5665267917576735	-0.5073227144359083	-0.025353618973485238	0.2992656990183795	-0.10022918997708925	1.0405107243077971	-1.239676152207254	-0.17969299125801436	-0.6786141768227891	-1.1866113600376793	-0.5800362984683567	0.5427284159837231	0.2233879191353744	-0.03388703088217778	0.22349318128377757	-0.507242224313571	-0.06440119743653268	-0.9215685785276438	-0.164543799451075	-0.7280620398464884	0.18200814923025121	-0.25052025152249313	-0.7411534562374715	-0.4048927534853319	-0.32313139741188074	1.1167252421043175	-0.773468680119141	0.3058115582630335
-0.2603496601982413	1.3327696763358372	-0.970117550729022	0.7445021393571468	-0.3696674456937276	-0.367698920034232	-1.926232462269806	-0.9731543058831728	-0.4005421791681442	-0.9312855996425602	0.5820283587933215	-0.5821992748127497	-0.2800847161443455	0.10229165913297263	-0.10138264203275375	-0.5044199915492891	-0.32179880039457764	1.3266059740531397	0.834870692393537	-1.0317968779988216	0.5286795274325155	-0.393544774177942	-0.48472947225491814	-0.5682309464178367	-0.00507525453331073	0.3080780594746463	-0.05875870047960811	1.2085734085993207	-1.088895258900035	-0.20956793505235827	-0.6435257550987855	-1.2396086733782425	-0.5904338476208283	0.5055597345028359	0.19908427074900162	-0.03554749916520341	0.17711371141220458	-0.5352032234898507	-0.09195217553750627	-0.795617930505757	-0.1910648446535828	-0.708064208207675	0.17332910305442337	-0.244422980865945	-0.7060528137595308	-0.4532207136815655	-0.24074696955705574	1.152618092769605	-0.8009997806886631	0.3513001230994067
-0.33244235925794907	1.301979407827501	-0.9179013363868936	0.7309102738577029	-0.4727296591532282	-0.2919476177204229	-1.9886094547442652	-0.9972097481454038	-0.3508997636098989	-1.0451509101718015	0.5722936751030192	-0.616382332381294	-0.29948027839730307	0.11283992694265406	-0.037789409562556275	-0.5026889461794155	-0.36638987736158724	1.2763041442634837	0.9043606552318441	-1.0784585831769933	0.4928366579561798	-0.36654486676758957	-0.43485004151681056	-0.6025204833880797	0.055674154931391516	0.2447991042221384	-0.031016134316903875	1.418914702668335	-1.1060141773601213	-0.2470104565184334	-0.6380161357839758	-1.3047888603864197	-0.5889602273221339	0.5044936093054522	0.17533216230881934	-0.05292121984621636	0.08554361883368723	-0.6054020317002051	-0.07430958608981106	-0.6677226286272185	-0.2566510015085956	-0.7149165697012593	0.1577792111657041	-0.2523765367615985	-0.6740736970782306	-0.5495314301369083	-0.1652755283202824	1.078240512920432	-0.840501150602409	0.3448313697402813
-0.42091153896215794	1.2184047749483151	-0.766596600487427	0.6696240388541925	-0.5065271965910353	-0.12477732002504942	-2.0637647235414116	-0.9756913482968674	-0.2618642688596985	-1.1010656771335083	0.6210004490864158	-0.6496818492269508	-0.343679712010685	0.09691952363277953	0.03083158863842213	-0.5345647330741061	-0.41062116557274475	1.2819728181204841	1.0272521375546095	-1.0962490625244186	0.42719131887858686	-0.32605552782954195	-0.3522212370494572	-0.6549761045655219	0.10220230918172346	0.2723975823421638	-0.018931039423043604	1.399597663028284	-1.0743077314619431	-0.284364323790982	-0.6657433012762366	-1.3524726174039507	-0.5370955572748702	0.5361929981856243	0.22517642831014612	-0.0512236588442877	0.016468823482095024	-0.6390492079099304	-0.10187808786955688	-0.5599510818337319	-0.31120886618647814	-0.7255087305159484	0.13422763786375416	-0.2736065180054088	-0.587326800224684	-0.5720287861934304	-0.029451733549617408	1.0032612726284378	-0.8632185517104466	0.31852529313476596
-0.5281902764351938	1.281483349593202	-0.6173678151226218	0.454073972186014	-0.6252485628431416	0.025933958948377966	-2.050072302771695	-0.9382752538851904	-0.15900744262992558	-1.0699114609208613	0.7908853046000137	-0.725075032786066	-0.2963929003021023	0.12284103389323933	0.04507982239134313	-0.5841857384902092	-0.44747477366798777	1.2250946494891433	1.2629496309929091	-1.1524510249631201	0.3878485588716694	-0.3235722939445689	-0.29131226881690153	-0.6420504118563799	0.13830455985781484	0.20957489838463023	-0.033518522407923	1.4232278796462823	-1.0327146471553719	-0.3312829043964992	-0.5946877480547236	-1.4017164254796535	-0.5031668239297448	0.5767258522968981	0.2558435354198619	-0.004112618378008137	-0.04321219220995207	-0.6693917806160916	-0.06887098721430708	-0.44854046495523636	-0.3700750566859344	-0.7590300804073338	0.05295564877845442	-0.235108528736715	-0.5345569999190161	-0.6308073213075099	0.047034935397804754	0.9214038616416641	-0.8321724493939057	0.3449353329026607
-0.6063644205738579	1.2870006600999835	-0.44169446926404454	0.31303352634103093	-0.6579041341145907	0.09528783683266355	-2.0464444489690665	-0.8387444221419607	-0.07814215515593474	-0.9795592205361645	1.1249217128581064	-0.7610361309598888	-0.2382569809287376	0.0700152192354312	0.0377527428647698	-0.6364769438658691	-0.5275750401699322	1.2567760641905603	1.40324719171077	-1.1420880581344341	0.3699443577993353	-0.30301263800134426	-0.17523227864163077	-0.6625066365521656	0.15141567083826196	0.210157723388408	-0.0950028469352657	1.6107850417687488	-0.9891870816609891	-0.3916763104278029	-0.5839181714765633	-1.388541584635159	-0.4967374096412027	0.6264569251233946	0.2691098151920661	0.05590634679927213	-0.08466643811378302	-0.6772372589913084	-0.06504206340299094	-0.36504896776032425	-0.4001226446941636	-0.8001987669390147	0.01951400795096646	-0.20502645843550135	-0.4788194623433338	-0.6329744792379088	0.1575048850271046	0.8504682390274352	-0.859053884690223	0.3828318253639077
-0.7033506179450659	1.3698892061697872	-0.34912509411433884	0.34634379355573186	-0.8053832381417501	0.06321208129828759	-1.9920029699013824	-0.7490031223572091	-0.09848296808723336	-0.8669316257677584	1.3975493040097564	-0.7701731918215233	-0.15518544023556685	-0.0013201714515563734	0.033287929554448446	-0.6248245490863698	-0.5885641422000739	1.1943920023666161	1.446606051234824	-1.1859887411449501	0.3366525563219173	-0.37011453244849446	-0.054925749164152715	-0.6622016962132038	0.1318715718137881	0.1888807441538865	-0.17653921180505017	1.6078092409911051	-1.0269656715300644	-0.4481284139597116	-0.531532950349057	-1.4207792723892585	-0.44413064470491664	0.6415263686532365	0.1698293302187457	0.12507502785095234	-0.18634761477554568	-0.6946422972911204	-0.029069705961534593	-0.2991586503661468	-0.43619012237640087	-0.9059276720485296	0.02558863887313397	-0.14573921331412276	-0.4466446148099644	-0.6403190017985176	0.36336412605160234	0.7965255750775151	-0.883066059954676	0.4091997777720328
-0.7828698170273318	1.4379458070813242	-0.38458235607320834	0.2897764254193091	-0.9720543653933161	-0.011732371281880783	-1.9637463481849842	-0.6557095489822787	-0.15072172818204396	-0.783933696962473	1.6942500956852657	-0.7682964080821465	-0.12267474647581289	-0.056119367422916344	0.03635022469993958	-0.6242475724298988	-0.6101677148670918	1.0394847131440845	1.4478718254973926	-1.18808364903157	0.3321504431683544	-0.3983290385649675	0.06134817268407307	-0.6468660980298085	0.07115780984075686	0.19902049435615005	-0.2257457381534532	1.5733662545544793	-0.7701259574985326	-0.4719446550518458	-0.5453788219071025	-1.4369089797461327	-0.40154621240418165	0.6393114207054589	0.10535789958449279	0.176913120224358	-0.3074541766955197	-0.7058037157705539	-0.042532898022507634	-0.26063005521318516	-0.4477927083686001	-0.9412886202603656	0.015777620339364307	-0.1428670959073592	-0.37504398135974226	-0.6099703246773908	0.7266602346972432	0.7040766427870458	-0.8794918251377446	0.4388022545346672
-0.8476907348149509	1.4691341408764858	-0.4474622405104661	0.4655090742390223	-1.1237296124460425	-0.07971089620654742	-1.9170053077362244	-0.6381227019353737	-0.187313116754462	-0.7162367668904838	1.9846611886617178	-0.7621916027465833	-0.08668425446898682	-0.1226924103141264	0.0525251108551514	-0.6281491722334678	-0.6748691574925323	0.9258794363379648	1.414323586655544	-1.1937114843699639	0.3288426716026783	-0.4700153439120648	0.1313641402769764	-0.6495821384500133	0.020052977921428662	0.21972293599240905	-0.25893298053927416	1.4612500122023682	-0.6073156428094595	-0.4923032538568456	-0.4911296485061486	-1.430794985623008	-0.4041138912542497	0.6133023871436507	0.0559130023403417	0.2296415394881654	-0.37282079012540026	-0.7481004792844264	-0.006765817960931458	-0.23072703361336785	-0.4301679214302837	-1.0148319777918247	-0.015366339774516619	-0.08312887596715403	-0.30200447195089886	-0.6422568068477323	0.8358024724050657	0.6446486736066334	-0.8655871151086061	0.4845845596072434
-0.8672639044812589	1.4812529139862567	-0.3245218610574328	0.4505551323140599	-1.2295444304751058	-0.16250451820119455	-1.8615879348697697	-0.6290640452975431	-0.2406787134795763	-0.6904777826994823	2.3438542107774163	-0.679464782115694	-0.0404609901415334	-0.13384905319261542	0.03207672902590868	-0.600427071036525	-0.7650545188690936	0.7795461302706121	1.3977594627813885	-1.195522109688998	0.28982406228645285	-0.46280595521375345	0.18710315656601542	-0.6400087158120394	-0.043775513542021735	0.17760309321945747	-0.3492796821152705	1.4715175653750212	-0.5189533082633069	-0.5209478753922643	-0.4285452992325071	-1.4273271137639898	-0.3855217073231429	0.5963277849198974	0.02357916226258061	0.29904924762736074	-0.48235790437213233	-0.7431984126266438	-0.0935781225891265	-0.18511116385402826	-0.43427730593759684	-1.1139136336216988	-0.09392920248970205	-0.024252746779098174	-0.2693364843486791	-0.669903174240706	0.9538279525810616	0.5571752865056031	-0.83086679052806	0.44825444053666735
-0.8791485504346965	1.3678194295337514	-0.16101836721674184	0.5543902654267002	-1.3124989502882365	-0.17281511195075053	-1.7581088388906572	-0.5798447321201747	-0.3315995419540547	-0.6133050882275867	2.473083804542771	-0.6050115734159724	-0.02994579017748607	-0.1796518792900684	0.031104482571053648	-0.6105164050493865	-0.8328213616943906	0.6747140801528945	1.554401058118035	-1.1934081348192644	0.266142675243705	-0.46831957621259424	0.24119545927362246	-0.6600598560395098	-0.13794971553318827	0.16581557996029733	-0.41103024617196765	1.5690294931414652	-0.4857841670645516	-0.5280682674681993	-0.37312563576688895	-1.4158758989222922	-0.3674413210698906	0.5404592071870686	-0.03394130884901033	0.3805493160376896	-0.5277900706299855	-0.7450560564808886	-0.13284993840476744	-0.1453295056522853	-0.4148876430769389	-1.1674223815067795	-0.14509875553768667	0.05505778029814192	-0.17156218754831215	-0.6689623738342463	1.0885680166807767	0.4985772928286525	-0.8375786061209014	0.380871100795943
-0.8754814665021871	1.342134330880173	-0.004530908805421762	0.7748184694551268	-1.3530853600578836	-0.25634794909824826	-1.613150575752027	-0.5300814218211747	-0.4637666980193016	-0.5243979324679844	2.7019232797590775	-0.506616431375098	-0.020498486988662096	-0.20362795487810104	0.0013763683602319554	-0.5434906637585635	-0.9107673914596311	0.6371729522067378	1.7159177986896175	-1.1642006535153477	0.18789879825784658	-0.4889617803352654	0.28376531157712626	-0.6834066464747834	-0.2129900209879363	0.08394833501800382	-0.5257439727432842	1.5092318516874896	-0.39976593524535137	-0.507514707518972	-0.32988310606227705	-1.3429374713044688	-0.259959299076049	0.5007536300550647	-0.10006470957476096	0.4587336703225363	-0.579306781097165	-0.7071798606321137	-0.1806069698192688	-0.10396092590766651	-0.4626812738528593	-1.2251634748374252	-0.2824244045068519	0.14710902930238814	-0.12283270416240896	-0.6846060931205666	1.143212620528465	0.4758793295358779	-0.8194336689374847	0.36343783707458743
-0.8358684754544434	1.4092034460465688	0.04306102847344105	0.9693743433669516	-1.434506382447619	-0.36029818049179496	-1.5428131565044727	-0.6054344119498068	-0.5328348530266063	-0.4664209502432303	2.8849130105884946	-0.4607004312244755	-0.007876451006406864	-0.2589464945590313	-0.07233486546623144	-0.5409012312988757	-0.9668597073298182	0.6066326950750153	1.733151355881374	-1.2137830391668742	0.13151455206300616	-0.573509173502042	0.32369436852199845	-0.6871632346626131	-0.3386247008638225	0.08250329762418654	-0.6183635071669726	1.5252567816560507	-0.13773916438894873	-0.5334961790280673	-0.2871650344117904	-1.3299756100198548	-0.17454692541422348	0.455507718803538	-0.19354974906621938	0.5362334831668313	-0.566462569573448	-0.6934641324957577	-0.18948271311643833	-0.0659665543427825	-0.44293718409963007	-1.2448551937384664	-0.37004032919667107	0.25760456190157627	-0.056789810127312476	-0.6867228829538237	1.1469699041086323	0.49717437575792206	-0.803250890478108	0.296420288176493
-0.7954232472569945	1.6081192988265247	0.005717839451205259	0.9000999444345859	-1.50180431306566	-0.4439237279500528	-1.4606248140843434	-0.6574056049828145	-0.6224992201559056	-0.47505865909356737	2.9677617372669363	-0.37029826914250996	0.05501709763763431	-0.30298760748534226	-0.1514447014562395	-0.5817513273153944	-1.0262098660506764	0.4383207384916439	1.713139128333199	-1.219066192655692	0.09611450284393204	-0.6264540551742341	0.3229318869200922	-0.6571078243894332	-0.4808105715036913	-0.01806592783846232	-0.6688003882994775	1.5687048603293587	-0.03088104924966132	-0.5323086222352649	-0.21894736708350743	-1.3453350482212447	-0.09669812989451397	0.3317352056077557	-0.27530018035988413	0.5853016600175582	-0.5519248891100893	-0.7121254448733338	-0.24094850597354492	-0.031419137361063984	-0.4211646187949836	-1.217368926798824	-0.5247065354946823	0.39564522076340464	-0.06419453703742137	-0.689729972121073	1.1294345301696649	0.504873906293499	-0.8117359011766572	0.267037994759179
-0.6932502285494678	1.6609985846684592	-0.05208618273217548	0.9023796590753852	-1.545420428990951	-0.548843208314911	-1.4159949461540682	-0.7994177104284751	-0.7021104847694533	-0.5119193851034155	2.8926181384540657	-0.3158711753952681	0.03572331120645378	-0.33501867257765644	-0.21326221845818422	-0.5635828455505013	-1.0649984383059812	0.4267880539803647	1.5791596491017479	-1.2315583879406031	0.08718916303534682	-0.6913249764558358	0.3499026012643457	-0.6473138051739282	-0.6155276717408527	-0.041316920667708236	-0.7275081447292563	1.624798358158016	-0.18145854706409908	-0.5076438058357787	-0.22954164902979146	-1.3592344900894746	-0.005664378640445023	0.22195234504915917	-0.36884096267864497	0.5520347136020736	-0.5017124694164269	-0.743849773590783	-0.29263459650662155	0.048682027451291486	-0.40431554062019687	-1.170069723768206	-0.6487142168145761	0.4576919534693717	-0.03930240237650765	-0.6823574804176384	1.1062348609475952	0.48076871809866006	-0.8190362504769613	0.23385292379299166
-0.6128875627307689	1.6970896822403296	-0.07401712689008506	0.9433706951129155	-1.5755275512768638	-0.618822073354084	-1.4178110526140815	-0.9235292039899468	-0.827485049092622	-0.591477295414754	2.6204254521220003	-0.2622512182104234	0.03269943216891742	-0.36861612689269624	-0.23934305766154207	-0.5429511153180171	-1.0395226219826559	0.5012869039714756	1.6078791505642986	-1.29804501956443	0.0647403714640846	-0.7752892373352431	0.3334117642950195	-0.6457104498787161	-0.732758623496228	-0.12471934626070677	-0.7887119177057608	1.7152890608728737	-0.3467409055018274	-0.48183886189841785	-0.22004582419457802	-1.367222261497052	0.09089024620111538	0.1096243793739767	-0.4319495610983746	0.5866577537516064	-0.4439629141038865	-0.7404191789938119	-0.34699054466949164	0.10658603968700628	-0.4079862609621694	-1.0902373979204691	-0.8103606790508128	0.5497354698498299	0.0075476835356599326	-0.7417114588521805	1.050485906345957	0.46587367329345064	-0.8037191861163022	0.17068620587138164
-0.5350103787744589	1.6433836722623691	-0.03466438376962932	0.8117715138548242	-1.5295261243898033	-0.6336097650232368	-1.3784778414204144	-1.0258321428929569	-0.8919098157987442	-0.6935656806808954	2.3638713786239878	-0.2430157900112336	0.07059565049936964	-0.40046186596511363	-0.2618722255408161	-0.5605300674208238	-1.0645042801264062	0.5568771519860984	1.6566607680198377	-1.381448309151502	0.0790267163495598	-0.8642218667650464	0.29763535416251663	-0.6685538148966842	-0.8066219465246164	-0.16244255929928358	-0.8336769956455594	1.7956856253788096	-0.16566001445377534	-0.44403802006123944	-0.2662114827481751	-1.3500015009562316	0.15104338451590865	0.005696515616865039	-0.45293365121583007	0.548992575017092	-0.3595805182204157	-0.7354479626049976	-0.40856750017707555	0.12385918570567385	-0.4244613332864281	-0.9552716920793104	-0.9743932905571671	0.6114104899778556	0.07353414607834134	-0.8009831403371503	0.9887017717468568	0.4461911919336689	-0.8326983327389588	0.13031593654283063
-0.447083962428753	1.599328593471317	0.07874497725571583	0.8659763059892175	-1.4406764955607483	-0.6376305651369376	-1.3861509388467093	-1.158205144010602	-1.0211901909613241	-0.7565860861913822	2.158577060203691	-0.23396429915258016	0.11759781270538072	-0.4089427415614857	-0.27254168482162877	-0.5389814805320225	-1.0446267193978214	0.6637276823423531	1.6895349327585218	-1.4349319348621634	0.104483632155894	-0.8936604754898806	0.23360453379500457	-0.6999003023090296	-0.7749543509030505	-0.23085750201154384	-0.8656017859940752	1.8389533524898365	-0.018327678921789547	-0.46900152785454663	-0.28424040982710796	-1.3483791751729506	0.22839175041999868	-0.059218521275519555	-0.5176892637186457	0.580112964450569	-0.295137897675535	-0.6957133227935917	-0.4399824494469069	0.11738188094249453	-0.40813878582000634	-0.9235771646163948	-1.0680674616656245	0.6801657008789143	0.09057925294265122	-0.856576827827914	0.899200924240359	0.461361937944182	-0.8355245601986636	0.07437548538622232
-0.3805935794142893	1.5587806071211037	0.11850347637664578	0.9258656217072149	-1.3584118165338253	-0.6400980042585949	-1.3711199226161053	-1.161696390512518	-1.128541016216919	-0.826985246568143	2.0582102647599525	-0.27273824826526877	0.16104627888660905	-0.35229581821396605	-0.29127041331487585	-0.4893255600655707	-1.014200744294452	0.6829709613648433	1.7171081601867741	-1.4594185418586456	0.1682962558266516	-0.896071751257904	0.17210209219669725	-0.7290905241047858	-0.7766856865723801	-0.28993547732086056	-0.9230954159151569	1.8614293191092337	-0.0619424659028386	-0.4958715988528006	-0.3258388324477087	-1.3256007413866642	0.30849701234225135	-0.13039820428180118	-0.6110636307053978	0.5762606780339498	-0.24706562488514314	-0.6537497389594894	-0.512461636532316	0.090763946928518	-0.4288127328155066	-0.8568515198862879	-1.155735922115486	0.70659783609342	0.06936139308854009	-0.9274278526430141	0.8702470063529717	0.4455005029766367	-0.8721908430054954	0.055991889081266635
-0.3405289094337221	1.4469392674905748	0.1581834209123279	0.8490131267114341	-1.323546890311953	-0.6906358930556278	-1.3856805294560572	-1.1434886411671432	-1.2119602955978628	-0.8480458818343724	1.8929579794632327	-0.3690183389413906	0.18958836538603763	-0.35429728743220357	-0.2937867640123707	-0.4823742210111096	-0.9940479832570441	0.6833486125062471	1.6545399290171094	-1.471460264290897	0.2747321163415085	-0.9696892495399319	0.1251076131599582	-0.7128140038687651	-0.7360939481867884	-0.3210641581948549	-0.9414942441157393	1.8341615502119915	0.0006692444428253897	-0.5060782373430682	-0.37841212486526843	-1.3263618769157997	0.3730416049128035	-0.21800826324590256	-0.7374654125710799	0.5307405469595976	-0.16420375453491623	-0.6475360348799692	-0.5499360235826577	0.04255332170343692	-0.441487577153944	-0.8288622495180086	-1.1123326514630427	0.7408095146977297	0.004377479221913849	-1.015207020159186	0.8443321288862287	0.4945566502513296	-0.8898281224038312	0.03759533725325016
-0.3389243262635257	1.4239617572695467	0.17231913280788716	0.7857329323465831	-1.2265927975165494	-0.7024280515771294	-1.403546141162133	-1.0987603417906047	-1.3099540132176748	-0.9642474093897491	1.665942795260054	-0.41750653131615884	0.22782781903347193	-0.3140731947927139	-0.31180348214393006	-0.4104024159959628	-0.9431906999352971	0.6772840560734306	1.6202422033066821	-1.5080908911593547	0.35107024115926844	-1.0119680374995181	0.11566371515955198	-0.707721033635176	-0.6719396279404017	-0.34101495921700054	-0.9818820860767798	1.7129930467530616	0.07928032191454876	-0.5299866758314826	-0.34959322608314203	-1.3020783322177185	0.3861395386005155	-0.2907423186064089	-0.8704370810748921	0.46454879094017015	-0.14177705745250466	-0.6442192219302401	-0.6262316175659753	0.027603685810833455	-0.4647328621253747	-0.7870951378400274	-1.0631869034193402	0.753000184004806	-0.06831403598370586	-1.070893642625319	0.7738847916308322	0.4800450024347425	-0.8732707074338972	0.08247877446110313
-0.3973356454933704	1.3525238813964913	0.12885324222840072	0.5629766664698965	-1.2259996742730015	-0.7286384371484358	-1.5609784084554537	-1.149463911073946	-1.3597387321996657	-1.1164341817401615	1.2429961134625587	-0.5432287914396561	0.20558815130142763	-0.30993699773048566	-0.3877704777122209	-0.45427869674722	-0.9707147270828937	0.5577259033927232	1.4122034437706514	-1.5802112012293061	0.4486288098113428	-1.0274580404484883	0.10462806625616912	-0.7128953723825981	-0.711350555981064	-0.41165105549407466	-0.9693631393182833	1.5649743576295543	-0.008079322723848193	-0.5964345555109476	-0.35431958313213974	-1.2744389686493365	0.37311954895107646	-0.3247520339487182	-0.97771915729501	0.33434422840571504	-0.12353363714377519	-0.6509106218898513	-0.721496093141635	-0.013612651460626646	-0.47581455232881564	-0.7376298414716631	-1.0015828335561303	0.7094173397713217	-0.1452109683537894	-1.1723494698076558	0.5939110465306512	0.4571000568122178	-0.9199245971059427	0.15139964667543357
-0.5221412723845635	1.177415985384221	0.05990266677577005	0.39826635918591197	-1.242628099981094	-0.7570886953561644	-1.7358681037433363	-1.1711105782641047	-1.4487815809064628	-1.3346049834224847	0.7751061366862185	-0.657688018921766	0.14248085351876513	-0.3187105949689041	-0.5044268199511797	-0.4836378688726118	-1.0575073766519043	0.3799405080239563	1.2375926107107231	-1.6436663793585293	0.46000779886134274	-1.0203979987853589	0.06695111906172724	-0.8012469275653693	-0.718120389466528	-0.5759887602355125	-1.072779854374534	1.4299469464650638	-0.10231707776726288	-0.6535009180140762	-0.41924373831269685	-1.2023827386262644	0.3499502167558995	-0.4213977400958223	-1.0147340209231952	0.1721879844172844	-0.1871935722210752	-0.6466152867738441	-1.0591836415025206	-0.10282524080573896	-0.5158563865634425	-0.6883454895882457	-1.1504808213266269	0.6548775327607033	-0.3079423613520909	-1.2509310297694527	0.48186372974677594	0.37896762757895774	-0.8767452079365295	-0.021704925682531195
-0.5922787756217995	0.7793355762640422	0.00022859007780281492	0.3717643101161422	-1.3954464784717768	-0.8341220155434668	-1.9409572432861695	-1.2237167567697973	-1.5688492965685001	-1.4855774482005533	0.404192622118461	-0.8065238106266385	0.026324153190122934	-0.3557431117373171	-0.5970466098220493	-0.5546764688329121	-1.1536517739523735	0.302845897655069	1.1303655199608997	-1.7753310325006146	0.4563117030452334	-1.087385574865579	0.006257605773224301	-0.837261848934833	-0.5491309271760886	-0.677344296795694	-1.1581616737798412	1.2846682137685255	-0.3320484453989728	-0.7194313809251524	-0.3795726759759252	-1.1431497878661936	0.3066780636654645	-0.461320461106388	-1.3561790407156717	0.04018490708746845	-0.16587757586035118	-0.6302255132800034	-1.1069932439533332	-0.2735499252070611	-0.6919012078265303	-0.8784872800247246	-1.0421861838468263	0.6346819465369417	-0.47974066832762097	-1.4896747168774946	0.5283336469984998	0.2511332497164589	-0.8052060880507674	0.022971294040309276
-0.9012072019633937	0.6562537197819378	-0.22511018446702363	0.1958930568376426	-1.482893120296449	-0.8029175145525593	-2.2423722090182774	-1.1949692702983368	-1.5955885651038737	-1.7945144049058208	-0.020198790397404	-0.8855129490251219	-0.02670368055334215	-0.38116625592699566	-0.68628333048174	-0.675363744675218	-1.4528230579633585	-0.04230875370442551	1.0235494867924042	-1.8097874082301408	0.39683371042344623	-1.2672333477322035	-0.053080685916691274	-1.0823685274422568	-0.22531863705724162	-0.9435147405688931	-1.272610454293201	0.9954705991550504	-0.09331497387300691	-0.8741742052238302	-0.2705577272269998	-1.053857519236408	0.25546435610749463	-0.6778413447371421	-1.372089355883299	0.06619962436810785	-0.21507098369861785	-0.6302294618668484	-1.1363817049425102	-0.40118124013706796	-0.6604430752814172	-0.8441921724309402	-0.8538327313500451	0.44315191603889464	-0.7006153090106767	-1.5033401918415346	0.5582770520902394	0.27354115236615534	-0.7599889800232604	-0.18350264761714946
-0.9779165089000275	0.42585965047895014	-0.2780741970579612	0.20486276495062322	-1.6263264013342258	-0.9566575774304382	-2.2317387050600273	-1.2441397065769606	-1.7497577839116556	-1.7580173351433757	-0.2666755162602441	-1.1632003390349508	-0.08463033433216514	-0.32996328882840775	-0.8230086170937595	-0.7645254740195517	-1.4825868669006819	-0.30953548270886355	0.6840926135973098	-2.014864344067321	0.4095034889080843	-1.1203983296823716	-0.06290690921534572	-1.1961693712194592	0.1292024462226153	-0.9384402062187818	-1.16498650793745	0.713892283120082	-0.002597618750387709	-1.010147991333115	-0.2772686879025318	-1.1490061030156373	0.2033715379765307	-0.7861021281949003	-1.3912754720415994	0.06947007734200579	-0.39256331229764846	-0.6504943369262173	-1.1579921559403443	-0.5913711496810471	-0.7415405517443758	-0.770687970642497	-0.6731650248989759	0.44428082217059706	-0.7298267406045315	-1.4196234159942402	0.6064796098732218	0.08337122020570095	-0.698433416878274	-0.31852220567708844
-1.2091885998242904	0.26253143923305566	-0.4790441380866521	0.21570678335854704	-1.654248639373281	-1.1491368898630956	-2.3498169182274893	-1.3147749714139692	-1.7635108378186406	-1.8053515107311888	-0.5027895763997832	-1.1999565851148684	-0.23787026110324477	-0.22635248240469466	-0.723424931423628	-0.6823658599321692	-1.6823403303213809	-0.5579969869460149	0.4790816185828436	-2.1509214765612255	0.28207703554288677	-1.098231156560464	-0.03021218481595278	-1.157383074332432	0.3674242999623031	-0.9113932981128363	-1.0790533583254704	0.35405484605615456	-0.11532077569048678	-0.9730552434758521	-0.14015976894520182	-1.2618573153197685	0.07448108253493585	-0.7241430213832395	-1.3685790004033587	0.12996227597994753	-0.4842789304254502	-0.657404086048998	-1.144960797391925	-0.7448885598070136	-0.8638072283918156	-0.752069592281283	-0.4941990473612674	0.4568770841082899	-0.7314971890387838	-1.3459039066230094	0.6181002029570749	-0.17018158620635243	-0.6019171795805968	-0.4354777360164285
-1.3673760448612362	0.1183376982079268	-0.680662394488003	0.06958785370834202	-1.6761446753415985	-1.1742130434086482	-2.3753298537173944	-1.0555752545532733	-1.6260114856851455	-1.6258987507283176	-0.7937455191605359	-1.4439217557481425	-0.4007634542623202	-0.30412925602801577	-0.6794394079322099	-0.6415253677983932	-1.8969973829450588	-0.7114575206907358	0.2967922577484304	-2.2829677153911723	0.2596255739670581	-1.0753916502401757	0.049763045892272414	-1.0579702473155244	0.5529423227267094	-0.8237460582591367	-0.9889731358105698	0.09098408248373405	-0.20908865884003972	-0.8619698085303806	0.04139025326748408	-1.3073279669951314	-0.04720178657291289	-0.65065517230047	-1.2921333753665714	0.17260203021818113	-0.5352651553090857	-0.6941368854486824	-1.116728899201589	-0.7124061657309224	-0.9704915376907042	-0.6816841513388375	-0.31990812869184093	0.4881104042935928	-0.7349390016842656	-1.2159587962536125	0.5103235959810791	-0.3018863494892864	-0.560940045574591	-0.3819999122686591
-1.442551889343615	-0.05786849506094934	-0.6740115729926124	-0.22916771865257174	-1.6854724414318674	-1.424510338998536	-2.4659015309123866	-1.0021965725207975	-1.4185685625243791	-1.438670656000894	-1.1520953519173183	-1.5574392759380686	-0.5139302867671867	-0.46319108380882684	-0.7612356919874568	-0.6247328057205082	-1.8954981590596016	-0.8090243441950358	0.21312817560140562	-2.3008405641056484	0.029863306962088075	-0.9206613332904526	-0.03523972981965473	-0.8849661360650021	0.7845340164382346	-0.77389230039405	-0.8983725066366709	-0.18241709371739434	-0.15914017125870794	-0.9396417290624457	0.16765668202624967	-1.194819127290834	-0.14522290318653797	-0.659113232843785	-1.151442601085607	0.2182678539934968	-0.5144064932451172	-0.7925162155600605	-0.9928990748624205	-0.6869381748639573	-1.0265860162932883	-0.6620660594301021	-0.17609209548890922	0.520005712237571	-0.693440756498683	-1.0546189510013797	0.3857198941586884	-0.389353992815206	-0.7196574611660207	-0.2443521093473137
-1.3276757125833885	-0.20361762210307538	-0.9521080427033081	-0.5060792735059602	-1.7603984729868611	-1.4056916813792077	-2.3917345837288444	-0.9234952386874298	-1.2561667625676844	-1.489132574621919	-1.4220938857038476	-1.5022156284127526	-0.5694006773505056	-0.3870062327968594	-0.660140696233207	-0.7126932162741217	-2.033860426231297	-0.9902849114119061	0.205742365376368	-2.259707816581828	-0.03420187486783996	-0.6762103776452966	0.10540390184218026	-0.752190640593531	0.8200250077604918	-0.7014552207229507	-0.8187936789848091	-0.3858610087653204	-0.18112184597664632	-0.9645731622391336	0.350902225490095	-0.9449848315372064	-0.2867014441197358	-0.5130109836205883	-0.9275939311810839	0.0827705621977712	-0.5193960992255091	-0.9234072766390581	-0.8662717203767041	-0.6007606767144641	-1.0414954405308028	-0.7158043120191884	-0.0396007254785629	0.5954678069783025	-0.630327724542747	-0.8420061854113279	0.3568808398208975	-0.5182998773182061	-0.592185743086114	-0.09364691275584966
-1.3827942674383111	-0.42935507203231404	-1.1840727233130819	-0.6246069038287646	-1.8423193968922784	-1.4169711005235557	-2.2147520934995315	-0.7374748706645463	-1.0984025755535904	-1.2593707787804935	-1.701088534730427	-1.610274380184833	-0.6712322552161305	-0.2802874985424425	-0.5514514378787638	-0.6351727006869222	-2.198673660889132	-1.11281240479294	0.10148781379989855	-2.365144788842284	-0.03213612874431928	-0.6384563975416159	0.2222561452066608	-0.5890739307615094	1.0457938221277303	-0.6429990792222854	-0.6662003071881737	-0.4076391535706591	-0.30175743803545485	-0.879990108136971	0.4923778679243108	-0.7928056080543879	-0.26460465571352293	-0.40301379270892673	-0.5919761257956873	-0.1307088147423551	-0.49104692300009906	-1.1036653161442198	-0.7638721034823044	-0.5637746302981608	-0.985624868801553	-0.8054234182806572	0.06610039202657332	0.6507615561964495	-0.5683611161489323	-0.6574580093784446	0.38037389545880324	-0.5836850028544369	-0.5605340205996372	0.06864076511646663
-1.1699245993774054	-0.3915717433226334	-1.1106785831183903	-0.8153548530690286	-1.7132933591054478	-1.5643956374920047	-2.1134935492435822	-0.4649972057853324	-0.9814849600549946	-0.9980684256122825	-1.8521956883042214	-1.657302790374208	-0.6581134241042388	-0.3354989486722705	-0.5514804387654173	-0.6983218840740402	-2.220635261457626	-1.0984366062197357	-0.011284435600658105	-2.3015565231709285	-0.10389383645642761	-0.547318319712276	0.10843937643442707	-0.4209766113722031	1.3434012754158497	-0.504363544710433	-0.49835466799118944	-0.31102620897620126	-0.3800471802820002	-0.7612914072719729	0.631868641134065	-0.617816910294523	-0.3506618098936092	-0.4192898166483025	-0.3341431178036121	-0.2591421396902577	-0.46380445137145265	-1.28505383606308	-0.8483222162122595	-0.6935382148091309	-0.9009768571912711	-0.7650996275106492	0.2150966590948819	0.7476557736717522	-0.48224335417703734	-0.49960876634098783	0.5121575378596928	-0.718350682206815	-0.474464826158163	-0.007826798961913706
-1.1689139365719163	-0.3408692534223679	-0.9501205089720562	-1.1023340153756096	-1.4570228672784644	-1.6714052561935557	-1.9281147060672847	-0.1845680702881746	-0.9359454490734208	-0.6617287983851634	-1.7153773261633734	-1.6372876069065871	-0.5858992287234573	-0.3273856761771686	-0.3355312687982536	-0.5258823101829517	-2.1761131200661907	-0.9339588557268446	-0.09983306057338699	-2.394311368392101	-0.164018552729625	-0.4095847815264741	0.0836672803449532	-0.14549009663485027	1.648858012440595	-0.35137756200684384	-0.46890459981768534	-0.1547367359384388	-0.3940528941716521	-0.7910275980735914	0.808499510160366	-0.4584703641492246	-0.39076989538972556	-0.43402987672884874	-0.09798405947633207	-0.11690923864967928	-0.5054838123126195	-1.4689436818380153	-0.5447532704171988	-0.7489381008484096	-0.7797680173161607	-0.8230089604114393	0.5884857714324514	0.831209677699564	-0.2555894423417418	-0.3223755627970536	0.6334299199641543	-0.716932113348908	-0.4863291594350442	0.26717673537147063
-1.103423860188515	-0.3026004991013685	-0.8128746037072319	-1.0835805033956738	-1.243935942559474	-1.6802921033661118	-1.6564135168451688	0.09023097114077769	-0.9633660174097024	-0.3900254525250436	-1.6477293568177303	-1.6463234892653447	-0.41365798240462165	-0.19878815933507804	-0.266952331807181	-0.28075711531899183	-2.103486618882784	-0.7801157613758819	0.021007774628305075	-2.399769323061592	-0.049274479056978626	-0.1068436780499447	0.2099627238980582	0.04776192690014176	1.5615105227034818	-0.18391526050145998	-0.2509624421145891	-0.3270802726586692	-0.30090395873770875	-0.7874125286562569	0.8980708174823203	-0.28623826401581376	-0.31218746056447333	-0.2959638501421692	0.41462563448774914	0.06362584496592576	-0.6555553977100436	-1.5030933448186068	-0.47086593057345993	-0.6321657490531551	-0.5568640737157768	-0.4949940023457356	0.7276457917128274	0.9017764180054357	-0.01076001442245631	0.031040339243320048	0.5709220066127786	-0.5780352246236566	-0.5260646771678882	0.15440981291388217
-0.6924792550340217	-0.5277382919430579	-0.49221903877543394	-0.9401375163499704	-1.030028200526623	-1.695744958423051	-1.1953978798427127	0.32757456811245356	-0.7982646865097511	-0.0009519281051625945	-1.7146841725526887	-1.7368470876904798	-0.4767432712051267	-0.24438948473491484	-0.19120686772667544	-0.03968984941535636	-1.9191741948856318	-0.44563079655729404	0.12676106790265482	-2.3748316773535967	-0.05310666379217575	0.2944447454413136	0.3649236088277637	0.38988722588924674	1.4735196623884925	6.604415719142498e-05	-0.03661243413163809	-0.42440378853531796	-0.28484541956305265	-0.6926883401382627	0.9316162550383416	-0.36153048249924485	-0.21030085047527095	-0.005625000453059481	0.3521416543560892	0.10205818682894549	-0.8036406870137391	-1.4746391006428825	-0.49927682062552153	-0.5068168212823243	-0.6112293960559002	-0.33470352121566105	0.7949806951576838	1.1636588618878823	0.23733112833881642	0.13282600432551925	0.5372005594680533	-0.5570647016953532	-0.5333586981487575	0.21686907923650053
-0.4569178362993509	-0.6830732079860546	-0.391928786429911	-1.182861658271636	-0.8048137116480693	-1.5039309788087862	-1.2714734276064066	0.6056032127576654	-0.4854022180037328	0.057665318582610016	-1.6464581261813667	-1.6824154885109972	-0.35638182819854375	-0.3905681934841566	-0.05705306657765234	0.15996140943719497	-2.125133713376048	-0.4396467449298612	0.2670365848890876	-2.1983936576851613	-0.017397294544136098	0.3701034103841769	0.4385537525476895	0.637137513941094	1.381762403624597	-0.09186352883350266	-0.059806292545856246	-0.435751092638154	-0.1384680588928035	-0.6686646153229644	1.083550430920425	-0.020712259805259304	-0.10167267414072714	0.13042675289194036	0.5996140110966477	0.13894830181973808	-0.6695307345939432	-1.3834272640762273	-0.5344368303868402	-0.3365824251412364	-0.5097660785406996	-0.2945458170414078	0.8708194608903931	1.1884866200196567	0.3357704893419865	0.17069580557801742	0.5152159528549655	-0.463565060623928	-0.5764216462405649	0.2084083385232228
-0.2551493009712579	-0.6637801747049529	-0.1744653669852152	-1.3793314241864956	-0.7793646460492982	-1.514720531708047	-1.25548314573346	0.8995948592346806	-0.4949755807331444	0.2647091868953403	-1.6981636907717843	-1.890171264053651	-0.18945744995458885	-0.5611962813821206	-0.0437357491566714	0.138267533368998	-2.0086117351458292	-0.2512656305540911	0.20027749231589062	-2.216052697861897	0.048148890272984586	0.592495673162981	0.4778455362145634	0.685852685394946	1.3930593204483617	-0.1777285382869981	-0.08450441028922083	-0.39731040572560417	-0.2569694539906686	-0.6709456512140333	1.127855380291054	0.33429117655107826	-0.15789608003322853	0.10352542981526225	0.7636087500867335	0.15535613881321506	-0.640160215440266	-1.2424148267062203	-0.7268625945959137	-0.39970605431999856	-0.26498001342751343	-0.1481151676907778	0.9244547985492441	1.2311215857911373	0.38787062704080755	0.22354560638980298	0.49211315650604925	-0.3011562007972459	-0.6318872144604002	0.13851659214022533
0.012364035199176115	-0.8426075732146788	-0.09006834244342528	-1.5430718015730205	-0.7511745120697901	-1.7239208449401147	-1.0535177309530954	0.893479447937407	-0.6507589480943795	-0.006099983623944682	-1.852947983838747	-1.8136970313637337	-0.23831613268840163	-0.4098932369623749	-0.06485401838675948	0.14907029867138605	-1.7688984740501497	-0.21653522982887013	0.06488999874433436	-2.2185060650310553	-0.018248297817610244	0.7268672738168138	0.5077594384315001	0.5617789777142306	1.328121416156857	-0.21609507567848518	-0.1613284552552992	-0.37124892518927777	-0.21872355320477782	-0.7393310249261358	1.1052460072769619	0.5983012755641522	-0.0547801220569746	0.14915046362755574	0.7494248909429927	0.09899288203324039	-0.6344567461437483	-1.0602013430852772	-0.9671064727569169	-0.42866399764432206	-0.09208186498294493	-0.03929059297706786	0.9773692596379059	1.2366149146145553	0.44125888599983243	0.2369770004611917	0.608379978864854	-0.2698071070274677	-0.6887323563170822	0.20873529085490672
-0.02202095936091335	-0.989400301342205	-0.09733036884531666	-1.6481811342407777	-0.7328252132652915	-1.5215861776225004	-0.817846090435736	0.9812736798517934	-0.9813294360654037	-0.15286807835102717	-1.9037118319606794	-1.7535296959171718	-0.3096204138639802	-0.19875389114960212	0.06400364745770937	0.15782355180055882	-1.9290808989771218	-0.35527970132198067	-0.17356307714220423	-2.3682182942606156	0.31190614086696783	0.7119655081084135	0.6900155090732416	0.4796209977086037	1.1059530098410646	-0.2025054963782355	-0.4291643319165737	-0.2724678773522558	-0.3027537928947259	-0.6295732925718991	1.0800211936229926	0.6706717023336513	-0.14832470010607487	0.23477197301166627	0.688340369820705	-0.15050037810655184	-0.714007715991702	-0.8581885227939801	-1.2867727950395336	-0.4832251751492039	0.026985332963759174	0.07223572800475309	1.0389187006276792	1.2381801627988014	0.4415137186723707	0.2500571919309079	0.7155188855558616	-0.1950777209527798	-0.4826500010818805	0.19671898045329636
-0.16776227910803754	-1.0109791157687258	-0.051832266663120664	-1.4678691968049564	-0.66462314841411	-1.79868887789981	-1.0156131699668083	0.8255876406655738	-1.1052211449869183	-0.07325479651230618	-1.8872435644162269	-2.064772593240825	-0.41941096370118897	-0.46078614231681925	-0.15049319559746915	0.31767626927451215	-1.8845069310207159	-0.3801938680185085	-0.21085677799308358	-2.613163559862392	0.517450859639579	0.6378007208274621	0.5703417659884386	0.451659192534434	1.170695758641251	-0.29433098058674256	-0.47945354173117716	-0.25594267989632125	-0.5783315020326656	-0.5558822639862806	1.0394056790363428	0.5450705011985627	-0.023516056627591774	0.17584670079208878	0.6660045441808323	0.05365580419621864	-0.7935391492289204	-0.5998742574235504	-1.48034197928837	-0.5529929758412824	0.1235950745550722	0.23899778989972856	1.0558916323913274	1.1788690706756384	0.5141165195047804	0.22634178192058227	0.7026610874920204	-0.21260327116420444	-0.5284847530862509	0.21517244177546874
0.04514993660924708	-1.143441330715016	-0.062063353914768936	-1.662477937634857	-0.4308362224953209	-2.034127850435877	-1.2896336405908855	0.7414340473560472	-1.2172919783009022	-0.1791004641590164	-1.8956228588974096	-2.2268580087837164	-0.3832162493008768	-0.7268418151368384	-0.43705150797186504	0.27625173541164627	-1.800623325275963	-0.4866193324814331	-0.24605504814219645	-2.7406383972312365	0.5589741516935822	0.7422593729957213	0.49714197657399045	0.4034161162390988	1.0307283718790472	-0.5198703682331918	-0.5865758487397832	-0.5316377892376982	-0.5161034395273647	-0.6102163532041247	0.9542152837121163	0.5113383584300765	-0.06497425218426567	0.14027369020040537	0.5257755829610661	0.2981449619567754	-0.8633184836051535	-0.4675073392741386	-1.6360886811250057	-0.6277265310273226	0.16575999368624722	0.4240610899306422	1.0618344110312976	1.1131628139739376	0.5803076097564435	0.1731823850080193	0.6845680025833265	-0.2443226948342289	-0.5846144151476027	0.18155571694048525
-0.15023276945297628	-1.2476307899926862	-0.32708171195068003	-1.777593597327948	-0.40536938650467674	-2.1098612142840745	-1.2199522829457823	0.6257396528117541	-1.254375042400734	-0.315687306354658	-1.9484862453157792	-2.302809965569282	-0.4222869507630015	-0.6956680079636546	-0.3245338017705205	0.43999755152193354	-1.8125416868530102	-0.433599508359735	-0.144370331571769	-2.7974120001249654	0.6231599691843533	0.8135611776122417	0.6624198753863582	0.37432382967675143	0.9121084667065655	-0.5850745535191831	-0.7346126920766112	-0.6892830898279042	-0.41140530634422784	-0.6959659791597799	0.9129791087063829	0.41464688373915237	-0.0055905649198254685	0.2064687103728878	0.47276914525503155	0.5174025676587318	-0.9394336740469873	-0.15661140545284685	-1.5673415369411405	-0.4776322016648388	0.15450152077359572	0.5253425650871851	1.062101802802069	1.0273240847466059	0.6204498468506433	0.16768252567075442	0.7066287235967493	-0.140783968749232	-0.5919071704645849	0.3403195752379805
-0.048815501932220354	-1.3514975627988037	-0.6496918024189811	-1.8839610147280748	-0.4193630282545132	-2.182531696317981	-1.150753618164527	0.5188499897513867	-1.2180421332102553	-0.42908570022056775	-2.155819741348851	-2.4542554763172015	-0.4395904439767322	-0.6178982975183768	-0.4433112556269997	0.3683569458275715	-1.92130753864807	-0.4968068496719392	-0.23068337411870007	-2.6485783651760046	0.972439286483279	0.8351949102784862	0.7741304304068939	0.2926265284439735	0.7786849978785788	-0.6122056503231537	-0.6210193153376593	-0.8411866903349242	-0.3173442587170086	-0.5955132440804919	0.6003751013319981	0.3579725938514771	0.03656673123264963	0.3294745378706453	0.41482085915975864	0.4859155361156643	-0.9352299948355027	0.14976994277236505	-1.6824257938825742	-0.39585799456740245	0.14988508900876302	0.48517859126223833	1.0327492835505852	0.96230900389602	0.6473147959828702	0.17174462627142675	0.6594433309818786	-0.08843663833624302	-0.6111262765889117	0.4091728713967651
-0.08256577529582468	-1.2690124795112412	-0.786710797303374	-2.148117418933194	-0.27801954530117173	-2.3054089150257804	-1.208881582607249	0.426668628156554	-1.068690333508974	-0.4922616199081835	-2.397896744265475	-2.617714107755277	-0.5507038908486303	-0.6286586961086295	-0.37516942705682405	0.2593103067400979	-1.9616454654387372	-0.5117114379778284	-0.31996385097486524	-2.555936839340924	1.171875495991611	0.7711270687360644	0.7530075565967655	0.20861691887403375	0.9358003319599757	-0.6826199843929099	-0.7450329216094468	-0.6742772849182053	-0.1795631544733115	-0.5360047655960309	0.507127583207065	0.3060119471015955	0.02351135731512046	0.27682041301852445	0.35406314017640583	0.38834213472564827	-0.8606141060634339	0.2785595222902231	-1.833872935963776	-0.37082135737438626	0.17133160258380947	0.44868449240885716	1.0565791716256583	0.8586417368311127	0.6558173950359516	0.114619757492518	0.6772485650674874	-0.14555130209091693	-0.6222324771974698	0.6507469327274042
-0.2181137121919266	-1.1471028334018292	-1.1275289703248945	-2.36669306206199	-0.17974028233872227	-2.511158985716247	-1.3030720056476592	0.3510534424609245	-1.201219412045457	-0.5151572476381558	-2.4736615642016138	-2.7123822056973643	-0.4451864058582605	-0.5557350321189443	-0.3619703847347972	0.21622939160511084	-1.9659563616479523	-0.5820490932887961	-0.3788530993887031	-2.572862686359901	1.4700447363422704	0.763856040443233	0.6938057604474769	0.16214557998309834	0.9240853061734933	-0.5978005800092178	-0.8192628498045554	-0.5568469282906829	-0.19842812012590935	-0.4900266664922392	0.5000858832181204	0.4617119067656358	-0.048760734278399075	0.24123634929095802	0.5649924004262792	0.2869216693595803	-0.7832481285206639	0.3561111187567118	-1.8953268502125664	-0.40081949927147287	0.2777175476648625	0.38141587226955376	1.051912360455853	0.8116706937296341	0.7107469454864546	0.14539083811298048	0.7215845113134582	-0.17958029773285927	-0.6339196175301682	0.932090743216407
-0.42553193994393546	-1.024452776552893	-1.4447477819326686	-2.4334361080411804	-0.06884021905457008	-2.749000907848839	-1.0987102310318828	0.29665165924284465	-1.320087842412293	-0.5179769553726439	-2.7460906899385438	-2.747806969247069	-0.5133294635632655	-0.3984959751518724	-0.3069489763110424	0.17300230255386542	-1.8919607649663142	-0.41933768229651563	-0.31478009349992514	-2.606699815683013	1.6280968702619423	0.7838686789275988	0.6347774394186929	0.07182495184506474	0.9165433951838475	-0.4840931617408411	-0.8486962705221075	-0.5470437110249183	-0.18825726718068428	-0.38724160439658595	0.47646989406037504	0.4022865962991104	-0.09898419905994224	0.2714069889955408	0.5124166517682102	0.22908648779194424	-0.8365004892461171	0.37619519010265534	-1.923347212566318	-0.4016992057789365	0.3379528326146017	0.3824497731576529	1.0982447423100403	0.8258876748931148	0.6895409451426071	0.18207429707107442	0.7150843415248596	-0.04365273970758876	-0.6492328848991653	1.2297945749851436
-0.45781257233785455	-1.009803939100059	-1.6793535540585922	-2.505417293178957	0.10791886251986313	-2.8116605824150396	-0.9209578080837367	0.275535872492449	-1.3040922809379638	-0.6017825103295674	-2.9232188274916053	-2.7319262615399054	-0.5571236698932543	-0.29086919872819317	-0.43296720173217784	0.2253093562593927	-2.007795135806835	-0.4375482807840642	-0.2248696300034528	-2.420228042176588	1.817721079990875	0.7457762241341831	0.6195745874380264	0.09409096105088609	0.8867619608665797	-0.3765290824723587	-0.8787469645344383	-0.45535103451344056	0.028236544886994463	-0.42477412010410437	0.4406896596305042	0.2813858914154032	0.12289559619277006	0.31700820832416055	0.46703868166566015	0.1801768588804995	-0.8676830290454867	0.33426119780964925	-1.8218305387436746	-0.2073258155655128	0.33579207971308805	0.33688952280954504	1.13516296547479	0.7903328429534022	0.6746553431240765	0.2518668383193309	0.7430100230586316	0.09076480856001645	-0.6546875165530353	1.5652455998441552
-0.6355281439210125	-0.7999179095405872	-1.7283827394515339	-2.661729430301059	0.28516530728758077	-2.8136206827601695	-0.9594874982599497	0.2360205567007551	-1.222677564350724	-0.4043792738924174	-2.906145670205459	-2.7699012989947516	-0.34363014987895973	-0.31490884291861765	-0.5111251426119716	0.23428661450409285	-2.2568671131215026	-0.40481842837939086	-0.037323883400022864	-2.3071298084856986	2.0149494627236244	0.7352055767540613	0.5840539675485409	0.2238406297159677	0.8794695481407923	-0.3646025908404485	-0.8726616726484495	-0.3763061356008186	0.05705831971905358	-0.4191870847128982	0.4662863103823921	0.25086435669708634	0.18048093821883499	0.28170851163793253	0.6193195057208005	0.21997828362462038	-0.9002410128426994	0.23435550820211173	-1.6836783614072508	-0.16931219495229877	0.3617010580377388	0.26243328047791853	1.1135354208180748	0.80464575876016	0.6642387759532589	0.33519715389695204	0.756783961722868	0.1783707332717205	-0.6391312417177312	1.5699059258077042
-0.49083741439885314	-0.6175367721318079	-1.9182745356606419	-2.6830213761141324	0.4226137533963616	-3.0009099120963643	-1.0133334237388536	0.2315698594378719	-1.0630448563228951	-0.34217372775111	-2.936597872450473	-2.861813223671355	-0.24724369900380921	-0.3862545929334031	-0.6346975898354544	0.2589028148928454	-2.295316679697926	-0.4186334280300629	0.174426112351505	-2.1848927328845806	1.9463291317403466	0.7806046858967003	0.5768138369427317	0.2952133371816101	1.0196773190750228	-0.3700374404449951	-0.6459257298823957	-0.3399851344729598	0.09487370678463637	-0.40897992919627	0.5196141804896393	0.22730928789452604	0.39853621434425107	0.3173036285013807	0.7394579163993827	0.4483423526803785	-0.8980805523044049	0.15037826206169363	-1.498120752753939	-0.09024472903405063	0.4031602082634896	0.19050264271847955	1.145756337121175	0.8064518320529606	0.6441378516645226	0.4150207624707415	0.8177100794454653	0.17383171499067657	-0.6987557814702982	1.5895230657087722
-0.3683576844653287	-0.5525048625084297	-1.780377632338857	-2.731477056630656	0.591248596345423	-2.99299220800099	-0.7417579993838979	0.41727004235287274	-1.0740963258257916	-0.28614659649622537	-3.0096371220728866	-2.675517696405395	-0.1566698203164877	-0.20359821889853805	-0.44404223234802026	0.2527070924072506	-2.3326335548423556	-0.2145084282427671	0.16222154243613135	-2.035763338274328	1.7266170046492892	0.8339032485022088	0.6485049083894789	0.3109247857717018	1.0493095101385674	-0.2995596039693665	-0.6400223503765862	-0.2762174002052856	0.36689475795833637	-0.4050234113496871	0.5741456285717321	0.29727563349818176	0.4432973686746073	0.34251784111019135	0.7906243921700314	0.4335857442673854	-0.8799749983055246	0.09358459445928831	-1.4408357216846102	-0.0199932022573052	0.4448128654488298	0.09905517382378579	1.2119764844123029	0.8575211315970239	0.5797328689869712	0.5802677181977935	0.9058394838477462	0.35225002686950163	-0.7558587390607636	1.5682342454126417
-0.4319425990737904	-0.32380809612773676	-1.6557893022756294	-2.588258110270409	0.5596525482747504	-3.0601725029741926	-0.5663391765279735	0.4206889399990188	-1.0594410325667543	-0.24119838501174015	-3.0357679740425643	-2.7061792107206037	-0.10261471209058097	-0.06557300744335562	-0.19091275683358655	0.3209045330373394	-2.4025182434139176	0.04192841697817272	0.16143214481170243	-1.8402347477889016	1.6014481615084446	0.9054347352818354	0.6469030525496227	0.3445643551105993	1.0656932294651658	-0.09971875581823447	-0.6401378046754159	-0.11138439619830882	0.45663112408395995	-0.36931915361149864	0.642077750170721	0.3583505322387595	0.527356437944338	0.40774440561326913	0.8537148699649404	0.42932209022452056	-0.8877275916598404	0.18269869230949085	-1.3935743600410413	0.047451963265451626	0.47988086120415996	0.019349222840894232	1.3131545363496493	0.9055838867959031	0.5169265243985959	0.7392459217230012	0.9515828545508189	0.4986749370055312	-0.7367927782667668	1.5412998119095125
-0.31727479353395555	-0.3049359395311079	-1.5029578954520613	-2.3826071685702708	0.6221933741197916	-2.8951068511113136	-0.47965379683427933	0.4739513806160872	-1.0406467323228306	-0.22231594591050796	-3.039705209710137	-2.598146428835586	-0.030599918088147427	-0.01172475067590903	-0.3100335128209374	0.3817810966948487	-2.442173932796317	0.11066592533565349	0.17229506362053632	-1.819737753242966	1.751903282891091	0.9588719190899994	0.6914302669064973	0.37920254827370553	1.0850333323292463	-0.025002356079843933	-0.5598680836483909	-0.0832814608357311	0.5185595927113245	-0.31158475928532087	0.6523396153430012	0.40838855064204516	0.5943343712824207	0.4584912616273569	0.8994702537774912	0.4799172283519688	-0.8749551993812691	0.1560386652140601	-1.3442952719562031	0.10738937497025111	0.5583275740667204	-0.10260364554104684	1.3877888608712494	0.9776166824635592	0.5171192048997246	0.9298310296455596	0.9749416720644973	0.5620086732610599	-0.8097353928368403	1.5232214449516028
-0.2838343319908475	-0.26800136697537297	-1.2938694810584939	-2.2015972782471267	0.6596632766524344	-2.7432292541907626	-0.48076796992002374	0.5127846565647792	-0.9485554311754179	-0.17747348905489607	-3.177240202624496	-2.6378417222365167	-0.015346404355383796	-0.010662330978543093	-0.28640308313553364	0.4865390700129579	-2.412288237768848	0.16650255816390916	0.4180309242925938	-1.7687313222797159	1.4891955868192126	1.0274070019947654	0.714185598047762	0.3955435772871757	1.0593862779185386	0.058521416205116625	-0.503378115672382	-0.036124660382060844	0.5511257855615967	-0.25962740859307354	1.0080068318846997	0.48897079944124344	0.6428837597174653	0.5094263224006058	0.9103402452996008	0.5454201578514043	-0.8659277089723144	0.13081446898765722	-1.2780908135619122	0.17022764325720519	0.5873911523001843	0.023610692588362847	1.4994480048622774	1.0476554291955626	0.5102404474604734	1.0530153791199806	1.0883977972036625	0.5976717729219281	-0.83764201588164	1.5199474913863615
-0.21691123556781142	-0.351304845505175	-1.2603839920606108	-2.055210877601307	0.7097383881727942	-2.602573258219614	-0.46615106984215926	0.5619785095722928	-0.9029917021901831	-0.13309271101543121	-3.15389479414828	-2.5921796646303163	0.03138458622950988	0.010363219701484055	-0.2706146916864879	0.6307661805071504	-2.1956894123481865	0.10316199715596193	0.41017511850956534	-1.6644086983200999	1.3192461552813675	1.0655568875117107	0.745155885078067	0.4471398928631247	1.0369781438920551	0.19746125187440486	-0.4631359449392102	-0.05450484302204641	0.5017889671295335	-0.19532094658416382	1.1229201514406597	0.6227853448770901	0.6414459112344374	0.5822303139663314	0.9095715382520753	0.6134578457483726	-0.8203725730702989	0.13512258505582112	-1.1979149764223076	0.22932434652648262	0.6267961451121051	-0.054650399647704836	1.594784052559525	1.1453240478749092	0.5347601088518573	1.2290689438032667	1.1649619644496072	0.6377575794178547	-0.8227362922842616	1.4945060515929565
-0.0373914811490319	-0.30598310017167474	-1.0187467926041407	-2.078398362653109	0.7268063310223424	-2.6350509878712303	-0.5289783649174233	0.5600958791274782	-0.848356809989704	-0.14076865135412037	-2.912726306116864	-2.5093172382379114	0.078306866310757	0.10315595668622066	-0.37280675900468935	0.7002802121654281	-1.9612669941428393	0.09224826984298991	0.43272005477927067	-1.5938529633780607	1.2583979648618742	1.1285604277734145	0.7790377806643458	0.48035109416728294	0.9827659307188448	0.3155444718097951	-0.4111728873233186	-0.006415486259410287	0.30314044748522956	-0.12357646948889708	1.158875680502406	0.7184434742960061	0.6892973382286791	0.6477955063596248	0.9192718557093478	0.69860304376614	-0.769393008394869	0.16846320545212837	-1.1251032149476647	0.24056466580705385	0.6660233036815125	-0.19917034337538597	1.7111039085819886	1.1551343217632823	0.5517721702476358	1.3553777701046041	1.1911010334227912	0.6795191323022582	-0.8897871148938904	1.5059567669492409
0.2025554904769848	-0.2966532269016685	-0.7904727143203416	-2.2074314439706777	0.7653537485492408	-2.500438369895574	-0.7833314216315085	0.6321238594380618	-0.8425082968640851	-0.13225091414644455	-2.6082416162043316	-2.49515103015063	0.13557696280650822	0.17625207993980002	-0.32823989454582203	0.8236375341000105	-1.687909338249818	0.07693594852891632	0.4031164836667866	-1.5029392506489039	1.209920391051789	1.1291303903676797	0.7850009045942707	0.5432160473189951	0.9614412343586979	0.38872848773573476	-0.34198558132521695	0.05262148779765115	0.31433865659081495	-0.03323798345468269	1.2176638246253781	0.8589214153187349	0.7556320952605894	0.7113912309047821	0.9026667740553602	0.7571171426075619	-0.7546725052162777	0.16090997445852492	-1.0882784557031653	0.28597992048476845	0.7182859414442073	-0.3069348739405532	1.74998868802042	1.1709013580426801	0.5811182621257548	1.4627095403862156	1.279471236109769	0.6698164601969088	-0.9116312079198862	1.5294178857092735
0.5119901216336251	-0.29796060731039165	-0.6162726092568785	-2.02083436956482	0.7789008232644511	-2.442000694289953	-0.7373798288907256	0.6936431684480326	-0.7945099333826257	-0.1263608302764807	-2.3149040884669474	-2.536496839391723	0.1557129805825224	0.023290954474361136	-0.21730401579367137	0.8965667782666451	-1.6275136566327462	0.08026448755452922	0.3981090760432774	-1.404789064270528	1.2491112035261356	1.2046713426928144	0.8503327550306026	0.587308991312504	0.9412842810143202	0.4531265262833097	-0.22040501870562842	0.07999608031255308	0.3034261986082896	0.04754969620051071	1.2606110094350718	0.9994898622752919	0.8002699425216917	0.7867766321143146	0.8650413470144483	0.8321537043174828	-0.725932041758812	0.15691982354155753	-1.0418444620358236	0.300176718597541	0.7100473069502893	-0.36721460798501815	1.7959068829326363	1.2353503288366041	0.606386339830394	1.5312878691899852	1.327633660845303	0.6125223034700328	-0.8772140098402812	1.5109083079074075
0.5946856717084018	-0.2954522841719196	-0.4903462903986961	-1.7237958380048444	0.8330961953238946	-2.39465648773651	-0.6924852499479615	0.742601390621086	-0.7727483822397703	-0.14350979138083578	-2.080724136014744	-2.602862852570392	0.14151362373183532	0.025746821480058652	-0.11208427796271447	1.0421806176242838	-1.5026326154476728	0.03658952372478774	0.381170208734832	-1.3108653760806468	1.2549572998871206	1.2459637613700443	0.8840365086022819	0.6441818634226437	0.9270799688966624	0.530289360396798	-0.08225365029139406	0.11969700844953679	0.2940247170830778	0.15172080045369424	1.2691073473341483	1.1393478238124708	0.8710193362007365	0.8582472135604096	0.8754420949676961	0.8809339773933299	-0.6793776304183824	0.1757880418698079	-0.995346632110104	0.28845229825084184	0.7539863088894015	-0.3339487877627836	1.822987611758424	1.256445097352537	0.6793560216222723	1.5479156945127834	1.3787548599065809	0.6424143450886637	-0.8756998961322452	1.528911360642573
0.6405445588940687	-0.2664697113261479	-0.31692528156754984	-1.5667427422641336	0.9334984433058992	-2.2555444281798396	-0.6605785313828771	0.8158178803791308	-0.7371542055827807	-0.1266588887234253	-1.8312937649743848	-2.6362838611085104	0.19733521478758434	0.09365209746989199	0.023990308146855523	1.1260882922382838	-1.368051139899689	0.22750272389140283	0.37833584895164557	-1.1866549292336601	1.2990864071700294	1.3190915371467096	0.8989253452802688	0.6552488828941849	0.9453104310803937	0.6435877314041207	4.9335913252068764e-05	0.11311278910655453	0.3725159677866875	0.2238308890469051	1.2871288656287991	1.264787110662272	0.930351813163339	0.8936825623688304	0.8632686802428085	0.9382244182371471	-0.6358320791381199	0.2337680000436611	-0.9605846601951399	0.29867679275361436	0.7797245204978249	-0.24405974109918907	1.8049979259052946	1.307745931468356	0.7812925222821014	1.6338192303305135	1.4469948795522671	0.6358951603382881	-0.8180016968157158	1.5230914909986326
0.6980551404951673	-0.26980603817929866	-0.3172695593861342	-1.5538121241234024	1.0519274429139862	-2.069914136283234	-0.6234579042540846	0.9125935876138375	-0.707325120205202	-0.03118291139616186	-1.6080250484544938	-2.7328320637473995	0.27700710137013906	0.11784136331520276	-0.005037881242875936	1.2747933252565744	-1.283402873775873	0.19998888487217198	0.41313327124767235	-1.0569378146506456	1.454851075359748	1.3384238320008066	0.9144641025192504	0.6796177384983736	0.9306788959081865	0.7438053156775158	0.13639631172773128	0.17351807659344767	0.39717008944656523	0.29713731332949195	1.2951485251429475	1.3756347374771618	1.0035825682777602	0.9318389922653896	0.865757199318782	0.9775700176558303	-0.6110939567980955	0.24699940283043267	-0.9698171355244198	0.3204344670579836	0.7752112364139347	-0.18905538578524816	1.751155009616723	1.3339227420505875	0.8785133456139576	1.679884837040498	1.4709197114248012	0.5899377797356897	-0.7781282217191887	1.5656263058563913
0.7104949023525096	-0.2531249855402017	-0.31413752546511187	-1.605249444034951	1.1265223625443155	-1.8737103155124395	-0.5307731088153581	0.9999556593783	-0.6495972026299708	0.04516868817419127	-1.3918401488735515	-2.6403789337091226	0.2953059979640528	0.1792283854476636	0.03350249972674198	1.379582072030737	-1.22769468641458	0.2184182605726721	0.45255442422070846	-0.9456749564530004	1.622413522815636	1.3680787223865896	0.9155827125872188	0.6968809364887049	0.9825961807585053	0.8149364639252358	0.24218490600629278	0.20870189175513576	0.4096555264885772	0.34088723984970987	1.3912963726316527	1.4624180266263624	1.0722123115925115	0.936547628151289	0.864757585740658	1.0501888572004257	-0.5807040927786133	0.27854850781112983	-0.9784049898132195	0.3535128316693952	0.7848622300798641	-0.13249982425327006	1.6676273096523353	1.3535583678743066	0.9429627363172959	1.7083075734661812	1.4828738239719406	0.5851000851489021	-0.7712328848627287	1.599082064999623
0.9371928082830394	-0.2233719783866614	-0.23950994291823183	-1.5617136739616104	1.1347949752023019	-2.048236548943872	-0.4327896762727848	1.0634148566011923	-0.6509704545598406	0.1639630623256303	-1.127452657002715	-2.6208592536940793	0.33199015020568134	0.2199796266084606	0.21211113149113428	1.4612202042607336	-0.9567843683377444	0.23897550511818494	0.46998869538810545	-0.8430477071254568	1.5869218803035658	1.375486335331596	0.9197504712471332	0.7305384249324486	1.0263153400073908	0.8849615605975105	0.30237563937009154	0.26446659481255663	0.4800352193687135	0.3499885920478818	1.5055090728136382	1.5603457238048812	1.133930085167068	0.9850809429803471	0.9077634013212095	1.0959883218907773	-0.5123694685655573	0.2610934679326393	-0.9721853355410947	0.361724925664897	0.7625624655170691	-0.08382261114766562	1.62191426757617	1.3834145635655075	0.9892948726396235	1.7685025469401527	1.4719631706584841	0.587905919290363	-0.7185851907209436	1.563198529734939
1.2228481656779342	-0.18905053809372124	-0.16045324859095866	-1.4588703981909457	1.1522836044042772	-2.065811797689482	-0.2866099942131076	1.1818337792676732	-0.6810780405624489	0.2816113456287744	-0.8343096176743267	-2.4608033859321097	0.36292744279192146	0.24738322706169877	0.34017739291159277	1.5428519253540514	-0.9463839631395168	0.28537059896228584	0.4991131053911103	-0.8112994580620455	1.6906150271735911	1.3784102787403878	0.9557771157963518	0.7985318484311248	1.1378763810572377	0.9145785310625489	0.34147201002348976	0.31001091356745947	0.5326889074405254	0.3778249747627803	1.5965839998950133	1.6433288708395275	1.219061134520197	1.0405033759557403	0.9447530292629907	1.1289004101651323	-0.4175994789548535	0.2233137007310245	-0.9719813098525549	0.38819486699560624	0.7834689723302494	0.027831941935150973	1.5487356964898418	1.4381378865791048	1.030949918573386	1.7925119801634906	1.4429954137892198	0.6318314394476351	-0.6889370141676109	1.5610616732582112
1.3695012030941591	-0.0503443282903258	-0.08921065473894998	-1.3980034142830777	1.2196669377777598	-2.116698162889309	-0.13574310621828464	1.3122262994937774	-0.6643346343222003	0.36902976803674326	-0.6114025520943805	-2.2896258531514007	0.408321073296708	0.2936403332269768	0.45654615221369566	1.5612441942558248	-1.0148313699370077	0.456610388478807	0.569934973686274	-0.7979708987888123	1.7417589646343068	1.404179702350874	0.9713464300800039	0.808367070317901	1.2192276254737884	0.9262517863902964	0.4025933241983921	0.47088131628717117	0.7071051926962609	0.3569121025959637	1.6959330013470093	1.6596600715292062	1.291144983686494	1.08379248022387	0.9742497613165811	1.164094303241322	-0.37700595395807357	0.2013735857476092	-0.9130479264566068	0.43128148680062284	0.8043745240723096	0.22130910373435522	1.4576755606396545	1.4441751411423387	1.0642659278135027	1.8158786993282363	1.3828996349793665	0.6747503630167975	-0.7118822347753103	1.5340844140205794
1.3108724042013558	-0.08755994284868306	-0.011437736628056172	-1.2895601759751505	1.2866348634791556	-1.9183235124548106	0.03783204092521473	1.4356512797333774	-0.6806788991136752	0.4727516133606617	-0.5041837606582973	-2.330899265520631	0.4474819696638074	0.2744979435329601	0.7264151710707502	1.6796194218779525	-1.1450933822821452	0.5711176003902244	0.594600748958708	-0.7742342269913906	1.7553298696599515	1.3614449986238877	0.9999398235010991	0.8936405966228034	1.3372225317990019	0.9188266319304134	0.41582625519181793	0.6000754642676254	1.0116123724904689	0.37291565119428377	1.8592226069190503	1.751291102057607	1.3715780169072533	1.0914734048315995	1.0356089308259018	1.1749998304162896	-0.3380270854371727	0.15000641948209895	-0.8841538835470208	0.4835064048097674	0.8054031356683723	0.4300645762087929	1.3933213338391184	1.5264386308343947	1.0752960222369878	1.8055184442044183	1.3124689045022249	0.6497118113665088	-0.6382423659698804	1.472549740538375
1.2051820293843534	-0.060228375442986225	0.026134374787836208	-1.1134449952845	1.1693122892536774	-1.8898051643215326	0.3677147453368851	1.4798546356945754	-0.5915484318000999	0.5273499347299186	-0.45769731048391565	-2.3791548801770763	0.4564309266137762	0.26700967989095736	0.8343574636221769	1.7340063765445488	-1.327526262825264	0.6634103303680248	0.6859198068934793	-0.7327534516699872	1.7619344900453526	1.368822334851761	1.0593002162680505	0.9300637129467055	1.396096147238863	0.9387602265974042	0.4502038505611101	0.744840888671517	1.1193149361137062	0.3996480243556496	1.9887854694027396	1.7663103818716124	1.4019429566929136	1.1240208706831107	1.0935696945661189	1.1606890041737954	-0.2856031436089766	0.13824202061839247	-0.8293435714274624	0.5179359526189171	0.8154027302930409	0.5961321264202403	1.3495170448389096	1.530800559498703	1.0825786969800564	1.8124242959512422	1.2257206304914736	0.6961014110461688	-0.6062552425533442	1.423735786952873
1.1981953548419628	-0.06225964839405894	0.07506251240545439	-1.077662131354585	1.1754723926837767	-1.742603322708342	0.40986178124465156	1.5050455683954589	-0.5719430145284403	0.6454172458078467	-0.39684925118467324	-2.31369709350482	0.48031119627818875	0.3255906191064001	0.8974367187814154	1.7634027204403993	-1.269665087560159	0.6962711886514066	0.8016749212152693	-0.7230145287466935	1.7093123409658542	1.2935538729808171	1.0497753076531462	1.0055020173648315	1.4469015128858742	0.967028914805805	0.43099340498824823	0.9214092301041763	1.2049472691285095	0.4252439946792503	2.108550564144634	1.7962216242838405	1.4599705727104422	1.1592994659281088	1.2249639223722801	1.1759438869804284	-0.2212044804382507	0.16750520554642387	-0.8307805130866293	0.5874562655467483	0.8562220879263254	0.6501954426535381	1.3086181635708751	1.547292116434003	1.1370902603830255	1.8269806612507087	1.1800547580869243	0.7698170208138604	-0.6274108144248041	1.407191762689724
1.443056493438551	-0.046297486308027457	0.15941773178355895	-1.1958180497197355	1.1472377453292117	-1.7679143494340956	0.41428729579432505	1.5752775297826498	-0.5479919607759076	0.726501614441615	-0.3263356567785366	-2.118601139761526	0.49110576358909075	0.3210566474006938	1.0177707704183951	1.7935158294168467	-1.0791343999029492	0.7918823001413619	0.9271629230610696	-0.7537108954062001	1.717935242075424	1.284063411975156	1.114474238356972	1.0849647949533119	1.5525418120304064	0.9791661617331983	0.3846236530403367	1.0539038116743806	1.3056354514102104	0.43388572099429223	2.2699446392475826	1.8182046022480427	1.4684167610976036	1.171876929731739	1.268603994871126	1.1933747866902213	-0.1804928477492987	0.1776655429594729	-0.7935589676871162	0.6351939054061443	0.8663210099474566	0.6668928237010412	1.2775204590451508	1.5895150893766798	1.1629515677967786	1.8166159736161405	1.143446499322225	0.8068457030072421	-0.6213672693643063	1.3823735111708022
1.3918704150824686	-0.28016433207885055	0.21892414071273475	-1.2136031109802303	0.9668411169753	-1.7530567676391837	0.4458159836155864	1.5984940566867523	-0.5002759481585328	0.7995134628784164	-0.26769534881859747	-1.930802436466487	0.5181553266842014	0.3164997203663458	1.0691162337566242	1.844443334732007	-0.9244181165391951	0.8961439668110293	1.0476423570869673	-0.7770073044128868	1.7079300067837582	1.2410351734390204	1.1438963388295122	1.1636183953543615	1.5941385271442905	0.9659256458910935	0.4270459219079393	1.2309063841762238	1.31558282541108	0.44172658402812337	2.396535600715569	1.8824942606871318	1.4723920597197595	1.196790698010656	1.3493007100789811	1.2087260837842575	-0.14097117225967498	0.21690930068892977	-0.7806340029026594	0.6421085635466497	0.8681681174932171	0.6797716325897529	1.2983212932192951	1.570903267497719	1.1788868553102636	1.7958215881893556	1.095538711853266	0.8735022131641742	-0.6388840575605974	1.3925276404962872
1.3703782338175894	-0.25491266161309073	0.2528008545044639	-1.3595505929411973	0.8631540848847777	-1.7256754047790377	0.3298080336602261	1.629213325618623	-0.43258335522452995	0.785917508114423	-0.39454643657949506	-1.974921909348834	0.5207924219653937	0.4242555645968049	1.1346918256934804	1.8374046759959917	-0.9520470081846357	0.9611429372278646	1.1601825672093256	-0.7855025679859912	1.7127250922565112	1.1969412759218474	1.1804165629875434	1.2427554734899613	1.6292836045037398	0.9666190555594522	0.4029119014130053	1.3409152878890627	1.39315347226068	0.4384007328260465	2.5419155186991	1.9604746714711905	1.4432026809151266	1.2432048252418988	1.4030653399632045	1.2732714319375718	-0.08174083065617976	0.2615428794616971	-0.719691654904828	0.634985165726198	0.87429699988342	0.8182657322283179	1.295867776193556	1.5739825372265646	1.2037958558699247	1.6815381635498485	1.0773017015330293	0.918633926094642	-0.6857337454359647	1.3865645261541826
1.4392375979708014	-0.37318749006689733	0.261882858647328	-1.2221223135138781	0.8360920153814589	-1.7803766060098387	0.3867060630253945	1.6137384024225967	-0.6060601111423602	0.8020051816106177	-0.3366861349036493	-1.9637178845859578	0.5302041963687345	0.4906176539037844	1.172017069512302	1.645749258585478	-0.9839596838772324	0.9973271255555984	1.237052539290716	-0.8059702977881681	1.7748973622130264	1.1883198788909097	1.2872489913969862	1.3185870966245408	1.6131448263950827	1.0194465613639774	0.4480229140655875	1.466430263998976	1.3957980180316445	0.46077847784306825	2.5731554264596372	2.070053277776597	1.4234459752369801	1.262793996517106	1.4972967949791984	1.299062253817467	-0.030731406047297256	0.32002612659300655	-0.6398412575138157	0.6367588280366425	0.8822221800358078	0.9024931660195525	1.301959983723568	1.635018334713664	1.2588400232570485	1.6213786501618703	1.0667785397121856	1.010030311596119	-0.7153895159726187	1.392530593995219
1.4718782633925283	-0.3691963795512616	0.23823745566427176	-1.2313788178093656	0.8225484131756113	-1.5751578061692646	0.11574592376081397	1.6339048175465116	-0.5256735367242948	0.844026434203973	-0.3659298277412961	-2.063011323470543	0.5171612543234152	0.5782034160349094	1.1802467051501364	1.6943328523311707	-1.1859772613477024	0.9564457383759917	1.2687026968369062	-0.7909824189328669	1.771536797375251	1.1880972160384569	1.4064798017855602	1.371874457283692	1.6310995873009457	1.0299546822303929	0.4595922971225603	1.5898920069382996	1.3904374887089541	0.5062930469871294	2.5936973292939447	2.2032243177196293	1.4407399922266007	1.290966430220259	1.5449221431543028	1.3230667332057853	-0.0062429305114981735	0.37449168660961346	-0.5987006665264525	0.6311578549477773	0.893984644933467	0.9139607120255387	1.2513263231513754	1.662405602707334	1.2662867179121922	1.5448956771891864	1.0676780735343256	1.0544555401880014	-0.7450516148287083	1.4398042978880974
1.4693328904009264	-0.3514734707067471	0.2186598963091181	-1.3864257098818018	0.730644607487347	-1.5160968377148352	0.09892723637242377	1.3319953896133998	-0.4483273677472205	0.8633141829087906	-0.3635930674678979	-2.1916088685324953	0.5323791030246152	0.6732490713762289	1.141553347260158	1.6675907190200019	-1.0132244591913744	0.9243883654520794	1.317381056813646	-0.7537833499420327	1.7947039415385977	1.225525348065378	1.4879047698094485	1.4075954602541567	1.6073972522345463	1.0853204798580904	0.4869923328966217	1.6984858445470834	1.3797056470023246	0.5414508395167021	2.6017812914641247	2.286607406877766	1.4350688793620836	1.2942250956444965	1.6634807998639798	1.354192478988562	0.008674825833436546	0.44136734334925104	-0.5857832118900401	0.6589489809593447	0.9025010141090328	0.889129346416744	1.272943055699164	1.6482436268058471	1.2322871250261211	1.4586079904398834	1.0079614828279577	1.0791279261749975	-0.7460641459383204	1.4811089804410096
1.5473350970894708	-0.33380119827934485	0.22879451870445516	-1.6312283023610796	0.5902266997645551	-1.380769857938627	0.14825021669757535	1.3098337200720518	-0.4112328812715216	0.938631931213379	-0.34426738545541535	-2.289436193272865	0.5099467099721442	0.6832293419515857	1.1075290218519185	1.6979564267815621	-1.0154744814108052	0.9009140914005522	1.3442906519062534	-0.9172541911736353	1.7637306749351727	1.2611074149674226	1.5260356280128955	1.4943205467504375	1.610606551820321	1.1170935935093695	0.519560265967871	1.7128029839528094	1.3945323562177137	0.5985369861917971	2.6028730387328283	2.3908179318785985	1.40641149768473	1.2996511805322177	1.7602288136075064	1.3985309994073165	0.0025552045275630863	0.4964974089677862	-0.6171117944573612	0.6946297169099702	0.8964487284226408	0.8674955026621045	1.2276077443515383	1.665054282590225	1.165721095804586	1.4318888156453695	0.9600121784133616	1.0954732741956001	-0.6971576276801642	1.5297014216066693
1.5182461004033314	-0.2917620526178083	0.18069879566963154	-1.4913100184846422	0.5779243448652425	-1.3036224897733824	-0.10408824937328467	1.3165964051018646	-0.3181251170134026	0.9793998418017985	-0.3689222551391562	-2.1954654100451076	0.4720227184023035	0.7698427399053991	0.9162474436979163	1.6614232055357907	-0.9421055490737926	0.8682941485004798	1.4151299231472811	-0.9212453412841104	1.671267203177989	1.2903574391178316	1.5994525391192895	1.476008123186989	1.6021429782943273	1.1653628973936008	0.5642868301772561	1.7696456344247893	1.3870462159465995	0.6051253792456578	2.6096611625955966	2.441477728815049	1.3469851872332317	1.3315525403498767	1.8570945938875874	1.4894590460381854	0.031915622365461145	0.5563072773688065	-0.6137610167382064	0.7392487609522004	0.8893132010721321	0.8317762379983172	1.1837893164396558	1.668750909514236	1.1004631587450633	1.4122852981064624	0.9261675643299121	1.152873690762019	-0.719233337197484	1.5299864342535305
1.4442451202390372	-0.26338140520356357	0.23994721979189348	-1.358118529481646	0.6968256290521302	-1.2180679007183055	-0.2722543380616462	1.3525416362301086	-0.5294653804876572	0.8862027021318676	-0.42192881376361957	-2.0808856262735453	0.5021383423213265	0.6200221388373344	0.8045978895141601	1.625858065928393	-0.8759416332172082	0.6392803758003025	1.4085249250933787	-0.8886035272830364	1.62175439577938	1.2549194242197212	1.6366832423450248	1.5655765997165394	1.6649903377722368	1.2429049157532444	0.601080103147573	1.834093571546206	1.366636576770289	0.5698388577038221	2.604304471771434	2.5168882692761905	1.305957052047439	1.3521244358880822	1.9674123970037034	1.5762118183896399	0.04742280713655563	0.6293516658620036	-0.6013918029090386	0.7795305194290737	0.8894090902125636	0.803049408288253	1.1264356529357804	1.6961812251042498	1.0198994249279831	1.4092608482721143	0.900259606354109	1.134124572857687	-0.7282701773507725	1.528041555207332
1.4934980876265451	-0.23488588652376094	0.09229071098430039	-1.5970355411051318	0.6911379849915711	-1.149696296783313	-0.40108314512221577	1.4159531991872742	-0.47337894816317716	0.7706288806773318	-0.5986126812900656	-2.0664822464768364	0.49893865553431543	0.7014008978235335	0.8118399512323297	1.6304933177465695	-0.7381236823493167	0.4915853118068606	1.4059295657667354	-0.8883218279841305	1.5841570905755298	1.2545985996341447	1.686090094497747	1.5739106739519824	1.6801504902706053	1.2733788529255154	0.44254733824797077	1.8310789258166866	1.4171282610619653	0.5346599620574857	2.630436512028975	2.5754348141772603	1.2328068598533968	1.335223186293367	2.042034321701028	1.6102661481522371	0.07147170893081208	0.6127935786583892	-0.5389236431668485	0.8226396381217495	0.8715526030205762	0.7708600752607209	1.0472692527556187	1.707091854774052	0.9372162310180843	1.3956796353374106	0.8549078788382134	1.1557843487992463	-0.7088194547351221	1.5459574797240259
1.5447522921421082	-0.23795701488453697	0.1171623242497847	-1.6741208491337862	0.5295073565657186	-0.9838367778071238	-0.5026889753535906	1.2748117652768916	-0.40450715534771253	0.8556353991673437	-0.6333062831662963	-2.1651129108182827	0.48702561271109895	0.6822329629689265	0.8149010334129801	1.6101353943393293	-0.8180291309202904	0.49339608391762474	1.1862716714142243	-0.8335973722175487	1.5233453093092086	1.3256132506330207	1.6900458428259153	1.570418138988407	1.685838822834245	1.3073030831873738	0.45533689599008353	1.8991005985106966	1.4045255582288858	0.4727597723860838	2.588428705150868	2.642742720960064	1.1720147377925727	1.3609729735772063	2.1139448120924746	1.6322887782995257	0.09764854724662782	0.6127727966223636	-0.5204574408169467	0.834481552659556	0.897671888005814	0.7954974365838767	0.9901467327342524	1.6918180437321113	0.8200860594173834	1.4235409204015639	0.7941824263528624	1.1403034389327686	-0.7149883005204334	1.5141246682434901
1.5807522260468208	-0.1635263673944835	0.18192480475073478	-1.565810421837405	0.4952696960452248	-0.9930706506328952	-0.6657569174700511	1.280924470395591	-0.38613381457387985	0.9166725312544974	-0.6524549242787698	-2.17859090582855	0.4519549284709793	0.7111602086457657	0.8520784057907266	1.6266068866923817	-0.8710625679959758	0.4755475096276974	1.1219915704696553	-0.750904235491866	1.561849202427042	1.372834067756799	1.7162037842285613	1.5688471180980474	1.7154174686082857	1.3334670539451605	0.41386317281410817	2.0079483156263853	1.429926406880158	0.4171050501211204	2.573879530281901	2.660895111388544	1.124924536444977	1.3553469274130676	2.1910019805278074	1.6671894112515353	0.10697505880330158	0.5928947791636154	-0.456203117531525	0.872408427561463	0.921283156230366	0.8258886811103663	0.8898940448425968	1.7211573721726239	0.7156220888067405	1.3835921785250942	0.7185288641145612	1.133151002976463	-0.6981511738314696	1.4339578467537746
1.5571299169528912	-0.20083399529062068	0.23158587407499603	-1.3488117194374318	0.5563627884565072	-0.9377085535477452	-0.6042061798206617	1.2887944795156252	-0.40680343792053575	0.7918703588531495	-0.47534987901701353	-1.9435153847287565	0.30549615670303665	0.6551197768529085	0.8746590695409792	1.661142910640231	-1.015554569064097	0.4817266636482505	1.0756869723088793	-0.6929627491292255	1.6170114967595084	1.4457519430640169	1.7320045542360223	1.5681788143763962	1.7879588040092904	1.399031644706177	0.4705603357454855	2.137235414027399	1.4051401927199962	0.4218933473149732	2.5374870227359088	2.679212183867875	1.1043980203541803	1.379592483386366	2.2392652307759087	1.6546716229372436	0.10582617288790566	0.5511831546560868	-0.4529524751196298	0.9069229711684352	0.978952833630893	0.8169739475946749	0.813432765007577	1.690248423597538	0.6216747114581989	1.4014212142608489	0.6156429533346289	1.1522533630500889	-0.6345985196391623	1.3763070243661057
1.7097785554961984	-0.07782577274380535	0.3435301317809406	-1.443258920548408	0.5722150617111031	-0.7423562274757722	-0.7288051995895259	1.3637611488456973	-0.2376988979671945	0.7750157148763217	-0.4419930642263519	-1.7137633583810348	0.14597306273567928	0.6098506915762703	0.9232874916352882	1.8625586425292948	-1.0493671691635045	0.45868733953199553	1.0465741642697837	-0.5825050096701552	1.5799858152604576	1.513565000938697	1.7020853184258329	1.5542717858347652	1.8410164895998853	1.4626990253708665	0.4481736992961126	2.225172061156409	1.4359716605920667	0.4126259135878655	2.559999941765956	2.642400901913343	1.0597672194126453	1.4118425193995878	2.228282099259754	1.6794996410304495	0.09508547712232893	0.5531896602343852	-0.47280680316640955	0.8805217764389062	1.0108636698868083	0.8287218534524687	0.7284056889068999	1.627963619462593	0.5429962470404146	1.3932668719864112	0.5414507875827562	1.0518234552436294	-0.6212293120006209	1.3286537958605682
1.50392586938453	-0.12372181624243253	0.40516788867558684	-1.5228512983577662	0.5883531411306205	-0.8144736244690192	-0.7222182412164957	1.3974104083659222	-0.39954677686507356	0.7583044881438402	-0.356233554228863	-1.6576883280705634	-0.009757359582532998	0.5916253378315576	0.9889172700196791	1.828571924772015	-1.0463074036976503	0.4514794117124463	1.1120220028818844	-0.5147065081017077	1.6585300677599837	1.5771080913075024	1.6540185315775395	1.5423189540104112	1.8676763474652442	1.2510419106589166	0.4790625148677887	2.304325587202313	1.4257857113610946	0.4070093190610076	2.584134406035049	2.626473794995495	1.0234645810055327	1.426309064608572	2.2417369260609448	1.716605750806768	0.05877291195290807	0.5515977562748037	-0.501523105905611	0.9027081795469986	1.0642244484230896	0.8762067682684677	0.6562447036107376	1.5916160740080119	0.4790425892042272	1.3630238511465023	0.4936467924778906	0.9636837902297858	-0.6043149798145496	1.264422577854173
1.2844497106785573	-0.16181550093845382	0.44688262354426245	-1.4661508439183337	0.4980839784404866	-0.9167493519858756	-1.0233372661798188	1.725301912021984	-0.4027193738469748	0.7077230967227421	-0.27621935499195777	-1.4529325947669602	0.06192484725809565	0.3906779224961757	1.0750717367487672	1.8235058445690793	-1.151042897104094	0.3049008928522449	1.1557683680005295	-0.48946182245918435	1.7633471651884292	1.6410259069645818	1.6136054510450961	1.544264134825878	1.9049096911153307	1.3143638753549791	0.4868772378954018	2.3944361643166703	1.4772155219813092	0.3833115740903692	2.6207226173167895	2.6705573809602194	0.9728050664814758	1.4383921517890985	2.215972692224799	1.7951284924586477	0.040667135947086944	0.606549615934416	-0.5082947560590018	0.9135101454996828	1.1092226242340986	0.9066465138663669	0.5413400694767467	1.5962042872594435	0.4822816373967608	1.4251661743428334	0.4864865032536603	0.9052983162319223	-0.6190903400315663	1.2634420162090128
1.130963344965367	-0.16185142220104137	0.3182606540779653	-1.3257779456347345	0.4462546787087248	-1.0796555048569536	-1.0409325115681178	1.7629467889794845	-0.42042148961209624	0.6453278656869568	-0.2619765428768107	-1.3663842377286883	0.14151771111423722	0.26638235196106685	1.144051503485037	1.809893719174403	-1.1644335077761552	0.31511961184050197	1.231674216881008	-0.30027884696678686	1.8249927160623898	1.677433998741213	1.6324419245448474	1.5424102400162367	1.9173105523120513	1.4118459327093862	0.4968740950772393	2.4969757387116376	1.4376093380190382	0.374045195519099	2.6618008314500967	2.628863760556981	0.970162696644001	1.4400611753073393	2.2161619598728315	1.8324555516435956	-0.007319664171339085	0.6084012953443212	-0.5349870739002306	0.8620676888057874	1.1558912194336985	0.9064809004517966	0.4838813898994979	1.5877076255781897	0.49422617619327835	1.4349191754940491	0.4993553725030064	0.827009225532523	-0.6725228723496894	1.2132620693678289
1.26657728687679	-0.18710528772581983	0.4273772731082016	-1.5460693256964355	0.3573893187130928	-1.0540550694740833	-0.8157302730034139	1.782903475263868	-0.4116583455213069	0.565187556652926	-0.21103153572958622	-1.3302478793477257	0.2623652591734086	0.31588816686741816	1.3606928683791673	1.811851680315856	-1.190241138998577	0.20628776732700543	1.3165379420963161	-0.30391079971795837	1.9464949147511255	1.7367261294086234	1.6403056410949737	1.5171566990469603	1.9605147653725208	1.481533604379475	0.5287246305862598	2.5435189276576375	1.4341762808943475	0.35296423702725305	2.6438911438615875	2.6478160352324434	0.9849071203371071	1.425124369408086	2.188203623302094	1.8647784414949418	-0.0719414443169386	0.6394091321967255	-0.5725653513318536	0.8035155836116761	1.2479621765422217	0.8913343707364418	0.38385759989849716	1.5760764611410367	0.5134512671970006	1.4251691293499982	0.5357242168811982	0.8058333626440216	-0.7172175143246363	1.2260979757228492
1.2540597913246558	-0.3964495320505176	0.4509557431179571	-1.7515170173799361	0.21784559774336426	-1.039063076260042	-0.6270272563917763	1.835759561076705	-0.15727240940425075	0.6411920864919617	-0.2850620861015372	-1.064057865339971	0.2961626713933715	0.5694774481604298	1.48579861343125	1.8527162655012677	-1.2035671974985098	0.3921050211262399	1.3915179542567855	-0.3182245684605963	2.0246083256047838	1.8748239385902365	1.685582291973595	1.4465813466674997	1.914342776159782	1.5384009303782473	0.5229567062795957	2.5605385658581663	1.4314158172149736	0.36331109517686233	2.666587185672941	2.6177290397071244	1.0069853534351285	1.4173761211545277	2.146578760560885	1.8875522996315652	-0.1248823293053293	0.6473821603180518	-0.6130826000315286	0.7040642504682745	1.312543703636992	0.8488699082878248	0.3358990352766563	1.5832199706007544	0.574174349190395	1.3529502317177786	0.4944425339359376	0.7817310463367388	-0.670590456726995	1.2167457213571848
1.0622709273348396	-0.605818728158974	0.6879369315914566	-1.4980183647211298	0.17147722682999167	-1.223806504818427	-0.42955245423877225	1.8723840982553086	-0.12625873381053268	0.7276659255154738	-0.04650498983239425	-0.7023358616653382	0.29783566845138176	0.80403793920629	1.537754418623583	1.9098766778947542	-1.3965650794148678	0.5693180796789827	1.2803576817218694	-0.3139953885931859	2.1191883827997	1.9835180319452352	1.7127247257972402	1.4260848208906236	1.920642892137537	1.5707450114702017	0.7845683626455018	2.571361046914763	1.3806707309839787	0.3565707596822964	2.6722751749640454	2.600221538654238	1.0738948552663534	1.4055854396596166	2.097496752487225	1.8786875415399293	-0.18723963866116367	0.6901276911178688	-0.6213662933245299	0.658708992824317	1.3593206994086926	0.8518367543145435	0.2808620601738806	1.5626484581454414	0.5636346241003208	1.2831721700046337	0.49190308076112943	0.6984506150663472	-0.6465668904875586	1.207158663826491
0.892744082689358	-0.6050063585689439	0.7256045353906002	-1.2735235168288037	0.21990673014648107	-1.2878086839851408	-0.21028942652285965	2.1177672547189386	-0.0596136625822858	0.6833973870585407	0.023368434942552967	-0.5921883383715926	0.3638007801648735	0.9699416321184957	1.5546510188592102	1.8843231693236813	-1.353896206033443	0.5676401365903676	1.462287497694715	-0.28843825045318666	2.2654245328766174	1.9931305502096492	1.7404149640944209	1.4315721241296189	1.918751718082732	1.6462390224636316	0.8580844862544857	2.5378309168472235	1.399360471891304	0.3895248592437415	2.708779513216179	2.502504191658317	1.158261613823826	1.406647545534861	2.0958592368361058	1.9191065533583482	-0.24531443414105833	0.7486384744469118	-0.649365376925489	0.6787480020991874	1.3768032762572655	0.8257112381661834	0.2416589057125834	1.5859934657365322	0.5914784816888072	1.2073392986084583	0.5061060278636174	0.6923263148548155	-0.6222446275707872	1.1799303571797073
0.9050186448486179	-0.4456512390447256	0.759008046027396	-1.303001973386162	0.2960036266034713	-1.1723806831524617	0.02475865812840028	2.2421172095567474	0.04711624745492472	0.457242983870744	-0.11431822300948036	-0.39301192424035747	0.5098569971686848	1.113769126616715	1.6003279666866868	1.8930282107050354	-1.6169096542083239	0.5311264801978915	1.5556015133237928	-0.3195727886859254	2.2948188558708162	2.0048963811813185	1.793549775696865	1.4478086363013591	1.9491996203650963	1.7243597414572762	0.9705709868214649	2.434933413967113	1.3841738780067783	0.40638783227229347	2.7479454222744737	2.447356462865531	1.2269898881738497	1.3820623568408121	2.0405384062902874	1.9434993680709227	-0.2904428949047543	0.7933229692079427	-0.705354782288021	0.7022443404443097	1.398985758086545	0.7482207214890492	0.18789684459243586	1.6035057517882798	0.5711677199458783	1.16354609240909	0.49091636135315164	0.644657289269299	-0.5922509247762995	1.1640700679191325
0.9154453161252484	-0.38121026210897957	0.67377894223835	-1.521983048252998	0.24035724669707745	-1.1112491455965523	0.204355738312095	2.3648258394749893	0.2133785537714729	0.6653132083393365	-0.14962915880660882	-0.29651320386709906	0.8171960834703718	1.310808250101402	1.6537910460983034	1.861566198571542	-1.5117634196640817	0.5346568672473592	1.6250462285028515	-0.3101401676203927	2.305280419215572	2.056889514929308	1.8429421827011985	1.4239672109530441	1.9747885724403857	1.7478905598870746	0.9750059169933042	2.3183125445170956	1.4126815961800019	0.36746840917945794	2.8094005889505316	2.418188365506294	1.2800245995851465	1.3419756474869735	2.0580786103238085	1.9409229640575831	-0.3096043139110989	0.8489918091104478	-0.7392217948943569	0.6953559310060735	1.4068947020298954	0.646839286807283	0.14961967656617575	1.6181830233615404	0.5574778720190889	1.0818652618315014	0.532484511223309	0.573389963642443	-0.5879780434937351	1.1289101398925951
0.8546700066840914	-0.33662136636841	0.7030672822250387	-1.5844796891507427	0.14829379879984306	-1.0994491272950442	0.41675921847601105	2.493486681554015	0.35170572013607515	0.7179086767136416	-0.17629177492884737	-0.24149656268793476	1.1082427587181816	1.2546496277959518	1.6760048431189087	1.8382399188823975	-1.3475865278057764	0.5606705196634969	1.6795766190757422	-0.31951128228878467	2.3620107344113115	2.0765883888697596	1.8932524122108885	1.4639471005409177	2.020704227820395	1.7844866084435569	1.0518177578172136	2.2467421080052716	1.4593560767900446	0.32724692378225523	2.838468185244276	2.3945544153852594	1.3556815199650065	1.3287490631578867	2.0770095810747202	1.9421495680473018	-0.3061243551238839	0.8965442248430475	-0.7702599850706265	0.7618951413190987	1.400617019559222	0.5459525630538965	0.10399069725075016	1.6847031187874262	0.5003852160377165	1.0327190601510159	0.5362542498871674	0.5991349996313191	-0.588798193692521	1.0622981063977552
1.013665620123189	-0.2594560731735352	0.7850944234556245	-1.4857489295674764	0.01920139879548794	-0.9102899135182951	0.7538675929985562	2.636546878915995	0.6371899087647732	0.7568283755097079	-0.1483000691514747	-0.02854459576116266	1.4295216006857714	1.4205648572322962	1.7144856013531133	1.8277256547305178	-1.2402517136203333	0.6572437299923101	1.695851854048541	-0.32657098655262073	2.3429250563185464	2.086420854585987	1.9434126344103801	1.4505832800833285	2.0800757005264905	2.087083498954913	1.038632733171849	2.147185270986498	1.5299932152574662	0.32100356668749275	2.5971879849977593	2.325735308606427	1.3867041162435485	1.2928675695920306	2.083736293484027	1.8765530363438472	-0.31434971225729874	0.9312086609342034	-0.7423397580241343	0.7604327136212693	1.3844858683452153	0.5222414538993692	0.04650867460756252	1.7069066817802614	0.4792394207245946	0.9799751372459877	0.5168270871253311	0.5960017703085613	-0.6042911853334745	1.0131763982236222
1.1039130672723143	-0.22778457047849948	0.8420217667652528	-1.5608996644930198	0.16076290406487626	-0.7564418386278808	1.089332710169804	2.7332485804509083	0.6922342097181756	0.7823117491702692	-0.2391941244626195	0.06434955742313817	1.5096039023832282	1.7866646787753324	1.7740785639931995	1.8047981477427442	-1.1122463423089488	0.8872141321010213	1.6984634561246583	-0.2916993196295995	2.340434670241581	2.071073410170599	1.996220763426172	1.4418051726837526	2.094421281067519	2.1133093352593195	1.0314371996929366	2.1271676348929667	1.5358120246831781	0.288439347208271	2.608657621796365	2.245788400391638	1.4221846840345589	1.2595282972791255	2.0861392916227417	1.7913428925908164	-0.3339984364973235	0.9095288409520134	-0.7257248071671831	0.7504769558322009	1.372566580769679	0.4827781431133471	-0.015365226681766337	1.700600436681152	0.42604337708817874	0.8737884322411814	0.518972129316586	0.5653170877246871	-0.5770503014932451	0.9104547391209138
1.1471269251228304	-0.23357330288292832	1.018930041630234	-1.6078761669908812	0.218551868859109	-0.6846881879709672	1.154699263299792	2.8308863988600983	0.7897992673897846	0.7682281757754991	-0.27397021713501457	0.023268539187388783	1.5836337339873368	2.100466493411819	1.7867397115429924	1.7976022879353852	-1.1220851473561646	0.9389315025482835	1.4286291562153617	-0.2541422834074047	2.400217286111574	2.0611092475233477	2.0570037255181624	1.419393894760019	2.1385574100176448	2.0728492677702324	1.054506501602193	2.094944359992113	1.6198727265211503	0.3247430389781534	2.5617068977068187	2.1668240489508253	1.4674713798890842	1.2144485849980484	2.0715712906546075	1.775721099857126	-0.3381155552028342	0.9195603297417023	-0.6523318854030359	0.748549551122754	1.37111773788089	0.4023704644338652	-0.08315581893286084	1.7114053833631069	0.3699242914489176	0.7718539825481766	0.4981610683668431	0.552115020633287	-0.5927736439616351	0.8253998769000536
0.934807045150792	-0.2380099510534667	0.9199853790185186	-1.5066366625947665	0.15974434016078085	-0.61545439403003	1.2639023711830764	2.8964394327199243	0.7994428328113115	0.7793748134273591	-0.2571688561175345	0.18747648931909686	1.5982319774384608	2.164315268531681	1.8370744443600462	1.7894742488550488	-1.1618613491125303	1.1277173026782017	1.3639006393656739	-0.17517545024610898	2.402928554384449	2.087588476861042	2.0308402282892133	1.4521080944769122	2.1711152245587435	2.0791518203320836	1.0796621249695488	2.0675739294363398	1.670023396500873	0.36034610727145555	2.524162533887572	2.0927434198414994	1.5081533059068373	1.2268431696443511	2.0524117967434803	1.7705441882585966	-0.2964393023588297	0.9161853270911005	-0.638509457927271	0.7428748316798949	1.3397465168076814	0.3061963886873533	-0.1448434747150844	1.6716684888269786	0.2922050353042306	0.6759722740331866	0.44951012757097814	0.49583320426963134	-0.5354413480748406	0.7217670633770695
1.0824772335781705	-0.029826331098373505	0.9317775426204242	-1.522433735990365	0.33040850359832524	-0.6037330786814562	1.3342357199965051	2.9319469808848257	0.8248325925576603	0.8277438379661136	-0.0560503937082983	0.06558949222700564	1.667964817287985	2.044805778070575	1.8619997691480212	1.6958780644932936	-1.0806436144515312	1.192316223334212	1.3948326353458413	-0.1322759683682525	2.44202227578367	2.0429934521558204	2.0045156120974594	1.5021204288036503	2.1903288693986775	2.0933396523568004	1.1219203145950392	2.0308834850697464	1.6527950299691234	0.3945880245334507	2.4749710020237203	2.0503620096964785	1.5518334409001782	1.2554969171736556	2.0068641867489907	1.8311352115411264	-0.25406816779208263	0.9249657373120315	-0.6281216714904898	0.7631000817470524	1.3574926932853288	0.28139104804370396	-0.19794416744917548	1.633707455687264	0.24299474035119836	0.70483235151943	0.4411956672580339	0.46477517630357584	-0.5716330069240416	0.6508500098401057
1.1071058384160852	0.14973461495627535	0.8983140628116569	-1.5457986539239434	0.3993062355937071	-0.518878100374632	1.3306690381790731	2.8909677053264695	0.8120780339791223	0.8633225385221556	-0.050120806463097446	-0.11149137447215832	1.7920637208399	2.0148531943811006	1.9069908404926577	1.5935883787962053	-0.8459539460075428	1.0500875814778696	1.5465382911566619	-0.10391905903039907	2.465303501960289	2.042533191747397	1.9525064109041275	1.5361509501847759	2.1831355724215453	2.135905726162055	1.135063421185849	2.045000850437252	1.5691955870548429	0.4221455295603075	2.4417614759512705	2.0181189247995364	1.5491969429956758	1.2745525234349029	1.7473945884142978	1.9387067745346755	-0.25619721434834347	0.9041972096095756	-0.6591798887282112	0.7297942283826444	1.3662401896718948	0.2421714255676914	-0.2197499594247268	1.6167739206530087	0.2184798324233647	0.7254775090843355	0.3837355225470483	0.45582350279391803	-0.655418690580564	0.5574292142216597
0.9314331906823787	0.16791773008008398	0.7302164721060823	-1.516828404584739	0.4151622027592697	-0.33624355341393825	1.2615250644435727	2.8202798356916583	0.7863687043911496	0.8063199205844234	-0.0542966624741585	-0.05484525018318883	1.8931314822199792	2.086806966305791	1.9471807764574134	1.5604043353510089	-0.8283502726949333	0.9270778796790768	1.6397249172220096	-0.16195649537258078	2.388488684236433	2.0686349803961783	1.8868732124490877	1.5909879189674876	2.1853092833230927	2.20247692092119	1.1240030430770342	2.0307738868126664	1.5848606792822286	0.42042773585568166	2.427564567806649	2.073734405972046	1.5038198193733787	1.268273337423168	1.7033555116737507	2.0016867296050407	-0.21470300719528024	0.864267644691265	-0.6559943342660329	0.6972595868896561	1.3610914012648663	0.19818686856391712	-0.24266909366283868	1.5861880340390457	0.20440703835548116	0.7685762885997078	0.3914853523993262	0.43806805798369713	-0.6873121548694608	0.5111260300775754
0.8894304687150782	0.1586086790445441	0.7153590063551337	-1.6769739411109463	0.6067810957680062	-0.3368256534462004	1.2660934772125614	2.703963862304252	0.7053352898117261	0.7596629238112185	0.12425437075293966	-0.29306748914163033	1.8095265905258553	2.089057765708962	1.9527460796871476	1.5056416880750836	-0.5392507035629724	0.8629135182847436	1.6639962257215075	-0.18564014865566653	2.31697625285286	2.0572791749210984	1.8153352817985735	1.6318863035522349	2.1384708261452574	2.255881065174832	1.0890350019678787	2.0567417371417744	1.5909517610044415	0.4244341625734129	2.3460148211208485	2.120106934055296	1.5031257568960683	1.300570600471524	1.7295487521787696	2.051985527707461	-0.2018543555327596	0.8411673725467057	-0.665709962452838	0.6489519752095685	1.3708675092474931	0.2074127187084071	-0.20138883604492142	1.5470640325029061	0.23597168860262574	0.7772521896389346	0.41458538095186687	0.443931016427703	-0.7380235098305012	0.5362353489161672
0.6778534508597118	0.11234888623209194	0.7759030015624179	-1.5004725990847754	0.7022103141498421	-0.3899781847949151	1.2050485126545638	2.5984753646219874	0.5908381641861364	0.6394705433040254	0.14501203140736998	-0.2782914425725607	1.6771606940568276	2.0622094487695697	1.9864279079320901	1.4824744045755527	-0.3770611544138384	0.8421895863388869	1.6857151021608279	-0.2648640785570118	2.281879042833487	1.9805921877559942	1.7271332057330184	1.6967951616442303	2.046394574167297	2.3450550951644757	1.065859108434185	2.0989453900353405	1.5581092522097004	0.4203063929342864	2.274945009484302	2.099419270373405	1.5246804484502916	1.3069773999611731	1.6696532524808951	2.133817154139467	-0.2277481349998544	0.836377113242742	-0.6695401379554952	0.6439334733234271	1.3967088685368592	0.2978672168874611	-0.1585291497134525	1.5188729816124495	0.2482452840069412	0.8048445690509863	0.37529235970262736	0.4352119658100183	-0.8001634299921225	0.5144859304617151
0.5591027297908413	0.048468481072272175	0.5222672730142135	-1.6297596059622137	0.7310366864220365	-0.4542576395870198	1.144731029940348	2.452584725383503	0.4736343205043839	0.537944852478308	-0.08887567526931232	-0.23330686028103403	1.662555114278317	2.0273321819089523	2.01016011639461	1.4618151577444474	-0.5486564133636445	0.8107911495444584	1.717612381538299	-0.3351388276743518	1.9753156722190206	1.8997004027003683	1.6601821652787634	1.7285187391497696	1.9670996967199763	2.395283474691655	0.9913335980715349	2.0965758479709042	1.5207971645278489	0.45131214724045404	2.1659520075114576	2.1264810981411078	1.5117257899271013	1.2926163619583382	1.6708267118986906	2.1996466870374762	-0.41550395544656016	0.8108372378891063	-0.6599459238287413	0.5908623471506667	1.447748824251942	0.4167218131686921	-0.08797691473855118	1.4605083444196651	0.3372490338436217	0.8429080163555792	0.3596197127245829	0.4205926222101114	-0.7727592755104677	0.5263600298897879
0.41999341680529306	-0.021782434375964423	0.3272204753643594	-1.6122234122945294	0.8707685987548943	-0.5702640235680002	0.9778562215246998	2.298357399291198	0.3592937712670594	0.4443208282628156	-0.09638220942965749	-0.1358511506765083	1.5973736271343135	1.9568369562502288	2.0432354622190347	1.4952479532927505	-0.6524375486749064	0.7659730747770472	1.740603993418534	-0.4291028886633163	1.9706577278898827	1.8192064238384524	1.6078329475156496	1.8041970919535815	1.8477791457380335	2.42493511564011	0.9339932924174263	2.1551096411692	1.4966687171037887	0.47037142714626673	2.3641284599596837	2.151357774998803	1.545589227377577	1.2957494235657299	1.65809811207291	2.247057073779827	-0.43088548428951673	0.628646531379647	-0.6594765395759652	0.6018193054405563	1.4760294351813652	0.5579320911014943	-0.0038152786490885495	1.3956034904698722	0.3524405441192427	0.8665052260792668	0.34267941500641613	0.4305566360829879	-0.7270941224669581	0.5762836130237434
0.11282541534303787	-0.05681504121991262	0.1498321117880718	-1.6587446566688686	0.8890425044869804	-0.6307681172252081	0.9287382063222008	2.173377512354981	0.2509210925660802	0.41543784235801945	-0.1753234894963119	0.021770344594447398	1.5861073339725003	1.6970313719612	2.0174467270033047	1.6394536505904385	-0.7218025978805882	0.6775558268572383	1.7649704380220925	-0.4933364794534749	1.7000073750535318	1.7275491614068095	1.5260834081191041	1.898939569134236	1.7734457520308795	2.465234074934876	0.9153661066322183	2.158011914002222	1.5605152227505616	0.4926784767221279	2.02372068305933	2.13837833840288	1.5600940762054187	1.2966115681645571	1.6494240458627432	2.2904046695780655	-0.41897370191452615	0.4617583238032257	-0.6716129388157571	0.5534716957379645	1.4873651743026826	0.6385597990317613	0.04670285329166801	1.3397826815146014	0.41872161972367533	0.992911567617081	0.2732244711415685	0.4228068475151942	-0.7555120737221109	0.5468302879571355
0.01723377043826352	-0.09416291768099358	-0.05884328100170685	-1.5624529068725275	0.8497155202608042	-0.5846064304207701	0.8225042058846705	2.0610793857288554	0.11430562697847405	0.40045510519652455	-0.2652072827209465	0.3789356625864119	1.6621473192803395	1.6150396468404664	2.043309342804808	1.5737983538759002	-0.8216984891851494	0.6267760730369092	1.9794784526342795	-0.5957975261946649	1.3888704079814442	1.6023328055496724	1.447681809653114	1.9937462846152847	1.6907410649775148	2.4726179856970125	0.8082115826045395	2.24081964016389	1.529348132097159	0.4252772320881533	2.0281254149974655	2.2112715960867546	1.5574035565175732	1.337559417286688	1.6246482097440953	2.2978017879614794	-0.4173719218411768	0.3449533059605276	-0.6942910825272397	0.5799266378102336	1.4835487101078229	0.6766544332416619	0.14373945165963636	1.2727172254290207	0.48767268021686017	1.0600242128665383	0.2912331382607999	0.4503482491698684	-0.7292470167387707	0.5276829020610754
-0.2023665375876428	-0.1200575182578852	-0.1626588040753239	-1.7207434856828687	1.0358217463921866	-0.6912788822126018	0.7471795233097368	1.9512554795138015	0.017409227489538416	0.4257938145062683	-0.3641405343785473	0.5613308360554382	1.5829669666326376	1.4803655602079862	2.039060657775253	1.5228221239219868	-0.6975631261191981	0.6081435470672389	1.9810864848321905	-0.6697380565816042	1.3348817020195565	1.5046774946450732	1.4110855817912495	2.0633941260960604	1.5869805472729996	2.4925606024228864	0.739867188800589	2.3503929254878324	1.5087956173593184	0.3888901830070514	2.0275201313004754	2.251614546896474	1.529540060178056	1.3061273133287639	1.6461377986998813	2.277987312813151	-0.4246415390971462	0.31368507019672004	-0.6878461238137822	0.5414097920763812	1.4961088504047686	0.7533807623058542	0.23930256750602918	1.2448549875674504	0.5876453395210621	1.1985614498220079	0.2834085779063756	0.5009997299814926	-0.7222314418130454	0.5248254361476177
-0.3352343838833658	-0.3549036023077964	-0.2648456024429007	-1.6210333280932148	1.0508792694585773	-0.7731879917187137	0.5534615009083439	1.8350416781746202	-0.09005607820731229	0.42257752691350137	-0.3550408886991437	0.8191390856185562	1.6785006218515188	1.6208927141336371	2.0189629330546	1.6677330462542528	-0.8728399444312093	0.6130451984335961	1.9298000033685063	-0.7567575532821806	1.2808869278654742	1.4074305799966789	1.3533405455220715	2.075917213709886	1.5516885051827844	2.448139851084604	0.6015639572629972	2.442312567503843	1.3123593370817368	0.3209529192072599	2.01147522073687	2.2656401988742636	1.5384841884812572	1.250303952969999	1.6321726502402925	2.2017062033433565	-0.6372542555968683	0.2487152300708359	-0.6593513704418912	0.55045309497706	1.4503408872711725	0.7863212704637561	0.24730020130925193	1.2417579521639244	0.6267569392909567	1.179544501205542	0.30680476067112783	0.5740749088243671	-0.7350627422996059	0.49452500328505405
-0.5654367942852264	-0.4001944051029279	-0.378796642139955	-1.7938649390238268	0.9606663893866421	-0.7202895321559571	0.33150087236337666	1.7815974127328107	-0.19681679015696762	0.4620210104280492	-0.4076865661267073	1.106264304534132	1.8346449178389719	1.6270635773509075	1.9814922437243854	1.79230271413464	-1.0432594272142865	0.7509959644295557	1.7744166410178888	-0.8539438114045618	1.2622636460179941	1.2997789289472483	1.350324843004473	2.057577742441008	1.5124625932062792	2.388382888512484	0.4307155481694861	2.48373932135989	1.410662831889715	0.28921910737271866	1.9811635078373029	2.312694981168174	1.5202447902831193	1.2039209754853348	1.8893696348160258	2.1469750261951175	-0.6384943863646754	0.08741130104881942	-0.6116807057298999	0.5396898771086788	1.4802584900999924	0.8292932197327325	0.33552063378151314	1.2280576560390832	0.6750498411983796	1.1889990466329972	0.34062792433266365	0.6259052994774148	-0.7003316595760205	0.4427021874308803
-0.5247521263441058	-0.5155053804173227	-0.23037791565543747	-2.0291002628627703	0.9736031181440822	-0.8450272048326168	0.15002330935016037	1.7151621094295268	-0.2591136580783028	0.5461569238895579	-0.34452594214373444	1.3662495523878346	2.000584258933339	1.6382175126778122	1.9691177969552007	1.9414821712671	-1.1126089908921224	0.8876102230360866	1.673347872711437	-0.8881699071831918	1.3041790767880446	1.1510258876555892	1.3620198573735673	1.9603187016676908	1.4468673350415073	2.2799312964231246	0.3263683361382409	2.5540431349766157	1.3866691727312477	0.28782524651042685	1.9296123480738732	2.234941803936632	1.53724755939732	1.1404146808577722	1.8889728737464488	2.089439800188285	-0.6800607457732947	0.08373184157043795	-0.598378981851883	0.5329027126649073	1.5079756090687146	0.8194498681424903	0.39606086143469904	1.2045317916020888	0.7357826461853991	1.1888054936636268	0.34698001701515524	0.653305978641882	-0.659052031901018	0.40051495509484153
-0.5948891803978731	-0.5839642343276452	-0.40328049574548136	-2.1092451410542843	0.9659139569753779	-0.928477285717569	0.006170414457499352	1.696805658332884	-0.34460308265819684	0.7971570551984889	-0.2493189909016816	1.6830832815362622	2.304522119054256	1.6806660355224434	1.971599964098084	2.0417267043639145	-1.1439068661525575	0.9718460914733683	1.3930952412503337	-0.9613007673581695	1.3610829422805701	1.0445204072161605	1.3924502292036878	1.8535929639940736	1.39724338354801	2.1446713007986924	0.2072432133885699	2.599667918274691	1.3276925671204007	0.2983367089707989	1.930705493226404	1.984008705255489	1.5353274373154229	1.0743098944673115	1.8974240247267116	2.087844947184186	-0.7070023979980073	0.04852395523720623	-0.5653756362706555	0.5059227965472637	1.5066700268479005	0.8003818493607191	0.41187128356352665	1.177957622096158	0.7317926346365763	1.2193706102846242	0.32364887746523324	0.6800777144317542	-0.6574864056727794	0.28783553004309087
-0.5633094613755377	-0.7409227030323146	-0.275248886728669	-2.366267455979307	0.916894476648656	-1.0036672008909313	-0.23131848725295806	1.6670280290887103	-0.38509219656800925	0.7480457528872585	-0.16042906423672926	1.7882170447070955	2.544613598810723	1.6943544745705974	1.9854454064108524	2.2006344202915358	-1.166592290264584	0.9431068396125475	1.359183860938106	-1.0220357266635987	1.1865316365094718	0.9768004875834215	1.4202871413152836	1.7454765234662948	1.3615560177246526	2.0494756909380945	0.12822408757770393	2.715951669035214	1.3174446152872563	0.3536417525909751	1.8843139226675631	1.9958229125504452	1.5167603852574376	1.022613373114819	1.9301519060278487	2.0935360683155224	-0.6732662233692956	-0.06676771474208779	-0.5333185693430258	0.5094413725894777	1.492720258071596	0.7267714183963591	0.40284996483176927	1.1701270023916464	0.7864420866118893	1.2630928963120112	0.3418388352470818	0.7265046486496324	-0.6092498033100204	0.20313421641178958
-0.7040417990081528	-1.0213772627270934	0.10070897431977902	-2.2920862674606264	0.9105000487528502	-1.0213590390736023	-0.28990141653131396	1.4139580828401745	-0.38117522003533655	0.8678764725174062	0.13478663652682749	1.8544103680996717	2.6738346213387794	1.9094079982157663	2.0388279890648358	2.3296290547070604	-0.9338746538385252	0.8975842501296212	1.32914405598261	-1.1196077406075702	1.5269907150886355	0.9168835432288246	1.4390991691792991	1.6212137297848728	1.2951393520336683	1.9719401169062247	0.05256798740078972	2.894625961787436	1.2793251458944932	0.28846097790295533	1.875961566802643	1.9245446460711157	1.4938469284134555	0.9804547031982989	1.9225545624375973	2.1320428634338127	-0.6982786352839047	-0.1763486890418306	-0.5092297694905316	0.4834201590737446	1.4609316709190199	0.7110748155540412	0.35502330793883813	1.143493147051739	0.7595118345499265	1.2674323243352077	0.37297100888223345	0.7241008787659027	-0.6128847899935276	0.1508055990981524
-1.0290253526540591	-1.2634223609790303	0.5158807495761233	-2.4203093618520497	0.7719912054895937	-1.0107186910034236	-0.47342906379596733	1.3549654609687425	-0.5109082549695653	0.9903211273140669	0.2641973764884225	1.8628976282918395	2.801997431043761	1.8828563347541991	1.9868641341967404	2.417141070361418	-0.7464480652147947	0.8497163168340464	1.2466315847732816	-1.195056075717861	1.6444612068827915	0.8389225579686055	1.382011831627944	1.5144102299581461	1.254711519197031	1.9113105923536609	0.007254570427645007	3.0768864759896397	1.2302622172181175	0.3089077877360304	1.8431015116868843	1.9066427384258593	1.4462055874370923	0.9402815784184698	1.8963290763332843	2.0788012870259274	-0.6717201670379314	-0.03473906428009253	-0.49771420915574555	0.463126162405407	1.4705119893220813	0.6155123264884761	0.3481403471192751	1.1279636583416814	0.8207027641189498	1.2870535719171112	0.4237628401747896	0.7379448127258976	-0.6163476463884009	0.10413972528531687
-0.8253795423580659	-1.4528273382720582	1.0090038414493563	-2.184599331437858	0.8013708603693891	-1.231408411439503	-0.47300181255438095	1.1613920933159925	-0.6327562570003105	0.8930518108792421	0.5439520184799644	1.8186082330879199	2.9184100643934925	2.110675140077246	1.9980814125075774	2.4737398671819157	-0.5940852074338353	0.842659449471058	1.029722288486736	-1.2513462383300624	1.9083430981444671	0.7381556287400034	1.311435170044481	1.3370460285924006	1.2030185549318877	1.9206381123720901	-0.050480962597975076	3.246745739305428	1.0528781639305247	0.34860908130498885	2.0844021210372716	1.8468866799748542	1.387631881653152	0.8981048215523231	1.8765008367324452	2.014271070559386	-0.6647302785265797	-0.06245664762480727	-0.5065048374417452	0.47041205219228355	1.4595611438620577	0.49535506240635774	0.3798934371921664	1.121761410768974	0.8074979474114252	1.2065902042918943	0.519535375879063	0.7388350978680196	-0.5860818258582061	0.1380314208707949
-1.0921945230072256	-1.709026786622132	1.5599222367819934	-2.235178454176728	1.0334902826309755	-1.244255910859955	-0.46375240054058053	1.1682390012504227	-0.74985493781932	0.8759862811979024	0.7202847548880624	1.768368789164435	2.928220830201948	2.2208383508241716	2.033209976999283	2.7134254690200827	-0.3542142562090297	0.5794868705818542	0.9332857202909492	-1.519847494537019	2.068257074793512	0.6786846074784525	1.2614892916237825	1.176865009088424	1.1143816194322727	1.9672318910353788	-0.06919557746839611	3.3792139618011463	0.9453589123484971	0.45364034859749125	2.025513469067154	1.5767688143111678	1.3544002641904815	0.8250255064200717	1.8978726591516764	2.0232188520651717	-0.6186571782324466	-0.13329013921539096	-0.515468199132767	0.46996832413012185	1.465993547854144	0.45371984998355	0.4022670173648445	1.1409224311488912	0.820468509876451	1.1727553722417754	0.545663373666744	0.706458873514112	-0.5644123944486176	0.1706355385972139
-0.9123737782321906	-1.8185021853208159	2.1072446055881056	-2.1118199380137157	1.1343806628855184	-1.2991366026409992	-0.5026842265137739	1.2090194555257474	-0.6242922251476287	0.8998933122771323	0.8772130132541239	1.7234074535748825	3.0639181529369024	2.4471618813554263	2.156034796802564	2.8406608875311714	-0.29766835174455997	0.4004281397439001	0.8612814958537294	-1.6019619913796794	2.0168133686383474	0.5966999143963698	1.2517232601472998	0.9862141859243344	1.01873435234902	1.9578128615625758	-0.13608481594996374	3.4610755359206906	0.8592103402764671	0.3190083725129986	1.712547409781638	1.5385127587340595	1.3259354819146143	0.8130057235632353	1.8518974444708927	2.093988278105182	-0.5836944152592787	-0.11892808975863083	-0.5004629233400054	0.2847587308601729	1.4474909550495871	0.42040789459582817	0.40031461386451495	1.1368964331715965	0.8349407855294905	1.125543222751403	0.5813333494600428	0.6616100415078333	-0.5559299150778412	0.16401869680167608
-1.1229906664223421	-1.694597094462652	2.573299859981711	-2.2254513521338217	1.2701888726924988	-1.3574387337603009	-0.4335951025998289	1.2502265471375789	-0.46975903040778155	0.9563997065494272	0.9441780922296624	1.702732279633429	2.9617262565919527	2.6008201424937507	2.267987040848925	2.8359397264815103	-0.0314640106502871	0.2090080405883469	0.8966106361557455	-1.5932598448891515	2.01800516158551	0.5207118713559151	1.2452929467835054	0.8166240585928689	0.9145500293743926	2.043187315897345	-0.13777830535395497	3.5530173750520575	1.0357152101440683	0.47659062117233314	1.6421947125482224	1.5263608840407223	1.2722025976729274	0.7876116462887028	1.8611182838864848	2.1369502167538146	-0.35867040076917717	-0.07309227020176816	-0.5566450891690117	0.32241061935736004	1.4376145645993772	0.4367030716365193	0.4771978570429267	1.1030145014329207	0.8216277830419123	1.150207190061999	0.6279278175486779	0.5774651720833177	-0.5209811381656897	0.1824351360147459
-1.1171313176142217	-1.6829040720687747	3.045352031572423	-2.0902239389412514	1.5366340500074125	-1.4284841644761967	-0.3316054679592061	1.248278374704532	-0.41172617389933935	0.9527544143300954	1.1353788003947478	1.5894643847432732	2.833663325744095	2.773082814598451	2.459967397020894	2.747658374425796	0.2353728643031967	0.06477916295033329	1.0559154623079077	-1.6096749181837127	1.9608367229132675	0.45429914559111034	1.2233929906599443	0.6929732192467875	0.8013765915536023	1.9968808253661698	-0.17517771339312732	3.570940158383703	1.051636400076084	0.6663867775725993	1.5468408630731214	1.2865739924365118	1.2464177656055555	0.7446169573672583	1.8587419234167526	2.1667984732285226	-0.3272284458602145	0.08851715474982845	-0.6636008625436973	0.4002917689268818	1.4153413510137138	0.5065588099019933	0.4660247900179181	1.062862482298413	0.8177993384146156	1.151612295969408	0.6898475741701933	0.500804441627735	-0.46011662750301296	0.19890403803257944
-1.1960200377883228	-1.6574323140744707	3.3667539304545158	-1.8767882750741933	1.7396712063538122	-1.5492299461366286	-0.2731032256551895	1.2959278281679574	-0.261620754073555	0.9835280136473138	1.2412139787101157	1.4935994137452622	2.6565444697604206	2.8186673884943616	2.528645466320339	2.65920007499777	0.37634424310375547	-0.07687582682221628	1.1237782497078526	-1.6552824898238445	1.8725214673408133	0.3863845317325083	1.191018635206192	0.5978625551759755	0.7155497584175916	1.9098491477013337	-0.34705730662867296	3.588062458242761	1.0769617672986243	0.8164911368064505	1.4862859335815002	1.315402761738032	1.2076665311490498	0.7018423263329274	1.8489014077016772	2.206835845159312	-0.2733640120007036	0.0880027993581882	-0.7332812677912172	0.4188396019252469	1.4069434106570076	0.609140941839389	0.5137033764652619	1.0498411538174708	0.7136616918057185	1.195624172699057	0.6729418739067242	0.41581523726198066	-0.48834599483900154	0.19603697324759514
-1.1922760935733214	-1.8901516104430303	3.879687863438547	-1.557266141757906	1.7953893669906615	-1.668008214862835	-0.24641099302035774	1.2961059389006737	-0.027886858544800552	1.0565030724431743	1.381806262702804	1.3933208903295942	2.5574149660756897	2.795383622074218	2.5905695268458335	2.6620607241834833	0.486955495261615	-0.1680195857584297	1.3550926372006342	-1.6470243949181136	1.8922552283600393	0.3383212208292653	1.1364737548878927	0.5305633561166545	0.6476171914029185	1.804515965821258	-0.5470581657083523	3.5347602476703353	0.9064462544491919	1.0287272924181934	1.4571750028891253	1.5217582283019042	0.9345362935256942	0.7108606803824261	1.782675956664073	2.213171067293984	-0.18011221685037365	0.11676305901439381	-0.8199546346805908	0.43974356843678136	1.4299845014230184	0.7335024207456536	0.5428457803999309	1.0463017656414648	0.7024421451691831	1.2031816035259713	0.6865179151300906	0.3206150366935993	-0.5031162924004702	0.22874775658791502
-1.0630351542442613	-1.8155254200695303	4.055300178229284	-1.1717317174919257	1.87076426116533	-1.6833586279384734	-0.08862465569473595	1.3217676914454055	0.16584562002119754	1.2590945212275235	1.5260997278297197	1.299679853820439	2.477403931558553	2.826020156837565	2.6449114544195456	2.5573668622321533	0.603326614478619	-0.2868734320828722	1.3605710845588856	-1.6610740551914271	2.046330026387202	0.29332065103850985	1.115486065443384	0.4796661110272836	0.6417464630765225	1.8496961167442934	-0.52579253780363	3.4291061405267387	0.9870523330399781	1.1873624810884897	1.3532623301078914	1.4202310520119668	0.8840076056682571	0.6139334207194816	1.7447789655978014	2.166177136709714	-0.319580528778189	0.21090963079844335	-0.9125785422038302	0.432728915240013	1.4302452358387332	0.8694343625655296	0.5764111408630677	1.030067765436028	0.6035866260580668	1.1616179502333108	0.6720755536410938	0.2522310861721955	-0.525319833970379	0.23546128117096518
-0.80967159644342	-1.6121771068309958	4.059397978498544	-0.9166919804751579	2.042670371072369	-1.7418332605954419	-0.12820125575447164	1.6391176630610196	0.3471174415899093	1.2862664770519499	1.7074973734641357	1.2236155379753317	2.321702959354561	2.89464364031478	2.6647908454688114	2.4030969625773797	0.686062417913398	-0.19136415617656535	1.3150844248537568	-1.6460863731565971	1.8859173657035442	0.275051163994778	1.0730428859796033	0.45017656129144157	0.428130378755921	1.943662148865831	-0.4957499878704687	3.3056707566619012	1.1373614674176156	1.4257966789451237	1.3154943048763634	1.4259243457698976	0.8317382420005524	0.5382404408832584	1.7003487357179892	2.1462876726711837	-0.06890239131290812	0.13219891627261152	-0.9574366564731834	0.4752855612468423	1.4635714874942432	0.9192958298806022	0.6757584671105479	1.0234515093137357	0.543452643090219	1.1108287645685566	0.5871699400675401	0.21269955397442816	-0.5499610441866799	0.2730650818881292
-0.35630373377599417	-1.4589882768419655	3.8668717863061866	-0.7247091915111668	2.255116979048081	-1.7809972515053967	0.021707492462767097	1.7098172686743425	0.5924346529764559	1.2977261384284255	1.7804343755522674	1.1258443374154432	2.192647528216072	2.938314092960924	2.7704901454901014	2.3029870633508023	0.7230091389889824	-0.08464775708777442	1.3335099678176145	-1.6007696529672644	1.7411946227601416	0.31328787444717654	1.1471410525073455	0.44557394341753376	0.43193551209510855	2.0201666304540433	-0.723064339906436	3.168940688017501	1.257988877828703	1.5215847810947971	1.4419622525675948	1.4331551332966803	0.7967227313009373	0.5249525618915509	1.6701920904649277	2.221981726257689	0.0010597657785571535	0.1414843299689713	-1.0397090766085229	0.4895923539215038	1.4664500718494247	0.9334392154848498	0.7103203851981563	1.024597987519817	0.44313714975980095	1.0826498162340639	0.4875694035856976	0.18484942440756802	-0.576700725127652	0.2734646607585321
-0.15945506755306726	-1.4165167347983068	3.5865793416474325	-0.5968116080476702	2.360247188360411	-1.5521657549949972	-0.029390889981139017	1.9827079019268539	0.8864332602529441	1.5506929566446044	1.8312220215632968	1.050293662985382	2.0755251575940945	2.9215378679114545	2.860440751093507	2.270223590471679	0.6938901024732014	0.009918693210340113	1.4608381803630903	-1.7234964425024182	1.6901599127589422	0.41463291247196327	1.2290449327586046	0.4880827934630577	0.45052951261672425	2.055490568708165	-0.6660054840471912	3.006258029560804	1.4087643796052984	1.6765660706129126	1.5728838581308984	1.2682206622283396	0.8141424076561616	0.5681130478512308	1.609497460697585	2.360927703550271	-0.1494545347586151	0.297651667056653	-1.0680861709943847	0.2890937665367625	1.4972329691128148	1.0438312028721657	0.7655840403230891	0.9920462720611344	0.3493673028360451	1.0448050394597508	0.3631273410716517	0.19127240092484465	-0.5867311114322474	0.20661283268546837
0.10201837300930292	-1.2755257791449504	3.3565436340061985	-0.36988871682989555	2.385768966906917	-1.5102202429739924	-0.07684175929163764	1.9939012640209104	1.182222819060324	1.685159842547519	1.961286786530864	0.923781789884831	1.9294442066865247	2.9382258032353814	2.9538191953376804	2.1698867370067	0.6704794811014627	0.3139635435619453	1.54605448926162	-1.498119781586853	1.7173526956246736	0.48892635543522217	1.2878745774387714	0.5399817052434998	0.4597120740619868	2.0929939786150666	-0.6621562089804091	2.815142253650582	1.44584732723564	1.8243290390417488	1.7249177031298302	1.597343137993358	0.8287083245869147	0.610456606586148	1.5645330754555495	2.408080985526219	-0.1345833998711163	0.4681916524394675	-1.1302288909879834	0.28747009681071123	1.510066259750033	1.0897901083682018	0.7563592321566548	0.9745471508298552	0.24168419519863754	1.0078807474176312	0.21536631731173964	0.19791794872765162	-0.5086548375700514	0.16862094220874418
0.22259551648644313	-1.4891758638041148	3.058190017293241	-0.1135585339527728	2.3144788157930156	-1.4005406096802155	-0.10247539037045852	2.000242834527633	1.231073368786112	1.7951708458126237	2.0501895422465415	0.7592759498721117	1.8280781711958718	2.915695442473203	2.9429752896588197	2.0826465535474896	0.6881679501673598	0.5242839754362341	1.6020155180042395	-1.400529906185151	1.6881112910737965	0.5623521057010792	1.2861889397382575	0.633696933111699	0.3909628844193104	2.097467630954982	-0.6192979923454419	2.6307785627682363	1.5524769762647448	2.1481325192702805	2.0782057213983753	1.6720811114233007	0.830731792689123	0.5195689813354504	1.5440669337817146	2.456632274669488	-0.1347265943475283	0.27758027275268493	-1.1719965793370548	0.53073057005526	1.5408854497159776	1.1676698165695742	0.7943411727763281	0.9652716123611278	0.12488413511876775	0.9849218192417879	0.07616352753057114	0.17781904367236104	-0.38447295963166406	0.13597098617891337
0.5206855200380607	-1.5378521990679235	2.8509135325877453	0.20563246892872641	2.2483613053040763	-1.2904666266465532	-0.024564105684300296	2.0200545469598055	1.2332230855922157	1.8574338835623165	2.0710816513525723	0.5621062796141463	1.7899292687893147	2.8429788473198228	2.9649332613674977	1.9537429572727927	0.6558768781088389	0.7128222057092823	1.5701368017690251	-1.4014610884353045	1.6168695010621348	0.6875000334620973	1.2982228595118712	0.7391186332872992	0.27836192549161576	2.035718082235495	-0.6202010270064103	2.4793651023147096	1.667892124445295	2.127992759786128	2.2369480108819513	1.8081154048386618	0.8726397783114639	0.5595386279319899	1.4979711485992229	2.513242191334732	-0.11348386027705981	0.30079796340079074	-1.1863847712988334	0.5141926376877566	1.601272686480883	1.206487235038775	0.8033551448186873	0.9359162834251494	0.05295889348920455	0.9706299270836738	-0.011230334984838443	0.18750592039615768	-0.19143516924798548	0.08518394763242094
0.5248777743098678	-1.5874463412028796	2.5799223635087403	0.39193466645734426	2.1945444018070526	-1.1831624104755176	0.1098987884414174	2.0592540958943504	1.3508304343270052	1.926696929942563	2.067212409653844	0.4438414507853642	1.75163468788181	2.745881338756888	2.8491888481499354	2.0493996809628485	0.6237793751483977	0.8459702779603855	1.5669010140345558	-1.4942545596738817	1.6304865243484639	0.7672914024084999	1.3278343025448394	0.8230656950384327	0.3595904714469013	2.1905766963692854	-0.617003877102622	2.366417855456393	1.7310350353456663	2.0989728087674964	2.4735230739559597	2.154798937920163	0.6902398069584437	0.6664767127636188	1.4673546530605734	2.5662486240083444	-0.1557118003673944	0.3059535708980889	-1.149606324633941	0.4711285167703988	1.6229442052610505	1.1730948388496905	0.7841300463298122	0.9412368752270522	-0.015635619108323562	0.9648750506279876	-0.12330754396957322	0.16682976594226645	-0.0757471616553576	0.11151639898339227
0.5742603810374887	-1.6189390983924394	2.2323457374621167	0.5093057987070392	2.1992416116198994	-1.0133489952969221	0.3538078617648867	1.856263364872298	1.2794290344519417	1.9143206453087456	2.0423176367215405	0.29432862656013936	1.747457173458939	2.7090668775982283	2.8776593383596647	2.0661263365556857	0.579891640865511	0.9718563792113594	1.5534090902037416	-1.6101929988681065	1.6039114834482173	0.913985898475229	1.4271396974781538	0.9391879182770053	0.4957396233629126	2.3887897833680625	-0.5120408289670392	2.295201185470582	1.7550880013409944	2.1028916575506544	2.648866631766192	2.330199160902389	0.7543507455351353	0.7670934087010528	1.4270532618730094	2.63157867733412	-0.15598153879970503	0.12200553542228194	-1.101617730321403	0.46375888112390234	1.6359799709756728	1.1868147272938239	0.8021140488949163	0.9429939801707754	-0.04449511646232236	0.9181209272483374	-0.21147486718220349	0.1509424839867248	0.0754389209763873	0.13226148012628797
0.5468115278795154	-1.4295300497127834	1.9176365993733135	0.6005162022147721	2.1990446807197834	-0.8498180670592165	0.5214462374332364	1.957524148883413	1.1954989566896077	1.849893877829139	1.9613342540185468	0.2299330481202287	1.6477753491267293	2.6829896242619102	2.9147374681595077	1.9839650555727666	0.5156391886316503	1.0622253021850374	1.5865593816834802	-1.6361175762246263	1.4406193442040303	1.0282812252307063	1.5608973269027704	1.0435729024432505	0.5845571318069167	2.6140183945965316	-0.33895734920469567	2.2355062056751356	2.0523880525738676	2.038881683780727	2.8278251171524382	2.4191855914377403	1.080066491697417	0.8342844168995922	1.3833997303414156	2.6845743973091336	-0.1861212009976118	0.17230117991029778	-1.0281071495712255	0.4658362784177418	1.6324280614810083	1.1200370326334226	0.8436250618683558	0.9567184751944182	-0.1172722956902101	0.8902419121411885	-0.25636534143206857	0.16530479365043943	0.21684648441705257	0.13579194507370446
0.5257305990352401	-1.4256505998835374	1.7577751065613494	0.5870937984711142	2.231031386093795	-0.7982423310734997	0.6951166500562778	2.0926149264838423	1.0857363416895192	1.7405837484016193	1.8683082413997822	0.11766918935819284	1.551586664676966	2.615261987199869	2.919438258266176	2.0232204454520066	0.5157141186051014	1.2065302309494577	1.5777743746109087	-1.5695119543248892	1.4030341753845694	1.1597257597650112	1.7154459695207482	1.1786775434485128	0.6311564580003524	2.623783871130404	-0.4110190360865175	2.1618436910408465	2.088057071298124	2.0214040824764097	3.063205968073241	2.5553817991383903	1.2098463101069756	0.9845360233813454	1.3425010945756173	2.784933635970121	-0.041332492748547646	0.19922576232433778	-0.9624046194045699	0.4482571475269137	1.6654563309471295	1.0852227269849615	0.8675255058850169	0.952224203641989	-0.1638516629563352	0.850952136862726	-0.27873190394501746	0.11494911725700477	0.3574313663311576	0.1566990551679664
0.34332679976647074	-1.4328162403477522	1.6926897202934093	0.586704528122536	2.1950920794582673	-0.6894280646095665	0.7892403872610078	1.9300350630632104	1.0196213200379416	1.7047281902086664	1.7585274885338724	0.04871172240231338	1.5587615928603524	2.512186675619518	2.896923425425932	2.1739206242044835	0.46549230389985885	1.1306015156022744	1.6450750468594193	-1.4033736421556822	1.4299417532171201	1.2827624635286894	1.9080953577636062	1.297060504065896	0.8650684855657456	2.5915789875183437	-0.4457073041229913	2.064911662913123	2.0591342052668695	1.9937600546708196	3.241510243828562	2.6116352502725926	1.4338990728753678	1.1204786420819643	1.344546587156938	2.8228860489358527	-0.021150951852107292	0.39716010804555735	-0.9730827982324015	0.43077426187773715	1.6766679108228684	1.0471186291513714	0.8522802936811882	0.949529071075108	-0.24503294032149045	0.8861122896267732	-0.24926165364372338	0.03084301831448527	0.4145305269299632	0.11418622910975114
-0.03249328015532373	-1.431918208783081	1.5665905918548595	0.6108163624750746	2.200302008774376	-0.6499973263863005	0.9313089308535032	2.1322970588548147	0.978276169644744	1.792616771756795	1.6634462619889263	-0.022258244753038964	1.5862801568847744	2.457876722447298	2.8904020853624006	2.2595964903142685	0.40830699699527645	1.0877680626952047	1.6678195369083748	-1.2379874917171108	1.4438075723834591	1.3725926686399332	1.9933461788966842	1.410452374140141	0.8816037266690243	2.5937249486667047	-0.13788633416883295	1.9255498487791265	2.074343713156545	2.054238421850217	3.2680798217238802	2.6284618809975986	1.6065198096178857	1.1861955638860064	1.3357084889851434	2.9168819446283436	-0.08084195785646212	0.4076945221070722	-0.9548694375333298	0.3986408505479993	1.7249563066417082	1.042455428578275	0.8914608813305197	0.9660284517402193	-0.3016538086906025	0.8738165048092584	-0.23016759517571686	-0.0648195561502886	0.5250520945357966	0.10725100012942972
-0.14718067508533975	-1.3996437453610622	1.471012139147912	0.5910281750583488	2.152271844034632	-0.6382242288081869	1.0157285798920688	2.2459151378877382	0.9799433231558649	1.9562321525325175	1.5876907174564614	-0.08628298294717292	1.6027177224162152	2.3494969641563364	2.853844427748892	2.139010702765575	0.41668291919415895	1.0645724691411271	1.7205910697525262	-0.9302204285625904	1.4042635911233456	1.5170294448448134	2.0511856642130235	1.4917938402682396	0.947558991461095	2.5064043073445337	-0.118796852124827	1.815832282205358	2.107006953558046	2.0452833142512232	3.296941929095092	2.9060333393156887	1.7441496977792723	1.1932755998339466	1.3391068947542475	2.946686011221324	0.1008820783302512	0.4270550668687754	-0.9521057030529807	0.610490126756661	1.7588775676048747	1.0134896423700452	0.8962600715262898	0.9662483589056622	-0.3647617567283022	0.8755481390085056	-0.19677454707098158	-0.1472168819974467	0.6510059019160062	0.14179789991780584
0.024411901947969338	-1.3938158462172763	1.4313456337427912	0.5804763217012954	2.0722095283285427	-0.6654362669545655	1.145742864806403	2.429797210625675	0.9457698847104302	2.1938358661130666	1.4752658972360806	-0.0658889834010257	1.7176528194304315	2.180705844059978	2.8118945900693246	2.079108888328585	0.40302068736833874	1.0729472087630816	1.7154363171873601	-0.7440528656964236	1.4235616559429471	1.6882076223191487	2.0350259878263506	1.5277887012561764	1.1238505912133054	2.4435669560969884	0.0037056681632153254	1.6268682391651255	2.2056746597384875	2.0319651372611793	3.3064950671672024	2.821540376167794	1.876268189652985	1.2164359388297021	1.268097879160463	3.0090446297728812	0.09613445991464878	0.429047128932036	-0.9298781682241625	0.5699371316896774	1.813874382969433	1.0178748489972569	0.9557111455452192	0.9651173345589019	-0.42401990768211667	0.8704891667403997	-0.1215491629320179	-0.2619530976602923	0.6761343927288064	0.09712937405968228
0.16444464381384333	-1.2145852641061061	1.492048072756012	0.5175638948193788	2.0579908842857852	-0.7202934502387637	1.2769465247986675	2.599984086791397	0.9145816649461869	2.4419950888774755	1.3665563701057262	-0.02077156281250413	1.8369142535087761	2.030419073241047	2.762430986547197	2.127330893965641	0.32366609898551624	1.0433081053894688	1.684590175740126	-0.5991060291045496	1.4557728337542204	1.800109282679752	2.059844975089827	1.5740312616386878	1.3644454126871823	2.373923105855754	0.07326927852534351	1.4875508192618425	2.202179600011625	2.0374572233991275	3.3435809250912696	2.744905099446135	1.9969575511896749	1.3572455547084998	1.1647012434372246	3.0395235963776726	0.12252220482363038	0.5856331201354582	-0.9696619257981656	0.5219207556109527	1.8516789631058472	0.9899808181718853	1.004253771974288	0.9712966006370539	-0.4753001199447612	0.7678257167795556	-0.03516284749231356	-0.306193089504861	0.6519893227562168	0.16806428149768687
0.3226926038459322	-1.2784432184768089	1.3928399481902694	0.510173277721784	2.0214817598386774	-0.7571035205343539	1.2951018157333718	2.7375974094202995	0.8505868416012836	2.745150459975893	1.2792610944459206	-0.00666634964325884	1.9509365017868359	1.9065532970898804	2.7027365759385864	2.1190900188797714	0.31479688779475073	1.0226115205952313	1.6315320743874007	-0.45736207663739237	1.5156707452759246	1.9100246274724406	2.128744999411387	1.6390505645278535	1.530292035349474	2.40423464596815	0.13857401454475976	1.3243021343635224	2.153728610061046	2.092071034429684	3.382763608755485	2.6142195129764234	2.0875109783266206	1.3809017775731602	1.1637492972667531	3.0881257708392926	0.11521151628372765	0.5218447387576439	-0.9097196791815833	0.4543040985667077	1.8803568836211213	0.96249254021221	1.054350153902878	0.9986428139786575	-0.5207859363984138	0.6783368707673794	-0.006359082558314885	-0.3430451506135962	0.5350014783516241	0.2090523489651727
0.6639698511275206	-1.4128071199540895	1.3234289726935295	0.46941841710789944	1.9925538924102697	-0.8010269231143183	1.2807600308130969	2.870374128198769	0.7939241568314642	2.9029069345434655	1.2022393226068766	-0.009677351041811253	2.037817482877461	1.8107389325381686	2.73000182017445	1.9985285936504558	0.24251868610460076	1.0539383338973245	1.5443862428710164	-0.18419223886185088	1.5074301402746613	2.0896956277574246	2.1487470852696364	1.6659258408351683	1.5755514761176943	2.403206131255603	0.2739868165720297	1.2365971696260583	2.0878090608894295	2.1026278685910995	3.2948353181681562	2.518057650225498	2.368496006735913	1.3190353663783305	1.1359788263614694	3.08444194160816	0.06352830061141812	0.5120713628553969	-0.8889941739616507	0.4029103894627385	1.931821845984531	0.933369421260139	1.1028010759052984	1.027202889819347	-0.5557683777773778	0.5936896562462527	0.06542731458370149	-0.3786077342100318	0.5061190284499364	0.1734229622835201
0.8481098692775717	-1.495811060753446	1.3210413836659407	0.40790214253030194	1.946895055373116	-0.8176297460647189	1.202858850041435	3.224985417380032	0.7550893623025865	3.0477571042263767	1.1159575419543635	-0.016928108086117437	2.082320692846956	1.706951417171771	2.7009182313723423	1.9965296012342635	0.21744212165647778	1.0413469239447999	1.4649974844247875	0.07385140447249992	1.4861611266300145	2.277940777102215	2.0653752445924383	1.7269409563330527	1.6264616538207555	2.3602185984140025	0.3924182554017627	1.1169741403239093	2.013015052311074	2.1265229277034856	3.2584819513693133	2.3528455722714403	2.4532326970706317	1.2865371372230212	1.182021336205997	3.0768841327457443	-0.059409596558045195	0.6695223023982162	-0.8640617341454988	0.31202000806737235	1.9552373246295172	0.829424527511428	1.0478526907873331	1.0243891144327062	-0.5474447326461892	0.4808363073247067	0.14348802933004848	-0.3846458777949077	0.47135503846528903	0.14285387177442782
1.017131956476965	-1.5853129346101242	1.2719967728382697	0.31113390566665344	1.8827783162185003	-0.8395982245790169	1.1646487322465966	3.320042701219864	0.7435245275922617	3.2615473197131393	1.0495838822172572	-0.07722451807792682	2.143499374964548	1.6089192147144247	2.6708775030411274	2.033864214564782	0.22993045056490521	1.0367812518697606	1.4000195253510381	0.194435065105675	1.5950410000970803	2.3948998711541947	1.9691194427171737	1.741680828804365	1.7192408301311333	2.3234292200243334	0.48416849321010513	1.0420796857872672	1.8555257470252198	2.119846956715052	3.149269481635666	2.2349263044494947	2.472190819864564	1.2366553398163107	1.3115925660659669	3.1259295451119464	-0.10577241590910538	0.5897982557957631	-0.8472377508346458	0.23611013603823103	1.98311680568861	0.7896110626488866	0.9636683076840903	1.0217783574323065	-0.4990852314098798	0.3702815107271954	0.14054129491853845	-0.41071256518996896	0.5007640045439757	0.14349959524575734
1.0790181839784532	-1.6812731909111729	1.1455942775167194	0.2231763652789799	1.8106584917265913	-0.8210580685214224	1.1157862017392346	3.345476637711119	0.7063145339448932	3.490845304186351	1.0445728550039841	-0.13909892526959702	2.264587554561976	1.499166845490358	2.6531296220261544	2.0525142111610113	0.21857231542268982	1.0499052801561968	1.370601585661112	0.2734595912674895	1.6789325435591347	2.467811093729845	1.903612917101857	1.75929564696528	1.728712650065863	2.316962981537052	0.5681899998856048	0.9665470641840915	1.7154254758837049	2.082687533560372	3.126949470573714	2.198733618097732	2.4892628777878363	1.2118470787435445	1.4720284423808947	3.1489189963078994	-0.12156487959832181	0.5571725374387453	-0.8333627523225694	0.15164456200150833	2.0032783570283192	0.6766733604890444	0.8774525649619939	1.048029134717778	-0.44399208047055705	0.3174591323819106	0.15601881225208847	-0.3926541362426708	0.5414677551503863	0.10354055634089218
1.2413992557922504	-1.7319421791157616	0.9809412869867478	0.14725429380107624	1.7831371071173607	-0.8749277890439595	0.8586788323674389	3.59282064146459	0.6407873154558187	3.537292537650868	1.0407433833625035	-0.22728086126516392	2.4236527568957777	1.4924203332625483	2.5989938984754195	1.9464432370512519	0.25236573344889596	1.0965699387805399	1.28323531683044	0.22825115924096426	1.7625607274799127	2.4908743490628416	1.8566884081415864	1.7490885191288494	1.808918936696223	2.395225475741699	0.6731923312265984	0.8774742022127086	1.5480036233061956	2.08102671827101	3.081607710768773	2.1984471543622206	2.4267244428610897	1.1603083157850103	1.6243734772381082	3.173222092169697	-0.2082263987296114	0.5006038353763197	-0.7866458764122213	0.0766471448607555	2.026830410843442	0.5794488225129772	0.8224061777797799	1.0532100495966288	-0.31975700603769003	0.27764779833865905	0.20216683478530467	-0.29705043547277976	0.6304274727770267	0.15419027195457854
1.634410959581789	-1.716322013506431	0.9446605527260872	0.03856114288845973	1.7858300497810895	-0.9140366091122167	0.8859059951040671	3.5342788192383665	0.5979816410474887	3.3718925475128936	1.0161975606099276	-0.27815416526247505	2.549328237202917	1.4524580490892023	2.5812515309369966	1.8189770176197562	0.28296338810743515	1.0927178971382223	1.207626478226055	0.13486968684571907	1.7881757803748577	2.549592172494962	1.9026762047870693	1.6916696214653524	1.8722288363345245	2.4412096209976757	0.6891152036637066	0.8054639853528585	1.3864234941595497	2.003224802539676	3.011354263287058	2.2137432107322756	2.354914225771295	1.129848887784736	1.7108603804931577	3.1493033143701807	-0.22039570915520187	0.4589763781146952	-0.6935951421417903	0.019426598834589682	2.0901669072263953	0.47863047344074827	0.7253561197223644	1.0777467581464668	-0.28515585852639397	0.19944515894575174	0.24425076351009456	-0.2497590631007766	0.7106427186082792	0.1814439786921726
1.6805045451300646	-1.7064390132817604	0.9904738703136108	-0.10927404414617552	1.7547534215253706	-0.9627546861074592	0.8591537163487963	3.599772482853955	0.49345663457617955	3.04510326165274	1.050607640465131	-0.3395497014633362	2.5557496197590974	1.4325528361664963	2.5332247394038405	1.8422981683995574	0.2712093729388233	1.0908960559422776	1.1259985407452169	-0.009635902853066336	1.858179659178671	2.515853319547122	1.990677159940433	1.6755345381889737	1.9222298833775049	2.519213053225854	0.663490098085342	0.7001123139060096	1.2451128243929954	1.9487966989366463	2.9502807188957063	2.1673457727589813	2.3200666523546842	1.1181446217158157	1.7682757730105272	3.12184666785796	-0.29705581563169065	0.4188712049919654	-0.6213675450158702	-0.07387591330545189	2.174376482933335	0.35616053631946143	0.6456346494347452	1.092569366604522	-0.20765787992291043	0.17182869622529756	0.28122949181969675	-0.17335967441272068	0.7108350995191054	0.2131670676874134
1.6680595427989164	-1.6693672931593486	0.9240846659419963	-0.22610927567814612	1.703285822097729	-1.0176978554251659	0.8248769081259942	3.6405211809521285	0.4547668657184004	2.7116481916966824	1.0746095114669578	-0.45806459838621094	2.4904563060247984	1.366428540520313	2.484760177832603	1.9204435133673932	0.2896246627471915	0.9325857392621042	1.0609892563689098	-0.08795199833261291	1.8478855779385062	2.458194502364471	2.0849373090074415	1.6480112439390784	1.9153954537661941	2.5556531490502343	0.6048060193680931	0.6740279287212735	1.0869832748455674	1.8211049048624772	2.850709453915255	2.150847122252895	2.260901055727149	1.086956691577838	1.842050900230732	3.0657215008043748	-0.3408699953095632	0.4015098920959509	-0.5517009083730982	-0.1358404747883188	2.3016970139184902	0.24665103184121037	0.5449908265718159	1.0796370600972867	-0.13040392939473405	0.11631622710649056	0.3226288061109298	-0.079305356978877	0.6517146736927361	0.2795232838723274
1.6902329856586071	-1.5971292618561463	0.8208899607269575	-0.3469793761387992	1.6986270662476275	-1.0486284718384051	0.597359184344346	3.699471691371253	0.4282297347334512	2.404729053264038	1.128388892107108	-0.5594216580748971	2.4302156257658294	1.313086242740044	2.3866302194975004	1.9545930739962938	0.2947111591115942	0.7631774275568595	0.9882020153874109	-0.21626910430390614	1.8809244571652222	2.4475542049579424	2.173336061324144	1.639319914594423	1.8896640940060554	2.6434364931064978	0.5626077126776802	0.6415341264769987	0.9904101783124629	1.7646424608033553	2.82283005887426	2.12258546811472	2.260445393728509	1.0897631832614312	1.9987396977094032	2.957375945336964	-0.4485056201137117	0.3834949841669236	-0.45922970719342854	-0.17340524259273776	2.379377723450241	0.15859437931453202	0.4436408621025304	1.0821404258718894	-0.06588646502622118	0.054308519261604224	0.34311326708832596	-0.04255524787835281	0.6606743083489164	0.31027481939414703
1.6888542419548223	-1.4868028270270046	0.8127604212893388	-0.4669669414699297	1.6654564449297198	-1.1414658555539943	0.5907714320923199	3.7251306825092754	0.4120407629172237	2.0937667956473125	1.129174030011493	-0.6321536455369088	2.363422557104503	1.2421083665816877	2.311804623844625	2.0837710669208085	0.3029035028755226	0.7282433947317035	0.9197921953891145	-0.2897384956887474	1.8877438915543394	2.1761209920065916	2.2347768332504825	1.5807976959469516	1.9895590975130073	2.6589144795513384	0.5666270552800833	0.6199030375609051	0.9164356823889239	1.7246541648463996	2.718273940167565	2.099228294549734	2.2067442179248706	1.072637856457463	2.0922365138545183	2.8478185158404083	-0.5139477159032514	0.3924967230715303	-0.4473999723321179	-0.1948415577850464	2.4527071289600246	0.08227025425715223	0.3431939416048406	1.0650081088815078	-0.015026946997569745	0.0027774790478392875	0.3165595822180444	0.01721303997735572	0.696400202887695	0.3481351314934863
1.67824727342462	-1.3653138133188676	0.8298622654376265	-0.6111724721764382	1.6456200265114393	-1.2144660919085244	0.6086683514991729	3.723754121264946	0.3969965955135602	1.9075725521856524	1.1453937988433966	-0.7162619623168288	2.3134422547180664	1.145739542553566	2.213763983829635	2.0923632722966294	0.3749993749636101	0.661961712679412	0.873394781517059	-0.36470249252411124	1.9011315371756858	2.0596653332332058	2.287884976886668	1.5704361707920282	2.108507109991383	2.599064718659289	0.5118449486124844	0.5564081890801605	0.8693905340484976	1.6866442860861117	2.756949192002666	2.0421984851758137	2.174231325057994	1.1178944189126585	2.1495747973300974	2.739973779032556	-0.4529091277720454	0.40666591523397033	-0.4563971296893398	-0.23280155604933891	2.488265381822588	0.05451581188120279	0.27566302016980937	1.0304362881643052	-0.009074949723274545	-0.04147862902407466	0.26847894586541604	0.10879035439481133	0.7688214905027068	0.3754248709180411
1.798571421799177	-1.270738991724455	0.8699489574491895	-0.7089297038986759	1.6139933900613108	-1.2985172278749981	0.6188862958883267	3.717531291246702	0.3983313450528721	1.7026916653389539	1.131641056465954	-0.7912211222011867	2.378989195770563	1.0242811329188666	2.0953311994462136	2.134567785047737	0.41002414222018624	0.6576656053846159	0.8236699243956455	-0.39937364859245406	2.036321150180218	1.9169004292021685	2.3217099585882925	1.4886653223402375	2.1127383271236404	2.594384847830642	0.5083405992517492	0.4966729770131284	0.8637253832455638	1.5865110521946382	2.7137685605939037	2.0255254654394155	2.096039491214051	1.1217740696073801	2.1644946959253133	2.6502120774617794	-0.5494597240464072	0.4537465787487842	-0.4715901591832122	-0.2488381382035086	2.523646946527982	0.0811807545798758	0.23628961657794578	1.0247841159880346	-0.009596051342420026	-0.07007597682319315	0.20786420523509713	0.15295424121916662	0.802588137344386	0.4099495530107071
1.962150977495142	-1.134549945784781	0.9548204594209571	-1.0124384066419503	1.555226529341764	-1.383423141258322	0.6133666717402662	3.6669809800357003	0.33468561004902	1.4212721129510155	1.0883160692617904	-0.8659795268882547	2.3810066858016787	0.9319347887864746	2.0516170492705945	2.162420327231532	0.41778438980388366	0.6652043035142228	0.7132691164182708	-0.3803337282935074	2.0073989325388157	1.8638985241165433	2.3560316311614597	1.4452638980155412	2.110695631292155	2.5975593236915504	0.4640942961816852	0.4065901462929701	0.9493064967194416	1.5260643396903881	2.7386942271089456	2.0683400308946527	2.0691930136653123	1.144723394190835	2.102423319266362	2.4904321778403298	-0.5828129367033195	0.4933696086357127	-0.5270413372692268	-0.2563676409462034	2.558829856440451	0.08564640200845063	0.2321895262560516	1.0132278634791203	-0.09679668789849108	-0.09924730521422731	0.19307061038601117	0.23963498735495045	0.7226450092488423	0.4533026938173335
2.2164674530710546	-1.0094874178711148	0.9313632914529973	-0.9346591805949018	1.5186147444668427	-1.5084123124935813	0.6159980197585498	3.5902842894025744	0.3068175797638134	1.1853270509789888	1.0158126890881711	-0.8997889878163603	2.4347756772595357	0.846371449968449	1.9680162043404796	2.0560377718792235	0.4045180380044611	0.6556549386179695	0.6387427410466787	-0.39541509687246384	1.9373804900737341	1.8066375131276033	2.3630253053124415	1.3261773589606758	2.1804833716989043	2.5714108193204184	0.45570469697732746	0.3262393633374582	0.9674665197429799	1.4729921113394737	2.6794588999497897	2.0376635013049498	2.0029446914867535	1.1253311697004418	2.011978619193582	2.3628680410842238	-0.821510691649096	0.34786626160416734	-0.541699894560605	-0.23523193589178226	2.5803571594815238	0.14864929376962407	0.29096275035365055	0.9770358246192627	-0.15957926516911503	-0.18552095567949262	0.18215954190309658	0.32809343188742385	0.6188580391858185	0.5210664442203977
2.393387096501592	-0.9168529028179864	1.0038816470020369	-0.8456469041033641	1.5118846018235592	-1.6022041200022916	0.9004292607628734	3.5381088903434517	0.2646394943215648	1.1098309664488215	0.9266405233072647	-0.9253366704915875	2.4070537921618476	0.7107596087310706	1.933955048908885	2.0538913233194385	0.3619465735885215	0.6553410974970111	0.5434604522402872	-0.36307872363959215	1.9545534739865293	1.7864987442835254	2.283376979423921	1.2610532462129707	2.230024157104449	2.4552750107947077	0.40475629581339057	0.32842439188048317	1.0135600629283106	1.3467733148154637	2.6172055416086493	2.0628031158908917	1.9335102584774966	1.1182270178196663	1.8960206401661206	2.2439852074562263	-0.8143309872038961	0.3369677462714793	-0.5687990120875737	-0.18990555182031926	2.608006468400737	0.18688469938190858	0.2684965741711882	0.9713972158523155	-0.29319289776705176	-0.30086024870450123	0.11952887678245339	0.3847342341954845	0.6165279519698232	0.5003714248843866
2.479904948352091	-0.8793449626997816	1.1057609203259477	-0.6901195530967178	1.4335666977001613	-1.6450287650900322	0.8557165522810551	3.48286556843087	0.24175624020048078	1.1109895283618423	0.9166672192734728	-0.9923742919601484	2.3183481616456776	0.5878556019901499	1.8724577314683715	2.073223464858203	0.3663836768496861	0.6081503317653325	0.47663546051208155	-0.3231487706157007	2.006312726135851	1.7172601010730226	2.084154159731685	1.187265978813766	2.2221393284096855	2.3414772043849887	0.38857592675544933	0.1696273384671545	1.0719692099410059	1.3244905338238817	2.6101867669144636	2.026561993641821	1.950148967747424	1.0779232650703177	1.8605911384371523	2.127007895091734	-0.812596002966443	0.3563771288178428	-0.622407700520023	-0.259064882595045	2.5521128412546545	0.2642711161984563	0.3219143666537586	0.9657046837074112	-0.39776146999539314	-0.3650537014748622	0.08485932098919302	0.44258266522051937	0.6033435312587849	0.46229063408983234
2.649300519128726	-0.7910500804901269	1.0603055622469422	-0.47671812946157327	1.430523823975457	-1.6924936909516024	0.8553196127829601	3.303744160858878	0.2600808112796091	1.1556671177417797	0.891424779066516	-1.027920547202314	2.297456397344242	0.475538710538149	1.8557342543964193	1.955541922224634	0.3337279455870381	0.5594190098257903	0.39675257442292994	-0.2697230839311464	2.042248560316619	1.6520321046073048	1.968827428486657	1.1176226452838942	2.2084078098057285	2.237209269885766	0.4000710549729279	0.01584933030014766	1.0983122285687827	1.2826040125139646	2.5626097908705265	1.989725801797243	1.917745292833829	1.0264447919438688	1.8578194188804205	2.064811306106506	-0.7591755829872798	0.21393446653302584	-0.6856381402887216	-0.36974728547631325	2.47618373215668	0.3472659130041088	0.35087506478090197	0.9775124822262539	-0.4369381439187025	-0.47882413687036046	0.015222256122815626	0.4852014765401602	0.5375378687812014	0.46534307523523316
2.793083523723733	-0.7498348520343499	1.011946075456106	-0.30972646400565884	1.4541106690329446	-1.7161769131119669	0.8130145227841348	3.1412740357408526	0.2816793689691061	1.1012982639634754	0.9677383873055282	-1.0796170058466714	2.3089765274336065	0.355423481928039	1.8196783231489757	1.7671147685769468	0.32391711439657744	0.6130196874478729	0.37987751791598967	-0.252694422818708	2.1360118388420437	1.576922765213845	1.931113368372507	1.0453917479346069	2.1981624313268946	2.1366300686037247	0.39619782673211523	-0.01572190433707248	1.1585248425751309	1.2604045888336024	2.5306276067979745	1.9814833959580997	1.8641720077303254	0.9950458473935917	1.8865698756077343	1.9910838361655252	-0.6810735414343649	0.22946966192344664	-0.7467682419876631	-0.5013594035961034	2.3342553883936543	0.4138034682133841	0.3517875277627749	0.9672348116582274	-0.45521991389381455	-0.5919762370163834	-0.035071371822094535	0.5038371548860596	0.5342028444389172	0.46382113723598284
2.8629340486334836	-0.6547226074051203	0.983106848119332	-0.10012611699569332	1.4347811437599354	-1.7713085739809613	0.9662655881803186	2.9466003855849876	0.2829037449888216	0.9609788320954221	0.9497443607583251	-1.1221472899026352	2.305128099696329	0.22673187178244714	1.8612400120794106	1.6444325393345562	0.3395987090068903	0.6934755284087668	0.36574980646291194	-0.2938711105126461	2.190729941505811	1.4924032049036264	1.8466359182608905	0.9371997992291691	2.2207368975292834	2.0907825430965326	0.33860002445717297	-0.05365122520456918	1.1312248272616325	1.1846939919736257	2.457219135519252	2.009911116029904	1.6228931075174713	0.932428827789294	1.8637764428543975	1.9519985553228263	-0.5936494284635809	0.2839840597247151	-0.8154472941625931	-0.49902289411272555	2.250870994134251	0.4858157297271476	0.3951607462970727	0.9585489352921923	-0.43528459951258214	-0.6167585257689121	-0.07722421867664124	0.5264733725963977	0.5664557572717277	0.4394822385935971
2.92192556317759	-0.5900822488499641	0.9773166093918919	0.0733863951867503	1.4107898329306694	-1.7868951309663583	0.9119281794319536	2.801128099462884	0.2994969919058983	0.7994249183188623	1.0111506120546225	-1.1967096164074513	2.286886845674732	0.17983119237777911	1.894915224152492	1.558751544315429	0.2811008787340334	0.6616681865853702	0.3556514570757413	-0.3356191926360236	2.2412949734310907	1.667730243015305	1.7665120136407815	0.8322628164746183	2.181654532499107	2.016733350389777	0.2990641130603051	-0.14634443669079544	1.1432519842006237	1.1339367755317724	2.3696347243533085	2.033111910840722	1.545171028311302	0.9166148048331928	1.828589484111426	1.8987751905025605	-0.5353981374662491	0.30600470509773	-0.874970224180028	-0.4769243616603237	2.154353416906002	0.5152617948376288	0.40976322298256207	0.9768296437151598	-0.4052462686177116	-0.6533709759048087	-0.04934337544415719	0.5459275388955379	0.6320753671579205	0.5103273744315889
3.0066253449368814	-0.4936178385591122	1.0275102586169413	0.33306294440924034	1.3694802556071035	-1.9809916585514096	0.8268575496165107	2.664158184597128	0.28806819897554153	0.7164249941432212	1.0192046900999194	-1.2541273319445163	2.1968009375632485	0.1085352377682004	1.915802478715128	1.631420496332939	0.23351535026136022	0.6068163116644559	0.3134435123715491	-0.4175831095172048	2.32666351487349	1.6607329271069518	1.7305047033671006	0.7249717817575261	2.1026125711000794	1.949556388819993	0.30086539174743604	-0.20517428391517534	1.0926012497555448	1.0618949555212955	2.2256582817318487	2.016845752641715	1.4866418317792909	0.8273657567355341	1.7823086372286359	1.9121285693076655	-0.5105189297157449	0.29234779012332823	-1.1293383125990464	-0.47875952093036905	2.0690903977538833	0.5316634376448302	0.49990961087331626	1.029220959997056	-0.369413541913849	-0.7486512813613864	-0.013781482099334053	0.5531273609965048	0.557186034963229	0.5544517624141209
2.9933507256929297	-0.40822340055028106	1.108096518931791	0.5382447949321645	1.3382096562411285	-2.1152421186026813	0.8177726870673754	2.551644668247717	0.29217127039590657	0.6909752923574185	1.0858734180037053	-1.2708178517987787	2.006575208681322	0.06505007582606234	1.9519466255873739	1.599519962450672	0.1406849808033214	0.5345136983974046	0.2991324898886957	-0.48622105039383134	2.2766264156692038	1.6141950332440498	1.7363761006047524	0.6417878033958192	2.048483979719414	1.8865450407225821	0.27583791786114586	-0.2832003213596814	1.0291577610228975	1.005882007849256	2.1162990341963894	2.0005671394976856	1.3961226967309028	0.8079765467367455	1.7165949098320064	1.8488982049075215	-0.33061205363539126	0.28210640276977805	-1.1416461935525195	-0.667455441836886	2.0130831171445407	0.5031637349033171	0.6012332104308349	1.0455351221153648	-0.367636712490517	-0.8175347442051116	0.016449773815490322	0.5504536336825847	0.5527157101142912	0.6082437203082126
2.960897220049996	-0.3746906460097314	1.1918246608546164	0.9814859666613284	1.362618017775435	-2.1821237921294623	0.8185001689111578	2.464537474322475	0.31003637961438674	0.6401095606605723	1.132340239730477	-1.3014773735395317	1.8646749163369325	-0.014019259379205529	1.902592188900939	1.6181135410441343	0.07205636835336884	0.45249568395641565	0.2910610035965828	-0.5774787068957999	2.348953198445392	1.5181594588210108	1.7061035142416543	0.5372611568723883	2.012957249764567	1.78563588985857	0.2632529202252593	-0.356674493470161	0.9580488636258941	0.9116576466518277	1.94819511672497	1.9454028041115365	1.3468289938161715	0.755622866214518	1.7318442743330542	1.8285601466151093	-0.2649457308362769	0.2716031617623022	-1.0933872339103823	-0.8737578672808846	1.987177768090146	0.4918783636533582	0.6576086553103806	1.0704754189632928	-0.2875726261576288	-0.8834159493183023	0.026842018867757812	0.502111150465367	0.5888213038191746	0.6113490290844826
2.839700158467143	-0.36881156371977414	1.3030350032030065	1.0520967837590263	1.3691012393670337	-2.2015373629707753	0.8027308452140967	2.377607010426595	0.35646641238715526	0.6019356315351043	1.2278063377971797	-1.349667565334707	1.6367645697672981	-0.0482296445128899	1.899088925900966	1.5987557549586564	0.0364946029537301	0.35037568993210244	0.2817133012743816	-0.6256775799513179	2.366053364051843	1.4117479312437147	1.680640051126959	0.4917718750860862	1.913173893882537	1.7117568274050179	0.2039101292221568	-0.6060876078073306	0.9114107758475629	0.8429036922332525	1.7950094154527847	1.86681902043529	1.3107095597177896	0.7599406230223953	1.7425329895078268	1.7866239488574407	-0.01193296838813514	0.44849465690552437	-1.0402767186315462	-0.8623119331658741	1.9511629912323012	0.4407582343875561	0.6907286400557932	1.1304876402706932	-0.21922951331684856	-0.9414941034089445	0.054752892690918854	0.40721967780917423	0.6521867663225918	0.6743981091436623
2.6533092320441263	-0.3438946775601185	1.3265331491736598	1.148686834455797	1.3615505124642093	-2.2112750694773737	0.7682995914411272	2.2994619619747123	0.3704645981806871	0.6705327230589968	1.3007805441324147	-1.420833247580966	1.4281592446902127	-0.11249263970910824	1.8811436624254967	1.6099431884617226	-0.011468572585134274	0.2460270332753808	0.2692396818159378	-0.7134238362405101	2.331297186433848	1.2991129769403702	1.6321243535133352	0.36358923777481467	1.8442326247545346	1.6183810957074727	0.12792347524361541	-0.9571054372797823	0.917078622415809	0.7811084905677546	1.7007473132463855	1.7462731430964376	1.2565891278999388	0.7356890380658875	1.7715063614650444	1.7465504215688767	0.0552874029921915	0.4720702142139947	-1.0316625788245901	-0.8523111776014887	1.8888369600941322	0.45419184821507647	0.7513765313628713	1.2031818201196165	-0.1268168437856694	-0.9796972782273798	0.08529787832494204	0.2751300815938396	0.6853560198096013	0.7279539052632144
2.436620256763958	-0.3487210155935654	1.2812610039011836	1.1915880645513166	1.3825530181709331	-2.2010393428776824	0.7734323800055891	2.165947947604999	0.37354992307732665	0.7146715624427824	1.306635722883408	-1.4638539263500026	1.3005731751224372	-0.18160596635559895	1.8534627020577505	1.5553061994646853	-0.08005347588390677	0.09122144941196464	0.27859434531648497	-0.8059075612630859	2.2336284194115064	1.196870200310103	1.6518332028592801	0.270386439955853	1.9127102144606654	1.5319368829624087	0.043803521022848235	-0.8916848503097838	0.8347014260151113	0.6519542505018097	1.591161608530991	1.6471207096574016	1.201241462090906	0.7383769597463793	1.7451098334862138	1.7137534948044735	0.07949503974867074	0.46096117685636484	-1.0164332502818358	-0.8021630319170816	1.8263638480035076	0.448714776004666	0.7661153764652864	1.2408116828620708	-0.010253529068234487	-1.045699815934805	0.08041756136528927	0.2165392676357781	0.6600743836664722	0.7724098235007754
2.4099449973583353	-0.41840733440938205	1.3572894618341669	1.2296784051020662	1.358550404207162	-2.27943806197639	0.7663466491104975	2.0551009402043388	0.2924266695866033	0.7365932000176757	1.2668425733439002	-1.5503875051277327	1.1926851445857398	-0.25709474117138714	1.8610018298924427	1.5723008405706604	-0.12617799475758268	-0.015300264002206115	0.2691843404480881	-0.8930645862676695	2.18093830657942	1.0962226631745262	1.6304632725650834	0.12358851239958475	1.945648542335683	1.438389732146105	-0.01068875223897586	-0.8276592133080474	0.8127605921416492	0.544918187116685	1.4786347562440851	1.551036344342171	1.1399572720470146	0.7287547025454877	1.7636160035159865	1.6194763907737275	0.11252301223823066	0.6147508308113089	-0.99285138542234	-0.6799899471331268	1.7965904609137837	0.4595376126467919	0.7904632754513888	1.3554144037106723	0.015961695313486384	-1.0675231348567744	0.10177346303161054	0.08603782523848744	0.7173760504872004	0.7900419167701785
2.3488697706103188	-0.4192053261883514	1.5135065280236826	1.3002317725690513	1.3019824109936533	-2.2017350673113674	0.7455123774177386	1.960300467188425	0.19642352555859224	0.7723627078640218	1.159605821236803	-1.6034828617380277	1.0926302156036196	-0.3016163185437255	1.8920327786120676	1.6883206165772997	-0.21974030517294557	-0.1245673058775835	0.19837651052925573	-1.036775193482129	2.074594451994629	1.0117361628670953	1.610404517278538	0.02526946078061144	1.8649330058243005	1.3543768353831847	-0.09303641111318958	-0.8516083747273429	0.7434497702076767	0.4372533563675627	1.4130069063451358	1.4666388691061134	1.1118766316261859	0.7341275314148661	1.699762707000381	1.5367998002396361	0.08475771426547485	0.586002416915638	-0.9954461415716895	-0.5400193672542306	1.7556876300646256	0.45609758543558804	0.81685991244219	1.484478955439919	0.01689332333015402	-1.0907957370432828	0.06968750676535346	0.03230193719254425	0.8131121325649208	0.8043169154794267
2.292632000278206	-0.5203246109729713	1.5804184109554467	1.3890788741818376	1.2449072915805544	-2.153750201271806	0.7352338095416028	1.897054588633787	0.12367967566610485	0.7630493167268444	1.0770893669721442	-1.6628670047252243	0.9931988744492989	-0.3480695220754164	1.9179825073430634	1.7983459797900323	-0.3345149538872834	-0.19736972089660262	0.11731657039555476	-1.0755854840524663	2.0692702201624433	0.8979046672718816	1.6194394020134648	-0.09443218817522755	1.8340658553177391	1.2342635877560688	-0.13080972819898556	-0.8886352441235775	0.7412446341825524	0.3578602656321892	1.3620708154654815	1.3018654819933932	1.2199601274582328	0.7069378219747111	1.6601566991715113	1.4545289531650245	0.06428090413860432	0.5776168653791979	-0.9224399924318293	-0.5920861430818981	1.7238665704939748	0.4821367460177803	0.7789857047847996	1.5903166515641312	-0.03493086818369693	-1.1551744510329043	0.044555223723870975	0.04976444947213139	0.8450903963342477	0.8061285917238283
2.142590227943422	-0.6107031125331949	1.6064107155875322	1.4264889298049304	1.207547169285189	-2.049007140527423	0.7387860571954682	1.8250122490083165	0.018778629180355944	0.879105045064513	1.016109040159924	-1.6537979127922184	0.8770962533339587	-0.47161922100914044	1.9241145959621548	1.8317197928808984	-0.3910565249016222	-0.3204774296778164	0.02527088146110528	-1.129088890220447	2.0030941569954472	0.7892777800827155	1.607554378384787	-0.1959049233581319	1.857826292719557	1.1085007268570473	-0.16766408176308198	-0.8355694328297127	0.7209926972769883	0.28166957286582195	1.3228266249128886	1.1723548120041103	1.1945324263542287	0.6674379336531725	1.605960258653259	1.3995138895038817	0.0792253013163601	0.581666245098839	-0.859632624336299	-0.6369275261317261	1.6800354915914049	0.5466585493811507	0.7612360338881721	1.6766651759370383	-0.05993230708667548	-1.2229516182938414	-0.06739907614237292	-0.049752198091763525	0.9013453591204141	0.7153113201807324
2.0909552156646054	-0.7111632979855049	1.6042693746230412	1.4080567281612706	1.233872286071579	-1.7336950849215396	0.6911085715169657	1.7517189921437677	-0.03681882278405052	0.9185385517272799	0.9558317453274462	-1.6816189015233522	0.8270310591591994	-0.5632167505492955	2.022015193672771	1.814057111333078	-0.4902543935501752	-0.4200836995702275	-0.019441231133399177	-1.1696619418315635	1.912685375115603	0.6490920586182539	1.6335834246171892	-0.29226924857559755	1.8709357745560902	1.0343600246959164	-0.21890830462630162	-0.7818033025463124	0.7024202221607306	0.25591321885481105	1.2677737661634134	1.087529716988956	1.2139322359463267	0.6611828635742725	1.5558814409666317	1.3223489823995738	0.0714095469875643	0.5479390788324492	-0.7271787718285834	-0.6606903513017863	1.6623074614650342	0.5656106387727228	0.6816171885344509	1.696736174672973	-0.04697225562260171	-1.242166759240928	-0.13771950993393886	-0.15669698281726643	0.9979825938856888	0.6760825043516198
2.0920894039240987	-0.8331420529747827	1.6088299379341655	1.4261807677177105	1.0271095932873104	-1.4834071080150855	0.5745512572962423	1.6784505879395972	-0.11370809672651476	0.99644404596246	0.8949489193007372	-1.6794887287324571	0.7719415287718838	-0.7194736726094287	2.177755468480522	1.8085178892433074	-0.5045454127365349	-0.5270403629196702	-0.06527237635094137	-1.2007368188590746	1.8577524584481213	0.5193601272673842	1.605742067844551	-0.4051798948907428	1.870069935832203	0.9304429194006472	-0.24835154614520683	-0.9785850447567587	0.734576658683596	0.2629363361140193	1.2280375205037999	0.9744360484217272	1.2557155017123398	0.621441815924392	1.490797203747531	1.2810555465579156	0.07885676979567291	0.5103578839850623	-0.9006789629657044	-0.49943744861722533	1.604415825536258	0.6059185779730505	0.6129285536052235	1.7247011687413667	-0.016101941508480117	-1.249455875417175	-0.17487772983851194	-0.16080952579635874	1.1209418405092197	0.6294731900433168
2.0721681170692343	-0.9283539884137173	1.5211194629455203	1.4066597266992011	1.0423681257044115	-1.4446756946259232	0.4782724994709432	1.5683781551207527	-0.13330838034609993	1.0877821240137258	0.8655421692283726	-1.6781817105886083	0.7174294721545147	-0.816881136968836	2.3100370032626416	1.7199672694471189	-0.5346666376472176	-0.6586006074579684	-0.07804567453717723	-1.2695027336359765	1.7829935442400449	0.4293952382844126	1.6276131336713333	-0.5107169986095099	1.8277543467251967	0.8518319159500439	-0.2657834685462672	-0.8679072587190093	0.715708997265687	0.277108134177185	1.2378129221043663	0.832272123007824	1.2285366727573779	0.6142522534481623	1.4155429849075218	1.2636487504199743	0.082893966002722	0.5124516741146692	-0.954962313030812	-0.298713372380613	1.5388148555281758	0.6024631723733502	0.5408748576976453	1.7189424708465286	-0.0025355056968593276	-1.1870613423592302	-0.22162221249071576	-0.1976946136119779	1.2183473332539139	0.5520368783155013
2.1853460059966823	-1.1658379703896493	1.578946958616533	1.472526976026508	1.0849942268797654	-1.2581408338925717	0.4195976245706647	1.5291385657889305	-0.2206715879331056	1.140242904888993	0.7982794562760082	-1.6650148892890517	0.6665360066178907	-0.916337982437542	2.4928572694941717	1.7560555578074388	-0.6006354858062526	-0.7257379037496969	-0.3546134062408594	-1.3328724178731726	1.7457057168381565	0.34628049049512427	1.5328476266437487	-0.621026331854981	1.893316566307083	0.7871202964130425	-0.261416804920414	-0.6274201593950606	0.7200626582443868	0.2797017072275352	1.2495020266637729	0.7920246601099418	1.1754492313879905	0.5831266228033405	1.2418258472345607	1.2527365278083826	0.05670713737459756	0.47990908390175474	-1.03144315733256	-0.35211160738117026	1.4868723576048493	0.6486042526254129	0.46021684392093876	1.6807209883606895	0.0014871446070357092	-1.1317668493440196	-0.2950810505928159	-0.20118395699158514	1.2551389167855604	0.4539464960376066
2.3367717425453476	-1.226935291976314	1.6350856039196167	1.4126636828847645	1.1341237088453695	-1.2785289484116933	0.38525730602816616	1.4872784014904714	-0.25168654693984294	0.9911849979676184	0.6684628051494675	-1.6289284803217305	0.6075901881425285	-1.0146450955563036	2.663261186534736	1.746717096122301	-0.6523853724367297	-0.8150414598310215	-0.3393681936239815	-1.3805476254634335	1.6834679104059305	0.2900549975401209	1.5185878206198566	-0.6917352773595091	1.9152519068198668	0.7084003838230778	-0.22180783634275208	-0.33330740978153284	0.6899967877208911	0.3326146070468767	1.2622563186991749	0.6873228567221223	1.1503403762443758	0.5992300369534541	1.092522974373377	1.2267622509649592	0.030132906635871544	0.5145392296334682	-1.0408020534872544	-0.4488468248088601	1.4399420729184145	0.6623205922106619	0.37962075026035547	1.629422659660531	-0.024988376388347104	-1.1208581448902004	-0.3819625524821165	-0.21957552489528961	1.2746010303761937	0.4147885937178321
2.535273778254144	-1.3847666659738969	1.7129394194933814	1.428219705047693	1.1820808110558987	-1.1355052655892877	0.3981282496809534	1.549679289592221	-0.3338570654537179	0.8623052737724791	0.5394175032635914	-1.5564857792470275	0.50723469611569	-1.1048217373414264	2.8184754756796018	1.7882958819336394	-0.7509717375719527	-0.8207816399782789	-0.37358711879553247	-1.4173216237436272	1.641023333276446	0.22136547622397434	1.5729279131806047	-0.7341565491888282	1.8551900416576195	0.6731593196241153	-0.17207146578478405	-0.3279194762243606	0.6987634165151547	0.35969729194653305	1.266384269639612	0.644144330095679	1.0502699550234649	0.5713560379191259	0.9487715319263519	1.2123737576576137	-0.006898961019710298	0.5347715808064568	-1.0939488678149718	-0.4731374988821616	1.4438139312382245	0.6832872504951779	0.32467691177281066	1.5901240306528797	-0.024347040102930727	-1.0954876353662253	-0.4202838972966796	-0.26958801072587585	1.3716571998880704	0.3536273296287519
2.511551900157895	-1.3346290518868495	1.7766651319349358	1.3737992391709144	1.2653623060795192	-0.9351942350947654	0.46824364262451856	1.6505824714345487	-0.3342074372077878	0.7905093541464361	0.5825500547068759	-1.4592640864423745	0.3963297267071626	-1.2098883942514873	2.911664256330448	1.8391964604747535	-1.0247082893640551	-0.857795031708212	-0.33866567150530896	-1.4656627610957325	1.5510308293812016	0.12733317911894604	1.5637341318133942	-0.7375288345620146	1.812737741173157	0.601227217477298	-0.17112172243445564	-0.32019876457506313	0.6912813198920056	0.41640136669260874	1.2580654629865342	0.6313752436823534	0.9744470938178116	0.6014788476902542	0.7170354762758375	1.2292368843415975	-0.0620288344382081	0.5823468567786855	-1.1131498129818869	-0.5259848736171542	1.4094141796440205	0.668042535684042	0.2722274406763991	1.5077293368980038	-0.01312556157746631	-1.12722795833712	-0.45933247507339414	-0.3234700778483809	1.4975173481406405	0.2947102831792976
2.5114346133631846	-1.3454635933290078	1.8497805747643432	1.3504930089948357	1.3768803128922629	-0.8498268350931776	0.5227297232576239	1.6867430922860767	-0.36218070736051683	0.7766427772778947	0.47475908760844676	-1.332175584434285	0.27781909237348873	-1.3156265121822455	2.936365733970486	1.7954455815569177	-1.065575221767283	-0.8854382878668672	-0.3260602537368491	-1.4185319589278467	1.5429358609926251	0.09735971793011697	1.5408252376330973	-0.7593667349402752	1.8947634283851578	0.6062983878883123	-0.12860938963249657	-0.3251412297733999	0.724977038407959	0.47652826146229454	1.2829463972191197	0.5614374060639702	0.8867585827779859	0.5791716098185133	0.5767572493882793	1.2076735611467917	-0.11672912442746997	0.6476512876845868	-1.1190665579495533	-0.521322979100408	1.407206055214962	0.6651904360945606	0.2491605409496184	1.4168701760531064	0.00691778606627236	-1.0911151999129862	-0.4933547816841715	-0.40632934680879773	1.610523413956684	0.26309573526977936
2.5387337386981224	-1.337496471325856	1.9854482792107906	1.216722723111575	1.4697152871147474	-0.7497454457368731	0.5270556420786853	1.6965944107196633	-0.37984175390904396	0.9185485285790624	0.45840102160972507	-1.2453250202703499	0.17885831373816524	-1.456897948494221	2.933526293547153	1.7056037588337851	-1.0276307706302177	-0.9357188910578861	-0.1887307886401636	-1.43554393950538	1.4450316481131038	0.07091443110041709	1.5925066450745162	-0.7342669827161211	1.9431341922519763	0.5714438544691649	-0.08144403300914642	-0.3087943029001816	0.7640332862466039	0.5341387150734035	1.2812367852989879	0.5909237964626625	0.8550050482830688	0.5823076859175093	0.4181107795169732	1.1944380220262898	-0.15124454341618937	0.6572536274303415	-1.1690403347285019	-0.5082530252766502	1.391530472925116	0.6594389187971491	0.23996420467002552	1.2951087970906472	0.024241237453980272	-1.0292597340372893	-0.49763213420335434	-0.5541584663649587	1.6679858200910627	0.2679969190711686
2.613348872446943	-1.3172674960543147	2.075221850205156	1.1528690733426354	1.5798554767896322	-0.6622847305746943	0.5221162713060215	1.7163025704002557	-0.36151076576482366	0.9585569513256852	0.46568535661150845	-1.1587719031931027	0.09876815168993755	-1.5771020554280433	2.9956025260254338	1.6259505145192903	-0.9676112000148814	-0.9789718492707886	-0.0761658663346765	-1.4245207876123411	1.39720215722948	0.03399407899311324	1.6597143647039985	-0.7198869574257926	1.9952850257054486	0.5927699394813147	-0.061158089922292845	-0.32955554235819573	0.7582872624843131	0.5453413046078113	1.364553457141819	0.5995412345352518	0.7638048864485698	0.5515839874865931	0.24984361077899991	1.1419417816235096	-0.22135766522697278	0.6853561356463282	-1.2362749350962206	-0.5112314030261723	1.3868458490823263	0.6571960399826924	0.2189196544713241	1.1884903781431493	0.01905436987413933	-0.994108416744667	-0.4446002058734372	-0.6478385768503554	1.6198171838790365	0.2563113857823578
2.639596284598242	-1.2622293283718709	2.152188174569651	1.0575738512559043	1.6068294168019701	-0.650329156231874	0.5853725497224989	1.725912265746825	-0.3208124555329844	1.0194955620015043	0.5079044796431574	-1.0802912808653717	0.030057618581167966	-1.6934560240103955	2.9601431529407174	1.5454471534812957	-0.862378970837776	-0.9845814103061972	0.027457538405094118	-1.4277115303742631	1.344004743529863	0.057529040148229724	1.657430920093216	-0.7150648023428173	2.044272130032298	0.576090343679947	-0.05117201166876817	-0.3773808921800462	0.7943916473064395	0.5343455256176946	1.4128964735228233	0.6232208527880356	0.6353500802836598	0.5415728608687478	0.11387931232363965	1.0945742456755583	-0.2428002055435959	0.7295990121418089	-1.1959471924655327	-0.5422786430560304	1.374196887171236	0.6572741148781328	0.22144644432756205	1.1614398266259476	-0.004533612661395947	-0.9432076943344339	-0.47484148121114256	-0.7139790088136113	1.553162260933266	0.28228150188444867
2.6816248845242905	-1.1978106858999087	2.253101815679539	0.9423867417860741	1.8646967968272983	-0.6400095297130344	0.6403017591771135	1.7662467528386814	-0.3188218819411839	0.995324144350089	0.5194211184791937	-1.0348568195413566	-0.030730152571901082	-1.6900373281177448	2.9095338489914653	1.4136649568381876	-0.7561767232010377	-0.9669535275298335	0.11902130496265473	-1.438677456715402	1.3271485192496635	0.09551477969650637	1.7810825014715697	-0.6726769907790906	2.096689550671808	0.5989932268115596	-0.06572955318610836	-0.09452249624879276	0.793762186106114	0.48785324907393635	1.469874218301754	0.6550695310926072	0.5321037301638257	0.5100613752985755	0.014409640736878792	1.0508650962995627	-0.22795904159302077	0.7777987882966151	-1.102894455488956	-0.5341706689128612	1.3837600142941406	0.6601948257393645	0.2202019428667103	1.1449939365851802	-0.04143345380290419	-0.9288962991290248	-0.5542132042278403	-0.8664924641611098	1.4617281704075111	0.3030412028470536
2.761275095451711	-1.110606237354403	2.326180818713863	0.8487505411121079	1.9063785618993703	-0.4884255772147978	0.6798499239346217	1.8074648900773476	-0.3581738919165442	0.9346786036953241	0.5490908640914254	-1.0407884922965036	-0.09957407059301418	-1.717840586728606	2.84250651457114	1.3350733967575652	-0.6557934124191803	-0.9583824093143484	0.24090527273948464	-1.4134377617019431	1.2790860097857393	0.13812376037387702	1.8349984622523006	-0.6524419261546994	2.180736287747197	0.6259568097594027	-0.059078954416401284	-0.010755993435642352	0.7898627615824665	0.463325096458617	1.5010861683857564	0.7249657138393057	0.4141320166453125	0.461883770478824	-0.18776507950284976	0.9883672126662045	-0.22424042534512084	0.793624308730317	-1.1476812233518872	-0.5562348280646733	1.3926947046201934	0.6832837016362948	0.257167254152005	1.1189684884124056	-0.05355732781518217	-0.9828940758996743	-0.5728057795094951	-0.9799906090988963	1.408572818480645	0.3233921100225911
2.743311499883034	-0.8463919736149732	2.285131501330264	0.7116420106664896	1.9471304402359784	-0.4861870600232381	0.6314002105052783	1.7845300266575415	-0.36766986484093506	0.9587140867412283	0.571232522738094	-1.0100197110564697	-0.13020921129563334	-1.7840824842892133	2.7379301994535865	1.2171841332956286	-0.558216603792915	-0.9801859937836642	0.5953047793326884	-1.44642050566237	1.239202209762685	0.21508975495470803	1.9708493047950646	-0.632280228431286	2.1146454508391486	0.5884473421843955	-0.07432359273082112	0.13830041083083788	0.773178670067187	0.42092787972300005	1.5191258591701557	0.7005581732441148	0.3408541803723216	0.4349432590112901	-0.2766488121732705	0.8750549823102919	-0.2002581256329158	0.8080085949656255	-1.1513061214746623	-0.5887441933073153	1.3997784671160072	0.6825739298595679	0.2916859792506175	1.167447825906049	-0.10735026666575827	-0.9921628548016415	-0.6738660517999409	-1.0677019320838759	1.3789575491883752	0.36595434959467443
2.6902479593992723	-0.7955754848891408	2.311741494022578	0.6748777258172847	1.9682964335479458	-0.2422407754657218	0.6153292127896655	1.7708085967215925	-0.43064694166211226	0.9671008777692831	0.7378711152561805	-1.0254642663551672	-0.16025734100270503	-1.8271356151743603	2.6878788593312106	1.0979716112233566	-0.47759819652455987	-1.0425938866968756	0.7275127546947385	-1.4819560726361307	1.2216614934028516	0.266195495773655	2.0475354863315536	-0.5939135090747333	2.0819543427050293	0.6279380538898895	-0.0960107964984894	0.2931904944772681	0.760220126212937	0.4025829403196646	1.5487973412770644	0.7198425797868359	0.24836418974115665	0.39571567976467337	-0.4356796215485133	0.7701350800377483	-0.2022350974351575	0.793869536755422	-1.1968063534018143	-0.5954266129296524	1.4329452218945045	0.6656612513731247	0.32263505886363	1.1850080678911823	-0.10464435118487558	-0.9809174420562993	-0.7595614975862778	-1.121772538624382	1.3481943227505826	0.3436849381183936
2.6446146621336455	-0.6299584564066567	2.303302216326747	0.6146821654650532	1.9771326880780407	-0.19903014627436305	0.5109817575303552	1.6943549098788402	-0.4521749116355883	1.0574886606884486	0.870074929430608	-1.0732628065713699	-0.1973960300801796	-1.8658948046876431	2.673501917879007	0.9831955957322439	-0.3551588734076623	-1.0760002425203348	0.8568236964645596	-1.4860267874219466	1.1483106425117802	0.3533055482941151	2.0430863806276243	-0.5886008889333028	2.091117422779004	0.5926993096489254	-0.18249852197222055	0.5042883910964469	0.7461185778664456	0.4310088386013776	1.4889860859812813	0.6829229398106107	0.1906587079664802	0.4085262642523677	-0.5521214247636476	0.7326915202555235	-0.22053401947892964	0.7669547218983139	-1.1721705644334173	-0.6267759105258365	1.29988652811427	0.6244660974518882	0.34401843006041116	1.1657027469574928	-0.12316633629661813	-0.9969629832170461	-0.8413331768404436	-1.201467289047127	1.2351983822456352	0.34103215263436576
2.6025012164412096	-0.651812729219854	2.1991940794630356	0.6242120437721391	2.013237463280531	-0.12798217409934798	0.41409820825159527	1.6103971003049664	-0.49378701193664865	1.0991345342335603	0.856300377666933	-1.1786936847331482	-0.19450605369008994	-1.8651826009015982	2.610390254504607	0.8787094546092808	0.022992721271092913	-1.191381848350878	1.021771137764298	-1.5178660044467285	1.1417072357648184	0.5123036604291997	2.014858338344255	-0.5814579280257085	2.1500525583387207	0.6341716521445713	-0.23278809108443438	0.6862875342653126	0.7087539227610121	0.38405545895631554	1.5289781443811932	0.6468977032752574	0.16313568978842122	0.39866385255366765	-0.6178975684246494	0.6634580273773125	-0.2169774682973556	0.7386121811662295	-1.1682089613399815	-0.646619841945321	1.2825613469862454	0.6157063307741162	0.3451352793275341	1.1660497014734106	-0.10335583210806909	-0.9238224631748763	-0.9240943488345552	-1.2129966252319841	1.109182557334961	0.3617947184909335
2.580175550294766	-0.6762422122375449	2.0140897569454834	0.6142490950118129	2.0605766219624684	-0.13914688872214803	0.3495933746865637	1.546152973225103	-0.5649896111351358	1.1560973694748164	0.9585414974216274	-1.2937548966327352	-0.21265610668181223	-1.8172597619144117	2.6405655116636457	0.8289308249868128	0.10560788744861635	-1.2771698239119682	1.1974167499853503	-1.602155355191012	1.09991923703087	0.5804239523092537	2.0419518808964288	-0.5523721329126653	2.15790320918912	0.63306606327186	-0.2866015313942188	0.8423825050797534	0.6561312359902871	0.355519824467427	1.5036009613901058	0.7058392083218091	0.11694659527473325	0.4289393965660794	-0.6819972773981676	0.6441108937054156	-0.1887792567912632	0.6959965380915751	-1.164480172835924	-0.7337254104611758	1.2788976941705597	0.6033113496465393	0.33887107609551326	1.1732689769803404	-0.10704421478797659	-0.9433215803106105	-1.023772383614919	-1.2245172021597968	0.9621415239331904	0.426975191053819
2.4962988972426112	-0.6583920900097254	1.7330253698792142	0.6892891655078112	2.1091999099457595	-0.10353627064693878	0.3577299126893405	1.4963054400214861	-0.6581422948489059	1.0687437966034217	1.02798745822641	-1.4140783869691966	-0.22958426290601341	-1.7045991291309661	2.7120741998239435	0.8250520872966378	0.1311048090477968	-1.395657218404717	1.3069497310622638	-1.6673164132449378	1.0605597288134934	0.6804116565932946	1.9957796308176667	-0.523761081379293	2.146085649869545	0.622959166252582	-0.3537921008050952	0.9964143927536652	0.5943968624653775	0.3270253410562295	1.4829444320820027	0.7513177481290202	-0.011874336480470782	0.436071683701828	-0.7438125679194185	0.6009079193382784	-0.1902311821799955	0.6842837825873933	-1.1334907986219422	-0.8128121254277539	1.269906654648436	0.556260578567305	0.36685403382622284	1.2113615216657052	-0.08978812531689037	-0.9845247966042043	-1.0847438931980797	-1.256821198541689	0.8013642403656437	0.4793018885931494
2.471409142126686	-0.6570811035157045	1.5362272264950776	0.7545959707191587	2.141522213540087	-0.08066779792230808	0.3108650704196668	1.5092716252225822	-0.7885699129087851	0.9682045669975103	1.061259601282286	-1.5286413445564724	-0.2801682402316305	-1.6253454449787648	2.7330320268864208	0.796730249908016	0.14865965299437336	-1.4561659167502627	1.4325282282265603	-1.7919970149916715	1.0053367525590742	0.7786813268926182	1.9284096810601192	-0.55535561879018	2.1300551016013736	0.6062651351570039	-0.4349106025539083	1.153051111914805	0.5524952343400331	0.32401498144978075	1.4637430998375627	0.7603517349184638	-0.15822944728385693	0.45461482639034606	-0.765395010181345	0.5903130604227165	-0.17008516239398283	0.6367074675133633	-1.089299835837203	-0.8674449868885936	1.2496906642548968	0.5167475837569109	0.44964235188014195	1.2587498645218864	-0.08321716099741595	-0.9943976528460714	-1.1752087641822746	-1.2231781845871699	0.7134993220012716	0.5627339508262593
2.424263593848401	-0.6773845269998617	1.3590424115901028	0.8082504141275692	2.184715335875185	-0.0678657800306641	0.24696791514080943	1.5653350849276715	-0.9832014222942902	0.7840630607897053	1.0363969009767957	-1.5768732475769063	-0.3252791915617716	-1.5308544845531213	2.755342861094309	0.7768967574810334	0.13342139406031064	-1.5978818424878465	1.5620966407794694	-1.9069770492043667	0.9409005614583238	0.8421194670267006	1.848020207942697	-0.575996286297239	2.1372859942073057	0.5562696149695705	-0.5375739423805361	1.2576067393121364	0.49499860388541295	0.31237872286586377	1.4294963439656532	0.7154308998716911	-0.17701112906145455	0.4636964847635345	-0.8029055868094648	0.5775314719053952	-0.1903921372116218	0.5964401945096325	-1.0216884763759222	-0.9142617722748738	1.2368249011996046	0.48622503145172624	0.5004607054514916	1.2499674032433283	-0.06944736845637157	-1.0108039265066018	-1.2310213227446283	-1.2190301737967708	0.6900744147803927	0.6386437466314827
2.358756423538536	-0.7286944677849343	1.1285627196971089	0.8952549365531308	2.2417413973539935	-0.012807641456085355	0.19643390849237777	1.5612274924483547	-1.118880509743549	0.6142666462039678	1.065577859756397	-1.607809515769733	-0.37965907900105067	-1.5221973826645665	2.7243405824527445	0.7958878265485303	0.06210641717886638	-1.7587996840299742	1.7179968706222735	-2.012227583273808	0.9268320646726614	0.8801699688802328	1.7584702884158872	-0.515791362275738	2.0797510110050323	0.48691988384789087	-0.5998005278647518	1.310965829992665	0.47660000563177185	0.3040746464190525	1.387447998456571	0.6940443753857757	-0.18177363076172412	0.4498147509257824	-0.8348388353208485	0.5676757891932444	-0.2150637684730637	0.574188868536731	-0.9511506625599973	-0.9681523579337	1.2065472365586059	0.4572048294072804	0.5134280280912544	1.2348791558122563	-0.061943505140669874	-1.0672085122888095	-1.2230229032608568	-1.2007457272988773	0.6174202450101695	0.6634151851923447
2.2659048352272655	-0.7841153458103525	0.9806402562746601	0.9257094177692291	2.2561173530625243	0.03478462209673315	0.10474521468141836	1.5975468941856386	-1.276999785054557	0.5407767818562288	1.0525178861181164	-1.6049854842742026	-0.42518955297251965	-1.5058190499782094	2.7574622414801904	0.8509428216569717	-0.016164808671149982	-1.869435971742004	1.78791842651803	-2.09834319426328	0.856854643186819	0.8967936515962623	1.7430173131350322	-0.4577874002040492	1.9792180210699528	0.4439358309432885	-0.7077260207283794	1.3364467311036128	0.5046561831152546	0.3259585785037864	1.3175465381224345	0.6537111117555172	-0.1577502611473432	0.42409621387157354	-0.7654130786524135	0.5314940513973874	-0.2920713158109242	0.5028672069198983	-0.9374070916386982	-1.0072141788490745	1.1985408753610325	0.44061154822036375	0.5044124758175914	1.2043944982403896	-0.13523327042466002	-1.1450677355239267	-1.244178928511899	-1.1709631045961	0.6406793502618477	0.7378299493735796
2.212730246608086	-0.8571710278736691	0.8663919975127948	0.9947183727277105	2.2699048466139007	0.06231122934550233	0.09507288167510233	1.6482104230717014	-1.4286759099031179	0.5417607488630899	1.0537969424754219	-1.626108544673691	-0.47286823984865317	-1.4728281225337219	2.7890202785580103	0.908255819103396	-0.10973024116873935	-1.9901651815448438	1.8413431499303072	-2.1820335219045295	0.7735082539752081	0.9185259533057264	1.7372192528045876	-0.37667437448805546	2.02154272426879	0.43828402659994026	-0.7579965470672401	1.3074031929777514	0.5305476610532911	0.35641776208575476	1.2856677974530646	0.681921562230823	-0.14319759129737636	0.36138926193441534	-0.7021330528129569	0.51015007070642	-0.3250726474676631	0.459609814572764	-0.9269642307829246	-1.0097770046434131	1.0099651389772661	0.41376206485974165	0.4963209984535547	1.126063406474217	-0.10727172012901971	-1.2062702186911267	-1.2144429697585266	-1.1214622455334804	0.6193402571267709	0.780495456559045
2.1846026273190198	-0.8992796348808296	0.7484248341055839	1.0535926710108652	2.267589451948031	0.043201161670001466	0.03898605230240451	1.6748869925819094	-1.5123988448042538	0.5835300859489868	1.0173521751751973	-1.6292839334647735	-0.48435782985515796	-1.4481223029341694	2.752947806880917	0.937550867039735	-0.1522818491417138	-2.0314727936161114	1.854151718086829	-2.295569410514914	0.675699979214296	0.9414833080137756	1.7954165333348786	-0.32418377161159173	2.0041336696112735	0.3332501064129795	-0.8872226035399138	1.2612761999447086	0.5489058228272543	0.3567089850971046	1.2635337049400719	0.6849328911606378	-0.14246596019291094	0.32059495091799556	-0.6160604354097107	0.5361081445932104	-0.3840166001183353	0.39953040316448857	-0.9450261368297678	-1.047132657786424	0.9488782171099712	0.3894748576131041	0.5234671821233845	1.0998346312935434	-0.1448952570313618	-1.2683556432244767	-1.1502097505362876	-1.100347123066771	0.585965966090066	0.8405186769632056
2.1640936587587403	-0.8972997777265934	0.6472509726185307	1.0597015392670106	2.2445974780414883	0.03291704145293008	0.09149898277588586	1.6777119116449963	-1.6288467325498064	0.5068405205245656	0.9994543665084334	-1.6304446080847672	-0.4650605963981529	-1.3840446808457012	2.711551522246986	1.014710179186498	-0.26477880149975797	-2.084443314730176	1.8385006687723824	-2.4059534284063706	0.6206695831073877	0.9575267096131099	1.871361345409413	-0.2502341052810376	1.9520637237227958	0.2604709618236972	-0.9429676278035594	1.1576323190606947	0.5929937166205395	0.35808068768679385	1.308348462542322	0.6708754098789037	-0.07627600502809408	0.2500643884371706	-0.5172129527556092	0.5145013010603425	-0.36037175095519286	0.3887091970058167	-0.9381906504179993	-1.0635934964654248	1.0337688540324654	0.3976183057980858	0.5495854530528548	1.1260368376799672	-0.18999850863778778	-1.330435172518532	-1.1157446670841888	-1.0479904446597899	0.582322119759349	0.9422156329024765
2.179664104622568	-0.9539490512601638	0.5974475868921195	1.0925244995011192	2.180415483677367	0.011125300241496156	0.05836103005852722	1.6607278796826197	-1.7462713489390123	0.42378073523824034	0.9845098053186165	-1.5788478888617365	-0.5040623552476926	-1.3406859497905415	2.821880598796979	1.0392994528012023	-0.4023230081979766	-2.022271258443545	1.7721153914763625	-2.439136744727874	0.5177079810792784	0.9427114837230969	2.06143616374318	-0.18165160529786317	1.8294188077457192	0.14676518041457406	-1.0034372599491879	1.108296455538752	0.6225015637244751	0.3835553150889989	1.3247791890421152	0.6598453105672348	-0.06407003322588048	0.15819484278790302	-0.4379680185469386	0.47618398679854224	-0.4054935515106847	0.3782080342019424	-0.9904644100355533	-1.051736807658056	0.8747886131916445	0.3454276041023862	0.6566416050401038	1.1094035083830625	-0.3041678062580921	-1.487328130911979	-1.097129160609561	-0.9930240963908062	0.5613817107486825	0.9997746014733849
2.169379050911892	-0.9703020664624246	0.5493634888225982	1.080766403862033	2.1311664448457757	0.019527978273154875	0.05371611622263315	1.694807780579079	-1.7873317099833894	0.3646392049893975	1.0160474607164425	-1.557870175698877	-0.5523682981153193	-1.3496977409365114	2.893607620628664	1.0257693899560045	-0.5067362028119511	-2.016829175271387	1.722627214418711	-2.486018273769428	0.4539703966732077	0.9138794697048571	2.146799212567591	-0.11825092726061252	1.7353021384592313	0.02557173456617274	-1.0864407207986098	1.035993514220123	0.6806209159661416	0.41263224452289576	1.3569724535725065	0.5777962844092542	-0.009488419792395942	0.017358900349094864	-0.3573641846848764	0.434323715292203	-0.450204639226856	0.3593389845922509	-1.0422387448081514	-1.0330945868262087	0.8340939878466109	0.332793666476646	0.7574915510565521	1.101997032773307	-0.40334488319760925	-1.6393972321824797	-1.0619601559602851	-0.9415760975657379	0.5307956772550719	1.0003855327273037
2.206494457098219	-0.9941126987127508	0.5622117581665667	1.0605980854994315	2.035280906106036	-6.477602542389604e-05	0.009751097413590284	1.7746704240038258	-1.8065406809736113	0.41929863457581024	1.051276034007916	-1.4782602950083932	-0.5916494997710804	-1.381404935771607	2.882198032255757	0.9610092161444452	-0.6203682568494702	-1.9353202085241037	1.62922212337294	-2.476488472596413	0.4084947575421542	0.8862136102876278	2.2503698153541856	-0.07298448475741762	1.657535010654979	-0.03233531927547188	-1.1190296128971369	0.9973081041107557	0.6859423566918099	0.42392452230355226	1.3798921567961415	0.46714752154988454	0.09395166888392195	-0.10156679266564686	-0.3315272580520602	0.4770164973885069	-0.49368358842506616	0.3405395548032462	-1.2043615623345048	-0.9751895746399318	0.7838696628678663	0.31905130192624875	0.8023610268495627	1.0955420457017562	-0.49450589205918993	-1.7881889350052256	-1.0300491258088769	-0.8225653644656843	0.5426309002625516	0.9848560353470243
2.200005128474676	-1.036807585394256	0.5506882877530745	1.0218845727278563	1.9481989942916407	-0.007922861725643698	0.016745893078208545	1.7318078690700787	-1.794894349536608	0.4499624885234418	1.0521753504637539	-1.4660247808693518	-0.5884874378630907	-1.3524833406372025	2.8807479879230646	0.901923282961094	-0.7629167492428882	-1.9072574731045218	1.5045497395900058	-2.455219191426696	0.34879997268599794	0.8519793324930808	2.346332269600619	0.09185043056200975	1.5603411961142575	-0.13787910178716373	-1.1674983814853852	0.9157780994018674	0.704675229844126	0.4771297002900825	1.3979248581614059	0.392477496764452	0.2726089406236798	-0.24084323811450287	-0.24755256737855294	0.5058617774567735	-0.5763388813174618	0.2989736123682582	-1.3398796804134796	-0.9562668976737868	0.755380273391647	0.24654456607470063	0.8415028018001822	1.0309430916158138	-0.5788493665668704	-1.8911184833613646	-1.037214535456402	-0.7711697775885005	0.49690879234412566	0.9674743987869873
2.1586198590949364	-1.083502900250506	0.49527878486505905	0.9986455903672555	1.8439424939710167	0.013964088898015712	-0.010109156921660405	1.7371926121522079	-1.8782936076744616	0.46544656248691146	1.1281695153397084	-1.4929767857409781	-0.6021460654635682	-1.3572150813281252	2.951629242451954	0.8444205158690018	-0.8882009136851263	-1.741810161907117	1.3834159547995897	-2.3754319244339364	0.30046391761337693	0.7785862620739212	2.4237127071920073	0.24015164704629063	1.4339788699318625	-0.16278526865024515	-1.1746628226425595	0.9042730570480219	0.7448879610015723	0.5430041344261494	1.4643648785637071	0.3723046374768114	0.30836608820154454	-0.3201862276895236	-0.19771158622240864	0.5295609449349865	-0.5618817893733863	0.2841248476277718	-1.5220837576266875	-0.9149136046733946	0.5703569240381061	0.23331796901539187	0.8639944834703698	1.0324047511119416	-0.6853180532357549	-2.015967447472508	-1.0996982305894891	-0.6675479103587799	0.44565953023110494	0.8694074983023435
2.0916693000936912	-1.0454296190177552	0.45939028140485816	0.9637048033088348	1.7424613210161237	0.010044947149055388	-0.06509292751455967	1.736565772829314	-1.762404748971535	0.47260906909084177	1.1261758808570081	-1.5232270548284073	-0.569736371970982	-1.3472124440222975	3.0036863853432787	0.7702309704542111	-0.9607966686027604	-1.5283397288399267	1.261323847790215	-2.2795317404732116	0.20031020889610757	0.7086948365496433	2.4693093736657157	0.30181049793339493	1.4347376180767426	-0.23507216970692557	-1.228400858360495	0.8602631138922213	0.7359043230997024	0.6097416860378825	1.5435731698396757	0.3614605320108074	0.2837571341995805	-0.3727703389644742	-0.13729118424732484	0.5005984947257808	-0.6194020115167275	0.2736143329076868	-1.7646278689645627	-0.9104468255101779	0.5462658280829492	0.17711232496934015	0.8688467638933073	1.0157459884296103	-0.7359920082488074	-1.9822073771036863	-1.1235718305511055	-0.5793509511882096	0.41737700501186203	0.8585347826868956
2.021550113560141	-1.042780891203305	0.3889955611039254	1.007435468782226	1.640520098834212	0.021360211456387706	-0.0987046094801897	1.7403489000203483	-1.6912921491109738	0.5313930539139965	1.1126604759179823	-1.5344565402648735	-0.5269938485038662	-1.2806721036454285	3.0041384904203925	0.6620645804326235	-1.0228120989675833	-1.3353029572378379	1.1462056812870776	-2.195830169462565	0.1529600445139932	0.6485348638377972	2.453141919122218	0.3819819930233898	1.4380061592594156	-0.2560728032778906	-1.2693944042332568	0.7674833336560998	0.6425838022036581	0.6559005333367626	1.668303827511005	0.4241033699414037	0.23712412155319687	-0.3776201535405079	-0.14875288251648427	0.5081666145605988	-0.6193653803715982	0.29640162758969657	-1.7602319289758928	-0.92677264123969	0.5175535250073603	0.10770847473504956	0.8922947211513748	1.0347554881033536	-0.7280127985780789	-1.9781294672146745	-1.1298815897880305	-0.5058392454369399	0.3030217414922603	0.821362192813688
1.909319681085421	-0.9719329476200269	0.333382733101622	1.0013407075016276	1.5511638099142053	0.02714872345994835	-0.1178342064556726	1.7728948394900783	-1.5788067092213394	0.5380151892833596	1.0964342925607156	-1.523802355352975	-0.45658239837114867	-1.2780387154315718	3.012918150478871	0.6013177781814765	-1.02893610072104	-1.1338652708829582	1.0557846153589305	-2.0836889261060696	0.11229030437418575	0.5601196539998825	2.420632557089287	0.4055047062427268	1.3727367298775808	-0.3005730131776124	-1.3032400594902542	0.7634753670143221	0.5509453040739661	0.6710356886802256	1.7570736441620447	0.4202008205011108	0.16345387574354095	-0.37453813732428315	-0.19449410630499686	0.5458529508748491	-0.6521810032228821	0.34802378943724405	-1.779641906596711	-0.9373264444614959	0.6361492902986025	0.04958408098591266	0.9670116612745199	1.0711730713138894	-0.8193377638027576	-2.002809834815042	-1.1934397434742088	-0.4772524767121619	0.27644026853716586	0.7662200724181844
1.7817265301376253	-0.9367829219857452	0.26841318290621413	0.9612208799249023	1.4559526138484162	-0.0026616177738628954	-0.16225794298287793	1.8095456100324168	-1.3861836128685927	0.5803070639812635	1.0503164210136708	-1.515859732178487	-0.4313003032698427	-1.2442171582491777	3.0016166262463484	0.5388989514847133	-1.0835942444110547	-0.9560678948572908	0.967237266602232	-1.9516843517095457	0.11060389308118061	0.4274292936520988	2.392044497261442	0.4713783559873896	1.333811582931478	-0.257046283431257	-1.312301904523792	0.7814411572569719	0.46869076499495915	0.6907175105305884	1.8139912799364235	0.4768749720005082	0.09627592088069424	-0.3873139546754744	-0.22349264384948997	0.5880233550056634	-0.6356270557288712	0.38433686444633186	-1.7482332157835831	-0.9422915739863569	0.6467473324869596	0.011393627586153685	1.0303288959355321	1.0510687847144344	-0.8522777410305802	-2.01841182940018	-1.2575439833853352	-0.4499804581101695	0.2431393860059075	0.7691839085956484
1.684721529447307	-0.915705586066388	0.20977954060285345	0.927746396557945	1.3955520423480186	-0.010338518617760618	-0.27943174032955226	1.8866247554947084	-1.1861406181585528	0.6969277315510081	1.0659691458035203	-1.500396612727784	-0.38352612466036157	-1.2127658858985226	2.9518321383890016	0.44210771304812335	-1.1061081163488664	-0.7672214882304045	0.916115533026068	-1.865470453497442	0.11924271712707084	0.3051884738159065	2.385588627096651	0.4844732771735016	1.2778487805699472	-0.21249987027913492	-1.3102189365100558	0.8100643375107464	0.33192084231975116	0.6752098851762328	1.822044488662416	0.5412785239924098	0.007228644551108926	-0.3920335934557296	-0.2956183385666619	0.5825257319927915	-0.6846622836222661	0.384822124987536	-1.7568711377260133	-0.9264767058706838	0.660948284967781	-0.034108658066855105	1.0682791210356846	1.0576245464367884	-0.8935515312260633	-1.9770794054182552	-1.2948355404964151	-0.4178405901020579	0.18960813190459808	0.674940489687388
1.5355621730466549	-0.8576266741999408	0.14220417618984987	0.9067909637441176	1.3227832781030036	-0.0501804225687444	-0.35648404794183214	1.941865316000581	-0.9441428005349728	0.8498179966626015	1.0617381248743405	-1.6543814382213433	-0.30313297229109737	-1.1918345109257407	2.8747107311006377	0.34394641470345055	-1.146551444635521	-0.6515595753980123	0.8619146382282186	-1.765778277140185	0.11379649035898957	0.17028899927772337	2.3182364559832753	0.5047957960454477	1.2297446038891668	-0.17845497642405853	-1.2783867611089297	0.8082705331259008	0.30549560284996097	0.6788343454805271	1.7951072673206596	0.639469712452287	-0.10096008454050494	-0.3936512500370342	-0.29629426240717366	0.6513956626622591	-0.6888129253757438	0.3760479493774126	-1.7053145972467025	-0.964364207719188	0.8266848899245366	-0.05446751511990089	1.0284603417260987	1.0670275650096053	-0.8805938946231521	-1.9102371433244811	-1.332738851185356	-0.4330400549881223	0.18806149063466565	0.6125779504547669
1.3980923173367508	-0.8014206001820959	0.09271368087570553	0.8949567178292559	1.2373433504978064	-0.040927001686586736	-0.38904752094921985	1.9924460026853823	-0.7717917261757297	0.8558090961568441	1.0770675575859134	-1.6902629441155494	-0.18931624598451888	-1.1456539225225986	2.7959782859643165	0.3025843253118279	-1.1864964636220718	-0.4637145954185032	0.802253859214372	-1.6508429949820491	0.12922628897259994	0.09225655689197013	2.270943040156444	0.49421698765690775	1.1593496371142185	-0.12865733576521773	-1.2302661878349832	0.8367785658437569	0.22562007665869627	0.6707750651881843	1.7873392268953279	0.7209042946558382	-0.17359213736908377	-0.3706784124190664	-0.3180606447833351	0.7012435900623456	-0.9133976658336722	0.349790885960524	-1.6357925309537873	-0.9515199227384012	0.671653925468498	-0.08404370505611726	1.011038430208417	1.0891166874480374	-0.8701998237905272	-1.7981936141167636	-1.367859419398055	-0.44379900733628797	0.18542131576635207	0.5947552088293542
1.2844097957364002	-0.7839171274442644	0.02841890402687321	0.8870357195393218	1.1888851814999981	-0.0595945272036693	-0.4897972609394289	2.0255925481142727	-0.5775932403426904	0.8691182164321466	1.0739257230633048	-1.7256954565659128	-0.08562365147045044	-1.1203677451271445	2.837534461418202	0.2631373706686497	-1.1985383347720227	-0.311005626512535	0.7923272188930665	-1.5835743218198541	0.1068841640837463	-0.006585655632226861	2.2297165866531534	0.4930471743970847	1.097081022467539	-0.09796106928478283	-1.2221151023610388	0.7617384427375795	0.2136185294901683	0.6754937220967154	1.8634693779847613	0.8048731813948532	-0.2565895611574467	-0.336664516981732	-0.27237663309986615	0.6845447693931416	-0.8880577936823089	0.29991836372599406	-1.4891994478919648	-0.9872306572059053	0.6991067762583609	-0.11551616858915417	1.004560036326218	1.1141167840124706	-0.8963807317241589	-1.6576358910115765	-1.4543187340832742	-0.43634358724290656	0.14521243973976455	0.5583865613652207
1.166676313019915	-0.7077193818325896	-0.02438973643165121	0.8962423700571434	1.1139738041675709	-0.10431139449924957	-0.5781372288028207	2.0534095785952102	-0.41381549328878864	0.8706546516063561	1.0367432853463803	-1.5715376091905184	0.035843292229442325	-1.0584215876944107	2.86867898775476	0.25590471093675937	-1.192901178032732	-0.09471765548140958	0.7537263247684589	-1.5159786191440605	0.12430980324678668	-0.028490249512277955	2.1782518564375746	0.41897241242891897	0.9964914568074226	-0.04792705068323488	-1.1844891811316431	0.7714607792642583	0.17557588940879404	0.6510626438185121	1.8477753362616745	0.8391421322937956	-0.33790380710320417	-0.29167925877092243	-0.3102627447813321	0.7179282164059038	-0.847117604848448	0.30448459268159817	-1.387441948655363	-1.027457593393183	0.7334459763435672	-0.09041390675224228	0.9668151026788964	1.189929978593212	-0.9190397553000975	-1.565251728978203	-1.4750351363969643	-0.42925289686903767	0.12890056356391236	0.5021192464818953
1.1073349344626497	-0.6432123321081478	-0.023263009025373184	0.8930183098201704	1.053120081848017	-0.16477681562020344	-0.5724142272900986	2.0670992523540073	-0.11637823751164852	0.9229009301683414	0.970479955445511	-1.4331696966860068	0.13835683412792438	-1.2075821347743187	2.874589434616534	0.23107309635562695	-1.2189660688306678	0.035423883943166014	0.7259802280779478	-1.5016357824781335	0.14497745054940653	-0.05551261328591901	2.1808730952876165	0.3318596646945705	0.910980882657926	-0.01173528058525355	-1.1815096588923597	0.7350325383228268	0.13929358407608203	0.589162981725029	1.8479794273003818	0.8536133945268245	-0.46123719436246746	-0.3021359644266104	-0.2803926044819646	0.7305142981737726	-0.8826646900881515	0.2874581822961408	-1.1966437586966525	-1.0244856903235529	0.9182276927037899	-0.10696933344439905	0.9043414800445765	1.2396192154738965	-0.9721539910662248	-1.4950067761328392	-1.4525022293218284	-0.4212173554894994	0.08596544752469401	0.4792017487351413
1.1019161223418559	-0.6516947753329942	-0.05913720483597125	0.8963723459774859	0.970563851867194	-0.23091204142506067	-0.5600964007852026	2.0367541540311778	-0.012677182198261134	0.999379734598897	0.9216872268222556	-1.2724458736873137	0.22624792269490762	-1.1107775126609183	2.9514803785851016	0.22853890224955623	-1.252064661213065	0.10313556157606367	0.6412800905537701	-1.5095533287641727	0.13509260090906466	-0.05624509260846857	2.171695981399316	0.24027288500491345	0.7398506158944936	0.14177566994736712	-1.1345082617452504	0.6952095260513752	0.08639188559557753	0.5558675392499196	1.801020315907874	0.8214782524867419	-0.5330260728478411	-0.33531363687842347	-0.27262570511872714	0.7919549723640256	-0.8678830239975437	0.26841040717662723	-0.9385398723020689	-1.013116002438943	0.9302189926417613	-0.11576577166396902	0.9096459284075117	1.283896492598855	-1.0275750547317422	-1.484015922479808	-1.445198360660604	-0.37561178111241766	0.10967512912015016	0.4332875994702766
1.1301508219790295	-0.6320637122690187	-0.0333297818636063	0.8286176244100887	0.9027551827076067	-0.3081630799435132	-0.5284816853490818	2.047457366434425	0.17389539181974362	1.0068012652171816	0.9103963792789829	-1.1273969697340234	0.3237613061909762	-1.072969274123511	3.0230442015109014	0.21402024212861442	-1.2558600254677796	0.23745721730521163	0.595139080084123	-1.5183922298082326	0.17337191023375015	-0.06462617668279462	2.182908750045257	0.143460827849596	0.5972424210244344	0.2010913120649458	-1.079782582767376	0.7090577513951699	0.0599481801334012	0.49392778123458453	1.7561734069776087	0.7458199970079357	-0.6339749352413879	-0.3849623136010695	-0.2565670321546952	0.8119287989040336	-0.8683858697170361	0.23892589356492025	-0.8853755342955815	-1.0014160558822645	0.9402185872664297	-0.07982766070235782	0.8745782808556826	1.3407358327377448	-1.1176849634981183	-1.445132608437023	-1.498059382684736	-0.3653347314960206	0.11480106786256235	0.40712949316121394
1.1467049010330925	-0.6960868486114611	-0.025267197754992653	0.8007448429841737	0.8169967863745871	-0.3742267424953586	-0.4969877838620172	2.014522068618756	0.27161741090352476	0.9299470817383828	0.9373579122831199	-0.9609440523831019	0.36458377590630076	-0.9799574608997952	3.0061255473690727	0.1690103441899577	-1.2664956483409977	0.372082165968266	0.5457599614872249	-1.5653813458396653	0.21880385838099703	-0.08759480030349902	2.200259595591424	0.11061093881046555	0.47078197025087	0.3020141893471121	-1.0431495685079133	0.6396765053854996	0.027711679380772698	0.4646862474899245	1.7287595072509252	0.6703190890012435	-0.7115628994984731	-0.4264115128702147	-0.21332189814807695	0.841346404895015	-0.8715753324230338	0.1843512278591776	-0.8327832192318102	-1.0501530213351764	0.9771406816881172	-0.08779603184907994	0.7558350015106587	1.3995696659541554	-1.1514053221751006	-1.4223984085561505	-1.4847428223716026	-0.3116548452574034	0.08044082465787308	0.41221586134558974
1.1892909476261568	-0.7124410270670446	-0.05540827365805058	0.7503051464696564	0.7415483635620645	-0.3782110303130571	-0.43353981975336886	1.968163572791688	0.31812573187042553	0.8747389253040367	0.9541254815809912	-0.849514971619098	0.4293529614512178	-0.9153790477160844	3.0141222937574277	0.18176465949712017	-1.2588042988678891	0.4879007389120747	0.45418148363942723	-1.5940663549024285	0.20919827422731463	-0.05519952759216549	2.1744838950384673	0.036311061043987014	0.3933263165349217	0.33774342426352366	-0.9770238733783444	0.5388641440293053	-0.02769020663824375	0.42374198034354055	1.685959100243042	0.5865831097341436	-0.7829209777494109	-0.45031442163116014	-0.19858551907232425	0.7884409394057084	-0.8901362226562103	0.14408083755004214	-0.8215605546707572	-1.0395246717989273	0.9540508822949946	-0.08392540975999532	0.6453644686943381	1.4455911906851986	-1.1490133386452652	-1.3702587846165568	-1.46523400961668	-0.26166820641481525	0.07391759298419694	0.33917155020342477
1.195711962930439	-0.7959745971039591	-0.04406499020675291	0.7268653793891151	0.6483272183318943	-0.38275611226407497	-0.34279786273077506	1.871321039514628	0.3747742990970398	0.7599490100360298	0.9267777941500244	-0.7287930438806586	0.49717238231382854	-0.8363665710940656	3.0772460867802383	0.21155182628485908	-1.175919634552521	0.5753634410158532	0.40482417673468013	-1.6167196653218894	0.18421053405058532	-0.09089482670088453	2.148899314910353	-0.01859945495773881	0.2950700893984542	0.4112689534731886	-0.9760650158452968	0.49763993885089797	-0.006937666114262464	0.41676317962953774	1.681014785147775	0.49892326923193686	-0.9042883126670673	-0.4827372040905965	-0.094080896517683	0.8036462759813171	-0.8630141897926069	0.13150666665258745	-0.813772531148689	-1.0484858162615047	0.9308541149364506	-0.09136736683897823	0.5400926473603171	1.450304333072047	-1.1423368830224017	-1.3632131610307845	-1.468649608734252	-0.2104581434736983	0.06205579103508959	0.34760745199069054
1.2310203414525067	-0.8165467321055235	-0.03180288738247876	0.5360490866459525	0.544081904618614	-0.3635778593583074	-0.24086394396152042	1.7615993053477979	0.33283749530228113	0.650153756190679	0.9057702235874654	-0.4508480582732396	0.5723574758718597	-0.7051985283227054	3.0841235974289107	0.28074889134577713	-1.0944131822154872	0.6448340613959711	0.3249389702527473	-1.6705930201673933	0.16307277540312368	-0.09814752603939877	2.1146043103034424	-0.06902111122664237	0.21934722960652797	0.5400523739085916	-0.9929255472564348	0.4561216218940015	-0.08121826618896767	0.35192184857467435	1.6815082381386233	0.3660461659914276	-0.9788794772124796	-0.5154425690123408	-0.057273470231740134	0.7413929096935077	-0.860793787380465	0.12339959439889418	-0.8300244915168248	-1.0330709658690245	0.89319852589473	-0.06411899173983593	0.47464894810692815	1.4471227171134853	-1.1667790909194677	-1.3145617753002359	-1.4211883636935867	-0.12794594212433144	-0.0025183804804291333	0.2785863970926125
1.2197464602438677	-0.8113760710887329	-0.04401804323149073	0.6654588105145682	0.4506205969120294	-0.39289568699378263	-0.2131431328308968	1.6512424476379466	0.38355412755706997	0.6238784699200327	0.8132599388078546	-0.25633017251903617	0.6435650223306212	-0.5941515962829127	3.0625350286490938	0.3262205193479816	-1.0140878760266119	0.6469944863738638	0.24510040366573316	-1.7541606548476263	0.11028246458150856	-0.12490929281365104	2.088105241165756	-0.12140676900604061	0.12337288055271226	0.6430534824542268	-1.0221929245716053	0.4257060245750915	-0.10502241304600801	0.33437144151751896	1.6817179207126387	0.28836218289889815	-1.1051553957788873	-0.5372715175978391	-0.0256386726872024	0.7081526111157908	-0.6293767833387072	0.13384672390910063	-0.8290631925671385	-1.0933280492693103	1.0611640185266888	-0.08182543166325233	0.4047508679007937	1.421071025850495	-1.1822342023556023	-1.3198765034385544	-1.3504096935340413	-0.06996741459304384	-0.05470676519761601	0.23870279055045093
1.193360225445978	-0.8045221825148452	-0.004884385995588858	0.7637378633711659	0.3683758673348697	-0.36530104276652964	-0.10922509393770785	1.5408110319469583	0.33651960725255653	0.5419273622878255	0.7511698991079017	-0.08513127491222687	0.6958327915959741	-0.44925167591843296	3.0020852717531117	0.36229521609854454	-0.9678717552603919	0.6729078659007323	0.10503766669740884	-1.8866006453307904	0.08494516740700596	-0.13124147133531794	2.050384514060042	-0.1659037380994005	0.026788650651450984	0.7219574450453852	-1.0629210692761037	0.44285745814805527	-0.17023338030539414	0.2792722588013795	1.5809249052675949	0.20037962093233652	-1.2118268091697877	-0.5585119851709937	-0.020978319967907947	0.6598293685439721	-0.6895865085587766	0.18245881565866187	-0.8083464491865913	-1.1162730398729692	0.8859916547315698	-0.060169111802349004	0.356545010941443	1.4313310446263707	-1.1933756091688559	-1.3344498600292254	-1.3005669396187516	-0.07344527042242921	-0.046448308334841114	0.1889732522962754
1.1243854835277975	-0.8241776738985849	-0.030414598256885406	0.7108228857072529	0.3397016494694083	-0.38831130773114647	-0.0361882262881594	1.48923761955035	0.33693543307057283	0.4955387428275183	0.6814324622706415	-0.06360593587000529	0.7220507295795576	-0.4078996785035455	2.9125023047660714	0.4258454801962367	-0.9278646068375217	0.6312672697023722	0.0672897489594571	-1.9718896472465268	0.022762520841836525	-0.22320204401841207	2.044246437159817	-0.21949121559004636	-0.034354544543397744	0.8142211435424475	-1.1041657162722331	0.3954735534578822	-0.21022222815368702	0.2490441543479823	1.5395908783939884	0.14089051346964104	-1.2730313758025766	-0.5897477130878489	-0.011889393093081891	0.5402223564906039	-0.7194100328738766	0.1818170663861834	-0.7642831589186069	-1.1238911632342758	0.7086502289161947	-0.07064416027387874	0.30030886206523977	1.3975601711309569	-1.219780209504853	-1.336231877100652	-1.2731926031230407	-0.030082640225984024	-0.04398152941904814	0.21785985998796553
1.0503298527080949	-0.8339932054305729	-0.0691737974758202	0.6912621260197247	0.3711335457300244	-0.35584734431642406	-0.011447636909235224	1.4145898926951421	0.3206219701915433	0.4350740326112758	0.6018282025206083	0.014419958827394785	0.74828753240499	-0.10076444446334357	2.8000979556425976	0.46109647410641375	-0.834699300398159	0.5882541069418068	-0.01635611810422851	-2.028015071124627	-0.021032835870328483	-0.32904409777355753	2.01318936812265	-0.23780415193291118	-0.12244884980066077	0.8943671858685438	-1.120265027789253	0.40500860182373233	-0.2430984340148267	0.23511082150425494	1.4766287929526785	0.0762505942988718	-1.2566968326606083	-0.579388985443114	-0.0322619804694867	0.455326764350219	-0.7368762068850596	0.1897014591238593	-0.8491001423805316	-1.147988859348375	0.6760414266859048	-0.06613947539758477	0.29604188684205757	1.3439745915333894	-1.223937583641991	-1.2847871230961314	-1.2100234770564655	-0.017654546830717394	-0.017975933532545778	0.28488117459719675
0.9501641101508179	-0.8456117796118356	-0.0990544294446902	0.6413836953867323	0.4075094796334442	-0.35442539793963257	-0.004244989289250467	1.3859264910579632	0.2995983815343658	0.4506927940737834	0.5686881986872021	0.07040133813848544	0.7342263081185119	-0.04852117718663	2.651324509803631	0.5245607007498878	-0.7611005828092318	0.576065090791674	-0.044364303159463374	-2.055825016373987	-0.021630941165869205	-0.4473971427439096	1.9700394875530507	-0.29329603244212477	-0.14229537717729648	0.9045853119851819	-1.129103713076931	0.43836254228811977	-0.2904938970575349	0.21400031864893748	1.4602176368264603	0.03479776949939493	-1.2562881461257447	-0.5645952674120109	-0.0248211962737206	0.40440421937180393	-0.7744027060033473	0.17319875604625368	-0.9538181419762456	-1.1379578802782346	0.5906476582974822	-0.023300016860263277	0.2550400271673311	1.3273336207187205	-1.2538551714787673	-1.3225351233857592	-1.197889416227952	-0.022449163104176335	-0.005063630557216187	0.3301254703044643
0.8092425290272043	-0.8763274835822233	-0.17190272162915746	0.681552294749795	0.4451564335327369	-0.3594666997835339	0.035975085782307424	1.3330924964987965	0.2594878744650312	0.4463653346139541	0.5245357377112618	0.16810722653568497	0.7241692513192441	0.045091112118448094	2.5422756625085867	0.5291564599661263	-0.7298563374284617	0.4709388634572561	-0.10325378361257906	-2.160232407220014	-0.09487972506421628	-0.5699191423163398	1.9492962544659012	-0.3769327420592347	-0.197761996986967	0.9310104069043248	-1.1497247431035977	0.4339078586997679	-0.31314592773558003	0.19689624251135124	1.4318252184210416	0.019976384922965357	-1.1886176417813268	-0.5421229157867974	-0.032302609924597145	0.39107534586474635	-0.7751530894611324	0.18778774533641596	-0.9939248359161578	-1.1623064639884944	0.4689331082644201	-0.0016839174000420453	0.22293502221659917	1.3007983990380518	-1.2693140958535798	-1.25209918842726	-1.177563134813433	-0.0011569887696859364	-0.013863791563632887	0.3636747076888681
0.6988060567209873	-0.8596522472097364	-0.22920038715078853	0.7142521271099441	0.4884631698486722	-0.33144181829576125	0.03241850787937258	1.275446750749574	0.24078726337146258	0.426072418092241	0.4512587657789108	0.17571996793930333	0.7202363510123526	0.10664235314041896	2.485113040331812	0.5676423852212761	-0.7057017488386609	0.42474431539169466	-0.1427117148112097	-2.1593198983120327	-0.12811756696299506	-0.658099062688828	1.8826374504752152	-0.5028709156944643	-0.17871961732514072	0.9304329951358777	-1.1643959424317152	0.160454796741492	-0.36147060760246824	0.19217336497946805	1.4215074378956918	0.03358244364178473	-1.1179535085690397	-0.5378139612944051	-0.0007288406816804927	0.32913974499916393	-0.7700936622980563	0.20564470979164665	-1.0488415417996784	-1.1259500114451795	0.40063702306327664	0.0673047163448635	0.20433000261042214	1.275202047711264	-1.294592608300397	-1.1645357807593095	-1.1158733820707472	-0.0032333634721193	-0.0016324157595188154	0.40518613516696356
0.5372713276655572	-0.8569034796095835	-0.2426227509350992	0.8744645005688454	0.506684871413153	-0.36024459806205	0.035116253050063884	1.2145397836772753	0.12314064219830523	0.34764313913858114	0.36305904204297573	0.26599975274016274	0.7215998598593563	0.15869372564165657	2.460798608745595	0.5578987396980906	-0.7050241446004176	0.3603261463854314	-0.13042685930557962	-2.185032659938078	-0.183282288572339	-0.7472086004703047	1.8482502191516659	-0.58792822940409	-0.2313174969828932	0.9766845799944287	-1.1908968958185226	0.16316853282594326	-0.3809076146542477	0.17516741833483615	1.4335320345735214	0.04245590002871953	-1.0570439478487723	-0.5757735448892044	0.07081930731247939	0.2986899704980575	-0.749606861858877	0.21860854386458645	-1.0764350774062381	-1.1249273745041717	0.3788387663455064	0.12287511465074508	0.2018218151262113	1.3126146225864666	-1.3566418303655392	-1.126660714718295	-1.108593939212539	0.015652169091085175	0.007043710185970472	0.4931165239472458
0.429509618144683	-0.8369408893488058	-0.2794068238376713	0.9898824330292685	0.5680560558913756	-0.4012097422280993	-0.01521423189207263	1.2331889438850492	0.005322043680660082	0.29241752321361963	0.2523687094806474	0.29910969826614986	0.6793132688071648	0.19156022343294624	2.389360493085138	0.5529339554546671	-0.7277863719352311	0.3136953461392826	-0.13842768963748192	-2.1545260405137503	-0.225766413323998	-0.8001480513412176	1.8066659704344228	-0.6898599190686225	-0.22399074121982668	0.9688627127168494	-1.1859339299017564	0.07899346435824009	-0.46166014069560246	0.14942267103804543	1.4327659942364546	0.0754703611873692	-0.9740465240604088	-0.6288570679930678	0.07785389509591903	0.2079037332149083	-0.76762494512333	0.16953249316074875	-1.11616626394393	-1.153916041309531	0.3477006781326495	0.1695532555471977	0.15603891019236285	1.3976771284892753	-1.412807688052568	-1.0387675725757313	-1.1109026965594244	0.02931661007887849	-0.008587238818667344	0.5212857710510294
0.321203186326287	-0.8639365091950767	-0.2969404013127452	1.3202773876365659	0.6534329539558205	-0.4597542650108265	-0.024150422556466638	1.2321617005893821	-0.05390746712629517	0.22581330783289927	0.17730080206705565	0.3519295261087596	0.6126759398957728	0.15416681711399258	2.343385817523953	0.5339903287985874	-0.7671816172182448	0.2853155139854535	-0.14241052782810976	-2.1342849064292833	-0.23674158845616686	-0.8108704896170954	1.7466119327534666	-0.8132459162990407	-0.2514949171597386	0.9183791378098658	-1.2310876869933975	0.04962709693589485	-0.4975746088515064	0.12297234103223595	1.4594851457012357	0.1092919027834598	-0.8986144987133831	-0.6418578468043825	0.16073770312547522	0.18245662826959982	-0.7761638870597397	0.14937485340727358	-1.087726584991032	-1.3207312814930954	0.34367887364702565	0.20303792206725646	0.12038620279248224	1.4382932530983188	-1.4482159075837602	-0.9837090221076854	-1.1719109209615102	0.05197005911454775	0.04970038017004589	0.591166146463142
0.27021749370670045	-0.913774934527677	-0.3236085188315721	1.3398463649797532	0.7388698518548618	-0.5114431912320325	-0.10742096783345567	1.2248439728111051	-0.12388171172471067	0.1621410397691992	0.1877526296928981	0.36447388928831503	0.5059287921113204	0.1693008532683664	2.2807670589531375	0.4906984872668939	-0.7535291262889741	0.3195945174170711	-0.15843968514637957	-2.1079051817339205	-0.25892269993330985	-0.8559882289454528	1.6903791924041311	-0.8925706378910576	-0.2213746892639054	0.8343829962991542	-1.2135652311757696	-0.006008585388509104	-0.5394693627753034	0.10354586689472219	1.481086644476231	0.1516979460419696	-0.766828123368576	-0.664652115988018	0.2511685936698621	0.09997795484214608	-0.8157291869131086	0.11376732852126403	-1.117362880865674	-1.2632329991981632	0.3072304945007763	0.23684671769868734	0.03884544963027729	1.4729725709520713	-1.4704745725986492	-0.9305066741659667	-1.2789870263527507	0.07682911779263475	0.11803737042166022	0.6476569821455794
0.21849988157884215	-0.9646207372372256	-0.3723797194176003	1.343481307999688	0.8273695263175089	-0.5877741474237028	-0.17186142502897878	1.2020292305831313	-0.14414937011395149	0.08591789216552134	0.15073825254047418	0.393449242820336	0.42923377757260006	0.10751440841755022	2.19433228707624	0.4762577865679569	-0.7560776320576464	0.3376384285042764	-0.1844395702488125	-2.014756043603236	-0.27972464725195806	-0.9356477651907991	1.631347426763038	-0.9704666771425374	-0.17747093547761	0.7722136640685439	-1.1912777345183942	-0.1837899020630877	-0.5511162820170534	0.09626191511230534	1.553541758985101	0.1980048780814357	-0.6672389657740633	-0.680095298196621	0.3507762901610304	0.04441041347843805	-0.7978810499613582	0.05236597180138214	-1.151820691784839	-1.2543244396357975	0.429199857508611	0.22421869483775136	-0.050677356808952245	1.4780053816006475	-1.4557909457547615	-0.8917618022089056	-1.3593419675150105	0.06415834989895089	0.1366249102663658	0.6848772710265265
0.19152267106343104	-1.035033624078033	-0.4006015582605606	1.5118310643181248	0.8915208157750147	-0.6153670867554633	-0.20561138628158293	1.1655734153544346	-0.1137671337253692	-0.023584291658774174	0.13821325031743473	0.39466360625203106	0.37018577453722007	0.08942560944834396	2.1229768735640353	0.41869283145008823	-0.7302723736177175	0.32313532242905996	-0.2031724492366434	-1.968250195635419	-0.2955625075179367	-1.0124217809464051	1.5441865125467786	-1.0056057036511785	-0.1377763655065724	0.659781681375658	-1.1514885183061487	-0.3070381364990646	-0.5849699723802843	0.0628831153259759	1.6026298474457712	0.2622213291214502	-0.784825597928262	-0.6429235439439582	0.4719921665102932	0.03921230412755291	-0.8342484397446549	0.042827225085867206	-1.2254752170392003	-1.2427834314712327	0.5636897253619176	0.20377845062097447	-0.14472023469349793	1.4866375293278509	-1.389786435302344	-0.8760983434747154	-1.4222686484580476	0.04526994544819205	0.16839813648599627	0.6863941585426037
0.1477672102450413	-1.1017787731942197	-0.4294661235505545	1.7880675593032465	0.9116301408016219	-0.6953499820380242	-0.2340813305013401	1.1304519118474217	-0.1277576190407897	-0.07839087980895171	0.12131097598694962	0.38516456103108493	0.32143126765228713	0.047205344974149466	2.0336508345842317	0.415841157855725	-0.7781353677820778	0.3263766110185572	-0.24185039200357555	-1.9482137486899955	-0.34552156977059134	-1.0883837561407195	1.4766021078939116	-1.0502943339121982	-0.11642498764259246	0.535083629643201	-1.1196524624908293	-0.32741231375802865	-0.6445054101402851	0.05416014201139076	1.5876613074287746	0.35162583064471503	-0.7448537177893684	-0.588584951328275	0.5338175933655844	0.03923801460419405	-0.8524544518839638	0.052268504052421574	-1.16804023334725	-1.3197202527281826	0.5205335952197336	0.20328279333022578	-0.2591607798443144	1.5033822243508492	-1.320218098166792	-0.9451209576058845	-1.4595291245997248	0.002154297581496256	0.22136617015758447	0.6659869576774384
0.09304543412116159	-1.1101006874606147	-0.4080963075255328	2.050963649052097	0.9483690568079197	-0.7478684934625678	-0.23630419169067393	1.0958721963366713	-0.1534220291731126	-0.20672861153111038	0.07243229272383603	0.33095325202745196	0.291716940841272	0.014334256117132299	1.9682389487931036	0.39806692252970804	-0.7979003587138808	0.3292350394853879	-0.3256554380121051	-1.9991634338512445	-0.3850900179816383	-1.1364436320621543	1.4295131464750541	-1.0843237283055973	-0.09618912790893104	0.47004721598644805	-1.101235645456549	-0.36291937441211497	-0.6872440868737951	-0.004983347517070557	1.5990302965918521	0.44528424944617556	-0.7186099354408932	-0.515901037011453	0.6136406350902993	0.009475593627020829	-0.9161189381035377	0.07078083001372895	-1.1288244933036735	-1.4733281333813015	0.4518094471426807	0.19370560615625518	-0.3253738715412827	1.4805144278358475	-1.2572181833915967	-0.9353067878063337	-1.4999295411789264	-0.02841120166883569	0.23577448784736613	0.6752460291518215
0.12142634297753059	-1.3399479113768773	-0.40080275958310907	2.2373928093606508	0.9998933466988189	-0.7711780152383848	-0.22622048502269437	1.0492168492884089	-0.21534157366698872	-0.2484530527839945	0.0029386078503550682	0.24903408824229198	0.2677650895825089	-0.03399400928974657	1.8829774447260796	0.44382705168242176	-0.8620877679842878	0.3132926918878288	-0.4174698998058302	-1.9606915514779757	-0.424905247432884	-1.1770470178270693	1.3849987549652882	-1.093472614667101	-0.05673781304884591	0.4089502198972406	-1.1493284689783814	-0.4299740852683541	-0.7060308483746952	-0.02561227724782279	1.5588355450370583	0.5061321914107938	-0.6782991155869802	-0.49215349514779316	0.7084258732246073	-0.042441089781490804	-1.0009416847528432	0.07171290432948949	-1.1469014196466059	-1.6135639126487864	0.5490035012451087	0.15915273311222267	-0.3698444220999223	1.4560831528711158	-1.1870677376180718	-1.0066909845643863	-1.530014242275652	-0.0034918333520893184	0.30364065113301075	0.6953618673474234
0.11292055489725898	-1.3747466345078807	-0.3835218015463475	2.2907110136916695	1.048359206489176	-0.8313517192101898	-0.2525195310419575	1.0500825502916133	-0.2224452647247678	-0.33310826138068195	-0.0679123905898549	0.2501919953977646	0.2243662064939417	-0.09011307779815475	1.8032977843184397	0.4528231586689556	-0.915150952259433	0.280965754183673	-0.5394821853035037	-2.01061321871741	-0.4696202520222748	-1.1870682038877534	1.362916567738969	-1.0996034278977724	-0.061726570708815084	0.3444450766220816	-1.1585935327403982	-0.20310305720795324	-0.6771441190774464	-0.09175605046315424	1.492327028327246	0.5815157461577211	-0.6109029362071554	-0.4320626195078904	0.7627853643166825	-0.021215886136252325	-1.067895225991776	0.06999007354294515	-1.3345513555450939	-1.8046062175504876	0.4163747804830235	0.14642652515550653	-0.4710736236295002	1.4208324897807976	-1.0928957781814739	-1.0913759197519861	-1.6067120940865494	-0.03116964966563566	0.37947290292353	0.6643053830609567
0.1533158738203635	-1.3399031261239764	-0.35833363153338593	2.1736706420822607	1.186690345833689	-0.8692792902590021	-0.26732176578002215	1.051969971777068	-0.23289609693497457	-0.3679499220114341	-0.1016399649464755	0.20892245747886357	0.15320156706991922	-0.09744347941088763	1.7472147008501868	0.5019170788942154	-0.9576624115038005	0.2548859477055239	-0.6640281076798203	-2.0207307750215033	-0.5042726635537298	-1.2364124643117496	1.3907879259736473	-1.085168969100267	-0.05388471495703238	0.25201064468273715	-1.1689076497122766	-0.23955307906882833	-0.682986462534331	-0.10233082227381907	1.3851080807189486	0.6340161071918975	-0.49957193261325517	-0.36882833250608715	0.7805789066020512	-0.03168379957340261	-1.1642748547215118	0.05146444707858222	-1.3424520312878292	-2.0195357789703854	0.4366767272773484	0.1388627239215186	-0.5434158365052925	1.339721024374034	-1.0203914782648797	-1.179468229820786	-1.6245491578304794	-0.04794721676329927	0.4146393740242482	0.6098681151853853
0.05078226060569261	-1.2592773404163469	-0.31879980722263557	2.1655392718074493	1.2620560926263105	-0.9212298914646947	-0.29424075912449255	1.0120289851412134	-0.22643539579949948	-0.39498344901740523	-0.09897665401591874	0.21706212412722886	0.0831613770247978	-0.14390232759903127	1.6722170847289466	0.55177520661149	-1.053608119491336	0.1529506120669042	-0.8257417335789551	-2.0852583048835993	-0.5122393503592961	-1.2715198791819815	1.374671585032142	-1.0677694055950617	-0.03682189325553688	0.1693892136168588	-1.2026490487793047	-0.2776966020995258	-0.6242567216319201	-0.1369189361663354	1.2956109451128417	0.669656624314343	-0.4076005511021921	-0.2732202143691801	0.8289140785564021	-0.02182985767477443	-1.2507855312373006	0.12371548134649238	-1.3588141404939498	-1.9568618900565433	0.43834523652369983	0.1141461047499615	-0.5569297251129931	1.207690994339924	-0.9586994014557852	-1.2996594525368173	-1.6627500066298222	-0.0523727954859116	0.49141581107448007	0.5885289377324779
-0.008450565279872351	-1.1566949156031745	-0.29506699344278237	2.0989803697954903	1.3548550483036907	-0.9133228826764448	-0.3559359827511881	1.006060204540177	-0.2402320857491152	-0.40672745066962834	-0.15341544786334627	0.2088350056000096	0.012996417011777634	-0.09588590150277046	1.58143879602583	0.6067071078957144	-1.0961299427998652	0.04570745474812066	-0.9551908779428706	-2.1578836993362307	-0.523224355962821	-1.3456989223162925	1.4211649618712527	-1.0167318505337761	-0.0359513607743576	0.07521747855281198	-1.1564050509950559	-0.27739458259869065	-0.6359938142233525	-0.09991187751469377	1.1546865022503574	0.6892191912958942	-0.31130214218394026	-0.20400346781255857	0.8399967508355957	-0.025224323525841686	-1.3017038552982831	0.11624267683230897	-1.4285741533107408	-1.8775345619858341	0.4211119332374043	0.13090381639848694	-0.6483820078369553	1.138542865933837	-0.921016128514174	-1.3820077896831218	-1.7010183896607352	-0.10173623472901591	0.5193262311109408	0.5752297750700981
0.04390198015888576	-1.0268898038952545	-0.22765001918203084	1.9953931222658103	1.3886211234083439	-0.8932327542389654	-0.31118011612030305	0.9956013766306567	-0.26038038672762837	-0.3827206510725935	-0.27284236396955486	0.21525884424552225	-0.027439616898729313	-0.11964407804816357	1.5230157931096882	0.6798671529827569	-1.1945281088184379	-0.12013332987126649	-1.0820553367869405	-2.160611508049432	-0.522979079634285	-1.3911072095130934	1.4371090721973476	-1.0066207420516204	-0.037412782614131446	0.06135232690833843	-1.1595852324703604	-0.2702318509366971	-0.5712694326027628	-0.138420422924125	1.0380859369154927	0.7081770015024784	-0.243602278174661	-0.12970559469080054	0.8686546767127616	0.021452912906060474	-1.3473809174118418	0.1260506548245387	-1.4641860236460662	-1.9726419848914012	0.40243026459787845	0.14851562008500685	-0.651530688019986	1.0485627985028185	-0.836502342745602	-1.3931286193263481	-1.6916300243539755	-0.1720515296313127	0.5146040391484866	0.4986652033193223
0.09436670729553856	-0.8644069288385392	-0.15674220197504335	1.8886404337761928	1.4386076626345141	-0.855082381940765	-0.29304012539898044	0.9966382848498053	-0.2645848477764597	-0.4036258968723382	-0.3727601426379114	0.2000289334950523	-0.07846953812473074	-0.11943948132417266	1.4226701890881361	0.6883506254805202	-1.2514398463899505	-0.254470990195338	-1.1561667099094763	-2.1721281626705693	-0.5271547240477374	-1.3860375565188388	1.4979520372134163	-1.0111736597668015	-0.08961553221319256	0.058811328467501235	-1.1858433030678108	-0.1631257333651713	-0.5430050072489372	-0.14051997201102012	0.8845359471180517	0.7181409575202466	-0.15409534693201588	-0.09720796843381349	0.8620625546309441	0.033773169503046846	-1.3690219319329802	0.14435266658126328	-1.5143513092001464	-1.9552435950647653	0.34393741139916545	0.17564664625039778	-0.6639955248282062	1.0034353996796157	-0.7793463919821958	-1.3972258845122947	-1.6836020309659276	-0.18918521078582515	0.5110120850371372	0.432123817518917
0.20154150870475113	-0.6641787401907097	-0.034346966327606344	1.8618988126517717	1.4616770105751855	-0.832725695546119	-0.3063582394390755	0.9910606575090671	-0.35663636312029745	-0.4086067154131488	-0.4830325047276123	0.250666892309522	-0.14517593331822698	-0.10981142789391529	1.3820601262102596	0.7727320830950213	-1.354316452038375	-0.3165203749732791	-1.281066376165406	-2.12590850396865	-0.49260356637125347	-1.3548986996834782	1.554387009640203	-0.9917102436385574	-0.10253550929534168	0.057704695613691945	-1.2403935430107897	-0.09427527587649301	-0.4796894325803393	-0.18232492977464254	0.7444053624807871	0.7360677750555482	0.11256016856798386	-0.07037687296321023	0.8134558186512301	0.04580714556680929	-1.3053063952175141	0.12400933933589675	-1.5327499202176482	-2.029863359626593	0.2604097564717867	0.21370106005961728	-0.6395379799682435	0.9773757172794948	-0.7461763674542137	-1.413690741189891	-1.6827993700169412	-0.19914060899603714	0.5243331974479719	0.33161849354917544
0.32393791510475517	-0.43946739601690676	0.11028509537727098	1.731217543530817	1.510240170544003	-0.766595086725328	-0.30340789640595917	0.9916480087160252	-0.37097465336374913	-0.41514155332943287	-0.6217635500410854	0.26883031545196207	-0.21303989616853833	-0.1285078956141244	1.3204494516918757	0.7629722815074064	-1.4138017594546797	-0.42933349595417275	-1.3655649759745057	-2.0378927266471867	-0.3792627220937092	-1.207661938109008	1.616552261316531	-0.9766637178069401	-0.10495273505945901	-0.12917650498812092	-1.3129864035033363	-0.16076090818774857	-0.4559804462388092	-0.23518180081897522	0.6873926706061873	0.6860860806814166	0.15929572865179337	-0.12077977548524925	0.8239399845678694	0.013916057814288429	-1.2883445099709352	0.11706055386010553	-1.5751271822496593	-2.029903257654042	0.3186252570172994	0.23254550073172037	-0.622543562603523	0.946810921710088	-0.7395240604429689	-1.3070394204083826	-1.741049997372859	-0.19238592946613206	0.5141623224519173	0.24160618337228595
0.4934330548837099	-0.27516186702315826	0.21226775264741876	1.7165997037223186	1.5106997536623816	-0.687795579523636	-0.3302495226337109	0.9835504596831873	-0.3544045078810053	-0.3691402851395061	-0.7693287053420509	0.28987190169595967	-0.3054437693199283	-0.15070004786765787	1.2426247453347727	0.7425166523771924	-1.4581339908284057	-0.5521673946354148	-1.4669912007890211	-1.8820431430853162	-0.2515009404277976	-1.0433666224060638	1.6806209390844749	-0.9031003704720707	-0.1468679432516175	-0.19130798323739448	-1.3771896288617638	-0.18459367348338587	-0.42787680980701104	-0.2390396615946842	0.6435913787783416	0.6450996243788831	0.24961776639803687	-0.16137864696265708	0.7495493869959169	0.011397636282121638	-1.2233578614191605	0.10059660927968841	-1.5817736632689758	-1.8792955786714738	0.5075564708718678	0.2394574948840804	-0.6789127697279189	0.9389622766787269	-0.7408674858367191	-1.28042986160469	-1.74759348317474	-0.199221021847584	0.4830358504785516	0.11355118253705546
0.5830706107003383	0.10063689001327844	0.3097067475175369	1.7279537646248257	1.4669422902922151	-0.6177741450442289	-0.35076624272799284	0.9542060951516211	-0.3393256883258396	-0.3873043909125359	-0.8757184835202703	0.32253462495539714	-0.42600048440058746	-0.20160319483026612	1.2577614438555895	0.750976788337448	-1.4878695761423955	-0.677726241638682	-1.5143281416984993	-1.76899561526823	-0.10542656835480657	-0.9232021336689904	1.7079833836297431	-0.7889215699481114	-0.16830859364507647	-0.1956035143576679	-1.3258711990653955	-0.166892861305317	-0.3812010891449249	-0.2188139069097172	0.621298486662629	0.6296015211229129	0.29460693140886285	-0.18479996054490075	0.6642878165140513	-0.028473246921546902	-1.1618432904082234	0.04945798306435475	-1.6025592496732641	-1.949826366641593	0.5228815420607342	0.29400463887851314	-0.7268242739525703	0.9304695314176797	-0.7229060027104464	-1.237665721875827	-1.7180198556788078	-0.24358737674458403	0.5241965057481743	-0.06731488966222342
0.6951088962120258	0.2358631111782402	0.4613007885631276	1.7415307013831558	1.4301855456304633	-0.566729362226015	-0.3757994126024222	0.8884542400087604	-0.31224439022101635	-0.3006912251539084	-0.9921274937338765	0.30094618772210396	-0.5312429304772609	-0.22146655960026135	1.2543971204646802	0.8198054694848504	-1.5106015567445925	-0.8343307471804945	-1.53588354646633	-1.6033613480235924	-0.0018254152784626053	-0.8192766911473394	1.761565994832258	-0.6536723364175735	-0.2205310866455646	-0.2415094512517934	-1.3443219218175158	-0.09681656812100964	-0.37487965427681214	-0.1857703723394244	0.6337843850032912	0.5908002157303872	0.3316893507708131	-0.22377096636277125	0.5723813673459569	-0.032072847559935586	-1.1453938637816463	0.005971157039495592	-1.4667043014544972	-1.9088355182220043	0.714622384135633	0.31532854895731577	-0.7083896282320619	0.9044873802439873	-0.7079198827315427	-1.1554170127961214	-1.7013069324329133	-0.24406841791008627	0.4889009369309799	-0.21037868601616266
0.8081847705827109	0.24915746809533865	0.5516899573595377	1.9044283307896392	1.2991396144023803	-0.48721071739850963	-0.4072209989300165	0.8337759019087958	-0.2527017266375298	-0.2446811792576978	-1.1550605688985902	0.3196442850099491	-0.5878180042774098	-0.27126080055921176	1.2794040447055974	0.8705534629730284	-1.4884513686724197	-0.9645353543456852	-1.541432069686598	-1.4948352784731316	-0.05557151491638115	-0.7032783058416727	1.7583991738392022	-0.5752938337204965	-0.27326360422488133	-0.24814513947126526	-1.371077341748642	-0.0007951766508358382	-0.3059942780243627	-0.1890516959651289	0.6260020861629269	0.5816707410291069	0.3684382795715423	-0.2303889812308281	0.473376848623292	-0.04841150730220194	-1.1114633442775061	0.027851004118434393	-1.502976689310329	-1.6173243054856168	0.7399534489256713	0.30923752416003686	-0.733089752458977	0.8734097488654562	-0.6717732240766338	-1.1038023458795585	-1.6627701423484573	-0.2752384494907962	0.47001723173671295	-0.3433533300211018
0.9713955840824955	0.26171059999558643	0.5989538247041315	2.1092369627847063	1.229516267782722	-0.3959362675043098	-0.39836766036449806	0.7892065214883485	-0.20637436690624752	-0.18216123757465422	-1.334692423991187	0.29883627277150016	-0.6357589543771209	-0.311056305441008	1.3675413781411856	0.9099165599484585	-1.4554412186353514	-1.0789356519167268	-1.5315070536402404	-1.3363516219473035	0.08275814482154889	-0.5951954491706631	1.7816903088691867	-0.48878738284310297	-0.3188717615391473	-0.2216032797772057	-1.3932746283572996	0.21271887597502953	-0.5760521381096784	-0.19582421371275993	0.6526475691500375	0.5523144356117574	0.36784703111741485	-0.2094852906500447	0.3487274188016961	-0.019966480435384192	-1.0586525442557098	0.0016210612585589423	-1.5631893012565101	-1.5988922917611663	0.7662951699747182	0.3335826961017736	-0.7226970979116464	0.855793465287306	-0.6311755950064823	-1.023819787470313	-1.547408046197794	-0.29276414329659894	0.48577854412171356	-0.46662159513852697
1.076739089442799	0.21598567106064198	0.678193645768478	2.2173361141540893	1.149238260303783	-0.3510483600100549	-0.39387141841334483	0.7515824379233644	-0.13528611980771527	-0.13433470435146905	-1.4764028880450861	0.28427719542085594	-0.6648851068606751	-0.4139146479638282	1.464944660266977	0.9328479136182384	-1.4819621832050216	-1.1251070200156783	-1.5317182093834005	-1.1815920547555652	0.20618760135152314	-0.4809250090620473	1.7512488253864589	-0.45306435129473116	-0.33271270620814175	-0.15517102472485203	-1.4405384325259176	0.3121369810228184	-0.5786581344366818	-0.2152690475618587	0.7014360911066323	0.571288852411705	0.3812909038642483	-0.20498083632880784	0.16119598599454069	-0.04448977581690935	-1.052220614686749	-0.011847568469449173	-1.614575361375212	-1.4480513743098673	0.8047597042549384	0.2886446790112634	-0.6931148906538553	0.8213722656042902	-0.5875657443817552	-0.9377249149385876	-1.4224820164967613	-0.28368179890317763	0.4515891655417711	-0.5577166580235956
1.0839859535096712	0.18909928070131754	0.7046813527680859	2.219046345257704	1.0657407122731155	-0.30500705365252934	-0.4310024381399072	0.6989030821398886	-0.12687206405797763	-0.1253131361288741	-1.618481160983277	0.24189735073623853	-0.6814074593757604	-0.4984916338627075	1.5580937438866618	0.945198327314689	-1.4792229931422467	-1.1535423538648422	-1.4929026789264603	-1.050656990496365	0.32933925604279535	-0.35546643946785234	1.7667129123199203	-0.38898664665082705	-0.3577317427286623	-0.08379076325387844	-1.4860458702087125	0.4314825463829953	-0.6371190401433647	-0.20610449152897709	0.7133854816345824	0.5510869315856795	0.36462314026997483	-0.21790386135334283	-0.05445150642337897	-0.07746794805075403	-0.9985628470878462	-0.00664655222343403	-1.6482841601960794	-1.3241902479823928	0.8468024124856195	0.2663708577046079	-0.7027017658525636	0.8313972308382317	-0.6046019543891544	-0.9339098529369891	-1.3133776284043788	-0.22314097329511223	0.49073235257549186	-0.642090015133576
1.0732090813322797	0.1494026794575581	0.7141641946568745	2.3229776386376506	0.9673550134028751	-0.29142142872982507	-0.4540942130145608	0.6629448724001141	-0.12013286229747293	-0.10895858184754906	-1.7148609773981627	0.25828516864218015	-0.7190959548365156	-0.5426728931905576	1.6575494727930167	1.0366672965266919	-1.4904149086266905	-1.2279787091032783	-1.437158351665749	-0.9083053179216163	0.4187098916018609	-0.25636164770180025	1.7625015959817856	-0.31597363108941684	-0.36639415156054966	-0.007557974524568212	-1.5017937647095239	0.5410193451985692	-0.7066115566593588	-0.21144695656906504	0.7683594997362279	0.5551583147251619	0.38078082079082226	-0.19622976720155588	-0.2081166480760496	-0.08800639121731386	-0.9828836069381177	-0.023218771211545936	-1.6897042538598281	-1.261595342663616	0.9663190573506066	0.23619609357001986	-0.726704647670469	0.8121593625270662	-0.6591587519546247	-0.9253944087868728	-1.1800713935391902	-0.2048054071987337	0.5515171264132861	-0.6557030461273748
1.0778212472837898	0.09621529434072926	0.7144685675464864	2.4663798387190985	0.9421527523286304	-0.2503894441889592	-0.4164862885237411	0.6673320573086957	-0.15010183969407637	-0.09232480042701434	-1.8012103030027444	0.20875862357923522	-0.7437437091501675	-0.5833424486972811	1.7125883038026686	1.0758252371284271	-1.485720670673301	-1.2856559354600163	-1.3473176159723748	-0.7489960610269655	0.5200745881718467	-0.169306446274262	1.782394787644483	-0.24334783724086106	-0.38623712444137137	0.0838624192401374	-1.4785846960297968	0.6583445568652815	-0.7268492060087703	-0.18607425722083276	0.8222965676151798	0.5017571843893227	0.35913305909899	-0.19552789307302348	-0.3800162555348746	-0.11420592933055207	-0.9976875847262134	0.0011626095438272237	-1.712714596453143	-1.1260895420468109	1.090093791296265	0.22067693367188337	-0.751274472123135	0.7718968887267044	-0.7223963399073321	-0.9013357746942212	-1.03722860554928	-0.16939646958650217	0.5814817189383725	-0.6568430967148202
1.090078191469205	-0.005141061470936237	0.6898988121540833	2.6024902390122535	0.9121791701678863	-0.217600322258851	-0.42360377457867954	0.6751813558784155	-0.1808703834012483	-0.05281896158883914	-1.8064286476757379	0.1784582080346913	-0.7941650296171721	-0.6014788063986465	1.82430545320893	1.1589181844933898	-1.4597385774960272	-1.338182781595197	-1.2211593686715	-0.6206446344860665	0.5232830841132067	-0.19247614531233376	1.864224330939799	-0.17627764208750882	-0.39761375766933	0.36209485308099837	-1.44835171836309	0.7835887281678305	-0.7307512858612495	-0.16740865595826143	0.8306139763844309	0.48188352055877326	0.4039505757651728	-0.18143504433991697	-0.474905646954904	-0.16003265783884074	-1.0139583623680335	0.00017608629367940956	-1.7024945366560214	-1.0817333350099658	1.092073653727682	0.1925167384302388	-0.7837329775890669	0.7604817366724677	-0.7254479618282339	-0.9465309249433321	-0.9349926563922788	-0.14351645488253037	0.6032688570894537	-0.6787787332768842
1.0735946304765962	-0.06117612445464501	0.655450831918378	2.6489734082487058	0.9108078785509779	-0.231110051799689	-0.3643632248082063	0.7349834841265284	-0.2864054359181711	-0.024534586790877715	-1.7649172777144972	0.13333857347455336	-0.7753971320939466	-0.6081472916986095	1.910595551461153	1.2158442057299306	-1.437746068313486	-1.3591652092361184	-1.0534852338136573	-0.5344992667016573	0.4964756314518789	-0.22755083960485703	1.9133922825614669	-0.1499140531445198	-0.3483451418310696	0.43844793163251594	-1.402960525433867	0.8829305306315771	-0.6861901504674621	-0.14259624436012536	0.7773898292571301	0.43727876433900936	0.36885042702369863	-0.20767930872991344	-0.5484340392612037	-0.20865977949732595	-1.0547118544655547	-0.05019149521204027	-1.7286071962373544	-1.0330765405934117	1.0929418133756115	0.13479076323843797	-0.756227249712381	0.7619955463955603	-0.7201594158836808	-0.8720410599789743	-0.8692289703250509	-0.13377644823896218	0.6639182048913375	-0.7361296278480892
1.0855764497871845	-0.07342818313006355	0.6782205732121456	2.710034698624637	0.947111449088142	-0.24497858242099185	-0.3552538241810078	0.7909533321441911	-0.3514346901560395	-0.030326149249507793	-1.7566390761530308	0.02139142335227	-0.7426036438744023	-0.6346221313269907	1.9261325283795103	1.2180522012018251	-1.3863770757147154	-1.2781940698040057	-0.9015148211864125	-0.4043833446395816	0.5074466802133546	-0.19653716273898572	1.99424733392313	-0.16060624551421965	-0.29582931178502037	0.4971641352693198	-1.3806613959175227	0.9525920152226377	-0.6640623652696196	-0.19626526885313716	0.7693287923817075	0.3856734986870952	0.3400911673092768	-0.2285220010730844	-0.6212290404611188	-0.2529212086587796	-1.0995911790409896	-0.06859450766385142	-1.7494130600413627	-0.7572766760907029	1.01685826927756	0.08832200501612017	-0.6867923020336314	0.7860656440552022	-0.7532125102922453	-0.8703068475359762	-0.7836012386770479	-0.10953053755391744	0.638120177882306	-0.7068349056740864
1.0690577776200734	-0.1070822649921082	0.6376080638998014	2.770345443117025	0.9647536610867758	-0.22867360788986396	-0.2672804840722199	0.882626512062407	-0.4433886661104662	-0.04974983255983657	-1.6938683270215975	-0.05078881138728697	-0.7123515642660022	-0.66679343464216	1.9858401713318412	1.1760797715984588	-1.3535378297075922	-1.2037244291753146	-0.7820708624394707	-0.2960115331331492	0.5134430250130966	-0.18345846271204508	2.0496567008142703	-0.20177289825731703	-0.23636157148396678	0.6346465475468099	-1.3370635411982397	0.9567803334266965	-0.6346498134694597	-0.2247103709711062	0.7324309498323399	0.31354068459096457	0.28787394640636454	-0.2574786748637036	-0.7209918354809279	-0.357299450108351	-1.0919478797033209	-0.10542138734062534	-1.7511521599901836	-0.508987326472926	1.0227791371778625	-0.010931297288426017	-0.6019209896098936	0.8258214544795651	-0.7806542299482987	-0.8608185411516509	-0.7038794862916832	-0.10738667349393691	0.6841359198225194	-0.6729906137464534
1.078576711492233	-0.047174035608298935	0.6230180841293305	2.857814169953903	1.0188487848306162	-0.22224365278362307	-0.2032939813208822	0.9390707697526388	-0.5456766836904093	-0.09189454869397735	-1.6139519108093197	-0.1668733209680586	-0.7119104413807572	-0.6881077386353699	2.0044657978136007	1.0975959186140265	-1.3090585232843126	-1.0963432338531212	-0.6386411195248536	-0.1411101321896039	0.7167866891126164	-0.11397611229413254	2.097142348231205	-0.21081130601201892	-0.1753655369728577	0.6824303873312552	-1.2644035519354706	0.9268045164558117	-0.6657135215231513	-0.26712288746637763	0.7370137721700049	0.206280358719026	0.19730078957463254	-0.2920645801312575	-0.8154567065763351	-0.4028408191076786	-1.0738748497211765	-0.1976612488833717	-1.7068401586527941	-0.4460530629319594	1.0324138946347543	-0.08226407062126832	-0.5416822950406677	0.8652040832413501	-0.8358223686815964	-0.8030821484147861	-0.6750618685368229	-0.045902432823977914	0.7242410114103707	-0.6677006018107712
1.1787670842764	-0.058275660013214624	0.6782286212650472	2.7665420381560764	1.0732894582142236	-0.2157894691004527	-0.1479578727953096	0.9022668792083	-0.6543946004933836	-0.10428081017957509	-1.4782621202607702	-0.2297989329531398	-0.682206490232759	-0.7405940969564112	1.9545004679254074	1.0223843097900323	-1.2309726242352967	-0.9861449563528538	-0.5136314086412388	-0.041269257966618914	0.7208325955769327	-0.06813251922078575	2.1639233804005698	-0.23362876158216078	-0.1485649803148663	0.7623485582273043	-1.1665648963519286	0.8710966935064949	-0.37579447571422975	-0.2824988293721225	0.7463795938093284	0.17531445923997185	0.12758327419994875	-0.34665876144176166	-0.9682414031700143	-0.43455636590276014	-1.073527075849396	-0.27366260937250997	-1.6497680402805237	-0.25974252409256776	1.082545577714875	-0.1690207761388694	-0.48743184541561746	0.926877736779016	-0.8172063310824946	-0.8200508042641037	-0.6913889720391151	-0.06599272221660284	0.6946130854792308	-0.6418862827773009
1.2776042918598836	-0.03487751739091029	0.69671226020735	2.717496329963219	1.1088247651866123	-0.21851629589339056	-0.0425444545565692	0.8861497080399452	-0.736307152990526	-0.18229854399728634	-1.3157929692283825	-0.28587883400116837	-0.676100045730786	-0.7824972365084197	1.90436752835009	0.9967487386694828	-1.14110960660919	-0.9030171684542634	-0.40842957991545514	0.07743132281169017	0.753450342265293	-0.07963332709002435	2.213582467067477	-0.24617021909592354	-0.102767124571766	0.7639858041412741	-1.0351563464274205	0.8824907502835518	-0.3333732388250199	-0.2961083348891003	0.7455855957957263	0.07677619297880871	0.04568393710897839	-0.43027271990047067	-1.040899711068574	-0.4317335832124898	-1.040597141624617	-0.35468592808526417	-1.54861147805661	0.007757875734230124	1.1203453824956895	-0.22101061242175563	-0.43937215985195277	0.9750882659488316	-0.8719054783585609	-0.8546885472212983	-0.6238604324425088	-0.07879416099404953	0.7273216373113652	-0.6118190729578417
1.3406826273337418	-0.09086292225355055	0.5993227720404302	2.754878445557069	1.2323006842669186	-0.14948869900226594	0.040686396770610506	0.9235478533080155	-0.8434605893238647	-0.22268608711157115	-1.1011061179006254	-0.2867422829316352	-0.6695587666241852	-0.8295100828297268	1.8736894421296757	0.9522451923056522	-1.0616376029579706	-0.789521540703682	-0.3268863367711592	0.21498299924972192	0.7723224199927806	-0.05351320948692402	2.25601342371339	-0.23701217032420444	-0.05017944130424847	0.7499590803108805	-0.9303087525906676	0.8651770003045328	-0.3083601760138626	-0.2723131990345945	0.7633714308771852	0.012334307433893004	-0.05604431869183024	-0.5120505515230053	-1.0717740312033202	-0.42434435205341997	-1.0283426915374685	-0.38021167165440267	-1.4763167902748255	0.23980115355496928	1.159335205891819	-0.2881356220715681	-0.3932324553235135	1.0003615325379909	-0.9238872713377141	-0.8437684659898912	-0.5760628724642165	-0.06747461619510237	0.6601882934163027	-0.5758557932220152
1.4037754739291155	-0.11995972657555436	0.6808702269623558	2.6175320769821444	1.3224523409690783	-0.0017254501287433887	0.10171404033232771	0.9145959250394787	-0.9151789922145147	-0.22968983706154242	-0.9901524998618818	-0.3228300202819258	-0.6519331352749405	-0.9278563400812058	1.872606595335224	0.8728907069603512	-0.928490536868409	-0.6752259436559812	-0.27557853089780815	0.2961013261830076	0.8080337310623223	-0.06604315419859488	2.26385269462778	-0.23236704247326348	0.04524510015989943	0.7112708162996622	-0.8362612856268807	0.9304601038912832	-0.20850026762423796	-0.27706171685334724	0.7162674987202258	-0.04753605973475935	-0.18568050962089006	-0.5792059887206137	-1.147994776832611	-0.407819398482496	-1.0242381162240777	-0.42373000324587756	-1.3896130072858728	0.4679237502135023	1.2043801801877003	-0.36248835601908824	-0.3060570547640795	1.0117405610537091	-0.8815280645989383	-0.8375409361380125	-0.5762765740223922	-0.07288812423671545	0.6006603238183141	-0.5879181782069522
1.4104954582640428	-0.11805106052463213	0.7110388003794966	2.4250632136859096	1.4069504960685095	0.15692574952851862	0.14547842426778734	0.9180255921717887	-0.9312858255975549	-0.2512510608658609	-0.8576491247872102	-0.3093668588814901	-0.6492925814394092	-1.0584822721657694	1.8894171853366697	0.8061507741426326	-0.8087179715066174	-0.6180300362834524	-0.2442730676993813	0.3340987482087313	0.8191913160518824	-0.11250990456473708	2.2336478893455873	-0.2558420615720271	0.1384258661415541	0.7075189286703065	-0.7665828197952727	0.9774014535940116	-0.20434110611279074	-0.24698059560821473	0.7468909397131601	-0.09207189859206612	-0.30930366502846296	-0.6365639865619005	-1.164276280907593	-0.35168840639904697	-1.011246048078205	-0.4506387913125369	-1.3359374785358282	0.7266408342859028	1.2631113236308118	-0.4425688299094996	-0.23969870654218006	1.0551392572361724	-0.8853473581734109	-0.8900265914167373	-0.5520773151391973	-0.08334179493775903	0.5613424751681857	-0.5271680869483272
1.3860948140367013	-0.12236079775772749	0.5839805005249474	2.327796302084674	1.2947023300722553	0.26777699547591577	0.18501071144537148	0.9630365215249697	-0.9775143625264071	-0.28235140207889203	-0.8055839619049634	-0.30324522736164095	-0.610419269105835	-1.1692203078857966	1.8810080309023622	0.8154174310969766	-0.6911162523589777	-0.5097117452324523	-0.2122622050952332	0.41878936668796285	0.8570580489892073	-0.08581222124557977	2.147454800071417	-0.27620774407388693	0.25282366827360925	0.7407162387593864	-0.6558213070561356	1.0251765824423642	-0.16114999908698546	-0.22885322933872035	0.7593810317053025	-0.09950348751026346	-0.4898111123845542	-0.7047901711773533	-1.217608973979356	-0.2812501366545148	-1.0204928591433566	-0.4938320710785307	-1.3265109910487332	1.0084407771457828	1.3330244397449473	-0.5489741214972701	-0.13517389104158775	1.0231027349549866	-0.8922729257898168	-0.9194188656935687	-0.5129022573714972	-0.08928803812086686	0.4713259281958864	-0.48019445854686077
1.3680014793093622	-0.12621636599627045	0.579185135270408	2.2605238336396374	1.321060424044879	0.4052427084050455	0.20998325783281951	0.9939463275197454	-1.0317263701372679	-0.3343145874716022	-0.7686377070118899	-0.2613856660069203	-0.607106917291111	-1.257737211132779	1.8907371116227776	0.8135235813223035	-0.618559748259101	-0.4276012713740833	-0.20066940673682865	0.5125509486175391	0.9415771648881044	-0.09873087555881928	2.0633440344958385	-0.3298357705829217	0.29594277850161166	0.7598507367825438	-0.5350510084544939	1.088203904180888	-0.1762071962365409	-0.24714868193324305	0.785012349976094	-0.07548813929499389	-0.6522331236250369	-0.7271485549233137	-1.2633766812187681	-0.21789024233742033	-0.9818235682001809	-0.5026577653559624	-1.2999301989059646	1.1833548044267215	1.378252787695837	-0.6174853864042085	-0.03683825937107654	0.9799135450465007	-0.9029860124917232	-1.0443541160139582	-0.4686418858055686	-0.10305586706064832	0.4073719319850059	-0.3495383998078849
1.318971007466883	-0.16837373658269367	0.5969628370168427	2.1844338206722456	1.3591470931817984	0.5235948591523865	0.2305447238341606	1.0503742929103947	-1.092732124561923	-0.31284814375919867	-0.7144245761667184	-0.08234078508668694	-0.6028716764521801	-1.3241835406098903	1.8969397727417117	0.8492464348919799	-0.556348638268612	-0.36509714253208003	-0.1952447924911192	0.43028503532639795	1.009759372394878	-0.11094515494612893	1.978234331350872	-0.3147388988286104	0.346593227372736	0.7488090255765367	-0.45365871593821333	1.145847038125456	-0.18627224039327575	-0.233744720773552	0.7927197222433446	-0.08001398953950951	-0.7874953309733868	-0.7706943783206167	-1.2914918996399845	-0.1471631716295007	-0.958802047922964	-0.47755799117924613	-1.2851662492036964	1.4261832990282177	1.5399966605318576	-0.7519289722968769	0.0008421204412797118	0.8982386230460249	-0.9174027336282441	-1.103653951329701	-0.4669129817994171	-0.1647583711848042	0.37271299210298026	-0.22842102028710926
1.2780682359968747	-0.17996683551620146	0.609536242998506	2.2736529081645402	1.2737992220328687	0.6169362671582354	0.21197517240508015	1.1298158218120524	-1.1853276786843323	-0.3736737665886035	-0.7313230017819872	0.08452769473666746	-0.754034396535269	-1.3982110616081287	1.8586332403664927	0.8354676199436761	-0.47969908312016657	-0.3511621670205193	-0.19151186060311107	0.4734059402339616	1.111318700161337	-0.1447468422647711	1.857662900075238	-0.3077891148871692	0.40939023149328324	0.6994931628619941	-0.415349530419583	1.193300308801123	-0.18257836797465982	-0.23753600121586887	0.7849281973697226	-0.07710880441894022	-0.9129375524964061	-0.7835751703177753	-1.3051299655641224	-0.06545577232863888	-0.9416693949380027	-0.4692051921315835	-1.2505289457462698	1.691915411278845	1.6117374007409087	-0.8277320065748421	0.020570920153635798	0.8325342226295633	-0.9778530634083001	-1.1784527179681512	-0.44734089721934395	-0.17545758827182	0.2787880750475791	-0.124872381483664
1.2065151435340682	-0.23680628631094555	0.6209604317371704	2.2548988483408934	1.375369887846513	0.6991030700295475	0.24482877210016682	1.2159289093221317	-1.269581946575156	-0.37537107849777596	-0.6458803693374107	0.2746695548921153	-0.718085973125767	-1.4759352145550264	1.7985153947588295	0.8743370593949024	-0.48353212591203026	-0.3809592718182243	-0.2491256471145163	0.28878956870368977	1.1766779846588418	-0.2199539360812585	1.7978999876925905	-0.32110483550860286	0.47557485468478883	0.7303473153728649	-0.3490203890063817	1.2569449878105332	-0.16223410110716271	-0.22264099934118503	0.7511490336378672	-0.08775778241292938	-1.0156699558109188	-0.7925925591471595	-1.228843326753665	0.00374327922357316	-0.9610843458700243	-0.4323860329811929	-1.2369643666866978	1.8800598594500784	1.6739239914955815	-0.9479236945881315	0.05075264498975076	0.7861621674711602	-1.057806574519565	-1.3443456234866442	-0.43339309942576154	-0.24517696650640647	0.22823999072796503	-0.0025936861831390434
1.0893334078454677	-0.26129846868269746	0.5708863408091205	2.290337488371335	1.4720539872125837	0.7916947793636827	0.28379235323320706	1.3915627982912657	-1.3414956849272317	-0.4290278344802414	-0.6343226775390536	0.4036058376114046	-0.7137616273505005	-1.5183061601608134	1.7656330206136601	0.8482950222089682	-0.4883718528972024	-0.4090406423682665	-0.25486972143648556	0.17104418227298054	1.2293341156146342	-0.27362725112904707	1.7051065767697338	-0.31145511580156426	0.5671930096221226	0.67484412467705	-0.31796821278781406	1.2612817492235469	-0.14319188888530793	-0.2218392919353036	0.6831601579555109	-0.08984024922064257	-1.0950196173983142	-0.7825323666543016	-1.1058886134723704	0.03444318184611944	-0.9777201029214886	-0.4131333469864641	-1.2185757691999226	1.8710715538303435	1.7072540634355715	-1.0311964853396687	0.038634488751097935	0.7114252766815105	-1.1919101697374546	-1.356065477407515	-0.4435335857196849	-0.27271406032974654	0.1888322799418583	0.08877250790381466
0.9754938467133902	-0.2931685852499494	0.5357425281550805	2.337608182941797	1.5483452509721751	0.8762649342292159	0.2727285668590219	1.498956804672926	-1.4768955402060406	-0.4249522905278722	-0.6432965985213489	0.5008368290968462	-0.7278829047168662	-1.5869809693984778	1.7441591321460865	0.832786482584947	-0.4669402570075821	-0.4549713555329725	-0.24146096048297633	0.19022618234932126	1.2373866066578416	-0.26565252676044626	1.6471070836558517	-0.26770645528854137	0.6370958837939198	0.6677081916476137	-0.35393043038512656	1.2509004358346858	-0.1383424766657511	-0.235241986907989	0.6983146165214668	-0.07934294477936717	-1.1779354213183642	-0.7397607702081859	-1.0014800267243218	0.01951723245000344	-0.9654180323456736	-0.33801617900208214	-1.2638757305125563	1.7614694725381637	1.6960730458356683	-1.1090049797727761	0.013010760911613828	0.6518324164026057	-1.227643760035723	-1.3802722696494523	-0.4959155160301457	-0.3289919996452026	0.12289372275613863	0.18579051754552406
0.8658611383158654	-0.3807331770239809	0.6733765172375492	2.426890272460813	1.6253126053131144	0.9169621662465254	0.3495500721958639	1.5547202375391072	-1.5801308577691198	-0.4109697327573807	-0.6036804898818482	0.571089469448426	-0.780125520859753	-1.6233393846948012	1.7227569188736669	0.8282198299292262	-0.4771584824636939	-0.5306969727008004	-0.23726336994037692	0.20268737841007384	1.2665818929480337	-0.31042690367791875	1.5775348043515538	-0.2916905910926285	0.7326916562583305	0.6337552196838887	-0.4019761440019323	1.2702549331069046	-0.11142445129694845	-0.29255771439036554	0.6816876271323957	-0.07873029987255273	-1.2171481897064822	-0.70108936466256	-0.9322212461809283	0.008613995114362793	-0.9921925133444358	-0.34348476396193045	-1.3063343524817153	1.7192565595372336	1.638164791669406	-1.1888222466293175	0.01464089425752788	0.642196815538757	-1.289854396504845	-1.429149417927478	-0.5617358727281674	-0.45718530601435453	0.08476433249591783	0.28041619305295695
0.770411360523417	-0.5445865971448094	0.6534017976495335	2.6676544678979113	1.7108433075758214	0.8596310842987442	0.4343002635801164	1.586389430378798	-1.7505639997134126	-0.4376796356337188	-0.576916524258881	0.6450206236409575	-0.8438123885058992	-1.6156840768920706	1.7359396413051063	0.5873816339390936	-0.5163930653953016	-0.5825148504414884	-0.22527158004311132	0.26421345759808884	1.290107060450905	-0.3279778957123941	1.4818298070960294	-0.312462225843353	0.8018129286999823	0.6276086198541412	-0.4500078150704628	1.2401792291169103	-0.12720950508071321	-0.33560459057557607	0.7207257696089225	-0.06284180328427556	-1.2970475816587308	-0.7202164143748293	-0.898839340007148	0.012985499250385293	-0.9528700890836177	-0.2951675485215414	-1.385812371698859	1.612758074803779	1.5336109595175327	-1.2574046543273432	-0.016500335937465815	0.6427308095831326	-1.4008693770558882	-1.484098958181171	-0.5690878318514232	-0.5446727653644047	0.011362155368469217	0.3799161755215046
0.708296398817606	-0.536970940500402	0.6643255763433153	2.8624229051694554	1.7829771153269107	0.788426812387943	0.5362660818508541	1.6082984312062916	-1.91687469070076	-0.46355721965026114	-0.5112574426471702	0.6334559429017406	-0.9561646581006444	-1.5889628971574612	1.6988383549037525	0.5638973838422047	-0.5853812168345266	-0.662515417324477	-0.20477450642314085	0.09673559760554844	1.2993234307571793	-0.3533967611003	1.437492090862718	-0.37749755449798517	0.8018471065443464	0.578504131090548	-0.44908358185047703	1.1781812986031013	-0.07097354927419804	-0.3992966986492391	0.6957134342966215	-0.09732848046103587	-1.3630774679307256	-0.7454045415829575	-0.8548210126087552	-0.012922800760534458	-0.9378842876115197	-0.31039308118415887	-1.4078146020863438	1.557614551089991	1.3891095586505582	-1.3111004270755926	-0.04593269845487284	0.6219080722666266	-1.4711227721736841	-1.4784639072660648	-0.6165158771745612	-0.6150799606684703	-0.06437517163052289	0.3963370241117263
0.660218794840925	-0.519954405603208	0.8189339261805342	2.9722409161808936	1.9852488047603725	0.7507008637625299	0.695694305282234	1.5717912538128112	-2.1308850949601466	-0.5135338891428095	-0.433682738721869	0.6452575186039324	-0.8631499623311069	-1.5934574327857587	1.6858100098157187	0.4877574424272403	-0.6435903169430202	-0.700108895532304	-0.2596384070505853	0.07070978071933538	1.3286073126534221	-0.3748367499309044	1.3580542196745786	-0.4228937470981012	0.8330127435583531	0.4940391905116718	-0.4606823075456382	1.139086629179325	-0.04979548219573417	-0.4199516907291959	0.683850992142696	-0.15741045714561577	-1.381830073070632	-0.7635721791006344	-0.8679675434410423	-0.0131395989984549	-0.8750417820879376	-0.35059186698816674	-1.4677593520856074	1.5686552552395001	1.4150129975627135	-1.3428299723120667	-0.10033188388605938	0.6338776955829583	-1.5822063856209094	-1.5114054406499178	-0.6414705368836249	-0.6811852120091755	-0.12806312529235267	0.4498247420809154
0.5674102532787783	-0.5223176710524119	0.879677790310498	3.019073335782863	2.061793165511119	0.7004965626536244	0.7975749619879261	1.5055906700797734	-2.3148065227056946	-0.5634082959046068	-0.3586173971184221	0.6401609559425596	-0.7686601616945592	-1.6253194289396398	1.6551120750797235	0.4820374262831505	-0.6985448960963344	-0.8118593843360074	-0.3064506491422395	0.17142527590966425	1.291302494313386	-0.4310265353674973	1.3451602579891664	-0.40806980134241344	0.8613199735220549	0.43770506819282556	-0.535005533353597	1.1041275598106324	-0.003985533521213972	-0.37762749077758395	0.6622278261683865	-0.25841066471166163	-1.3689212156246249	-0.7892175644919117	-0.8552913777636784	0.024763937279912634	-0.8516865409782517	-0.34531189978728966	-1.4813598546866595	1.5105706269334127	1.4379862782792159	-1.363024919402807	-0.20147450537415268	0.6658149122979785	-1.6663998845406407	-1.5024551671953321	-0.6984553679229917	-0.7784075086051958	-0.24066253330149784	0.5136325169455438
0.5088422189274919	-0.5172035441470751	0.8959818041477691	3.0419512891381677	2.154654824453206	0.686123552397303	0.9389200653024377	1.472550438809171	-2.511336841652173	-0.635652425596892	-0.29404621900821104	0.5664368080961794	-0.6718082522881773	-1.6465454561564656	1.642507164990742	0.4507074835652232	-0.73177715106304	-0.9849564361210443	-0.32155014109240954	0.4257541050746136	1.229099883395895	-0.5021705752068539	1.2764800221561756	-0.4760482640790233	0.8939962712569487	0.3718153868729795	-0.5771463524263358	1.085713665301697	0.054653966637381556	-0.3773548385089874	0.6618429887508785	-0.3610843878850316	-1.3668883524296607	-0.7661546940580293	-0.8718576245002551	0.09946442824387289	-0.800559674698016	-0.3651980222400868	-1.4990462533312807	1.369430104896254	1.4138812382857098	-1.3604220088546044	-0.23328488035662415	0.7010769294765382	-1.7542639724264535	-1.5412502742742145	-0.76826735752032	-0.8559197537209039	-0.37465267353231047	0.5260174240137687
0.45117592039043536	-0.49170933536365496	0.9605767063027383	3.0336035205976626	2.3366795702842986	0.717633409701296	1.033499922075889	1.3617365682890168	-2.6464277409150214	-0.6721497447806322	-0.24993096227937345	0.47885209094418546	-0.4106679060195398	-1.714149487602747	1.6283684057255048	0.49821657080368864	-0.8014192788222125	-1.1030720395763085	-0.3344695080042715	0.4573770041006503	1.1302879903277951	-0.5405091810682545	1.264629111301002	-0.5297953793810883	0.9254991296686793	0.3126984749352589	-0.6047559784731681	1.0966610051321801	0.05255679601299821	-0.33889831228237977	0.69315041430025	-0.44409092253866367	-1.3955210719885318	-0.7750518655450358	-0.8297851087218862	0.151195072250319	-0.7890580501449959	-0.36883541887755095	-1.5168377940485243	1.1783595513911584	1.4083246345105125	-1.3353926464939265	-0.30097134368174494	0.7434838796464399	-1.7973184049839446	-1.609060744465912	-0.8183599604144547	-0.9647342808392396	-0.4598837453478044	0.5271629385742358
0.41015973009447715	-0.4803132915429125	1.0078761974592754	3.0406487907161788	2.3513025635716747	0.7264766284923185	1.0942648638606833	1.2833098563528385	-2.7993931183113845	-0.7400947243300154	-0.23621798995917884	0.42888164457211564	-0.30954784710566785	-1.7993961606051587	1.597039729272171	0.5932091007339064	-0.8299656130625813	-1.2786598569083414	-0.30887974072408964	0.6807264141664509	1.0544902016158766	-0.572124454945845	1.2273572949606197	-0.6172345365705845	0.9472088964086606	0.26163375054972005	-0.6289117963564712	1.0580075033761378	0.08322678754288752	-0.3265166810627838	0.7636809223564285	-0.5135870247735926	-1.4299341223652013	-0.7661624931306112	-0.9152323016970808	0.19828745253472482	-0.7677799059675705	-0.4107127801223869	-1.5497535212359004	1.0434962190108343	1.3837812168730026	-1.2762618081949204	-0.39607562412096775	0.8228607706292161	-1.8242593586937936	-1.5779777628390832	-0.8775692002061529	-1.0381605479357412	-0.6168456851279437	0.54940943089881
0.3643402712355422	-0.4195172525666756	1.0761832640152846	3.0350060004968404	2.3335950963635343	0.694883114825676	1.1688303094319885	1.1805947774985408	-2.953931190020702	-0.7744338010523196	-0.2295609955378585	0.3696623317717737	-0.19610611193318567	-1.862736386905894	1.616023731729691	0.7746147774918759	-0.8886256667279593	-1.4241100322927478	-0.3492665947651292	0.8980322056491831	0.9953078513178462	-0.5900352375650769	1.1701619521459214	-0.6971154153356168	0.9889389051155645	0.21046501471392715	-0.6657178842748955	1.0518089589124955	0.07348766141236118	-0.34023908825445026	0.8051348876623715	-0.6032469910580902	-1.4777011227071688	-0.795907546910501	-0.9235028773212942	0.21768260587809712	-0.7684962113600392	-0.44906093600930896	-1.5940637702054121	1.1120015821176068	1.3657781262641184	-1.2367528235950653	-0.43514434802793894	0.847991114643218	-1.8587753505746434	-1.6481501702585242	-0.9061665705644065	-1.078185183226741	-0.7191034800826763	0.5953871394606749
0.32749237875970577	-0.3434526994603827	1.1140461225201117	2.986557441948555	2.370573825264767	0.6675320376866903	1.2127058364269154	1.116730758052141	-3.0692447845063144	-0.837904411999405	-0.22772900709429642	0.3220564070862144	-0.06837750800476956	-1.8014587263134718	1.578478169387926	0.9137813213606757	-0.9494336630122711	-1.556616227827996	-0.3578872826427458	0.9883906386249519	0.919472925269692	-0.6684432456556008	1.0942812543069296	-0.7830220946149901	1.010052838102133	0.1874713052266847	-0.6676367730465187	0.996062291011303	0.048059585531439054	-0.31964128562092575	0.7853215618785743	-0.6772329625852477	-1.5315972466854828	-0.8143673288578555	-0.9475004729108859	0.2911341434848834	-0.7748734717199829	-0.49214770784067047	-1.609958998541438	1.180470697016486	1.3830267106883316	-1.1858934171619135	-0.4307808303752151	0.9199314149200045	-1.8789127507057413	-1.7167955777249606	-0.9542723938640554	-1.0598524890179182	-0.8058508172348148	0.5964753561418771
0.277425890200371	-0.22925844733521678	1.1166488069393579	2.9177318365839247	2.336288039027262	0.6484086167614046	1.2336353735992174	1.060363957820091	-3.175063330124909	-0.9037333012861268	-0.3383372337319849	0.3064036277569776	0.06946935865424635	-1.7302210429227505	1.538058872798684	1.0481875962460787	-0.9993522985566031	-1.6907842967446711	-0.38535561671528934	0.9836681774524706	0.8141311719440386	-0.723513742948522	1.050836248244083	-0.8005378505547698	1.0036137322239653	0.17396528308033718	-0.7040405733953856	0.9782893382083218	-0.019927157354292825	-0.3014955807429625	0.7770281967111438	-0.7637295112223806	-1.597777454441565	-0.8051232627398246	-0.9171153605769111	0.33376550164558844	-0.7883290903569378	-0.5517125560369456	-1.6022448248084733	1.1888077848323158	1.4435308481583045	-1.148103937497887	-0.46839005819382457	0.9476174309546422	-1.8527026102422552	-1.7300539561267834	-1.0476138909775605	-1.0832790501834557	-0.827356978002979	0.6234283966882733
0.18550124188687575	-0.0798564722109919	1.1180443728461156	2.8239752335584574	2.3654233248001724	0.64704258248522	1.2556330388754835	1.0796537643843023	-3.265934362174267	-0.9780089674222348	-0.4245777048411622	0.2589936395594847	0.24978370923785403	-1.7014508352377447	1.4702574462707143	1.46325356036952	-1.032103553047072	-1.7982630562858781	-0.3788542241991023	0.9940836707443157	0.7356951517205079	-0.7583452731137639	1.0564620779591152	-0.8287091627472449	0.9629067803250226	0.13257340446126237	-0.6975729289689276	0.9398411597693392	-0.03522778211151149	-0.2639898554421768	0.7309940650468059	-0.8513948319003989	-1.6512261371273997	-0.7371015611381965	-0.8232108759377607	0.35632063325854335	-0.8478644694962302	-0.6233380510204759	-1.6021607111503748	1.2593530470868304	1.5049756351742014	-1.102021579030818	-0.5238836231119157	0.9574895726662668	-1.7801156966543334	-1.7446354389871594	-1.2078661181713382	-1.0740321466331206	-0.852901872234608	0.6413762189934238
0.1061497379664104	-0.13627014041670155	1.1027265808248745	2.6537492357959946	2.318727396040509	0.616372042055106	1.2270851501724647	1.0528142718782738	-3.325060301550625	-0.9899664737025617	-0.5049337469636933	0.2513598654255093	0.4741598115307452	-1.615974962107824	1.4182488219730316	1.5919561033979968	-1.0762099579691466	-1.8763803251097613	-0.4109888797581699	1.2025813771180847	0.6465366358878208	-0.8005466721551209	1.0603200437443405	-0.7972773623640249	0.981145217339104	0.10974387066836162	-0.7427971682751549	0.9381652775598323	-0.11091044972492918	-0.22794610131304038	0.6648909346467555	-0.864879025901588	-1.6486495329392141	-0.7102169182483957	-0.7308510115841116	0.3344286444706856	-0.8687783002848312	-0.6565968005858597	-1.6559143454400815	1.14557242238111	1.5826010460881144	-1.054454803869903	-0.5427600405138373	1.0003869010103763	-1.7296679760027636	-1.7225282916269002	-1.3188515145197064	-1.1532530212498124	-0.9074924870093495	0.6429539781224737
-0.003324383711884149	-0.1932155782460813	1.0646913710315813	2.4613273500979447	2.34784753328264	0.5782433780535436	1.159289327314133	1.0468385877604647	-3.361401424584423	-0.9688161714809554	-0.5888472848523296	0.24766585378324218	0.47849818017178675	-1.5067205469358185	1.363411784205114	1.7540822099379603	-1.131483201811217	-2.03313888627236	-0.3872449269262333	1.1550541539193457	0.5296167839898539	-0.8340191443002103	1.056949212809416	-0.7834557594920419	0.9604414184849025	0.12255394408120732	-0.8238639551212344	0.8953359434771201	-0.20192801740362407	-0.22558445151593007	0.6680923681868123	-0.861668929888047	-1.6396971839298509	-0.6639350267155282	-0.6640397421262844	0.3248354335869375	-0.91093431012655	-0.6372538156054969	-1.6789363287628647	1.1329630457864936	1.506797051306839	-0.9860058332659023	-0.6113341779818626	1.045588733455192	-1.6400702719986202	-1.6553788565382264	-1.4717043840772939	-1.2683105436923368	-0.9161422871459888	0.6321076963224599
-0.05434413941121148	-0.2635778635673779	1.0528528528805305	2.2821256179416864	2.3607855438388388	0.5883042734447091	1.1648017343804096	1.0383797086597826	-3.342318099728719	-0.9586987708009094	-0.6481521376398357	0.2502506656456024	0.5290890746060828	-1.3776062409002185	1.3554856103166002	1.8781569380668075	-1.2157761125359434	-2.06362327708006	-0.38447768450426417	0.9925874661274655	0.4709666141473542	-0.833023949965772	1.045035298883959	-0.7781265162816495	0.9671379974572792	0.12577842792563268	-0.8811360900420514	0.8243218221689487	-0.24569565427785728	-0.23960219682671574	0.7128451995355368	-0.8177835020986277	-1.634096534261	-0.6398279363899197	-0.6087271692578513	0.28676009240476913	-0.9434591038862072	-0.6594864793100464	-1.7394946578573574	1.2599755163120623	1.4330397739353693	-0.9166530865995354	-0.6463792725834032	1.074895172621038	-1.5737734362476576	-1.6365427543603146	-1.5650382974287287	-1.3117346093073636	-0.9274211243087365	0.5997819458703066
-0.1308662865690508	-0.3256086959450376	1.0268185865948416	2.1105471310186426	2.32899227355015	0.5917140644286737	1.1349533275399941	0.9823707867371908	-3.3012132042525977	-0.9405392793218293	-0.761754921297806	0.1914652912821107	0.5312812740336603	-1.2561796391106408	1.3887693655546216	1.9938010214641175	-1.2653116311260226	-2.0633745482248607	-0.4088717417819286	0.8696484795221753	0.40777209653361285	-0.7953159959029324	1.046029791792305	-0.7506978890007572	0.9560894396358922	0.1474507408917079	-0.9330278678026602	0.7665788012052721	-0.3696758284438199	-0.21273434165572125	0.7235891948396682	-0.8070062520097367	-1.5958749481585837	-0.6291318167965266	-0.5736568554653695	0.25051287323871874	-0.9768361822891893	-0.674098266493729	-1.7882201228621883	1.401071040573904	1.3636003730966717	-0.8156082256942948	-0.7585992600708232	1.1157596408632677	-1.4780890111359777	-1.5473334520260376	-1.6002071636881854	-1.3187725732616615	-0.9532516788796652	0.5716120637642528
-0.15398301471386372	-0.37849775311487777	0.9467679577341734	1.8897580349458483	2.314637292730388	0.5772086865099316	1.1108944637063445	0.9523490491399604	-3.2644833354154748	-0.9277358607211557	-0.8250251053739724	0.16682268020374214	0.5269596531799945	-1.0620528993725253	1.4481296594842914	2.106067718059471	-1.3069738577791257	-2.029859572119661	-0.41911067216579634	0.7567928516641695	0.34681916911682814	-0.7890279426416602	1.0341354343754372	-0.7115674100621402	0.9395211599497291	0.14485419234546973	-0.9633158060271814	0.757695793103056	-0.4239708332257762	-0.2416638658190183	0.7227155174479398	-0.8053504362631732	-1.5514267643324833	-0.6393074341729125	-0.5611070084182856	0.24115988390837972	-0.9889115837790878	-0.6946996962355192	-1.8555533565075568	1.5101518976353192	1.3165468842357786	-0.720252605527822	-0.8459652587042902	1.1303204903261035	-1.416971417087503	-1.476973401651559	-1.6687963962026076	-1.3027379634745353	-0.9646789784163594	0.5945137898267155
-0.16620080507355534	-0.4264818363266979	0.8934079138733504	1.691270149762008	2.2674519498994306	0.584584212660029	1.0616234463700347	0.8681154578780802	-3.1868362060855464	-0.8834133225539604	-0.9479970730670833	0.07884974312878124	0.49504799151223355	-0.910117111919724	1.5309409745724225	2.14301766318931	-1.3286899378012798	-1.9880783334272614	-0.4329467566540345	0.6810760165277993	0.3248263415071224	-0.7968617377170621	0.990766876482527	-0.6312038311840876	0.924403160126076	0.14551950474473782	-1.059472230198526	0.7863481070707371	-0.5252287655061443	-0.24505767960863523	0.7324475846498766	-0.782890849069455	-1.4905206093333399	-0.6819304955645488	-0.5430538189594686	0.18139369824544335	-1.037206973544355	-0.6894322813844016	-1.90630530979304	1.4988637057215635	1.3115862448393572	-0.6461265135381404	-0.8974239663576794	1.1220463619414331	-1.3395331745232872	-1.4040584520814008	-1.694811467898155	-1.3064762995051804	-0.933516435022214	0.6220759895276735
-0.15010755956096206	-0.5378636908949922	0.8321511652165047	1.5237299557908386	2.206010674334569	0.5824673890025924	1.0298047762027092	0.8118786508668464	-3.105194967100528	-0.8466324113583571	-0.9717975279725243	0.05933801127184196	0.5147858563205496	-0.7514874800033906	1.5857625746059991	2.129387586611936	-1.3188012044150876	-1.9441900618148924	-0.3804198396169598	0.5810862968237326	0.27814920032139356	-0.7862537535781458	0.9867052341050119	-0.5302802151358483	0.8628511409495608	0.16194222964107863	-1.1042216696891103	0.8230621358723991	-0.6215938298301287	-0.19013249209021973	0.8050721226785494	-0.7992883377443063	-1.387263842404413	-0.6985136560051802	-0.5577254264401191	0.14493186355381155	-1.0751525995649958	-0.6515948855968869	-1.9787652834163683	1.3473099485129392	1.2925325759986563	-0.5679126329547557	-0.9645505287805184	1.1834320065607118	-1.2640992667234443	-1.3018828738036539	-1.7062201861694408	-1.3596786482811125	-0.9196731096915947	0.66607957940392
-0.12288329813754344	-0.5769081723263747	0.7937436100201307	1.4002514618552007	2.108025782283289	0.6067443595495121	0.9885230684007906	0.7390557582140385	-2.9684479516785185	-0.7502643787712611	-1.0282636967060603	0.08885800182154063	0.5381269059220992	-0.6729666005731946	1.6644530070510064	2.125898646031782	-1.3290401854738454	-1.8752389070910014	-0.4052142731278786	0.4525145543682765	0.28234171430915067	-0.7316361851119193	1.0162984540277042	-0.4408890137756333	0.7999394131980997	0.1806850027562366	-1.1669069704326063	0.861402103374013	-0.6788793818608269	-0.18976550888968585	0.8526460233780678	-0.7986956207495279	-1.2777381998344026	-0.7368313009127363	-0.5958575299847236	0.09887165177953117	-1.1404866889781418	-0.6449165367559011	-2.0598758961661487	1.1856879390769508	1.2743012233921327	-0.5129225913716452	-1.0851880203011577	1.1974004504907056	-1.233584318493989	-1.2422797882650225	-1.7114072718404068	-1.4622467481696304	-0.8809754363461039	0.6378256702532752
-0.02187067005854071	-0.6270502067760454	0.7201855019254116	1.3089433093334017	2.064436467604761	0.6050532302944207	0.8692723392584455	0.6489148276503924	-2.834099751978799	-0.7226081715035351	-1.0637049756585566	0.05873359702051408	0.5637007143612024	-0.6228630053651022	1.7262866465610796	2.100820843802216	-1.2994579568388513	-1.9824241144932586	-0.3591327923350536	0.3847381951028005	0.30442483661872277	-0.6671579107628139	1.027176650813642	-0.3805641557203074	0.6939763612766235	0.17676695457958638	-1.1439684289003853	0.9015705582532186	-0.7575805518092736	-0.16227859378840775	0.9597599899109769	-0.790779949634802	-1.0965155510423017	-0.761566136003836	-0.6389103961005937	0.07256019274766824	-1.177572015904917	-0.6019346227655119	-2.2007066929717505	1.0739259645695154	1.2549199651573284	-0.4497783840497248	-1.1447599681532212	1.224388264122125	-1.1895664834308572	-1.167841680251177	-1.691593586314688	-1.4801613616038245	-0.905419202996028	0.6077927210214178
0.10870272212234929	-0.6335174299456632	0.6492306259646495	1.1671350605279902	1.9594746283856714	0.6178431233081872	0.7981220167871196	0.5406339112813026	-2.6378680832417425	-0.6124813120471276	-1.0623363725271897	0.03587323309349359	0.5462262113561064	-0.5457738909841247	1.803720116622183	2.046442864726968	-1.3279915529837332	-1.8842475276425763	-0.3866167658549474	0.26568395254093125	0.33545201304161	-0.6517560225646009	1.028891512160514	-0.3339899670278863	0.6283248235947995	0.1399124369247898	-1.183157110295864	0.9380806510575308	-0.7950010092566634	-0.16498369681085923	1.0763956421298932	-0.7745013088131174	-0.898150498569921	-0.8333018922280555	-0.7044352484043149	0.04476140942390511	-1.2545378259380242	-0.5584023879919362	-2.287415107218665	0.9850116104797039	1.2696815443854932	-0.37005239384367067	-1.1953398454143405	1.2517717682981797	-1.179807902377678	-1.0914998088706678	-1.5848364971337234	-1.5075430863104269	-0.9120120461834903	0.5735987348203311
0.24954422381527505	-0.6351578497805062	0.5638394433324402	1.1515735599279568	1.8918189593869443	0.6360149795818606	0.7041714895451948	0.425772646948084	-2.4569615210181146	-0.581052607699867	-1.097875152265198	0.025178643199593127	0.5588870355492983	-0.5144296375527903	1.8566682373240138	2.0808283551856186	-1.2973836266746672	-1.7610134489759772	-0.3500038682463009	0.16191527979652653	0.4070564624916341	-0.5460063738932222	0.9947628489931339	-0.305554591355568	0.5662930614095629	0.12920600347095473	-1.2095180094741118	0.9461201687761533	-0.8312664660561749	-0.185698305195675	1.2380776813011547	-0.7313085697105219	-0.7376253565567661	-0.85021640558583	-0.7851344030618559	0.061318916207699824	-1.3355525985460097	-0.5091587301675501	-2.380866883394669	0.9907738255967908	1.2869616461566613	-0.32942493904851994	-1.3031146699649596	1.2708148063770102	-1.1402677283005247	-1.0866612801371422	-1.5174831410570295	-1.5304161485874448	-0.8860988437607406	0.5738902451648408
0.37180248134389293	-0.6067250304547642	0.5337498973236561	1.10246484970838	1.7734792195832891	0.7336922545062118	0.6152223999792719	0.3327202962561988	-2.2108503903382815	-0.5712346372838865	-1.0538946005689758	-0.02077897961742133	0.5767906089017902	-0.511743087152194	1.862665797115281	2.0141333003246467	-1.3282693621044654	-1.5818473480117858	-0.3753190054387714	0.12409376606662537	0.47735694239357107	-0.5156653017657956	0.9774576723391835	-0.2847331324774675	0.49226749615397924	0.11224955934846619	-1.2292557602200926	1.004855123332379	-0.8112963323253715	-0.1810525595555652	1.3470074989250311	-0.7059324772350927	-0.6342859128115907	-0.8845359905684503	-0.7835471344663331	0.036883028412228944	-1.4453818739260083	-0.509428284604926	-2.4440701614612745	0.9637339124453895	1.2598070640775232	-0.2362054066179308	-1.3122897147069732	1.286008751600657	-1.0756994247496567	-1.1323318023890392	-1.381948719397455	-1.4518494037992071	-0.8970088664668114	0.5713682524274835
0.47235519545980525	-0.5934395142629137	0.43999091935437595	1.1068825244298561	1.7392687098910358	0.7983734480129054	0.46496420066207367	0.23011677823293764	-1.9786722480706367	-0.5632560242043051	-1.081084490676022	-0.05784086447900862	0.559173990754762	-0.4908643328558357	1.8614032109852947	1.9457110852426278	-1.31408424394725	-1.4636121203018682	-0.3635395314810571	0.025913564566444912	0.527930348424081	-0.4838014329596443	0.9784832778748298	-0.2798142480379491	0.35976067711183346	0.09031235615588576	-1.2319116881566496	1.0446781356038308	-0.8667407170845307	-0.2182208460192872	1.4746787450143415	-0.7003390998138961	-0.5095073371530855	-0.895002405901596	-0.7710473286638023	0.018534224513755325	-1.5129944205661512	-0.45224363416774765	-2.525120305002384	0.912592690858481	1.2442250787574207	-0.12638892584624542	-1.3634822781406224	1.306099429237777	-1.0505251326266685	-1.143743153561786	-1.2806400512212606	-1.4019436315663982	-0.8443571222005885	0.5798474525090811
0.5686887042957651	-0.55846979289356	0.34698408781804235	1.0635382257333754	1.6358786822254945	0.8474723202994005	0.31857147034814604	0.09868362188862834	-1.7558086041265573	-0.545023202864636	-1.0459031282912172	-0.030756242707549175	0.5417574447360141	-0.5057281082743413	1.7829232830749706	1.8872889611509145	-1.3432925720147257	-1.3489694800866516	-0.37367523919201784	-0.018487903529591627	0.5880311802927973	-0.5092371338315161	0.984300561364285	-0.27932338853379257	0.24571470170966175	0.0653872687464626	-1.2347581827551624	1.091980188431122	-0.8324684148048427	-0.25861153620670696	1.5920758245536963	-0.6542098444845863	-0.42683204760757565	-0.9093487733786233	-0.7211510491088318	-0.008007503974519754	-1.6102254681121437	-0.4240711528364627	-2.5994852902617485	0.8799143064721161	1.1074305287848403	-0.08866455591320384	-1.4106064390485402	1.3213152512954374	-0.9950900881860031	-1.2351893963206868	-1.2746597704649143	-1.4079361394220764	-0.7804788126901511	0.5723820409356184
0.6112188924289825	-0.5586896477714396	0.2688001601165847	1.082206684977238	1.6728542648934124	0.864899317263099	0.1754125700397914	0.004049109415911145	-1.5729349547693685	-0.5292339619473275	-0.9987783045527492	0.02069424369020625	0.523866028726047	-0.5002994673498002	1.7194025197405491	1.8677760255578295	-1.3915082615641192	-1.2603330642802977	-0.3907211230155673	-0.005427635160686242	0.6126743515257372	-0.5636339402257374	1.014217241494374	-0.26195797275669214	0.10607861218549108	0.06227058561702177	-1.22139867121357	1.0288196840004522	-0.8027656638688582	-0.31088967537689144	1.7362885095418796	-0.6194340050008941	-0.3194048812115609	-0.9035854673634359	-0.6280547793862559	-0.07093152536731862	-1.677662740273019	-0.3953191644305954	-2.649147032906364	0.9277331923147246	1.0449169216787353	-0.04126244780448982	-1.4237403790592036	1.3146421564024178	-0.946040445049215	-1.2469461878311325	-1.2413637336231504	-1.3913807128268105	-0.7503981587866255	0.5677384022410299
0.6084164866745025	-0.56858428052933	0.17251705566666348	1.057171460050456	1.6829408558485102	0.8904102721061733	0.07848268709598044	-0.0789395292453807	-1.3731967449829765	-0.5207015088832756	-0.955465761527789	0.1048414378117136	0.48763253659526484	-0.46689178885682264	1.624396497218769	1.8598198049404633	-1.4593555916692316	-1.1066389467933924	-0.42994599396317607	0.07481484067731367	0.6077555962960431	-0.5700016904957836	1.0207521155092028	-0.2786541832219597	-0.0009157106192076603	0.038508158047067434	-1.1666309364503902	0.9555497808440532	-0.7797825123375549	-0.34200506037464995	1.853837958418352	-0.5924479586542384	-0.25826279194559526	-0.9170340187576524	-0.49733560619140926	-0.0739481677296315	-1.7116222094821563	-0.34835966018581294	-2.7522668729982245	1.1435862705761095	0.9878409164862975	-0.02790336001352577	-1.4313698466917841	1.2713873166318588	-0.8935998284492994	-1.2361305661030422	-1.220221367447222	-1.3418720996677909	-0.7065973286486891	0.5546217658125981
0.5714549258263444	-0.5878093681838872	0.07929478222528502	1.0324086504087782	1.7147888939023197	0.943180493877577	-0.07983540481545304	-0.16634847588872392	-1.1643772330184943	-0.5140569255974052	-0.994704311204446	0.14309111844559713	0.4463469350125383	-0.42602242781521343	1.53456652648228	1.856002614162397	-1.5322674261915379	-0.9491025545040337	-0.4818596195860099	0.004912943339441917	0.5737695693587103	-0.5778138981361012	1.04513063686333	-0.3046911553440609	-0.08976808046446352	0.04548465840740376	-1.1109837609026618	0.858141902055848	-0.7312966661414956	-0.39563285992906316	1.9683218480627296	-0.5510519699205473	-0.20317466557393252	-0.9337346036945748	-0.40859997896053	-0.06894899319175196	-1.7360402544262208	-0.30906016503573513	-2.7889100744137503	1.392688954982754	0.9299397298463223	0.013788634151420218	-1.4822394330254354	1.2304184408861205	-0.8120054827275045	-1.2891999830474012	-1.2430671739026429	-1.297356636368924	-0.685388345761198	0.4465557503938745
0.5337883964780614	-0.6621710347519401	0.030154153655352695	1.0245666785741006	1.7634082199621761	0.964862316982137	-0.10870373194966157	-0.18861298021590614	-1.0334748804830478	-0.5307893531399213	-1.0282042982012007	0.1457833079313619	0.42505167270487787	-0.4173077610256041	1.4793369291839924	1.8259561810074003	-1.5950390123834366	-0.8209200738642632	-0.5128105464906878	-0.09984807361643518	0.5283570151537188	-0.5990263363931038	1.110215697495255	-0.33774288788495893	-0.1823980135211186	0.0055288853438535375	-1.0280456922183452	0.7860637065302166	-0.7266278162825295	-0.44096129958326225	2.077546898750818	-0.6340001047208527	-0.13309666871092568	-0.9548160487969582	-0.3130858374660693	-0.047638462902163184	-1.7328705281372039	-0.2698281907207044	-2.8486903396539276	1.66369055671074	0.880993290025917	0.029133899964258986	-1.4970852902828722	1.2294255218834997	-0.7449142847522336	-1.3016742502977394	-1.2894177022576958	-1.2090068209832263	-0.6996245331623451	0.2088002678313904
0.42780230921056506	-0.8009308705334846	0.0428219007015892	0.9833526701463491	1.8762904102350775	0.987893231302091	-0.1339620747757385	-0.23533219860134405	-0.8903093997645902	-0.5376459445261289	-1.0589929807886367	0.14675745544265856	0.4059263912332831	-0.4654760454497987	1.4261572424670543	1.7851313448693926	-1.680195516028838	-0.5185306638022283	-0.5993144413439364	-0.08406184172624406	0.48592423458986256	-0.6254109340185063	1.1617189851453813	-0.35675554273234494	-0.2531241636079538	-0.02766922384187115	-0.9497948045815882	0.632581752389293	-0.6879497843171426	-0.45472633507079313	2.1296180712978043	-0.7131886451720653	-0.10239182621323917	-0.9833484127976636	-0.2823073568603557	-0.047109992089344965	-1.706402572120739	-0.23415373520947003	-2.8518592466212724	1.9213965657705123	0.8679107258264219	0.054468020581568764	-1.5214416448926198	1.2154115135532502	-0.7189189398342003	-1.3585152906383566	-1.2775145171638713	-1.0863257495341736	-0.6467450959628491	0.21288539987808783
0.36576308482857284	-0.7954810287193864	0.0019449457843076306	1.0178398426123796	1.9840757025369076	0.9990936534255056	-0.16380470795072685	-0.23459925084496142	-0.762927192456474	-0.5648902325259645	-1.068905346831483	0.13405811424994385	0.3950495522509824	-0.4585330002929309	1.3888078496209424	1.7629026517795179	-1.7071122357416182	-0.4421264205557516	-0.6434515954129584	-0.024253021146403975	0.42374143025169636	-0.6523383402317784	1.1940427825797708	-0.36626133573845776	-0.348690429200064	-0.04983731183216746	-0.8313651909837159	0.5298451785955257	-0.7524622787842188	-0.44598289173294675	2.1831640112820274	-0.7222406639541352	-0.056939941140341246	-0.9918771129275731	-0.24624533667149012	-0.07486686197983575	-1.6267896623364766	-0.22156501688679747	-2.847788220670831	2.090438208381128	0.8868058528612304	0.09058475744032324	-1.5151567600368578	1.2123388603993976	-0.7012129235992663	-1.3930461746264156	-1.3444574090380315	-0.9906847142260649	-0.6321228810761623	0.1916648497097515
0.29763565266095127	-0.82857535308283	0.008193699970135951	0.9296495097359714	2.1096360477995817	1.0234281244849817	-0.19463896816277543	-0.21931003225010054	-0.6423664536833539	-0.5659333123796256	-1.0547828712121383	0.11612051621239386	0.34106812171296574	-0.47105256577864213	1.3352014198190219	1.681517118334634	-1.8046448669043706	-0.40629774519906325	-0.7396137771622764	-0.04088312080536859	0.3979887507577617	-0.7040189313661436	1.1863755200477406	-0.3863408863122183	-0.44554143996181567	-0.08591897930128396	-0.7481457563406432	0.4940689779177266	-0.8263079171258514	-0.3925883132734559	2.2034305310024624	-0.7287496182227422	-0.01833320321041431	-0.9987284494458015	-0.17858439567225798	-0.06922930434150106	-1.559404339799601	-0.22370047499863627	-2.776257177259118	2.2314837351148387	0.7661946009858007	0.18713548540968533	-1.488866701330552	1.2043072949706897	-0.6551793149557306	-1.3865266900665398	-1.4504049177790699	-0.8688149596270274	-0.6159451652723335	0.16952586474627424
0.2069574884742263	-0.8789052529440223	-0.00832906441615099	0.8404308605186465	2.274505082524339	0.9804509918501324	-0.2089605452540569	-0.268119428408584	-0.5578857917360546	-0.6070756043311127	-1.1104828890363618	0.1049211407899124	0.29301706381966114	-0.48164038738536624	1.337317492118974	1.6325527030702691	-1.8335373651337523	-0.4147305258947173	-0.7992255958884218	-0.07234610319883938	0.35096145060959294	-0.7333485167552952	1.227993214839331	-0.3785517557219153	-0.5399830266220557	-0.15919016120467894	-0.6056191011579057	0.40801631095470237	-0.9239323621305917	-0.367883527570818	2.2120484847944666	-0.758690558759434	0.03885887197677373	-1.017869566785557	-0.19227551261714737	-0.035902289146790244	-1.436938762395357	-0.1436605414485897	-2.8708728761790465	2.369246924126756	0.8585767202651656	0.2327702617943494	-1.458232392704097	1.1859078526219375	-0.6667236222891532	-1.3263142820502902	-1.5444390005796944	-0.7973990138191883	-0.6074073763896956	0.1667497234258881
0.12070378145819823	-0.9002090742851954	-0.010671942038728682	0.7095608592393846	2.3227699329639853	0.9519781781927275	-0.23023852313486878	-0.24187540564523885	-0.4131681397622223	-0.6163494621931089	-1.1245803480067917	0.0957652611695368	0.18561228764833887	-0.5131289509616985	1.337212736064521	1.5608133658710668	-1.8111632875497414	-0.4362454286225641	-0.8583118456494493	0.003422397311129425	0.29355499316668004	-0.7811205602089263	1.2132847202831598	-0.3727695479696602	-0.5625064539101946	-0.2184726253451535	-0.5041393475430849	0.3509225556152379	-0.9843111296319377	-0.348366626577968	2.192060143955558	-0.9299241874668975	0.060992418683392724	-1.0140748242710242	-0.22914529460181648	0.022385329855351282	-1.3796976584775482	-0.12539157312914614	-2.7850073508809845	2.433367504016448	0.9233735203903469	0.2196323862071324	-1.399700070710399	1.1841618056718777	-0.637770707937577	-1.2945395332459126	-1.6585611820777182	-0.7111098495515598	-0.6587224530248413	0.09191544425646521
0.038175177906105376	-0.9546900436263467	-0.03453889003361484	0.6575250337700821	2.4926387053139454	0.9212127566221907	-0.2894154182440114	-0.19348535809025513	-0.3232932928978778	-0.6400680554843331	-1.187140739193484	0.07194071260349422	0.15509702253520474	-0.5096263645262297	1.3380000605158837	1.5193935762493425	-1.718092018227059	-0.4501028632390776	-0.9077055827208735	-0.06238698737377994	0.2416789889995193	-0.8363124359104415	1.225334085253899	-0.37734621131623264	-0.6192221030421454	-0.2924606227153779	-0.3939398960325856	0.26764036611279896	-1.1154492481211205	-0.32765522586690016	2.1961349753105774	-1.0722043590343409	0.09059322973874498	-0.9910817895593066	-0.3086514462044238	0.06686413306227643	-1.2947150668313185	-0.08737198123179396	-2.660290703226903	2.497928062153693	1.2146221718625854	0.2602029409648495	-1.2974937594907408	1.202019406331112	-0.6153163120706187	-1.229746864122442	-1.7295647495317794	-0.5939131442257684	-0.6880225720092445	0.056925490093418865
0.017605070484752745	-0.9475406887086419	-0.05973712011270428	0.6102469433095271	2.5579273581149953	0.9048341115448659	-0.23111640896301983	-0.1441206568496681	-0.22260697476510843	-0.6519557238021961	-1.1988962549540234	0.029881893803281344	0.11463639830334645	-0.5222073208011017	1.3095426923803437	1.4074525653972307	-1.564752822892038	-0.4709441274878318	-0.9492896782236677	-0.16087705810275624	0.23846648805130935	-0.8763740992477416	1.1897407951563623	-0.4069726900608114	-0.6465778218187548	-0.36902869693005413	-0.33437458004273546	0.2282973664609579	-1.1987641664855586	-0.2614097778349974	2.1695709889505688	-1.0620916107078064	0.10167700820994233	-0.9442846209282123	-0.45943102731502794	0.1998567021891696	-1.2507268337123512	-0.03109769827374708	-2.5583371766094287	2.4549901849948648	1.4283330879497114	0.27231519633469653	-1.2001936506218727	1.2416333646760986	-0.5955373281751305	-1.19292599733113	-1.7865462038595687	-0.5095655195398519	-0.6746457703873806	0.04867799200297342
-0.1520315620869694	-0.9475930351081372	-0.08039937815342586	0.5570053823136234	2.6820334444229594	0.8940191440544203	-0.2242152910199513	-0.08177875101451385	-0.17285033544821055	-0.7019972428313185	-1.2508568610728588	-0.06301746221431878	0.10260375238280424	-0.5196827290730411	1.3504306344763486	1.286665468156849	-1.4339526884542368	-0.5353754491717777	-0.9854650657732726	-0.2699500425365948	0.20081283361473212	-0.910688617131191	1.1963407834554705	-0.405517974303799	-0.6845374332689604	-0.3998480500709517	-0.261406984119062	0.2086654052467683	-1.2567006110508132	-0.23789088177893794	2.1391781987890495	-1.0258587087224498	0.13356183912611647	-0.9009948132787077	-0.5838341287976686	0.303611317280606	-1.220869608743734	0.015424032382150626	-2.405134787761111	2.309868609780281	1.6626779335524173	0.34212953124652823	-1.0759252311367011	1.320891391907006	-0.5796971099326511	-1.2155304723974174	-1.8635035365806982	-0.5014182617344142	-0.725393449901978	-0.15414645870014124
-0.18853395761115127	-0.8902830336876079	-0.07537381623018682	0.5437615345313485	2.784806903580394	0.8379820883744659	-0.17455036535989507	0.021069427643145032	-0.1543974230672268	-0.7365090438000755	-1.2737536376452145	-0.09354038190633028	0.04229536830253063	-0.5858352774313995	1.3502453816642637	1.1991342190924588	-1.3006625061153843	-0.5940357405169483	-0.9988679445310792	-0.2095570341967103	0.19303669896684528	-0.9587723885782549	1.1883259484298858	-0.42869639277277427	-0.7682888737690449	-0.41523251643115267	-0.25481626828443227	0.19482550382123262	-1.304175329593689	-0.20355301919657248	2.0659947868064354	-0.9718026281832044	0.11683845658273131	-0.866684550108959	-0.7077069443900005	0.43327581250600666	-1.1477636879648714	0.01640234672806875	-2.2647316938866386	2.1328211129777044	1.9223923333112911	0.35067518343832094	-0.9425763035542373	1.395921165787326	-0.6053581872266947	-1.1605790113890657	-1.9002395291481418	-0.42625378469510844	-0.759869248219552	-0.15946910679901302
-0.13703731879545633	-0.8822845038447596	-0.12557757023276883	0.50669333338368	2.983324903614172	0.8292839445414577	-0.22327144106429886	0.07937889130185757	-0.1293002814891109	-0.7150363645553088	-1.2604193789024287	-0.12150284342376394	-0.02282176876983105	-0.6254291344660383	1.2785704070512134	1.1235264020217648	-1.19780238506112	-0.6579740451470188	-1.0060676824589314	-0.08207924452080195	0.20765229182445513	-1.0448074139854697	1.164712575474293	-0.4751998508139071	-0.8012232142288861	-0.4048083909329283	-0.24127338321904515	0.20131122346481423	-1.302449743259896	-0.20388233333368114	1.9832624304031916	-0.8139681677189128	0.13737910054425884	-0.822053554951486	-0.8362833400304558	0.5153565091804644	-1.1052240723312279	0.03370048223456369	-2.1055548570998455	1.9304598676824452	2.191735760100337	0.42319729767836545	-0.8079929935359415	1.4329664695032576	-0.5932508359486829	-1.1782499542414437	-1.943266307708353	-0.3978019946854273	-0.7443395523258756	0.0616766656840916
-0.27698541952296785	-0.7180901341752195	-0.1502981707278283	0.4997420184615341	3.076719091676692	0.7824559718714573	-0.22321370441002944	0.18269291927128992	-0.1328874208760109	-0.6682948139632623	-1.2646237282351502	-0.10062066313615989	-0.08919075578638305	-0.605398444185391	1.202992883466426	1.104423779176071	-1.1138671026113454	-0.7064993258327933	-0.9979101095946079	-0.16017637722652628	0.17065292200676274	-1.1016264935203037	1.1643858928876405	-0.5241828959804054	-0.855142181497453	-0.3959966362434719	-0.2733178196718473	0.24420437425417957	-1.260583160083607	-0.23024413576466335	1.9046440461021164	-0.6344990525862083	0.10885509395243416	-0.7879613631188821	-0.9343065130079875	0.6128626214323984	-1.077024528783494	0.040358215295812225	-2.010505672434793	1.7380068825245298	2.420457146949457	0.5049298836744046	-0.6777572879638994	1.4527730330045168	-0.6048663181374039	-1.1611595225468179	-1.9934236216817538	-0.39956246175678434	-0.7739231800209698	0.02725585076508773
-0.3031204110338043	-0.7710321193712154	-0.14612100771467348	0.4387508520805616	3.22244679249157	0.7478389690068584	-0.23816028078376608	0.22873773310327353	-0.18414822025067154	-0.6484471144522581	-1.29799183259045	-0.09276881279795118	-0.13469404342465302	-0.6400383882637503	1.135704761605278	1.066063383977077	-1.0526529359176156	-0.7461897315369437	-0.9597032761742004	-0.19266651645225105	0.14611337122375068	-1.1433961438599538	1.1674138182231066	-0.5907959511023682	-0.8650972761514882	-0.39126250417497693	-0.33208669262516655	0.23235250197287	-1.2378835761054607	-0.23193787191617782	1.7983279916575252	-0.5840281971657448	0.0649233348873702	-0.7637882554271395	-1.0477481576251284	0.6995216576711015	-1.0533370542878397	0.03380636670811528	-1.9269909736775976	1.6268173797141934	2.620018302367785	0.5475907163145818	-0.5690332572812384	1.4592087511519907	-0.601776566829735	-1.1554180913737384	-2.039052959174143	-0.41013387984759164	-0.7786403093278751	0.006219857361216857
-0.28056466313262984	-0.7724105745579195	-0.16914738129535245	0.41391702819789566	3.324369603382229	0.6918941471140789	-0.16552035263231457	0.272443897786555	-0.2887836002415778	-0.5727759361733405	-1.3625016365219926	-0.06555135272949641	-0.1968616624738618	-0.6741309124998162	1.0619158428942232	1.0437359593823614	-0.912603945090232	-0.772889263538137	-0.9460432398863311	-0.09290437041760602	0.07253523255308775	-1.1444969672792735	1.2180701757115102	-0.6377192120715198	-0.8891969856216922	-0.35316698943230573	-0.37689815885990496	0.1878930672310756	-1.2144013036266592	-0.286129937158197	1.7641399469063406	-0.5466881336008809	0.01872735846823901	-0.7758290392421523	-1.2180783857861257	0.7243208853868198	-1.0785561546637492	0.047479491670617865	-2.1699796982966157	1.5467313391540978	2.952804333941199	0.5415351801061391	-0.47824605787306745	1.460567939147619	-0.6671176259524098	-1.1158265359884538	-2.0597076396286527	-0.4196584949245186	-0.7893617481147809	-0.046866982198039045
-0.18422279449321702	-0.7986989363843462	-0.19415111676264404	0.44650753834558976	3.3697650890381596	0.6724212755600025	-0.04943792239294877	0.4041594079668383	-0.43095675756479557	-0.4302837954087697	-1.3858239527069047	-0.04215963561449614	-0.21304879722975154	-0.7262321628100045	0.9679127989455887	1.027409358718231	-0.8230049307372482	-0.7717810527749146	-0.8920998158715696	0.030611546192865425	0.0492687314516493	-1.0994351652040932	1.2334453694241139	-0.708681549496412	-0.9201860371064858	-0.29880269189513137	-0.45004408616424046	0.13967052777629302	-1.1969861205587946	-0.31876685687467227	1.725207484447116	-0.5040809291414348	-0.05364025773087161	-0.7777402269192719	-1.3622122470209557	0.7669215382751626	-1.0647298954401756	-0.02808852180330861	-2.013774777293963	1.4066220161346379	3.0896574297734247	0.49607311485381284	-0.3948869159145138	1.491205767583518	-0.7159664543188929	-1.0855695837672628	-2.1464476102502763	-0.45492096627143275	-0.7815332372744246	-0.13478275115861144
-0.1336099740622621	-0.7993480317380854	-0.20280500920252878	0.4990821818003755	3.4561513337083563	0.6305952121175662	0.1450846602856751	0.4309310803240973	-0.6614899493665407	-0.279208070214772	-1.4341330004597166	-0.017011132021738103	-0.20042657050298382	-0.8084907842394653	0.929651477078081	1.037296613703003	-0.7686561853959402	-0.7816667615911721	-0.8754125951603307	0.14576505304805681	0.005015129137661051	-1.0063597847883847	1.2765096902686384	-0.7640428549536893	-0.9807621649002625	-0.25044829517368966	-0.4921477778172309	0.11965150436305279	-1.1820124921339077	-0.34380090395662766	1.6738729966768353	-0.3041494464434622	-0.13236749442321671	-0.8031307872869335	-1.5027500650026586	0.7360764651957095	-1.0339101704827836	-0.0745382427043764	-2.1460191968065474	1.3227011651669014	3.2245717312323863	0.4792408771687316	-0.31841481010888845	1.480112356453056	-0.7490348004821646	-1.054127657419985	-2.21572001794414	-0.47249404622189645	-0.7975886899467685	-0.16972604003854502
-0.17736793034436943	-0.8164269170133451	-0.20759807181971074	0.4815488410288144	3.4668333784501977	0.5959466528022461	0.33544356414173176	0.5076174308698024	-0.852386598526709	-0.13941628909526427	-1.388040107074433	-0.013236310415465219	-0.21154234318777432	-0.8949934350931473	0.891459625015105	0.9857908238594894	-0.7949260846012363	-0.7818108550352985	-0.8376681000017326	0.25127189657566407	-0.017985746559532993	-0.8818737359332852	1.2945761262427096	-0.7890629742251082	-1.0037273977898793	-0.18795842207965802	-0.5484341438139773	0.0719931878342699	-1.154340865572166	-0.3601038635756016	1.649730145104781	-0.14379064539972541	-0.19541542288131813	-0.8643685764992158	-1.5954585463441568	0.6913559031631261	-1.034998992420515	-0.1462957036166704	-2.1309915157387866	1.2093692682761552	3.26261030379316	0.458138179293676	-0.2671277100305184	1.4554909648539056	-0.8141432703455628	-1.027022706439956	-2.247760028790558	-0.46591167994530575	-0.7931069741228477	-0.21380125226387353
-0.07536239468422594	-0.8558530618597129	-0.23454675340498182	0.45391520707867644	3.480313240299617	0.5540454045275548	0.41537707514364197	0.535117589930906	-1.067121746117682	0.012215645585501844	-1.4563227295594532	-0.04055007824924052	-0.21672079572581823	-1.0096915357589267	0.8633328449335126	0.9712003590077544	-0.8487193116077097	-0.8171437656004956	-0.8033065170819448	0.3719706971842864	0.032840824449365966	-0.7005148290336835	1.3438889738143749	-0.7863657544999311	-1.0415508788859837	-0.16107098530877942	-0.5876296806078647	0.01410949265201305	-1.1634516088084912	-0.3772507790402189	1.5943068471412118	-0.10638484463503409	-0.2644764714167409	-0.9750101652328208	-1.6804593480665122	0.6005541324670066	-1.013122095525443	-0.22267923327910305	-2.1178823019889736	1.1529970553085516	3.2605788675212715	0.4160936651462902	-0.24122148119112094	1.4473621437445716	-0.8499276998261875	-1.031412517335333	-2.2946755612587877	-0.5066939191733761	-0.8639331455410538	-0.3136417731591892
0.19205461658672224	-0.8687872755482846	-0.27362787473999484	0.4181580507148809	3.4481086291367204	0.5366777082766208	0.47351211232651036	0.5908153275507817	-1.2842107643070342	0.17010942657570557	-1.38947785878921	-0.06993911237781883	-0.23282543976853415	-1.0940310612612953	0.7946774911574543	0.9812401990454633	-0.878321452883149	-0.8680667664054955	-0.8004236610896147	0.4112646740617403	0.06903313684146252	-0.6040848426677327	1.3668523150924456	-0.8063442040190603	-1.0772963470447603	-0.15309359062472921	-0.6568847740884738	-0.02347063984451232	-1.1892433434299872	-0.3631543191039022	1.5682209370499556	-0.11284716205394626	-0.29864489706579056	-1.0417057919777222	-1.7326888070278108	0.5192648364016353	-1.000540118599457	-0.31735366877820925	-2.0864288006258476	1.1113716132631604	3.1955366141182933	0.3807139079823701	-0.25268522760612827	1.405134182747081	-0.946841162171317	-1.0111479646934023	-2.364782459559959	-0.4815964938282046	-0.8419229974130804	-0.2785147766457336
0.36067063070045535	-0.9036674264118364	-0.3491297888118657	0.30084348332830746	3.496432442319242	0.5403463045141516	0.5664623520332354	0.606414790189375	-1.4653303859258733	0.2900392911704229	-1.3571577595876532	-0.14743763903614934	-0.26110937138772183	-1.1620301597994724	0.7542530119002556	0.9388420699666792	-0.8655192922692526	-0.8802608222449994	-0.7841339584678204	0.43599762648005047	0.11680879193756737	-0.5179641056393256	1.3774906112985934	-0.8132374244465221	-1.0462199142045427	-0.20053204021786258	-0.6607111738740564	-0.08591195773759286	-1.203532085719735	-0.3803499827682463	1.548807126463847	-0.13278649112241941	-0.3322157948155922	-1.1309795820176396	-1.7904701169980424	0.46818267221407667	-0.9964193367794328	-0.38537615100288064	-2.1004590088641755	1.0986159938987612	3.088144597119607	0.33985234679619575	-0.23901941500632598	1.3499883327706528	-0.9807572517003695	-1.0409824557926186	-2.4017048632133133	-0.5279450255158249	-0.798712852611214	-0.3743401634190216
0.4433164337060284	-0.9185826605079666	-0.3951512379897161	0.2049323479499169	3.362761806732229	0.5435083032340634	0.5993606976353794	0.6210257934895254	-1.5991689307652024	0.35527418364425806	-1.3348860143666308	-0.23218548365723563	-0.2819795249647733	-1.2808662115500264	0.7712571249286112	0.9684102323254992	-0.827293141897	-0.8600532175441604	-0.7242587751609202	0.39273279660317717	0.12206581247299786	-0.37616181113505054	1.3241943473837672	-0.8201438306303807	-1.0300130082594539	-0.2646141778180123	-0.7391696085778393	-0.1232086608173931	-1.2246742452042443	-0.359773241045253	1.536874790118584	-0.16744726075293423	-0.401028425354695	-1.1551197714610626	-1.8160534950816234	0.42950500955311394	-1.018538765156298	-0.4690113767854028	-2.1384239337509525	1.1307669043633446	2.989337714417114	0.23979605602157933	-0.1928336481215233	1.3282349246424263	-1.0214807077468508	-0.954833550954864	-2.402904702942229	-0.5244240913731095	-0.8351066379831706	-0.4855488789104833
0.7224693363382284	-0.9580692945270848	-0.48100160675138914	0.08893329027345928	3.2956095350639787	0.5527936300175708	0.6277959998625744	0.6220476520421111	-1.7642962764470398	0.3964025080032514	-1.3048202359585122	-0.3422172162354332	-0.2918655824531429	-1.397923425454272	0.7942785359942842	0.9778320387874508	-0.7597648511305114	-0.8384150703196852	-0.6774654442704391	0.44514362773490684	0.1786168732712869	-0.2840871916250914	1.2949184762595363	-0.8409834114711184	-1.020249537386152	-0.3222490103658763	-0.767149909992801	-0.2065113826515376	-1.273344670451209	-0.3635954375536299	1.565356673088916	-0.19803951188132085	-0.5164772041523867	-1.2060568418953814	-1.852310166531621	0.4001585090990917	-1.0497047765389724	-0.5422160986865391	-2.133036153543882	1.1362903812836067	2.9146349166370085	0.13762097819813698	-0.22536337488959202	1.2718734355994437	-0.9995448715399211	-0.9122979367051801	-2.390383192138047	-0.5193236190750177	-0.8468950314268293	-0.5806691178139465
0.828563726731055	-0.9215059161064353	-0.54018274020911	0.04908239917427567	3.153562927228208	0.5730250212243857	0.5833979561465182	0.633418020306201	-1.8703140206002469	0.4912038007288525	-1.2663543800070358	-0.3952939754841486	-0.3001388322094696	-1.501707526951281	0.7799999549637355	1.012134184469287	-0.6715159500158179	-0.8254193913315152	-0.6725296787740733	0.4629608008586918	0.24536686605611827	-0.17203998579020172	1.2704416167798356	-0.8665029215437835	-0.9755960697985042	-0.30932841673172584	-0.8066216268832649	-0.2076864424457864	-1.2607019085455942	-0.4243107716311746	1.5694049446512264	-0.1752714572158863	-0.6128730871579765	-1.2165314968389114	-1.8781010380367504	0.35758370059612166	-1.0977824884993992	-0.5857517832780949	-2.1406125160602327	1.1167288484023872	2.835493903363031	0.02312024029064542	-0.18891491013436243	1.2616790701021174	-0.9909517787422473	-0.8533703495521449	-2.302178365284525	-0.5301578148771304	-0.8606072339787525	-0.6765364959582902
0.8999935308089098	-0.8986724166466835	-0.5901645020858121	-0.007578720086733828	3.054759548406264	0.5597974677715905	0.5023616750480822	0.7086372202797907	-1.9901274279726535	0.49618100266089255	-1.2362806989036692	-0.47690860747344754	-0.250990050129883	-1.6121850962089934	0.800517001629934	1.0564107765947175	-0.6534187379447475	-0.8295502306733615	-0.6478237723084751	0.38033187681162406	0.14626804216097786	-0.10452168465495777	1.2244274855176738	-0.8893108991471479	-0.9292272162022297	-0.3721146515713768	-0.8358465112677036	-0.19226943597408472	-1.2219755280293392	-0.4749041223713527	1.4874302412820894	-0.20183731523397624	-0.7299408753147548	-1.189060836781237	-1.8618815015917178	0.3581872272535085	-1.1264696036891413	-0.6380485507970779	-1.8932194776374736	1.1133077675400298	2.7297465188326995	-0.09033665992387287	-0.1441711459001445	1.2308095021059076	-0.9709757930151308	-0.874094553558739	-2.187526275331371	-0.535658915489177	-0.8699971943565192	-0.6960909626120373
1.0017018941722835	-0.8575560647232858	-0.6198897619222684	-0.04557211969289003	2.9661313211808915	0.5412153776385408	0.3455763469658393	0.7583875519672587	-2.075060903701165	0.48622784590328516	-1.2734499355273978	-0.5723818161939052	-0.26633352819733347	-1.6998241853343459	0.8483411508459655	1.138928516776931	-0.5665289416651584	-0.8252555298035056	-0.6508887559302633	0.3629366375722269	0.2056239269784954	-0.06870840138844543	1.2427706016416644	-0.8489802909788736	-0.8379614348402875	-0.3922434964812299	-0.8659803347705097	-0.4172204135560428	-1.1945775216467553	-0.48583121071640073	1.4426434413563747	-0.2069614318432203	-0.7910727474173489	-1.1794925389800617	-1.8278217368414686	0.31174553628207663	-1.171126743718851	-0.6672767595584784	-1.8887331655340027	1.1084742565079737	2.6789462859686948	-0.18135149926159386	-0.13596877511121733	0.9916236186886949	-0.9404913482950885	-0.8788576247067763	-2.0508144330935254	-0.5193078236934637	-0.8361457480344093	-0.6871426878301856
1.1014116655991437	-0.8706135832640023	-0.6388395731510671	-0.14134547237806003	2.9301873534589715	0.5100778440954057	0.143731890476166	0.8654878827454404	-2.1764659587925927	0.48322356641085557	-1.2382659047000435	-0.6344466360144599	-0.24817587896262627	-1.8000459729851546	0.7914233160010642	1.2400924068733679	-0.5473204181811855	-0.7922538857791006	-0.6723008764438062	0.22932752119092809	0.2826267372965628	-0.06942885148616082	1.2253164177262508	-0.860579023259648	-0.7745449003275702	-0.39124139255719315	-0.9216435110384914	-0.42335403145726336	-1.1224024490689017	-0.5156403022348812	1.369340230729808	-0.27403226566694083	-0.8455783780381729	-1.1669870210427211	-1.7738173679364053	0.2862660522052486	-1.249489721128897	-0.6707273464741064	-1.7404882504436359	1.0960498707674415	2.625508146671707	-0.26836384091411314	-0.13609436191490773	0.9597724971663585	-0.9152941785400397	-0.9066257383949866	-1.9347329147020829	-0.5139689847282876	-0.7690802437236904	-0.7006412116704208
1.3396311275122508	-0.8693910040224619	-0.616849386381519	-0.13927106216781346	2.899017503475387	0.4697638429343372	0.014241565699317175	0.9145366790585419	-2.2849775027821804	0.46999675516274386	-1.2905709708308515	-0.6936237726555063	-0.2825302232358536	-1.8884275198425058	0.7762217789960181	1.392765933495324	-0.4412760729751655	-0.7982147587421665	-0.7406237397225984	0.1684411085331796	0.30040594210514093	-0.10657132336578938	1.2874405562879319	-0.8773243703897802	-0.6823425321039076	-0.3489881264220322	-0.98383544825647	-0.4161025529534312	-1.0391295846433295	-0.5765909993737014	1.2539082962741184	-0.3098102023494641	-0.8870743888431871	-1.151017751768999	-1.664627039209527	0.2805802874232117	-1.4871685863230968	-0.6821016665216069	-1.7877611276475407	1.115052681271798	2.5349530784445857	-0.4114625967837238	-0.12578986764036734	0.9184483876447705	-0.9372668731541769	-0.8923243902139409	-1.8159775666217868	-0.5859476769025753	-0.7444111889018757	-0.7070138286393368
1.350963053206954	-0.8855090420536571	-0.58877174181972	-0.20095553846066294	2.8763529708879725	0.437931008534037	-0.10910846589608617	1.0087845945920288	-2.361277305125217	0.44563827154044244	-1.2700335849773725	-0.7499000529859263	-0.27396827432423837	-1.9337425157764254	0.7423704664819223	1.4941580600574957	-0.38367428030148815	-0.8149850739111208	-0.756475085341985	0.09321878482982264	0.26614808443022653	-0.12086631922425209	1.3140529642822134	-0.9000427524689101	-0.571883942994478	-0.275033691110848	-1.0574907517831609	-0.6811548391406381	-0.9380224804321594	-0.6455646372377963	1.181651261903502	-0.350331812426113	-0.9003414342004967	-1.1170434265581242	-1.57025875069392	0.23569446862384816	-1.5717265896962451	-0.7027834416928759	-1.8581774773357602	1.1184237646060244	2.433062271096147	-0.5260083105628015	-0.13061899906085714	0.8547673267506806	-0.9589218228785912	-0.8293884998431936	-1.6919780747482343	-0.6297021761559327	-0.6570782290692161	-0.6968651632868745
[truncated: 197 more rows]
