# Supplementary material for: Obesity dysregulates feeding-evoked response dynamics in hypothalamic satiety neurons
Source: Sci Rep. 2025 Oct 14;15:35837. doi: 10.1038/s41598-025-19800-2 (PMC12521569; doi:10.1038/s41598-025-19800-2)
Supplement: Supplementary file 4 — Supplementary Material 4. [file 41598_2025_19800_MOESM4_ESM.zip › Fig 3_1/Fig 3b/NCD to_NCD_1st_MPK118_matrix_7.csv]

-1.1474467970242153	0.5606808184509786	-0.13507173094092204	-0.39488183379758246	-0.28986805998498133	0.05821684662852609	0.38914382667295644	-0.6269389857312321	-1.1869622409524438	-0.25469315894041644	-0.7164386707088715	0.001935399667083637	-0.5994971589890958	-0.05199896276675468	-0.2720480115128602	0.34011843300557765	0.2764649221278198	0.0582330988691529	-0.34950954157829006	0.35107710515901214	0.6353615027304678	0.11601129469544888	-1.2019920487264621	-0.5564819878795145	0.04517110619807742	0.011537771313915701	0.2090593389013237	-1.0398709645019828	0.31616062210811036	-0.2575181061369925	0.802085001748182	-0.46797984308597834	0.5538570753732284	0.48820150947234564	-0.2333932631673165	-0.47019492700621546	-0.10865005686984111	-0.3115579309438276	0.2253533431687434	-0.4854519101727428	0.10218250251747082	0.09240390144302395	-0.2938267611834321	-0.8860693950175154	0.18846786351917583	0.6096989724223738	-0.4009278717668131	-0.07058159726405988	-0.2191660809003118	-0.17704039379284606
-1.0462388336828297	0.5033413754354916	-0.43181641564414475	-0.3903812317193772	-0.133758360628563	-0.02932300348153526	0.516210393920639	-0.5823452210946487	-1.009876476959496	-0.4276335695822234	-0.7238434946928867	0.19376316032774268	-0.4100820728067374	0.04298477248118244	-0.28735113761801384	0.178175436629806	0.16151585866216142	-0.06306623123265866	-0.2119728190797222	0.39867632533547426	0.4579273858754345	0.12735315343649617	-0.728579253149147	-0.5037611773624179	0.023894603776006492	-0.12566246170516732	0.25253772381250794	-1.1408111066631705	0.2948484016954015	-0.18468277888016288	0.5786643453065887	-0.38202476040702565	0.5502907053844609	0.5477185679865748	-0.1609055908393617	-0.5468727635154704	-0.13727818675713488	-0.4700671497722253	0.34278580563208155	-0.4092552288748764	0.08382141180441789	-0.09037088925468847	-0.37661426034402445	-0.86424501504172	0.036208033399612385	0.5085531637944158	-0.5138451113503727	-0.06084498882797634	-0.4421154117328542	-0.1386152259936723
-1.1297610283957369	0.43496808740945286	-0.5656572859629693	-0.5422731932004469	-0.1775499646708029	-0.036320894282163695	0.3077031840447109	-0.5586494655306219	-0.8323047581709746	-0.5305980437671769	-0.6667540040345398	0.349898968613884	-0.24604084907993848	0.02993745961573069	-0.25538012496298645	0.08104101694275428	0.20832382195481566	-0.03816753606873149	-0.12502165974129079	0.39010410973605375	0.5582873248655694	0.09848678660894265	-0.5646779441676751	-0.516446267350463	-0.025075450769769986	-0.021300684036185163	0.24277050181560908	-1.044226721764814	0.30615461225834484	-0.1390329217945934	0.4103089264612995	-0.45965978462211493	0.6186602824310239	0.42119774484275685	-0.3052229393773937	-0.5629824593575773	-0.10110093778727085	-0.45595339875026536	0.4806181324116661	-0.40588469973197955	0.10343031249080942	-0.11233685791991982	-0.3972780535643035	-0.935515459000805	0.050506680476779586	0.5323614222538452	-0.4693551850667929	0.010164543725748284	-0.5193286285977264	-0.15096292851340046
-1.1319626518566883	0.33319057605696384	-0.5443745552596886	-0.49706901158065	-0.19313922731511082	-0.08919103963258332	0.45716080311374374	-0.5836113545433474	-0.7822482171556727	-0.5801438489443018	-0.7701747123445748	0.49980406969671454	-0.130856093034661	0.05498431997968782	-0.17660927777689836	0.09321594666124891	0.33572918847739636	0.03380256355982336	-0.10829591231200941	0.37302131958898127	0.5470763706053866	0.09442404253800722	-0.5064843514861209	-0.5469423249154315	-0.04584942693353748	0.05958297543351537	0.18700341323485328	-1.079993206695649	0.21865299448089073	-0.18163868227394872	0.4048992545612247	-0.45195637022384016	0.6018830708345605	0.2887614749084074	-0.3100333609962517	-0.6551226368320674	-0.04948019712928714	-0.45401604643123994	0.5628256490368961	-0.4841579804455991	0.10448726206976844	-0.011684904358515241	-0.541325655578142	-0.8603162366928925	0.11082876512120116	0.5548773608450597	-0.47837147982843425	-0.06575826583324638	-0.538617598522888	-0.11017593006935938
-1.1380992981866946	0.24203342608212536	-0.4907464601951633	-0.530364734447855	-0.2084154479686144	-0.10989563083829923	0.4722501814439445	-0.6159903349845591	-0.717340641821903	-0.6547717661582315	-0.8178439050885474	0.5034578794764346	-0.08316366255592784	0.027853635757454216	-0.17664198841338957	0.09061643750533385	0.39155016784353813	0.061422911779453346	-0.27698435865803145	0.2888418336503878	0.5417247131043024	0.08575412610386811	-0.40508904836295023	-0.5277420478226931	-0.0596609985197933	0.08084345354817055	0.24091879690321089	-1.0164458228066287	0.17085380882330298	-0.15370482854880008	0.39652528493903105	-0.48319073670800583	0.5723135118071593	0.2721073025529112	-0.3806781741969381	-0.585647971983985	-0.06251234679470655	-0.44001066169906966	0.6080737648481173	-0.5286603264660368	0.08179283846987391	-0.05738547573742405	-0.53549912055688	-0.7477504002596479	0.05389981437364586	0.6570593680559831	-0.4749862049690902	-0.027236824928281056	-0.467661362028308	-0.12508271502407264
-1.1102193457753735	0.21798246143507838	-0.45479153008561757	-0.5121325939095608	-0.2114000101120969	-0.13318661878589105	0.42202662433896626	-0.6586989675975287	-0.6567386686045446	-0.6520056118957894	-0.8883795347468268	0.5104486523732705	-0.04005755251789683	0.03728157291400477	-0.19016965386010223	0.054091860364294954	0.4142338828186201	0.05429024400855365	-0.28362485018749234	0.20583229487438068	0.5628462113397634	0.08775291524080153	-0.3527447360169979	-0.5722333207646259	-0.04130172154380784	0.06714345500898726	0.3241615046457646	-0.9048540876620984	0.13720705364913072	-0.11525143139857057	0.3687650719809458	-0.548919708578883	0.513801260329087	0.2625711236292783	-0.391039733064487	-0.5927540404136264	-0.053103579463274014	-0.40107336453329023	0.6726449612096167	-0.5440322116244879	0.06592063145427911	-0.17008195268857204	-0.6318554028445237	-0.7293818720743386	0.08826288092160668	0.6814540004725705	-0.4762765046599915	-0.029101696505568788	-0.4414797170858869	-0.14199251404491553
-1.1044679185680504	0.19047263712170495	-0.4446369665667223	-0.47450122706591225	-0.20072453832798298	-0.09283423936268496	0.35213012010118006	-0.645211372444745	-0.6533418567627892	-0.5967887537691562	-0.9727531876037344	0.457246408591108	-0.04215537399827698	0.05828482269582902	-0.20584324090393175	0.039395321655902774	0.4069285885913671	0.021174595987058526	-0.2604730842432632	0.1392784512787778	0.5871152052999845	0.043078445741967404	-0.37169056025478664	-0.5943831938060296	-0.019750641094116377	0.0633350549175279	0.30660563677762714	-0.7965629858572522	0.09913145081797832	-0.07994285870124537	0.39764708832905604	-0.4821271548523273	0.4905251981109692	0.28019739799470283	-0.4217278662924243	-0.6304171856829505	-0.017231280799152794	-0.3747013303128978	0.6938644267944822	-0.5541374872008535	0.06761729558438484	-0.26037339776408336	-0.7391255852206058	-0.7616390472085952	0.07377677418565201	0.7591056388985657	-0.43943917152119694	-0.01903635841042309	-0.45772785858352	-0.17416921230835689
-1.0692679363859643	0.1695704194163085	-0.5002661187224899	-0.47506979992973636	-0.17568627946094603	-0.07246562756838026	0.39882631482949027	-0.7408025029158074	-0.6646775288011217	-0.6149748370921252	-1.036098857803171	0.41158516770698195	0.012901115338683183	0.05120446251765929	-0.2021930843426141	0.06462102792449959	0.4000487523439375	0.009414273124001907	-0.1904011985057598	0.05666680549194397	0.5682966380023152	-0.0008730970008707234	-0.4067698256417056	-0.5894336949254863	-0.019105842900635512	0.025389938650141497	0.3257176634964029	-0.72480788499286	0.09026070559847858	-0.061708523206068205	0.33045227628025486	-0.4680436518375001	0.43772479390369173	0.2860091917214523	-0.4438398090478384	-0.662332888937206	-0.02661295853453574	-0.3940942357374514	0.7076925164601509	-0.5616769948060809	0.062442240863438546	-0.22643885800892447	-0.7130607904356718	-0.7389725540430557	0.06738384846906317	0.7622066354757683	-0.4375963438664734	-0.05958387691929598	-0.425510693616022	-0.19342924369857714
-1.0692841099283774	0.16402462412819568	-0.4911278252851953	-0.5007333077502931	-0.15859480243760568	-0.057937220978395584	0.4492426317922388	-0.7796056357225135	-0.6690125794939618	-0.5818809574678341	-1.0750137257630195	0.3985895705840268	0.1065063635992958	0.03770562196381688	-0.19151927049163056	0.07649966745089126	0.4011223501792942	0.009431243286863754	-0.17425732436984745	-0.01816169864817696	0.5959491505526829	-0.0397340563802884	-0.3602137416249475	-0.5813872945747617	-0.030764204308693224	-0.009106918402986842	0.3531982962283125	-0.6882924453429156	0.08299279438627197	-0.07199230053342745	0.4028065450730824	-0.45421832574862886	0.41797898158272745	0.27882883830477834	-0.43608113399012927	-0.6444622604569455	-0.0171109777474284	-0.415100004389826	0.6860235452413426	-0.5657863613297619	0.0563888388173393	-0.24501064453187796	-0.6769848548466789	-0.732712361136889	0.03738450436165716	0.8024652376277329	-0.4327433050588394	-0.08233781697868156	-0.38944083921434497	-0.22220824202733938
-1.0412933687515293	0.17778126774532912	-0.4930876519539362	-0.5429973199228832	-0.16303235672494884	-0.05244949917524627	0.4704366814465339	-0.7736879367364964	-0.6933434267193367	-0.5666910691419671	-1.1485727081717072	0.4233476879722793	0.08697047635379426	0.05011191835151446	-0.18875037568789998	0.0979627381539337	0.3818237566802309	0.016748633085848428	-0.24242954998585997	-0.048026760834509574	0.5839399213096137	-0.013288138931953375	-0.3204143255620562	-0.5991358877823665	-0.01857571724836022	-0.05760560041085263	0.3614482886514216	-0.6366194616225477	0.05972188693173928	-0.06661069475567583	0.3439831188888678	-0.44929316332374053	0.44998716271506833	0.26404184528840136	-0.466590377321123	-0.6131484163470182	0.03600106080643545	-0.4425367112740279	0.6710170790478394	-0.5793672233244324	0.027558333731596295	-0.26834125937740533	-0.5962020601281526	-0.7292523209603281	0.03930145998804923	0.7852670404586382	-0.43657320155943724	-0.09303051355817404	-0.3912837720091766	-0.2110108505226967
-1.0332486487553634	0.1443884666186807	-0.5256647595743615	-0.5936270781077017	-0.20787619315234016	-0.07214570407460703	0.4441437918941539	-0.7785006052753562	-0.6482864653706205	-0.6469913376368994	-1.1465325514947327	0.4363409652160092	0.09637183547093342	0.058990412812848614	-0.19304528225920056	0.06624071230559553	0.37086295961719906	0.016279390029361344	-0.23442222359681125	-0.1435163935159901	0.5457189742395543	-0.012246105363521673	-0.22296423518158828	-0.6089193173392281	-0.022383404357086505	-0.10116029998864458	0.401218610359138	-0.5412719444364995	-0.01974947251580278	-0.03452288490645464	0.29250104964066026	-0.4313926351988033	0.3631990065350524	0.24324505449965894	-0.4469604731361441	-0.6474690140690739	0.04880762485472283	-0.48103636194471766	0.7129811630711161	-0.6060600468175299	0.008719931645707897	-0.2881327465731369	-0.5698412723496683	-0.6824215430110688	0.03676858721093885	0.8379357138120183	-0.412862182909862	-0.12318027011959787	-0.3952594811189217	-0.22412095716542355
-1.0211706516199857	0.12377710707257564	-0.5632773484857863	-0.5977488235333521	-0.2448642750951393	-0.047575370652457274	0.42811405374668354	-0.7533290554549995	-0.6573392916808286	-0.6159477004863989	-1.0997749181170664	0.43732447190859614	0.09626683300816333	0.04913907698846446	-0.17749137460761236	0.04360011335428878	0.37270579281769745	0.03863888666306487	-0.2063289771661919	-0.2843150347364851	0.5919163617255001	-0.05136230159108955	-0.17052073404030463	-0.619961746267289	-0.02558966102566248	-0.09432256561678165	0.42006626438496425	-0.44078720060198295	-0.06136305116681726	0.007155960942912954	0.26091772692923115	-0.42747550809165424	0.285550616935376	0.17061790749012584	-0.4359907378567935	-0.6336412441679318	0.09881479704018345	-0.49412185277001575	0.7028764498774376	-0.6296057807401236	0.005436491314840879	-0.3048998037975473	-0.5603639249232583	-0.7258636277740915	0.031354691426322606	0.853510816789725	-0.39002887556939053	-0.11265064153529762	-0.38633582402760014	-0.22066872641102409
-0.9467497135613672	0.10442104728491763	-0.5615030870030256	-0.5812054163718636	-0.20719755467592355	-0.03943823159349825	0.5054237874691584	-0.723731484299471	-0.6740523001633982	-0.5703569671295587	-1.0507090223664548	0.42586304754694987	0.06052129164748876	0.028896718374153467	-0.16621928927272836	0.014985795295478676	0.3906568622582113	0.012369464506058293	-0.15500535476896202	-0.39892054382853726	0.5675581346390625	-0.0626697616858467	-0.09500860754389359	-0.6020856047871124	-0.02694828312662741	-0.12193384657483106	0.38598749307261043	-0.3423458080914904	-0.10401787051357274	0.05842659671536785	0.2816708571425631	-0.3814610179112762	0.2097597117048478	0.1414631504969074	-0.4127949647101855	-0.614908412418507	0.11754784481272447	-0.5167700588908734	0.6841764677452982	-0.6528662189375132	-0.03502334610338106	-0.2617490779241044	-0.49677905827596647	-0.7405284672551492	0.03340845838178382	0.8981736418278095	-0.3685050878754942	-0.125482876825962	-0.3674893474351355	-0.218157659214422
-0.886003101274277	0.11065871059781791	-0.5911786520502844	-0.5693265138120227	-0.14954298889487747	-0.029444281668715388	0.48462574570073463	-0.6889209830632378	-0.6538749455197392	-0.5146955484964612	-0.928229403589523	0.37823495026195875	0.03359387790282356	-0.0001293090090657506	-0.2148687285716105	-0.06835114809692291	0.35405257269333223	-0.10910690411180521	-0.09930191320381523	-0.4673988210603867	0.5819560807820656	-0.049006841744691526	-0.03792308628273523	-0.5883395416534138	-0.043455312929104775	-0.1984484433899007	0.4581957965689775	-0.23815713100699853	-0.10471792666080063	0.12717104252795766	0.3016533092552246	-0.3597881581240635	0.1349426000258166	0.16256416525802947	-0.44342421399981957	-0.5737919371453102	0.12346646057823492	-0.5142079452934301	0.6732757495709698	-0.6547269530036678	-0.04535290311144896	-0.297212611334866	-0.36755896410371147	-0.741390263796182	-0.012320595275058525	0.8963600026571378	-0.3969852181929274	-0.10506373232898776	-0.3908709444266777	-0.21708315604192255
-0.8001361472500644	0.13699259224566723	-0.7047522219087436	-0.5446215670609572	-0.07921936239835037	-0.020507333875322015	0.5061288785564816	-0.6459772762114058	-0.6603445384429396	-0.5412231165912545	-0.7832186928005498	0.3757305795888818	0.0198042475445653	-0.0004278343370780535	-0.22129527828759027	-0.18161265884130556	0.3284790453841811	-0.23803178483894188	0.03209936445931615	-0.5472703371729086	0.589150825204452	-0.06754571895160381	-0.11490523988854522	-0.6275163074228547	-0.04243897668236368	-0.26896518188778745	0.46953801537834244	-0.15538148678793545	-0.12471982018655858	0.16783441682606076	0.2971331072264152	-0.3092453677483755	0.04337345598288298	0.15618534191294878	-0.40744122629685603	-0.5720440789777612	0.10406632230360832	-0.5441996226595098	0.6623373272429347	-0.6228672471952599	-0.03747630313836907	-0.3149981722492229	-0.35434026523883366	-0.804071338911904	-0.00880874960238259	0.8717364734604571	-0.41365532641400116	-0.14646118297754257	-0.4441496346031582	-0.20485776260916144
-0.7275116854149569	0.1326041830810162	-0.8112517739518201	-0.574950251214814	-0.011826220231807866	-0.026832618637842552	0.5426362925422338	-0.5430692169425901	-0.6499451058176239	-0.6087584259001851	-0.6417686809928533	0.3773338603313211	-0.005674963916546237	-0.009642316128371095	-0.19172922431770328	-0.2522236469629551	0.27777177197711633	-0.33007890575047727	0.09408697981159078	-0.6624742575955394	0.5675992129447479	-0.09339348140845509	-0.18687315518471626	-0.6137128475664986	-0.05198604163276287	-0.298331873638902	0.43036038598062254	-0.10630742428852732	-0.15648441218919823	0.1978988674004194	0.30075949373676264	-0.2241458439372627	0.03968162619272596	0.14701803250420306	-0.39085126417643756	-0.5474648234966049	0.06472731537920931	-0.5786705561516813	0.6460355849079893	-0.577366366136608	-0.01432573923459753	-0.36673505158868097	-0.20566542216818506	-0.8458587223223848	0.017467010676169036	0.8383028007537913	-0.4161193247313822	-0.1249896752593008	-0.43601723037829715	-0.19271607141628674
-0.6615551707781189	0.13971792911887393	-0.8759191090330016	-0.6174345913697392	0.01335538020375191	-0.07822634145953462	0.5970470132847707	-0.5065310561941043	-0.6224822657255608	-0.71986438279186	-0.490032347316333	0.4471694288458899	-0.03601547751541506	-0.037032892989110444	-0.18025215232747405	-0.30551390268090745	0.2641822826741878	-0.3973311845619862	0.14273764132877137	-0.6827192747924257	0.5239595540804978	-0.10127262896224506	-0.16192949930070077	-0.5775868079948274	-0.04309758818736832	-0.30289648489141885	0.4746867224834367	-0.04852644474898539	-0.1793918290096	0.20447100481038477	0.28212249885359236	-0.2591007996192525	0.046165484963970535	0.11930036630465193	-0.3626890773313126	-0.465001252775325	-0.01860380927082097	-0.6283171257723278	0.601296730793204	-0.5460873507423323	0.004459735178900281	-0.31901241566570426	-0.05319908296369021	-0.7810770993781418	0.038236248044585724	0.7591375363150787	-0.418974128814131	-0.14172554848184254	-0.42224733644891244	-0.13780058907756504
-0.6138751634063939	0.15549998258789738	-0.8754399049118851	-0.6385887646005978	-0.003927051164548267	-0.11350365690696988	0.5472672964788423	-0.3973236426595747	-0.5919694198770568	-0.7389337446360359	-0.34416880507540726	0.4684230634171822	-0.0853780709292007	-0.052022376517977656	-0.1712719922560775	-0.3094242971733392	0.2505053368803886	-0.393798213294588	0.12994949385854415	-0.6187738339435038	0.5376821245506012	-0.08649756431348389	-0.11844048312840312	-0.5722334337502986	-0.04104901935785592	-0.21675111963044066	0.45513740975801886	-0.018155859828926653	-0.2796983310692286	0.22046107326584483	0.32993409429976084	-0.2565953237801407	0.06630957862472885	0.11141971507395458	-0.3125229833076567	-0.4109255420607864	-0.08076405533117023	-0.6401043117881491	0.5666996549723511	-0.5208929609917893	0.02849082308699285	-0.37481972348435205	0.033679387594809165	-0.7626531111841591	0.026570021287469315	0.7201887388331853	-0.38068285179041317	-0.12866844925501258	-0.42759913750032874	-0.08849996978426955
-0.5126308095945775	0.13521758239614493	-0.9225817473988277	-0.6607639699447198	-0.038745546463042055	-0.08978958930639151	0.5035530792699362	-0.3193910867416406	-0.5848284420389158	-0.8470021369680119	-0.2383704673631481	0.4435002346039393	-0.1535132333552788	-0.07182338592185591	-0.204212693557312	-0.3038779991944821	0.25016050843066784	-0.40720088685534855	0.1408574392743665	-0.6271718108365893	0.4984257625401566	-0.09589430638165856	-0.16954775905834596	-0.5694076620305031	-0.040204226305681344	-0.1432885553167481	0.45094568089650017	0.032359967621717875	-0.31893849660531726	0.24569752875119688	0.25277530600591763	-0.2636556665100206	0.11854583660881186	0.06926826039580039	-0.2913293983482825	-0.39182048125716085	-0.11435473159716107	-0.6491966267904203	0.5693018806316392	-0.4745829004647485	0.024266232508884412	-0.45194029689932214	0.06668991914367468	-0.749826251053058	0.03664561671671514	0.7080785004474307	-0.34045420323477654	-0.09311446276101326	-0.4116678817712532	-0.027256208797365233
-0.4647215422591492	0.08565323078716056	-0.9370576595335137	-0.6426460237875131	-0.07714460234249972	-0.06453549782892137	0.45252622366452633	-0.2769184359900753	-0.5859602051812434	-0.8925705626291874	-0.07900716498309396	0.37633277139618465	-0.14382597644346845	-0.13344603774882374	-0.23936354353080508	-0.361381406037657	0.23746182595618373	-0.4192244277764078	0.22636849712121648	-0.6647851806263794	0.5289590255195946	-0.1257740796556353	-0.19714974862258497	-0.5252677745363339	-0.03983586588588241	-0.07540784295783054	0.41685297692776163	0.08043943920393123	-0.2984113921995752	0.26804688411877087	0.29560572438353416	-0.23986094840239197	0.06894720642892112	0.0651160328027153	-0.23201245831395828	-0.3595161242453556	-0.15671890121900117	-0.6269822342733735	0.5431019671789192	-0.42419285859319567	0.053601635511859466	-0.5111366398834639	0.13057272885600293	-0.7343295114418916	-0.008449420236150668	0.6842407829185305	-0.2779598766962349	-0.09597922930779508	-0.3740930930030516	-0.004920363411772252
-0.39600299091675206	0.052692188813098416	-0.923959048030687	-0.6444691034950115	-0.10983235562328528	-0.04512994237815226	0.4501292000086409	-0.25878822186504485	-0.6053843298917602	-0.8056672162174572	-0.026478875673060998	0.397894095212086	-0.17715854041711648	-0.14918593200418284	-0.22190151541722808	-0.36704346390552156	0.2538436760747822	-0.42113389605889767	0.23366626969255938	-0.6732104028643473	0.6447853493290616	-0.11553426568068322	-0.1785693221387549	-0.4912427035823986	-0.0077101713045219285	-0.02137512700770667	0.36952563542804295	0.14585883180293496	-0.31317710877224036	0.279637122003776	0.2340399032411325	-0.2461429286831689	0.0858980780719584	0.013877371180754947	-0.24201775928340302	-0.3109186541763301	-0.1347995549539403	-0.6128043694336618	0.5184191666228476	-0.34021492574595974	0.10073228429396523	-0.6020357033575052	0.19445094197125434	-0.7852794948791384	-0.03771320382237685	0.6147224513158535	-0.27173004839716836	-0.06579349451658333	-0.4436066765870404	0.04075964736549222
-0.33662951238051536	0.002826291129292019	-0.8963450476234704	-0.6816172073948252	-0.16533904205136024	-0.044192127430717196	0.3792925743210936	-0.262634272394684	-0.5643889275713281	-0.8194223892276933	-0.08793508465899114	0.37586574307847576	-0.20489374538527114	-0.19577344348741144	-0.24950602155219234	-0.41110473067012343	0.21563455990241875	-0.40026232886220203	0.2017039903927628	-0.685598824197629	0.5923295611532817	-0.07690127755574991	-0.21769892542753416	-0.46925004203668746	0.018480357469099946	0.001951027168748415	0.3333924481324256	0.14871654415125318	-0.3417081434560695	0.25764490311882726	0.21921928375997876	-0.2579734537204014	0.1293031831326647	-0.0024971780035981717	-0.2604167407307357	-0.2862409468076503	-0.17817178992995092	-0.5930371037756994	0.514881366708846	-0.3042727138521097	0.12519449215171444	-0.6578824602627351	0.31111940101797736	-0.718741782753996	-0.04296739766644432	0.635274415774564	-0.21919294022803207	-0.08477051163626732	-0.41703314459166335	0.04907536757005416
-0.3078361591614278	-0.0357327709686519	-0.9250062790047512	-0.6809830927139564	-0.14205283089589688	-0.027290548344615816	0.29203433430366904	-0.288730235775971	-0.5105067713692792	-0.855780215212134	-0.16248123507734769	0.30741807283512096	-0.16913260959943238	-0.21986151073904941	-0.2796968486790633	-0.4120498910825742	0.15618913367889026	-0.36286196746527044	0.12680330449584012	-0.6423102860535176	0.5290231801675923	-0.06746387268102567	-0.28354014437897834	-0.47422739995640634	0.05237843633671935	0.00035391762159242557	0.3209609752111312	0.182203429340297	-0.4293258746928517	0.23312609732401132	0.17193822034326642	-0.2878295511716608	0.15045860921950377	-0.04239625409137314	-0.26905575976114493	-0.2659463714177758	-0.21997133235243632	-0.5908669904226622	0.4845336129162014	-0.26457873693477946	0.17678165094913226	-0.7749010030483945	0.3261352300488685	-0.6232162506264542	-0.05723836307391552	0.5206554248993718	-0.1833541295482899	-0.0993791720226567	-0.3998858423967393	0.08387116731646418
-0.2801745495726823	-0.07816053214017113	-0.9159375877424335	-0.7241525991554142	-0.12713306681586609	0.010385147804508287	0.18676838256115652	-0.3199942019220403	-0.48665534270538774	-0.9246217640338845	-0.13105158734658817	0.2204508067368458	-0.18232549328808495	-0.2498334536714184	-0.27148211750156087	-0.36186098272068873	0.09899683653588899	-0.2504558981498013	0.06886488396743429	-0.5997372772383468	0.4803816334933194	-0.09699007342870056	-0.3088071778810788	-0.4246499525916222	0.08220465157598136	0.049272106553186555	0.21120020725849545	0.26069939561709143	-0.4113681181138684	0.17965390037821852	0.1182510575631975	-0.28106881400206796	0.27753719349583195	-0.0890888835914864	-0.23543591811578946	-0.2393117642025569	-0.2833430192605487	-0.6054849408700941	0.42061650906529424	-0.22548059887716715	0.19536888717149295	-0.8534058807743488	0.2614165361227556	-0.6009343255790962	-0.012772551766816936	0.43154991544974175	-0.12280229986317956	-0.10603214634741745	-0.3795705372317493	0.06676281879635584
-0.2482904323984942	-0.12353636308107192	-0.7954139132623823	-0.7804168424494817	-0.09557409268440872	0.02796212093302113	0.051112003811543016	-0.3511478919290294	-0.464641590465817	-0.8822929115098169	-0.17789986598336865	0.23885721690535616	-0.1735385545224036	-0.2704188237410527	-0.26026673060326283	-0.3219136443193015	0.044690103840258	-0.2094273910350654	-0.0054256318712656735	-0.5088258487538948	0.4826820186117452	-0.05675910073268771	-0.23559083241243717	-0.3393437910781909	0.10235994767836783	0.1260871653408821	0.17461033978722174	0.2505310220699413	-0.415593689422292	0.1259256786347893	0.058348021219306476	-0.29040693790894745	0.37530149016806236	-0.1406803603465812	-0.22842684946879147	-0.2439835085639675	-0.2861024247914986	-0.5906223822701528	0.35060564711107034	-0.2064970718169071	0.21156379260178645	-0.8078415880581795	0.2539561197770987	-0.5933731333027866	0.0376868733690922	0.3264710991086029	-0.07380550752915604	-0.10138345924036862	-0.36658890466460486	0.08564643342754934
-0.22162106963677894	-0.15128088640470153	-0.7481141636966282	-0.8003981722133956	-0.1073063124055084	0.07744153030013853	-0.06712161707649957	-0.4308870705205334	-0.4813750602029366	-0.7631611414444971	-0.17867226572652933	0.2047938197469386	-0.15833710887264169	-0.33706840795422527	-0.25735330324644246	-0.2650284716086305	0.06237755442971732	-0.17230731462503207	-0.0789719251389541	-0.3843954957023943	0.5095858924652652	0.006832145871286948	-0.16598035065714276	-0.29872973454315577	0.11490547330765799	0.1474292513690735	0.14129392341801567	0.18246533261050732	-0.4121873795788192	0.08793696702143498	0.027741922416025633	-0.3117651701300642	0.3872104770007902	-0.22710924548885408	-0.2187486665693749	-0.24744415984323465	-0.28486265929225685	-0.5954800492988438	0.29656945993471506	-0.22931441798090493	0.20932832018425923	-0.697355455382515	0.13789065069229328	-0.5827469089846113	0.044349638328803606	0.2725719282007951	-0.004367651670859516	-0.12018208430402491	-0.37942395352491914	0.1028394574694033
-0.1912374528599453	-0.20223417750983827	-0.7490495438232002	-0.8296359641620292	-0.0836236575609592	0.15062664325492592	-0.20817415946194534	-0.47705873694963186	-0.4833086487579628	-0.6342115066537874	-0.16216589171113327	0.09162681447029707	-0.19158275991671014	-0.3861881166315296	-0.26915312018338494	-0.25759694115163934	0.03688148858390895	-0.07365864582355088	-0.12691187721332	-0.36476195773906206	0.484120967496223	0.07480770942784924	-0.15540434258659916	-0.2846152251248403	0.08676335479051936	0.14360945782504178	0.06932485917945497	0.07488375304929021	-0.4284208782899107	0.026532226502930974	0.03953045768612527	-0.2833595307951802	0.38990282688417466	-0.2805287681656962	-0.20582933579249646	-0.25703040664488375	-0.20709575506602115	-0.5703251322817529	0.26967042200477037	-0.23714742671936112	0.21976469485842504	-0.7271431020328678	0.08323989727148458	-0.6623558519040732	0.07736482049853104	0.2500593566313632	0.00041811729191642557	-0.10962097476866137	-0.3411237249831182	0.09781732307619827
-0.18019173206907052	-0.2611944306774954	-0.8059224100419208	-0.8431646396627759	-0.09516965157219999	0.21188362829969662	-0.33296384027754033	-0.5171134812443315	-0.46767880793816313	-0.6451286450488833	-0.14004206501821143	0.03540539613947064	-0.2054441246307222	-0.43404348274313753	-0.3228639853020117	-0.3279611444549635	0.030488419101232168	-0.08700282648253387	-0.15162029769596383	-0.3903454598655041	0.4256943267704133	0.0985090424562595	-0.1280362627456695	-0.2532951442046387	0.0965665909114703	0.06391383368615215	0.056014556236033665	0.0026202199601320975	-0.3935357640709605	-0.01032377429441908	-0.012195360315003576	-0.28694853834953493	0.40857284453667975	-0.35533068190287675	-0.20342811995949767	-0.2372564124684943	-0.16926098945407525	-0.567184948990556	0.266196527436036	-0.26323809950041216	0.21869459355481308	-0.7130549964154673	0.037716871317644875	-0.700608959605549	0.11648540785545061	0.18859150013524728	-0.012115856468156631	-0.03812323762463735	-0.3067782650215137	0.09075810975179646
-0.1827317869050126	-0.28670705615944647	-0.8107670869460218	-0.8131503259227401	-0.11309301927933887	0.20988567471603167	-0.5079122422360612	-0.5626629724196087	-0.3976258664991338	-0.6232819750944336	-0.11137518264976212	0.05495794874414617	-0.20167755113947033	-0.4383680025928438	-0.3586025363777983	-0.3302038332936623	0.012317459055099317	-0.09654236884141414	-0.1849138571227912	-0.369388365238576	0.437112887565708	0.17019323159024077	-0.11866108020506883	-0.24214763859927224	0.1217468446312255	0.05726590561207876	0.02101106150278234	-0.08012325115752689	-0.40713857734532544	-0.051547855949649134	-0.051881352492498055	-0.27714097676114796	0.36148223102944543	-0.3628766496329564	-0.19219753621913335	-0.2474562977471771	-0.15816379564263977	-0.5604195474390844	0.22886430283773906	-0.25708530585154216	0.24237828346775792	-0.6010446944854799	0.09238433963691332	-0.6878834873028057	0.17082878418551542	0.056518050434101075	-0.04351101339611533	-0.042229253099067075	-0.38582876406213507	0.07526248927229744
-0.16821198920385078	-0.26296487164709803	-0.8172127661769645	-0.8037648912605537	-0.08295758646373418	0.2129699044762689	-0.6205680634475214	-0.592967127725538	-0.32758315568737933	-0.7150148136859624	-0.16579808554466996	0.029877978638121232	-0.2119397225256557	-0.45673960248494955	-0.3439274544932753	-0.2968331830919765	-7.262694445405102e-05	-0.11503392485687099	-0.2435745433451145	-0.32205087296792956	0.3579162097551468	0.23296730357337	-0.12859898255042249	-0.26538178673663115	0.08776470959826795	0.06134190403204447	-0.0034554303613421183	-0.15935459663248497	-0.4814510749548657	-0.12936151690105155	-0.07561194914076645	-0.30533561255148395	0.34834209176329395	-0.4089905137907279	-0.21837403177969456	-0.2849475857099033	-0.20000818542996676	-0.5713892822785694	0.16798423661531953	-0.27298486186457416	0.25005087132180315	-0.49353158842589256	-0.004192811461760709	-0.7007194463415793	0.24660416093727777	0.005270537223080659	-0.09187739118403836	0.006991963435232534	-0.42000669978736066	0.06793465015477076
-0.18078853578410461	-0.24039460483462785	-0.7859274261873747	-0.78864018135118	-0.06672738748058561	0.19893718181799505	-0.7219710313627393	-0.62461910250911	-0.22617462047804454	-0.7444597326471488	-0.2716640880278173	0.02442308788728595	-0.16576255035868223	-0.5018028787639787	-0.3788973056115177	-0.2874718971226173	-0.014235580951809107	-0.15497677771775803	-0.2519586035201094	-0.3036487999368497	0.19322482496105675	0.2362095759780704	-0.13281938606876437	-0.32081199372876323	-0.0012069687985098887	0.016627492630676265	-0.04040747458378381	-0.21409409544748761	-0.49584057041774193	-0.2115248884752985	-0.030810429305349208	-0.3099808896623946	0.3713973056886939	-0.4515874395738634	-0.18978560444935783	-0.30036137505937566	-0.22792606344149555	-0.5764988747976658	0.14336022897689418	-0.2882544950153193	0.2084622309996802	-0.414407479583281	-0.009135128354526512	-0.6451810137492069	0.3165935363829434	-0.051544455580770365	-0.08639457849549256	0.03141518508890799	-0.30837423252343116	0.027630075085582274
-0.18600207718089581	-0.18821000059063347	-0.7831794043852753	-0.792170802921782	-0.061759845232329816	0.1646875944567679	-0.8125645095457503	-0.670754010225181	-0.13492381932464795	-0.6095303961018321	-0.2598725441801732	0.017991283784820546	-0.12183097541530877	-0.4935015332701343	-0.39995205196638284	-0.21484846785359468	0.033957318342711776	-0.2035258861935983	-0.25573980888090736	-0.2767479792212518	0.17439283817486984	0.24222634258608755	-0.06838578877343818	-0.3464360148536124	-0.022084118663632236	0.04384565882805496	-0.07668372470922884	-0.1855098079755016	-0.5189763188202693	-0.25850490631737727	-0.04145404074027202	-0.3027134379820656	0.32267566758917804	-0.45486031527767035	-0.18675553232656622	-0.3033068397491337	-0.23755756893832408	-0.5806007653551408	0.1270579753991858	-0.3047789244087761	0.16596515935506728	-0.32355862403761687	-0.10434862232056327	-0.7162122864208853	0.4146792742294217	-0.1609665604395372	-0.11004409328691103	0.06526170476093689	-0.3125847747145257	0.04793565451299218
-0.20886620975142142	-0.12018508965861532	-0.8155278757145036	-0.7741213733932293	-0.15961402958447524	0.1312639533703165	-0.9244837751588936	-0.7180720039271832	-0.12015974533801724	-0.4666025113442379	-0.22981789566161553	0.0015529858916411067	-0.13114500575152993	-0.48984196395497975	-0.4433230848901271	-0.19024885539599518	0.027766648167478425	-0.2246587216849031	-0.24079873183024986	-0.3240192690022988	0.18948295376868418	0.22915222659198306	-0.050920843158042274	-0.34184439002671124	-0.07259558411436082	0.09494014199027156	-0.07318896613611489	-0.19157906064318456	-0.46335249556736074	-0.2791513408971761	-0.08858580874673246	-0.29451976836954136	0.34571940638891824	-0.43795884894621945	-0.12797495312775245	-0.3208555515362848	-0.15695389466680282	-0.5606348862400128	0.13994257111199562	-0.3037298945519419	0.09294518020329141	-0.2698194046973814	-0.15757053050474562	-0.786940695451446	0.47074743151741727	-0.1954057870886497	-0.11615347653042259	0.07081584398429021	-0.2856926475196093	0.04283468428919634
-0.24367005566969469	-0.04600818191222676	-0.8407261171312849	-0.7751276274101169	-0.27531960483565426	0.08277881603776978	-0.9995209130644206	-0.7916901760828416	-0.02663262961587203	-0.38053570351994004	-0.2682297817317826	0.04111852607774473	-0.11770780940197641	-0.46877544129784365	-0.4554696345738768	-0.11265792759315689	0.04264499627015844	-0.22460412830990947	-0.20724284550339184	-0.35202403164224955	0.20106461960126243	0.19888088906647697	-0.05119677358667503	-0.35177539017306636	-0.11563062533523678	0.0999524974530274	-0.05518655189595974	-0.21519358713137623	-0.5400117895534534	-0.28145367289738377	-0.09849444507723418	-0.31313258993655385	0.25921299815543475	-0.44182450896299824	-0.07491527417603991	-0.30892803792995516	-0.13239956901835728	-0.5625677087784359	0.13969334026545263	-0.3208552122869783	0.04735617016973555	-0.23966595742599123	-0.16549478528264733	-0.7844761913160022	0.5009358893394239	-0.1801887455374202	-0.15210888827458557	0.11998908954554122	-0.20609919046287145	0.09718371658589453
-0.3139788705698389	0.0007051886257083889	-0.7995957094085531	-0.7080283525456903	-0.48861773445396245	0.06327393793370494	-1.065460516676938	-0.8125664022143446	0.052847834857320766	-0.3158272749783172	-0.24319381650307942	-0.04468831201229412	-0.04148849697093583	-0.49038984573344785	-0.511721025793324	-0.030617240540308545	0.07295366787075915	-0.1403096176047794	-0.1510216838888449	-0.3902476478445588	0.14954879971441903	0.03440992431346355	-0.0661745695708472	-0.38596276504845217	-0.1453256672117212	0.08598717188550387	-0.11553241807058098	-0.20931536486813057	-0.5759104392566862	-0.23676983886702457	-0.12470304330295603	-0.36182878633899734	0.14944876278092134	-0.436516491200869	-0.06497060284888498	-0.3108121103528459	-0.05109624213549134	-0.5604571794625481	0.1456876616515333	-0.3634741015728831	-0.04173553728386125	-0.28642567700829535	-0.12798794604823646	-0.7520593829648157	0.5392994894981411	-0.167493840416821	-0.14145078218827617	0.12692988970859753	-0.1401365223892398	0.10065443969561741
-0.39031879943574493	0.06348045652786269	-0.6846656738800243	-0.6657173191573579	-0.5976911609583327	0.016801391207415278	-1.0905634756316478	-0.8033590253180769	0.18288678049650894	-0.3247218489664651	-0.2604891872809096	-0.08922083571849719	-0.007613247001583756	-0.47084287553026927	-0.6048461362102581	0.020768701399123894	0.06307358315920661	-0.08794586204342122	-0.1155740392564778	-0.43358500570167224	0.10214322676711533	-0.19296512764508722	-0.0920841821485851	-0.3920535967905857	-0.17429119306277843	0.11542719436082534	-0.17298594432611752	-0.12511973913276514	-0.5760889299464903	-0.21563021126037524	-0.1688464078617662	-0.37462739619498286	0.10555351771779035	-0.3765654641198156	-0.038585428519513756	-0.3006297576020784	-0.027581161437724572	-0.5242499462211508	0.11193285828130477	-0.3772011180147806	-0.10378120414571841	-0.29761128619472144	-0.08053992095517071	-0.7497391615081869	0.5392851163234919	-0.1258569644954591	-0.19254895634263505	0.13287829036669815	-0.10937189298020414	0.11559334295168404
-0.4753463466087292	0.12144583609260265	-0.620492894997067	-0.5834409393145863	-0.6775077287015852	-0.07190314770024116	-1.0856306984304849	-0.7767770300645498	0.2718024409743238	-0.3292565077685607	-0.23866921371009084	-0.17407054047977488	0.06838608007181143	-0.4451017974427402	-0.6522412316351556	0.0877860446147479	0.08268382716938993	-0.11842586323886961	-0.13053822880934035	-0.46318405250459066	0.07753140155233737	-0.319348290953666	-0.12296896872808841	-0.3711479704194502	-0.21212756059125412	0.111767124704618	-0.2003162238057145	-0.022030818703521797	-0.5706822012238355	-0.14717145976780105	-0.18916309351285387	-0.3895359024037973	0.05052551379785843	-0.3646889925721294	-0.014945507993343843	-0.31243454351300104	0.0034444815981179546	-0.5239332100236698	0.09543888866779415	-0.3790921489721069	-0.1660308831266077	-0.2398709731335334	-0.031412048566946696	-0.7643286100399544	0.5458871945457924	-0.16880157270869584	-0.226146720190811	0.16201615921536766	-0.037451644250398666	0.11876429524878966
-0.5376237846851979	0.14197952468004063	-0.49597987362314616	-0.5293531065777397	-0.6840633306842193	-0.1607080547628071	-1.0644693845805593	-0.7503652140379986	0.374627918061284	-0.22645644956276811	-0.194108770345612	-0.1748287746897012	0.12312459165376222	-0.4207514961774771	-0.667481117176427	0.18516173674445882	0.07056360691309596	-0.1101484677161331	-0.1377250613700989	-0.4941574481977633	0.11557836991596045	-0.3704865632210324	-0.15545029851159714	-0.36628766565853577	-0.23912594344915342	0.11653142314968501	-0.2629085620877206	0.11058776517131537	-0.546484601851519	-0.07998917414435744	-0.19407661866735	-0.41057227424120857	0.013985199223464959	-0.35714544642903046	-0.05379641877576583	-0.3210254821914623	0.019267958227106925	-0.4896953860101737	0.04877903987427079	-0.36871798848658943	-0.2254022590507499	-0.2317468521512797	-0.05344924927729687	-0.7177500018176335	0.5886761354771275	-0.19313176696753068	-0.23232145128361287	0.14356232552050147	-0.016189527999454972	0.14923385713128481
-0.587478729172896	0.12173710218760174	-0.5092133640891245	-0.4665811270249227	-0.6324959463886156	-0.23698576149074108	-0.9860769856388114	-0.7357924264736571	0.4702817254282758	-0.11452015066578969	-0.20720637194078098	-0.24473906773510298	0.15210007323661917	-0.4094508491527855	-0.654046858769472	0.18864598219493858	0.08225029285035679	-0.10486070939539176	-0.10936370991389684	-0.5009864137591069	0.15541224457693387	-0.5018266148477235	-0.10779779224002595	-0.3479104327118542	-0.2661528024773504	0.0658517448641139	-0.31184787577369794	0.23594543649900954	-0.5521191424810623	-0.02945199920692824	-0.239785117126761	-0.4332333872808986	-0.021839954384926422	-0.36381207538676164	-0.05657833236267529	-0.3062280286310099	0.058846825493787766	-0.46504431997389367	0.04551603294491876	-0.3699487996904575	-0.24797061855822156	-0.1948283647017454	-0.11472885284541415	-0.7475957188292052	0.5658706983667089	-0.1699909375868584	-0.19316912024570979	0.1493683123523623	0.05872222495137582	0.1858642931821877
-0.6229497337157011	0.10572432028253909	-0.5494226471854539	-0.4454686011565788	-0.5899062407928277	-0.2971251053105311	-0.906862218796028	-0.7366269854027434	0.6478214735065609	0.0642697095742729	-0.11582956728428144	-0.2830233019954459	0.23725083277319303	-0.35925527860707784	-0.7143425930846973	0.21644616477061235	0.09460914438888482	-0.10958953554358812	-0.05428430590829538	-0.5591388285627247	0.2333681159186814	-0.6932079646462752	-0.09958025853942419	-0.333295283769733	-0.2800100617344251	0.04865795333143127	-0.3127823279491226	0.320414150085135	-0.5155961793072522	0.08175110362296178	-0.3060730600939211	-0.49601271412858006	-0.04418401715185102	-0.38929493968143547	-0.030367997001767382	-0.2744429041766936	0.034471889304706585	-0.39810531290497425	0.06682974369849495	-0.37885103621319716	-0.26758561394628244	-0.20247766213277063	-0.11240269614316382	-0.7809276173235113	0.5964999335446304	-0.17087186430044468	-0.14250019176806655	0.1234504950696214	0.1577335359067959	0.22738352401159362
-0.6179763694237408	0.1050881037534632	-0.6137324981854361	-0.4090929886582457	-0.48666179325593817	-0.3559136610454968	-0.8702546904571056	-0.6901912008133799	0.7426875225733569	0.0851794563107997	0.005287819218350753	-0.37590809160162786	0.2779200539722803	-0.3421117299662829	-0.7346275491274683	0.15090825837824823	0.10482656127951215	-0.09452046420328215	-0.03518991221133437	-0.5963274915058234	0.2711782799318785	-0.7946653956534152	-0.19545793634121372	-0.3245818285505949	-0.22754929378277322	0.09436472213464009	-0.3127814119613328	0.37357762714473053	-0.5000121733823211	0.16074757410071347	-0.3247271011286654	-0.5526488751565636	-0.04073204461312143	-0.3734214370232705	-0.05636908959719249	-0.2547835457597491	0.0040419968650225405	-0.3211306814456433	0.006189961574279662	-0.4139941676023831	-0.2529294603005886	-0.2214048557042863	-0.21506198091870665	-0.804708262449016	0.584423272800304	-0.1529073329732487	-0.14968717385968885	0.16121414450969968	0.15465527806335994	0.2931121678054519
-0.6383501808012437	0.11659254339593357	-0.5975283807993101	-0.35022511347535595	-0.40587068238072543	-0.396741544559745	-0.7847269985444675	-0.6476423097681312	0.8117813427053282	-0.06764684873986208	0.013384611236731547	-0.4001001584589273	0.3027588543733276	-0.385642576228184	-0.7834017249868362	0.11886057833665631	0.13883339306551928	-0.15104332504951734	0.015262368852754685	-0.5904029234560431	0.24717815901618612	-0.9220542671803009	-0.30711453515098636	-0.329921531528505	-0.22077368068378908	0.02871556588491102	-0.3178223820288669	0.398043813420384	-0.4855660187367768	0.21395966763194454	-0.3445639992931243	-0.6096961940472259	0.02078312027248789	-0.3938967621403321	-0.05239291305634812	-0.27881794421953987	-0.015594180171925254	-0.25118832530417595	-0.0022199818629066808	-0.41580693159084847	-0.24701407116992052	-0.24583459914062195	-0.23951866318103815	-0.7654308777123455	0.5349875371033141	-0.1195948730508164	-0.17169786709732177	0.16235645330543377	0.2235615862904805	0.3306399697304905
-0.6063981347489218	0.09168301006362856	-0.5303931993232267	-0.2668564979640541	-0.3359343596611431	-0.44143151103477934	-0.7300259461777399	-0.6029042331470734	0.9069453587915159	-0.15853335814419509	0.0625500891029907	-0.3919233167834717	0.40975532430782613	-0.36265846734640805	-0.7923009807506447	0.0938119192766401	0.20387103719103475	-0.18670891696393443	0.04377972969884269	-0.5613908227480742	0.26864302355976494	-0.9989131272482915	-0.37396136106864486	-0.3403580182841049	-0.2559812059366	-0.014947035908954345	-0.29706578413854423	0.37953326288257205	-0.48970405399843064	0.26013420907020507	-0.3307266175351048	-0.6359357436001474	0.024490659073310078	-0.39581415453171925	-0.0492122538220094	-0.2622321728117339	-0.09738591621379959	-0.20992773851207974	-0.04785478891834218	-0.4248290933078104	-0.20976838694779948	-0.2951794293209445	-0.2438659296886546	-0.7806234538384402	0.5002300067621974	-0.07074213748586528	-0.2140714627061541	0.1979104397994331	0.2435852197939195	0.3520667698596395
-0.5766137477184856	0.06481913834487908	-0.43956921458303116	-0.17286646154819438	-0.27123634908697286	-0.465420545559745	-0.7064590274416588	-0.5670045848582007	0.9696731711014488	-0.20622845079208604	0.046346291515907204	-0.4199527080770956	0.5179879123436492	-0.34979729380312985	-0.8101675304021635	0.04642414581141587	0.2678529565338919	-0.24801025793276327	0.043449220917305464	-0.5761788809139039	0.25732232578684	-0.9930976001783876	-0.4290082192989574	-0.3699660272782754	-0.30690208781169365	-0.037472113355707715	-0.2967474783815281	0.44327644666050336	-0.5108741299344184	0.3232314641161743	-0.29705694960593965	-0.6171439097972541	0.05694898958516396	-0.36656461258810064	-0.05492582211236878	-0.2664278416074487	-0.11134210143400383	-0.144327281611062	-0.04314368686523103	-0.4065537560787	-0.1756685311083292	-0.2551350201591529	-0.2357592039359056	-0.8013117701990604	0.4866952673006571	-0.05585971150801491	-0.2244258934928177	0.18458050566338494	0.2366823238039021	0.3459623460390607
-0.5338367497292242	0.052187327581766266	-0.4239079027803208	-0.11415845849882914	-0.22708143353715746	-0.5061114683626066	-0.6620411493504762	-0.5553016997775699	1.0032935699848182	-0.215776144536645	0.02639922773552718	-0.48671138414558524	0.5308689075290242	-0.3832731046050631	-0.7666220407504656	0.05326924430321076	0.2991361433184846	-0.2762922258636164	0.04082017379144532	-0.5417609832478482	0.23206025515675993	-0.8780598222517282	-0.4385501858390521	-0.3500325296507275	-0.34716098833383596	-0.05286613353376897	-0.26448273651992377	0.5004625654976562	-0.5522271283801968	0.3430097086458451	-0.23419225657196518	-0.5674769858157752	0.12440456638658837	-0.378376811181342	-0.017849385860674225	-0.23454696257759577	-0.18763353859690732	-0.09805525916106837	-0.053818435738693646	-0.38810547409581364	-0.12326339919214338	-0.28425203233760354	-0.3053461120382827	-0.7882522380003196	0.4241304350711224	-0.01687574524647048	-0.24144324224639763	0.23777581749622917	0.24348350865040436	0.355980336215274
-0.4946175267322359	0.0786240090278512	-0.46354148298514763	-0.09964636785741235	-0.2617068481916877	-0.5345135651987457	-0.6382325259617432	-0.5932339687534361	1.0059752731593492	-0.19071716640645536	0.12171718612282803	-0.5388262499510554	0.520568269894101	-0.37406447625157396	-0.7353276657838348	0.03512801598291665	0.3348883567865906	-0.28646089187717716	0.06852975268545587	-0.5368775325624559	0.15675441780595492	-0.680297367640829	-0.39206875288788295	-0.3489311452954875	-0.33213677790519053	-0.0738845038605647	-0.23660139396488958	0.5096929125399637	-0.585903494736759	0.3277437778656641	-0.21136246913049517	-0.5557532839309595	0.15784754051736322	-0.39285870852129334	-0.018361212840932666	-0.25571681570723714	-0.21104858381921296	-0.0762132146095085	-0.08255155707781245	-0.3691939021520884	-0.061903867428735014	-0.395604849491215	-0.30001823815438844	-0.7534060213004272	0.3871306894846941	-0.04329466909803588	-0.24805746965893977	0.26471601614208107	0.2657148722689612	0.37626547672364197
-0.43008387948917043	0.04034250638514186	-0.45355714998110874	-0.04131319107067938	-0.22334777942784342	-0.5369516749617542	-0.6158755606939662	-0.6095303315285812	1.0725945603191143	-0.17633861723402838	0.18762394966190593	-0.5222319096552523	0.5331467332312961	-0.3613929540931497	-0.7293267904840608	0.035435860962476584	0.37159759414051463	-0.2702726563495164	0.09709796103639559	-0.5195734099454955	0.20025779335016441	-0.5412856179235676	-0.35616140136622343	-0.3570295065025283	-0.308770307562651	-0.04969700466960998	-0.2441041776377479	0.547913776040306	-0.5678728162050046	0.2924399345052044	-0.2775164526165288	-0.595618488215198	0.20820010886075196	-0.4089962650598074	-0.0490412218310871	-0.2545691094567859	-0.30074222322715183	-0.03477283037197759	-0.07590540117000479	-0.3649018425693729	-0.042875888043555625	-0.4853682574424286	-0.35093181886134545	-0.709031948422892	0.3368804738909031	-0.025964086323124413	-0.173919693973212	0.26647894940163874	0.1806723902736227	0.39754433801020006
-0.35203966359150723	0.07938929641471223	-0.43696045805182493	0.0994992285181702	-0.2552072281709127	-0.52594358847174	-0.6043752819248901	-0.6070334619104008	1.0800731488573387	-0.17234430039359333	0.11306758569322631	-0.5860873179228345	0.5879871283909843	-0.3550372913254033	-0.7141436033793738	-0.011095798158763628	0.4009517406121786	-0.27495208849176683	0.11766693237405912	-0.5257540349243268	0.22463776777490735	-0.4786582655902108	-0.36381089706845776	-0.35493294432609734	-0.30511220611958706	-0.037363863239021425	-0.22912416153038198	0.49570842147130173	-0.5820443964081659	0.2817511144966126	-0.2752832105054249	-0.5206131959366467	0.22536951501401475	-0.4068521515873563	-0.01949907612762116	-0.24340223783077822	-0.34957066279334287	-0.009587807736115308	-0.11048969592180406	-0.2955674071219917	0.02874583823578548	-0.5242853790694538	-0.3373871794765114	-0.7115991402306465	0.23634490827640103	0.02067153653114697	-0.11082057949613397	0.2679840386810576	0.11157013852002406	0.3651720100930703
-0.3303084876670032	0.19078087334212912	-0.310203840266453	0.18871997019444248	-0.31661487037457164	-0.4841402519519657	-0.6220926620257875	-0.5667214066245136	1.0429884038128798	-0.18681827693080846	0.08871720502994002	-0.5946586611654848	0.5891431951098	-0.39264445852950536	-0.6655116097532876	-0.025037868307449605	0.3684354173063029	-0.25250771215837003	0.12494390369341837	-0.5206769080542746	0.1739145175507139	-0.41069849937806485	-0.4202871679293474	-0.36706613695599344	-0.30107693837273725	-0.013476282830142208	-0.2479567499675563	0.4838350548459068	-0.5775851292108101	0.29475967256857344	-0.1768349368015541	-0.4378388838949469	0.2125794083578704	-0.42089644798001274	-0.001576671868517003	-0.21911024607623228	-0.43289313268875435	-0.00025820191922896194	-0.13410783342572102	-0.26477692909786554	0.06356454809845562	-0.5593007469481017	-0.37137831840165425	-0.742675809465989	0.20949422101187296	0.0665755577168212	-0.12781870829404027	0.28239931608234453	0.14840602574563247	0.36096840574340927
-0.29438745430656044	0.15689006430403188	-0.14263262891597228	0.27453503238765703	-0.32742510145851755	-0.4601344894011814	-0.6687387995775126	-0.5451617407174784	0.963858338323863	-0.20564597207194923	0.07619283894663582	-0.5476228656763643	0.5690534169853285	-0.4855648569514844	-0.5966522308046545	-0.049566243910275025	0.3572072532568952	-0.2630538523647382	0.13274784006305967	-0.5184293520246522	0.1631145477116346	-0.3990704824068702	-0.4365571199793571	-0.3567722381216408	-0.2786000910372197	-0.009209003738037042	-0.2950546726833006	0.48281114972882105	-0.557100550684469	0.3037463278360567	-0.1593889856866816	-0.3506052616105383	0.2783955635583071	-0.38099373951176646	-0.014273646957276837	-0.2465661847914804	-0.4257254222729202	-0.06166007486915219	-0.18132493682997547	-0.23237945347115216	0.10120382173890227	-0.6739065596898401	-0.4664833048185269	-0.7111337960953678	0.16082026357130327	0.0962311474444821	-0.09338551703924314	0.27779859994834427	0.07060447971728878	0.34619301383967904
-0.2894153030302818	0.11850233520314579	-0.11907596317267173	0.3328897045873008	-0.33530599070149597	-0.3892714355302895	-0.6995425558426988	-0.5526046993884652	0.8998926201136218	-0.19005661075149163	0.09596754906531871	-0.4926080287404641	0.5873768665529022	-0.5412400647631693	-0.585294007460344	0.035386249581473454	0.3360465306014115	-0.25711487307086617	0.1339323558010849	-0.5309365803211147	0.13717057720716458	-0.3825911309297347	-0.38056993912501363	-0.2777889922243781	-0.286790935491377	-0.048544276724529156	-0.31894001850457004	0.43787412690503036	-0.5345473609244082	0.3422782674748092	-0.193056256500782	-0.24065153709511264	0.28423337157563405	-0.33662986242841647	-0.02946066735494975	-0.2307154309001203	-0.41525541717279524	-0.11492653154675	-0.16850808078315005	-0.19986583976161232	0.1141470434417626	-0.638622340308998	-0.48127181123037266	-0.6937496830640202	0.10657749946378355	0.11889600324424669	-0.03440203573711483	0.19156627861367642	0.08236557856225386	0.3315918393887374
-0.25972917027000403	0.11994495903837532	-0.1222450705182692	0.37545465254064136	-0.3718416469933502	-0.32093431355795066	-0.7228034106990915	-0.5659630879891113	0.7326448830742628	-0.11715258268588555	0.13612595224068064	-0.5072496412231642	0.5873051321971484	-0.5184701917050271	-0.4858521460305843	0.0955203317045287	0.3328268823589139	-0.1790328284714777	0.13796895431125084	-0.5248346093243403	0.13906525364766606	-0.3246136159472225	-0.3933026003807987	-0.2475759449431429	-0.3155693648982271	-0.029075810099501047	-0.3435052201055358	0.4292540786332739	-0.5380638165354632	0.35930190057024836	-0.21493448738897958	-0.12607805896938623	0.2165725869772376	-0.29630297264072636	-0.06595971201321323	-0.19231784610977637	-0.37970235959662557	-0.17681772533509021	-0.18904853685899017	-0.18090629774019687	0.14388373443359187	-0.6426282157374168	-0.6087048041756915	-0.6984798152100555	0.12723334845441153	0.13512076121951894	0.009241358276565772	0.15584589280691336	0.06335756074185245	0.2730606149432798
-0.2703018149453028	0.14312631354035393	-0.05392503766262918	0.33521926996150997	-0.42498338115512074	-0.2757560978293464	-0.7590934335179611	-0.5667867554476704	0.588331654729248	-0.1245252761031207	0.10672497094278188	-0.5060870154346089	0.5533841385806499	-0.5650143877485062	-0.40728795737681817	0.17072482487242735	0.31876512800528195	-0.15282358901119028	0.08356674662026624	-0.48798497216597514	0.06900982785628498	-0.2741196030716511	-0.41261130824835635	-0.23629037084351023	-0.2631504534860495	-0.05203298269542177	-0.3949379116129324	0.4261074042789583	-0.5379576132248741	0.32831455274870763	-0.21774373802651054	-0.08249699463729925	0.185356353314648	-0.2864513514066939	-0.08572835937961565	-0.2129846505538504	-0.3396029706593196	-0.20840845009815506	-0.20106401987616246	-0.18323032176719128	0.18107649098332268	-0.6204614153586743	-0.6953353370737116	-0.6741012418660353	0.13473774264081478	0.12222895645880365	0.052051887544382044	0.09852657638474542	0.0054779370734346355	0.26841222078398713
-0.2721371076706043	0.09974479868521116	-0.03366248903565304	0.32543213977055363	-0.5204703282629269	-0.25572010490555297	-0.7077033058310518	-0.4960983888636162	0.3997364350516199	-0.10124843499326779	0.10638026361938821	-0.48030595340694165	0.5156633033658824	-0.5757168134296142	-0.3417336611392603	0.17787395208370613	0.2771433346212831	-0.12563140883257734	0.07065841413857024	-0.486576720697248	0.010707509414448391	-0.2535479109482014	-0.43540061494406446	-0.21678983432073112	-0.1970102593890239	-0.07949255829281059	-0.41828149886631516	0.2885185155317468	-0.504809826388773	0.3083819345329431	-0.2779261994849627	-0.03500297597745444	0.12938757778755955	-0.3231915681776682	-0.12327361786529194	-0.2351498118066789	-0.2883613157469156	-0.21403171973752286	-0.2569696940229694	-0.1864948117909859	0.17887085052659707	-0.6801502742116623	-0.7238314531303681	-0.6935066122447539	0.16219529727943077	0.1148275786571856	0.1358470502910047	0.07805646272890529	-0.04471052924272543	0.243974086582634
-0.27081006851562794	0.10083219210654053	-0.09200476834887232	0.3177381254117884	-0.48317605926342794	-0.18623293115820977	-0.6552891513317238	-0.4527176617569119	0.36335504563233667	-0.11479540284396635	0.0563083331619819	-0.4484787977227285	0.4643420501515118	-0.5639116000662046	-0.27955401223305004	0.1544115851291104	0.25347885757000455	-0.15461984103268353	0.08086489511245828	-0.525739993092732	0.07788515825542135	-0.3232708620098501	-0.5089695800126366	-0.21961549305485217	-0.10338846812743059	-0.0912632388423095	-0.40690098935683555	0.24757661930169417	-0.42448203566773196	0.2553175780422008	-0.34537989595557483	0.0373046005154331	0.08510986784765551	-0.30589619036403143	-0.1409117678014767	-0.2904487535073039	-0.30626766585427745	-0.2091098692021478	-0.30830613598315926	-0.16445508583373952	0.21922002099345658	-0.6539297813298567	-0.6855585143832397	-0.7656141557097597	0.14842419894587594	0.07970534926799114	0.11665143989439375	0.007937891060046259	-0.07428154846757011	0.23434832899565777
-0.290755685357749	0.09320102041756717	-0.09204424511857592	0.3455075119659518	-0.4406560454977094	-0.09608037251566222	-0.645945621770926	-0.38587670713631345	0.2942254183049009	-0.16490220525651383	0.020218753096456245	-0.42637242438780776	0.48788963214898934	-0.6101081019041176	-0.21808091307505012	0.1566173834537296	0.23108874652856212	-0.21057766044774145	0.0507030797344582	-0.5581061067095866	0.16246502720760972	-0.4333947316218912	-0.6075498225222911	-0.21002786767193582	-0.0693496094781358	-0.07899696158176571	-0.406362726005516	0.18707347741769956	-0.3681885226375236	0.256693859061235	-0.38247041530103915	0.054803150892353845	0.025103098205309794	-0.30409553864500244	-0.1885596166825976	-0.27899866412266616	-0.3137309867200668	-0.24639567804935716	-0.33938458349358885	-0.1786580159411321	0.22637584230070312	-0.5661017694749161	-0.7162623899447242	-0.7865689400808052	0.14845294529517455	0.041440806489208275	0.14938174307649224	-0.0069855788369798996	-0.09072584717055163	0.18178624219235617
-0.2990466475371504	0.12521744646784763	-0.025654187670635775	0.29238965973670544	-0.563635848323554	-0.005737532579431648	-0.6489504825710541	-0.3383858113397037	0.11665497834478958	-0.21524323847354315	-0.020149027860521796	-0.3611313156293312	0.5116929627191549	-0.6682444461749345	-0.17390301778452222	0.15408720302254866	0.2056076732240469	-0.23276453802908842	0.06604862557370919	-0.5587582690373083	0.09737367302130988	-0.5028978947228323	-0.6478628706028975	-0.23177580224663333	-0.02059566123680471	-0.0970867588592613	-0.3968849039228789	0.12408268678839234	-0.3465441907280061	0.3220117994385171	-0.46672410345849275	0.12007877346448667	-0.015107015804945329	-0.29778821265552513	-0.1930490301953811	-0.345379512121708	-0.32412118823864366	-0.2674698202554721	-0.3937322453227779	-0.16558490740036494	0.24393820632131388	-0.4613704217328262	-0.7171148497661471	-0.772382443174559	0.16760759604464132	0.005998871268170974	0.08884785201667825	-0.04592901439548753	-0.060807813456065854	0.1295862162406573
-0.2945657676116621	0.11152908222287519	-0.009605784209450106	0.13539791154254396	-0.5620774933036319	0.046511410562218004	-0.640037444728884	-0.29808737039197414	0.06681775640170244	-0.2579265354953956	0.002122895312080042	-0.24513356930229618	0.4642983857610532	-0.7427530901214711	-0.12850283504377152	0.19779610177335666	0.2321044912011101	-0.15700843117284974	0.08321890346207414	-0.5040698347789332	-0.004627988646568587	-0.5087247366016941	-0.6802321008816111	-0.2479405497148254	-0.0007307305817540021	-0.12050641940891298	-0.38654197958249364	0.10026844301892335	-0.368963566476974	0.3172772780518048	-0.5076104755366451	0.10734720626405243	0.00202429717681048	-0.2948830145749466	-0.161029529108133	-0.37603311419749524	-0.24295779862201083	-0.26735159298175976	-0.4155137432037108	-0.2155621541296966	0.20526732422990338	-0.41194191167187527	-0.7259667814085398	-0.8103976794325822	0.18390517907768295	-0.02463666406723875	0.012108975663094879	-0.08928577947452106	-0.026682229054706914	0.12345454052802243
-0.2873010166983569	0.10401670141186206	-0.07382242616985554	0.0014801456448389704	-0.5356882819765358	0.07335780099726126	-0.6431881864436291	-0.252988513809728	0.037689881720588625	-0.28244393234750037	0.051893526034963756	-0.18350231471716588	0.42412818616721093	-0.7804976960452147	-0.12610841645261267	0.19150181681936873	0.2792997618104797	-0.16043611521704826	0.08353438911717681	-0.477037767935907	-0.06409149413531638	-0.505589673537236	-0.6686249744601198	-0.27245245284535546	0.02440926766834279	-0.1376285615214712	-0.3595107701163235	0.040758511411880236	-0.35300436286088516	0.2913729211713735	-0.5519383394534437	0.06039481436918361	0.06328814147888825	-0.24443360868965486	-0.17030727437010382	-0.4526489125310499	-0.20435759302367984	-0.24081788043834176	-0.42145182788595575	-0.2521948826681778	0.15476758851978895	-0.41844622925051567	-0.7084802118037283	-0.7596530713399557	0.1475969428938334	-0.09099889930551903	-0.004005035173817767	-0.1519133838831654	-0.08464711059342397	0.09738421264887728
-0.30464107585776423	0.132334619165646	-0.1841698666820345	-0.08555075084114362	-0.6057502784880476	0.07452144429324252	-0.6511501379306883	-0.21873347757034273	-0.008332595077230808	-0.33471458123953884	0.10437457767475522	-0.15536852885840727	0.37231414911766325	-0.7311959454522008	-0.147794478091759	0.15167405456706834	0.2696370689476638	-0.10815074014407325	0.10543117370653829	-0.42898104787321323	-0.16080492803883112	-0.33844913248590014	-0.6639565239255922	-0.26999942086580786	0.06822025593930725	-0.13879732652087512	-0.34440420306429	-0.00469746479269359	-0.4206652957991356	0.26747785387712175	-0.5535523969305168	0.11936757885431797	-0.018495303165304077	-0.28017582892622855	-0.1120492380883252	-0.4522267832050906	-0.2037506362062814	-0.20620300445642412	-0.3970617138112088	-0.2966770307611679	0.11839376741014243	-0.2988007359265259	-0.6236980680936643	-0.7359517166956026	0.10554103386961937	-0.14293715466444148	-0.04528437463962145	-0.16033378874620852	-0.09661013597330796	0.06631705570486457
-0.29448206952967504	0.13076292447263183	-0.19396778160692024	-0.14599450848305842	-0.6964204918979123	0.07287791575660037	-0.6635428646480179	-0.20119821002281793	0.012656815606402538	-0.38320407571638426	0.14794941343308624	-0.15967507939275888	0.3759154217021778	-0.6743594155801725	-0.13902693715755526	0.14019220008148012	0.2513011909473171	-0.15152634643397883	0.14570933129982522	-0.34021274314847616	-0.1817166852782003	-0.2783111059172664	-0.6278621442791301	-0.30209564557857255	0.0997209614817964	-0.0967493340630414	-0.3395577839823582	0.004883732221497916	-0.437821477963368	0.2356415569683903	-0.5931762884077905	0.09441517874166541	-0.12596522102124985	-0.3247596668269875	-0.08512403694507362	-0.48462284882445206	-0.21688675532653479	-0.1922080730641029	-0.3746258251947384	-0.32458930412394293	0.09757587037683488	-0.28335402767576257	-0.5818885354141938	-0.8076433100955539	0.11383116160352647	-0.1969545791711403	-0.0983583602372469	-0.12046841104941242	-0.16081230381286532	0.04765729590127402
-0.33483182314132376	0.15589519070111324	-0.16148388302607222	-0.1975284174734388	-0.693155258285787	0.08879254131942571	-0.7144524434397146	-0.18923801395099965	0.11971009941486879	-0.43898199009350913	0.22684142951378333	-0.16378273080827516	0.38266884742648727	-0.6290116622238615	-0.15819537014142593	0.13460773950185195	0.19583628443686407	-0.2885340752925353	0.11000051539253794	-0.31684338760159825	-0.14257461761240145	-0.2187674288401582	-0.6100925347093263	-0.3011804616149437	0.1200230985587311	-0.062371062835670454	-0.2887818689780925	-0.00519298912693715	-0.42273576079773356	0.18326732667153087	-0.5066099253158197	0.044832183263008044	-0.20410575552711485	-0.3520700220963925	-0.04396778976396879	-0.5045087814483021	-0.30152575951864813	-0.15390369078182692	-0.3424277560352228	-0.3374844184290726	0.10433136601654398	-0.3091549257275551	-0.430558809304929	-0.7935452025781318	0.035701778248070346	-0.21615900915696779	-0.15629755728109854	-0.09300952625746609	-0.21602051421190654	0.029486123590976344
-0.3687962622083682	0.14446613757734839	-0.19703161756664406	-0.2799995994957139	-0.6853292085156504	0.10001600114184858	-0.7058354580419183	-0.165193731330126	0.16705744244483736	-0.46554921631392937	0.2881546487951944	-0.18256276363095328	0.3211218098179804	-0.607792950183818	-0.18133596474988298	0.11889746885073253	0.17017405125840068	-0.30509484561240996	0.1574863067985681	-0.3753395129098825	-0.10601371736624765	-0.13282111622723186	-0.609167193380238	-0.31688038601815216	0.15755915113458568	-0.04186898219324097	-0.27772228061181853	-0.032891142642988355	-0.4271115910234661	0.1249166642742334	-0.47459624335003775	0.09073769435495331	-0.2617882520299564	-0.3472928363803144	-0.08461784993153994	-0.4592438403391622	-0.3808469227950654	-0.1581252720805933	-0.33379286578269396	-0.32329537439679973	0.11350998673043906	-0.26863354124617694	-0.40279814878048076	-0.7585664017950029	0.012578534275959199	-0.22995222729902806	-0.19188907119783627	-0.0748435184008954	-0.2621465177959116	-0.03333630057146582
-0.3941228166112545	0.15225607784359557	-0.2483185208723957	-0.35535176945458746	-0.6822456306573151	0.11971847905089113	-0.7444023672928696	-0.18315921196344379	0.2664991395605001	-0.46673896008272137	0.29917506959346896	-0.202262567516977	0.2610354500331592	-0.6314010355355156	-0.2000955147776135	0.14155333284234736	0.15424322675700924	-0.2540045455148744	0.15574824663272505	-0.429713092072745	-0.10007729810186546	-0.06854584230494873	-0.5494458610940024	-0.32245679398418636	0.17599329718482262	0.006985963838641154	-0.31044775227931015	0.01797685545257901	-0.3931854929691744	0.043679662240148444	-0.48648635461873885	0.05458236913476657	-0.27381885396626987	-0.29481382781691956	-0.08268052136163938	-0.45769423460265485	-0.4096456749876959	-0.17209469732367888	-0.27631384203540393	-0.2619018803626759	0.15479357119532655	-0.2638984554294167	-0.335614007331624	-0.7379352785683275	-0.08271561364972041	-0.23716125805336424	-0.23010859372037212	-0.07881311642071735	-0.3054006773277318	-0.06475091913919374
-0.42110271138729727	0.1253488017655914	-0.266214656471067	-0.45994576175201657	-0.6959463589556332	0.059413945976147096	-0.7549143743756586	-0.1994487675695107	0.20950431500994854	-0.4638253271656053	0.36447795696971397	-0.1748045991061963	0.22220845026010005	-0.5720448348263133	-0.26796027230600256	0.19300415120309217	0.1074102758955338	-0.14820843406878528	0.1412601746252933	-0.4138649310985823	-0.17784300105199466	0.0825390594081859	-0.48243601255592755	-0.35491125107659	0.1546888560944624	0.03892518016684508	-0.32680356999474697	0.02773692208038852	-0.3918153136444079	0.04647013279791422	-0.47570214046977294	-0.033669397411826105	-0.23736852419020446	-0.2846164241419416	-0.102890073126738	-0.3972811893747574	-0.3682253681766742	-0.19157731853750187	-0.21741356340936738	-0.27518832951211286	0.18401157099772616	-0.24502146978627884	-0.33162193241626736	-0.6724192437904739	-0.056173151130450606	-0.26989781498216037	-0.20910758882080277	-0.046107406451515204	-0.36218241894703357	-0.11947758479724109
-0.40542205767945205	0.0581360092396291	-0.2791608437797625	-0.5195485113637955	-0.6189917262013142	0.00902704120838976	-0.716193002979816	-0.22294711523024713	0.1381802181319676	-0.45487622325472	0.2851773988761049	-0.16822114816174488	0.17020104233851932	-0.5355287484289044	-0.32288688274755445	0.20451526368260517	0.06579710322277825	-0.055220708301390406	0.1485521690710861	-0.31435716481644976	-0.2220381835913771	0.2713926442767698	-0.42796675909325765	-0.4365602357842553	0.1436807005748753	0.05100780728916292	-0.34298003489041384	-0.00036161710593730077	-0.40181200741429934	0.06882164374798093	-0.4767338812228779	-0.06914066499715141	-0.12338489808404038	-0.2972804159556269	-0.09140428089208483	-0.36787914006092	-0.3518352861187025	-0.17928941754282532	-0.15073344805048156	-0.2127110904333537	0.19820773505427686	-0.20547555362766629	-0.27257794651707973	-0.6559008268320186	-0.07107973026130762	-0.2739871814962634	-0.1543794057048534	-0.11591866407427809	-0.4446028474926413	-0.1450106610901361
-0.46581568240338145	0.05152141333320076	-0.3499591405111992	-0.5790410969844056	-0.5015861272920381	-0.06138435596541163	-0.7073386035445027	-0.19321612356077073	0.21655833251625115	-0.4783439190941503	0.20837277714262475	-0.1747013034312205	0.16428243817465055	-0.5157581769016084	-0.3317427424002843	0.20798297200608312	-0.037184913783451	-0.023953132679556087	0.14155601465352224	-0.28807342034190664	-0.1842915701334464	0.3168473978385418	-0.4217167466496673	-0.4450751751732579	0.10440966012917494	0.07086077522471854	-0.31942576441910103	-0.03220300225990441	-0.4272833309307484	0.04163238980384296	-0.42707855383633664	-0.06629065667297562	-0.10239178664718691	-0.33365779827733333	-0.08729979510825597	-0.3130009790302618	-0.33976471341121656	-0.18176267775153737	-0.08943032844239239	-0.23485180602784114	0.24592732448189553	-0.24313389076465114	-0.3278694377121611	-0.6752542034526068	-0.08750986590500516	-0.28931576157195155	-0.13420870289039208	-0.12203946041677442	-0.47221443145271547	-0.15757183676430314
-0.5497794148241585	0.019953879735212687	-0.39724902088452774	-0.5832528544516196	-0.47104853834226057	-0.129135997034113	-0.6988932427521396	-0.18406592688476747	0.15749052711404757	-0.4442664353332293	0.25766209430654785	-0.2503884620441372	0.12613327608204913	-0.4612132679299064	-0.39723815949215746	0.16012961481144156	-0.14180673999351293	-0.07454819287537029	0.10495390053599751	-0.29920332864942023	-0.20240045792101088	0.2886846756363811	-0.40437166246645295	-0.4588798778720323	0.0909628465556325	0.1040424752697852	-0.30998094200184445	-0.05987701688509202	-0.40378073001939707	0.045505100815113914	-0.42669165105392154	-0.09628236945444756	-0.09906364639973293	-0.36461940221627287	-0.12337443227049265	-0.29671730656499484	-0.4513827233378718	-0.22245742525750728	-0.003435461529893513	-0.2402610634725287	0.2744524529366324	-0.2553081179693705	-0.32956739281398245	-0.6910083121665244	-0.04669484095885914	-0.2809970363140661	-0.1121980096527592	-0.1237784081898095	-0.48667386710504623	-0.18815429934245967
-0.5567421248329035	-0.02654018456648874	-0.4041388137746294	-0.6096572822859455	-0.47503925248052126	-0.21983012551252643	-0.6708969789908343	-0.1731962392994076	0.10827737343475077	-0.40769296829069496	0.3410825432616057	-0.30455165910656956	0.112385230857562	-0.36345804695045697	-0.43136407618892436	0.1701193116068464	-0.2264086510025821	0.0007711669809258193	0.10645159067890556	-0.29432752145444685	-0.24115324823115994	0.2992446668416947	-0.39174212301114786	-0.43705161048275026	0.05369337210413407	0.11177492207562892	-0.33686583447103724	-0.10340998436588236	-0.4053879293184073	0.07846901159602561	-0.49781055047707284	-0.12513797350034717	-0.1385995230678656	-0.4011714818587421	-0.11718738877360449	-0.24975171024807893	-0.41734818179930483	-0.2515302540506977	0.04033714376444857	-0.28672134608496314	0.31666852675691604	-0.285016866446559	-0.3743535703274081	-0.6352788025130182	0.02758732264876776	-0.30047302846250445	-0.13528117641698967	-0.0759723353604628	-0.4735710786169506	-0.24003606212621667
-0.5443487436204748	-0.005347435050366467	-0.3863172454076186	-0.5907184800482075	-0.41890191211476485	-0.2949305974235018	-0.6601704411512535	-0.11072548722753273	0.08634290855656424	-0.34575069401151415	0.3091996692352715	-0.32580749145818183	0.10499659221490983	-0.3172041814220642	-0.34974122495231674	0.19890408928243686	-0.20650605243720133	0.08626829174661489	0.08643038564350924	-0.28480767741915447	-0.2129266529345455	0.1966352811681924	-0.41181959386945977	-0.46409055120963866	0.04344412367731008	0.046714920642573744	-0.3518758612309953	-0.13448568596566002	-0.35254577410342136	0.05758660975440218	-0.5466930535739574	-0.17134092030729497	-0.11673074042841221	-0.3304678821075055	-0.1452851389989005	-0.24376232898103836	-0.38962261917936264	-0.29177948021222455	0.11378227897334008	-0.2396399772034993	0.3269355328794309	-0.38859223640909546	-0.37694159377218533	-0.6535845049072507	0.07767144822438712	-0.30230772337503775	-0.20462805781842947	-0.05604639243014844	-0.47855043739284886	-0.3027718642031946
-0.5758167964160916	-0.03754204741758705	-0.39100182207903494	-0.5833388361032616	-0.3139585834087949	-0.3689897497272912	-0.6091693292366589	-0.0761437068723547	0.023588240850034713	-0.2987719262577503	0.24968531150446002	-0.3455754265340828	0.08987935646103268	-0.2779685878208478	-0.26523983770447945	0.1617769670780978	-0.19412721084361811	0.2707924693961766	0.02849774324065505	-0.26837910430152895	-0.2047101460674873	0.12164577126323575	-0.4467588636344823	-0.4669282994109339	0.035270662266869326	-0.029332273637600555	-0.3222206360058486	-0.19506790088171583	-0.33594936682567045	0.015040126023820339	-0.5061522305387938	-0.1805314669163724	0.0063380363208625	-0.2958496818277837	-0.10970752390426872	-0.2112246544823615	-0.3943546343668578	-0.2966967312780658	0.13775189587622852	-0.21335237462982892	0.3418823075626157	-0.4398156799095485	-0.4030070850112219	-0.6167846227455576	0.07183434229731461	-0.2842111668556255	-0.25128642221213954	-0.06153307247265051	-0.47243729851718114	-0.34625420454250155
-0.5931714117636705	-0.10167427265644247	-0.40759193454670023	-0.603364500156302	-0.2978334934152619	-0.4513324113159497	-0.5801690615335682	-0.01813028911341412	-0.07540970280756351	-0.28114512873323544	0.24842776812096826	-0.3371304556597547	0.05729428526690831	-0.30427393731269786	-0.20364134777326348	0.08197133634379285	-0.20395482166064785	0.47283130660938755	0.02314257647967303	-0.22996871571235813	-0.24589295979606557	0.06730256749454902	-0.4594454626678311	-0.47662721568325334	0.03397288081890956	-0.07594526534120023	-0.30652935417431965	-0.2514899538845622	-0.36166383597642304	0.06535128335851619	-0.5903046567057011	-0.23761314169068867	0.10462549493985795	-0.3019920372042048	-0.09488710134369549	-0.19501650675272975	-0.311855714953127	-0.3165216993720052	0.1320898822855387	-0.20459783545155497	0.3270105939420941	-0.4096287606859061	-0.4251153240400253	-0.5405604734804714	0.11783169521428087	-0.3133443465554612	-0.2358553604668369	-0.04306724603452299	-0.4823601180183257	-0.37452414942332235
-0.5344796480401366	-0.14022305477456296	-0.42616027180725935	-0.5332357155347565	-0.2787013723275681	-0.5119401398586498	-0.5585929882205122	0.03270564956861864	-0.13948028494737566	-0.2522380731008566	0.29557862318606015	-0.29073311535319507	0.04400783502727271	-0.28110368910875094	-0.10450958317744156	0.003855036736994044	-0.20777042341951008	0.5804759237358927	0.018387179150918843	-0.18298960451670032	-0.2778749579622191	-0.07470092889329655	-0.44701785290919077	-0.47435755945345487	-0.0019219608334631586	-0.07725202660644169	-0.2814218034343929	-0.24784680687745056	-0.4183170509515956	0.1282438536353862	-0.6450586898900615	-0.25372459065165726	0.18422725048278615	-0.2886075223643188	-0.06184535628761308	-0.21582222276413301	-0.25904485186892656	-0.30018542891989064	0.1745089723671181	-0.2265820171083192	0.3192129043169424	-0.4114242918388407	-0.4102265282374252	-0.5854765812865301	0.1342474576833284	-0.3459204245868207	-0.20062518171676583	-0.04732317079973315	-0.41687010761161647	-0.38268414453042177
-0.5228225673460553	-0.18540699275875863	-0.445629995309369	-0.5102248760137256	-0.19487124066570413	-0.5335872507690618	-0.5583555741829965	0.07636274773993064	-0.27358462610007556	-0.2509330729044627	0.35562536222744706	-0.2927451832348993	0.024799661738733755	-0.2570624493595465	-0.07127884756598382	-0.08947160345081236	-0.1759037769029625	0.6021403947122475	0.01058902090682919	-0.16078328493768348	-0.24666668176551915	-0.2081961499434622	-0.5066015521605979	-0.5088250823088181	-0.008166590564198935	-0.11106706096622414	-0.24200226889282353	-0.2853904272905217	-0.4673179569069701	0.19453038323751498	-0.6701943338054203	-0.2959243259126166	0.22716403361143706	-0.305615720141942	-0.07320001929591843	-0.18280712404376429	-0.24026414674627983	-0.3023168649154794	0.21252114983905956	-0.2754060884174126	0.2978185768152316	-0.3644954193549772	-0.462282293672431	-0.5760488130932921	0.2140361442010902	-0.4069832141354358	-0.21226991219433033	-0.025736232927591564	-0.4082366264297345	-0.37346424547871093
-0.5219722433536983	-0.15142937500215142	-0.47119010711509535	-0.5047233937718624	-0.09562893215724962	-0.5100101438798708	-0.5987202511758619	0.08816637892293097	-0.31704305193703003	-0.2881918819304781	0.3901420555432661	-0.30677910945949916	0.021245172429710493	-0.3084802177187615	-0.042489126035488135	-0.17329193978632565	-0.11617349239488195	0.5255601878620684	0.002178381354296964	-0.17427404552797082	-0.21512011363964006	-0.2983108408883083	-0.5343114668407247	-0.5038039989330594	0.0032509813797521325	-0.1302233223562672	-0.2872283102973988	-0.3614065266124613	-0.4718000714526827	0.20279720137607077	-0.710702774759881	-0.31595617065792314	0.22938593872348584	-0.3398022725423636	-0.05938069082896239	-0.18680993503241042	-0.24563346659204366	-0.3224761308178478	0.2663217819127594	-0.2715293487178479	0.2587300472725905	-0.38581944379309363	-0.521139629872158	-0.5994226070614165	0.19298583141730602	-0.3890027487333179	-0.1923208795353059	-0.04647918149264723	-0.3625817847605406	-0.375769950203033
-0.46363468020900644	-0.08536222911651835	-0.5695377062145124	-0.47158687130652827	-0.11985426928512917	-0.506885139556701	-0.6070640674100096	0.08424953383486986	-0.3413164939760276	-0.37239351853390995	0.46658664962786844	-0.2865474427363678	0.039561344598873845	-0.27368504203577204	0.01174947068519756	-0.243522573986948	-0.07297735723735957	0.5732202042308823	-0.0183247193520813	-0.23276277391004324	-0.1914991213217227	-0.38699410341934415	-0.5661072556680545	-0.39946598807190126	2.162356097477336e-05	-0.16952186531511435	-0.3099015391181708	-0.3170141314996148	-0.4887411601842938	0.16308008425581735	-0.7442427601658548	-0.34686297395988086	0.17849191663487793	-0.3177583644585861	-0.0658624225872115	-0.17805041435476343	-0.22915908497609966	-0.3391889305713899	0.2792587800086873	-0.34873845112904767	0.2397213143137348	-0.42616151424455245	-0.5896567844731415	-0.6577154089908189	0.21108964339795716	-0.4155124968119435	-0.2626018507824914	0.0135579903713408	-0.33832367703223803	-0.3771675829527698
-0.36225204260955995	-0.06342360995320231	-0.6370320166371999	-0.42023432986258313	-0.11890143344450207	-0.5061323783948796	-0.5668595733822148	0.07630148321822003	-0.4269276618439294	-0.3463517624780399	0.5315307860490252	-0.28418922445448	0.022592530763870265	-0.2780236101362072	0.12626613797740252	-0.3119353963041315	0.015212019027242363	0.6289210448307958	-0.06431050936498253	-0.23156200622157175	-0.20308670726306052	-0.42833267998471325	-0.60016589546317	-0.39765132515340307	0.010839480496721909	-0.2387379211086726	-0.36627818312317767	-0.3080156511320241	-0.47455795513363475	0.08838684664440657	-0.7232238459646858	-0.4242299202811939	0.11392163222020013	-0.2657051415160103	-0.05655929747498021	-0.1697669692428152	-0.1741148456026939	-0.3474313890437865	0.31554679126531626	-0.32636545936890743	0.22344076228629967	-0.4762989124371229	-0.5779842137157465	-0.6401376192104303	0.2074771855027347	-0.39898203222779605	-0.2814668779415129	0.012166832152913814	-0.34526695832923965	-0.37958716165461215
-0.33810211341720964	-0.007125871559829367	-0.6915406629814878	-0.4108300867140994	-0.07553255033875275	-0.4418612121979851	-0.5517165623628177	0.06803621852248763	-0.49188319324305263	-0.3710686892747023	0.5239191376709764	-0.29144739395674896	0.028895797415114777	-0.2586686326930046	0.24320557307905838	-0.3979220962767992	0.0986818682309073	0.7151213842600838	-0.11849002809721854	-0.27592112615281633	-0.18699187672143416	-0.4037700127173687	-0.6152010034817975	-0.39400945790653447	0.016268708242618966	-0.23715555530500917	-0.4004671863345715	-0.2811432320477723	-0.4449522174752725	0.01659384439975513	-0.6894902689853379	-0.535344080836043	0.045111801894271816	-0.22789054732128733	-0.07186193719050735	-0.17117496610000776	-0.0817490563262765	-0.3778704693554834	0.2992943838569172	-0.33267478695550057	0.25262796780657965	-0.5250484200381094	-0.6317964363971831	-0.6533076381451999	0.2058657929225926	-0.39325259414485747	-0.2923351222098556	0.0008366879558562551	-0.3849432788127124	-0.3893014878907703
-0.34650588605494104	-0.0510853497250492	-0.7140413251352348	-0.4031924978142246	-0.008827186560768484	-0.39438289291937395	-0.5624373793822174	0.0454091885038639	-0.5505059663587808	-0.44521823034826313	0.46340512870232314	-0.3542159998567683	0.009741684800477476	-0.23743001896442686	0.35101983095420597	-0.4987158853489844	0.1699229261917547	0.6934738112331311	-0.28287330865744875	-0.2981686145574889	-0.19910667855254593	-0.3844588811557326	-0.6614889618115545	-0.3582972012512372	0.03735468335659302	-0.2639071725526432	-0.38645389891975684	-0.2181384155081886	-0.4351488661167262	-0.006509678137133987	-0.6335973958718716	-0.5681301648831432	0.04087720927467263	-0.20160254571532937	-0.10485433253774885	-0.1413319062763009	-0.05742964544604619	-0.39220722496092747	0.33282551851871045	-0.3335003772399412	0.26015235817793064	-0.5016407665723186	-0.6356436488592261	-0.7169207013754317	0.17785886360848804	-0.40425279658260127	-0.2175208040844095	-0.04486016115223331	-0.3726078111573103	-0.3762069537577898
-0.3569293298014811	-0.02144702567393607	-0.7159120853883797	-0.4413065518317197	-0.030139176693925896	-0.3700749804022478	-0.5548715946927001	0.009468697200515113	-0.6603522114133977	-0.5380256802126254	0.464549046338474	-0.3978342469504217	0.019905091493957788	-0.2338196185268268	0.37679472215475884	-0.5344945956593814	0.19360864267653122	0.646286937447589	-0.34252805204337317	-0.3069623270029356	-0.17827683628745744	-0.392445685489785	-0.6783602473173526	-0.32187276651315316	-0.002722381379309871	-0.2302402222831931	-0.3640262994563491	-0.18591293344963483	-0.43389673097508863	-0.07646292788957972	-0.5217473901393376	-0.6198734638896737	0.01613905554306651	-0.2184950521749521	-0.14147097050222132	-0.130606045160162	-0.05153879233496265	-0.4051902730556859	0.31843659097830745	-0.38850438316291225	0.28559902074215066	-0.5000353082911	-0.6256662473872432	-0.7273493494127053	0.1298556543182235	-0.37767931220428486	-0.17047291525570946	-0.07854028151149914	-0.43441079261160465	-0.34765670370153445
-0.3037677045674706	0.06953993352382495	-0.6909561874744969	-0.43412171006627903	-0.09630871312268495	-0.31226396867603406	-0.5513489996661816	0.028379012902000143	-0.7685845750153395	-0.5859748327278109	0.49998240579576086	-0.4367756175260345	0.056733925589350254	-0.2809772548521797	0.37402413124395034	-0.5926327737620636	0.26350511955915745	0.5946546031269093	-0.34230270514687067	-0.35271231562630934	-0.11232899942760226	-0.3291834022110825	-0.6979411209126726	-0.3062692188903132	-0.047804619084140895	-0.19085244087689848	-0.3510252267593396	-0.15696527262255724	-0.488535944496652	-0.12480425447820673	-0.49384917624823954	-0.6624063260386953	-0.07843296259556748	-0.239562758007155	-0.15033121722740356	-0.12807326920440879	0.011083190504252539	-0.4399392653878896	0.33891186360197484	-0.45691223868861297	0.2772422224322889	-0.5476647009185184	-0.6276901430090203	-0.7498561474639829	0.14073295348902676	-0.4237230979899965	-0.09928476210071971	-0.1414032435066658	-0.38967135123404517	-0.3446278505558657
-0.1631330925476489	0.07851664034969599	-0.7177422722948867	-0.4071557145696577	-0.07090432732870607	-0.25528517623427655	-0.510310696096989	0.028231978049893563	-0.8515958847269116	-0.6052685108450612	0.49745965886603605	-0.44110854142420947	0.0952760671960822	-0.33210937544655134	0.3689452597514094	-0.6053485523392774	0.3169760180777497	0.6089437691101743	-0.3723616698900564	-0.39750686794725437	-0.05944732587669375	-0.29621453016547805	-0.7290613563137839	-0.2877895079368403	-0.038970487650359514	-0.21023270370314523	-0.3700995769159598	-0.13664510715702677	-0.47547749137196504	-0.1870955659005072	-0.44159893675833783	-0.6190932932361692	-0.1579167826229944	-0.23623519479736782	-0.1670226987488634	-0.1318562492661176	-0.003952478655636813	-0.5020624187875208	0.37902397071940186	-0.5049416477896704	0.2529099279522261	-0.583602818795136	-0.6953687668706305	-0.8432837314509088	0.16035073986608483	-0.44232385416589226	-0.06793573306637773	-0.21717489453079128	-0.3248200269785247	-0.3264751706008914
-0.1419853771656902	0.08272800541738695	-0.7054682866480771	-0.4089505815477107	-0.06783902929465087	-0.17019389090335918	-0.46206272889455413	6.732180693848344e-06	-0.9083068093705741	-0.6030005617858011	0.4515650704906447	-0.4887882865466883	0.1255115783321809	-0.4130488403022389	0.3293021490331175	-0.6008517258816493	0.32587034319934066	0.6374636081749249	-0.37825535795242377	-0.42826587606237176	-0.03818483239789279	-0.24944172677888185	-0.7547016266894152	-0.3053158457686962	-0.010893441185026057	-0.21972961447788056	-0.3908683586491354	-0.17188288125297677	-0.4187072448310408	-0.22760904863749118	-0.3527202183471888	-0.6990989661518201	-0.24581058426083743	-0.2472011496403288	-0.16798713305876994	-0.14359495103335895	0.04179115908583224	-0.5680760962128419	0.3617593026419673	-0.5541791454262166	0.2425072345241277	-0.5779520359989159	-0.7135239324138136	-0.7735406041369437	0.1264571970233384	-0.45756821127413094	-0.07831579046060715	-0.26109082126442856	-0.36998426195547085	-0.3147325249702675
-0.05729747438337648	0.11654342793677919	-0.6959817995730704	-0.4132523510564887	-0.0742061205893912	-0.09328992870885518	-0.43472149904398394	-0.027966648432583043	-0.9845595109384193	-0.6302977453810323	0.4102372158033248	-0.5508887672298449	0.13491709596269677	-0.4584235194724485	0.34604563349843664	-0.6009445882101945	0.34450857078241326	0.6710762292211576	-0.3893562927616597	-0.36699047901189963	-0.08732620539752917	-0.2410157532870681	-0.7562172509699671	-0.3220982859194998	0.038343229605814134	-0.2222955431697225	-0.36681177132102405	-0.1019974661165726	-0.39119677994688024	-0.23775964412054	-0.29464639107111196	-0.7191781023968926	-0.25023434544730105	-0.26720508258176967	-0.18370713031191843	-0.13869123784106865	0.04886861277493056	-0.6429706175752519	0.34683996073584594	-0.6266278488119977	0.24742373412858293	-0.6074982064223089	-0.7462614539545118	-0.795923917012659	0.06927591720971493	-0.38103229682731465	-0.0760811502809331	-0.28942367722161405	-0.3239853973008585	-0.334925203702016
0.091508011263432	0.08807816380552533	-0.710357923206562	-0.32799482613564895	-0.09662861004759572	-0.06773055076020272	-0.3586417416604488	-0.01940186829737412	-1.0703676183813697	-0.5782538913949191	0.37477959916402015	-0.6305780838029827	0.12105261236365288	-0.423409425215584	0.3629221412188203	-0.6463110159211976	0.3659179197476588	0.7598125609030925	-0.38549881614358417	-0.32867193558986574	-0.1351094571200528	-0.21818749912014446	-0.7771038114089641	-0.3445132879165754	0.029065258746625206	-0.2551726685137154	-0.3146912465034296	-0.028139070413751476	-0.37100208407237767	-0.2627978497283716	-0.19676873448750554	-0.7666281677804827	-0.21145136911013	-0.245707746859416	-0.22292463893143943	-0.11991390044385881	0.10998358927619149	-0.7165203167658506	0.30800596052376517	-0.6861561904833378	0.2616064256867071	-0.5668931420603003	-0.762629518270758	-0.8032381389378411	0.08369221138308842	-0.4314898213666286	-0.0898400758826161	-0.308643547392361	-0.30732271878974216	-0.3137173919911757
0.09047452190324898	0.02327888209812281	-0.6024887465701803	-0.26364024680727377	-0.060788729567423094	-0.03793061826662689	-0.3658242313978334	0.007626677247736141	-1.1302039996576279	-0.5301374311622464	0.3152614113518371	-0.7611163447180613	0.11802833351020177	-0.357024416391159	0.3511593963365678	-0.6963103833659146	0.39606542152936874	0.7778907670793173	-0.35250109674498625	-0.3034422531005817	-0.14683127246614727	-0.19515900876545256	-0.7912159033549229	-0.35234226980827754	0.028369936997982494	-0.25810964808342735	-0.2959196435691128	0.01724417812553133	-0.37299599519721116	-0.2642431518617001	-0.19009746513420614	-0.8029299575572992	-0.2564933011904835	-0.25157283052655155	-0.2338210546433713	-0.11839666245119415	0.16465190882074693	-0.7502710151422977	0.3124767784786703	-0.6914695077726469	0.28027449689962863	-0.5261314767788272	-0.7528499097638752	-0.7072576614266465	0.07356072027465041	-0.4164093576004517	-0.10839245842934453	-0.35378123484584745	-0.2590518066792603	-0.2963102459403094
0.03766224518535703	-0.06586110739135105	-0.5065865140384739	-0.22996096516594253	-0.03843707442830674	0.05238608412926182	-0.4244297435381692	-0.051730475687401654	-1.1101609219969575	-0.5006107173169558	0.22123036030520665	-0.8507451227821949	0.14027326119232242	-0.27125399224695035	0.28391068912876377	-0.7508536444758805	0.45423648174306175	0.8295283007690435	-0.25512928057889905	-0.30319322325143183	-0.12086072188152688	-0.10615098613356067	-0.8025893968693447	-0.3427402952446978	0.041727319386090575	-0.2288910404226446	-0.29931807879462935	0.09640059527832853	-0.36473168723736304	-0.19734727200668	-0.20241667401775162	-0.8424016687449504	-0.19182925804098044	-0.19606309486746892	-0.24806197062299146	-0.10458103045399396	0.18067658039476261	-0.7935572501306929	0.2995167744584458	-0.7741371000766891	0.27707285388063835	-0.5347744130209833	-0.7445077825244912	-0.7426394138352963	0.09488731741558562	-0.4295071671869546	-0.11382145524200356	-0.4054774537709043	-0.2928034530529898	-0.31865485086263556
0.052769142476105445	-0.16161226612731264	-0.36668522851895397	-0.155212010231879	-0.03451833709815048	0.11364097817080498	-0.41720863826456184	-0.12171361955487	-1.0895436503804619	-0.5013220849453793	0.13830909862217505	-0.9422145418631802	0.16272403528660612	-0.24989948044985036	0.26379800910484696	-0.7503104634582268	0.4436917277008886	0.817855717258654	-0.15081758893811892	-0.2409988814011801	-0.14663102780778195	-0.012890629151691656	-0.8308349509750382	-0.3188310577020698	0.048851622618563066	-0.23575360636249262	-0.3030328913818151	0.1317668804837031	-0.3735615487535292	-0.18803356284376913	-0.2480769498115282	-0.8478054180565305	-0.16338674976747014	-0.1702179006208145	-0.260751895753347	-0.11214564192141736	0.20534240625855218	-0.7898902185110137	0.3200533962135705	-0.8327476984196073	0.26209336027270336	-0.5137289230426759	-0.7183935394982811	-0.7340383463963536	0.06547181698583855	-0.5030577188821719	-0.11289633470890521	-0.39516969093695764	-0.26137470970688714	-0.29250958028033636
0.04543161062194292	-0.1599697537955136	-0.2817970147343707	-0.04638207812771207	-0.03570766816540755	0.1650409740021793	-0.357324522813749	-0.23378685127166188	-1.1072963463598806	-0.44476587985283633	0.05385452769693626	-0.9525836694064678	0.20163940346892723	-0.29171878149781943	0.20996393392210339	-0.740833417599859	0.3979344916771277	0.8600005029109219	0.010708986349527837	-0.22518795162228655	-0.14216330295393462	0.08253569004925473	-0.8555110150213998	-0.3346188555837808	0.041240136713521426	-0.18665448324541942	-0.31497146645233653	0.1561522680664515	-0.37784978082529486	-0.19459391357113864	-0.2536393782195733	-0.8611054569026899	-0.14656206912601832	-0.1998640783319728	-0.30471684636330315	-0.15954011084426084	0.15513965909859562	-0.8202498534398448	0.31103890821015423	-0.8694220851834504	0.2630778149791737	-0.5131061056454197	-0.7193365383530254	-0.7108543296454097	0.06861634819525045	-0.4884370669923374	-0.15267395497139624	-0.43077614568273026	-0.36555384420413056	-0.2707333719637536
0.045446166810115464	-0.2485786109941083	-0.2861964814023774	0.058781542611853456	0.007741189171569957	0.2655251795907152	-0.3834929845271909	-0.3838427250155044	-1.1477661502040455	-0.3841211698714962	-0.01600743320463697	-1.0093973895331643	0.20785742059594395	-0.2765841327114093	0.13483632473810708	-0.8063865890325317	0.38945496019795317	0.9017657346227625	0.026993119347087015	-0.2039082277303957	-0.15645359977233084	0.2289226071537728	-0.8906636879626285	-0.35795130125797503	0.06543413142664953	-0.14866684014647813	-0.31376392939078945	0.20151026065140293	-0.3732587086497252	-0.1118308865558996	-0.30137636871617574	-0.8712194395910366	-0.07256201469838233	-0.204774754030359	-0.3183486459366663	-0.20284006017090078	0.14481802122050275	-0.8323516849851765	0.305373060298749	-0.9239148310678917	0.27285596187305927	-0.43724431672049047	-0.8223156348524222	-0.677072685143264	0.05924823236263771	-0.521615225426135	-0.16690184749151946	-0.41945649513602534	-0.2781824761727244	-0.2571560900286355
0.006965670362835697	-0.3438112018589726	-0.28788301673024197	0.11909095392307596	0.061900881047967315	0.3159089478536316	-0.40350012290557746	-0.5196852297223795	-1.1545209218625452	-0.33992094954443214	-0.08705671933123267	-1.0524947626913033	0.12412783300597341	-0.2485824569439176	0.06350423974164499	-0.8444410624356289	0.3254692927197735	0.9338770378566903	0.026434952418826447	-0.14789377116635302	-0.19542120545750968	0.2666388584743025	-0.9201586798519085	-0.3743246202813336	0.10395907333811483	-0.16615369591382387	-0.35185704129765083	0.24937333430795952	-0.2926896044567561	-0.02394509650976821	-0.37138965138392716	-0.8382351485228561	0.06605698433762816	-0.16792391109415217	-0.415355509603154	-0.2289972431644273	0.08629412089283393	-0.8400359351095377	0.2888087948054452	-0.9417382396703531	0.28560479467004823	-0.39139132841614904	-0.8861944051309573	-0.6485515091200972	0.053328081426480115	-0.5127114919889424	-0.18541579012690004	-0.4283326242430371	-0.29591760894707847	-0.25854301667792157
-0.10377538321526265	-0.4069154291154785	-0.24986908066017088	0.17607932393957584	0.05274611655043382	0.349866840264652	-0.43830416268240563	-0.6378971665146224	-1.1273586064466934	-0.3050465853217047	-0.1867575675007948	-1.1367455723157545	0.02513546169392843	-0.20803686396213122	0.0037887921177749083	-0.8721102200819854	0.33787062312529487	0.9676157436023104	0.05266995367213499	-0.09151439957583553	-0.18886196658779783	0.32287312002632607	-0.9030049310541989	-0.3592930061429229	0.08442213327107514	-0.14893494348207192	-0.39681866354269707	0.2880462110561236	-0.255576164940781	0.030961040632075738	-0.4062015095960043	-0.8878323870885019	0.23558190510784147	-0.17081326795989846	-0.47019713604150554	-0.25355492014968795	0.09950779560642142	-0.8178372226022669	0.2539560976035229	-0.9559904022259014	0.28565483537849157	-0.3153155580821815	-0.8900806190227385	-0.5958129404031196	-0.019414555474254074	-0.4897891870643538	-0.23076335354365773	-0.4553013056541369	-0.3554979027651511	-0.24669525660650918
-0.15549594582028575	-0.4495579276433109	-0.25250305846090626	0.19679418466906956	0.08298323088859991	0.3433115451471306	-0.4151334107438657	-0.729593818310312	-1.048806571398731	-0.32661812702962234	-0.25190214484703616	-1.2427983627009969	-0.04600526627540426	-0.06971731899992265	-0.05578272870553293	-0.8988711078299707	0.37170504068644267	0.9699489604621265	0.014738870677801875	-0.01834758066428991	-0.14250244061293862	0.35621799083432415	-0.893951711268514	-0.34088741379193654	0.027020349505262154	-0.1291049964793365	-0.42065025534366035	0.34998061831755456	-0.24630539631673046	0.06888049752120992	-0.5295472380870783	-0.8706013118705561	0.3316850800442329	-0.15363674970722851	-0.5019529686843799	-0.2679423822881224	0.046763922570956316	-0.7986605706458779	0.23314084854303269	-0.9389850096850869	0.2717204227199469	-0.3129653488633596	-0.9305042080382938	-0.620694553357065	-0.041613125210586174	-0.4665129180468389	-0.27290118436289096	-0.4843837080652172	-0.28945147257333026	-0.23637068264466493
-0.1848873157700885	-0.44793825971112133	-0.24250995284137816	0.2560959985000968	0.09893923250753858	0.31666798202513297	-0.3584057578279807	-0.7850749691718611	-0.9665420974782528	-0.4003958731754353	-0.30202769644363714	-1.3244550223263554	-0.04822591241874221	0.008118184856981242	-0.14499335725355975	-0.9278810448501155	0.32898879178811413	0.960968350275792	-0.018651761258287235	0.03139428247168017	-0.03029390734896198	0.4328676794729594	-0.8890843959467369	-0.3259540971903603	-0.026382190584559383	-0.10263829560812221	-0.44952072008221633	0.31530278448796345	-0.2768494198367916	0.10064906347955246	-0.5762541139437198	-0.7976545907583216	0.29692358685015074	-0.14796690649040692	-0.42216182144640496	-0.30015503069237087	0.030631572361557745	-0.7928046096614303	0.19831115726540643	-0.9220553593722031	0.2526298924492136	-0.3149079175208298	-0.9542936872704587	-0.6266270411598964	-0.06137783737294873	-0.5089032480824054	-0.3086733658629632	-0.5230573069003233	-0.3030448677536737	-0.22462122404102733
-0.2815622395117072	-0.4499919712358592	-0.21434985711993865	0.25298588094456365	0.07413808091481992	0.3424197322706951	-0.37894922309834633	-0.835567826532313	-0.9226949078048376	-0.4667017805899475	-0.3632847411982725	-1.4018627132617094	-0.03217509041172019	-0.01896333048769842	-0.18876673100614597	-0.947873159307848	0.3057803378678063	0.9506995964080767	-0.018905998782546358	0.06979172643998034	0.031185334763515777	0.47441058698020766	-0.9115415010084211	-0.31083661393931344	-0.03688818199258529	-0.06182425101565472	-0.49014680338271777	0.2893770104506732	-0.3523217682877197	0.16192531853913836	-0.672026234370853	-0.7256521696223116	0.2900015976388174	-0.15685524060342687	-0.3706531333439576	-0.36795871076453324	-0.03204350795923849	-0.7369053748089966	0.20626865085810123	-0.8970124540775204	0.2417036962251034	-0.32170033297420875	-0.9134842626821349	-0.6193388161137803	-0.140201924169795	-0.4471507407192775	-0.32983709972057124	-0.4941323092445601	-0.2924998153745557	-0.23288341374333688
-0.3337085706207491	-0.4374469691912563	-0.23012082661626865	0.2245420758103233	-0.01022216565118177	0.3602173062396848	-0.3398788816714568	-0.8976124498198421	-0.822842706769755	-0.3811777933601605	-0.41601219473960016	-1.4041287346592304	-0.004602067465269611	-0.08122517772288038	-0.22829753520581714	-0.9578017959420173	0.2993035600295803	0.8982041668256049	0.0030335439358948777	0.09020477714399093	0.032102347528686424	0.4157330317502346	-0.9271343383886166	-0.3581334895282831	-0.05388788384985708	-0.04519654163439278	-0.49490306998216244	0.2550831772992289	-0.2979282832498507	0.1644946029721713	-0.7352399810020065	-0.6635167026346894	0.34664850238003975	-0.13673952115299176	-0.3476321991658117	-0.39058106639915274	-0.0857036047904485	-0.7334484553203203	0.2201565604916083	-0.883298061340277	0.23262900621335728	-0.29905189511110175	-0.88694239683701	-0.6298207577531395	-0.18423174917919657	-0.4693696700508473	-0.32900807896584106	-0.5071219492905394	-0.3369027125272505	-0.21988328795069356
-0.286416728266932	-0.3511499652329684	-0.2636091896706702	0.2097169582183925	-0.023992585779569312	0.33940136911211616	-0.31864176695413055	-0.9422429731694525	-0.8707501766430437	-0.3424652661666513	-0.44230825673937557	-1.4212013119523659	-0.040581525203402455	-0.07615024714668216	-0.29941024086687723	-0.9435925875879271	0.28729828258986084	0.8265295646712183	-0.028575114080161022	0.09734281093890607	0.07097813111880212	0.3636035578123207	-0.9200048807486292	-0.3772672745515643	-0.09094716070694746	-0.06327327647247828	-0.45200941069769424	0.15891666153225928	-0.27016366490541277	0.13962270639389054	-0.7740508159075387	-0.6145702785614208	0.29939174131856644	-0.18598178610832009	-0.31309205595017076	-0.42755177314839576	-0.13476246314843038	-0.7429777199283569	0.22619817183318552	-0.8382251238694304	0.20196271283008085	-0.26132422321587934	-0.8670349527720121	-0.5986258027180487	-0.2537420188032152	-0.5131667512724502	-0.3404388272702376	-0.49853664420763993	-0.31022746938835893	-0.21382655494121322
-0.19705992812858086	-0.3487684365738578	-0.3563181901641823	0.18395739277139053	-0.1006170392078199	0.3179696315341135	-0.3207427381656441	-0.9542821324025861	-0.9241310321086038	-0.363849671094269	-0.4433513155660897	-1.3890675659137042	-0.07881905570526627	-0.07943753781749215	-0.3466411288965882	-0.949448002633036	0.30681482321696824	0.774379893130368	-0.05376311898356599	0.07328800689635004	0.16988897649387022	0.32057826796428374	-0.8823753668129772	-0.4003664048078706	-0.10797042116294023	-0.10080981275301511	-0.45413377922218084	0.025923770747281027	-0.3056522720784378	0.16019344073925795	-0.8425298047515503	-0.44872924000755193	0.29748708274321567	-0.18518801007595392	-0.32713275311106826	-0.4096240890270792	-0.19676894681503876	-0.7516424933307286	0.22768716637791525	-0.7667560199648812	0.16923897647277267	-0.23659084135554592	-0.8460117892348569	-0.6044841994155418	-0.25904252621004126	-0.46542826280388355	-0.3915651906929174	-0.5260225126719256	-0.29735203522106124	-0.20901951583887932
-0.1456414064281185	-0.40667099403967627	-0.3902397011083808	0.13050904856864007	-0.17995033409665315	0.3308784399577244	-0.3965879419217533	-0.9822949945965218	-0.9056788169892387	-0.33528218816256694	-0.41463719552739714	-1.345524043350884	-0.08520965113742926	-0.06817318210718573	-0.3954584827961246	-0.9640413811682296	0.3503906444827153	0.7368183512929818	-0.06502468568313008	0.08654946277405541	0.268237435700385	0.335936307636944	-0.8521883343221879	-0.4229224129267492	-0.11910826333761855	-0.14544636684226236	-0.4790415361516551	0.004985594450046367	-0.2623395214673728	0.12615806741730268	-0.9343135182206612	-0.3636923078873076	0.30279123255289836	-0.154426530121074	-0.2795469438639173	-0.4074810746534408	-0.20079172172146245	-0.7418644392342416	0.18944748587682242	-0.7227611468715768	0.14586996563022403	-0.23478933306828026	-0.8557649324858453	-0.6363537734623921	-0.2827071597606139	-0.47281712097520534	-0.43392725432834556	-0.4745376658468671	-0.2711524412533122	-0.20422902252815106
-0.13787082797585204	-0.41299546607108556	-0.3889885068241844	0.1012349831107185	-0.2058859772837885	0.33580588906280867	-0.46541798993077654	-0.9834154546269266	-0.8911717875129005	-0.372669886096868	-0.4179629828512509	-1.3371999503940801	-0.09990271852684926	-0.07400320616011931	-0.4355410063979483	-0.9129556516882038	0.370328225644445	0.6921726691291339	-0.06842892613295758	0.057171090936471644	0.3477964483308084	0.3821979446991315	-0.8121817439652274	-0.4182684200075125	-0.1388255524832113	-0.1644434216688138	-0.4914892075938681	0.002309523176308892	-0.2014073634971814	0.08905643640212746	-1.08321711931573	-0.3085817150047396	0.27028749686757736	-0.13004192615174506	-0.28285196436453414	-0.36317772526765224	-0.1921257271619397	-0.7417661778396438	0.19012232632284606	-0.641158995240422	0.12101320603283452	-0.24056204940484632	-0.7918109451642441	-0.761844608245209	-0.2808833635995415	-0.4706204949322827	-0.4868308229856629	-0.48022822252482883	-0.3065494149486064	-0.15392689620179165
-0.21643664061633125	-0.3467067295092576	-0.4007021416566	0.08614923363724342	-0.22138955325178222	0.33865383545836364	-0.4918310167069608	-0.9620994853729199	-0.8357575948763791	-0.47516383314548244	-0.4425431683967994	-1.3270890620382323	-0.06221411179075498	-0.0754466639226222	-0.4411367059470505	-0.8631661785477318	0.40831432776508647	0.6324358183065302	-0.10785192114464559	-0.025838694403742514	0.38775597427976294	0.4098288437626853	-0.7892874906963827	-0.4228367697854612	-0.21260879643307887	-0.12928269738773082	-0.4728163143963921	0.005960549594904402	-0.24161664436857735	0.08139271945096041	-1.138635335609902	-0.31035834537685825	0.12519973480630645	-0.15936879743961258	-0.2270346236828258	-0.3801842773454244	-0.21969505460110678	-0.7436341896709913	0.19645406793193798	-0.5752897667208512	0.12832011178672428	-0.2459414703024536	-0.8440032156033345	-0.8120445817214057	-0.3258666091940208	-0.48505335236767017	-0.5495340063758605	-0.4461718298457096	-0.3224223363453723	-0.104745017295312
-0.23362385979993655	-0.2757771531671126	-0.37804686215485056	0.09171788904445208	-0.20119148991072394	0.3842188867840139	-0.46289796864099797	-0.9404513262678578	-0.7455183469948248	-0.5290133711640225	-0.4368401772353197	-1.3436899956749901	0.018142921450438682	-0.07192055298940277	-0.44807899336504275	-0.8448544906106573	0.40051195940094386	0.5885726411842476	-0.1431504901377878	-0.06582808017504257	0.41131317440532145	0.3197715064929654	-0.7824856727587732	-0.43969739602303504	-0.23623658424200839	-0.10366621905785636	-0.45727646101475805	0.06940812295650581	-0.2009578963970597	0.06288269011260483	-1.2170473524815655	-0.32385589578086743	0.014105965191338332	-0.1485206931630426	-0.20889508070482413	-0.3675419760625516	-0.21325479317086615	-0.7562262828553283	0.20989208393476283	-0.5520394274871847	0.13735823358845367	-0.26826965330812425	-0.8111904770195697	-0.8977341946543748	-0.3250984428599784	-0.5024692962582396	-0.5480143485472526	-0.3814080180434682	-0.380897269353774	-0.04978671055478827
-0.2749076354859281	-0.2444346369052605	-0.33851855333589687	0.08668930588662802	-0.23251511130456856	0.4127067147524713	-0.4929265537716427	-0.9177058515072591	-0.7170004734649982	-0.5398883728006394	-0.41558322562604444	-1.3706876389980338	0.08383079875412995	-0.14078507806766594	-0.4728638426344607	-0.8539346454209967	0.38345919305952053	0.5445040889846098	-0.15257692416224455	-0.1326207212052008	0.44216419016109765	0.21883838027624006	-0.814294294787017	-0.41711924271194967	-0.24430940697830367	-0.14269045078911313	-0.4494851411880572	0.08985763462356577	-0.13506809876051212	0.015297516377657711	-1.2479108397626688	-0.28557036668148245	-0.0932223121104909	-0.1635232317038335	-0.1811577243532296	-0.3620907085369101	-0.23608423746379242	-0.7775166001295599	0.23304499052513358	-0.5097171952606742	0.1380684267198078	-0.2722097802589055	-0.7335623098500755	-0.99672641060535	-0.3266874771684419	-0.5463801923007189	-0.5375433166961676	-0.35798019408056436	-0.41518888223939976	0.006202301674574889
-0.34509514881797554	-0.27505869679944694	-0.32552302006507206	0.03720955229253732	-0.23840464218997867	0.467842287849381	-0.5544925903557021	-0.87479073476556	-0.6983257422023958	-0.5027547347336323	-0.3968349773147993	-1.364779675834514	0.10639593196628247	-0.19607079812786166	-0.48776560922986806	-0.869150074348773	0.4508356736266176	0.45256468600130495	-0.14472329591286198	-0.28062966418970653	0.35319619161325705	0.2436269003503649	-0.8310353659332355	-0.394359860378931	-0.2619028770130345	-0.14286000383926462	-0.44436428734326067	0.10858599161900026	-0.07914504842260175	-0.012978517485581532	-1.3086527542335626	-0.2825148211537606	-0.13437826895506927	-0.1706065754211517	-0.27332295858498146	-0.34223444634491773	-0.26156967982989104	-0.759990530535621	0.2724349672410399	-0.477010438869912	0.15130708106674243	-0.32673798133078885	-0.7002146945156145	-1.015178995366305	-0.33088284714666866	-0.6103213586693075	-0.4952760715087304	-0.3427973811104913	-0.421272106072857	0.07256357867688028
-0.3556774976187212	-0.2917659484525843	-0.28516240935154735	4.3983369731659394e-05	-0.2641414922880615	0.4920038301405967	-0.6057010820018622	-0.8619660282207089	-0.6717414572275971	-0.41709937996270774	-0.3950693098027482	-1.2773830733509954	0.09705799017814415	-0.14925149050758807	-0.5278788808299935	-0.8200564326290432	0.47302588411749724	0.42945998979894684	-0.1739016743220229	-0.394587202545558	0.3531369905256508	0.3110291291816155	-0.8208573863987307	-0.40666626004786943	-0.3166259566146281	-0.14432144508008246	-0.4410660081510957	0.16216654754452642	0.0073050175138906605	-0.05431064373126432	-1.3503219035352658	-0.3273635758648875	-0.20007613483345715	-0.1621218391382397	-0.3473816436440698	-0.2788637985233221	-0.27540492328425736	-0.7702421209273524	0.28473674620501027	-0.44114523157445723	0.1643677059701795	-0.3870914975213492	-0.6683728129506934	-1.0030553508139362	-0.27255490739990085	-0.682015590636025	-0.5180773455897449	-0.3588601616174355	-0.5018901533252962	0.15150841683611324
-0.36646727210091246	-0.38530919596645424	-0.3078571656230009	-0.06457257130349493	-0.29191311532637854	0.48267272823886165	-0.7219123929558829	-0.8557851186969689	-0.7478343052442655	-0.442835024861399	-0.4476090893568948	-1.2295493737171974	-0.008541323224503817	-0.1921969929890755	-0.6009131183140046	-0.828121462258849	0.386379115414018	0.36343840164084884	-0.2780912163886479	-0.49178059389795054	0.373604860426516	0.3272463892780916	-0.8176648093326044	-0.44752538251094254	-0.39144989594486496	-0.18161522691734344	-0.485933018499414	0.1438038914683912	-0.06821463637046211	-0.0898970807709129	-1.3683885812880103	-0.39106105327127494	-0.2953610731632982	-0.23336553350572758	-0.41596222902355323	-0.3379686474375442	-0.3226936033242371	-0.8252319152127618	0.20992403660739703	-0.47021257391316845	0.13202697349671905	-0.524264220013925	-0.7233676146981234	-1.0602107892842059	-0.28198051593111156	-0.7166141580343661	-0.5676007647092303	-0.40144339475605106	-0.5489794212684714	0.20417659136206176
-0.47599652301372625	-0.4833893412424272	-0.3496915757387692	-0.14952647351696935	-0.42533755275055746	0.4267143453720186	-0.794426649161541	-0.9112322337131225	-0.8030221452523214	-0.5586342730576748	-0.5067238419313285	-1.1485378725043724	-0.09647735105818275	-0.32471016178708056	-0.7032631624952002	-0.8734496001604104	0.2608083361942242	0.2529596084468551	-0.3918462141804954	-0.5988395123039579	0.28504969885082165	0.34326876890823366	-0.8659435547707636	-0.40861128583763123	-0.47835139106961433	-0.21038621969897084	-0.5729396855513998	0.12204852955217024	-0.1354580199083437	-0.16736924648605175	-1.3978871148037624	-0.4445168609399476	-0.3138863839382824	-0.2991961737758008	-0.5307746086387787	-0.3960903261325196	-0.3699721674172608	-0.9035807427288862	0.12646876811582336	-0.489648029600079	0.10653411950932187	-0.5713700156739768	-0.8096986723320804	-1.1590873191233375	-0.3304803982564832	-0.73856106994404	-0.6049015733505583	-0.4755750381390566	-0.6317378897910559	0.27058653245732445
-0.5898999084721029	-0.4676061455534242	-0.37485911300133756	-0.16268569660831034	-0.4771951292566152	0.3654908163788843	-0.8620181396013535	-0.885823794408816	-0.7385781452169619	-0.6139214181301729	-0.5683128270714534	-1.0927384279947225	-0.18522283352070293	-0.41469318805018096	-0.7471737028501398	-0.9519368402467133	0.20512541314581453	0.20425191921508165	-0.4279987901301256	-0.7110198158551879	0.2082681837775152	0.3154009842517423	-0.9194523555323875	-0.45435816858052636	-0.5676427116189338	-0.2855689650186478	-0.6343362981933612	0.13941893622117935	-0.1750486455681279	-0.2473701334562842	-1.417633174923654	-0.5774652704795955	-0.3356384104173887	-0.3470315975948293	-0.5886364372581543	-0.47948312083330596	-0.4072674158581858	-0.9697723359984687	0.04436318051629754	-0.5706846392626878	0.09852760615855594	-0.653813824923845	-0.9248267141949615	-1.188276614938498	-0.39174046563173337	-0.7821612515255263	-0.6604446825870761	-0.5311434140449289	-0.7782916815791371	0.3168008749752604
-0.6180891798820685	-0.3917730188354721	-0.37681430967857005	-0.11292784610968579	-0.48281389024486854	0.31412532210076033	-0.9356408047171028	-0.7638120958366703	-0.6892984924603762	-0.6536291164136192	-0.5888420632202319	-1.0750770653542263	-0.290442578614862	-0.4553429722248807	-0.7123935734235471	-0.9490123129408898	0.15318500321746692	0.16752747579425267	-0.48001347634329605	-0.7514882758808421	0.1575866159517402	0.2897843652409211	-0.9530032589789889	-0.4976400428623752	-0.6286442721416585	-0.33643940665202565	-0.6263126067273086	0.07589163437204786	-0.26166172535042265	-0.30785036269539334	-1.4725789773132099	-0.6287305080605434	-0.40200013531253614	-0.444306302649953	-0.5806502443761177	-0.5160802498723551	-0.47878378885932316	-0.9810305830178369	0.023765209629716136	-0.6137958530301393	0.10545343267123153	-0.7324346590558136	-0.9719557633090959	-1.2473246262047648	-0.4011437158912683	-0.8459590112198108	-0.7315431426155887	-0.6049002842009885	-0.799987565942131	0.3901220905523349
-0.5729019197347277	-0.35918319835503626	-0.38324573340934376	-0.14793178257164583	-0.5129219033240515	0.2456115103557162	-0.8427389755910134	-0.6603826074164028	-0.574972511487599	-0.6230588981377835	-0.5148499979068857	-1.0241665831633653	-0.33952863088907337	-0.5559974009487259	-0.7128147773860987	-0.9774688922498406	0.11166940700095533	0.04251709603518089	-0.44818432505620204	-0.7639569045506873	0.0991527261131608	0.17388559068915996	-0.9722568250514183	-0.5459204033850789	-0.6597467687484948	-0.32794920902937263	-0.6349880958207533	0.07025255573380773	-0.34409165574164235	-0.3642769287988176	-1.417655604070459	-0.6641475295137832	-0.5064999651460913	-0.5391287170195014	-0.5655689733545319	-0.5538466636577499	-0.4992146297294207	-0.9678875988233603	-0.0026519819969127003	-0.5893424747428468	0.12196205485060536	-0.7346450033312977	-1.0506898995933125	-1.1779610533251625	-0.4181599576567816	-0.8940537400777231	-0.7698382636304407	-0.6843042373406852	-0.8802511199443789	0.416951578281615
-0.47742181643886106	-0.397375607839276	-0.34338077547097845	-0.16165391678858823	-0.49857224126377175	0.23476443111420334	-0.7503520202812254	-0.565863703320556	-0.48612462891548197	-0.5977818003166478	-0.46640457533838137	-0.9784516536457402	-0.3680539533988648	-0.6215777962125932	-0.6939767218307897	-1.0086617300341412	0.11945928158068879	-0.01996242195968586	-0.367732016129552	-0.7427629850028604	0.048559959918795116	0.07208567824466562	-1.0353270802164727	-0.5475400530293523	-0.6529262113325343	-0.3339389194883104	-0.6698769860185151	0.006439224274877678	-0.3504755818364377	-0.4558078460051253	-1.410987138360511	-0.7596674571132007	-0.5018344361528497	-0.6049914433170691	-0.6164400632187634	-0.5286928807233704	-0.48457460649494755	-0.9875388324089782	-0.0023810233329791793	-0.5883578257797535	0.142237202661578	-0.7335715100055092	-0.9560236792609956	-1.190381062298882	-0.3580369680982436	-0.892826816308671	-0.8247970862144755	-0.7368309537366546	-0.9578896289926757	0.45824695428341666
-0.39969177160256825	-0.42475804742912066	-0.3464851847773403	-0.18531499255017053	-0.5395841695263408	0.1712941191533574	-0.7410056303103365	-0.4817679365184878	-0.5192373329203149	-0.6204203934672012	-0.45924742994969686	-0.939324570633203	-0.43120617717090737	-0.7131166896577874	-0.6826566608957186	-1.0249978673379216	0.20481681667088497	-0.11211564899504611	-0.3051479826578679	-0.8142998419106731	0.035219176054480536	0.08887023940559677	-1.1370624742365236	-0.542710152713452	-0.6817077285168864	-0.3343088063864278	-0.678936551202791	-0.062369444876981706	-0.38938844243287196	-0.5076816732233496	-1.440686132375848	-0.7899910449489178	-0.5532083260604826	-0.6650595137688546	-0.6229894745777078	-0.6013840901159014	-0.5360420718233058	-0.9639707323812466	-0.05145265985689389	-0.5061610976593452	0.17444609711471976	-0.7783151421780767	-1.0071726614545868	-1.145727522971389	-0.31258579581795515	-0.937263536823602	-0.8881422161241772	-0.802031001575062	-0.8517854615292031	0.448080051982754
-0.29494544151980356	-0.45071499648344204	-0.3789997875124026	-0.14335325962163992	-0.5285717178862902	0.1296308798498113	-0.7250116472889994	-0.39842095831511004	-0.5353326672811405	-0.6246613342763763	-0.4854170992642267	-0.8236333047716012	-0.46216942814798784	-0.7690907740037513	-0.6573124597423017	-0.9706174333245841	0.2952343344471936	-0.24022168109097733	-0.21970221762974904	-0.8127524049470496	-0.0187806731409139	0.14775375263206253	-1.1683404948947784	-0.5896098282934963	-0.6577774528748719	-0.3318429799530259	-0.7016958346659374	-0.11816944274842342	-0.43826532301180554	-0.4894943972340687	-1.4286360732539838	-0.8713607994475454	-0.5574103684778023	-0.716118372557501	-0.6820356962092496	-0.668806100541909	-0.5432513700210737	-0.9514225432242831	-0.05495339467064088	-0.48985619448983986	0.20504021639928144	-0.8192632940506659	-1.0392429799651184	-1.1284486973002574	-0.35379209051844673	-0.8961456564854391	-0.8643658496253117	-0.8319768815010274	-0.8340966970702747	0.45356644182277234
-0.1996485035917624	-0.45159793252828273	-0.35563282957906317	-0.04290922547930638	-0.5121130210996345	0.04004393758024301	-0.6688432045458165	-0.3373565673749577	-0.5172014380925354	-0.549837605067167	-0.5221233224304911	-0.7118728788988807	-0.52036678323129	-0.8355448533942654	-0.6009804913216313	-0.9512155670921244	0.32009321728808426	-0.25156384469843274	-0.2171910442651363	-0.7372910348680125	0.04379451400356228	0.04880968305392404	-1.2155897053708846	-0.6398778328023924	-0.6606102028278118	-0.34442792900271857	-0.7750930926036628	-0.1510225303910736	-0.4562614240354974	-0.5554961669558833	-1.4758900801105401	-0.9855010178890854	-0.5879686398994093	-0.743402695766865	-0.6881184003217331	-0.7163125079122102	-0.611702611094348	-1.003006639386284	-0.06938194352511064	-0.5031691534190527	0.21012415991275457	-0.7135696276813371	-1.065379509522607	-1.2043686830802727	-0.31843887193908127	-0.8427539858639213	-0.9024533951188871	-0.8760697011977857	-0.7922949128377625	0.48994869099959376
-0.19667661517339646	-0.4789472477386976	-0.3325860721110926	0.0040192912949305794	-0.5082879678689168	-0.018513562298108938	-0.5995397586668056	-0.2309332859937423	-0.5518666397863917	-0.5760367543091168	-0.569509089153009	-0.6770380608486242	-0.5822246697147301	-0.9766811896965881	-0.5414567280275999	-0.9970679319196233	0.32636009954822026	-0.2792634832960281	-0.2280654765527598	-0.7484479419562008	0.028280083675718097	-0.0846097714864058	-1.2594329688226087	-0.6699591387871363	-0.6834620435866519	-0.3646359107618171	-0.7853012944240965	-0.2526502035012167	-0.5408324056073377	-0.5865999480879234	-1.4999257145572014	-1.0228154021314961	-0.6617549951729564	-0.7633806874577751	-0.7118612502406283	-0.7253579436604735	-0.7085358273456394	-1.0327537085998544	-0.1337550759198463	-0.48354560453278206	0.1979469459775871	-0.6675887287023184	-1.1563475585708094	-1.3281229263414902	-0.27166856162985764	-0.7968763697166893	-0.9262746081809923	-0.9190007238910087	-0.7548921355622695	0.5163110034364844
-0.1500191800207254	-0.376677439574662	-0.2828793361703941	0.09627626004485552	-0.4397854688663455	-0.05767282523698823	-0.5295111988298393	-0.1541456959148978	-0.5145632150839246	-0.6545623216822669	-0.5623698174773886	-0.6634733607220517	-0.5657599716638584	-1.0410213585585113	-0.4728068061879659	-0.9901070735388195	0.4383592555767916	-0.2881380263538044	-0.15533667248807512	-0.728362081954983	0.01462396340598902	-0.15370806916435228	-1.36300985520165	-0.6474648208465471	-0.6995264919471478	-0.4244432595794225	-0.76620294900312	-0.27299025576458225	-0.5471744687495752	-0.5613970474827512	-1.4522805994532049	-1.0444818636569748	-0.7072014460714802	-0.7785496092040285	-0.6876446431168667	-0.6333013828575762	-0.7572991876530771	-0.9973482465250163	-0.0915430391569332	-0.45533036225828727	0.20848051510468796	-0.5771606634135332	-1.2295838861701283	-1.404999597271129	-0.22490144535944395	-0.7806156462580196	-0.9281069106218945	-0.8861526000955668	-0.7078866297372827	0.5133931044227584
-0.013176455019603498	-0.31731055609398606	-0.18273773720336478	0.16449060945403146	-0.29054669846140213	-0.02914422270559877	-0.4355810522761958	0.002412385733214903	-0.4567806322331774	-0.6441247987439664	-0.5115535745402097	-0.712303643841332	-0.5348496377695013	-1.0587625431991092	-0.34830751775490776	-0.9595618550896209	0.5224144385800727	-0.20011270838903977	-0.08883056295465255	-0.6828051531057515	0.08810097042393504	-0.26924436306580074	-1.4291888674751776	-0.7066404125605439	-0.6532292709762674	-0.392984766887689	-0.7809382999507948	-0.2198360527025741	-0.6196408247099423	-0.5555801603426632	-1.4275426523471606	-1.0686394744789895	-0.7995732592329172	-0.8343883779941066	-0.7284230125274217	-0.559857623420684	-0.801619399258336	-0.930129089948095	-0.0342365598418648	-0.4582540122563968	0.23063988805277566	-0.5819328074631435	-1.2309113276894366	-1.3940289143053328	-0.19575903524803645	-0.7441357198705869	-0.9416672300149477	-0.7880534593028523	-0.709929827120243	0.560911644631953
0.06330903572801828	-0.32730726536234284	-0.1102978647984469	0.16162500222035778	-0.20370953570537792	-0.018654705015950544	-0.40517632321864194	0.06798992977274874	-0.46759952057678006	-0.6060170579662603	-0.4818066092251267	-0.7582570325235273	-0.48322096645373414	-1.0180552782651735	-0.36724163354604605	-0.8692340320704746	0.5614206581978041	-0.21944474241093576	-0.1456347374373297	-0.6858155787920747	0.13891471373918202	-0.37472699159887257	-1.472881542892012	-0.713552876127802	-0.5725021872346109	-0.30024183507645885	-0.8252383620670013	-0.12951903072512028	-0.6523048909754224	-0.5688651320494251	-1.4240619291271066	-1.0900708694320984	-0.904981664277897	-0.904116966107367	-0.7164564131294966	-0.4499947575358828	-0.7710422635907275	-0.9414343769967921	0.04481690846769129	-0.41001126254666936	0.24267275379051334	-0.5760548935623573	-1.2758771903612998	-1.4983972848471294	-0.15155673214284107	-0.747864293402511	-0.896078776487079	-0.7659568298420623	-0.642906670800258	0.5517540356192272
0.12209905372171066	-0.3531271480190182	-0.09518155173302467	0.09892153929619354	-0.18485618193796288	-0.05153991277137739	-0.3331998241100066	0.021688927131150382	-0.541281777041713	-0.6430874908955503	-0.5237268498311676	-0.7843556738072373	-0.44207767472966414	-1.0883065998279953	-0.44213568878549403	-0.8366329943176888	0.6117206342330979	-0.289998880535707	-0.1330765593640451	-0.7847196326131742	0.14759262663393205	-0.5246233299168395	-1.5130154687196495	-0.7592826980338463	-0.5136578395646239	-0.1901756513182039	-0.8339162616546307	-0.12432531315898662	-0.7489500386280064	-0.5459777305493425	-1.3988445590080707	-1.1834451538685697	-0.9195160372083084	-0.9101134208682033	-0.8046922825442181	-0.42470880631414276	-0.795111473382896	-0.9976148066912135	0.09885015599816456	-0.3607687154282616	0.24527294598688054	-0.6183598549280103	-1.2923232575370225	-1.5812961328123776	-0.205841018754903	-0.7610679507724295	-0.9492309232377767	-0.7807843577929892	-0.6323900377112391	0.49898755962550495
0.06449900411104623	-0.36520955097156405	-0.07208654487986121	0.14007182038734128	-0.17008265645217613	-0.04621308204988269	-0.40638341627685526	0.04329624322173881	-0.5999275690688121	-0.6789954450174165	-0.6534082982794465	-0.7693173619770229	-0.43832565603523166	-1.0975942495918403	-0.4816076138394824	-0.8599872339034302	0.6275515084592074	-0.25695377062094843	-0.15461625579433363	-0.8381522118079328	0.09330933712930331	-0.674619176183213	-1.551484732402796	-0.8270074411990919	-0.5112001973971355	-0.2375867063372648	-0.8945491092143459	-0.21300195323236357	-0.8872747470799469	-0.5356649142104353	-1.348568224619321	-1.3086404975716068	-0.9111449743180081	-0.8957725809698749	-0.8899361496115381	-0.4856532220034705	-0.8656893113052769	-1.1004579001458548	0.08983183367403229	-0.3980023323083235	0.23419855228007616	-0.68592896768256	-1.3236762283220096	-1.6530059240276753	-0.18279283469484908	-0.8521562282165537	-0.9339651531112685	-0.8279248333712784	-0.6233362501863035	0.4360960324510635
0.09859202284027326	-0.3845610418793004	-0.1118714527018844	0.16400830612684378	-0.2407261798736145	-0.08230797975918391	-0.6035200193078103	0.03146402192860627	-0.6882933333305814	-0.6785554876862478	-0.7810355464190575	-0.8329815633568829	-0.43426174883752167	-1.1408611058087756	-0.5570036683136163	-0.8466328678066326	0.560547967356754	-0.23495264049880493	-0.21382447719390138	-0.8737140441127285	0.12122204584305718	-0.7193840585888589	-1.5407885528658825	-0.9418884504112217	-0.4764707058465166	-0.2786497132650047	-0.9320788163155468	-0.259682376035687	-0.9555637917259636	-0.4899200557552398	-1.2687863476064416	-1.3840078480086668	-0.9007937741224369	-0.9076333122021868	-0.9378392069869477	-0.5205834122345807	-0.9275741788095843	-1.1230465222295618	0.04210987804216595	-0.4718055592035909	0.18461109717771743	-0.763319707569275	-1.3977984455396706	-1.6479937257437753	-0.23557432604634337	-0.9485391711278682	-0.9240899398860709	-0.8642328635978951	-0.6172904201556096	0.39322783296487807
0.07439114698932278	-0.42430915497683025	-0.10501675027374184	0.15066502856245326	-0.2689205238484219	-0.1477814728117633	-0.673263968340766	-0.015867586111553506	-0.6788146571600402	-0.6714418114020095	-0.8882854849709398	-0.8541297044728822	-0.40104146472505453	-1.1671029572073262	-0.6168177930242356	-0.9167970990819108	0.426022143223136	-0.21252035269844205	-0.2948682350519866	-0.8773011095101451	0.13447946491053822	-0.6761558492688186	-1.5129607698305074	-1.0270425784010153	-0.412801991734673	-0.318599567559141	-1.0021859063740357	-0.3596844498544488	-1.0402584206304226	-0.5418430472441074	-1.1786029537619847	-1.4382094704471888	-0.832795693949706	-0.9470971080301898	-0.9762079006144171	-0.49454221365649154	-1.012042335897541	-1.1752400481048677	0.07414434951779746	-0.6304413437512411	0.202809555588335	-0.7959775741252184	-1.4355601869755859	-1.6667881694644469	-0.2728216096406227	-1.0129071430747452	-0.9885703285109054	-0.9551903257779097	-0.7388113046221416	0.3780884336458269
-0.008997615998676461	-0.47601859570898375	-0.10353746798681751	0.0906417749356072	-0.3529494485993369	-0.18873899852610326	-0.7451646665819998	-0.09631743315490551	-0.6739026772394987	-0.7047980130031006	-1.0150599016585984	-0.9156378833601687	-0.4602828145916618	-1.2492343341893224	-0.6559499636005331	-1.0207283627722261	0.29249832059921343	-0.16918574343347242	-0.43210461058439564	-0.9415632620830596	0.1573673302905026	-0.6279102224872867	-1.4939246705966958	-1.0542246719775248	-0.4111780494927772	-0.3148168920360039	-1.020393815243389	-0.4289231814688634	-1.1334576988539724	-0.6531314176967328	-1.1059035003998026	-1.5019514575004174	-0.7653507313446777	-0.9943339962671669	-0.9737079853637371	-0.44857192546276287	-1.1058182881797136	-1.2440742456887461	0.11512684743776638	-0.6972625258388483	0.18604206897490322	-0.8482846720798236	-1.5061848116906429	-1.6614731075394307	-0.3112011799933956	-1.1466554916799132	-1.1163420311695558	-0.9745960834692202	-0.8426254756044187	0.3817869047105903
-0.07735104962110298	-0.4716610264838029	-0.12167485051145137	-0.008876612988253119	-0.3990991499737747	-0.19127224893595282	-0.8445510453833773	-0.11535708506889224	-0.6493082492697406	-0.7545962256256173	-1.1001694164982854	-1.0181082918260478	-0.4615511611716584	-1.3029127938835041	-0.7394183489479766	-1.053775648536704	0.1832223098206798	-0.15724799210168933	-0.49248186234551083	-1.0095256037115976	0.12359770091572304	-0.5806275001848161	-1.487222395779207	-1.0723453144573658	-0.3994823488493693	-0.3646383292530742	-1.0101443939724062	-0.453925460588509	-1.2301313348087883	-0.692687949230605	-1.018207779300536	-1.5897954183171101	-0.687521546599738	-1.0650968038200803	-1.0242364472494494	-0.4464855546408507	-1.1084787822293107	-1.2402587766431856	0.08791211710220156	-0.7283433490700407	0.16999536102730436	-0.9113661523789031	-1.545524718122755	-1.62209303513045	-0.40381233531784827	-1.2489886734266666	-1.1580108950703487	-0.9523135664878633	-0.9653250127340373	0.2818668692048532
-0.11562533340261935	-0.4959126411074057	-0.1610649906364449	-0.09072577149942099	-0.3977201657296057	-0.2225107916498966	-0.9998927663761901	-0.22897690560043574	-0.5764559524425142	-0.7997246939556246	-1.1099131435062122	-1.0467717427415963	-0.41457867332132603	-1.305932430257282	-0.7745561146668738	-1.0671974352281999	0.12145154044273221	-0.22454082599176442	-0.5734739290924145	-0.9969705542871715	0.1251527564230373	-0.5725779322190486	-1.5142562698365303	-1.095620363408902	-0.35035409335749435	-0.4045599893710598	-1.0624118625154655	-0.49944754017438164	-1.2805012049480742	-0.7880553785283946	-0.9252179384618993	-1.7113707368056517	-0.5779724256054992	-1.158432232614214	-1.0414623156180647	-0.4882682659748273	-1.1274326948437376	-1.2483642963635364	0.12158639973739331	-0.8109162635891703	0.1571897512726595	-0.9485379507813725	-1.558434191366135	-1.565158570132239	-0.5812859078113092	-1.3473645138515333	-1.2157950511384321	-0.9606110457324677	-1.0426434308306847	0.23718252576949692
-0.13947807375313243	-0.6059369807182966	-0.2312766187070185	-0.17461027692058187	-0.4437476207791666	-0.25062955754873906	-1.1071352614912762	-0.2357976890176014	-0.5465850784555333	-0.8139755935361912	-1.0868062625947235	-1.0513156535503598	-0.3750946284346953	-1.3319446395839	-0.7952641282749318	-1.0410089864917953	0.043217961223208215	-0.2744763462239737	-0.677171983799643	-0.9952500292501789	0.11881751513786057	-0.5042957380176601	-1.4593591802650336	-1.13067642864285	-0.2590994037652975	-0.3381665844696125	-1.092688874715412	-0.4926569936281795	-1.3221206162751844	-0.8787943580879188	-0.8281302925016891	-1.7651467357462736	-0.5441013455534536	-1.184832575676182	-1.0274173884821245	-0.5568460745872458	-1.1256005844504793	-1.2920289422545324	0.14807899967143742	-0.8441065078682201	0.14344876519867117	-0.9587720001823554	-1.528185796787665	-1.5014974126757348	-0.7033828324193518	-1.4188163202497823	-1.2404516916071584	-0.9875827253293823	-1.0631053197025055	0.22648713141931637
-0.2090372449624395	-0.6542700191884223	-0.29279677798132553	-0.2106782363216288	-0.527872514607556	-0.30599723200387674	-1.2082507581923942	-0.2988130146157981	-0.460062105931723	-0.7861950765348883	-1.1173077539399021	-1.0510793921661077	-0.3636576770194959	-1.357083305266378	-0.8170254243780082	-1.0629340366786262	0.04504205374709205	-0.34422796173634806	-0.750517556541928	-1.0343675516570405	0.07983130339657718	-0.4258353680935959	-1.3908416243908879	-1.1744017716971984	-0.22185851984622668	-0.3656145202695075	-1.0565679809401352	-0.49985863626593	-1.3012164131579271	-0.9386983141158339	-0.7545234399690122	-1.777407752524028	-0.4562936368419261	-1.1769230672006321	-0.9301237325076912	-0.5652900097624189	-1.1101175656362872	-1.2820825893864463	0.132408130904971	-0.8512578365553031	0.1588468685791526	-0.9326256237662512	-1.5300606512315142	-1.472128738395021	-0.7313705975005893	-1.4746618384094041	-1.2256651390421167	-0.9935701024030863	-1.046652046486861	0.18588570538308852
-0.26696844785400703	-0.638503956799125	-0.3327966148828424	-0.27457872505226455	-0.5399097788963394	-0.35399830208930794	-1.2994520735196486	-0.3479662211015012	-0.41053819694894056	-0.7729653736892014	-1.1889175086404602	-1.044190449757368	-0.3505406861999734	-1.405549184940958	-0.8035060092807209	-1.0725183194451633	0.057981866260691496	-0.33591079104040344	-0.7679316713285588	-0.9573660429149088	0.08648260599844568	-0.4063978686236437	-1.3603099003172994	-1.1715805194043836	-0.21123736577358238	-0.39828445721811984	-0.9785649917647661	-0.5039732231052843	-1.3059761198808242	-0.9613637861868767	-0.6183904343369727	-1.815343880895724	-0.3844980330700448	-1.1638132006841349	-0.9020423381858971	-0.6038359467120459	-1.1659058891080594	-1.2402378699634844	0.14491185075998564	-0.8227572985556024	0.18786278090515016	-0.8936977432974305	-1.4687476178664793	-1.320039196795959	-0.7796437030703813	-1.508668568739185	-1.2088784297566209	-0.9909661780222592	-1.0084849398828957	0.168990505590134
-0.30612944609831005	-0.624298166903037	-0.3639229512166845	-0.3031985238797123	-0.5231666023443176	-0.34409217430007055	-1.3396823112382592	-0.36549468147994846	-0.32867911163424524	-0.7785794770981911	-1.175518607310769	-1.0510266454384605	-0.3216920392751163	-1.4005902695020382	-0.7693999370367582	-1.119659689718071	0.060598064716178526	-0.340099662713074	-0.8362141037752263	-0.8349750224201532	0.09162790542273072	-0.38983513059756636	-1.3430166361343256	-1.155343348118823	-0.16820150114537244	-0.49419923384625813	-0.9961615993090204	-0.46010163617273775	-1.1986903888216782	-0.9864311930353719	-0.5151967335229919	-1.867893082695339	-0.3773794453543706	-1.151032266399176	-0.8405258111289793	-0.6059776124296906	-1.1260985138395692	-1.219933302637188	0.1064676731540359	-0.8489136146008601	0.1951287880031018	-0.8128880825735679	-1.4650048735198065	-1.1769250776943878	-0.77691279988699	-1.4946909705873044	-1.0977653033456405	-0.9155498120172785	-1.010498222223647	0.18765318523930155
-0.28348608238172035	-0.6044121170444787	-0.3822730696669398	-0.3726649810909424	-0.5317261300637142	-0.35619071897311017	-1.3345593167660748	-0.43848659408033885	-0.2712533219097226	-0.7972857192295999	-1.151533361071521	-1.1139150303658456	-0.3218240720748377	-1.409296204616907	-0.7274318633121231	-1.111749854664739	0.05434492561889509	-0.39793122424605987	-0.8923413130683082	-0.7298291759717294	0.12044276622048018	-0.25704930535888904	-1.32428614203014	-1.0979262880402216	-0.10126930355524603	-0.4781879552071301	-0.9568416181772553	-0.4196498951204342	-1.111489585913275	-1.03052188084675	-0.46475540472304566	-1.850982198749343	-0.3223471957558808	-1.1900470596411838	-0.7699620724499578	-0.5265417744137717	-1.101964112389235	-1.1420663740881882	0.1315287933540916	-0.8591085184802765	0.21280528333181273	-0.8018746148558666	-1.3567341187498445	-1.061966878465108	-0.8653365703302438	-1.4155942226707598	-1.084620134995141	-0.8430401871604989	-0.9687113955122401	0.24965318623076388
-0.29847774318277753	-0.580448341855935	-0.40203996551875704	-0.442315492775221	-0.5062052103899458	-0.36701375167751016	-1.2354418165132102	-0.519504159024879	-0.208343915965654	-0.7794953319368769	-1.120671842077464	-1.0876812255925412	-0.34520843242226584	-1.414912800620625	-0.685002678648417	-1.144916970995641	0.10281768568420321	-0.44779434326428935	-0.9312024431513842	-0.6672355233881141	0.09794139936960268	-0.17356939059942456	-1.3022417146199463	-1.0479809706177612	-0.07466352588864429	-0.43654334639797804	-0.8949762849411866	-0.38066758760765695	-1.062533451147568	-1.076390977307675	-0.4139172902978732	-1.8049745241086381	-0.29903724111699853	-1.171384695976969	-0.6806588393326052	-0.5397451165899317	-1.034190639762056	-1.1603994415186132	0.17820653564428893	-0.8085467942254164	0.25892732314241174	-0.7492029117070907	-1.3220117030171081	-0.9691281237890237	-0.8737911910629144	-1.4009735707809252	-1.0469323645795805	-0.7737745993561717	-0.9156316403664583	0.30261334531445744
-0.30347415477267625	-0.5801353735813084	-0.44709721524999646	-0.47514973599649685	-0.5040401937017103	-0.3359843092862943	-1.2458579998579662	-0.5517429117830626	-0.1979099549732845	-0.7898646924717574	-1.0522895692789027	-1.0917449214016846	-0.3333327578457895	-1.3781557633094457	-0.650991794356643	-1.0854210947661616	0.176721169102855	-0.5060103786406623	-0.9509046956563472	-0.5834223085791352	0.028210129737503566	-0.20786818996853368	-1.2660053614600044	-1.0724660961434298	-0.08285368417002344	-0.39245463877741255	-0.8474113289772657	-0.2832579796257358	-1.0107118927353798	-1.0414705409278038	-0.4031965786708042	-1.7505990358621495	-0.3249724403309441	-1.1282047731282425	-0.6411593323768529	-0.4886661194929041	-0.9612782660809037	-1.1609597405346181	0.1518852020355609	-0.7140192313979579	0.2681465538158506	-0.7081842296493989	-1.274012086274886	-0.926159182224999	-0.9069564930567571	-1.3974794557800068	-0.9592278628489073	-0.6182976775178852	-0.8446522197141657	0.34268627930116874
-0.2899405388201396	-0.5174629054773893	-0.4602331103686537	-0.47866154908080166	-0.46210856178002385	-0.3267023459603998	-1.2309652747214916	-0.5165974978281419	-0.20079499186491234	-0.811922046218599	-0.9670217444092133	-1.0753824469294977	-0.28559177672338065	-1.3028526556635027	-0.6401761314362671	-1.0572689258027015	0.25088577261567846	-0.5636299813952373	-0.9155790850356255	-0.5042940602688503	-0.004381760449543319	-0.22630205435893194	-1.2433696545598825	-1.081489132110757	-0.0640528931319345	-0.42112539996951526	-0.829802548437381	-0.17391894265706404	-0.9767817172084484	-1.0014998827081638	-0.3757943292884667	-1.7057889489067128	-0.3831795140067365	-1.0878016033506617	-0.6362864011267966	-0.45732740017243	-0.8872239143877568	-1.1503140592305106	0.12572874421762364	-0.6783408549313983	0.3254768462283374	-0.6306870967715961	-1.2190716079474495	-0.8136225922807047	-0.8532982380516481	-1.3380237315021728	-0.8964631756005538	-0.5244904397201661	-0.7507788172583585	0.3292802949732609
-0.276986744363105	-0.47099282779527635	-0.4757069075152752	-0.43975350824891385	-0.4570758976577685	-0.33294189959060244	-1.2296552069000173	-0.6338142265010331	-0.21004347892176017	-0.8878661174767553	-0.8888408467697403	-1.0165105055344053	-0.2746216184347544	-1.2428084652885525	-0.5741065336385174	-1.0457491631336815	0.29432203830956444	-0.6040659944102275	-0.8880747451611992	-0.4474892421390185	0.002971618723920029	-0.2003731493326256	-1.197309425200415	-1.0562153665769258	-0.07584854627671025	-0.40870806400372545	-0.781430679545317	-0.13228335140747843	-0.9022583438082608	-0.9658743690991924	-0.3292025429913769	-1.6292003650345008	-0.39103637804944996	-1.0261491087173291	-0.5754086003014397	-0.43718926887780063	-0.8385313657090159	-1.1914197275260174	0.13682015594222935	-0.6351223396743784	0.3835107879872273	-0.6028647318891691	-1.1931022273745542	-0.6911395964058079	-0.8892311746752071	-1.3347014768807794	-0.8735132671956617	-0.46498694493135256	-0.7037478836474921	0.4027942203584464
-0.22353278234998228	-0.4148709912788829	-0.501729774788074	-0.36290203323951115	-0.46351153829356156	-0.33487085006776823	-1.1605734428030248	-0.6714415343021589	-0.21940322405022736	-0.9429673650853789	-0.8523235742844474	-1.024022518663476	-0.27030924006276613	-1.2043949636131768	-0.551138215048914	-1.0952022965526835	0.3411814759939888	-0.6081892240486799	-0.8282630909978022	-0.4213702025548024	-0.01341765869649375	-0.13556277782432652	-1.1050581984894199	-1.0059937991802599	-0.06728053551876595	-0.38608805754186026	-0.728666637147853	-0.0005310844200482001	-0.8017764429172203	-0.9311195833936285	-0.29659981555758486	-1.4668583828205783	-0.43394721536469055	-0.9566715584543959	-0.5336446467057597	-0.48849214286974674	-0.7676927611539739	-1.2012416856498787	0.12326838842482908	-0.5494717659603492	0.4379216862227646	-0.5854760526943692	-1.155353022112484	-0.5690712507520127	-0.8378342991482732	-1.3304516314692394	-0.7989526524851087	-0.4418364531563882	-0.6039857051325936	0.4233071088218546
-0.17647505202259145	-0.3806969116856488	-0.5023109605642562	-0.30689439143706787	-0.4470459865728017	-0.31611768762391096	-1.0888901357286724	-0.6941189373719678	-0.19287904401067013	-0.9177435578705542	-0.8349388349412935	-1.0841936778939252	-0.2967002055817919	-1.1995393262308738	-0.5012893857453543	-1.1522219288267395	0.3930931502181924	-0.5716120527561064	-0.7857498388787447	-0.3658291492683505	-0.02667870232035935	-0.09736889106321338	-1.0551313998812049	-0.9857671037273275	-0.07004043679507979	-0.3811244598974917	-0.6830892541634679	0.03003970588642165	-0.7462197575466203	-0.9083903995247751	-0.30116849257992995	-1.363997979901487	-0.38781673847625686	-0.8999061290463887	-0.49342054502506405	-0.45506030944739334	-0.7012377336134773	-1.1759968699100702	0.12434583254603784	-0.5145899452575228	0.49831649086668356	-0.589882396122943	-1.1461236123465532	-0.5167200355331152	-0.8302388748557549	-1.3002520068977885	-0.7686543143609343	-0.36067406403585783	-0.5639638659115932	0.4592698735173827
-0.14148318867376913	-0.3613043008586183	-0.5028197722626498	-0.25488892682595676	-0.44603831125933324	-0.25703743693873893	-1.0342477217688013	-0.6977321827191043	-0.19617330599330823	-0.9486942462891186	-0.8124358301926383	-1.0753618976835175	-0.2656070010616797	-1.148468057975914	-0.4557518183313401	-1.117429721746298	0.4532769591003607	-0.5774705718139771	-0.729332902814267	-0.29654918084539716	-0.01842268778871559	-0.09668200284054454	-1.03065962622041	-1.0015206963259335	-0.042289208037293344	-0.3628667908739277	-0.5929732545059416	0.0020460674667921674	-0.6823592451353057	-0.8416597243614781	-0.31423879751716166	-1.2962111786917414	-0.37244974080640475	-0.8456696436418405	-0.4567678112735557	-0.4229946645464332	-0.6700187973111748	-1.2041215807787882	0.13263946825483833	-0.45884240313036917	0.5272515682021204	-0.5805532848596245	-1.0871450931329956	-0.39502604493786786	-0.8459503517669807	-1.3029676285239087	-0.7478314143839425	-0.3355132886715496	-0.5557850933713065	0.485932930048749
-0.057048806168777125	-0.3654048705882114	-0.5000191147676126	-0.20759364456892837	-0.506527392292891	-0.2043546106274285	-0.9583324379654737	-0.7177044167969144	-0.17862522255939456	-0.9696932238083045	-0.7414031410853171	-1.074288281997867	-0.22517273586839512	-1.1308808187495654	-0.38501201392628	-1.1412583224596353	0.47818706645733344	-0.5913250705449171	-0.6707566927875046	-0.29344900578769917	-0.018416646861408488	-0.031047568846869884	-1.0033566867772188	-0.99768483267591	-0.057608129674204034	-0.33448353267990916	-0.5808133960693156	0.05585477767882929	-0.5761004566145247	-0.7993487194356035	-0.33409630246024846	-1.204145756057636	-0.3653158214737147	-0.8145381250164256	-0.4077973901955147	-0.4163619743705024	-0.6157085260891788	-1.2185189657553679	0.13456940968191328	-0.4719773678239457	0.568802100600121	-0.5438823703140662	-1.0158156568662384	-0.35078195645566224	-0.8167504489569748	-1.2954751988655882	-0.7408186932237631	-0.311211493543404	-0.570981934814121	0.5373484908219737
-0.050542190056076	-0.37612346288417436	-0.5320896038435166	-0.17112264617580455	-0.5356391549487814	-0.18445035090695402	-0.9293593441582433	-0.722130438132085	-0.19135979586029142	-0.9553692045586148	-0.7747835769277274	-1.0657004554028275	-0.22198627499324086	-1.1164989220647696	-0.37756598270632236	-1.1785065473170904	0.4850961292361514	-0.5807574829412296	-0.6201717344045063	-0.2972627376606828	-0.024006196079834834	0.022161187091919353	-0.9548764191159005	-0.953023855250845	-0.07923574670691527	-0.2954688714488144	-0.5302174087876838	0.08133602739567374	-0.5549952962032403	-0.7638899183642346	-0.3666872545919664	-1.0741080409637784	-0.3291084388595819	-0.7704259920796052	-0.42457770119288696	-0.39065659113479156	-0.5829249899909161	-1.210925659687709	0.1815654005915429	-0.4416274570922819	0.6068894310453886	-0.5448195849771164	-0.9327453973400445	-0.3136025198596074	-0.8394999903882026	-1.3257249019582258	-0.7618132914714415	-0.29458055682440804	-0.49268978209352954	0.5715992527272606
-0.026816816352064378	-0.40510729488652436	-0.5440477753327023	-0.14768861571309227	-0.5527924850581001	-0.17435812383048876	-0.8549329038070489	-0.7190154775615302	-0.16326777219079847	-0.9489805283834845	-0.7587470262271794	-1.0568434007187566	-0.16663438268817707	-1.118771343689096	-0.3786541565469317	-1.2204575494676726	0.5238755866668395	-0.5365364397466565	-0.5853288283923439	-0.318718754960634	-0.06621852880374682	0.06356308319932939	-0.919707801559213	-0.9471971840157438	-0.10157814992274554	-0.30839745318672523	-0.48200860982717747	0.12432334911766381	-0.4797243411468897	-0.7548481523916449	-0.3666983289832021	-1.0121353123724128	-0.32345578960159216	-0.7424516174802138	-0.45347618569390846	-0.35087933126311854	-0.5425174018696652	-1.2035936871163204	0.21136548557524448	-0.4471730505472439	0.6429887115067368	-0.5206851119767155	-0.8907129993477841	-0.2798000778542091	-0.7951491644782983	-1.324917954878209	-0.7400716776132418	-0.24532486115322913	-0.47184198917719683	0.5783528555478903
-0.03664588241493108	-0.4269111320921546	-0.5124959671476177	-0.11462732719294748	-0.5809868290329074	-0.1428707517324978	-0.8168408226311286	-0.6767320661103624	-0.16124466564711254	-0.946998861418589	-0.7248278256052434	-1.065952101249311	-0.1134469965958617	-1.0476311307682102	-0.3719397532298279	-1.2311038974136934	0.5789344451839622	-0.5644118170180391	-0.5664037337740376	-0.31781263149962174	-0.07469165426279648	0.09293825260250514	-0.8815412641167916	-0.9291477225108506	-0.11165825675972758	-0.3430297306616155	-0.4834107219792695	0.15768098406664782	-0.44892114158435686	-0.7018657398915211	-0.44365238122135137	-1.007954187422448	-0.2692621794538341	-0.7150207882585206	-0.46751265287976257	-0.28920259536933113	-0.5421532277792271	-1.178662471572037	0.23954697597401445	-0.42677566856561827	0.7000924734813904	-0.5304493586193069	-0.8200507661111922	-0.2832290662029976	-0.8303075466901942	-1.283627076012313	-0.7431173999223497	-0.21002422136064536	-0.4869999410651378	0.5862568775260334
-0.01490136331793673	-0.4055504762389141	-0.5067849944639239	-0.08479303753603877	-0.5780620571480104	-0.11703222485300398	-0.774177806130501	-0.6587815612490175	-0.13211039682395193	-0.9234332595815197	-0.7020413948351314	-1.0457534012309586	-0.11428493704133565	-0.9745985365258706	-0.35672494584320036	-1.248323880551352	0.5772877643987036	-0.5684189317472508	-0.5219551562828146	-0.3517116347918824	-0.06932042415723702	0.10599818610389473	-0.8498427042258122	-0.8640736232698909	-0.08747215303354983	-0.3811309264516578	-0.43774008902737077	0.13435430015018796	-0.4125841500705952	-0.6474899503732837	-0.4387147447340377	-0.9670484310506937	-0.2265209334098853	-0.7055231223214934	-0.4662676302253067	-0.2603238245809631	-0.5124988912728842	-1.1947532976044553	0.29973558636064085	-0.42408808184455876	0.7176842845342766	-0.5385244671000496	-0.7320677193461773	-0.24341484591361678	-0.8421542366401296	-1.2360115075502933	-0.686374965451787	-0.24224422522772499	-0.45200682043968154	0.5964471385913158
0.015575655666330356	-0.41565112752548694	-0.5124246896467655	-0.03513057293220739	-0.5545290683647598	-0.10758507227215548	-0.7675960025121339	-0.6410230185557014	-0.09406397281561688	-0.8759426541438892	-0.668629041647962	-1.017617417591881	-0.09001793222963068	-0.9567775109936241	-0.32156537303330934	-1.220244220529357	0.5649339103739403	-0.549026130099618	-0.49063690685697	-0.33558276046796054	-0.09845062136040046	0.17317542039967354	-0.831006355591219	-0.798594018443073	-0.08063135352062994	-0.34241825329996967	-0.38598387424829667	0.12267854637563894	-0.3401109218136235	-0.6094721649428618	-0.4545333210659207	-0.9319998660176954	-0.13924841606770372	-0.692442516647679	-0.45271620017776915	-0.20879842235009366	-0.46716483698374855	-1.1890593633876958	0.330774412557007	-0.42871971908249595	0.7181785327622754	-0.5455464045117273	-0.6771927077043728	-0.2756665740827351	-0.8403655749059787	-1.2130527818830246	-0.6486961643488744	-0.23169510843562344	-0.44703643617644556	0.6083815207481915
0.04253007711307251	-0.4745839674136151	-0.5156573984546632	-0.029130665803475397	-0.5485287160446487	-0.09028515707125691	-0.7349301192779965	-0.5150018973960201	-0.023143985715008385	-0.8002724718158399	-0.6784391567329869	-1.0038637083579054	-0.03653009354582387	-0.938609142462079	-0.3198295285901743	-1.2446969069739848	0.5303212549818841	-0.5176916126013041	-0.46621854827700293	-0.32389721971979607	-0.13504184706163402	0.18862511748222793	-0.8524044724428513	-0.8040037725391874	-0.022906165088207895	-0.29222434256311525	-0.379878574578695	0.12826949784745292	-0.3603752857637222	-0.5717158102561213	-0.44510088355855676	-0.8957555215038304	-0.10325673751142328	-0.6580842333705472	-0.452253722906351	-0.12461949607070663	-0.4798828302964592	-1.1455996029577764	0.3757636478145506	-0.4255915650689753	0.7561392217223313	-0.5631335245663056	-0.6118332760039872	-0.30655476594485015	-0.8192673515400302	-1.1875309464496098	-0.602757907627741	-0.2429218152220452	-0.3942992082639715	0.6057186215815619
0.020396179982489153	-0.5211168671946494	-0.4963971211473675	-0.024056404893215446	-0.509039725642459	-0.055048616186753684	-0.7016864332055677	-0.381039532788768	0.051947539657093464	-0.678373308171652	-0.6716216118925346	-0.9813551412246753	-0.005948386171086384	-0.8552829968761275	-0.31969323427146057	-1.2129270506660121	0.5402175816131705	-0.45804562075279665	-0.46023264133083613	-0.3119119801779284	-0.15581873455795062	0.18160546152802232	-0.8555215340385421	-0.8060855335922547	0.03926459954004145	-0.2597370211040634	-0.34220858876844823	0.11830233518329587	-0.30436675701755556	-0.5239298381717407	-0.44089415689280526	-0.907606214974787	-0.04789403259849788	-0.6353790302421367	-0.38547383790286666	-0.04270887430675199	-0.4036502904247269	-1.1177205455755521	0.4278925160560572	-0.4573969889473662	0.7634327223402868	-0.5825699699827949	-0.4995606959612327	-0.3089659764782108	-0.8006956128735692	-1.1874216842215684	-0.57747469660405	-0.21167622174502654	-0.37059602456866986	0.6325062581908997
-0.012053202499029409	-0.5040269718480813	-0.44556310411626265	-0.028082764424071503	-0.43736224966014775	-0.028923621865122436	-0.6624430369681988	-0.3386757967424682	0.07301368004529188	-0.6547370652983096	-0.627440346583789	-0.937313491752638	0.0446097798385958	-0.7733509996926166	-0.3184916635576812	-1.1840090855137286	0.5688533354812525	-0.43393445668717534	-0.4321310743994232	-0.28528058017140456	-0.14232257804330478	0.22463529357018866	-0.8248495194942164	-0.7666070960718405	0.0983660332776185	-0.21831460309595002	-0.2562431346793038	0.11895839171848632	-0.25950150194745036	-0.45678992089384096	-0.4620744207688137	-0.8903809816479891	-0.006619786431872837	-0.6318516861064462	-0.42964168631574073	-0.005440114582950954	-0.37001476679389395	-1.0895770186951022	0.4746626654755109	-0.39737379805354806	0.7995167885016256	-0.5489772796175345	-0.3770613838778096	-0.2789980741350286	-0.7098603431280223	-1.144167499695547	-0.5458168669485479	-0.21891084411800965	-0.3588977473123452	0.623447923927807
0.006125050495925622	-0.505851097156761	-0.41130604062958936	-0.004390789006429136	-0.35615413029353404	-0.00937587819489884	-0.6089848327858178	-0.2898016841890055	0.06988694458428596	-0.6494550986914414	-0.5343834128991929	-0.9519627964664545	0.02472896701132158	-0.7259820542625329	-0.30778438187954654	-1.2124016788620529	0.5615219827893719	-0.3938373125498205	-0.4377574663737863	-0.2623118914610274	-0.1844532132663189	0.27914311458939783	-0.8325805541882835	-0.6739591819208054	0.13062404484305434	-0.17666895963813242	-0.2526120747125461	0.17473960451511478	-0.22923544864839474	-0.4217465207441964	-0.4953539477074941	-0.8776317496814647	0.0633005247080181	-0.6037478575030475	-0.4118123415075917	0.01781071474462791	-0.2789400645876118	-1.047765749959662	0.5203076973861884	-0.38635961574202043	0.8289148386222855	-0.4982983530546061	-0.29181400882729613	-0.2576702345493881	-0.648079647426583	-1.093288860318989	-0.5308880867115197	-0.1896815306019663	-0.2588528716485602	0.6387187162978435
-0.02049093957582771	-0.5167867112489978	-0.3829112774438038	0.0197996112980821	-0.2359677131155705	0.007068816686041704	-0.5831567598731512	-0.190677049494303	0.0814590628610303	-0.6473916368424432	-0.490986037577721	-0.9468331772027773	0.01306745587376262	-0.6624830244130661	-0.2621257851105152	-1.2114397269052606	0.5619855021909876	-0.37921070751540925	-0.41542085086745695	-0.22010946864909536	-0.22400763463007994	0.31629525251663676	-0.8282290028859987	-0.6477805141197276	0.16156429589646998	-0.1736221779787353	-0.1523904759195342	0.18938172660667807	-0.17276203401483486	-0.38240501652793357	-0.5065096446004446	-0.8689259409449965	0.14033034252888882	-0.5665312943930876	-0.37397366375306673	0.03917477433732989	-0.23815638803839456	-1.0008772940586639	0.538740555175111	-0.3154699398811387	0.8243443127774306	-0.47336927981628607	-0.2529894784310112	-0.2425595485923508	-0.6032704769473017	-1.0668656115042299	-0.5213665206707203	-0.0900623096007544	-0.18462467741223249	0.6497508661712892
-0.0027966798375783754	-0.5014112880929925	-0.2990670049024778	0.07987929038381916	-0.2005996805996412	0.050085980579252135	-0.5541193068388826	-0.09152246325565232	0.11208700326638184	-0.6834247619233169	-0.38397484076463345	-0.9839185222993084	0.06966690219193764	-0.5803947638539354	-0.2265518775717353	-1.1782147306298532	0.5869106020892507	-0.3815843494695651	-0.34862548836893403	-0.15915386537520496	-0.22649057657171695	0.38335295009289483	-0.793434308707119	-0.6254169206045608	0.23514374653119355	-0.1723216246054899	-0.05199913374181657	0.24885545475847812	-0.1039469062877318	-0.37707446277779966	-0.4553857688267378	-0.8431604191309132	0.15871012087774344	-0.5659328597104946	-0.3040644432124362	0.11738738136716476	-0.17282771499181473	-0.9853519937121774	0.5493207241375777	-0.2646552365849911	0.8647263503665241	-0.4174411143414713	-0.21884651251152923	-0.2464395827929323	-0.5022717757052069	-1.0287956920691468	-0.4663077543171809	-0.015578379384418051	-0.19136603217431575	0.6766183118930759
0.005661678505796519	-0.49963399380350804	-0.26933003154679225	0.16962801313971382	-0.15594206988210826	0.0678751905353329	-0.5511845260859739	-0.015750502803395735	0.13147404195302576	-0.6785963851283009	-0.3247694429310866	-1.0034611848925503	0.07662305544337786	-0.5187965793969882	-0.12660670848183067	-1.1813628907762	0.6540347082112618	-0.3250009159739329	-0.28157380822095374	-0.11373057432621006	-0.23358948772330873	0.3920411505532529	-0.7661197429818226	-0.5557219332469999	0.27736332858616525	-0.12187476813599873	0.012561855140380074	0.29076248824722073	-0.06427174732924427	-0.3300052484187857	-0.46075586730091694	-0.8512194470617492	0.21013543067013374	-0.5408420907077707	-0.23032765925415427	0.1894387883563895	-0.09465898287257987	-0.9688085380642184	0.5389031303734713	-0.1832626384511097	0.8705795158008867	-0.36807954818502375	-0.2598175144516256	-0.26971458862060566	-0.4137697513110831	-1.0229126039780245	-0.530242296200879	0.02941839333573537	-0.14991874119199494	0.688921567874568
0.03909966876730253	-0.4708409125378822	-0.23570021006762049	0.2236889766104217	-0.11809483619812056	0.07637093664776944	-0.5583427023375879	0.014928046801879296	0.09282401093544979	-0.7440273351461798	-0.27887996133085624	-0.9846174164406328	0.07886969229532273	-0.5026820651221637	-0.03730012873342969	-1.148090700084505	0.6796732031993464	-0.21967976689028057	-0.2304395927792958	-0.08835541895474983	-0.25297221377020146	0.3800425447762536	-0.7740613794717406	-0.4586822094344566	0.3464472839554419	-0.0593775914487889	0.06973207601445564	0.3403744983901383	-0.05392015142075858	-0.3309527490385556	-0.41106899892667875	-0.7527209895329066	0.21988740051144182	-0.5168436592322359	-0.1974372063054584	0.2530826738822648	-0.06466407615203082	-0.9714710037242302	0.5685513762568186	-0.12522162166222794	0.8447652464938795	-0.27444821706574357	-0.2708980992219208	-0.23007974679677962	-0.34606730765408183	-1.035236472782565	-0.5362504543445082	0.07402989917858745	-0.12118534314903584	0.7208549456732223
0.054529228229188785	-0.46559698060792004	-0.19223080373998813	0.2624707318914593	-0.12150516591547178	0.09236397483161851	-0.5730580820484488	0.08564228062843315	0.0729267197134524	-0.7340508379182853	-0.2135566468539663	-0.971973586267565	0.11697518999746652	-0.5048396422967734	0.023429348621669878	-1.1465480405526336	0.7486613819553533	-0.1330364802134612	-0.1993902573166109	-0.022675522191135146	-0.23521007521004744	0.4444679687217863	-0.7586037391434568	-0.4298137707700045	0.3738979690363492	-0.016898486758022108	0.14746741596808927	0.4399397181120232	0.0037665408502597086	-0.3378296943078791	-0.42898848540350515	-0.7420790111589308	0.27270635429051404	-0.4668642228402141	-0.1002667836039588	0.2887559735657804	-0.000386888351947795	-0.9562080822079997	0.6063714542608868	-0.09599774538579406	0.8876789070362747	-0.23386467038732567	-0.29839828591204476	-0.24092954427492147	-0.26780537168796986	-1.0650969291878027	-0.5351561982014783	0.1810246572861143	-0.13276994324496028	0.733287648141982
0.09532779764279568	-0.4372196674151566	-0.16760716863777106	0.2931379687986618	-0.17190606892416876	0.1584668598556102	-0.6072914700122101	0.10124975789278359	0.07026164130824243	-0.7089645948267264	-0.15196510832625923	-0.9894228631073144	0.14326011342537961	-0.4527943854049547	0.06965602011109966	-1.1641715295891215	0.8509679849763685	-0.037477926420805774	-0.15768374708703195	0.014861412694460929	-0.20873414064694074	0.43295384557353556	-0.7443261110856169	-0.41082765802332377	0.43029553894117045	0.03211113924943585	0.20925270874477225	0.4842034626568331	0.020351188264863124	-0.290063366694491	-0.41702814286886686	-0.709026286508735	0.25082908029394474	-0.42620244775299065	-0.030239264761279215	0.31557184014652395	0.01638636329685968	-0.9472673406335655	0.6149777149187344	-0.06103387060271015	0.94035349854421	-0.19837722843924072	-0.26865273119555777	-0.21407996757569112	-0.24458790357093427	-1.0843680546586631	-0.5401585119981787	0.2751332127582982	-0.10708339225111792	0.7819497945356768
0.1175635880905815	-0.41679791638579716	-0.18462713926442426	0.319015759016673	-0.1895940838936949	0.17575004703068914	-0.5920469144345982	0.09749628486261734	0.035040149256293125	-0.6948289516737621	-0.07616013783062098	-1.0171203895728267	0.18345110558610675	-0.3897341292532864	0.11693924515919625	-1.090218133683195	0.9943377842804043	0.027958732719510528	-0.10254193932547553	0.04611034388904367	-0.19935439281768827	0.4226841073524841	-0.7024691702499675	-0.30081252150614823	0.45475429342079277	0.055116811001576595	0.30193440225448925	0.5345681030280123	0.09021895200859904	-0.2839082760943594	-0.4321673964168432	-0.697805265447909	0.2687571656184287	-0.4214525048904442	0.04301459704620875	0.2744541510829319	0.07769237383642627	-0.9227992080446755	0.6594812056468997	-0.014535716876309748	0.9361995423507107	-0.17799041866417403	-0.30608853211151604	-0.1825106574820503	-0.16657510263207967	-1.0824184067770428	-0.5344219958947397	0.33722414190595545	-0.11864406031327475	0.83323006913048
0.13503343992785202	-0.3395141702927522	-0.1608884417497155	0.3450440171250607	-0.2465642987532358	0.2040475937054639	-0.5731124298401692	0.06810973594853792	-0.016003007876866825	-0.7583984484200508	-0.019938373385113495	-1.01216439495432	0.18540352761662565	-0.40443679432975016	0.1800369725962609	-1.0208563346934814	1.0506447718601015	0.05079696125821302	-0.03969754351644765	0.09518907259007742	-0.1568347581216809	0.41724947376760174	-0.6741220799472196	-0.2272303975994674	0.4507904219515212	0.09003203902041919	0.3571405042574402	0.6027012207255438	0.12360454190971733	-0.2720984448795679	-0.42834280633980876	-0.6797218304929913	0.31042353558054525	-0.40611245766422455	0.07430019746341812	0.31875615181272676	0.09078454478712313	-0.921714151368158	0.7062114781309071	0.0853530070811008	0.9535046105210097	-0.11681803507031192	-0.34998046255737164	-0.20305469116385383	-0.14490195228015468	-1.0759639682851188	-0.5055241518739949	0.4117500467237084	-0.13252912715516849	0.849395307529073
0.18810651501715148	-0.34079231445080715	-0.16636255381519174	0.396779445611479	-0.3251938204072666	0.2350592625692487	-0.5836744940995435	0.060698090255313954	-0.029736346165512184	-0.748755327310703	-0.0026481093824454066	-1.0140676727102516	0.15525638488978935	-0.3668530408768639	0.23663509656251525	-0.9994191297531829	1.1285160313317302	0.11031023921179797	-0.02733466608679852	0.07712084749538156	-0.1509521031103286	0.35865823378487566	-0.6580473608553822	-0.20844087992645433	0.4752283510873223	0.04959641717756511	0.34643489696210866	0.6608674546761385	0.11130169982192024	-0.2725110849567197	-0.3907479115555309	-0.6883372290093175	0.32060797495719673	-0.3431933418707169	0.14361369651876257	0.36249414460604995	0.07493993706893597	-0.9011200265279932	0.731957919253609	0.09294553424587895	0.9820486004735439	-0.10584999357352257	-0.39481817767438115	-0.1874474648166588	-0.16298021195031934	-1.0855710773153295	-0.479046740937772	0.49856251701369	-0.12204839211680299	0.8806979986829987
0.18469794095363715	-0.2948408046397909	-0.2232496755340824	0.4284354715125801	-0.405526793186446	0.2527794694188303	-0.6093809995833603	0.10260438453950513	0.008666870969047941	-0.7280166062409403	-0.03656731000438239	-0.9644714631499285	0.2038548514705436	-0.30504776179040544	0.2535977422923258	-0.9478096821818964	1.2034512514669733	0.2072095802974351	0.01489603569279824	0.057672972379978774	-0.12823024241275355	0.372358359041526	-0.6232936354801112	-0.207241875948427	0.5289088025885541	0.06109653710088776	0.3587784591605074	0.7420563527726605	0.17008521873194193	-0.2816269689874292	-0.31865096114944286	-0.6307569070977557	0.3505724410582547	-0.2991630383939509	0.18308923361593582	0.38884148809465785	0.07249172054625402	-0.9019364323703453	0.7945266203193732	0.17110027837278857	0.9952519664978123	-0.1005052400550327	-0.3948112131333561	-0.227873911608041	-0.14159452509138326	-1.100455779589599	-0.40836983860370557	0.5671759994031296	-0.10693381704006824	0.910348057240091
0.17408526676086683	-0.2786429830979058	-0.2633262728211328	0.4764615978085776	-0.48756550206880983	0.2829557824933161	-0.5920840997657744	0.11124404353458275	0.016754181830152256	-0.6895816859268163	-0.08015874278198683	-0.93893105806715	0.2502565833598776	-0.30018238428759597	0.2120039872846064	-0.8956401348399471	1.3053605521437466	0.3178599526699789	0.03671886027510197	0.03729197502288846	-0.1344230386320359	0.35306452849394715	-0.6236409844988202	-0.14034631205136358	0.5691441102033377	0.07734103848245492	0.3720573172072971	0.8059534151812352	0.21900516930334685	-0.286953593843367	-0.2675633925571298	-0.6185863005401424	0.3483347325871279	-0.2474636678309337	0.18105447462086816	0.4269171486993587	0.0757860348723896	-0.9028563262772193	0.8225786384886311	0.1888291354273845	1.0424211187181003	-0.13019689392803474	-0.3982725900226313	-0.2214552821666774	-0.191601993735539	-1.1049935764979577	-0.39045171459421285	0.6061764004921325	-0.13490587725877604	0.9204672687296551
0.18424184705759378	-0.27875035177606267	-0.34682402705062265	0.44310743428752186	-0.5313890958035394	0.3182592354810919	-0.5899187693272244	0.10351926806372477	0.038473803535558126	-0.6096730414224444	-0.07760280181371221	-0.8917117479214258	0.25893332152106774	-0.29326127942796915	0.25294571027160073	-0.8508436019671384	1.3779619333511717	0.44390409697981	0.05568266833460288	-0.013333820795457585	-0.11380571618960014	0.28746955057464985	-0.6585606888919568	-0.10133063447751504	0.5470016806075194	0.1404491752069767	0.3485107783960805	0.8056316841671896	0.27440479096785814	-0.27404473411634556	-0.22388473188371988	-0.6326986404411191	0.3682891859389595	-0.1855131061101204	0.1837438927534946	0.4613989108126355	0.07530159341257728	-0.8630573254630696	0.8489053912706378	0.20725987046079988	1.051296678466849	-0.16429058769289315	-0.36363096296578046	-0.19655027202157296	-0.1677489118951176	-1.0963390975184861	-0.3748169213187684	0.5581484619124328	-0.09581589160262408	0.9244431251242766
0.1808648114017852	-0.24497148029604335	-0.3747911252312929	0.39141096623700405	-0.57165726371569	0.4008684999812287	-0.5745011589391333	0.14435955967014302	0.019033054055718892	-0.5148653348467999	-0.05458145938617631	-0.8671966073572875	0.28845772686969323	-0.25645837457815646	0.23660238592602378	-0.762366283459424	1.4050572036014801	0.4815696261981358	0.06358367721350643	-0.018849462107799204	-0.05226533989277739	0.2614873052745976	-0.6893856167275925	-0.0983023924289759	0.6121850639463193	0.13733452059508527	0.3574857713919059	0.827061312607249	0.3341558320285133	-0.24208827675694394	-0.1527687342314365	-0.5544836462548709	0.3935328112900061	-0.13478217055843628	0.21931911086226857	0.43714454656030777	0.053857022258013976	-0.9055919653161887	0.9563159759269351	0.24814603004575378	1.08827356709893	-0.16496959015285825	-0.29308991274301865	-0.17550579841775132	-0.20420886492248874	-1.1056320776430784	-0.24104474849875981	0.5585142405819329	-0.07800447547063373	0.9537729739497103
0.14092869613734493	-0.24241519197993494	-0.4054788307906582	0.3765670401587772	-0.5836488284437712	0.4347113872147492	-0.5480995738033118	0.20830202169689907	0.02857950813195867	-0.3905209998944583	-0.021735958241922034	-0.8564329782468063	0.3241336131313019	-0.21605092272854912	0.20478693052008756	-0.7331418726229411	1.4677347718519165	0.517065718681624	0.08479517611247854	-0.05207645465366684	-0.04843594774558478	0.3125307338167852	-0.7222290885897072	-0.12709866714311086	0.6519235367247865	0.1259709742956838	0.37747298654328626	0.8998503396860131	0.4353349402365573	-0.22593308855882438	-0.1241372134037115	-0.5244621676470751	0.39155267398473526	-0.06788289404374767	0.2685784392357765	0.4368482468385402	0.06629176905593902	-0.8605892919242845	1.0053800716201073	0.21074729510880497	1.1626683819962333	-0.20486050650503823	-0.20829523285910959	-0.20343684528612296	-0.1493943678678033	-1.0792623217941315	-0.18963264840172941	0.5474974068026014	-0.0015790213839638745	0.9421665877793673
0.11093688342546307	-0.22514368365648557	-0.4324030843050082	0.3683893790095173	-0.5422221766678368	0.4824019433209292	-0.48531357231563044	0.2701805500589003	0.05275448038342989	-0.3421343686809564	-0.054201004636654185	-0.8246420859378502	0.3433927282087084	-0.1898591299300998	0.1999337624193363	-0.6607784578738434	1.5198313540853914	0.5310156258345741	0.08787722828156505	-0.07162406499083272	-0.10018361842246215	0.2652857564695907	-0.7345028992450672	-0.10656468455118093	0.6485058244783741	0.14769660458438552	0.3718312249052954	0.9176004921509675	0.45786230150269935	-0.22575490789761393	-0.011796233647580385	-0.4643823508801946	0.3774538369130715	-0.016196037031452802	0.23657317906450848	0.43068623760433467	0.07005943102005782	-0.822027966548475	1.027528283934323	0.2967688795026465	1.1455530835894883	-0.22014164813484202	-0.15411528241157013	-0.18261204531040692	-0.15782024225117702	-1.0495384431739454	-0.2016758726269318	0.5227938547751692	0.06837431332051683	0.9694875828475183
0.11256232443795669	-0.23742140622567778	-0.43808006310368075	0.3163221150862878	-0.4654377747771303	0.46889301697108915	-0.41445835396249386	0.32601022797729506	0.04334869743222604	-0.30349000389086833	-0.10319029875984634	-0.8297145629132434	0.35998727583977846	-0.18968469748353617	0.18226456694131432	-0.6226285779688161	1.495984467781724	0.5811492420274726	0.06214954645166484	-0.10719711596705066	-0.10880414250779716	0.24763710863567065	-0.7025244449168879	-0.13208803544003117	0.6874779223170083	0.1252197676316872	0.38382596449030754	0.956652110593083	0.553125834004933	-0.2523466195087218	0.05088130217450952	-0.4790140627227263	0.3467127654424357	0.04296474549824787	0.280519799782609	0.43307133572880163	0.0840411309064751	-0.7875131290289301	1.0968379380970643	0.3384940104989741	1.1444804321343884	-0.23028962680146278	-0.13443070365936163	-0.22565507797976875	-0.060218401284562996	-1.0277941216454323	-0.21157030580780306	0.43244952159444017	0.08378803881935484	0.9682515148863999
0.10688541105103581	-0.23110835639407196	-0.4496193422032412	0.3172974694471165	-0.43064327174800515	0.4960812864337936	-0.3626649084528146	0.3310352801914201	0.05056896263175067	-0.2693183320815836	-0.13374413455042905	-0.8543703614177728	0.3255183980858548	-0.18408412819252568	0.19880088404218993	-0.6117738622225815	1.4767003115446453	0.5822632068457809	0.03119728349824219	-0.1776487698302511	-0.13310135622843625	0.23515512255942378	-0.7013925986723091	-0.2160599739798803	0.7124597577417147	0.10274584062836231	0.35537839685141687	0.9919875754455729	0.6353006793278887	-0.2730810931744627	0.11046314472520039	-0.42841167114806716	0.29898343677034905	0.08930110607679519	0.2967633269469678	0.4965945165432604	0.09904780101842062	-0.7896194770088774	1.0922593118246928	0.36015035454584743	1.1538929931602517	-0.2190514188329274	-0.04869720364532374	-0.23819207290928532	-0.012790118980276327	-0.9920380575187755	-0.24840855418258245	0.425627149771097	0.1333542722575408	0.9859905500512358
0.15570322713150747	-0.2736412018037863	-0.5044536718975785	0.303087658049758	-0.38150596159270533	0.5126974435793713	-0.3333013686682228	0.37023776691742966	0.01459807713188671	-0.23427542082494454	-0.1821104021039322	-0.8764481636085517	0.31808921393777634	-0.19082845923046685	0.18764001487137766	-0.5954504457857261	1.4959457370500515	0.6040927577893761	0.02699658622241676	-0.29071017057547655	-0.24279314252156753	0.19526725500503475	-0.753558508487517	-0.2695843160170398	0.7108900688941536	0.058759071767620664	0.3734442070886146	0.9660781180656913	0.6407391097252528	-0.28460623883937153	0.1390914273448549	-0.39327631230373206	0.22381606840382942	0.15537907109715823	0.31297851327853554	0.5111895368390919	0.061298683757374864	-0.8274908819545294	1.1245776252818627	0.34108010263460786	1.1963665937879628	-0.23044742314779293	-0.0020918880162455284	-0.1955961865598566	0.06629587899906889	-0.9571037363988486	-0.27996003341668885	0.393991792138055	0.15359030256067313	0.983715990346407
0.2027900698352413	-0.259316621029738	-0.5317156711082756	0.27003174338283986	-0.303267171182673	0.5246830740781379	-0.35410656146187397	0.39536030512041787	-0.00977639235145355	-0.2025092621981875	-0.24589402386966402	-0.8822590947710047	0.3385626149212787	-0.22556978328565788	0.12802597022063006	-0.5424425933134861	1.4318151416727138	0.6108441384968331	0.016579781478459267	-0.4043580982564987	-0.32023828970508983	0.20786593208228332	-0.7657260217064856	-0.2895804077082738	0.6896054353246592	0.10978561601849184	0.43126087429299337	0.9715759948609666	0.6757583349897273	-0.2881990533042282	0.145556068183197	-0.350631341481734	0.17174175946963408	0.1775081988627632	0.2954554186635334	0.48881007414889793	0.11711757986883717	-0.8599934515527856	1.0803033630271708	0.3126710864936574	1.194933793580275	-0.24334129732592533	0.014414074212289185	-0.1739186889507809	0.13211703379640133	-0.956105580419759	-0.3123571907004422	0.30840108256792076	0.1892146305767652	0.9973010585363984
0.23908956408814447	-0.3069209231523762	-0.5346128273736981	0.2121163836845609	-0.22681866106312348	0.493076514796192	-0.37189974243017143	0.3471764395115662	-0.07081742998937537	-0.17176306098988475	-0.2722615807216986	-0.9558704498729769	0.33667049133472693	-0.2762102151044813	0.10193378584611237	-0.5185909678310163	1.398691620444505	0.559040224997605	-0.036583596094318126	-0.49645981545062046	-0.35147954936488446	0.10628221451955869	-0.7961547701385692	-0.3097410065416101	0.6453709983960143	0.10007388631446465	0.4311033123406479	0.9472493927083987	0.6471126045108988	-0.30646841132635494	0.18762946080143889	-0.4007910707093115	0.07908996739439465	0.20123490809917866	0.28846383391338	0.49062185861053853	0.09204509293739027	-0.9067261526900069	1.0512622179238647	0.2706727785285948	1.2002784010686667	-0.25030704967489364	-0.003845559446264768	-0.1744399263760517	0.20433265429332342	-0.9634716756269052	-0.41733530726034596	0.23142416084593326	0.12343743576483787	1.0121893511357891
0.29606491062311147	-0.31183018462808504	-0.5643837946144059	0.16047365416631862	-0.18520578357733025	0.48112120384422064	-0.37153647034867104	0.3051367247134271	-0.10002714968869202	-0.18515511428735382	-0.21182672676804706	-1.0122127461213286	0.28497601154476776	-0.2911891624453006	0.14596012185423138	-0.4880876010339955	1.3154230461076868	0.5250831457520121	-0.05067066618848668	-0.5366845467575769	-0.4270125255824248	0.01276841666405797	-0.8211615742292023	-0.37661001880516115	0.5817594653490266	0.10079063917788215	0.41365369673174157	0.8878210583342625	0.5966083802979176	-0.3072891254684822	0.2107760599415515	-0.3867927867783616	0.004720067190145616	0.23698630816839777	0.2857495999271652	0.45052321401561946	0.09562456456829302	-0.9626818355776345	1.0740678628680524	0.2402255390340394	1.213881071737557	-0.2732377278210967	-0.006352794215155955	-0.13786231753037165	0.3153318910526054	-0.9368617705059084	-0.4704156995098624	0.16421532851109064	0.13325106536191492	1.0111829776934296
0.3339461773239949	-0.32624842744052507	-0.5776468926576612	0.18250510893660143	-0.15120645290441118	0.4350909043005006	-0.41524210632730485	0.3015507080426049	-0.16376012112842003	-0.2331104633846682	-0.2523694147743038	-1.0715747925274741	0.21348492882342004	-0.3103896091304733	0.09587904703158272	-0.4927726963220989	1.2347082013043065	0.5070868296382761	-0.11965224027061461	-0.595410593188962	-0.5141787209061782	-0.018468184569700334	-0.8251714235640859	-0.4077676557016773	0.5483785091595335	0.028552115968579216	0.4085347351248793	0.8621345952723078	0.5189982790987078	-0.3192529268613153	0.20617228130445503	-0.39208248011991564	-0.06231848962846481	0.24904416667088092	0.21859070915978668	0.367987490198688	0.06750279402588336	-1.0421000397605011	1.0392831098292186	0.24421298862342936	1.2143268122349704	-0.260071535402859	-0.03771272954116918	-0.13346104590452046	0.347684310169052	-0.9667506806163655	-0.552606636622912	0.12359590708167585	0.07249959764131156	0.9786685506248635
0.4063037757092903	-0.38789518200205586	-0.6093511250368766	0.19131016745019533	-0.1347957406564932	0.3802564356683195	-0.4577034639165481	0.24290558499313297	-0.19731913624813666	-0.27589042708773537	-0.27862972934794955	-1.1230654887224534	0.14078579796604201	-0.28225096291836305	0.09890369055247387	-0.48857099397710735	1.1506924986597618	0.4924012117651822	-0.20384126299131672	-0.7180500271223482	-0.5880504541962059	-0.07375853750527546	-0.8332791497983658	-0.4064442544960011	0.4508645514839963	0.027942061248849175	0.32870676080269406	0.7826883859164055	0.4119786503848979	-0.35229885596327487	0.12015688179285848	-0.47521439935543874	-0.19340169226916343	0.27920070392815666	0.19894924304302253	0.3038393421968509	0.04103014763622701	-1.0291253543376226	1.0242597798671706	0.2064258222942436	1.1835739772957279	-0.2807906738467109	-0.10167507431200044	-0.13760754811552628	0.4178797011180258	-0.9696814122539423	-0.6462398540137635	0.13329503819506144	0.024001331210032485	0.9589780853324346
0.5059336056497423	-0.4529617431848686	-0.6746478952794323	0.1510022378524905	-0.14102916073618116	0.35658732463712883	-0.4352006177341522	0.22333088958953637	-0.20927873953293105	-0.3119706461927906	-0.3101066147489523	-1.1920768896175367	0.07171497003013025	-0.3484076876684259	0.12354461302132998	-0.4733275791420972	1.0197463936353421	0.43139831457964667	-0.26478037968104484	-0.7996945617915487	-0.6489039287308275	-0.1985251393467258	-0.8327083547102425	-0.4256572311785547	0.2945471877809097	0.00772399166525633	0.27457359386604824	0.6661147940779445	0.3110873793415886	-0.396786043529693	0.07615508720504845	-0.535580329695908	-0.2633360377353986	0.22993915708649512	0.08937230353907874	0.19414654183282573	0.029856971823205635	-1.1096861085661867	0.9548579358533456	0.24033183062723412	1.1573102019279968	-0.29093028452526815	-0.16516104447674257	-0.1488979926938333	0.39666808937428777	-1.01740055220296	-0.7357779395157168	0.13482561205391289	-0.07506532257347634	0.9312784836210755
0.5738297323604453	-0.5652202650774001	-0.7623674707132666	0.10091255191705654	-0.18039247734644184	0.3171165022173854	-0.49213994099673936	0.17626476114345752	-0.2738199305274051	-0.35969672175132705	-0.3657755707832394	-1.299497029028013	-0.0013282778091963932	-0.35847325931644175	0.09196794526177983	-0.4750016452292941	0.9303358748824909	0.38013019606070747	-0.29647224270503986	-0.9237519864798427	-0.6914743434617762	-0.2544983372742548	-0.8390922908510371	-0.4427837127082772	0.21214721480584148	-0.06607943765147173	0.18518668433192947	0.580326829929762	0.19100364979843598	-0.4382182503911034	-0.03023515953894764	-0.6094762190269907	-0.3533996169874402	0.19616816919184538	0.07655590215492489	0.1334394895983506	-0.03347384665920175	-1.160506065585092	0.9003331028449372	0.17879139667092553	1.133955943471226	-0.3288611789877322	-0.22139135580195282	-0.1776674389120787	0.4185903747534702	-1.0446626162475816	-0.8125283478427032	0.10780746057685578	-0.16706604338692227	0.890668298048114
0.5762108821421814	-0.6505989241714559	-0.8216714479995263	0.07991690735641538	-0.2586838222512803	0.25625680778579857	-0.5153922146228619	0.1509230320961255	-0.3365439063521102	-0.43036502298474416	-0.3984538250409592	-1.3412770526631668	-0.041262481768892495	-0.3388935098615601	0.1372721768021568	-0.4694489868169759	0.8790388948512664	0.2905944613878039	-0.3300038609045819	-1.0340553200046905	-0.7904635336230863	-0.32226639577656313	-0.9098881329665449	-0.42180826119028814	0.07810439183081468	-0.08810361581276616	0.06313227551544706	0.46279794661049856	0.022664462708794974	-0.4955279681985088	-0.18643943390135917	-0.6390747168971668	-0.411844920404545	0.1499437383995222	-0.003904145136587045	0.034894679676425476	-0.064675023854625	-1.2054282482601457	0.825287816133758	0.1109730681526161	1.0753857385356704	-0.3575406649331774	-0.2941722024182571	-0.1803009227614512	0.3473521301327108	-1.0994530710176755	-0.8725907093233195	0.12849494270432488	-0.210219987527338	0.8822795817041152
0.5503214884633268	-0.7402894636914763	-0.854263907697059	0.03321677934435497	-0.29802314659217183	0.21765166070214778	-0.567184229927495	0.16426099918953477	-0.42790980206235263	-0.46675383187983066	-0.4625400232350031	-1.369181829812725	-0.10735061598512377	-0.34712461410175577	0.12046654212750389	-0.48310992580664147	0.7626567943137678	0.3000690116335976	-0.3251225004388098	-1.0698062670563149	-0.892850123178954	-0.3887179406647782	-0.9521477860690248	-0.4298901264888486	-0.030657424388181385	-0.11743467685044195	0.02407947596954722	0.36391795816508676	-0.15728115574397558	-0.5009134202810905	-0.29762793961077005	-0.7360492058460275	-0.49494228462694084	0.12087248579735384	-0.10407517113474407	-0.11285071927480961	-0.06898531645343921	-1.2880556277772235	0.7793483083920896	0.09613491322698065	1.0285933456962078	-0.3869469704132328	-0.33405255723388605	-0.23726008479477406	0.3795799817355301	-1.1227247874423554	-0.9242180729238963	0.020354877615248644	-0.2715787306048096	0.8279003776697843
0.47785350565106316	-0.8307384372784753	-0.8935454867053687	-0.015675880784607504	-0.3120369168812956	0.14351409577733465	-0.631314624157737	0.12750364759670568	-0.44525199412235156	-0.46453793411045385	-0.40890611710252883	-1.4234615092320437	-0.13331325462631613	-0.3173130553652206	0.13273085010262162	-0.4870114156922275	0.7050891838870854	0.2495987362949102	-0.36176968393563513	-1.089456793293514	-0.9067198264745423	-0.42808919126180217	-0.9472276542085403	-0.42183752447998907	-0.10320754723822738	-0.13630240059373605	-0.101530411768548	0.2839768673791331	-0.3253696997802488	-0.5043715904799084	-0.44301058520369907	-0.8021382422141485	-0.5482915944192234	0.059294535683242465	-0.15310001789167657	-0.24205182858450938	-0.07164243852071757	-1.3044182406457643	0.6716420094192088	0.034205290456157056	0.9493446359699961	-0.454493370057327	-0.41824689368146634	-0.33469118815784377	0.3773872740917901	-1.134086921010487	-1.009125430438843	0.0137034023833952	-0.2715174047682779	0.7703628740025172
0.3701183049303977	-0.9585996841031086	-0.9408704575406566	-0.06820529608541967	-0.3635734539734249	0.06889037260217931	-0.6431452802922726	0.07935109496561703	-0.4704078277638411	-0.4969696056578797	-0.3404076651690456	-1.4416503391490108	-0.19149397565611015	-0.32404802090267537	0.16608588613274508	-0.5389456269960841	0.708687393797211	0.22397104626252182	-0.3673513532182301	-1.0872268172918569	-0.9259430237131168	-0.48919132904167	-0.9649937205304644	-0.4677438300096354	-0.22719747012693156	-0.21123178632131007	-0.19496613196400686	0.18982826192028168	-0.41622753659488554	-0.5626087396907743	-0.5445728459518321	-0.878095901842413	-0.6168274605426416	0.025830635287577806	-0.21603781656319496	-0.37155099086876775	-0.08695303663900464	-1.3861685849493557	0.6366640577405631	0.03129552653316784	0.8717929895081136	-0.48391521608664273	-0.46976081782475154	-0.4487251983363315	0.3563465434244395	-1.1775505248069211	-1.0597559190051389	0.03413004234491006	-0.36738763629161963	0.722227273094622
0.2896844481412323	-1.025217380019288	-0.97976494489049	-0.11857442238869456	-0.4163861512981447	-0.015575702763780841	-0.7021598310755571	0.12128189505849185	-0.5186107069997037	-0.5064578122139978	-0.30464236532626743	-1.4403020009235326	-0.2058294108951048	-0.3211751536283984	0.16526921057501376	-0.5742129584561361	0.6613821778850311	0.18597665695197646	-0.31322765117882057	-1.0765567019177023	-0.9401020028537183	-0.45535926384723446	-0.948482960496429	-0.46463536813218537	-0.2973893315002089	-0.2531164336209894	-0.2854654001968126	0.10415564398870816	-0.5355464159801915	-0.5566761094513316	-0.6989950965640223	-0.9005649279374628	-0.671607328137958	0.00563984664074217	-0.24212181666947133	-0.49356174074923354	-0.0909322005741051	-1.4286959074645786	0.5677610588518954	0.04439792206873384	0.8404700080586636	-0.4956400823323821	-0.551043976124008	-0.5016600434902572	0.2993936373858014	-1.1600082464651789	-1.0699899047362469	0.06267726858790991	-0.38036926885876404	0.702008315752676
0.22680656730268503	-1.1001104596933804	-1.0171494457991863	-0.17153643287433656	-0.3994213318767204	-0.051158304682397994	-0.7715247757715147	0.09386125657442972	-0.5738573731145927	-0.48642550150695596	-0.3184983230329025	-1.4460041419602134	-0.20813322730598402	-0.2856447861572079	0.12648857030554111	-0.5977783644328158	0.616300855597861	0.2664199950040348	-0.30963712396121734	-1.101255038540733	-0.9182385579264374	-0.425245737060449	-0.8924521423299175	-0.46720624417025924	-0.32535121530092304	-0.24327718346886984	-0.30654184414993413	0.05207348715607536	-0.6445317240463402	-0.5198944390847602	-0.859047385443664	-0.9850720561676727	-0.7101144533043704	-0.09106915551580945	-0.22976436757753166	-0.5968310274819161	-0.08578599355844077	-1.4535999443252499	0.4850695870469573	0.0407365427705838	0.7352659623437034	-0.5034366563533148	-0.6254461678908624	-0.6203474950215362	0.2575261766514361	-1.2206590263622197	-1.1208305314845761	0.006335360741618968	-0.397162077803496	0.664875666262452
0.1410645538936122	-1.1805433062723547	-1.014989189234886	-0.20887665202704256	-0.3876434125949194	-0.058254124134171525	-0.7890362063458926	0.07824561070718575	-0.5774585539154893	-0.40534074571447637	-0.3619237856177624	-1.400978216572479	-0.1770088339355434	-0.28632027287980655	0.11157688148373172	-0.6197562062173829	0.5885684023426336	0.33984028531593347	-0.24590093225459603	-1.1177401981438833	-0.9840666998526377	-0.45240805795410033	-0.8677930194374814	-0.48304841753768957	-0.40942865199459105	-0.2771714977826885	-0.37746277730734523	-0.03451218024322711	-0.753801375072191	-0.4954234808501005	-1.020273643903598	-0.9606665822498217	-0.7058593399050745	-0.15824789325801067	-0.25435885247184054	-0.6723557631167452	-0.0856359403452511	-1.4658240799468365	0.4486008514739132	-0.03096635214417719	0.6457897882778599	-0.5260216170498297	-0.6845389055772241	-0.7102784987741021	0.16967413915534893	-1.1736273279312976	-1.1373661000159327	0.055447143493648765	-0.4450081963145919	0.6668572681276781
-0.013097609000340427	-1.200989043921303	-1.066687308891711	-0.30309642066838716	-0.3614335720435756	-0.10015155579917319	-0.8705393012611189	0.09243991967073362	-0.6302946284786424	-0.3490881731462613	-0.38361353642196633	-1.3853003506695452	-0.1428487257998646	-0.30793584800297225	0.040920816308089254	-0.6236576961029685	0.5828599922456326	0.4781837970747631	-0.21717498107610464	-1.1205938089945036	-1.0348852638278758	-0.4831938294720325	-0.8287496499439747	-0.49125445409254914	-0.44219122927631116	-0.27253096918429925	-0.40339282482031524	-0.011141301893152789	-0.8652593462578603	-0.46600954896865154	-1.0578570437501376	-0.9636070007941411	-0.6941471638606153	-0.19365364407356858	-0.2837310941777279	-0.7404062472357139	-0.1146061016390918	-1.5071283616995101	0.351704435617597	-0.07751487445215066	0.618695920316705	-0.5520006337046763	-0.764301008116686	-0.7746038764907398	0.10449977721724016	-1.1872486856938331	-1.140724466937333	0.07612263287785656	-0.44911553161006124	0.6280534936852964
-0.1389079563830779	-1.2435196048910568	-1.0743611542911908	-0.3269012470038115	-0.3437901141457337	-0.09853939231094137	-1.0122454473522557	0.043974237262010926	-0.6376773048861625	-0.32400812663683237	-0.3535882518605874	-1.340101899526798	-0.10251738381266265	-0.25704254767101065	-0.025229903868159063	-0.6690966327554387	0.6431812327563146	0.6735942836505904	-0.13719809631981789	-1.0697134602887697	-1.0434206712474583	-0.4375874886554354	-0.7629929485271116	-0.4431619887465751	-0.42299097131914143	-0.2648048596015363	-0.4159464615868636	-0.024035073224516198	-0.9158399731270788	-0.42584149036212954	-1.1435125535830046	-0.9652385575360933	-0.731919550765453	-0.2077097457027551	-0.2687372426403727	-0.7662491933827595	-0.10662248390149869	-1.545184790760524	0.3244845928544106	-0.13784734611001687	0.5731836457849017	-0.5240802438192269	-0.902678080828216	-0.8384769085116306	0.06978696341947625	-1.2206362633980448	-1.124957696632928	0.1130992585413455	-0.39795482642206853	0.5753785061863338
-0.21336649792780574	-1.2392865376437374	-1.102298206263808	-0.3287364178810726	-0.3474312266446279	-0.11148165678618926	-1.0830048419673584	0.01459721838464283	-0.6224528526721455	-0.2399155498788735	-0.2775777336647024	-1.229713657796014	-0.09023313529689292	-0.2864314881980875	-0.03670370479473825	-0.7043372503949505	0.6071229215701597	0.8560398835394094	-0.11264452960195001	-1.034579688103883	-1.049319926727049	-0.4568830004927822	-0.7161939519847229	-0.33357040388719444	-0.39519022375918994	-0.21715734856295335	-0.4139600938544191	-0.0925159449127813	-1.0020328842053858	-0.39558390809134125	-1.1853625378808361	-0.917314881691604	-0.7269379545906671	-0.21451224586999235	-0.3317272110040947	-0.7938130245774861	-0.1337422136981489	-1.5487650596594404	0.34254807774768836	-0.1815670224418421	0.6136297508779419	-0.46265909189452314	-0.9665763518216203	-0.924850239364033	-0.004584633274858618	-1.2142387323165593	-1.0618816461026592	0.17200761344576945	-0.39820461702452464	0.5542222784140283
-0.22698259894664777	-1.2147036792258228	-1.1005327173965376	-0.3628147081245618	-0.3084026593165065	-0.03937027398861056	-1.1599441525831051	-0.008453217550695152	-0.5764252605606881	-0.14844780107082917	-0.24014507173173053	-1.0739270768025029	-0.05577361419806798	-0.3439040526219141	-0.05949211488364019	-0.7171064566132451	0.5978750223497606	0.9411353570462225	-0.03675231736041772	-0.9917381708672035	-1.0445190628550156	-0.4052706045110407	-0.6322362173507518	-0.26228333538994325	-0.4034677547076675	-0.206598370932501	-0.41564731925861	-0.0453244063025763	-1.024915552657073	-0.38704334159486026	-1.1628675054554547	-0.9102587117411153	-0.7295844275585222	-0.23991855976423024	-0.396137040990734	-0.8120455049533316	-0.1011982007439367	-1.5626784550009254	0.2999947864410468	-0.19653242431040013	0.6379455896634978	-0.43487378524494663	-1.0456601080652776	-0.96782048077201	0.01720669651307296	-1.180405000514511	-1.0986071374041526	0.20965283454613265	-0.48320073070443603	0.47550226836425835
-0.2838111705842178	-1.2116573785381284	-1.1299111100940873	-0.3957900149930632	-0.3228071608496286	0.005287281936400679	-1.2408880373256284	0.012225600677514348	-0.5256979740446521	-0.038253981068560525	-0.20199746127616486	-0.9112126526886126	0.014214165937480917	-0.3967395236172928	-0.07219256467864214	-0.7412417574281205	0.5975976603358558	0.9799083518715468	-0.0077854183464346775	-1.0034570964090064	-0.8989122964270815	-0.3518084372567792	-0.5747788322246146	-0.23460224058190832	-0.38699732078669824	-0.1328834428760474	-0.4507287862472366	-0.058819761635931375	-1.0225922033453096	-0.4045194877342482	-1.1925763122225186	-0.8350517351253233	-0.6352324770918142	-0.24281719938006868	-0.4320424791512334	-0.79781044094216	-0.1012792407190006	-1.443615959433701	0.27862100466291945	-0.1779113238107865	0.6644400276767934	-0.3842319169148679	-1.13995302899867	-1.0056368409051788	-0.05105789797466191	-1.2593742758316746	-0.9747370857472836	0.31757553116358056	-0.49242503396997017	0.453015564290497
-0.2765536977649989	-1.1777699961599724	-1.1660356441030972	-0.3956113343732416	-0.3416947892875696	0.05666218572904784	-1.3033279291923532	0.06808114583840874	-0.4918384342487233	0.08084556676968839	-0.2364822372472258	-0.7773392601400165	0.11262434537674093	-0.3444425688998948	-0.1579184200858015	-0.785507830150199	0.5834122175165627	1.037714936935473	0.08486682486931751	-0.9197954199616986	-0.7121119634199629	-0.2167481252563043	-0.5154277693418103	-0.2622245263463546	-0.38168600039653366	-0.03228287177038001	-0.4198807279750657	-0.0869908904235237	-0.9546490876977604	-0.42840121802549147	-1.1308204601337966	-0.7887591987448458	-0.5929042412231509	-0.25525204852571026	-0.505961293035552	-0.7591997685048465	-0.06173038409495761	-1.353321055136022	0.23277658807500878	-0.1276044721529111	0.7096300015533754	-0.336588179165056	-1.2067471561501437	-1.033487297448446	-0.10675714377998921	-1.2917227242212805	-0.8456276741737379	0.3702176777134517	-0.6173158479414899	0.4586927173749088
-0.29140222271570204	-1.1523167661170022	-1.193249393928601	-0.38092593696523147	-0.3686838073488747	0.09430965333460391	-1.3549268668158736	0.13007403464093698	-0.46556234692059084	0.2280106743871809	-0.2157704338864277	-0.6425966454754025	0.26713079101555376	-0.23987207321631696	-0.25433443860466504	-0.7590077201741561	0.5925101913240394	1.03631240713506	0.14511533999314902	-0.7917886284301071	-0.5774051079324717	-0.09249742175643103	-0.5011841343183159	-0.26544009864325135	-0.33765154852411305	0.036649729088000814	-0.37205457086134996	-0.025372958246084775	-0.8189910328518076	-0.4333845424775612	-1.1422340922150231	-0.7032717455430008	-0.5346476346308483	-0.27458377919116034	-0.5027789418111961	-0.6907352469958787	-0.023271397116141145	-1.280322246955564	0.22940877637941837	-0.029153335681616332	0.7117153518455762	-0.28999163534997824	-1.2773787454062258	-1.0587510645246583	-0.15547901180272541	-1.3513685192499796	-0.7163632216244218	0.3732308544581046	-0.6408769351862942	0.45610865403886985
-0.22841274443450602	-1.1379567765235614	-1.2100050895136323	-0.3290077974690709	-0.34807444796150305	0.17393505622941202	-1.372469761901246	0.18809698243658768	-0.40148537063873135	0.36393394270600926	-0.172136870213741	-0.5569744209321275	0.3957317775721082	-0.12115850111035183	-0.29613099955863	-0.7497939962611154	0.6763947092322773	1.0533793360316546	0.19194589196165737	-0.6035785749896845	-0.44337914952543755	0.0007434783640183129	-0.4852719617229613	-0.21428978900201406	-0.26591828005795287	0.06678309550066985	-0.3056814616397988	-0.0038751484914320844	-0.6826260225588944	-0.4193150661670934	-1.1259757644235622	-0.6531184145771562	-0.49840605071722005	-0.2988058038645768	-0.5974556532254139	-0.6007016701832006	0.04762492453625915	-1.2104165820369734	0.27376164220878874	-0.0012259138732553798	0.6709341953398755	-0.21934609155542945	-1.3249019875423587	-1.0957004287409802	-0.20785805426403775	-1.4088199645321728	-0.5872217767914194	0.29828670271907776	-0.6636796761110679	0.4071418704232622
-0.20352530170812927	-1.1528536095077841	-1.2530050512548794	-0.2840044636136591	-0.3763784708819937	0.16730030298925308	-1.3801771368902458	0.2711294694285161	-0.36412056217261124	0.48882233756928883	-0.09977131278929681	-0.47076868571425645	0.5175793384043532	-0.019840175470759946	-0.33517332492003227	-0.7868346165703711	0.7785263992715503	0.9210553937869245	0.26692053786563674	-0.4149295879478191	-0.25734154400007453	0.12323723405707274	-0.4172660508426496	-0.10096628731317073	-0.21876197076868348	0.060745015216592854	-0.2844997996155388	-0.026684092317018154	-0.5401876167664362	-0.42970433666337293	-1.0767886454766091	-0.5809348948155688	-0.44621368833200814	-0.1966856647003031	-0.6605897227389484	-0.48477322396772626	0.10238025808455356	-1.1423088915727297	0.3264110833928423	0.01771898465076007	0.697300452153854	-0.14203424984187807	-1.3628461999531218	-1.0979790551911037	-0.21694988573950158	-1.4961034125143857	-0.4069232166066593	0.38228837380695807	-0.6366424609614313	0.3711051363064389
-0.1928434856215429	-1.1306157287096066	-1.2938251277046686	-0.2855198902238718	-0.3648713214973486	0.16332844235903513	-1.40528152605	0.28333063928572927	-0.3371973876693182	0.5995180807240154	0.057007961359095125	-0.4479897916018352	0.623221172606281	0.09635641837942037	-0.3141360242379615	-0.7526193008049322	0.896788814362778	0.8069344425755475	0.3397538104402881	-0.2455074312097108	-0.03490191461672493	0.2834404210000685	-0.33181475971882757	0.0007459025763936645	-0.11743003339274667	0.14259079448086726	-0.21875243781073167	0.013937481430952688	-0.3680043180853957	-0.4163138157449052	-1.068229122326527	-0.6007693670956737	-0.4240547843244206	-0.0484550788428844	-0.6300634028420397	-0.3270907927909379	0.16918466795305145	-1.153203362365288	0.3519336001857276	0.046078137158323436	0.743786056957712	-0.15754371800311429	-1.3592469251515573	-1.1287034667151024	-0.20622909447043777	-1.5337055530356651	-0.29027346163124723	0.4085629752017531	-0.5760076619054469	0.34804516921763906
-0.14270226943313785	-1.1596795161105842	-1.3023389510372723	-0.24161147896360516	-0.3558993552426209	0.2275640615010651	-1.4400898564419626	0.3101903670376801	-0.2808087277848267	0.7082420714452544	0.15246380267575343	-0.3697103511030968	0.7090206602296719	0.1713143722118038	-0.3315478960422517	-0.7320153126481563	0.9833757378389336	0.6787790944642055	0.42316683089944485	-0.12368819311116956	0.17443023151489692	0.44177588483464314	-0.2822665239286125	0.12682616483282075	-0.08497757189816377	0.0664471192125817	-0.033447264225844785	0.03619924545302544	-0.13025458425047023	-0.44221552858572694	-1.0819627692805658	-0.5073042690703854	-0.3720287110160656	0.04903359360187121	-0.5985911195262459	-0.20610515633111545	0.2772591740602054	-1.1481794872329678	0.279597861770679	0.06953676751879699	0.7748637427036632	-0.10724015547615173	-1.3585852937542113	-1.133190528041872	-0.2414960740019067	-1.5647690320975716	-0.1871660874235928	0.4427872662865447	-0.48524392808739636	0.3792982229967491
-0.13959088421146126	-1.1683592457415544	-1.3373394936866843	-0.24709012232925037	-0.31648462662657184	0.2356248789422289	-1.4265858604044528	0.34344338798863505	-0.2631749628474826	0.8600769233552565	0.23834061048343913	-0.30683405396746377	0.758216913108376	0.22565651809797177	-0.3355353226305347	-0.7137468756586227	1.0013755330386471	0.5702409657669836	0.4641083173060256	-0.09540814153401588	0.37677811121335597	0.5671870850376001	-0.2665772404483961	0.22666776389499824	0.029402627029271988	0.11489115711335654	0.06112702879255274	0.12332334860097553	0.004777808071613576	-0.43628119936500837	-1.0500937553116878	-0.44681468536729063	-0.3233024734314438	0.18122853137287862	-0.5969555291761124	-0.1099190108761853	0.3961315543482886	-1.0775243178470713	0.24382876191762212	0.1775401350655183	0.7671210978577989	-0.10461177042558052	-1.285031383084165	-1.1368066939199346	-0.3380646434131672	-1.475563251790749	-0.13524273650563962	0.505828620337739	-0.46681925359009424	0.4635211686781431
-0.18932088808401965	-1.1700977045517054	-1.3042649787680014	-0.19100187272839092	-0.2530410689936589	0.2416365132206582	-1.4147208793488306	0.37691696121774976	-0.23948978187681486	0.9346577465450043	0.32323691746013794	-0.2859705254027268	0.875905960563583	0.31275333124860166	-0.33585479651359984	-0.6493487589426481	1.1041831368145096	0.46118160032280536	0.49058831108271084	-0.03160038213832682	0.5213340462544188	0.7449594788730121	-0.28723249323674493	0.26826298802758286	0.13019877782751332	0.20407308687815387	0.19123730917244536	0.34335807589966694	0.18828810972575555	-0.40138423016399793	-1.0367021528464513	-0.40310885493140713	-0.28101315628289686	0.3281793085110232	-0.5645088006094748	-0.009982253103389498	0.5855445683538354	-1.0143997344897282	0.23973076774700627	0.29457737912712256	0.7119027831683313	-0.008453689447888213	-1.285939559233786	-1.095691329833307	-0.27830417725967405	-1.4980883429904777	-0.07349158158648456	0.5673244096010026	-0.363838216533372	0.49439561581404384
-0.26678043042345684	-1.155408755603913	-1.3510570132122979	-0.14442803026718196	-0.2166288015156998	0.2751667954717005	-1.4460738343514028	0.3831536895279365	-0.23876596499708858	1.0202226312168436	0.4456348278344867	-0.31996029692047034	0.9418371108998322	0.4558968113739671	-0.3767147429093657	-0.5921442924721851	1.2139135465320412	0.4334195692966472	0.5501688748928079	-0.029570912149865358	0.6676324988589803	0.8233838637725424	-0.32973732801985156	0.3474234632539005	0.28430780880588175	0.3333616202099955	0.374905998255716	0.4741023360515878	0.2649879354100935	-0.3188108200776765	-1.0031944093390135	-0.2381212888556817	-0.22150879193658776	0.4555744590874654	-0.522292239684145	0.08203074611091904	0.6742570395865661	-0.9192513444992988	0.324978708984021	0.43072893182921107	0.7170418676932231	0.06590712150392143	-1.2500721729565882	-1.0465039347967255	-0.27241596671162716	-1.4416509877622972	0.07529522060589605	0.625087457523876	-0.29172052852497904	0.5136928752353758
-0.2960044042092867	-1.095217189297396	-1.3540188675169555	-0.10445999688613039	-0.15626082431799931	0.3618273787246914	-1.4547365863106496	0.4297637376457228	-0.23860994793114104	1.0728390493916862	0.5754860765568811	-0.33775352638008405	1.001065777300639	0.615069345582216	-0.36835281386765295	-0.4880647034735349	1.396818802161423	0.37155747637610526	0.6601208260092741	0.048197633184065655	0.6371064849923094	0.9426104938016756	-0.3427186477682457	0.45833364742779115	0.3885558661273178	0.43182555128847805	0.5748495003973655	0.6073797363475132	0.3670611172549637	-0.24226800455297437	-0.9538474827210635	-0.15115450190407426	-0.2557843908068043	0.5676526684134618	-0.5040441273466939	0.2807105392635619	0.7809402657889498	-0.8993565480951563	0.4156036459718323	0.5468278180526909	0.7547878050283566	0.10103521813604499	-1.2255374878347802	-1.019697252947953	-0.18488972117425898	-1.3911843580373122	0.11421947483647124	0.7110994122010995	-0.22609141317199258	0.4953358060899811
-0.36223627340570363	-1.0478196289912076	-1.3372664616627339	-0.09082115739421653	-0.12959284567062312	0.47456695422831396	-1.4207162988986335	0.5228626662716888	-0.22075238802215025	1.119591022239524	0.6979146275821986	-0.3375875939660274	1.0111397759565133	0.6972082969127295	-0.2812127686095224	-0.3274141471772366	1.5384845742097577	0.3223675456652285	0.7458300735625347	0.10045691687430583	0.47245399168822055	0.9801151873460843	-0.32121334766825055	0.5933498336964904	0.5186271210617436	0.5827886808635688	0.7428376837633596	0.7374320028749473	0.38559687583322955	-0.19489456635941668	-0.958239390030138	-0.025007625407200605	-0.2248746715490023	0.7132080060540058	-0.5398127963141219	0.452799893684772	0.8547049866807873	-0.9271551147605284	0.6037858439913688	0.5937780266427888	0.7729401586247151	0.18262357992050807	-1.1543306274900569	-0.9675748102648356	-0.11610449836033414	-1.3518112589031899	0.15291949625085208	0.7233080248421222	-0.08896235543225453	0.5143177221889493
-0.45958563386593826	-0.9632028306240705	-1.3219045153636049	-0.046533889481396265	-0.12717305393147743	0.5883248483036211	-1.3555204019096594	0.5645701912187724	-0.19487145867252656	1.1424601282452798	0.7621846696820525	-0.3721509861469324	1.003855100148287	0.792855812007661	-0.09565917529746151	-0.2170084710572891	1.6078363220921	0.3720696142272294	0.8344873207720888	0.17925020770927405	0.3374862285503487	0.998149731857963	-0.2334797620039024	0.7392082382779969	0.6443386628873278	0.778044563709281	0.8383756923565787	0.834430486873597	0.39540171236392996	-0.08643671570065932	-0.9432553181416294	0.07248449682513615	-0.19124300059342372	0.8459549647571445	-0.4593510570325917	0.6003610662272981	0.9057884057029065	-0.8973160561562696	0.7533390488683359	0.6206022502776397	0.8473105180504094	0.20417593089005637	-1.1271591671362977	-0.8989365503111714	-0.05653567453550044	-1.2243557317442988	0.23522703442832144	0.8471645799764433	0.023691710523156814	0.5243950825585708
-0.5104801327922239	-0.9202439371616723	-1.280161121133541	-0.008886017231405302	-0.18175775172240008	0.6770816622919599	-1.2536140018185042	0.6065295814217794	-0.22246473926234947	1.1389342730138063	0.8129855922937468	-0.35491269621777277	0.9858674505359094	0.8518467581978844	0.03865505955379508	-0.08861803328021349	1.655627546217834	0.482055767204025	0.8762597016329533	0.21249692539170964	0.2295742444240525	0.9713213639237329	-0.14986149266210758	0.7993186508658551	0.6693036184616888	0.9386072929392132	0.9758650667212597	0.9303483061007535	0.4185933506299498	-0.038472987700388275	-0.9317519694731761	0.2185646013810389	-0.17812031578356666	1.0025202494041325	-0.32969696398240866	0.7219365104127488	0.9471139036110625	-0.8655713536972008	0.8865353495944295	0.6602420916999274	0.9764076547967193	0.2210242771413641	-1.0670496064603294	-0.8314850478868635	0.01966131533931107	-1.113846093265757	0.2887469229975782	1.0388655828385107	0.17451138733042199	0.5474015191451174
-0.5691852396882482	-0.858610889239906	-1.2318274091746508	0.004310822832531308	-0.19907445776122715	0.780977339645803	-1.1981463595475086	0.7245100744653351	-0.15482878351710463	1.1553415831753093	0.821076000843175	-0.32634594763624436	0.9849473794512404	0.8576252719981408	0.1385522530435126	0.005240339145015761	1.6906201375938028	0.6168845054871209	0.891992381884144	0.20536752134404068	0.11647177473721744	0.860001405788936	-0.1963122765191169	0.7733620372004857	0.751762716657818	1.0457049403434417	1.07495590269249	1.0502784017186415	0.4349950518382878	0.01578666582907366	-0.916835185025087	0.3725425254906304	-0.1559684879069087	1.0919394675532665	-0.2227527891453426	0.8346481423525762	1.000496019839875	-0.8140928362676931	1.0306228593794766	0.7551507136761038	1.0729649547892466	0.26232770987856846	-1.0452617363186616	-0.8243242075481694	0.09679735262455234	-0.9506982382799007	0.3254813836117193	1.1231535806717778	0.2698895164094052	0.6462489980420731
-0.5873586406204797	-0.8153184675432328	-1.1956677847036823	0.015149884792811107	-0.23522052529810064	0.850282596112373	-1.1248998383586692	0.9460453078402132	-0.15862050975100317	1.1395836748209394	0.8110922554026614	-0.263041083338479	0.9999076313251345	0.7921604235965279	0.20511185617590105	0.07057216749321191	1.6712122928910638	0.765131515438117	0.9085062647098772	0.23399116014375793	-0.0073050135007163616	0.6796898576412619	-0.23728801160707985	0.7625960842179803	0.8272615069154782	1.1746675334792565	1.1827429097972644	1.1418965028012245	0.4175591307480291	0.032845956294020935	-0.8774383886592316	0.5497902320604398	-0.14987358046578805	1.1045922595271658	-0.11291218119702315	0.9035993938095908	1.047776000165472	-0.6785269213441388	1.2105311045365554	0.8695405270211554	1.178382732068534	0.37210100951395636	-1.0119210855252259	-0.7595451842918335	0.23840346629008008	-0.8793090300331328	0.39311128230629944	1.2112357826546565	0.3713748013556131	0.726040591418766
-0.5662497417403121	-0.7567534224887893	-1.1330883321090124	0.03972988945633228	-0.27689623967985866	0.8871877575722451	-1.0004162214227643	1.1000330024440927	-0.13944192009509312	1.1290011518608156	0.7683817413403958	-0.2526719557951914	1.0042418418923529	0.8146329420142209	0.3536573986099499	0.11439428195964448	1.6858425144353588	0.8934714411506246	0.9417720891340574	0.2825211602019386	-0.09976986322936533	0.5126076193802436	-0.27099193907148666	0.6926412298090191	0.9418842336113924	1.3871524247116231	1.2130898263285512	1.184324288686822	0.41530436938665877	0.10168398624268701	-0.8688606418273681	0.7115170214087205	-0.13549016499521865	1.1377125064604396	-0.048721449817717435	0.9761891303251717	1.074799853264855	-0.5441270764809466	1.4402306115295354	0.9579349891790059	1.2472806078623768	0.4517293494087036	-0.9245439538293582	-0.7253410905048667	0.4094634088510878	-0.8189257149651521	0.4299546560025914	1.2304001863878142	0.4044937445865961	0.7798416660287627
-0.5281889487186457	-0.6793120500384511	-1.1088879757041663	0.0555894737945964	-0.34660634957396824	0.9435852511168175	-0.919312153715169	1.2469793613526456	-0.10218709087218344	1.1070590545415762	0.7214530309948235	-0.2544576523040765	1.0266894971016032	0.8766594810496764	0.4859097730077096	0.2187511858572367	1.734789413619032	0.9283683063514518	0.9742590222339167	0.36262493979752763	-0.2398294152574399	0.40119749530228166	-0.2770373654897673	0.5907267277706557	0.9545588740851267	1.4590787659655367	1.305945678043073	1.2304161961545268	0.4615202265122253	0.159157963683481	-0.8341291079972913	0.900519308430842	-0.1234819708068505	1.1598468204581618	0.044484076276388604	1.067668196631662	1.0627616515876297	-0.4414015830996261	1.5856358495339955	1.0075208884403264	1.3441022575204635	0.5242501354196216	-0.8085548161141833	-0.7074825344305666	0.5748156040568682	-0.7986245653653568	0.5262017873650782	1.2496065647223884	0.5032373159142342	0.8202834738400909
-0.46466574353782397	-0.6661548180843603	-1.0708850054034573	0.10686946821996746	-0.40948551763221613	1.027725129979322	-0.8749929597721111	1.3550077732026924	-0.06008933846283985	1.1088511060933193	0.6710900143532182	-0.27775522257169427	1.002014957978949	0.919833267605525	0.5802287126211202	0.20585095470962492	1.7633314641040365	0.952265906333469	1.0796474097899338	0.47619944065768244	-0.38254118809214044	0.22840117682651107	-0.23422717914071037	0.49030224691218616	0.9772112672897506	1.5119537100583338	1.36462915895607	1.1762532610722372	0.4354920444473421	0.17701726195626707	-0.8369131258446639	1.1042210454142793	-0.1142782831771085	1.1328552065750848	0.11503935500532261	1.1316370543057255	1.0201907120099958	-0.4037555521611568	1.6435818935444992	1.0225201900053653	1.4522692905679977	0.49352930269475853	-0.6289448747200288	-0.7132759389303963	0.6279660068910315	-0.7271989363759086	0.5685061911334854	1.2394771939444673	0.5607235567775878	0.8638271309365255
-0.44321962629834744	-0.6596087553767562	-0.982193862804157	0.1674247333163572	-0.4947563279451951	1.0434651567726696	-0.8074972930703307	1.499210842972405	-0.03140905372501879	1.0943411893797552	0.6328887827584567	-0.31480100762248986	0.9895529330163096	0.9125492496020404	0.6731901608201436	0.20239851142645504	1.7837538041008791	0.903547818363602	1.1631228340050463	0.6576414792087527	-0.5238272416731657	0.17376500831587452	-0.19442399335734478	0.4031079478961149	0.9943732490090824	1.5512857497677452	1.4177263195973124	1.0886181676301558	0.5062528017027013	0.18029429951391035	-0.8257728489901428	1.1644954110656407	-0.08134596982845395	1.1328188827703753	0.24060345698615793	1.2050744750594486	1.0505110150243153	-0.39845257285481905	1.6504784305950633	1.0487861681729624	1.5334981592433363	0.5082050801595522	-0.47025738959981267	-0.7558133323019285	0.7262050586004364	-0.7069239641849134	0.6356709669007595	1.2656369648225247	0.739292426739093	0.9783415279201906
-0.3510825942192229	-0.6383451882218502	-0.9182765863473312	0.21758159241713854	-0.5733744247090505	1.0193307975234074	-0.7576904023685421	1.5134990908692436	0.007156574617535156	1.071919476603723	0.5682293490525475	-0.32875801153593825	1.0103798076368604	0.9295628519235828	0.7365593865400859	0.18252851729119335	1.8065574594062987	0.9272959364855204	1.193102060615623	0.7924344327553385	-0.5360362094791349	0.0941994615455843	-0.1626349699189361	0.37216462900617275	1.0260209098882498	1.5562132640398838	1.4039382928640067	1.0431196565494303	0.5719727496510693	0.18513714688485022	-0.8330146597653354	1.2805917867579724	-0.024716873350072464	1.1603180209248143	0.42395271223874875	1.2115347665397327	1.054027093387623	-0.38350408780130285	1.6343519167168403	1.0266370338298407	1.5438956176434753	0.5661248267933481	-0.3737483517123607	-0.7440978387508929	0.7135055602879672	-0.5963619708887681	0.6947531106420135	1.2826261847464815	0.8478002678441602	1.0810724014351476
-0.26640075651531536	-0.6146304169890313	-0.8728684319965098	0.2749810622055579	-0.6158098942874715	0.9977673267420852	-0.7398071184823929	1.515106944205704	0.01791280036907651	1.0179125453991031	0.5548291710290669	-0.33893812997182327	1.0284734993403517	0.839929158828635	0.7668701526674251	0.08702152051261587	1.80884632071024	1.0716694164965432	1.1620515695278273	0.8417867244441263	-0.48337519892088954	-0.013194101954685752	-0.15388140925002955	0.3546118525264783	1.0214277836726693	1.4773174233198625	1.4230595379797315	1.042988565455715	0.6712424665314194	0.2510713183891883	-0.837555160172004	1.3397305026794943	-0.017715041794745368	1.1960434918514389	0.6371957651200861	1.1878832784896107	1.0567532062131453	-0.36022659062142426	1.559675069883266	1.087642222708775	1.5358671633667007	0.5898615812753849	-0.3393268041518913	-0.8254940671061336	0.7727917116780284	-0.5393031867385997	0.7216918005144084	1.3600393425046342	0.9428657847320464	1.146964556581343
-0.1228075992496191	-0.6220240069220841	-0.8564252608382938	0.3128519493644988	-0.5982224183514886	0.9853404945623628	-0.7736085845224812	1.6282584315046122	0.03679598066241317	0.9736218549729545	0.5345642104948904	-0.33774583414896825	1.0101302968342376	0.6880980063143507	0.7443118073885118	0.037401234902232836	1.8242149249131756	1.1279603854832847	1.1599344643258167	0.8299898599564663	-0.4868801449442886	-0.03750785698374082	-0.19636533887064495	0.32558538644835694	1.0210396386044307	1.4206419560144392	1.5065385673179308	0.9764849379447933	0.6842228711590908	0.27671066179917403	-0.7839284719790135	1.4256170126837837	-0.005272844909331609	1.1675575570023855	0.7323317531246054	1.1759144960098813	1.0400395487318534	-0.3073191016343045	1.4827284342745917	1.1117966842935396	1.5345253862453487	0.6498651960222268	-0.21689713747871636	-0.8646791629221202	0.8616850058264983	-0.4726088398530015	0.6835068739120868	1.3867336899136091	1.0068450855071374	1.2388793487955856
-0.09612853236245592	-0.6151261404605195	-0.8301282493314464	0.3367870916406948	-0.5744517918525884	1.0074695817166632	-0.8277418454862335	1.7175739355564652	0.07821851167158689	0.9366381741934722	0.5016370009480532	-0.3704202341460129	0.9696721201890354	0.6108232617990843	0.7249078578219047	-0.018178776862036904	1.8290287800464082	1.130213012122873	1.1744560494614462	0.7445418011724555	-0.4835901351144637	-0.03957313163981983	-0.24331154628978732	0.2899194810361757	1.0916590427996327	1.3964698472223918	1.5614448038443736	0.9419591697839136	0.6731259348542404	0.2945419799740886	-0.8069085347040879	1.4619645639412562	0.003137136701085008	1.1561044595784833	0.8313355034096048	1.1428924786842658	1.002458906947399	-0.2758263246656415	1.3831777865890102	1.1221472725353547	1.516801737172143	0.6767123316672602	-0.11425791058132521	-0.9405887499505093	0.9477467845690318	-0.4452830395086889	0.6392932878800823	1.3757348452491711	1.043772213611487	1.3078276089795076
-0.06246006912156647	-0.5734876532954487	-0.7970905793978198	0.38806171221283736	-0.5653004548221074	1.0746106498429995	-0.8499314767637131	1.7110526675787754	0.06548905368432727	0.9075154775030002	0.5097644336174021	-0.36857080200788744	0.9210050381375596	0.6194453756845967	0.7314750632747976	-0.01614343815419918	1.8453906401099514	1.0949430921929273	1.2142384438824287	0.7095802294297917	-0.5155503859423136	-0.05507597917308179	-0.2545881541199987	0.30024249288928234	1.1246230117917733	1.4340100047732596	1.6198486674320094	0.9112810646822036	0.6900879510116605	0.2882279072011547	-0.836816400149063	1.467795327677201	0.014581599125355482	1.110515057684008	0.874451681327258	1.1624034849419285	0.9919419188936315	-0.2752388469660232	1.2274182211122582	1.1297803722868938	1.4587957989635545	0.6942601221779434	0.0069515685043221405	-0.9444817825906233	0.9614412259711209	-0.4258719218081498	0.6135359846164369	1.403471811775513	1.0859015675562023	1.3440327208579639
-0.08316624679565329	-0.585977828780994	-0.8192118259316441	0.43379454664391054	-0.5547975532838787	1.1200805605218085	-0.8582824440230894	1.6312917060462184	0.09762217512755318	0.8930439795986367	0.5174603437856141	-0.40278035155749325	0.904586187696669	0.716756437803468	0.7406056922740536	0.008323877287391068	1.8979907218551546	1.005876600576511	1.2146382901705808	0.6728581892485878	-0.5228370732783096	-0.050062481557329064	-0.2827786107211624	0.27647039735838813	1.10589529815457	1.4174814923328576	1.6270162718885637	0.9280467788167963	0.6998549831602542	0.30294179649057407	-0.8230294839713587	1.432133864807225	0.022780476163023082	1.0821693730809172	0.9051210575701468	1.138969535103554	0.9612111894313979	-0.29520754848291053	1.1130187063353154	1.1397195325337035	1.3941841023120571	0.6986851142656281	0.05956310431310045	-0.9884295066514774	0.9123696106985821	-0.40795405455751477	0.6030188248717357	1.3921251775564676	1.1672226183005827	1.3723844214149514
-0.12506016936917086	-0.5650934786595759	-0.7816650316363918	0.4925965921247607	-0.5589939154452964	1.158981584562119	-0.8742535437637029	1.6086782903657515	0.12149406504599577	0.8585835470621351	0.557305956982341	-0.4248229892631746	0.9005191616139252	0.7400238530749632	0.7096886890170767	0.007269317419392301	1.9081119366058228	0.9648756761145718	1.240055108845819	0.6987351027814522	-0.5360855517733762	-0.012964958429950652	-0.2536253207992821	0.2659343702235346	1.0691020276111876	1.40586846637385	1.6180335653113507	0.933784663880461	0.6503217915048168	0.2825620042795171	-0.8606403595227363	1.3576100139055645	0.004361307351990978	1.040461573317511	0.9026992417586852	1.1583088844263665	0.9456834356517738	-0.32859603863352643	1.018502010507134	1.1802175132005135	1.3950402795870787	0.6870539694861942	0.11538668644246837	-1.0491296195823785	0.8991414989628959	-0.33421457025964174	0.6595882797412351	1.4064430139187474	1.2100579672414589	1.4025366934113646
-0.20244086568934616	-0.5489459147968274	-0.7405587486062557	0.5623062161945438	-0.5571556506160769	1.189166261649514	-0.8841434116517968	1.5728780267454305	0.1771716963348558	0.8256400378308438	0.5881457721819605	-0.43034601120388755	0.9027200548187231	0.7403411094039468	0.7078492608917185	0.004946487119073023	1.905343313980533	0.9491618830124446	1.2125627874725384	0.7173950819731361	-0.583663496540451	-0.0018292068320709786	-0.2137515136566141	0.26614182322052465	1.0731577661792564	1.4320055023138387	1.5816604133197036	0.879466232447647	0.6030136577676646	0.2629248920006294	-0.9069285112449312	1.2644997273119083	0.012054241028157425	1.0096749290379232	0.9454931519776947	1.206212066389949	0.9156151770758487	-0.3434960201901351	0.9835689203808654	1.18521676534171	1.3833172813131571	0.6961855962312271	0.08958974790534385	-1.0366004237165825	0.9436935493178925	-0.3281562073443687	0.7262097714281313	1.374588788721169	1.19732313377255	1.4300309326504432
-0.2505260202985149	-0.5030880670242024	-0.6728144186421168	0.5413468451431893	-0.5517162604035788	1.2049251074719074	-0.8746783146621505	1.5090676237988065	0.19054952032568623	0.7785596461301617	0.6366933302536921	-0.3859596398888727	0.8915731597115732	0.7039854072023717	0.7431331341202762	0.07024778538665129	1.8963590336111893	0.955670193216957	1.1640542678439212	0.6753497205611125	-0.5646675227415947	0.15109141924875372	-0.23160960587682955	0.27787684303483806	1.0413103146594826	1.4449373173288305	1.5483534099302878	0.8722771410848266	0.5994609909591777	0.28287569993466904	-0.9042678537049944	1.1220607483249583	-0.00206853695315429	1.019495473239037	1.0143407474818373	1.2343236811895468	0.9043862623950965	-0.3559850434435434	0.9590218547781415	1.2127318540354413	1.354146242790988	0.7083753639852052	0.04441773481914974	-1.0420350712853024	0.9897483949334566	-0.31338076729814274	0.7673058806498458	1.3725444757228193	1.188607386224589	1.4541332846103905
-0.31564798014684914	-0.4917264048792812	-0.6132626149682767	0.5734556181787234	-0.5327463727563748	1.2079664716659848	-0.8558053288846701	1.4498139398336707	0.23261785968161214	0.7249381423339741	0.6419954395650036	-0.33494366424271704	0.8570325476018962	0.6703281398285099	0.7110025662494742	0.08014080359343333	1.8595698360370396	1.0297547029246028	1.0861790029131682	0.6414927564661597	-0.4551277503432116	0.2670145318257748	-0.20368250117432632	0.27078678858436667	1.03586336078348	1.3981925372513904	1.4839112584113692	0.888250311936879	0.5762585514411265	0.29507476775955044	-0.9259708568837656	1.0760992524428485	-0.032596145140732294	1.0526369090583922	1.0120788811266863	1.273545362224706	0.8229197315679968	-0.33996739079008276	0.9630202844208308	1.2557841782206771	1.3176770556389064	0.6865148080610302	-0.004249502825699314	-0.9939213473541424	0.9532772627702467	-0.3428326284964341	0.7651942481864854	1.367980637274351	1.1093056008294016	1.4901077286882287
-0.3381712553110236	-0.4973598338225559	-0.5427428487786338	0.5792969966372387	-0.49857224126377275	1.1927983342552986	-0.8603748340043319	1.4139319901844023	0.276082679660614	0.6814183067246881	0.6677425232349296	-0.32238334972175686	0.7963983036796503	0.681300994336169	0.7015459212398554	0.07990928381541554	1.790469213221341	1.040405610417267	1.0197132246960932	0.6314317039963302	-0.4099864256871847	0.3941849848295863	-0.15228027200369504	0.23116422653753205	1.061812928549801	1.3673389260360576	1.486650785051649	0.8799532219149391	0.515413073518479	0.29883737416557155	-0.9409282941604407	1.0158903577001352	-0.07295957532113886	1.0071019928709821	1.0075980262634086	1.243254400259006	0.7765604822545106	-0.3521227434354506	0.9526976539997912	1.2718371362303063	1.2978186968885501	0.6304042204464435	0.03443852256650036	-0.9813050619434767	0.9536126368454001	-0.36842730541520957	0.7337106794624262	1.3663346332616004	1.0683608825562143	1.5207748667881313
-0.37493533456973593	-0.5074570584491865	-0.49021900668885526	0.5684028526813742	-0.5251465358117104	1.1775131006638848	-0.8456880583943768	1.3713626776319168	0.3194081073429894	0.6460891133736825	0.638996485851478	-0.298340731926125	0.7668364717106322	0.699185588202969	0.6998209803422165	0.08197006425710084	1.6846106272925176	0.96188083954353	0.9441792562387447	0.6399813178767687	-0.36540927531419315	0.5261158877803849	-0.134210671137625	0.1820321800002812	1.0573398825704172	1.349460843741856	1.4327678033063758	0.8657925946214237	0.4197689318978218	0.2848243783638642	-0.9286945963990956	0.9711875111750523	-0.05872982982726842	0.9772135555623012	0.9594833291366582	1.251593747161884	0.7796277497711751	-0.3381330387130551	0.971430355668708	1.2602423783803567	1.300441157200173	0.6158580272539391	0.09531975438800488	-0.8723573411542264	0.9499315071157419	-0.39591699910158396	0.7296706447797932	1.3118920761294777	0.9996953904188853	1.5410590340146404
-0.3861278302580076	-0.501448981352345	-0.38152410761952044	0.556882654824482	-0.5805983827669434	1.1589230364717555	-0.8341262808083535	1.279278017198724	0.3198799950260615	0.6228953064643599	0.6047632185571165	-0.26589050552158044	0.7654423301009792	0.7344513802854118	0.688488925507099	0.03587600295804526	1.6371517378320934	0.9468572626823855	0.9188005731921456	0.6338246096260238	-0.24721958367820013	0.5441130100361539	-0.1717001714187801	0.1678893055283777	1.0627492113057446	1.3276038906712153	1.3457622209767723	0.9083888325624478	0.3602651044930151	0.2489769353258528	-0.9782167507264721	0.9154023189575767	-0.08209757286874557	0.9970483709229798	0.9063672082179478	1.2651120005125223	0.7291181578401713	-0.36503261815125343	0.976420979702018	1.2258586133209906	1.311900758506639	0.5761820486522904	0.13926767974369833	-0.7781537503271843	0.9289977767485592	-0.45909788246671573	0.7434987622219013	1.2731060453262875	1.0363413171264586	1.537724570365199
-0.3755066649554699	-0.528617825805858	-0.3377377905573288	0.5364364867563741	-0.6259551967632091	1.1266463106554672	-0.8216792062993035	1.1538246139402326	0.3534466831162362	0.6197176991485435	0.5826636490462106	-0.193178042569927	0.771603167669061	0.7217704926265017	0.6719297109606807	0.0089942669742827	1.5883760034948398	0.9131146574099797	0.9022924684919644	0.689122797168503	-0.17834781718331177	0.5288607289133724	-0.22081313027962174	0.14270948758291163	1.0460045369977273	1.321584175400962	1.2776537078037706	0.8996160492206519	0.3180331541632541	0.24696792182413105	-0.9562389904993198	0.8886093197647389	-0.02337040356959147	0.9494955664844855	0.8626217510129969	1.2552477040020094	0.742747946411849	-0.37227155599796863	0.9577368460955047	1.2304237450956936	1.3302196033139133	0.5391417472050971	0.15568728166352772	-0.6773027575229984	0.9517537062574076	-0.5302469414414325	0.7576677135446246	1.2625374403263856	0.9986004998739902	1.5231778996983683
-0.3530258453401304	-0.5542732287853573	-0.2622954905011128	0.488791904039545	-0.6712857335120707	1.0509269017892162	-0.824180634923494	1.0578625899996374	0.3662720532342019	0.5845942323242255	0.5713585255326886	-0.19855271433913138	0.7905503942431904	0.696268234801382	0.6620249302311311	-0.030300490953903376	1.5475688048543828	0.8584588899885013	0.8626094578304656	0.7338902274266694	-0.06856411214027933	0.5899846963426381	-0.22400393572180866	0.10148790707597147	1.049406581632369	1.256308579052116	1.2206877039969763	0.8802799734389579	0.2523754484297114	0.24234657595132236	-0.9467388450050332	0.8363015850247095	0.019818879497748264	0.8854029193703175	0.8061448021229307	1.1906795845238032	0.6975800184516239	-0.37225796665616245	0.9851715386294806	1.1888816325694553	1.3336594208586623	0.5227327203270944	0.18407335797199406	-0.5503711757023508	0.9593315633364661	-0.5440026006926038	0.7690151753744343	1.1923146817004349	0.9428418526982789	1.52821560660132
-0.29644958096420193	-0.5312529273006137	-0.14011159853966548	0.4434204612380353	-0.7255962339387834	1.0396950779538834	-0.8326903549428936	0.9907153127704836	0.3906081578652602	0.545181491350125	0.5993296097853991	-0.1383862803363684	0.7473943820446354	0.6682431452826725	0.6311308244196987	-0.10545155648072173	1.4860244228499473	0.8218878279545578	0.8037014678345447	0.7546410710943774	0.0672716960060142	0.6650654975701995	-0.2426409766631666	0.08650252667557573	1.068218808883429	1.2442988946607565	1.2258039779028231	0.8625757028568033	0.2469478192843768	0.24188924204800744	-0.9774962143853081	0.8370361889272632	0.0825394632873007	0.8546567357731979	0.7965645304558442	1.1666457390129694	0.643893957356558	-0.3989913379907327	0.9442727567118119	1.1571920942997973	1.360888774037925	0.4931429168230871	0.19786454210910162	-0.4450617181383686	0.9935876295842601	-0.575585075337709	0.7890346812042618	1.1695314676878783	0.8832331395901086	1.493091810868378
-0.27483121549802897	-0.5543508997440239	-0.10549924412566562	0.4005532340406358	-0.7695489289324946	1.007184159776139	-0.8704534889583997	0.9207022173590678	0.4226070023254981	0.48607849100251094	0.6067599676452187	-0.10874261939871155	0.7038848962090312	0.6083179904189078	0.6019485752513078	-0.14246800714282193	1.4426460033778805	0.7743850924994129	0.7817653919914349	0.7434371935247404	0.12032626089644231	0.7326491912601425	-0.25960901498137956	0.08550429824117363	1.0635864564573576	1.2179006099325853	1.2283880276682253	0.8430913825723214	0.21677722205014055	0.25311810661583223	-0.9715090340096116	0.8725288350523357	0.16581113620160642	0.8644482209305435	0.8215261771839255	1.1002743585790016	0.5882613070685087	-0.4271052819194045	0.9457997110316307	1.107541927758078	1.3358713067807289	0.49784243869058037	0.19082199822492746	-0.3098714477760755	0.9835743179118278	-0.5949153845154254	0.7578150665381227	1.147743651366092	0.8573446620613459	1.4611662193245964
-0.2174143312551901	-0.5489344925970234	-0.018715048818405314	0.39991105857992604	-0.7928888370717821	0.9674780994933257	-0.9321940105579831	0.8364008740508131	0.420060854962364	0.4458750661487338	0.6322363922315912	-0.06982542440660358	0.6789805992222947	0.5861802886436127	0.5545355980117957	-0.22072932463255465	1.3623159671343317	0.7152825647005374	0.809833214669629	0.7455231267166229	0.23509325977524523	0.7921867262060848	-0.23025232048590424	0.0926026232430194	1.0442297511067427	1.1899751837733012	1.2083845416811019	0.8814264626745292	0.1848830150231358	0.23538815391123422	-0.9607724817976097	0.8383603091929362	0.2168339320795903	0.8326354291679061	0.8080062886502946	1.081440944065583	0.5455703923599692	-0.48363453956464914	0.9163620971662845	1.0334338383953912	1.2815269241945668	0.46685604188740387	0.23412890722470828	-0.2370840859234969	0.9889466911919019	-0.6292658356042542	0.706578508702912	1.1515168682149928	0.8432157876254383	1.4250633020413517
-0.18342805790588848	-0.531763499631848	0.00041692898735595644	0.3992997827752745	-0.8096799981625404	0.9585662437386603	-0.9905535274305299	0.7861380990052307	0.4365794815267029	0.45020399842414227	0.6212581023283978	-0.05692555282641669	0.670015884009745	0.6054790730838955	0.4834695595254629	-0.30696916985700995	1.2770696267253863	0.6733093582268187	0.8267099637799852	0.7745067492586744	0.32935953819048924	0.7528780358589499	-0.21511375394752247	0.07092567756762469	1.0518334603869637	1.1376961973121575	1.2100996082931206	0.9281994859951158	0.20624006063177233	0.22404359933721874	-1.0215750951470493	0.8409581703677675	0.27078718964675724	0.7861103866037824	0.7450026856670174	1.048980372230053	0.5038872844869543	-0.5123864508244184	0.880954318135369	1.0033638709381576	1.2501309987893492	0.4431281933355198	0.23495768760664695	-0.18790189026273	0.9511739882132156	-0.6510249530594815	0.6907182012808942	1.124607700792332	0.8779531346399969	1.3984897874410265
-0.10660170975191449	-0.5120647738500733	-0.011685990657407077	0.3690342413968425	-0.8231225239428952	0.974901160950169	-1.02828519693504	0.7390787777282306	0.4294679167419785	0.4747635320347244	0.6526711530398839	-0.042445477197135366	0.6654384004099709	0.6205715771181155	0.4726521520378073	-0.3552677573939905	1.2606303051985015	0.6306940296758023	0.8169091072198006	0.7389189044300313	0.2727449340196226	0.6571018727985233	-0.23559970592311902	0.04390612518248378	1.0230559458771507	1.1765685943516697	1.2431860514646875	0.9534216913432612	0.2021558372077344	0.2050255958349209	-1.0495316248198447	0.8542323379817021	0.3245881924634116	0.7310787125744631	0.7330391741508746	1.03014560906064	0.48418299340716625	-0.5696132598379092	0.8557935055966975	0.9418055113212379	1.1989601401933192	0.46469443516525255	0.2594728720135848	-0.17258582896107247	0.9985815092652315	-0.649400815565569	0.6811569139983685	1.079876267516856	0.9108536980628452	1.3621182443646562
-0.11214761744529103	-0.5327846442943148	0.027858766815589842	0.3666495940270475	-0.8513500000992108	0.9888586074922603	-0.9855091942358355	0.7250056363742892	0.3996456382345549	0.4808696440647666	0.676518516349774	0.002481548076261458	0.6687153089510764	0.5755352266529862	0.4230966281081184	-0.4124824005579913	1.2592472432642963	0.5873130940326237	0.8179110341904046	0.6792146145070623	0.26761703246597995	0.4942735959420947	-0.2866513750066501	0.05548652410121373	0.9820723325390288	1.1998020181414275	1.2188014922978818	0.9802264730014993	0.20692053950969574	0.22717117963583097	-1.0296523916407885	0.7887559769023235	0.42845755082464637	0.7553177892562014	0.6741764347367992	1.0310954000440478	0.45729686330562797	-0.6065783602184942	0.8072527946812652	0.8974807808252978	1.1817280082802175	0.5084734224098998	0.24999134586256125	-0.1775694306780003	1.0050701991097442	-0.6694401910773484	0.6424197340030189	1.0144003865834157	0.9403005698625184	1.3309479195435736
-0.0957840359090625	-0.5464353152799342	0.07026120378430518	0.37139201950049683	-0.8264471669839318	0.9964499947088994	-0.9346997297973088	0.6300088690090963	0.425685142306946	0.4761366946345393	0.6754282198528173	-0.013430381430606163	0.6478957117289358	0.6221801018266961	0.39307262522735326	-0.43982717609778604	1.3156354404426591	0.5458065309308683	0.905202332519621	0.6523156923358577	0.3188646351804009	0.3382306520579513	-0.34595021927382746	0.07471349857898399	0.987561829127284	1.217151136305103	1.2286881341941511	1.0076440357935537	0.2327730662134324	0.21730860395341653	-1.0055144242118228	0.777151894693387	0.4759600541197706	0.7222207491981585	0.6442217254674282	0.9908616201185818	0.3908655520407732	-0.634368564211985	0.7784020875068546	0.8437467309519582	1.1796332561087572	0.5176786874498861	0.24495041106888377	-0.21717307624694754	0.9679522740873105	-0.677344630387243	0.6052034931666561	0.9956722188864241	0.9568570499737895	1.32299912659991
-0.11591160510332905	-0.5214823775883735	0.06554921268948405	0.35153160143420825	-0.7762004999926022	0.9965587268767176	-0.8572455453652632	0.5392570522815732	0.5323624505630455	0.49080648316703473	0.7281492899251925	-0.024884113561136612	0.6413689249836751	0.6460492505044585	0.35909935816754446	-0.41878177385874665	1.3427194662869986	0.493846636360231	0.9285632941236912	0.622541831510121	0.3549966295877728	0.19967529115977892	-0.3071342487856502	0.05973713443541451	0.9785568406717158	1.2400841239884521	1.229454671344709	1.0111067930881958	0.21140454427451422	0.21545323145211442	-0.9241420403260173	0.7555064361575095	0.5677000277569075	0.6821251209671201	0.6094228487782957	0.9702905702500455	0.3773374905556864	-0.646452625079571	0.739520030475133	0.8396761037725969	1.1610176891468467	0.5413104834530771	0.18706226039815316	-0.26661134116651447	0.9511644060967832	-0.6827827025287367	0.5645315043001433	0.939774042540839	0.9103167230551709	1.2926921027878924
-0.13036468694203757	-0.4911655748689103	0.07226574642366641	0.33157042361989864	-0.761415549616641	1.000825418961981	-0.7416220486848516	0.458229957300321	0.6202844613667498	0.5061864000115281	0.7669237570318187	0.006327663633860547	0.6165665115746766	0.6776788870229626	0.3452747528317936	-0.4257731623201681	1.3252706469797717	0.44443573246485873	0.9236923342839104	0.5637929778895814	0.3876490498664339	0.1283136249265592	-0.23230033315136683	0.05719981514267393	0.9712625953144931	1.2994620936096393	1.1763790846264146	1.0376968084865168	0.20805440094159974	0.21994181255691933	-0.8452775154175285	0.7106081644642732	0.6477995891107686	0.676290609835615	0.533733071242535	0.9852460256034139	0.3284480181095232	-0.6711800004967623	0.7433454044428389	0.8061116171453427	1.1246093110787356	0.5369806473439355	0.1742851134342412	-0.31125578158633443	0.8737536814737981	-0.6643424252502774	0.5680961654124452	0.8699073184804881	0.9086519509561695	1.2896019328850974
-0.17274745483498483	-0.4738792176857153	0.08485883595890811	0.3546282843566721	-0.7018210374838149	1.0336844891770673	-0.6523200456577263	0.45550981253634876	0.6825288765379258	0.5278261041228658	0.753768704216084	0.07822475008730223	0.5714965435943385	0.6673698123622934	0.3012538685964239	-0.44124682484650224	1.298992470229888	0.42745849268432473	0.9112219837190068	0.4829544369568988	0.31717075916357695	-0.003018427014949321	-0.24718950364794817	0.08964301886189485	0.9622468568187308	1.3664500335008243	1.1494791747784547	1.0742490497141888	0.19549011454840404	0.23109714309143783	-0.7198135362473859	0.7325571209290529	0.67650344248663	0.6541348221126438	0.5241035330561168	0.9944911973043116	0.3128096633098403	-0.6737651114418778	0.7293998521879008	0.769166224689965	1.096610572383959	0.548789791183737	0.1518551126100969	-0.3758949416332968	0.8206112637366612	-0.687653976862264	0.5453256432605078	0.8677501237861819	0.8957600635156565	1.2597961492305403
-0.21937699062699362	-0.4684148372995384	0.07409264359936336	0.36771630389274684	-0.6575335932079653	1.0098094143279894	-0.5377606215310015	0.42052504777169386	0.7339070867143507	0.5508253383533347	0.671810069650973	0.12069355807431444	0.5519671251474233	0.5887628254028033	0.2636126488313968	-0.44857531628141	1.3216087187691543	0.36747077230520625	0.9386946594654126	0.42014836930888616	0.26197045689377646	-0.15807519953905827	-0.301055397359949	0.07796199490143547	0.9350270688777108	1.3657392298672364	1.1058432038099784	1.0876858868200607	0.15730957883963867	0.27743939521880145	-0.5627588607838014	0.7216712853274548	0.7349792440280435	0.6467234542589051	0.44255172920588837	0.940997391191279	0.3300385821693391	-0.6818110471250788	0.7465427166772558	0.7403484529922844	1.0538765964777246	0.5645939320674753	0.15977518866338383	-0.4109972275919886	0.7407634875008957	-0.7102302847313864	0.5225704970731094	0.8324749685730313	0.8221855129516241	1.2557210180862866
-0.24304777862536162	-0.4487012626580186	0.08393661475556935	0.40085954367461535	-0.6311957938866581	1.0409538618967062	-0.39544520809057626	0.39340528616092485	0.7486813913282553	0.5924787634253276	0.6314754827325431	0.19586973276314942	0.5580874172100789	0.5769014190364734	0.247296583349563	-0.4501259899594435	1.323317868476463	0.30214719944166124	0.9353780153989432	0.3595342574617992	0.24969891716276343	-0.3886416318034049	-0.36214854235341837	0.027019013972946038	0.9592830478651424	1.4062346026705552	1.047392335585752	1.125461040601769	0.14247959481739222	0.3340583921888795	-0.39232943275151816	0.6312555014793304	0.7953566849956111	0.6055442667534828	0.36925951562467196	0.8810782237881944	0.3169123541972219	-0.6740337622760447	0.727010686949735	0.6987286036927801	0.9953440760449123	0.5528687669650196	0.11518401829864852	-0.48948180549185133	0.6872425761646583	-0.747704952653284	0.471014887973715	0.8259943899326663	0.785675699686108	1.221192870851143
-0.23131549095905904	-0.4668408581665636	0.053099774732882285	0.4037641113441889	-0.5380578041989106	1.0623960544908455	-0.22180258333839262	0.44940922760774304	0.7305156337725969	0.6197350495785069	0.5235118723518568	0.2184870900221519	0.5427986427793986	0.6092920024695183	0.23875801687079753	-0.42489160624233707	1.3579856214577684	0.23854721741717833	0.8846495399335004	0.30391676927115324	0.26435783136542035	-0.6355083912681149	-0.4016288496737446	-0.0005670598828152823	0.9893318118088225	1.4205725052227298	1.0355531934003266	1.1015355214125269	0.15858601679834478	0.3874488787539801	-0.27803456590776027	0.612716120829603	0.8455976273735782	0.6240590145113355	0.3052960326046175	0.798940865978617	0.3192163173163018	-0.6588523768106511	0.7126933333960326	0.6995649241261768	0.9865055204377351	0.5484187904558321	0.09188205693821197	-0.5485714117646222	0.6177019631719347	-0.7442745739520567	0.46242100512677153	0.7756608464607893	0.8050741088073533	1.1787996329122223
-0.24023722129256248	-0.49737925156222207	0.022419745212071344	0.3875753784957283	-0.45892215991011104	1.0440234546343523	-0.07512933512500704	0.4797338044209104	0.7258018722555138	0.6110994927233553	0.5175101348434361	0.27003382961525674	0.5439266395329199	0.6417516564686514	0.2531637811815418	-0.40997257351388816	1.4255794938736026	0.1930124431463022	0.8709253361239554	0.31445738912374954	0.2569854836802142	-0.8644943628819217	-0.40101751329701313	-0.012908631992232345	1.0112976891487921	1.453324308747045	1.0076408759950253	1.019574998825016	0.11764022555411764	0.41525930148950446	-0.09688636777142842	0.619566586665371	0.9173293808573664	0.6202320998862471	0.32784723087417134	0.7107995883903893	0.32801719116858064	-0.6388269136583732	0.7310449035857751	0.651040211349273	0.9584086249687068	0.5357367459183788	0.05953594260310339	-0.5702645075011379	0.5964663961371153	-0.7155670616823001	0.411741826006102	0.7495721325865612	0.788578954532614	1.1629876958285
-0.280077508318206	-0.5002827747523684	0.01169631935303778	0.37815770071417637	-0.3543501401348407	1.0297220380613736	0.08884367331605494	0.5012362901076826	0.6823229851640089	0.6156353908418757	0.4888649562694217	0.291906139346244	0.5562015313935913	0.6482595086193053	0.23480657198265464	-0.3766896972939782	1.4293626117929983	0.15481787812744977	0.8816934509014349	0.34652306425427876	0.2916976185333986	-1.022328829483421	-0.3848072539011262	0.0176640599895748	1.0070999128156226	1.4375071172645626	0.9958692276467556	0.94678109069489	0.11068151893345823	0.44527279324424807	0.05636966533433404	0.5207694972247656	0.9571955949044181	0.600249265021375	0.2716257865766453	0.6534465492057775	0.3537450790634069	-0.614026364862226	0.6701943616328684	0.6462021765402265	0.9277546492982769	0.5254236788015448	0.02102620946113554	-0.6122624656320512	0.5337658172581126	-0.7192614907679615	0.3708327910196134	0.6905738321076713	0.7514364381243513	1.1245430623921446
-0.2723081428816196	-0.47191916819936963	-0.06190592460424562	0.360585200659583	-0.28620638268377574	1.018075150085426	0.1384560561316847	0.5164258071905821	0.7002828513457524	0.6256924436374487	0.493201885075231	0.2743535668315205	0.5771999446909442	0.6499640297078744	0.23709195511884293	-0.38895261300869804	1.4279408191271228	0.13342897371058293	0.8912458480629105	0.36311067128547014	0.2613866616788503	-1.013008070865697	-0.35844679624864256	0.04070043800225057	1.0235128225853483	1.4459718366638143	0.9997682019896095	0.9181135603783938	0.11055878970726149	0.42003984190777643	0.1408697937423244	0.4781635001622816	0.959675448575973	0.576994159849441	0.2815882237989832	0.5851473864081702	0.3355544371267399	-0.6345201376398221	0.705410296817291	0.6443087470790145	0.9020625274359348	0.48881534007072214	-0.03651622139312884	-0.6222920615756626	0.4933883756290706	-0.7411890541580859	0.3619134502565931	0.6630354953916124	0.7604767638802926	1.084749460299009
-0.2921203279988351	-0.4657705980449399	-0.10086072368557046	0.3826153119665581	-0.1939926666112163	0.9851930788348403	0.1922274752189809	0.5567460310793645	0.6836926103904868	0.624116033143799	0.5059905267731365	0.29933353793304807	0.5560539041687061	0.6714824377634906	0.22319974780100987	-0.3930500042449131	1.368636572667428	0.08207350579165365	0.8121005511359737	0.3517378972339855	0.15773703504167993	-0.9214720121280685	-0.29582305675233056	0.0557167776073217	1.0012540981398277	1.4493447913151885	1.0053786272032057	0.8897574411387785	0.1304972258773403	0.4199811208674616	0.2138689565787101	0.4482832033724072	1.0164908006139852	0.5124597244604894	0.2719830784686484	0.5522272330697421	0.3237122600216528	-0.6362762987347661	0.6772612703339169	0.6521753348718543	0.8688338610840178	0.48433679285943343	-0.10469768511672084	-0.5943519157996178	0.47000002643564776	-0.7682690144893041	0.3566061798298692	0.632229136136577	0.8096735465471813	1.0360902337508917
-0.31483283360923975	-0.4882334961792538	-0.13355735819204048	0.41298833040954436	-0.11874262747106443	0.9875998235494391	0.22164679300033868	0.5846445328327722	0.5892229981306082	0.6104600054476279	0.48403267027295965	0.33401561025115956	0.5285983592251572	0.7093834475453609	0.22113788734751103	-0.3962734719234509	1.2875531612239475	0.014438813386742128	0.8030427615216922	0.3416571196275905	0.035743649363257246	-0.8390131554913104	-0.2797118200620333	0.0947000102148744	1.0090103665010817	1.4395324420283855	0.9686824689908826	0.8798781931825774	0.1547206537435743	0.47326539986561167	0.23164896179883251	0.4650605583778865	1.0508487420611257	0.48997054707064447	0.2707546937160304	0.5202635465618891	0.32645458084218715	-0.6552386572242128	0.6728556358311851	0.6117399046616099	0.8369292622542709	0.4532614323888794	-0.11533950380245997	-0.5908371377499115	0.4617833615943942	-0.7800294999305045	0.3387559663304244	0.625538684489121	0.8398428666162332	0.9803474618318937
-0.33454797747197795	-0.4735422627915014	-0.15472129306056775	0.41001255918470286	0.027086955705543824	0.9975425438951543	0.2065123632112127	0.6296875706285705	0.5166661106659558	0.5887595748314247	0.4955024872854362	0.30471919860384655	0.5299280438774648	0.7188133358478471	0.22411564562276398	-0.386610701407993	1.2331314857117428	-0.006515943714705363	0.8196028693518354	0.39435282196435895	-0.09077257858976025	-0.7599445383175623	-0.31673252650340045	0.12888393902718714	1.0288338980651752	1.4352140771583926	1.0088534750943599	0.8564498439391828	0.16546587427918158	0.4917221767596314	0.2473339445250474	0.430859067561297	1.0322177138900448	0.4596051580262327	0.29226778279035326	0.460787160453992	0.32198861505965093	-0.6609597701245846	0.6140269311918468	0.6400446490021103	0.7856187804584737	0.4797232042522113	-0.17212697840964603	-0.5591092466939698	0.4352472871527473	-0.8075931732504491	0.30987862359573226	0.6092780237183485	0.8615193062017905	0.9339637682704651
-0.3289535491513635	-0.448560769600432	-0.213584446418479	0.398352641143891	0.11991647335855622	0.9841810332728368	0.24844168452361265	0.614673678507909	0.46700920352859454	0.5377728577565408	0.48763167006794716	0.26431410633602725	0.5848963133234978	0.7621685789756253	0.24138904239924125	-0.37476630221507135	1.2304927984443177	-0.03372944130641165	0.8148451607728605	0.4363809238818866	-0.16144667991033848	-0.5721385054443072	-0.3237676451685897	0.09874620799658775	1.0263516680397988	1.4413948096273037	1.0063827185556116	0.8496476107614344	0.19044039420848802	0.5123027014845956	0.2460812486394623	0.40793607088701683	1.0773187316636648	0.5073052578135119	0.2805360880065079	0.4139294566165545	0.31434028476396597	-0.7041979197496657	0.5741308241414236	0.6307318896039888	0.8180390006726533	0.46908785005226755	-0.2335389082572319	-0.5497880657049017	0.38292414037062933	-0.8183008715985386	0.3173808129604051	0.5777056279874337	0.8895885903076813	0.9139336276091946
-0.3540726778728048	-0.42071001981862716	-0.24695547574070806	0.4082553091792436	0.26355704757756176	1.0240606468235132	0.2813092266691337	0.6290722025438273	0.42877862822930546	0.480448276479986	0.5269334117099869	0.20909377694033537	0.6041907757646098	0.91589039190065	0.2530187640264292	-0.3877543073444585	1.2219070697976582	-0.037245514624407894	0.7921255711049885	0.45638467800214705	-0.282756921283345	-0.3553925945121423	-0.24896182084640328	0.12331995948535066	1.0289805103154646	1.4763912834326487	0.9972879239988343	0.8526487600558654	0.1611911437724548	0.5483035837690005	0.1841968074484553	0.3916199749154404	1.0902914496720109	0.4633389447727102	0.31204644109769303	0.39583966404482046	0.29846473348803193	-0.7057763740671444	0.49857719597078054	0.6236826866875633	0.7950150686308801	0.45052884795552195	-0.26986038260923917	-0.5630139779296639	0.3828187370898671	-0.8113502004875924	0.29839790340658484	0.5286478125800824	0.9658988714818415	0.8973868627218154
-0.350493068598274	-0.38058268968761066	-0.28600896674628995	0.38597800062379417	0.4577824655370878	1.0170191934556487	0.3248575400927873	0.5923924526784995	0.41589571083291677	0.44789886987210614	0.5613862703362885	0.19582577715677701	0.6334885421341869	1.0349352685863296	0.2697960494827901	-0.39019925796724875	1.2154327907163145	-0.06502574344223122	0.7539125155837499	0.5053190433599362	-0.32655098624955675	-0.1938436978158922	-0.18806559185385013	0.1758326831558199	0.9835952129668988	1.5050704511451631	0.9901600926963183	0.8241022798131411	0.1603887457622368	0.5302056104829833	0.15572648209518583	0.4168851248434626	1.1054841386499519	0.4197452029788267	0.29883383205113623	0.41413283394037076	0.32675161876465747	-0.7090963548037755	0.4585920048690533	0.6306269866183045	0.8144543441466038	0.488261624323461	-0.2988342661801894	-0.520302405468392	0.35792759263587653	-0.8100743363455629	0.31592009632919654	0.4576627652105215	0.9906326283812874	0.9030922409801431
-0.4115550649624158	-0.33063226772525495	-0.3107071690801684	0.3531464443291331	0.5782944920850506	1.0121597019554514	0.3658715301762087	0.5455237321357105	0.4406026757027034	0.4095345905942535	0.6296421504496059	0.23081773649981502	0.6181789751366218	1.0793043271417861	0.2651042538553955	-0.4058535568039027	1.2098618122478257	-0.05631290076181463	0.7568905614929117	0.5493689717755043	-0.3549566346315449	-0.14008310162793608	-0.24485621523756934	0.19887854066658814	0.9563508371679909	1.5160904940874307	0.9441941380494487	0.8184634103628163	0.13844168176143248	0.5319368724021502	0.1794527204798652	0.4505541690097365	1.137868936367889	0.3384313391523036	0.34059003069256993	0.38557598733764575	0.31067951463935645	-0.7072471589841599	0.44106149055530575	0.6329672952243042	0.7942340486506553	0.5052175589927199	-0.3929252154238657	-0.5025907317608138	0.32859992827343026	-0.8127228072273665	0.25959793822269944	0.4331600916327315	0.9863652476099933	0.9169128433800484
-0.4330630460016221	-0.25074311785694403	-0.3296779500763096	0.32224141441660487	0.6650928102144791	1.01875995364236	0.4543368632518459	0.5425394692114732	0.4404543316072128	0.3849601851865611	0.6168407418137976	0.1886752988901203	0.5857685615043324	1.1270484779351153	0.22985418161787957	-0.4453225906089469	1.1464521082309527	-0.06668174248368294	0.7398381573657942	0.5386557569779532	-0.4010296998335171	-0.14925833376927067	-0.27078078696494945	0.216264313020771	0.9323771039166864	1.5026864912874642	0.9518329941190021	0.7954640358048157	0.14399041994515827	0.516655820688622	0.19246023081514735	0.4363348863366704	1.1608463600272636	0.2721379739700115	0.3182634440978234	0.3582751440616478	0.28509482359367133	-0.712995450568144	0.36735638840186624	0.6090217685752851	0.7985803728752623	0.5413021166604395	-0.4523884666927426	-0.48825735248784563	0.28338351784574856	-0.8467705108926626	0.30720320576593896	0.3968805441713627	0.9875723195631771	0.9270690395802609
-0.42248797529496107	-0.20995330013730115	-0.31572181540937927	0.33065015125465624	0.7414750559710118	1.024126513425173	0.510875729101756	0.5490403156819256	0.46028896023714994	0.3531865906612492	0.5830977249349292	0.18697751359397993	0.5609391177583829	1.1758321992824619	0.24612336185407563	-0.49041806385446857	1.0861596034244152	-0.06813626597456512	0.6970072239039242	0.5693406725488444	-0.4506193217211717	-0.19749209661091344	-0.21746521501191785	0.20422375847527233	0.9477166107369447	1.479742769124203	0.9134772106608953	0.8216281446071709	0.15680610547936408	0.5334442723010773	0.20709014647557872	0.44269589905911655	1.2378508217123032	0.2376263840571132	0.35997156202292907	0.32549552067774024	0.25660550697850315	-0.7262231068154126	0.36785996252257264	0.5955006447563108	0.7918236262178423	0.570253466583782	-0.5016277717373606	-0.4404113964110642	0.23606542988043994	-0.8823182938971156	0.3231916462257812	0.44660845410849354	1.0255689104265433	0.9310439226930219
-0.4375305827546184	-0.17511901739540275	-0.28125749888176477	0.32115320913799533	0.8275638884205485	1.0362093755740083	0.5835272849917607	0.5784418403679779	0.4399811650957316	0.33775957979257426	0.530284732909647	0.18736871849069528	0.5231663011264029	1.196562734609639	0.24892557304682575	-0.491190220476755	1.0125387294091213	-0.06416784754948443	0.6240607000684657	0.5805038670243128	-0.5157424149395411	-0.3466723275171118	-0.2168061487609904	0.1904420596598308	0.9229727629041659	1.4688272256972084	0.8611104297574489	0.7937284733991845	0.14314765225547693	0.5808042248307649	0.22850046330674084	0.4495456555223874	1.2582221499862642	0.16509152978138023	0.3357462129507449	0.2890766839610295	0.24130120322721105	-0.7011821312026957	0.3264132561745812	0.5806863486324743	0.7716980231394067	0.6187433394237121	-0.5370508202971818	-0.4172533765391863	0.22476172652837115	-0.9113410732207015	0.3239578817919761	0.41398819243503393	1.0012285363321631	0.9532104170351243
-0.45388446016540057	-0.12396926445363965	-0.24105369867011567	0.33295284736272796	0.8716034125795931	1.0652502738960812	0.6290607230182605	0.6254004155426086	0.39765066591587594	0.3668698833187872	0.5005147871063375	0.20230043797545486	0.5329970267497208	1.1604481940455944	0.21993631663373364	-0.4673220578672851	0.9493714048098066	-0.060844280870451996	0.6081592985511753	0.5784931359155897	-0.6073760330707756	-0.4753591954207126	-0.26416667258376875	0.14718553936334475	0.8982103083528834	1.4305935948779105	0.8244882737165783	0.7718500671510632	0.14538486158229708	0.5902818856867074	0.21362531296241247	0.4034858183574387	1.2538286982272848	0.2256568832095886	0.3285871211888713	0.24280038572238105	0.2448435830526064	-0.7142853927057384	0.30247559194432694	0.5713925752861535	0.7448470450784603	0.6335087739034657	-0.5186087156637813	-0.4250030461887221	0.20301830732260387	-0.9139975111399659	0.33381387506149846	0.39675012308838364	0.9479378801387994	0.9586053183803832
-0.45955530847391685	-0.09538977832434724	-0.21610438021785	0.2853861855177008	0.8886390663201056	1.057723707779488	0.6696828369192771	0.7035657766430459	0.38726018508942567	0.3621245407243021	0.47333014622848113	0.20984871447978376	0.5680657700582824	1.1492470554635732	0.20663072006364472	-0.4468071157789771	0.8797972675649636	-0.09634401291227228	0.5513464568801716	0.5969164134684781	-0.6194058390546802	-0.635345441748575	-0.25732333221006887	0.11158871339256689	0.8718922200597825	1.3749777371376226	0.8524813426770479	0.6634889697415117	0.13523168467361302	0.5642804107891479	0.28042633527916877	0.2675320757354093	1.2610212668918317	0.20323495530818497	0.3389920138007539	0.1519279448817586	0.24919535103394286	-0.700112754535952	0.2989147861060282	0.5563568593826664	0.7171360404572278	0.6667733913195845	-0.5319388471850542	-0.44645957032573824	0.19208191843379768	-0.9454331646661396	0.3506454309102325	0.38619201173883544	0.9574658210827683	0.9971842647133015
-0.5221081011099656	-0.10208432962940225	-0.1941860004172216	0.3206091064986912	0.8912519387032163	1.0466173441377928	0.6952134271825255	0.7666941012479531	0.3347399811433977	0.39622681081374084	0.41270378820627734	0.2231540765287586	0.5836321252568801	1.096950100746175	0.23101649956786927	-0.45671539902606784	0.8285165294534723	-0.1340919521299912	0.47521156336548287	0.6004311862403791	-0.6378362974846389	-0.7635984284219062	-0.2063300381353565	0.08984445085229113	0.84366078471934	1.3312621496922576	0.8463478402254918	0.6266456783940686	0.13919358391840536	0.5947946560374149	0.2881973337368303	0.2393940506521471	1.3046874104225508	0.18471203469427305	0.3325343929002524	0.06337384369392621	0.2564936695649283	-0.6957014451188926	0.29054574208981243	0.4871115472901503	0.712026210500349	0.6580634693329849	-0.4845632533186457	-0.4467377369317426	0.18559961666690722	-0.9264522669885145	0.32504829394386897	0.3907912287799277	0.9525238561096329	1.041571757181617
-0.5677914846708217	-0.11140827132931015	-0.15283627730725075	0.32315362600200936	0.8899403613110822	1.0537487106444303	0.6977119953966253	0.786374988489182	0.290373587135763	0.4176285661713203	0.377906222256582	0.2031498800686053	0.5923889148005779	0.9275012711289594	0.2624743186815011	-0.4230445363649763	0.7269133264947485	-0.11642969547752187	0.42055742940045954	0.6245550282609168	-0.5585396181634414	-0.8818240944528102	-0.1958069241120685	0.10210850349041911	0.8441429354582016	1.2725821799274153	0.8350088755832761	0.5463921431429314	0.13771921301623902	0.5602974252744997	0.31165542606415214	0.1852964416945825	1.3090222482303255	0.11848829013767403	0.3469332279481622	0.022512264403495914	0.27100523151299327	-0.7079788927737192	0.2695400551004249	0.49150421779896736	0.6601403471663828	0.6609127692684184	-0.4825755733101967	-0.5184449284591339	0.20146600446046475	-0.9317685572716705	0.27376048289352944	0.39272805681678846	0.9534826332124717	1.0608816692671184
-0.5805584747129868	-0.06808843635310732	-0.12284051179462403	0.32801696317308165	0.8489855574993916	1.0130588333431825	0.6696299193326026	0.8169255633157725	0.24099034927801602	0.42349796876402934	0.327787054128933	0.18299293787630747	0.6135796593416193	0.7445778276865915	0.30516824142987636	-0.3870788293107972	0.6333598688314896	-0.0996799280927912	0.36370529647570515	0.6255215599526636	-0.423674019188183	-1.053026034995228	-0.1994312791502882	0.06873633155527713	0.8395363145113149	1.209004959363916	0.8656064835097137	0.4423056613280939	0.1753132407397479	0.49729261604715314	0.3694369314662552	0.12530912153753976	1.2931719508179484	0.12293148956838715	0.33666298954182955	-0.050886989385611224	0.2919424542078579	-0.6986492869568337	0.2551702991636019	0.46600319826235337	0.6697507614548552	0.694905700502729	-0.49109181407519753	-0.5498712557179115	0.22720995727698856	-0.91834523729746	0.2520611529378112	0.40322770354293336	0.9329100586844741	1.071435937747722
-0.5981059595538394	-0.017778215096929218	-0.09182492973133782	0.34220930954745005	0.797768917332172	0.9924499055351153	0.6321041993546128	0.8488607163330316	0.17034019497179365	0.42977882441011317	0.26140791388742596	0.12744404032298054	0.629370574262577	0.5841830956648357	0.33430033428898037	-0.37132530771213584	0.5717192846870971	-0.07185290495354577	0.3649244809670381	0.6061255866028523	-0.36354407859895055	-1.025780327552633	-0.18237871222484403	0.014558199042353287	0.8670877526284968	1.105687750055084	0.8586510025413645	0.3762891627430759	0.21431818200974279	0.492473986592424	0.3529787179220975	0.10669367111951134	1.2889670779482556	0.14923207333669888	0.37921992245898944	-0.03237048205754102	0.28146120916667	-0.7271043233648382	0.21836209839649814	0.45946929496994776	0.6276833662779244	0.6741842070679512	-0.46873842320232517	-0.6297245693005944	0.20136060117970178	-0.9250318580239719	0.21853898758195248	0.3739594136112875	0.9475893698970503	1.097056609407941
-0.5865641153494485	0.04012091570894759	-0.04025510957604726	0.3710198801644812	0.7359819687746891	0.9926966439159338	0.5813633847582589	0.8413524088388847	0.09151449064421732	0.47440908753693883	0.24087612435106637	0.04898767850859229	0.6696915199663378	0.4904274116682058	0.34261646843960525	-0.36106847271132725	0.49214137426503923	-0.07489323600374649	0.3535612192577712	0.6007628150989003	-0.3341767145897222	-0.842024575963934	-0.17620604223887787	-0.0068319663939689175	0.8727801276348588	1.08117718181815	0.8581315410446816	0.30189774228568933	0.2485318228946515	0.4603076625710347	0.31420210148366273	0.04304306793495072	1.271780134783838	0.15896831604104816	0.36322680981720257	-0.06153921388450747	0.28871805231513265	-0.7429505412447451	0.1831336377644039	0.4000342424760078	0.6196777190163425	0.6935883640047866	-0.42600957110759535	-0.6477391066492895	0.21843273862440657	-0.9148135634056519	0.25030573031960535	0.3567288397291765	0.9161501562861745	1.0964220296357763
-0.6312115835187595	0.04394164154334598	0.02851342324649563	0.3782598039255063	0.6985288938017524	0.9708822527473389	0.4928565757363086	0.8322784524565663	0.03335593224110363	0.5395029434869939	0.2090838955838464	0.014104509291325545	0.7153727894130998	0.4181362840993936	0.3685930752318537	-0.3401973463491477	0.4201871710900608	-0.04211641353180985	0.33282814915444914	0.597288725421168	-0.3030618311291854	-0.5879157964145048	-0.16317822843471186	-0.04252706730444634	0.8734633269977522	1.0516886601866058	0.8675409050924904	0.26846100641292286	0.3015916233380523	0.4443400525243022	0.26673890077848494	-0.03479778650552594	1.2487028079492823	0.1993347685060353	0.3380869401406237	-0.005657652794699502	0.31178848094444966	-0.7764399061249201	0.12661319419612513	0.4117131890746709	0.5907240688795036	0.6896067557417498	-0.37752940103466853	-0.6625833245959025	0.21445296626592145	-0.9237184349910523	0.1637941471710858	0.32371131843515355	0.8696576934350931	1.067923363518056
-0.628028630371905	0.09113588669302382	0.05436083820950388	0.3315247458674663	0.6689784153631267	0.9482607343330146	0.4027822619847322	0.7962290464479544	0.07092535325272882	0.561898630618085	0.23057448215675613	-0.03754003152595729	0.7581275050707715	0.37170330337419427	0.41428111157372793	-0.3064934094340527	0.3544498750375753	-0.0145675566365767	0.3183551002734515	0.5324497358857945	-0.27356191709299166	-0.48106454377570396	-0.20594611615493935	-0.10065322660620557	0.8679585058841159	1.0284867931811623	0.8637962023774219	0.19542078648522104	0.3552630446776819	0.4415364074286132	0.22218522301528068	-0.010343045972329434	1.2014287103670298	0.21303951804422158	0.3029763142907905	-0.01688966450519166	0.29872789422814044	-0.7912784220432051	0.08406501531710575	0.3517687700979003	0.5948591635752055	0.6488881019189205	-0.3557777465063288	-0.6785896030367583	0.20252003726808968	-0.8948959697522104	0.1540957575380879	0.23449130493526474	0.8399580395287428	1.0454687777456464
-0.6756904425084158	0.13835526068227166	0.0621640796874536	0.3069084676946584	0.6433832339032197	0.9234206614945476	0.3843726626419204	0.724086668548624	0.12659147508590368	0.5748618804322192	0.225897952802716	-0.05941563792742249	0.8219087039910906	0.30092353344641276	0.4361143710770851	-0.2877148656808677	0.3173458340962899	0.04468185333787472	0.31109199645541585	0.49384024669940796	-0.2275976248281065	-0.3531550012137075	-0.2161797357538049	-0.13601735858030553	0.8565049098693059	1.0189790185954333	0.8698472659278792	0.14949717766846912	0.4187509138939437	0.43533894848293875	0.17343447713766713	0.036306680324032295	1.1963286986791946	0.23915507238731948	0.28487089311147196	0.01991933839043254	0.29759940414542174	-0.8054615135528416	0.02730173143680939	0.28932018682870836	0.6044347418320325	0.6119895661437817	-0.3123357254106704	-0.6881070604627746	0.20836672531159364	-0.887370533795836	0.16800972411554016	0.21976571530206757	0.7967711888418958	1.0296763062991061
-0.6899191164461449	0.1788846522463857	0.05726896024428744	0.2324308923485931	0.6110336573716261	0.903318801969095	0.34463584566393174	0.6132006071192102	0.1933232991456976	0.5685934179503941	0.19908482981784986	-0.06418262343852714	0.894529862722649	0.25814075653588103	0.4712564982141808	-0.2521791239287189	0.2946658672565313	0.1091567591887318	0.3063181091248978	0.48179805082570476	-0.1937573166038395	-0.27069234811618414	-0.21586532786772702	-0.13019228044321535	0.8747749348271942	1.0308229005380554	0.8534809746152122	0.1043475920308055	0.43397797894396206	0.4735049700295993	0.17584971775689023	0.007859869565822047	1.1718575155740294	0.18597447962590122	0.32487249810488245	0.04961269739886204	0.2964676544797942	-0.783897318774519	-0.0124640087092694	0.22513793970442034	0.6288316080724112	0.5788051140533061	-0.31154316064205906	-0.6929502790327473	0.15743617945106392	-0.8746289645986772	0.1570646000245018	0.16613716561887204	0.8079205250736606	1.0032546236688082
-0.7298164152087926	0.21528377636141646	0.06788930787131758	0.22248926387733955	0.5892692415875226	0.8983558058091466	0.2910560740527016	0.5071748644122082	0.26260510705385276	0.5697682899220774	0.1207468988421631	-0.09839986521924922	0.9142828012635793	0.23574082074696032	0.48492409249477364	-0.25832075847961794	0.2915374236402272	0.19286894056060355	0.31028074762800706	0.4562798882141389	-0.18988614540339324	-0.13957479620788957	-0.26707920019560166	-0.12039416274866577	0.8595097096410473	1.0600390509082573	0.7986359646410459	0.09340675724100451	0.46753382358021145	0.4884832420426665	0.1180348489989121	0.05905166622948427	1.1726150153900967	0.19715598597997802	0.3235789717365948	0.11457071332478339	0.2725450135190865	-0.7820784376404711	-0.06133626055594869	0.1803928398434659	0.6327145745832692	0.5600325369926559	-0.3211124400099944	-0.6771805721913909	0.09143456146091125	-0.876958753982025	0.14506878502329518	0.1323011395971971	0.7433683512402427	0.9965049139756152
-0.7267559766457146	0.24911176330059273	0.06401510155574724	0.1725003376899242	0.5493072607320714	0.8803554045271099	0.26392937495892327	0.37999924737672747	0.3727288578733099	0.5234290094440385	0.08249715288336956	-0.13199733295011787	0.9403348479423782	0.26416394403635257	0.4691346682604484	-0.2179205572157385	0.2675843401690732	0.26008040432509383	0.3524483522765828	0.428397174856692	-0.16862024484159105	-0.12183149447182835	-0.24826587159957786	-0.13380776553508328	0.8111657038898787	1.0984171445475557	0.7543914644157839	0.07041853937183104	0.5120278261164628	0.47679679934296815	0.12275660494821161	0.04565815712496211	1.1330453619903245	0.21994644914999967	0.33594347078694	0.2549997074576352	0.2578682356773383	-0.7630523137779347	-0.0752254482963596	0.13594262972325347	0.6171557635429819	0.5377186991093793	-0.36451545967591525	-0.7326540125860987	0.05274996040169081	-0.8960511901841096	0.12902268469643033	0.10351555758185967	0.7130105664052677	0.9522838527052135
-0.71203239231015	0.28117502037006853	0.04860380929448827	0.16319685428946085	0.5001436733293693	0.8309554532826284	0.2290152093936099	0.3222758150205539	0.4985348814773536	0.49819033043210326	0.06397870945438791	-0.12561717668514064	0.9180743258350936	0.40185436150337195	0.43240607525352737	-0.2412875176684029	0.24772422047068784	0.2864555036579798	0.39665563524478265	0.4008793765257209	-0.29769951743233175	-0.09475999034318598	-0.2077723061121473	-0.1660055417721078	0.7632263914071185	1.0939809590607148	0.7448038443230578	0.035611859732152015	0.5267944877986815	0.5457736339380713	0.10637172630318084	0.036398203285344	1.1070479164112963	0.2589882834466256	0.3465327903107177	0.3045644336051851	0.2064177314200443	-0.7097183285249009	-0.10291691250761983	0.09618389320104223	0.6055924143754167	0.5332492371422738	-0.3339912692728676	-0.698319934403803	0.038423099315027395	-0.9232005775560628	0.1559831571852546	0.0650548299396599	0.6573670921420673	0.9266631810449946
-0.7216467545974864	0.2721491980850405	0.04793380078647461	0.13344451589427472	0.44603539345876114	0.814773179306712	0.1787191885663372	0.2133461339844461	0.6303680233749427	0.5045864425057885	0.03104766982617978	-0.09562956312761915	0.929032008583588	0.5085215586083967	0.38409355551050506	-0.22419067252256858	0.214268364577168	0.3457673060609963	0.46041609507871994	0.3922151102889909	-0.4003312961457266	0.027075092965955016	-0.212744866968602	-0.13740746652821956	0.7565834383785991	1.0898829743565939	0.6980965421898551	-0.0013687844006121997	0.5000627391796603	0.589667770853205	0.11035327835321121	0.07411786177149057	1.0976186653146063	0.25131900548050673	0.3679915947053156	0.43385374501685775	0.12729946031975384	-0.7271513633941671	-0.13538210601035297	0.035472710403524364	0.5731592028234692	0.5260552658502915	-0.3123607977583591	-0.7115952406987902	-0.013521553867990786	-0.9303196946019069	0.11360315492453181	0.05230804294474138	0.6366509254114603	0.8998395330068689
-0.7332383324447962	0.23719041336527966	0.028909287520459202	0.12450645451329448	0.3924675108934491	0.7896665035567653	0.1654082702099402	0.14416487463448457	0.7799973414178704	0.4897109274466055	0.05103686450164089	-0.05680137823841491	0.9036370070183611	0.6259637640233	0.3527949281611302	-0.23759083374029225	0.19121483358354502	0.35472191940209613	0.46344614411784324	0.36404638245133264	-0.5080271358929839	0.04063979304360777	-0.23915464220251179	-0.12489961340160849	0.7422245868206119	1.1383555271746046	0.6888641084151637	-0.03629711378608808	0.5115718782651257	0.6315317313311108	0.1468397877842809	0.09922767303204269	1.0847448244424578	0.22726209106499734	0.39085432781683493	0.45442115351421286	0.10671474465650546	-0.7105023290137154	-0.11191861944198252	-0.02461498762108194	0.5665259219909172	0.5268630157837388	-0.2461475133283461	-0.6881096601506809	0.008108476959987001	-0.9606581732548276	0.10272081602202694	0.03930191287677599	0.6145676412518444	0.8471703851990606
-0.7334263498753464	0.2055200799690565	0.005087250158600324	0.12117600897542499	0.346903906385009	0.7407840756110355	0.13166687278175376	0.07175020997199497	0.9066716895119032	0.439594210502651	0.02520168896018053	-0.030297246485917983	0.9065677193208279	0.7278112404403866	0.3337060910593882	-0.23170743278795108	0.20816390151436512	0.3497513225932177	0.48163799460368495	0.397442271479049	-0.697952078140266	-0.031229093906584536	-0.23889100241496086	-0.1624864447591759	0.715856860788731	1.1185510583952722	0.6955320174273434	-0.07196984534181546	0.4655809572130952	0.6965963854561985	0.18417426615591714	0.14059566208622337	1.0858740216227303	0.18833674519208737	0.4482073778579686	0.5235351877496391	0.07806941765938405	-0.7175531067431158	-0.16938358401331347	-0.05745934239258316	0.5670285424143675	0.5254954594031493	-0.1617066321284911	-0.70858480210296	0.009349361038054314	-0.9772592030279188	0.053677895794387254	0.03565162164631348	0.6515231886462931	0.821297633537322
-0.7303210297320732	0.18861408203933072	-0.04722604915942841	0.1341941684195393	0.3166108100849838	0.7243749277849586	0.12255360623324596	-0.009967131953867826	1.0152685192105266	0.33176376692443266	0.0035540690510588576	-0.026087398285584873	0.8741905737955552	0.8165271144876435	0.32029909151617586	-0.2320801541888239	0.2505865464790539	0.32883166123283797	0.4770663416674644	0.39818319692131876	-0.8103740856934106	-0.07121735073062681	-0.28084808429381114	-0.16105536820567934	0.6868343654427577	1.1091721234346859	0.681443884168111	-0.11767921784136877	0.4137757221930386	0.7504499930795824	0.2113405889502825	0.17639600896360202	1.0705795778820142	0.14795717579762166	0.5240785381335845	0.5394821008133333	0.0529773732304877	-0.7131522506659068	-0.15166007555685973	-0.0922146735747667	0.574955183095889	0.5031866423127108	-0.10007601569272943	-0.7144237011411545	0.05625701501615171	-0.9737810221019239	0.053107703776064566	0.047510945639821486	0.6696666617468181	0.8034739228507399
-0.7653286622847488	0.13792235930970337	-0.07786989164134576	0.159275284896543	0.2410968559817798	0.7190501880666911	0.08987485115370122	-0.08493176215335545	1.0342552846050257	0.27081790305161557	-0.04490922723051057	0.01011114245237972	0.8520090634424348	0.842937825859968	0.264703003381103	-0.2431981918803862	0.2995934158278976	0.3009396459805058	0.4611418276479677	0.4114964312825101	-0.7976353406444904	0.04457795670650451	-0.33561451659974273	-0.11740165806897754	0.6898511240624028	1.1305894801533323	0.7027622947326854	-0.12671532414202863	0.3510906560339447	0.7830109766469185	0.2590344734303671	0.138662343847965	1.068085324284017	0.10953674090012251	0.5459336911897534	0.5589027471194327	0.03847481447521489	-0.70429931714622	-0.14382016779945747	-0.09388857681202559	0.5788088950387349	0.5364412420516913	-0.025684967191515546	-0.7435038100642384	0.08950216798026871	-0.9537029495510463	-0.01166867216614631	0.08643939026925115	0.687138542149723	0.8024130456242684
-0.7477690472870872	0.10369687981735179	-0.11166419966094514	0.18279261008428563	0.18799967889169228	0.7157756770127703	0.028125748323846855	-0.15769631530650663	1.0180474133441721	0.20989186824161168	-0.01637001424109567	-0.009991954122111513	0.8284957891803181	0.9241156427030413	0.24890594666493068	-0.23223026041852698	0.3442886801767954	0.2665744162647291	0.5068109763806563	0.4439972922385332	-0.766676675564107	0.1085308297571201	-0.3857977467006026	-0.10763144783603489	0.692089305302976	1.1369260565775687	0.7157770349317184	-0.12758972962883489	0.33083830847673007	0.7961703299256633	0.2954790333477991	0.06120846462266795	1.0570605955387709	0.07713397991937784	0.6164208673204884	0.6031961569105497	0.032962522579129905	-0.7072022096228018	-0.1374436924486784	-0.0951597838707888	0.5765260764124504	0.5778525381550276	0.042549427043866	-0.7871291728246751	0.0967973526245538	-0.9339822555377231	-0.07184507205042948	0.0650218498956893	0.7472558109754678	0.7579535302983762
-0.7161032729354733	0.06540738163477908	-0.14598157487910823	0.19274632972530203	0.1658011172809246	0.7257236248665527	-0.053637643909620766	-0.18186312697080145	1.0102337717626806	0.14368386682474069	-0.00473805711724396	-0.015580909472382823	0.7627018697855117	1.0655873809915413	0.19687640826195468	-0.28555359039048184	0.3832255592910507	0.21793041930378157	0.5611831378187745	0.46998269402251197	-0.7532949342126517	0.0641798700451506	-0.4014131944313304	-0.13476212163206874	0.6920573410877221	1.1452688167653076	0.7545387456104355	-0.15732088287464258	0.3357771809676833	0.8238981290780609	0.32274390420594606	0.024301760926776883	1.054127444919835	0.03251575548349256	0.6482241038836811	0.6334149522940382	0.04373960286909329	-0.7274712355936043	-0.10701707945997463	-0.11599394603347901	0.5625628903465516	0.614994737788291	0.10166027253689087	-0.8201036142318247	0.1758322459829232	-0.9369676182893223	-0.11935936513681397	0.07870556995797487	0.757329701439774	0.7389959462458869
-0.6743767465259287	0.03654919383027107	-0.2123200932110469	0.20033689740943555	0.17515010491143984	0.7293776530062235	-0.09333298494129752	-0.2285562225513517	0.995872528725015	0.12795570206458998	0.07101839901436109	-0.021965461297997462	0.7048912564462742	1.1584779268807186	0.17578240914329885	-0.3039008967549433	0.4321299796077291	0.16959578480112655	0.5860510345666354	0.4850736563167377	-0.7959057023380103	0.08695238403277414	-0.3662727014046885	-0.16063403332681997	0.6984343872975868	1.1754126589957201	0.8032635108510588	-0.1227634436633555	0.33267587147842165	0.8407314231775416	0.33995429320648163	0.017773725754565903	1.049355349394786	0.005057854937345311	0.654497720869793	0.676121762714746	0.060792054653903846	-0.7547063672410151	-0.12718049399873788	-0.1323719404529375	0.5768612529268823	0.6169000091275366	0.20756976931783927	-0.8533445236494002	0.2634271633547258	-0.9340539588748757	-0.19214918126461988	0.04453974349658717	0.7681529637114484	0.6758153543592782
-0.6410273064091342	0.013142821992156	-0.24117322555616036	0.1735576433124773	0.18131954560614633	0.7427851656995401	-0.17179546393026449	-0.2415933127714684	0.9653302698230946	0.11066228065862253	0.10852893926854361	-0.013845761910825899	0.6340946454588909	1.132239306579835	0.14506603112346864	-0.36681830456096653	0.4785493862052288	0.1192385957392104	0.5729416233157529	0.452620875381095	-0.828421416431719	0.11014197991178068	-0.4337335832525519	-0.15259430038628857	0.7395221159185954	1.1675351027144603	0.8538150691091355	-0.13013622990771007	0.3194888929056672	0.85520313330485	0.3603817227699263	0.05106520293226162	1.051476195563603	-0.03598154645961872	0.6928707149718906	0.621059995657135	0.06570480809369075	-0.7948963229655877	-0.11952591174261193	-0.1460850708197153	0.5864286514525205	0.6210241122730156	0.2852439024580966	-0.8258853201360749	0.3577231741519721	-0.9185205121216091	-0.23097477305606945	0.07361614953603546	0.7516278943944978	0.6769064033233837
-0.648829423269107	-0.030921740411259002	-0.2572676852486667	0.14485858014992056	0.1990932472519871	0.769561507526469	-0.24092442479375126	-0.3018762407013514	0.897586892491459	0.13219664287376515	0.1480170782039738	-0.0311016340825346	0.6102538882683319	1.128866555717084	0.11793800992672814	-0.3923198264834772	0.5171301924637941	0.12887042689867528	0.587549880334653	0.3971907759878285	-0.8612226851592194	0.07535411504342904	-0.44543225834113576	-0.10585142632534525	0.7605602533537106	1.2221477392419149	0.8979040924595221	-0.1363549403680909	0.32575901970938154	0.8548496390133314	0.3458026651998799	0.05239562409481613	1.067281535957471	-0.05989120659242213	0.6857210701542803	0.6011279389983086	0.1067443057015	-0.8298230220752553	-0.11001296204610975	-0.17968937261145063	0.6213715007649809	0.6146486617105438	0.3157040190837186	-0.8357368374580861	0.43133139557048095	-0.9152130534269292	-0.29016198588834	0.09015264340184222	0.7635101491604142	0.6457672235217944
-0.618683557565743	-0.07348885242038528	-0.27925843912708426	0.09047921587547084	0.20863760050450025	0.7590719898368198	-0.27854167789463896	-0.3103892863515598	0.8336493085062251	0.1462777561039937	0.2222670356629693	-0.056035451797371336	0.5581944989295382	1.1678656704310133	0.10633445680873392	-0.4410725489696442	0.5533259352784622	0.10728394645802411	0.6033276299651441	0.42675505723754836	-0.9738678083215128	0.025501690478329002	-0.4415802164086945	-0.12625976884720708	0.7887453720316204	1.2975504767342143	0.8983854681480958	-0.10178580057939593	0.386152870281503	0.8442452350131117	0.37109964477186264	0.03601848036074713	1.049063046219616	-0.05745547350782595	0.6684372511275691	0.5867276646279361	0.17329228755458714	-0.843534667957619	-0.07321115181353241	-0.16689272320263013	0.6327602848457881	0.6114294967027282	0.3294255578105793	-0.8297575552729356	0.4847516946841724	-0.9459863046956001	-0.2814579086288667	0.1333879819553453	0.7714720376446749	0.6223101574344623
-0.6059165675235768	-0.09282777890833657	-0.2704298982137924	0.03596953566024895	0.217457615719895	0.7438358948212463	-0.3343296860957775	-0.3098052312445803	0.7810600478260896	0.15862010838878943	0.22808748265316142	-0.0879197497698695	0.5318773470229533	1.1249342162002571	0.09120905849518188	-0.467105803129577	0.5604299010940775	0.15729017810927154	0.6464532478301321	0.4403000619533934	-0.9767228713852486	0.07434473103757473	-0.4767375841533634	-0.08060914989900318	0.8104252296851829	1.300431197282709	0.9586781949784278	-0.06781053133695648	0.41025275882763745	0.8353471391445837	0.4183042724599013	0.02712962570165192	1.0470583783271201	-0.08907921843245001	0.6320783596424119	0.5534362262945036	0.19775399608867444	-0.8441932283682215	-0.05236906250803068	-0.17735777436166325	0.6565916910807694	0.5783527525728924	0.32967628128746823	-0.8218584035687722	0.5791690789562367	-0.939710555472454	-0.3305354247767201	0.17524415503368468	0.7509204036462233	0.5951117958805645
-0.5851642952536122	-0.10635052125615244	-0.2706667588320096	-0.010602963337652923	0.20135766048474668	0.7378901271444772	-0.3603708595601884	-0.2825125675392045	0.7592445139899767	0.1704531016225707	0.26410684456021954	-0.08121432201773472	0.48729704399276264	1.0398638632174249	0.07414610014679815	-0.5355326184003767	0.5672827418430486	0.18999030988776486	0.6726212228270445	0.34100865576297273	-0.9188440340294722	0.16813275538939368	-0.5105175807206879	0.012835539228761277	0.8667095170387974	1.3196754038093672	0.9972868392764518	-0.07513691970165186	0.46539639081902606	0.8041987597540773	0.43555056211354276	0.010863463990122507	1.0599995603786208	-0.055869473680349876	0.5479412486253105	0.5145253430330425	0.22509256753781925	-0.8390303238158857	0.026145044687468828	-0.16439701679232605	0.6461514671213391	0.557418078665076	0.2786902693538541	-0.7994932885084043	0.6235470541960351	-0.9440036505159274	-0.3511264039552481	0.19959991750650957	0.6687901510100545	0.5887659981589186
-0.5368341114768891	-0.11704855359246813	-0.267065600173551	-0.07002837579291796	0.16809752020617566	0.7211777838504446	-0.45502039925160664	-0.2786202282598288	0.7647895139731751	0.22746909310909533	0.3087400594707481	-0.03336754559104026	0.4947698925312995	0.8955602317192776	0.034399405746284584	-0.6084053766611097	0.5647914812316639	0.2250457558445241	0.7004128511038842	0.31161450381613653	-0.9079818426391333	0.15839351832507514	-0.5098455816149989	0.11676688075161264	0.9089201388209069	1.3462437330458064	0.9956404717486811	-0.06260464879624429	0.5063409669224005	0.7674836151230533	0.4997408177237889	-0.013629902570971672	1.0626163489772242	-0.06786036521287195	0.4530829993721527	0.483867290392478	0.22347558961650624	-0.8467689313074723	0.09949304377155398	-0.17605248330033058	0.6377466489777985	0.5521181536540661	0.2435820180483494	-0.7362792773718326	0.6362737018383957	-0.9609700258640336	-0.3909668094062737	0.21284890062553785	0.5965363495596044	0.5745638692702268
-0.49289747049662447	-0.13378093408517397	-0.260445565209753	-0.1573937946423254	0.2091688578976562	0.7127635868638713	-0.472258660662335	-0.27842690465798514	0.7583058539374697	0.2618018760537368	0.33683498302112197	-0.01836000268528861	0.47825331702604884	0.820494574631297	-0.024134097545702164	-0.6755690098463585	0.6172541313483559	0.25482254237637425	0.7773797946979664	0.290922835558128	-0.9465549757711795	0.09231740679777498	-0.5187658188786977	0.1543926243754848	0.9025530272492499	1.3130710861765684	0.97349767217313	-0.022062722649808426	0.5438982703890041	0.7596794508229298	0.5013925281310626	-0.024550483515631976	1.0879342737030369	-0.06901233431945877	0.38091285717079737	0.449944950785296	0.2274482343857899	-0.8465515018385744	0.12768296967589904	-0.2239064229066842	0.6506537836313024	0.5242056774944706	0.20393845762756055	-0.6887101880571027	0.7088358755463083	-0.9996443019979727	-0.37435948637373406	0.22960875933460426	0.5581000075757457	0.5399364472854501
-0.4913545145504356	-0.1642393720822048	-0.23268352691615174	-0.22197810619618666	0.22975765248271185	0.7029891922779524	-0.5135830052405825	-0.2501145270245735	0.765299766508529	0.3211093636116127	0.3146268945380367	0.00899467005051623	0.45114188906445074	0.7596047732174079	-0.0575720005216039	-0.7731143983408357	0.6675453617345616	0.23536130403366248	0.8210462451145595	0.263520922404483	-0.9752823156141088	0.0049885045270216975	-0.5355919279740285	0.2015093115405838	0.8786054600532232	1.2811762304099221	0.9758695984503291	-0.017107967412486123	0.5363292930286198	0.76090250496823	0.5522028163959786	-0.009481047114963875	1.1316820026646695	-0.07462969972841951	0.2959020617283714	0.38243294454484345	0.24798574229657433	-0.836765085070206	0.17285893635231364	-0.24690050093585328	0.6612877228716834	0.46249041469789054	0.16280309251928052	-0.5813430775150579	0.7234294388736899	-0.9960864506973628	-0.3899571210682085	0.2862429902979128	0.48746610566098203	0.5285831143984863
-0.5083185388487428	-0.1861106002666776	-0.18733787745069416	-0.26939564361414564	0.24782725878409578	0.6601466271542205	-0.4958398814488711	-0.23381816424942783	0.7508157559435606	0.37625646592799167	0.32099121308291556	0.010804542142907202	0.4311747870846029	0.6170161989958756	-0.04367870284922197	-0.8320985140939635	0.7780166528676157	0.307163290729701	0.8350397095747967	0.23992349496605653	-0.9646909269130781	-0.08762816253216703	-0.5654171062751007	0.28036585530243835	0.9147714543151411	1.2475876547769267	0.9815077443470427	-0.009584621652413085	0.5115485205576114	0.7409528544651838	0.5534510544886337	0.10378598942044273	1.1383749257242435	-0.060917059852654165	0.2036018630928998	0.33900406370522707	0.2377309820678058	-0.8470166754619368	0.19841979635235857	-0.2912299022025161	0.6870618633798047	0.459494507611595	0.14372721465263222	-0.5470843902820538	0.7569444881173352	-0.9797665435318372	-0.3966046630705859	0.3450344159555295	0.39958767766411274	0.523888002709955
-0.5228225673460514	-0.19312383094626134	-0.12244574409759432	-0.3209765738202684	0.24922452285254498	0.5957625467830538	-0.4757497911778582	-0.18747359572572192	0.7531764731873302	0.40211728178569073	0.3338385826951762	0.04769318590092234	0.4228567207021826	0.49092378319399843	-0.030148493241892293	-0.9143452791909799	0.8080816956722192	0.38542419362430475	0.8526341018786292	0.20744482478867088	-0.9546825360245711	-0.1356790579940399	-0.6118023289736857	0.3259945324326504	0.9426019360288171	1.1752302375027839	1.0014859201452322	-0.010874655635603896	0.4999857802589453	0.7612385847016795	0.5847933199447588	0.0886899863243189	1.1492908719293453	-0.09755995909684445	0.18166676350840788	0.2745474780776823	0.24252335573880898	-0.8449301888277067	0.25743766081368646	-0.2761420503988033	0.6777952864976095	0.45115520979343665	0.10743666286277471	-0.5111580032569731	0.7302870402008717	-0.9287877471129073	-0.3797410739623962	0.3947083585479804	0.3949194353272002	0.5392074591729482
-0.5331332006342621	-0.21776037370325346	-0.0643392288256569	-0.3072047314609693	0.2170280398493009	0.5226391184234714	-0.42910079321604283	-0.12995029414047016	0.7381975560279199	0.4645466074202197	0.3741080582302986	0.07250722458839369	0.44759987529555845	0.4332381536341011	-0.016824360644457224	-0.9724961781605861	0.8625583438358287	0.4437520154351864	0.8801761151316516	0.20642898025550876	-0.9837331210549444	-0.07871565903455036	-0.63579897523911	0.3692900666825492	0.9366586505098697	1.103129969221484	1.0250786319725465	0.007268658543609521	0.4857834839953208	0.7511684041261006	0.5960097998255544	0.0719282792415578	1.157508300223601	-0.12850122170514647	0.10567378136153253	0.2779272099973409	0.23502384226279735	-0.852682385661098	0.3212650415598385	-0.2652616793566182	0.6900686363322659	0.468038056064101	0.055449149929810614	-0.48726297186357737	0.7149588479469633	-0.9285328019141434	-0.35326750701730797	0.4116391138485345	0.38111214759505396	0.4980191441756527
-0.5247245759338067	-0.19287711143049652	-0.0063632062091261935	-0.26657571413290904	0.24797349737834082	0.42706772491742856	-0.3855739328680677	-0.06943319959427047	0.7594759819320804	0.4857153712897439	0.39361466265300854	0.09953223027640509	0.44388320396483116	0.34037921630906587	-0.04766394872840472	-1.0362010076292045	0.9218750840799336	0.430663903701766	0.9047181255984164	0.20704539077320466	-0.8935125483118954	0.01276598828504506	-0.6742143372638859	0.4009201576965048	0.9018350389264993	1.041132398508901	1.008683655779087	0.09225152813432201	0.46331282930233736	0.7527084244655076	0.6254072619985084	0.12123103085630418	1.1480515229775938	-0.14955790931658805	0.04154284772942482	0.2838300075495999	0.22432521676145364	-0.8456901466348625	0.35383376172190445	-0.2576773575998659	0.6692517016202737	0.5139505658675345	0.029868390746092776	-0.47646386829961473	0.6872856956886058	-0.8855745359224017	-0.38770966758475245	0.4186398777279014	0.3897695608107048	0.4878522418749901
-0.5069745174742327	-0.17894088544978065	0.03205536675040073	-0.19734570646369815	0.2429545431242958	0.3720074279367017	-0.3291523438318716	-0.027175655385602328	0.761485021363262	0.4927484920063027	0.38282277004320686	0.12188145833653545	0.44368671420776584	0.19921419816150354	-0.03933473032318392	-1.10423220393867	0.9814317049847124	0.4745751749877326	0.9344997403151378	0.12743967087591274	-0.7747428430814677	0.03250446574091853	-0.7261841283089512	0.4436239667613674	0.8513155664112588	0.9329872210627148	1.0325160912530147	0.16893396069644648	0.4506618628615965	0.7412518220764099	0.6113319490475205	0.14810880701710735	1.1956474665816492	-0.20328255195299288	0.04649121353442252	0.26959952896880524	0.20354537572135256	-0.82978539005179	0.41520845531669454	-0.2229179868321932	0.6549952000171976	0.5332084838449812	0.003589784551700331	-0.43172973864701775	0.7519362352617145	-0.8528903338112096	-0.42577414913151906	0.4345047779710186	0.36141010079537506	0.482011577438241
-0.4847702654341526	-0.17841660647878274	0.04623739626618632	-0.14452879001520352	0.19811984660904453	0.31825714447786574	-0.28587576936682124	-0.0030537710372286115	0.7145967777322714	0.521695205764307	0.36129771273795747	0.10336406026193452	0.41733109605244384	0.11726841027852555	-0.054137383690022745	-1.2034394464880962	1.0611457976568404	0.5023021102728249	0.9398306389488049	0.056445205910830375	-0.7618717413152554	-0.02124707317635419	-0.7282558210536266	0.467785799597384	0.8190232061801648	0.890143499715472	1.010040643480052	0.1962487424926835	0.3892000384949585	0.7131863822515169	0.5772801024749871	0.08569731067275843	1.1847981893234596	-0.19300281432067315	0.02297198829615879	0.28411012339944525	0.18141528056136116	-0.8348427158716334	0.41170005186151554	-0.19032610615379283	0.6181849661906558	0.5610512068469379	-0.04389584906289849	-0.40395987242885456	0.6929008159183143	-0.8124064020253302	-0.4372817772586101	0.4462816518545981	0.37604453944463645	0.4747703604061777
-0.45726877391529436	-0.22326701622870457	0.07651498205141413	-0.10823378531528718	0.21418324219563106	0.27462627113744886	-0.2556669784004717	0.019752968245081277	0.6655664965155211	0.5281706340892445	0.3574548644290119	0.09231691749034952	0.4066655488686858	0.02750477086432439	-0.05253674321105106	-1.234949033858804	1.1137558744295728	0.5994471215459304	0.9385086038226582	0.06129389104302566	-0.6565603643126785	-0.10346682057886994	-0.6870357790243575	0.4739923286702278	0.7885724707867644	0.8514401125355621	0.9877535758275799	0.2741129473187952	0.3432596132961708	0.7003215898513149	0.5992958520695437	0.08776597996520105	1.167208932735012	-0.21445676327628954	0.017611199924425135	0.33082540916397196	0.14975944774994254	-0.8501087733898176	0.3925220577467756	-0.16106688350432496	0.6386285202319626	0.5696289923248896	-0.05626208810635153	-0.3673822635831744	0.6870844712435139	-0.7839037564331512	-0.42691453316816386	0.5082211726185689	0.36342936614456783	0.46099939538108836
-0.4536552002016972	-0.23697251377338277	0.13385279689108034	-0.04400280461114799	0.243128201454961	0.22973452285098298	-0.14641218478668044	0.07521097473176283	0.6092200379685403	0.4699401125054101	0.31647810053403774	0.037524056366630996	0.40147156566076464	-0.01180691742834678	-0.0419984664881206	-1.2355125682635368	1.1549828642262099	0.6489711117180733	0.9639635581265352	0.020980643185728336	-0.5253496230128638	-0.1716207893179257	-0.6896376302330369	0.45579813251627244	0.7507071696394718	0.7733492776235514	0.9784828151953604	0.3583740167962337	0.31868514473894394	0.7312664631409831	0.5470813870687985	0.14342248366625387	1.1453183791993973	-0.2167065184807711	0.03932253382911773	0.3508007576801889	0.13701155619400301	-0.8539869624744842	0.3876179615509578	-0.1376398124054884	0.6368981702733074	0.5914256885458767	-0.048130290005913866	-0.40823505919123704	0.7448853945864696	-0.7451429810353458	-0.39469291814623125	0.5273031262417975	0.39050547084907716	0.4507517106861164
-0.46175935796623013	-0.2349256555685276	0.14979483238945646	0.04459591355401761	0.23913063238259472	0.17624561479555634	-0.10772799872201584	0.20438517660884034	0.5795281999588761	0.4935788340116051	0.29980320293831675	-0.012602917140639264	0.4136424946870104	-0.059378977150234304	-0.026302812745069886	-1.2116011547065244	1.1502827025311086	0.6847934646092573	0.9532532246045697	-0.012596470534190125	-0.48159192442903775	-0.15356796755922114	-0.7165668677514136	0.48123873269710293	0.7167422575432487	0.753815304804853	0.9708017754775831	0.3861656075812101	0.24701397695306399	0.7228099962176113	0.5272887163781977	0.1682003085984438	1.1101534875745402	-0.22103349081736376	0.09948123889708874	0.4146727009345626	0.1639716788275587	-0.8416551574524339	0.3850630258471685	-0.06596494211506113	0.6237643127177075	0.5936219267843392	-0.05985021964227731	-0.39364561065947	0.7275848833667796	-0.7304233102513478	-0.37109337523956487	0.550255737752934	0.3655114530824036	0.4689676539619351
-0.41347405576970264	-0.21879522500548626	0.18963566563522552	0.13487530431614708	0.20337186862266748	0.12060924642571377	-0.05625205873238885	0.24604777424000224	0.5668895387886852	0.5096998620787418	0.27476085424066204	0.006288103588128968	0.38070394985583733	-0.10556611348765976	-0.03775480658065622	-1.1654277151978631	1.1173353436630833	0.748986174705092	0.9241222268249298	-0.09215645277106774	-0.43010273294976226	-0.08158045476891594	-0.7163509510837434	0.5118498624053827	0.7414345509279535	0.6943834170550551	0.9307373132170447	0.4548330330525219	0.20456546152009122	0.6926748467849488	0.47076179932094	0.18890772632718209	1.0480782952793741	-0.2485952875349266	0.11689830213766968	0.4319319911455118	0.1797231074343349	-0.8455009411835634	0.4117383950686774	-0.014693134473353386	0.6137554974043282	0.6348202456372045	-0.07634643151337732	-0.4091774460573744	0.7542982269624361	-0.7147282464524362	-0.34320650088726384	0.5350684275041376	0.3293860481092893	0.48400972509507073
-0.4245828533759889	-0.24119415882089865	0.2003678641097474	0.1795454592714417	0.1082151008409308	0.07277441109685041	-0.03683130442256546	0.31513781752430503	0.6038732563888003	0.5706568797993914	0.2493431575686451	0.030335116944398267	0.3626705565963128	-0.1684554492554459	-0.032417521059835114	-1.1580636053355688	1.050108788508908	0.7551630251328609	0.8785732631037104	-0.14924223081486415	-0.35998624546516456	-0.002480381205973073	-0.7113465563596194	0.5281303072042841	0.714017373951052	0.5974743430588272	0.9015743109042997	0.5896144805150602	0.17662086731369325	0.68475132905026	0.4649744626432919	0.13909489415965742	1.0562419567721135	-0.27641720305399475	0.14512013163090676	0.4573861197696377	0.20131008864216562	-0.8123952138759133	0.4336425912125243	0.0752709591213051	0.5962299902901282	0.5990986195660442	-0.09243312837222534	-0.40669994348239696	0.7444094828036326	-0.7048149755540666	-0.3179463538103802	0.5448470105416352	0.3658375270424952	0.5004893335341692
-0.4110540894861763	-0.2607284049254968	0.2287779793726393	0.2504883826569831	0.013134879823369205	0.04906243449949913	-0.0036147922459961847	0.35890246896706407	0.5893854093386025	0.6448014636072481	0.19010328900275747	0.014472637494698872	0.31508364839452363	-0.23481821501621508	-0.07261780295302775	-1.1496818261193564	1.0313406255679693	0.773451805755488	0.8748278821213317	-0.16319529929342275	-0.2369328220266551	0.03630051974211593	-0.7363689728862232	0.5903406941359426	0.6596042157209757	0.5233759483405127	0.8481155761354362	0.6516423233858581	0.1345215023526069	0.6422215802852366	0.44712261406230336	0.15330223433810622	1.0286098777740267	-0.28994529782194123	0.13797711377419886	0.4517325538449725	0.1671787712110464	-0.7842746843431359	0.4628843990999716	0.13603945353795785	0.5979917119236917	0.6064861185133854	-0.13523301878540772	-0.4115821573709676	0.7689860144347413	-0.6960216424931247	-0.3064195057276149	0.5574978555904552	0.3282328232320832	0.5138641728425851
-0.38317049802781367	-0.2322768474340075	0.22927143899392602	0.26230682936801164	0.022599258844655707	0.031071442731985068	0.05248357044996714	0.3568494267728354	0.6113249895304274	0.6719028352071996	0.11224156481087036	-0.021888538986844012	0.2813435501099257	-0.2795080419633392	-0.11480689154488825	-1.1284417946163812	0.9840341602773488	0.7909996762889242	0.9081353090494811	-0.1820056826514239	-0.07692593955462908	0.08364013472090533	-0.7424355668887902	0.5850703643621885	0.6226616568534683	0.4339546267406039	0.7896383129998925	0.6748020753457447	0.09416964495440824	0.6183968401971349	0.49145828051854795	0.1018813520858675	1.000554127230053	-0.3048949650469876	0.11715266463694995	0.46615116993685735	0.17540371048325962	-0.7521024402841673	0.48078812063007953	0.1723073570119082	0.5888343585108845	0.5939267725894719	-0.12629333392610534	-0.42263213081791634	0.792035795514201	-0.6856269349024464	-0.2918687179521712	0.5246287444943032	0.33129911505863474	0.5589475618401918
-0.3473052633886956	-0.2593988608683258	0.2308735378977051	0.2295666285782218	-0.011293820349632704	0.03386815954847203	0.07078161379924577	0.36705609608990086	0.620185991579224	0.723662885731798	0.06149170995079088	-0.031488443418612594	0.27369812326624154	-0.32854931457406783	-0.09863148179996713	-1.0860227917716647	0.9429258614326068	0.8003871371031821	0.8638667779504388	-0.18897235432242035	0.009194800807557024	0.06920901450277232	-0.7582034628595425	0.563512584677712	0.6287436407633293	0.36298380680939735	0.7264860169189102	0.6529090259435397	0.053479438336354025	0.5846409492949087	0.5001110248100461	0.08000238481526092	0.9792716138317095	-0.34252763751978854	0.11275631057512221	0.48850028786719724	0.15477223666518858	-0.751496146572818	0.513969053999807	0.21250754448590597	0.5954598445407753	0.5237449456351382	-0.1343067348291239	-0.43654826018187676	0.8314646076163816	-0.6802275598000507	-0.22376088302650238	0.475230634996886	0.2890501009450777	0.5540324884514933
-0.3658559121977069	-0.27499930136046696	0.23580703753363802	0.20588405740372803	-0.05433366661833121	0.017741297158077853	0.10751213977206076	0.3886674964819373	0.6088223223332137	0.7572892583137194	0.040321573519257095	-0.056571710195115935	0.25170374601508827	-0.3521421809874747	-0.10572314779126994	-1.0285117524083345	0.9043513020662459	0.7604715809297924	0.8096240465246703	-0.16778262636611246	0.1517725254653207	0.04776212970271691	-0.762196260314005	0.5712658390509232	0.6673668214596487	0.30155989704971375	0.6679255917340132	0.6140064887558754	-0.031140864452570166	0.5721670818674376	0.5202186427764623	0.08791557410637436	0.9153384170717702	-0.3254892506244725	0.06390926376918298	0.4446970201237905	0.16594822246347557	-0.7364997852227848	0.5117425917706914	0.23692683877062898	0.6206675627221829	0.4633338600775604	-0.1621941500002214	-0.44587594039071093	0.7801795234478315	-0.674551614682924	-0.19746926499512588	0.4298695827001405	0.3096241712251868	0.5672253240522476
-0.40794270426449925	-0.3170432766185759	0.2488179228815693	0.19406292376608517	-0.0054020044861882	0.01686725780907444	0.12224897255859993	0.40441247856168355	0.5867663687561326	0.7905128530572478	0.043075402025035334	-0.016378703728045094	0.25595686557145414	-0.38118811005922815	-0.11517434102814043	-0.9300639456142706	0.8400045642186109	0.6840421557819744	0.7703790177799623	-0.07657606052578846	0.2030328745363593	0.017729684470838836	-0.7695305619720395	0.559772524970688	0.709126993685252	0.2478619740082654	0.6228548946271342	0.5878779558450173	-0.0775855731055323	0.5564410669580021	0.4905616193020867	0.12234005825362737	0.9156389757330265	-0.352323158655435	0.06159772340710512	0.4215860464227341	0.1630682123649196	-0.7178823869484168	0.5623722406122245	0.26996509364563165	0.6399014788690291	0.42289863001042327	-0.14209448460294158	-0.4620200022906161	0.8043504121499468	-0.6424182763047754	-0.17222961920429486	0.3873058377693249	0.2552550777601432	0.5861128318108791
-0.451895114448617	-0.28680186041781824	0.24867317472599199	0.16074772068093107	0.012625329721547507	0.025687109421739573	0.15734334395961871	0.39515881291567945	0.5741916490064115	0.8289713203834619	0.00658111002796923	-0.013278734588620129	0.24967958962881562	-0.38921668535139997	-0.1482491559389894	-0.8667127562461399	0.772700547601093	0.6440590078109742	0.7631297814632504	-0.036402121445490675	0.15933147739503328	-0.06945027450883595	-0.8159712475725914	0.563114980180073	0.713971018977205	0.16167899926827628	0.5813526931104633	0.6009842760443928	-0.09938195964051051	0.5871433575775067	0.4611377327905499	0.12449514580726181	0.909252295826555	-0.3818316086070689	0.056110176783234336	0.3527271779012745	0.21230207660525052	-0.7104960570098043	0.63590173087687	0.2925189830934781	0.6118603980363407	0.40661715517903757	-0.13378857297688687	-0.5095487964427947	0.78070813687105	-0.6048081687460357	-0.1784069129578542	0.3008546488701188	0.2961489404615738	0.6000132433232352
-0.46330837899082516	-0.2229300613344917	0.22179826717377077	0.12393682607115453	-0.006411964777691563	0.03661155578266146	0.16668544331537047	0.3993969563842699	0.5638126776356465	0.9127751364142027	0.03879464774600248	0.01658250660058061	0.1946208725168334	-0.39007128727080626	-0.1486929302407207	-0.8081077223273472	0.7159500306748348	0.632438417991054	0.7249398384442178	0.048185428255816586	0.09858512058341558	-0.0725494067839129	-0.8154700994506031	0.5167578844062184	0.7316073748105784	0.14904770054496666	0.5359014994966185	0.5754222100628574	-0.12780005373279477	0.57193471432219	0.495022047654656	0.06699149176238052	0.9054075508469973	-0.38936839448651417	0.02531765045692288	0.3172395881480607	0.24409346310588792	-0.6981820226655003	0.6738142160101941	0.28050879048466604	0.6377396240321908	0.3862150439400839	-0.12756784493362633	-0.5038723778987616	0.7071685872869762	-0.5906291183612037	-0.19082812964464116	0.2627342153179871	0.29835218332036084	0.6322697506991268
-0.44624124835963563	-0.22145659755979047	0.22315692599771406	0.09530762300055877	-0.01739813917033803	0.07149576262336757	0.1633130198186061	0.2875973728644537	0.5468042597905034	0.9049624856657994	0.07277768305745669	0.03558671301575791	0.14312288248393945	-0.42309755404938076	-0.11841378439532362	-0.7818518529962457	0.6501265275099198	0.6591423774161583	0.684311526442519	0.1425196610629277	0.03942751557162845	-0.11667598210589183	-0.8287726699825424	0.4554015335911371	0.7621180931410122	0.09261337104427828	0.5110456887168126	0.5947864564838402	-0.06546116770127833	0.5818574020858382	0.46495101016666524	0.07570954065173037	0.8904510631195033	-0.4289836404002661	0.038781661020228786	0.27041735396324995	0.29092206987827995	-0.7061788276514023	0.7259379718240775	0.2489937118133409	0.6112334456988375	0.3765619719960437	-0.10053010376754205	-0.5812078937439132	0.6467134176920956	-0.5374946692348677	-0.2576123502895749	0.18269314769248143	0.34480575661656687	0.6388043651014483
-0.4384245753114914	-0.1585499743598914	0.17416406164247772	0.06401567565563546	0.10901027319713845	0.12367256615367621	0.1568542138341334	0.2589010708949867	0.5115418452294522	0.889565218391344	0.12921648544732287	0.03584605109335665	0.12500320007184043	-0.4410079030425189	-0.0938753552541399	-0.7685979817481473	0.6302039388894821	0.6498849008280744	0.635992529331986	0.2839043854036472	-0.09899296373214936	-0.18954020615710837	-0.8060428455606156	0.4382954911699353	0.7718396747013505	0.08457413797583788	0.5181326621429073	0.5448425348483223	-0.050959406725108604	0.5899692943693864	0.48767584321929736	0.05611722866896192	0.8944262447792047	-0.4272422166628059	0.05942450322894528	0.2333759776399499	0.2939392634575089	-0.7134836215391773	0.7426364385424428	0.2237835424319786	0.6073251701373631	0.32639221359820836	-0.06699444582541385	-0.6382151500035071	0.5861831881851564	-0.5148557632142634	-0.3098637217843606	0.15383710831047745	0.4300995249664702	0.6462266125593131
-0.39788923030065426	-0.08222112417045052	0.12381363504023439	0.04484311080249254	0.2863611283676256	0.18354321605876084	0.16678412746349508	0.22789305430628753	0.44216540401900134	0.8252335420431718	0.1982102945714602	0.01215837481918253	0.13453139384697804	-0.43670679694402936	-0.10217404373196845	-0.7007092591482312	0.6316557166379424	0.61423412711544	0.6310741888626843	0.3854296633101961	-0.18107799011590622	-0.27856124522590864	-0.8055444656010332	0.41683490176268256	0.7693901522450716	0.14104883170761165	0.4798496756091614	0.45965986290658123	-0.07061025955987496	0.5781621815246347	0.4757837553820341	0.08593288215143456	0.8245539333941234	-0.4131002495952636	0.06844816798997341	0.21499959566960283	0.31046274113601535	-0.7424843222873978	0.7316651688669401	0.18508052633007008	0.6084368437218352	0.3105459936887819	-0.0418900612477864	-0.6747459644668684	0.48559651794967856	-0.5029313844310003	-0.3938357081231824	0.08373652575651239	0.4284811211828946	0.6587546966502689
-0.3960211861519675	-0.05442520094770387	0.0861209960124675	-0.020861649149343596	0.3555525482477719	0.2649376076838483	0.13931846977398693	0.17344114740948435	0.3887346742454739	0.7289919463628471	0.2929345903462507	0.019023141644417686	0.17947972531103723	-0.4172066542432849	-0.05205807756372958	-0.6198554289793909	0.6509061396571133	0.5853295347412149	0.6322194133469595	0.44964484540166094	-0.2758378122921137	-0.3785701908633736	-0.817207841082616	0.3573719987769437	0.7860722819043497	0.22427820783369062	0.44393572275959237	0.3561117610569463	-0.07898028477397201	0.5693113279541837	0.481419709336956	0.05937926140300283	0.8036212285283092	-0.36465727987262775	0.10137556272071384	0.21331377567775486	0.3369541582272466	-0.7678838474569976	0.6993942476138197	0.14041104245999897	0.6312664734666543	0.2815917986494989	-0.0012087842143165162	-0.7319702946666627	0.41515838005106936	-0.5040296974524613	-0.40985105652096887	0.02447138674003503	0.46602898641310714	0.6642624986911884
-0.4352416221646364	-0.03240891082572175	0.06373986074476617	-0.08429058225924733	0.37705990400292727	0.33891102885531976	0.10411254237943676	0.1372991639013978	0.3725869079198637	0.6665167660205612	0.38331557384627984	0.03459551409205714	0.1692300294649833	-0.39340774681917223	-0.0022059771965201756	-0.5290996759969216	0.6765208964548176	0.5673033222554599	0.5851323126039711	0.5317088104435219	-0.345911240046869	-0.48600650522361255	-0.8129227256780764	0.3411971955837195	0.8001033029813076	0.32417017393418623	0.4006454046046521	0.3453433250012428	-0.08037351127025757	0.6022743573885586	0.43546512108242563	0.09810487963551047	0.7871359191262641	-0.31582817801598156	0.11597320659566546	0.17108991896831158	0.3561534387550783	-0.8049012145368364	0.6586558681127717	0.10858037117229735	0.6307462425631183	0.2652105056747902	0.024019569193552436	-0.7531265548504681	0.3310625321966978	-0.4828749366960893	-0.42956048039925954	-0.027427209727572743	0.4722199043985203	0.6645612962219472
-0.4135917182907572	-0.013208192955395917	0.020184921416110484	-0.13917777566371514	0.39423836887063163	0.39250657807533773	0.061217832661475534	0.11205681952261867	0.33798436881806815	0.59369453283906	0.4508769325376479	0.037472408529141396	0.1424731147687774	-0.3542201514079487	0.04714346972327418	-0.44616089573924056	0.7111686593810667	0.6128120996811006	0.596452816184158	0.6040840349682429	-0.3488541381936445	-0.4741531411884476	-0.7966427196622075	0.33047222250536323	0.8289651252531435	0.3809620392145424	0.4090681533828887	0.3301455440226585	-0.07040989633471002	0.6191862293720056	0.4296752751439775	0.08647895988109211	0.7593112986055701	-0.2906945267438084	0.1561509195500509	0.15182679568225024	0.3763676859608927	-0.7801194817524205	0.6344753635705015	0.06659392948961129	0.6300346059497901	0.28324268315163115	0.07475207183386674	-0.7796615693130025	0.24346601780548802	-0.43199402102311407	-0.45219261887034606	-0.047507559227388196	0.5032747097169963	0.6840911700076157
-0.3921383229571949	-0.017320184884793435	-0.0006555232562408437	-0.2162536090453754	0.4441354342225944	0.46853963742568017	0.0002324593258000357	0.08679677650423409	0.33573490964591746	0.5414449523262602	0.49524331844599345	0.05950955178402638	0.14158839104781262	-0.34979729380313246	0.07076491068815391	-0.4145953365540677	0.715872569211491	0.6543927537917754	0.5931003477392703	0.6834604501529513	-0.43957062274116343	-0.41233999410126715	-0.798161444284654	0.3225355437985632	0.7959154761534226	0.47679287996964625	0.38703732126219054	0.28597940655922216	-0.02796321711458214	0.6485302906485224	0.44155045701183404	0.052161743982721484	0.749871150267248	-0.2787702288532546	0.17032838590401975	0.1522637602241375	0.3759681060561054	-0.8156200692199007	0.6032691053695345	0.01848372867876138	0.5954481042207179	0.3204082653343963	0.1172594515240111	-0.8258372259098026	0.15664405782594218	-0.42474060248863593	-0.4258074637213566	-0.08993188851777993	0.4797540077791768	0.6839909219761235
-0.37785385029814106	0.07055422486641043	-0.020762357958277706	-0.33767044887213277	0.42000378119415227	0.5144256577467181	-0.033471752771209076	0.0884727015314856	0.3451406925971219	0.49290092792667795	0.5694434848471663	0.07893353424006273	0.13215688270868986	-0.3354411522446739	0.1028856653680085	-0.3758602967705366	0.7435150672189653	0.7142335919953174	0.6000999690321656	0.6976083043551026	-0.5527004336649891	-0.31639705794295564	-0.8009187554940554	0.29305203371914956	0.7611380668704556	0.5334971881066363	0.3597651105874894	0.25585419906405027	-0.019427527697467757	0.6886426014319611	0.4877851432553294	0.026140681158722347	0.696665816152289	-0.2646408742179031	0.1616981088220319	0.13578857860779667	0.36144992378275476	-0.8487393858693562	0.544132376966008	-0.012114364086420502	0.6050600582232971	0.332178916429108	0.13857930450881792	-0.8358382252864436	0.09899644834591377	-0.4602485503057808	-0.41139890361789944	-0.0969761260914734	0.500462695749231	0.6793707529907468
-0.428954561890189	0.16306490551800973	-0.054606011940006825	-0.44553174393200595	0.43120702850013143	0.5605113688759613	-0.09967022349692174	0.10366358004820056	0.3379741381907926	0.49967874945951796	0.6122446441685474	0.09320482073907449	0.14275693330675926	-0.3346158175142878	0.15837816982085862	-0.3396134585573366	0.7996134085990132	0.7162626457658865	0.6028572905452654	0.7225174533751855	-0.6652563202491064	-0.21187492042460185	-0.7720260050178319	0.24504207051271232	0.7536933209505329	0.6182768171284072	0.3532371307626987	0.2161728552669649	0.003320044094447535	0.6793953649114329	0.48976810832996903	0.0016697085136951964	0.6647372519760693	-0.2222211278821852	0.18757639114202873	0.11207650893044578	0.3469920999929126	-0.8642458702041107	0.5006243398010708	-0.044771004369701176	0.6001073753373528	0.31443615179655876	0.14774464049732056	-0.852348843181178	0.07811701663851764	-0.44522840839466904	-0.416747176616728	-0.0943557116886598	0.49336236048062476	0.67548151868159
-0.47435531279737947	0.20430133124998445	-0.06667384112281262	-0.5647600820317809	0.4059500237894148	0.5930871081537508	-0.16996766188239906	0.09288919282994623	0.3532523011980044	0.4880304143731852	0.6289667794345105	0.10430141356782821	0.15176115439639026	-0.3210042332445172	0.21619421981913683	-0.282943268497681	0.8327281841781351	0.7076758877848585	0.621502146074332	0.7420761591016692	-0.7686321720607338	-0.2374105934684017	-0.76333297852442	0.23752483982400766	0.7771719805423182	0.6627858119702367	0.3096238184395533	0.17909938748316162	-0.0027305472617467465	0.6858766599163528	0.46761255505972316	0.01990781449137944	0.6385668893442136	-0.20253846890345661	0.1933861208650424	0.13646830122850875	0.30132657984183137	-0.8790216660832904	0.4776133030771935	-0.06796832404381518	0.5619008132810084	0.31434804883652495	0.12521435028242084	-0.8794284922601416	0.041482988495948406	-0.42192710011656026	-0.3987867687047522	-0.0687377129874777	0.5240282702503655	0.678731306809286
-0.5110987707895163	0.2456496945400366	-0.09731549045085727	-0.6773584287118755	0.3658817914553329	0.6045750798844247	-0.1926836086165406	0.12660101697682632	0.3573778016467594	0.4707593006628813	0.6522064365001956	0.10189374522877077	0.15000002398121506	-0.29251086870147625	0.26665582837963314	-0.22372254461976668	0.8816900759031017	0.665978247870629	0.6160071486750068	0.7446256330028586	-0.7846480356006055	-0.2980808838362672	-0.7267524874141587	0.24270934567939464	0.7661001253164832	0.7615774292143704	0.26316730412126904	0.08586489137747932	-0.11968890752674026	0.6753113324854568	0.4859518871283365	-0.03785694426927339	0.6092864492330649	-0.16343220929420618	0.16896830792838116	0.12906417982430843	0.24585839237141469	-0.897161346726475	0.43024793927191907	-0.08505324592395647	0.5465479390023877	0.26178500998988086	0.1324700091219521	-0.8423699411517432	-0.01569030622064792	-0.42674829592890084	-0.3506881889658845	-0.025187564923339168	0.5353630797438351	0.6439267475261437
-0.54871681308763	0.20727567207891506	-0.10174785442695049	-0.8174144784589256	0.2617896170674302	0.6074920293864803	-0.20536666695806133	0.16603358601770535	0.3792419309624294	0.5016715702722454	0.6908877049601266	0.07645114137017174	0.1603027408728267	-0.30945422976936937	0.32239911437891633	-0.1750830378492226	0.8954594757015363	0.6357699137078827	0.6361496943469808	0.7577564098508127	-0.6926101102865816	-0.3293201968277133	-0.7191218816521824	0.2168164186491826	0.7588312683520555	0.7812833477082615	0.23788533002217677	0.07324176737119444	-0.14942488938239884	0.6914422889631416	0.48741565530358777	-0.0230485847658483	0.5959552544318009	-0.14218116914767676	0.15748519467792216	0.14868172990545458	0.20483097770024802	-0.940852125967098	0.43155033020846856	-0.10316699973348382	0.5199815193546404	0.2226286834469411	0.13214267569379126	-0.8604117752234579	-0.02205762259034253	-0.4427222060389597	-0.31094772728436293	-0.0011196282888091102	0.5475026038727605	0.6428123397974191
-0.5229378038357437	0.23158097104159397	-0.09812915053751332	-0.9637498757025498	0.1395764243723528	0.5967139532514671	-0.25881485970512663	0.17200483473381173	0.40149354528615006	0.5324512330240462	0.7134711414175731	0.09399931832425884	0.14736040761514016	-0.3239180745834243	0.3864007457376887	-0.15185727901941276	0.8783030109495085	0.6794251160682878	0.6340360560203	0.771620715214825	-0.6584681664800311	-0.2688092222240863	-0.7061529632713672	0.21572043500918356	0.7926961822020602	0.7884308946900693	0.22929994520133534	0.04616452542594268	-0.18858717789134713	0.7165360724959298	0.47642057913820574	-0.06266915707642622	0.5665008594352873	-0.12933656730501875	0.16855659035748463	0.12256770390371767	0.18859299452474004	-0.9640146364086171	0.4619270970278636	-0.08165115751942167	0.4676533731437501	0.19058036505004053	0.08339228142910671	-0.8575456193064463	-0.006914684587471638	-0.42506269843171474	-0.24445180597453658	0.021288812496800407	0.5838852782088831	0.6190418769514416
-0.4580111395120453	0.30922680086842186	-0.11842678962644818	-1.0381065393509914	0.13336699656203294	0.5640524828413584	-0.28243183561779445	0.21620514499762894	0.45858811845263486	0.5649448703927632	0.7162722075935933	0.13366375862470042	0.12126989468760307	-0.32906792916351574	0.4143487135558096	-0.14921006661253117	0.8646023269653295	0.668636425295879	0.6195641627644123	0.787519175287232	-0.6302140245548988	-0.26330421852717006	-0.7016924570967802	0.1849225851751885	0.8690442141987417	0.7658632285175987	0.23570339889657305	0.06954777375475354	-0.1615316617427116	0.7597093210374704	0.4815367516340996	-0.03146817282738857	0.5367651882343039	-0.14759576700679203	0.1283140177857666	0.11824795875660336	0.19657031789533724	-1.00573600642134	0.4801605701395519	-0.0675551501904567	0.41971052517077306	0.13901981117333756	0.03784418312757767	-0.8374994258587533	0.002704163291803581	-0.4341064240985862	-0.23058396729070224	0.079033871304781	0.6063679281820075	0.6200463038300826
-0.34985987441280963	0.3726040187002402	-0.12889690621322075	-1.092124511995877	0.11718135465057052	0.5428235725764025	-0.3274489696229481	0.28480643354205837	0.456172411587261	0.5854084632159926	0.7251516129054567	0.14209114725647948	0.10938798234106169	-0.31635192087777947	0.4620440926236964	-0.19335529109883173	0.8499146340127494	0.6391716009068463	0.6265926746850645	0.7766259686185139	-0.6827967809408122	-0.2712797690668121	-0.694937808646569	0.16667934193992312	0.9335136919428211	0.7375887377646004	0.278517885499562	0.06911489422826934	-0.18732326938499702	0.756607724533731	0.477266284136766	-0.01219118387394616	0.5112336822899195	-0.1503134131757182	0.11742888200728427	0.10640271316587609	0.18711415547908952	-1.0259893523823678	0.4951514860323731	-0.07580600355299508	0.38005191648041686	0.10066968050891908	0.06886522388732821	-0.8226747055714414	-0.02346299966717575	-0.4652233961263044	-0.23851668366246798	0.15608125039343368	0.6201228645902875	0.5719885654709189
-0.35306223581055957	0.4335334591140868	-0.14309867411385818	-1.1034082603107493	0.06805889685249836	0.5547119714251008	-0.32096155953756966	0.33923791893162525	0.45055068189949815	0.6213944942726852	0.7211606681168312	0.129215451259797	0.05594796656109058	-0.31414166276293226	0.4942357203492822	-0.2354817140042964	0.813596452110863	0.5120574264471545	0.6267475284498405	0.7689183715052471	-0.6865414309597451	-0.3144694049896012	-0.6814498819599216	0.16453806003351718	0.9721651183697464	0.6827568333185898	0.27003463331730293	0.07528747178034963	-0.22248913514734983	0.7568635274019397	0.4513594560631106	-0.0004495390377466907	0.4995685271354908	-0.14934669547315133	0.05375647766988706	0.0804505258833583	0.18839146238148147	-1.094735741911499	0.5206201945245434	-0.06461382700583107	0.34326487459759514	0.045067149312439575	0.05100674779179667	-0.7873527459846429	-0.04211299228450473	-0.5056470060571188	-0.2464135227836422	0.23677142524801154	0.6216829340415524	0.5520051423388871
-0.30117549005724403	0.4328584071056774	-0.18753964760695657	-1.1037965212064498	0.041819351586699006	0.5510725803080199	-0.34840004333121893	0.35722245963836513	0.45017982166076925	0.6717082625283458	0.7265968302761291	0.07363468589184993	0.007947286278285509	-0.2934895635023307	0.5191688578374598	-0.20961255902768267	0.8175070066312417	0.44309429525074784	0.6357718049359248	0.754323003267248	-0.6389620001245527	-0.33310075313371484	-0.6312601079231328	0.14143973197549964	1.0388348319997602	0.6602585920716125	0.3110208685538578	0.08711203625964371	-0.23806980618571708	0.7528294025509163	0.4027949982679444	-0.015630945018744423	0.47787582222068214	-0.15042420078008314	0.026618367782781392	0.11382841306597329	0.16922736286917708	-1.1132203827697615	0.5788701723571398	-0.04469993291249408	0.3171898162138985	-0.011860990735897298	0.07928835598489341	-0.7447906555779993	-0.05680557081502646	-0.5487771324283839	-0.283229988541991	0.3219243996890732	0.59996162189268	0.539910168675252
-0.2860831489546666	0.3338724813852574	-0.2142544549264936	-1.0433742589774464	0.016417250770755516	0.5773648548878336	-0.3721414470828248	0.35030229155264536	0.48404319794192696	0.6948586933627652	0.7308712010862098	0.016977008167775358	-0.012557303555544325	-0.27972227778697034	0.5587901614647565	-0.15583254993315684	0.805657901496649	0.40478794379738714	0.6337171034898675	0.7329569819028803	-0.5313055109777709	-0.3647620156215983	-0.6219851029654764	0.12329989322955608	1.1173939528484864	0.6655697023366959	0.3354435135287731	0.11999335032502527	-0.2558655034795473	0.7537801949469067	0.34919514094182014	-0.013647622974116263	0.46396780481309874	-0.17162741458374547	-0.016241149349151558	0.0886935113155037	0.18899448521950737	-1.1319057277531603	0.6553482552524221	-0.0708032293982008	0.2621938266181132	-0.059602873031418604	0.07315120243392921	-0.7690418442145969	-0.09028548563174948	-0.5607982538093923	-0.24871351081260779	0.3869100772416676	0.569859610668602	0.5402683363994181
-0.2230026944973999	0.21937063945124446	-0.22818207859308187	-0.9651296125187605	-0.02401429307090306	0.5739052900482993	-0.39726013829303364	0.3307398490533909	0.5306628876069406	0.680755272436872	0.7398118877000094	-0.03018406079950644	-0.03986106276083144	-0.24340286689978136	0.6053886438556368	-0.0918465893055193	0.7580828198412106	0.35945074555029477	0.6073226259713418	0.7203057724376941	-0.4325245092942341	-0.30719534548778576	-0.5943358442599915	0.12027087157986245	1.1881912015916014	0.6610881733720646	0.3827675405989884	0.12355392388895663	-0.28533050892489015	0.79168319295494	0.2937453654362705	0.0054883260359027825	0.47272593206527497	-0.18106131206361556	-0.06837911673889663	0.11264699041568635	0.14778245451638194	-1.1460428245674539	0.6515062658949479	-0.08577241837815533	0.2509188851490127	-0.09820272836817276	0.08835061676623157	-0.7964997478839694	-0.1376530811986282	-0.6495681233522564	-0.19650442322030406	0.42732862022143736	0.5382139832664738	0.5404746721535575
-0.1634763759853612	0.16196723211685543	-0.2784151714631527	-0.9133914971057269	0.010912738684256292	0.6239220872448279	-0.36106736941724193	0.3390582096679397	0.5468886624655247	0.6855749740169069	0.7502680098429512	-0.08757579715000344	-0.01540380596212625	-0.23817691762823628	0.628557587682387	-0.041342203443919555	0.6980014599912054	0.371791447983217	0.6418781280185809	0.6734413135983277	-0.32799689428229367	-0.20784474682330992	-0.5874777772622919	0.11776918796886579	1.1799501521625015	0.664504518601873	0.42270834450787953	0.14376377759371226	-0.29835155326332696	0.805844838999573	0.2572466671657343	-0.03157054501512118	0.4745052251876464	-0.20942990084356575	-0.09315887454010921	0.05557321742764391	0.16913856733477944	-1.1278644665668218	0.6399879664639554	-0.10415631946730089	0.24109550915326508	-0.10239281907666312	0.10315723098474046	-0.8024270363109881	-0.1493209049751496	-0.6717950197212877	-0.17881309468776377	0.42768390524058353	0.48827231604855037	0.5023375957846925
-0.13150977374486722	0.1457122995759516	-0.2976633864241506	-0.8566906282369088	0.08780681952064555	0.6824325395505669	-0.32821841993730955	0.3386007679058305	0.5770319269037101	0.705001258991721	0.7351340816521786	-0.12964351022886406	-0.001526846822950445	-0.22107551373963136	0.6206786857061951	-0.013763363952722967	0.6442806857844106	0.40561204379132637	0.6704001113651106	0.6527126607092578	-0.30154990784284064	-0.10267280924985092	-0.5948405356298602	0.14942799994128547	1.2014686448510419	0.6248219140581833	0.47368574066852764	0.20671595213381738	-0.25571768834551106	0.8401383512889897	0.27889987343312883	-0.0060174176720491634	0.4883587681806187	-0.21660622441998972	-0.12940172370990738	-0.013758489885130048	0.14988005231754614	-1.1477028149357693	0.6948468710552829	-0.13472966977135958	0.26076631917766563	-0.11593939632370516	0.07375711750307917	-0.8492214186295557	-0.11569087033431066	-0.747727715617458	-0.145267865385095	0.44353381455462204	0.4240836099779882	0.49497374523837756
-0.12441605804257842	0.17814677813905427	-0.326829043196079	-0.786884274809026	0.1431341351729663	0.7432640054385857	-0.354352556729665	0.3471192592913018	0.6036609708728377	0.6548969352120247	0.6940194348278471	-0.17872214252414953	0.0152621113084951	-0.18548309982771655	0.6102385408927391	0.015082473884102115	0.5976313935537652	0.438364169260289	0.6949583005834202	0.5901716495838529	-0.36659717534165515	-0.0008523010057072122	-0.6415563765735721	0.1533691097471253	1.238380623285064	0.6610406959314019	0.48946313619953763	0.23781095480526654	-0.2427468698290173	0.8520123402841768	0.26547951960532945	-0.02028915774576815	0.4916867832984903	-0.24081220607965786	-0.18991278569899606	-0.0797940819498409	0.14601902016301743	-1.1156194242655326	0.693219840964775	-0.12835596129102617	0.2550020144936408	-0.08548063703070315	0.06139645009244421	-0.8596136710361373	-0.14860384326208514	-0.7552338030542837	-0.10728026366102292	0.4278353136242698	0.3367062589381404	0.46046409035855734
-0.16282741259604316	0.16403807694130007	-0.34496971545152244	-0.6828572240271201	0.18464761611423353	0.809653357904714	-0.32153078114559097	0.3468578639986676	0.6599741798811731	0.6333142396562742	0.6312597214819743	-0.25281261373558317	0.03478841087037761	-0.17013070315499226	0.626434667374105	0.04509735939124146	0.5572414873126075	0.40757350576428547	0.718323884687932	0.5320404393020443	-0.33226671835756877	0.029884252110165533	-0.631137312238802	0.14684102344459266	1.2306357911367798	0.6684013288059867	0.4750965185472104	0.22628371050486407	-0.2330622427274319	0.8873031545819847	0.26615015109484846	-0.020939972238146542	0.5776002117600318	-0.2711062592075972	-0.27060167464035934	-0.15010086754590057	0.1129309940613595	-1.1079926675103506	0.707423954246664	-0.16149318601052565	0.27928907987184226	-0.03184338760214985	0.08803164078730095	-0.9029192721840642	-0.16726022395703694	-0.8094438022379065	-0.06316918405927827	0.4150225665414095	0.2920730159604269	0.4243446272837065
-0.24840445587250365	0.12271255805085479	-0.3448600577579029	-0.6492021247253139	0.16788958720498362	0.9112656597343676	-0.29676821099165585	0.36359533133013233	0.6391318344646214	0.5817611549747882	0.5486614633279008	-0.3679971813447258	0.021943802677051726	-0.1703004528513124	0.6195370844926513	0.12780080361082877	0.5005297011180201	0.44633610185151573	0.716189445109266	0.5119824410562273	-0.3482453093759566	0.12859841480377895	-0.6033165049726906	0.13334297516503782	1.1680698367331008	0.7025007622178522	0.47833709050860707	0.2252717334221781	-0.26539930108768844	0.9595960820667884	0.2394876430106269	-0.020811728818191995	0.6321311764498818	-0.2854720212719349	-0.32682636191875225	-0.22025525501469678	0.08372917758221197	-1.094459773739437	0.7030285445991732	-0.16906526277376244	0.27797647359654876	0.011374043090424061	0.10112915663834872	-0.9226366051115745	-0.20436856686303745	-0.8226406307185716	-0.05066596222828361	0.3975281523075277	0.23166407547312978	0.36487613240788896
-0.36968418968683325	0.07637497788646659	-0.3580617474927311	-0.5995893682638386	0.12966533214520787	0.9808918851963243	-0.29141924412231796	0.3345845381492153	0.614428706080063	0.5299069164018265	0.49438282683130136	-0.412951678872105	0.04426566285664677	-0.18790642307863487	0.6160697570245792	0.20841675356819062	0.48079202050685305	0.4572456779542657	0.6978415852335379	0.4767089655916097	-0.34847020101773357	0.24176128346414058	-0.6033037714256221	0.11395385381590466	1.1022034255746027	0.7612519934095705	0.4485858070902225	0.20482090918462514	-0.29375789378285033	0.9995749166338138	0.1955028525197402	-0.014680413691965728	0.6774690205321799	-0.31761657045092245	-0.35623596840419086	-0.2736161780526909	0.0411756599132259	-1.1123903875856043	0.7342140974682726	-0.17647537740627434	0.2990734438115534	0.051144340871811966	0.04334199181247612	-0.9752776855320547	-0.19625570828313993	-0.8439194496296999	0.005576753394760983	0.3615154433837445	0.20929510266040502	0.36074065778836834
-0.43509363425155617	0.05021928255555787	-0.3322768374150863	-0.5697738870932272	0.09709411274421274	1.013903598647001	-0.27251050321870374	0.30910258141885544	0.5809106134694464	0.503065801251299	0.46084152757130825	-0.4553380700971683	0.11082266945613903	-0.22500668256889841	0.644725364945461	0.2749328946270091	0.46576449661831576	0.5890288858181136	0.7106135539522216	0.3879742059272448	-0.42271665302860073	0.3366541050161057	-0.593531161593858	0.10849287653438848	1.076325677225741	0.8472305733055787	0.4341786449257188	0.1763563050920292	-0.34052718005933	1.0668973682124405	0.18324064170551807	-0.03600686324338606	0.726961555922325	-0.3130362395764793	-0.3718798261065566	-0.3525759405029122	0.0655516076970026	-1.1494746560404878	0.7634697089102971	-0.19236104734418555	0.288992165703065	0.09253850650815713	0.08187540439392815	-1.0379002676698776	-0.1693714836110968	-0.8913540525265266	0.023079726361699054	0.32785930851100387	0.15271080031969136	0.31735856548055336
-0.5366363899208905	0.08310151135097285	-0.3171462688494936	-0.5180465193866498	0.11351853486034207	0.9906788258016059	-0.2442997087006053	0.3202309414292187	0.5660109836714191	0.4476757929154568	0.44405555761582677	-0.46852914756957464	0.1853900124481512	-0.2820320443444884	0.7259644113805719	0.31950172398187826	0.45887917202987827	0.6840096597254287	0.748704113211771	0.32361971505878045	-0.5132711199057505	0.4162033405638953	-0.589758156234435	0.1062074588029952	1.055850281522294	0.8700592554702815	0.41877908230560357	0.16694588490829654	-0.36187652977589485	1.121235886328959	0.1577669484931321	-0.03265041859376522	0.7835066280633323	-0.33929774498489124	-0.3814296997629899	-0.4801507055500755	0.0694343329377832	-1.151023841006384	0.7311154550869483	-0.20407205815267276	0.31561574723699415	0.14270507311626024	0.060715735852688926	-1.0859113039287274	-0.13573665791204073	-0.8850293629304025	0.07397801297705034	0.25460463447905346	0.1190488990725912	0.2719783255159065
-0.5857792942038607	0.1847442407457764	-0.2923219601679543	-0.5140564333650792	0.1937144089574175	0.952808666352345	-0.2213349062885844	0.35497064810702944	0.5432887604930354	0.41910707066732866	0.40697653986278165	-0.5108957587717694	0.25155092064848106	-0.34272048749791484	0.7627911362969674	0.32851954654428994	0.45055206472050785	0.7457274701549175	0.7580958784829199	0.28548732761308926	-0.5910542448902328	0.44764440832741786	-0.5987288847804205	0.1080361658408365	0.9904677365346032	0.8455404488433436	0.45650898094879705	0.15577386958014133	-0.37863262006335213	1.1593225866873462	0.13399920216864197	-0.005958178113958955	0.8283383990550626	-0.33113719865901337	-0.3868215079517101	-0.5423520686253254	0.0755494228730732	-1.1990412576112743	0.712734105006311	-0.19596385265273616	0.3370071877747554	0.20034951294278405	0.07806719336162268	-1.0712867596102211	-0.09937572008781112	-0.8937726174701585	0.040217520170835686	0.2492408800549885	0.10080221907644113	0.19831354144255348
-0.6205855661534951	0.2936743336154556	-0.30664325495463735	-0.4853210966932364	0.21242837906469222	0.9702424057597892	-0.18406233260360844	0.38285553552227897	0.49244637942015296	0.37583138039392977	0.3745293671811152	-0.5525480913704098	0.2944210350523659	-0.41785638583954327	0.7977882462789524	0.34742148270663675	0.41868666758240086	0.7953853440800212	0.7626409520416053	0.2253675770011938	-0.6349230723727937	0.4162851000582245	-0.6058795797623874	0.0894943918563485	0.9090429294395804	0.8896121623595693	0.44417484378265837	0.16569817661334252	-0.4110894373054966	1.1599904987010585	0.1261337209300577	-0.006272278518922932	0.8229599498706144	-0.3430888403025566	-0.4018703491646297	-0.6054421960002776	0.11953749421992244	-1.2114483266802518	0.7434789666144466	-0.1863433273351249	0.29843734942154565	0.2722579056787178	0.07517830174457787	-1.0030917464446292	-0.04182393177211289	-0.8739756675268471	0.03800850659872742	0.22433944776372852	0.09195783684697725	0.12824698040247054
-0.6668924397743671	0.31201952872047023	-0.3010002700409876	-0.42156032814652156	0.21065180864242064	0.9742560864545531	-0.15240474392639228	0.42825118467636897	0.4847337652830069	0.3238346204319979	0.36573294696562514	-0.5921389060301777	0.2832679021751503	-0.41655341058433937	0.7964067670644722	0.3341612510250761	0.4296537115376359	0.7733452186900246	0.735244547552478	0.18211528379552272	-0.6283467980880767	0.4831895179716845	-0.5590868326234457	0.04814592843692051	0.886045848776007	0.8983484382343374	0.46145326609460613	0.17742162523262767	-0.4119987677108149	1.1805511453451059	0.08889699158384733	0.01648578209528892	0.830459823107905	-0.3584730814911722	-0.4166978216836091	-0.6287226957597136	0.09149878684196719	-1.267330836188924	0.7689222407791995	-0.16528320085910977	0.26888349947979356	0.26744188946312	0.0960454595627797	-1.0154935576030029	-0.004902440136554731	-0.9059416981183063	-0.002716016813292449	0.2346322196685985	0.06444945978252895	0.0891629007846538
-0.714939990897426	0.3202069615398918	-0.2915390042355135	-0.3891237500640964	0.18744328674015007	0.9798746121262527	-0.17339729358097491	0.4766787469382499	0.4361459586959122	0.3267048772742095	0.3180726910781845	-0.6103541093109686	0.26871310535551673	-0.4771165901687572	0.8146374951355939	0.368043280077107	0.4310292772011934	0.7744409857166683	0.745608193541363	0.10216560682935669	-0.5384942869639758	0.5872405331490715	-0.5197853264492511	-0.011409272546335891	0.8776324556174323	0.8968950284537891	0.5069778592563586	0.15712133261907005	-0.43365116005466103	1.19773283679228	-0.01589811807022796	0.024730498709031823	0.808655893208426	-0.3761372468220697	-0.44092852872418165	-0.6097605924913976	0.10838005432438888	-1.2834592942448044	0.7817436980108841	-0.11060488651623901	0.238857149771788	0.32970378510277776	0.10605489792347626	-0.9896825562224534	-0.0468162144336779	-0.8922816433166713	-0.0394184441679762	0.21134531043902577	0.05209903460602165	0.046493250797735544
-0.7637941974483268	0.3154953041207909	-0.29989272733543265	-0.321380956275653	0.15780026669110414	0.9799645252650258	-0.14232465876727646	0.5022696183738734	0.38480739220017945	0.3345584254646656	0.26770839774278865	-0.6201265394977492	0.2623817687389765	-0.5385437371730677	0.842831883081949	0.39374324752363177	0.4538829076442531	0.7834280951143121	0.7647025872383234	0.05172226852424888	-0.4342488195028277	0.6029120791281775	-0.463790859791456	-0.0746747423038167	0.842002819743859	0.9183573923894102	0.5438567329278399	0.1155566979104244	-0.4769710664951953	1.2252401931242534	-0.09648872002587254	0.015608942052554153	0.7858245280855154	-0.37451659973526985	-0.45022319388632737	-0.6021784484960577	0.09473532787103847	-1.3525788680066113	0.8100136334075045	-0.09351239041330531	0.22381606759961548	0.333520424458286	0.13805278520735073	-0.9586071868310654	-0.022461668499933026	-0.9170488864876729	-0.07311102646414303	0.23552268085582498	-0.008944104776132684	0.013878575697677798
-0.8131493794754666	0.28045542178242283	-0.2894324799410862	-0.26277102604769337	0.19168991841833943	1.0375131160862163	-0.08087017817675043	0.5405640287447427	0.30916085529839477	0.29464128270525514	0.25868983280777785	-0.6348461731817607	0.2706301800223305	-0.5577465252333618	0.8371031602777823	0.3857977940429116	0.45084316989726136	0.8054630211352618	0.7778952034971462	0.010480706427300765	-0.4341003335096266	0.6039892435174734	-0.4589833149645295	-0.16302219571119592	0.7914086224412551	0.9468973739901196	0.6215514198970578	0.11763776748911843	-0.4695837882015156	1.157981219733513	-0.141995075799689	-0.011236773253259124	0.7128590039998587	-0.3713737834322157	-0.4414798354715135	-0.5328723656471588	0.08284909019698497	-1.3661629831427944	0.8212271043415715	-0.06008103337534363	0.21325651579697663	0.3125087650602902	0.14717633394970553	-0.8642411155098614	-0.01637542754560592	-0.9486063218721842	-0.07160290060893934	0.270498017487418	-0.06066721275767858	0.015950692775804486
-0.824976282364885	0.2881105800909846	-0.2848531746555435	-0.15187887776739473	0.25999590930989475	1.0279143657713896	-0.043105613956199496	0.5267672584554096	0.31287713065613787	0.28483333251127285	0.26021803527482296	-0.6442405851537363	0.34161496374002415	-0.615077436462327	0.848559515531566	0.357418812022197	0.46396789042013264	0.8267791343854718	0.7984641748348097	-0.05442362262294942	-0.40343984860110654	0.6283562032323895	-0.44182690873091046	-0.1663500870671352	0.7860071046393873	0.9208641521106621	0.6769280643635367	0.1552220678393646	-0.5277076746500332	1.0198302032495912	-0.20253596904232843	-0.04535091388792622	0.6515113665140188	-0.3817330298370671	-0.4183376420087884	-0.47816143795969196	0.0742832435123328	-1.3659988657071358	0.8974132676196719	-0.04220839232472831	0.2031001766258246	0.31520947343626204	0.1870552958571287	-0.8198826407597661	0.035791211334774684	-1.0042287629828877	-0.05167565056634601	0.26807998062715604	-0.12402727215901685	0.01893185511037563
-0.7933663067345951	0.2577332397125615	-0.2807848742222671	-0.05098343995393475	0.3413833994522626	1.0718170695313531	0.040688669441561486	0.5234793957902485	0.3326644426349266	0.3059537630401897	0.24081739643671068	-0.6503592055607962	0.37424889746633005	-0.6264565195535947	0.8326970375424112	0.3663272351290629	0.4409955690251759	0.8630993268629016	0.8305061922672158	-0.07376288620513352	-0.4014876987782087	0.5781328983475349	-0.4402207101764339	-0.1631397121112666	0.7778862646756899	0.9100286646242044	0.7118801095089226	0.14918886522245242	-0.4976580379369736	0.8882240342889052	-0.20465426177604779	-0.07677414036733658	0.5949530195513867	-0.3871966345627029	-0.3914321807490726	-0.40897538549421375	0.06815028207075205	-1.3328126476826339	0.9416700198097601	-0.007118280495094798	0.19597033799411562	0.31407525242567236	0.2052759280859445	-0.7643442081673943	0.06414948491808756	-1.0437964854607094	-0.028146580830482538	0.2508628985812164	-0.20678125342526849	-0.0001902135763105564
-0.7979842574320324	0.19235942135502462	-0.28108423972584684	0.010533744870214346	0.42060358792835995	1.1305972612534114	0.11229045482833126	0.5476666289617814	0.3695599210747932	0.3163441919543105	0.24066036310049815	-0.6381725136940029	0.40083427348573364	-0.6290683235018065	0.8061011093659282	0.3791575015085926	0.4567852137627317	0.8463300618442444	0.857180331062426	-0.014200370701235138	-0.4149444684468149	0.49538344975680504	-0.4409716572739425	-0.19882098809460913	0.7245406769264635	0.9091934444885231	0.7189236940397015	0.1330314374706655	-0.4677845331903064	0.7243644048046906	-0.26652898834284466	-0.0859313742876076	0.5700041622277854	-0.422589944475148	-0.3341583186607369	-0.32616521018260985	0.01676812789506165	-1.2572830859242847	1.0069357258304854	0.06813313779819982	0.22703888168756295	0.31383281985721934	0.18594793383420027	-0.6901049206189878	0.10841087774128591	-1.0535674878329826	0.016127227729299698	0.2127589550510694	-0.2587586392656013	0.015865043972198695
-0.8166998763736549	0.13070467125363203	-0.2481682898321377	0.09760225832879078	0.42827311670309276	1.2286569485999175	0.19604755289491554	0.5271824957692297	0.3766893894572507	0.3219682098947064	0.16974512982188952	-0.6072024923340544	0.4269622130336629	-0.6249990135403609	0.7402164356998087	0.42195813036102897	0.4332206869867334	0.7928337537202357	0.8490493527865792	0.00574790647243256	-0.44351215020558066	0.4115715209446666	-0.43564659861670335	-0.22913624221701795	0.6776329909071861	0.9186445720597847	0.7329996543033035	0.12830947630781936	-0.4921810376187647	0.6426400075173574	-0.27791738763391477	-0.07028804162800721	0.5216291908586634	-0.4181394712025413	-0.3398518650692222	-0.23174715273513113	-0.0079712071832795	-1.2367276384415689	1.0795231874005433	0.11912583532998382	0.24710520577292047	0.28770305987455347	0.16918706940416062	-0.6863704689411753	0.1393738899749557	-1.0850304569161664	0.04822711636529772	0.20972928828443047	-0.2979518318173778	0.02385374147208779
-0.8257732336672788	0.0030958550446638423	-0.23188083259886066	0.18805629932082119	0.3639030004769562	1.3269738293433786	0.25630066124741013	0.5077888710631353	0.3534134335775937	0.2737488863986907	0.12236574656832529	-0.5687633145612485	0.43954691414092356	-0.6069107200379766	0.7276370152598253	0.4556493464091999	0.3983530334548665	0.7607432479624961	0.8365720684710146	-0.0256027324575683	-0.4129756009616868	0.35373492245047233	-0.4220808312031988	-0.27403102089837184	0.6625876234845443	0.9342955343009546	0.7061232467736394	0.11259352291666999	-0.454360926188693	0.6134478988786183	-0.28364985701118767	-0.11119318599211611	0.4838711920867169	-0.45862759832336025	-0.32014018136673716	-0.13167418070699524	-0.04999442443291714	-1.184784992722684	1.1344026695130474	0.15371352371434743	0.26741403482996007	0.2776083972461632	0.1703793988275893	-0.6754842758323425	0.14535153360971192	-1.104157037564514	0.10407133824070565	0.1758617813116936	-0.35138458446123944	0.08387408716204206
-0.8281543834490147	-0.16749355680633066	-0.19775755149840266	0.2610735300522583	0.3500537486063592	1.3429553670094767	0.29987042774674266	0.5153407444393876	0.3562537114748917	0.27357042483337274	0.07331389444940645	-0.5276604270422653	0.4524455830081511	-0.5910888776533599	0.6748845717903913	0.43861483351129343	0.4077733469001254	0.7688750611519157	0.8678525289557539	0.02178690814287474	-0.38159349104080664	0.32483277849980874	-0.4150150302259001	-0.2982523248740308	0.65866758701959	0.9263138664976726	0.6828176248036562	0.06159085940320382	-0.4004070521084673	0.5429901260179456	-0.28674395781316364	-0.13187984970708977	0.4623560980582525	-0.48958425818888057	-0.2809128028054479	-0.05341167340540245	-0.10106028666709652	-1.1588784805703156	1.1901875625572989	0.18110948755673117	0.2971901809957534	0.22581664781354954	0.17507767820285128	-0.7180970601531641	0.13207391427245488	-1.1606137413122448	0.10850858534059696	0.11836707101931396	-0.3947015655817006	0.10873267912654724
-0.8403294218388693	-0.24917599204384952	-0.1667595146660946	0.3734112448508075	0.399235615833343	1.2903478168143478	0.2972502921037953	0.48254516525054136	0.3006233968371802	0.28735905938710693	0.025278290587603475	-0.4803224367593327	0.47522799854425335	-0.6047847514275101	0.6597439085131417	0.4237962956315456	0.42859548799809416	0.7868154840483964	0.8753768040487093	0.044982435923762235	-0.4126403536598688	0.26775370951608646	-0.4707117378335929	-0.2681109105104417	0.6546532246700508	0.9648885563166314	0.6931038061109469	0.0036446911397176734	-0.358357777953672	0.4943393830832524	-0.2645093838550749	-0.14109585027045315	0.4357808628016785	-0.5110259983101368	-0.2984601492773668	0.0009081440439546145	-0.09311364833560135	-1.1172825506358026	1.2040026200972014	0.20092314943510686	0.34241639589310363	0.22878859854544792	0.19104319204787057	-0.6899515390325002	0.09641247094782904	-1.19344362639416	0.18145856776568414	0.05814401163476159	-0.3761736841887746	0.1589170383479493
-0.8460451517275805	-0.27825805496451295	-0.13802919893783439	0.526214074453973	0.4205578883676587	1.2093068047346711	0.31731463868399323	0.4335090420729973	0.2725582285642847	0.2576538839764972	0.04109141987484122	-0.44117996928456515	0.515829643900964	-0.5413615821319842	0.6374657843535034	0.35517485109680785	0.4662654973731599	0.7717425131813052	0.892909948221698	0.0855385495250322	-0.4886047729056601	0.2089588707660562	-0.504247272442516	-0.2637172365853042	0.6215805659098323	0.9619027025305572	0.6349125481103517	-0.03845579096576725	-0.2786867303592158	0.44914648116975425	-0.23234682842736482	-0.18080735718044996	0.4363375184348466	-0.525730378953936	-0.26151131727281546	0.02043128820555842	-0.10864499889636403	-1.0837346470524616	1.2400885626520937	0.2358336259475004	0.37413354415366834	0.16517945682765667	0.2523375604429596	-0.7183557290998704	0.16363421176377688	-1.1897958613850588	0.19399254152575665	-0.03080916332754167	-0.35957981027474145	0.20608227724227374
-0.8662042593295523	-0.3257275751294653	-0.10761454103558225	0.6446067783768393	0.41869677375808917	1.1929666600150945	0.39357031128809733	0.38969810188050047	0.2829065080532237	0.2181246472583688	0.018407124607957535	-0.41207806119544965	0.49002502876809995	-0.49327324919577126	0.6396911979894575	0.31384857072086175	0.5045689416178211	0.7548497631477838	0.8762643241333956	0.1182206351732568	-0.4695306657530173	0.21631410673429818	-0.5363296878780158	-0.26123087383177196	0.6085061154306287	0.9133545298281636	0.609240905573922	-0.07406573825512205	-0.17179321976442757	0.44529616485541335	-0.17358358525131803	-0.18110334633193037	0.41029358267560745	-0.5564390279528546	-0.2374850590260095	0.06674548367762387	-0.09056499169957999	-1.0196734444444817	1.2449699085449972	0.22279712615023356	0.41473301439487154	0.14991254077756044	0.25252003141780743	-0.7499575352923418	0.19299860757255033	-1.1949493964743603	0.1675471638489893	-0.07088441403142873	-0.27675552865929454	0.27586074685204826
-0.8827679884531416	-0.3671684582379292	-0.09823003561564114	0.7534555189673029	0.29510116935179165	1.1480759572302417	0.387018541975682	0.33613112696396813	0.306417768360213	0.22688661438895416	-0.025195798413760462	-0.3937694522511178	0.44324799104648854	-0.4877956020986479	0.6342634130410101	0.2894703013477389	0.5594678796944941	0.7126048896413619	0.8548945045943152	0.1610870553948501	-0.46999303832907896	0.27119499781759515	-0.5188013731566415	-0.21261381599899218	0.6022750970805699	0.9055292233045413	0.5627829690640687	-0.09765273407958994	-0.08182533860928033	0.48371556822196504	-0.16167805394418838	-0.1420329174290645	0.42843418779902614	-0.5691069548453828	-0.22404924829632553	0.0702937975964669	-0.09037065311860193	-1.0057861824526246	1.2232601124614537	0.21558772842173585	0.4243918334455494	0.11612499583311983	0.2775004471651965	-0.8102572962856284	0.2520835345175205	-1.1601755542518701	0.1280527176000914	-0.14789431579738746	-0.2292818524237154	0.2992243778809015
-0.884021033651579	-0.411041127684639	-0.07186503633874994	0.8751074648727719	0.2539989844568378	1.193750786225324	0.42638064523180824	0.2781462993151598	0.30476935854048465	0.25472909721154763	-0.027181057257750163	-0.3485885833509201	0.37006855189406374	-0.4103979353894953	0.5977321742075861	0.25200989242999056	0.6190544856818578	0.6463766265636486	0.8446337092402441	0.22273673691166657	-0.4972242217059352	0.23122928925873865	-0.5520588513882031	-0.1810612094307667	0.5478314041618599	0.8646805050486535	0.5230844198206841	-0.13397375293132474	0.029187148437954485	0.5344713064817819	-0.1101098006993754	-0.12642046333695708	0.4348591967480349	-0.5492620495389504	-0.19638944148719512	0.1177171277575709	-0.0623300349506656	-0.9921090325917696	1.186577549603146	0.18147974081426435	0.4357366394422061	0.1098125442664943	0.2422724057540675	-0.829621071657842	0.2632578792977456	-1.1356712233170936	0.09134772758465025	-0.17193376966666957	-0.1545645472472506	0.3370743361013182
-0.9360108857377766	-0.4538092704103138	-0.06337424112180697	0.9955650718983842	0.25163974463562144	1.1990849354581143	0.41062264604294174	0.21683548885434742	0.27688834155854425	0.28872354677193934	-0.02385143985252549	-0.32684814043905136	0.30564070414361433	-0.4023927738485402	0.5782518998224988	0.1732257473096825	0.7176391903270873	0.6055771776522778	0.8576934286113843	0.24407933467636195	-0.4840479806196031	0.22368217609580326	-0.5337270833969832	-0.18056915681822322	0.5347128636507888	0.7698633613241274	0.4850569456704578	-0.2023843374799797	0.051317698707626105	0.60371488113705	-0.10565803560476031	-0.0928987182831917	0.4499065891708792	-0.5656028175849236	-0.22789711559418607	0.12620206207494575	-0.03047177080070338	-1.0102978439322523	1.1071373261440314	0.1249116578845324	0.43125992067925323	0.08965418056554589	0.24148123389366188	-0.8500689168871022	0.29055573199581214	-1.1130675998909592	0.033787804332761615	-0.18145300963112218	-0.11312922228181559	0.3667857114155368
-0.920508545335033	-0.48254524067692	-0.08932692747068985	1.1331236233578583	0.24379313006316833	1.1725438314942538	0.41392641969753335	0.12785217465355064	0.24953036539605145	0.2889788459556593	-0.06000613130136001	-0.29628251065773087	0.25908718651601853	-0.3670754715134209	0.5745054415897013	0.06990813823977923	0.7787425417418452	0.5321516879713314	0.846569381299943	0.2700314502923855	-0.4918154532780915	0.20885161397005292	-0.5077890694729593	-0.18290829923785237	0.5404855894894866	0.6991905202087478	0.5134150839751175	-0.21603397029560645	0.09586234966480581	0.6488503574834545	-0.05348167211715282	-0.09227892145095618	0.40978528060379693	-0.5511418064326803	-0.22053695901857942	0.1409590559555936	-0.005121769724412565	-1.0370134445890764	1.0107769406551776	0.07482180770967753	0.41424704213019126	0.07892008410645956	0.18384826400607734	-0.8757837298151074	0.20245935053068315	-1.0954980059922073	-0.07484979178743378	-0.16278480565044234	-0.010188570532077506	0.40545809280693373
-0.8808162462224669	-0.47428127911881246	-0.08659864405344081	1.227088133970886	0.2848564703315265	1.1760943549741747	0.4258514693650565	0.08978648516373589	0.23297976812147617	0.3214452183630077	-0.0608168318582308	-0.3146130974052487	0.1783298963622853	-0.3150325559967242	0.5600200813968278	-0.054084695841675134	0.8511527680477954	0.5180873946993476	0.8150034814129674	0.2591616672233403	-0.5658596876637358	0.17635096756584923	-0.5239679821977601	-0.20407187190392198	0.4915745076819328	0.6621735586220926	0.5250067889325404	-0.19262772524195038	0.1755716606945802	0.6641230310955695	-0.034638525338395135	-0.10493718682675153	0.40717678287193404	-0.5425930998936963	-0.19243441482156723	0.1575353867714463	0.03453218034856909	-1.0464047251110817	0.9706994063295402	0.0016467363580448036	0.41223771522197056	0.06805927239956328	0.2023655856825453	-0.8099830292114826	0.1797177941964839	-1.056662112812624	-0.13297606306651039	-0.1735093163127556	0.08528678243408933	0.4489793644206078
-0.8463071631146691	-0.38719728559403654	-0.11045357872338621	1.3507512444468246	0.22298155011969362	1.1753614583430132	0.453663236675522	0.01013716120407469	0.27100445204685053	0.40294266652528804	-0.10435847357801267	-0.3185119596904949	0.06523392693201704	-0.2605651465415486	0.505960302822294	-0.2202115853487479	0.9574511351878552	0.47715276219275526	0.7869414368603244	0.32361724941670605	-0.613848548388074	0.15310736703246278	-0.5159774045965027	-0.16201769996142884	0.448999087860365	0.6272073612233386	0.5351567773184265	-0.18164998970385457	0.17514312102026874	0.6527986837800922	-0.021954282090572683	-0.0774560963123073	0.3897746899465873	-0.5150198006379755	-0.1899175796707142	0.16976634797630924	0.06446684098501956	-1.0274486386255455	0.8755529105426809	-0.04168160512947308	0.3968684814809743	0.02663127618290716	0.16294349766634186	-0.8079305756092321	0.15761025456626407	-1.045696054821144	-0.16703254319010077	-0.17439677931416742	0.21622641794052289	0.47948201788631384
-0.7890467578946747	-0.25932233212963823	-0.12903726806105123	1.4314114379313625	0.2101742482330899	1.1426884874151555	0.4853408482233729	-0.0720240081457398	0.32608998578215415	0.47546622444816594	-0.12402338803072684	-0.27881125601479584	-0.02058843251494862	-0.18508155399435341	0.48576039443439945	-0.2995121976661696	1.05628946365661	0.42175868436661207	0.7700773996261796	0.32799129845027497	-0.6402910403776106	0.1490655193143194	-0.5181243913586225	-0.13557114312605975	0.4128771687632383	0.584944795565271	0.5714668948871596	-0.14745359488886636	0.17961713462695975	0.6535513324848921	0.016065224479188157	-0.05532909903468971	0.3628997805451245	-0.5113299074762094	-0.17414231074366496	0.1649772705434645	0.09810090342351421	-1.0242844126526927	0.8025634204455454	-0.09018692789602681	0.44494259008148085	0.0030634355170548384	0.13021990520769322	-0.7791312329800608	0.09603078330991707	-1.0170067529227267	-0.19883644450872304	-0.1857029380247017	0.30573970299418446	0.49762107189526034
-0.7705628249481167	-0.16949701065193107	-0.09684944525297531	1.4521504810003818	0.16082672009856322	1.1446268474068444	0.5281268623578932	-0.14578376941824261	0.40875601182318544	0.5209838381358822	-0.1570335826739362	-0.2570982853569094	-0.08134327332512929	-0.13951956481441122	0.4825678363128546	-0.35737687712998695	1.1509061423731737	0.36002397598772024	0.7644899522180336	0.3155348747086811	-0.7053982217934547	0.12736646816674682	-0.5024314572258254	-0.16756518359478653	0.38340710006832224	0.5266560626737712	0.553779170662745	-0.12249956844839667	0.17898890680573473	0.6702479541594368	0.029696958997423518	-0.05639580053972258	0.37808055803600066	-0.48965266802108537	-0.10725160039404194	0.14346081282349904	0.1079613665197954	-1.0213240268069315	0.8040033356851106	-0.16607256111119015	0.4365011074957934	-0.05817087118847364	0.08370234279552671	-0.7846750674408568	0.08523173808998319	-0.9968433192561921	-0.24431214096330572	-0.17375366845672652	0.36202186340857473	0.48367588941738465
-0.7492319441983313	-0.14496669435311466	-0.031165583351942926	1.414614116204866	0.1822072595727729	1.0896857376100726	0.5823173315234558	-0.1913414291964134	0.537659357834818	0.5924242335025898	-0.2073123375253787	-0.27006518923681544	-0.14734511838878697	-0.1306562892913684	0.49959154189744853	-0.3991560203684269	1.2093145844906603	0.31082624622327193	0.7064891279336732	0.2901967039682828	-0.7298139585078532	0.07020943614946057	-0.4975975813059133	-0.18971274850026768	0.33466268962860896	0.5414268880940434	0.5783860979180373	-0.07351277356899165	0.14198125205183332	0.6775513437287707	0.07186487645124	-0.025470219730504985	0.38924315457822234	-0.49768022886194246	-0.09398033569354883	0.19220258908382845	0.10617758787310738	-1.0268872942755551	0.7378898051173637	-0.2539596765789545	0.46300189682977616	-0.05624742936086267	-0.013171079878337478	-0.749029446709688	0.00934936103805425	-0.982685893687326	-0.25708828616486834	-0.11778203655865963	0.4144255386004043	0.5048846744100838
-0.6804588071502901	-0.13115497035026077	0.02815374601142464	1.386971015201554	0.22510315222526128	1.0349296815989142	0.5482283942692678	-0.2631938216929781	0.5931707414304548	0.664713560620987	-0.23343732255724747	-0.2429379867639882	-0.1745220429360747	-0.10542446029279925	0.4581155451810976	-0.44979524741942106	1.2476442656825821	0.2744319627369239	0.6373665675880924	0.2800937355832509	-0.8143318475458734	0.018080233387315132	-0.4674824103111851	-0.17164193270289063	0.25035824410746443	0.5487968328066237	0.6076626345068554	-0.025757152771700525	0.08609584407724954	0.6452503117295441	0.09176345476941643	-0.012873016026466778	0.44222662840141924	-0.4881311042015767	-0.058670901016671925	0.1811678857451834	0.0744258783644226	-1.0346164937612756	0.6944804378055206	-0.3181613137135936	0.4584236531679643	-0.08519469092432337	-0.06591912069119982	-0.6992922176808645	-0.05567807511475005	-0.9735272150513689	-0.20727272371914207	-0.1363393076641623	0.4734299678559279	0.46575777039046545
-0.6117778592940022	-0.010824379856326883	0.0979311296152655	1.367330925117601	0.3484679738500163	1.0056190438605226	0.543844815805492	-0.3050701644332217	0.6355140288944036	0.7220269880497094	-0.24049999260544616	-0.21147566261266712	-0.2038031752521437	-0.05660093556838425	0.41151270137201823	-0.5395028009673539	1.3110614659700999	0.29430395123434394	0.5945298560006719	0.254359829290492	-0.8868986197190887	0.03365902369466283	-0.5061383588669939	-0.1926525227656569	0.22926836924486754	0.5078069186338989	0.5912039007422253	-0.006518009928456548	0.07342057481943906	0.6260570264528373	0.09441261737161562	-0.030627496872712667	0.45598545738189217	-0.4988280610907715	-0.0380751525301052	0.23270569561119175	0.09070277421589054	-1.0201553434116062	0.6718247148013299	-0.3873783487076822	0.460610047198365	-0.13598479218580237	-0.11875491472097324	-0.6713260750257548	-0.1581124968023817	-0.9666846680202553	-0.20755846039349324	-0.08087886644765055	0.5488188657300127	0.4718583010836076
-0.5914707637789529	0.08827919452207339	0.13404798758572273	1.238183797422791	0.4273808327803962	0.8436154323221926	0.5052535930687714	-0.3599509229820025	0.6350408623829218	0.7271689119004596	-0.28712867991028634	-0.19863073554044433	-0.227314370257573	-0.04636561422404774	0.4224587706965394	-0.599521123201401	1.3844799406779498	0.2963031086328941	0.5447224137481131	0.22838675571686656	-0.9139010271379092	0.00034413136791889843	-0.4828378500834393	-0.22994321980015736	0.244993974051243	0.5021352850411255	0.5702051217064692	0.014897393733347803	0.057164690513514825	0.6055961949586912	0.10769978412203392	-0.03404931506612856	0.47411603798649293	-0.5274422391503423	-0.044336925586094755	0.21652128422704467	0.11834740926017884	-1.04062193750559	0.6331518838700141	-0.43380202257661804	0.46365290720018226	-0.18999298257091704	-0.0844461927251037	-0.6351813142165214	-0.23434302408470895	-0.9445021594313667	-0.19846485869903002	-0.0774249563881084	0.6167978076486164	0.444242401612135
-0.5486173458017908	0.1704950464904346	0.21592829083432757	1.0498530806679631	0.44189387077018427	0.7107771337979589	0.507377447561008	-0.38099324403903284	0.6799699408906968	0.7453905813093706	-0.34575701215059673	-0.202493334450433	-0.2661247359771236	0.0027494117030141263	0.42693140505944205	-0.6238116185927481	1.5164218003198582	0.3169381045379525	0.4499646215814527	0.2125548679803701	-0.9273561995853348	0.02457161182609262	-0.4735754125831055	-0.2415980310841269	0.25258014018076713	0.5238267072583047	0.5677608806037471	0.08950969571071463	0.05594063862715735	0.55612591655013	0.08696824336432465	-0.10425452011835772	0.48290093660068767	-0.5405060955142071	0.0025933785284888494	0.22139613618107448	0.16268239014799463	-1.018474446363589	0.6313216347815567	-0.4150091134566489	0.4715814725243373	-0.28217473907232166	-0.08360766198572969	-0.6186602975701609	-0.32370903597720313	-0.8896172383599458	-0.22823144471622947	-0.03097106536158408	0.6976850902809484	0.46169334534666345
-0.5683058033195477	0.2666631155192367	0.281380775001823	0.8355679962866296	0.47411663102083174	0.6867034136422883	0.4646429208081174	-0.4004957834503922	0.6924436331960753	0.7606688742069466	-0.370385712060179	-0.23401829534083451	-0.29556493142986345	0.026944011522687474	0.427212716533267	-0.5900720632502658	1.629406840876235	0.35950533892528497	0.3670300299179465	0.14973400647993235	-0.9245551303298679	0.0784919169831529	-0.4774814945820374	-0.25044650418431963	0.2476653590391617	0.5429123189574965	0.5406290812152716	0.12187568231918264	0.07323506331581638	0.5857774722001462	0.0640892519820478	-0.11241647660750839	0.5138518153533994	-0.5454142487261557	0.024752102793609707	0.24944062837187678	0.1718620500140929	-1.0109856736944374	0.5912005809157902	-0.44406383209070566	0.48701325715088606	-0.3545530541093328	-0.03807488567445526	-0.5972739650066232	-0.31033399845621307	-0.8817321475695999	-0.1932229361215959	-0.030699729545275205	0.7235032674605176	0.450321520104375
-0.5776290418434515	0.31892196406195705	0.3248260566368582	0.7043949259249744	0.4739555400693586	0.6176898521259242	0.3838034410338992	-0.43695498103755953	0.6960499293106096	0.7546135741503638	-0.37849782440404384	-0.23481059514569994	-0.325708955271667	0.014943293336619512	0.4344352250705337	-0.5552359691789368	1.753626292374225	0.35950273924076115	0.3281143543296658	0.17189273177005643	-0.9046762508414143	0.14471398886807413	-0.47494962251898265	-0.22960946011761915	0.3193515446165201	0.4977206241264712	0.4858266285159269	0.10022904373016531	0.0575513753362076	0.5624019321425064	0.05735237737434057	-0.1374901515985338	0.519774301070856	-0.5723561191766722	0.09718224746096947	0.2636866164965956	0.2112064970699648	-1.010236169227131	0.5123196570384552	-0.4538282676413844	0.44235962343667357	-0.44141157477583776	-0.03642150363519207	-0.6434899167659747	-0.3633358784856654	-0.8652836296564835	-0.19057186356898942	0.019489901007454787	0.7339256681665736	0.4593010185368759
-0.5964538321963613	0.3213800214597526	0.3976003850073154	0.5785755568414193	0.5635038292640019	0.5837371872229709	0.302469110314015	-0.4240921543458649	0.6853934521750014	0.7564775060548048	-0.369475429387662	-0.21855471301896673	-0.31138911445783657	0.029614349848941162	0.42326781377242223	-0.4830221518248662	1.8290912489684588	0.35012047779555155	0.36006854425369195	0.14744589063824592	-0.9022464328145136	0.1920165341192525	-0.4450647294184879	-0.2505372316809608	0.36167868425448546	0.49222016022238985	0.4498901375457366	0.13881454965895293	0.07643709448026258	0.5177464339342233	0.04587257931003488	-0.1425660595426138	0.5238160691226095	-0.5760939395807634	0.18003166665536044	0.2947119081641853	0.24931390993227448	-1.037399172829571	0.49778361939324733	-0.48323140052392083	0.4580319883922722	-0.5061487212845143	-0.049492554230346	-0.6758053372888047	-0.41016048745467704	-0.8386816915729476	-0.2150773070530811	0.05334391614402434	0.7293725987421721	0.41850590941067595
-0.6427813270838103	0.28880504983906186	0.46999749091172216	0.5249659970418386	0.5872950205652167	0.6952629353531569	0.27020940531273674	-0.3880713384473841	0.6421792825642436	0.7200366458698342	-0.37940683038277145	-0.2668311554979521	-0.3021208277687632	0.04829735263222701	0.42961476760627343	-0.47023132013280006	1.9106444267057614	0.34964213584323334	0.38993220835324277	0.11254349430528152	-0.8717523875351498	0.25042962518058814	-0.42565438570002934	-0.28084654275688825	0.3741537365085832	0.5024632984144167	0.42935477601688177	0.1779637612365798	0.07268865497872234	0.5114897973470145	0.012238111123139038	-0.16136262249548355	0.5605762154978968	-0.5731073156379607	0.20873289332018935	0.33018021213669285	0.2762286232039364	-1.0453552097900547	0.4400822050444265	-0.49223715142483115	0.40838255979715055	-0.5713963150650296	-0.04648805123229174	-0.6695881836602016	-0.3703563757922066	-0.7668019414482018	-0.214669843992796	0.13740255276240054	0.7554824475832904	0.42264041074833736
-0.670668557589216	0.26412852938275566	0.5121707433007737	0.49083799865599376	0.6718803374676725	0.8072173391449354	0.2088450276400618	-0.3497143021209882	0.5924277421245863	0.7077339517106649	-0.4224977991945614	-0.29269683206788655	-0.3128799415035044	0.06599346580173404	0.44286584644887694	-0.47049209790474206	1.9504296337814668	0.36496337658231615	0.4142338487970723	0.10124345669488535	-0.7662887912462956	0.22553155416345727	-0.41255488756219727	-0.2880407925964043	0.37197090653878995	0.5177680568654359	0.4432358478256958	0.19093675900447482	0.055950359753983894	0.498357203023349	0.005653334167213154	-0.15882640718152313	0.5351350481583863	-0.5348664212351852	0.2443987738940613	0.41454511807757993	0.32621567589489586	-1.1067591734079474	0.3612938161070393	-0.46908022760561285	0.39958116903920515	-0.625887457904062	-0.08440440547895521	-0.6899710366917977	-0.4020923454181339	-0.7391199007145445	-0.24878910930492157	0.13574455600638732	0.7003430417813318	0.4188747832352925
-0.6681200116435064	0.2660097656904557	0.483715668383498	0.44757848017297064	0.6775916400663444	0.9044657172392565	0.1464022753632468	-0.33166849689253775	0.5000477354856814	0.6600413376956242	-0.4419086515829956	-0.30334507771164	-0.2958518688528785	0.08906069350032911	0.4570917022589204	-0.44601078950953565	1.9894802063338546	0.3815051692051694	0.44732748507982256	0.10108318996028451	-0.6916507179999838	0.2101689994142449	-0.3772696750049672	-0.3077832314483355	0.4141740890643618	0.5082781299691961	0.4103195855435299	0.19105768356549677	0.07272632434517828	0.5316764557379154	-0.038566850219410385	-0.11839377444640635	0.5075140786858594	-0.5050815067699274	0.2217172247135689	0.41881226564094715	0.3934331322415676	-1.1617918263867455	0.32904487829269186	-0.47511562080118963	0.3615161644484731	-0.6926783477687588	-0.07811960365826781	-0.7104409792682636	-0.38858156124767573	-0.728488458296442	-0.2376620363001703	0.16655990981887	0.6937183556838689	0.4185701460133788
-0.7341590113466508	0.2651862250845963	0.4868968380753943	0.38124632285679944	0.678269136053745	0.9637916608036343	0.13988197056182622	-0.2752343423599272	0.47857237000647174	0.6300065041157451	-0.4186192034594873	-0.32666572467260313	-0.2576288931478345	0.1072180575688021	0.4682896434844241	-0.4242301211622907	2.036273177085217	0.4264901101993299	0.5413653228027855	0.11757956823485675	-0.6794319759736325	0.23307627420023022	-0.33540499438723037	-0.33211187181478985	0.47048048947937754	0.501971092764374	0.3573628361885134	0.22566007028689633	0.09154399560144147	0.5415029386868708	-0.08289469451070453	-0.09405626954113327	0.461557674618307	-0.4471897972572199	0.24695776779618192	0.4783280500363823	0.47866642583750113	-1.1901141053786453	0.2960684420278198	-0.466953133371236	0.3336698574501832	-0.7325016029603153	-0.09243730709684195	-0.7678732845005855	-0.3521982651517682	-0.7308432869403838	-0.27024883047990433	0.17968446822654988	0.635180601086825	0.45412899873736057
-0.77129427340374	0.1923617057949867	0.459406750861969	0.3634561817464834	0.7028246525076935	0.9775525530423614	0.11350326870672903	-0.2595792149120237	0.4559818661542585	0.5756240600340994	-0.4308026923007683	-0.3438677512265062	-0.19790328439847102	0.10280105340179027	0.4888395556827754	-0.3496603992538983	2.1020666951675477	0.4790791284246477	0.5832162861711476	0.13751798284024103	-0.7170774522265927	0.20605646973193212	-0.2750044657730497	-0.33091524053592714	0.4965048500785295	0.5439836278124217	0.3793925835868289	0.2683418892354899	0.06560505888146065	0.5257025296348588	-0.11016545301988914	-0.08037497775126687	0.42007621575094545	-0.39331200942418054	0.2534777103289897	0.4628586960599792	0.49987462103151137	-1.2429296049750775	0.2885199426448377	-0.44856292042976315	0.31842476315897683	-0.7504628916239942	-0.09829309319040795	-0.8099271359214907	-0.3136366345867701	-0.7508564850433616	-0.23848721306376403	0.1729445465131366	0.5624406802004579	0.4695837413787752
-0.8177709692199473	0.11165929530063937	0.47089229769165575	0.4102436348734943	0.7226548343851039	1.0364853880000107	0.06509511853922165	-0.18706380414716461	0.49507053531626183	0.5444911921009389	-0.4096427694195593	-0.35148086225023445	-0.15817596647928284	0.10906657322735266	0.49173771807589917	-0.29421650076571443	2.155372675731925	0.5274423594570603	0.6275738004036817	0.13000517145056545	-0.7450572091925244	0.19680214917759278	-0.2608366008909334	-0.31331308931646706	0.5245327252882095	0.5990019759480575	0.37590929896603076	0.28117724135498373	0.06474662937633549	0.5619970171208404	-0.19297400321215716	-0.11016138978669265	0.3900579710548193	-0.34498409535296254	0.2317483285307791	0.4624070311677631	0.4633032247950398	-1.2387116823452586	0.25315728078768085	-0.43176076953389575	0.3038956359270221	-0.7871027250710336	-0.19274062693454927	-0.8359760087454923	-0.29975055085602087	-0.7944043118072444	-0.22271659876822397	0.14938180418853167	0.49059222757195775	0.5076225162798662
-0.8405380605359956	0.04582287785104498	0.4370387745175014	0.5596501892367508	0.7648709460721564	1.0297565396146238	0.0028597459939723236	-0.1225835757631661	0.5131211983150737	0.4829355845466153	-0.40462025604833496	-0.33606782887569586	-0.11475069053956433	0.11754703391800511	0.497178587278943	-0.21311970203862654	2.125481296530624	0.5460301037998858	0.6918566027874604	0.1231420567465427	-0.7660119560869781	0.16338425073502644	-0.28940431373744163	-0.32279721982152154	0.5042732224132299	0.6276107746181703	0.34344799335617926	0.27768312400263484	0.07712702445371164	0.600799949582262	-0.1862441377128261	-0.042401433457696765	0.3833078138895723	-0.29140628160715143	0.23393522562824312	0.4912711016058017	0.41804915392650804	-1.2704981981637316	0.24254388104567495	-0.4321079214119094	0.2990157045325824	-0.7760163363144972	-0.26402131141413293	-0.8445783760283888	-0.23858630464510147	-0.8185353301295442	-0.17050110452402928	0.10236425422867967	0.4384906943064516	0.4820865201413943
-0.8332114458229622	-0.014384679535196388	0.4410127693342651	0.6733179327091579	0.7466973732701762	0.9616002894214445	-0.054663100927087684	-0.09307313637184955	0.5485754371375345	0.4277983967616426	-0.40485261431817826	-0.31683285552706203	-0.10334492797469386	0.09379495399632602	0.48675043636553345	-0.1966779815393775	2.102286585773166	0.5742899744122892	0.7449760666060478	0.1543201007315904	-0.8040706559314323	0.14183593263860658	-0.30064942541579587	-0.32504382697371703	0.5338022333497984	0.6623991896299453	0.31106454670847616	0.2939081989425378	0.0460535775653743	0.5693579756088119	-0.20101429161366652	0.007171881172773176	0.3539175758134928	-0.23230805674111737	0.1939034468128578	0.47272074301229433	0.44011102264424773	-1.285322079406226	0.2520581088490833	-0.41848189460725066	0.2931561300382535	-0.8188544580624468	-0.30805392558868794	-0.8709353118693206	-0.209494999154667	-0.8449597170925122	-0.13451750351154534	0.07567440409842938	0.4131990218697834	0.47350217414370704
-0.8369887766534904	0.0021009814417466467	0.4182719568314914	0.6352871734166932	0.7272602076147991	0.9714760976638861	-0.07680553543807345	-0.06872525401005383	0.5789361024053197	0.4088690776735858	-0.4265385350410112	-0.3166592308818911	-0.0692097709192775	0.1126395116630056	0.4573577487690491	-0.16415962942159795	2.0402511980414118	0.6155690651182407	0.7844163959943902	0.1443108267452471	-0.7395197955931253	0.12707641856431268	-0.30031813173904154	-0.3575409926510904	0.5226968814561711	0.7054046459633566	0.31351544077514676	0.3042948238202776	0.027859408582573887	0.557207849063282	-0.24719618525286605	0.08210236942610523	0.32942472795413075	-0.1710886225794906	0.09463270050311598	0.48989587708924986	0.40259823638399156	-1.3036405121608599	0.28236969221630615	-0.4014361062115416	0.3391829962706804	-0.7963732604179123	-0.3932469772192097	-0.8551513067444768	-0.16393682657421055	-0.8750455268430875	-0.10420763341396741	0.05520728862840525	0.39960113943310854	0.43756860790395313
-0.8317133714569694	0.0063728841683985404	0.34822152557053776	0.5591329558635847	0.7493810799723726	0.9061981134130574	-0.10534956773172169	-0.06132586122117201	0.6207576278782303	0.35969300189683284	-0.4283795274866914	-0.3430985281149882	-0.0436380325355273	0.08893894199400294	0.4781671653502305	-0.15705629733124513	2.024189188803713	0.7105329410761525	0.7890862770649832	0.1495490833246252	-0.6431746770275055	0.09588441218575224	-0.3849486405641751	-0.38524926051384767	0.4998509875280755	0.7185658415529651	0.274893562864052	0.29842690754833756	0.030172631720559083	0.613888524362957	-0.254366643304781	0.15522838095951358	0.339293689826816	-0.1140864315854017	0.05560568175971782	0.46826667172822833	0.42880104550855014	-1.2918501901430834	0.250456640896682	-0.3271228816482091	0.3220527145210421	-0.7915269999026009	-0.4171283883929012	-0.8239966468719375	-0.13923732444887876	-0.9012969152783225	-0.06246701501199185	-0.006577825566063183	0.4037832623341034	0.4438384896405874
-0.8418481174714397	-0.014674803410213938	0.26534114415612475	0.4600673150741579	0.7319581224549159	0.7199503649560335	-0.17372338033130122	-0.0793104019279125	0.6462983888709513	0.30813991721534695	-0.37100490854849993	-0.348453419861326	-0.001969728497606846	0.0032457832288094236	0.49811956325534157	-0.15274519553070717	2.012641183873405	0.8120909168278511	0.7272083305356738	0.15329562645117875	-0.6464788467909373	0.07746858098398703	-0.4980280637779992	-0.37864942830799314	0.5372895155105768	0.6944844520492701	0.2036946756222683	0.2876743697742129	0.005599108272885183	0.6838206005612641	-0.28272241179073576	0.22756837994827062	0.301385323272605	-0.06819624840803944	0.04906007737831191	0.47678019755266493	0.4459947833525213	-1.2818547065776988	0.26172826569494245	-0.279455772870751	0.34803250309443545	-0.7729596298177916	-0.4620315701955421	-0.8171867644006332	-0.11852877381787005	-0.9298803693933232	-0.0626797158547826	-0.05117134229402196	0.3520601543525575	0.44533442385809857
-0.8801248272843184	-0.017460677942381063	0.1912289919235129	0.4195215924711273	0.6434837729367604	0.5650802109275681	-0.20708005260230755	-0.09307858210711355	0.6525134949406806	0.2261777253933825	-0.29356704669500766	-0.3398227365500742	0.024980557070632053	-0.05246723779109076	0.5057684004215453	-0.16254280723555903	1.967386197982932	0.9128182933743016	0.6844814033337285	0.19081160337917297	-0.7157369426689512	0.10294604614898772	-0.5259129816854341	-0.3898734252150103	0.6082401238696341	0.7037114617863534	0.14484027861914342	0.29277939166417194	0.018508494668455867	0.7046247324592774	-0.33319612267138454	0.27812535777388836	0.3651948056767824	-0.0841551120072724	0.024639867455792885	0.4268275979413915	0.4370447554823378	-1.239338882736312	0.25936376792004934	-0.22583532497797312	0.35078089277349606	-0.7478162165423741	-0.4594282247605096	-0.7820779792221747	-0.06663841929463907	-0.902716186094656	0.009547596236970074	-0.08306754209301948	0.37246370889206815	0.4668566056094444
-0.9324421936043766	-0.011708458121146645	0.14230301876138388	0.4196035437328505	0.6227327449112151	0.5101694206775912	-0.24189410381445092	-0.09393900827869955	0.6709452488054963	0.12001292309147357	-0.22790157828230506	-0.3290371296364069	0.024643717487091526	-0.07923852093215131	0.5195777407936004	-0.15038801888969291	1.9209430531950538	1.0257498889161911	0.6575507157640383	0.2604068164690855	-0.8083290384903906	0.09915961888758923	-0.6106114433613111	-0.427289761189723	0.6303714717750821	0.7216114010336263	0.14385342230015438	0.27822828026171503	0.010307239017336997	0.6854603298642437	-0.3378123214485257	0.26843456446213193	0.3950782500786909	-0.053080329146825186	0.06132615900931289	0.40862343934141077	0.43385791972063414	-1.2069878865658943	0.22380939002709024	-0.14215657393106268	0.3618706836213597	-0.707860268968676	-0.4763255941946326	-0.7392624192446398	-0.02846007338695858	-0.8794046344826694	0.016190012917833195	-0.09646043813119423	0.36223276445615743	0.43812143199995185
-0.9627930589578234	-0.04702247325480864	0.033102597724464014	0.368107251715064	0.6261864892112337	0.4371129044212818	-0.31787946766499714	-0.09676942918175142	0.6562783657779818	0.016231326276427073	-0.17393317837676134	-0.3329261019102194	0.01867417153435432	-0.11798827919562353	0.5636160707017656	-0.13760481971778227	1.8312626686989435	1.0949573904578043	0.6088665411186603	0.3030599586515547	-0.8419983038988941	0.12066061003293911	-0.7023897461342103	-0.4904188120437851	0.6596264024315863	0.7090445195362653	0.12958401987827545	0.2561023070885261	-0.004503437766905339	0.6911613677186456	-0.35687064785445843	0.29460577223418516	0.3978818131531941	-0.08958508694371362	0.05847952680423747	0.4230407067773007	0.4300597413165292	-1.180815859581314	0.20158183283619108	-0.11173344571239933	0.3435163291575173	-0.6787085894111069	-0.500147110315512	-0.6851447160932167	-0.033818073492381896	-0.8154668825587066	0.0524734452388282	-0.09440668084752436	0.3772590901583741	0.4250307909944076
-1.0114070884038922	-0.06940884265043601	-0.04588822529727178	0.3381117464613236	0.609012594299599	0.3942734758023899	-0.39576700422576355	-0.08726253684600847	0.6209136449441773	-0.048602273224203504	-0.11745096839802353	-0.34958747450573907	-0.002535286316882712	-0.11570777982712666	0.6022440613342785	-0.15098589963512069	1.689534427728558	1.1314140663727148	0.6179786451131248	0.3362043521880511	-0.7688125903956801	0.18459624986344117	-0.7922105262527085	-0.5464650169334112	0.6646061641352932	0.6906754447175821	0.11636185665469645	0.26429424531827256	0.035186842944425346	0.7140356976815442	-0.32752477271915814	0.3054373338851687	0.41363528550734446	-0.08534156350346833	0.09046814907366885	0.40481362102543067	0.4622561413342618	-1.147693406929903	0.10919515329004907	-0.053831037200629074	0.34471441919618434	-0.6386785253717088	-0.528350715649131	-0.6381189615509637	-0.01677627941638142	-0.7680948778133629	0.018557911456845433	-0.09748881586593582	0.38733447637479107	0.37677061000854134
-1.0251736033671741	-0.07359050999863678	-0.16859847418809135	0.2916185117985295	0.5604202514056651	0.3550849388183283	-0.450563880330524	-0.1113544696504352	0.5664048628215173	-0.09739292159252481	-0.0747404543357569	-0.38281681403323725	-0.011856594051513316	-0.15079562740032343	0.6286121054098737	-0.1872327378483196	1.4978135578193688	1.1408652194577984	0.6078172335185364	0.38799516388484334	-0.669980047520362	0.23175290255094155	-0.8702139878419002	-0.6254204231604712	0.6667497519982595	0.6341104261572607	0.15708836114290933	0.3043700477946934	0.0587944644292695	0.7058801628164966	-0.2552186705190975	0.36513255948482864	0.42102512490867194	-0.10149798824053954	0.12828553595380826	0.42036011812466095	0.5046603813459913	-1.1502921072168253	0.06393994398550376	-0.005493609705987954	0.33333112034687995	-0.6004427970583797	-0.4975549081461187	-0.5989455643305579	-0.0036503769226481284	-0.6972576714478488	0.004365896187313182	-0.08370915385755241	0.4195978493985598	0.3575249345257438
-1.028022977201763	-0.07110960820123333	-0.28087369695409703	0.14640087602626967	0.5071288511825978	0.4182865568644688	-0.4766594015866567	-0.12334325583238445	0.5058548952928084	-0.15660126383633344	-0.012629301435378585	-0.42383728479027205	-0.002840937050094778	-0.17951259326748295	0.6669707784686099	-0.26090309446518545	1.335799159102211	1.1796265157027688	0.6111003644568085	0.4453509297353899	-0.610488258409964	0.19607425239927118	-0.8958962235596063	-0.7259456985391814	0.6585224260247247	0.5869454493903147	0.20941575457138706	0.3671596024384574	0.04506850338019119	0.7154972303953657	-0.24519480444687605	0.37354336662760573	0.38742270196093803	-0.0916542371641943	0.11113143616176238	0.3707895927563402	0.5595140205428155	-1.141394224335779	-0.01499977280947809	0.02073844856720032	0.31216486299710844	-0.5478464058021708	-0.4726859250551262	-0.581840917749169	0.0024933567302783304	-0.6853549174805527	-0.029937880699280484	-0.09179226281634344	0.42685374288665984	0.3739879971732357
-1.0446388659996326	-0.042078945179686925	-0.3719213833892766	0.04472085564156491	0.502502913150585	0.43290266942315353	-0.5143896408861219	-0.09272733218263599	0.45166454144409257	-0.22067764100078557	0.010132872152716957	-0.47352580112397674	-0.0023117662228661407	-0.15035193681476974	0.6746479648531054	-0.28104277097923713	1.2478054355014725	1.2192691050011946	0.6110599175779485	0.5019719342488451	-0.5788292082176315	0.14855789861309016	-0.9607843420493541	-0.8134960380128067	0.6393013312875224	0.5278102342124027	0.24977637014738843	0.3800442950142874	0.10409842585215925	0.7418024406703535	-0.24260465853721236	0.3206328021327157	0.40412425792420503	-0.08983754747639165	0.1429624213612405	0.3121760592205423	0.5797035061584681	-1.1524716285757275	-0.09387558425919215	0.06448842179019686	0.314248288646677	-0.45963944363066445	-0.49685706113544403	-0.5337687888245141	-0.059956490102061236	-0.6615141269514887	-0.0739887377732468	-0.07404899915976872	0.42551354899563937	0.4036993724874547
-1.073996271510368	-0.055905518042286405	-0.4591113121629281	0.1074176012491936	0.4712981106145643	0.3848670977844716	-0.5627420130568621	-0.06032793023418833	0.4224049474368088	-0.32298445126910064	0.07138353343840138	-0.5046265904128837	-0.018011193849528727	-0.15339221241024492	0.7065037633773812	-0.3164462157153761	1.196349784408239	1.2150199206475798	0.5775352331290691	0.5515140803770834	-0.6341622296603614	0.10418929891735376	-1.0091425891118146	-0.8383359385564739	0.6352788034819216	0.48872751896529704	0.2543336142945196	0.44635169031460553	0.14989789471194861	0.8468507396032017	-0.18074338945849924	0.2720012559923062	0.4015825116941147	-0.10870715862636662	0.17093383633190554	0.24946342065816518	0.6362182782610784	-1.1356511594217211	-0.1543236503476046	0.10601409825297488	0.30323837046805735	-0.4368593892695947	-0.5188719753145152	-0.5235091205011692	-0.07136879077370234	-0.6679731180362471	-0.1387510190812972	-0.08253836229656973	0.40909766958275756	0.44115709811863474
-1.0699387340575373	-0.11461105615431791	-0.5077181814366246	0.17667850857446393	0.4075266586336192	0.4201966883125884	-0.5794825631118355	-0.010687330442427229	0.366836016562749	-0.39971177050837814	0.14663824891040028	-0.513950673414663	-0.02876199055751605	-0.16673453854102444	0.6947442895587778	-0.3627209133247521	1.1078937907843247	1.180090559390208	0.5448217975075978	0.5752138319614468	-0.7070423326511242	0.11073496674506862	-0.9936788588262372	-0.8678925390687372	0.6391691172293631	0.44757131709361175	0.3365465074575555	0.43648295753762234	0.1433192571471127	0.8605761722054922	-0.1612147518804638	0.13553759972867635	0.3665811376615011	-0.12888336831058367	0.11349514621604259	0.18913803806984528	0.678518784856738	-1.1208366861850927	-0.16059276471833367	0.1152988330267615	0.30721246880756004	-0.39326695316911375	-0.5393672266419987	-0.4883119459338876	-0.08824609185093617	-0.6656558482831959	-0.16358960846373521	-0.06472014399460514	0.36863458348915523	0.4728247699697411
-1.0581470086228677	-0.1529062654367928	-0.5036794885806252	0.18268378955642378	0.44251652728474333	0.5559341628114456	-0.6030509120529635	0.0684133356894648	0.3379843688180676	-0.4766795171342664	0.17924628500964973	-0.5058298751373316	-0.0388505440102103	-0.15745098618364314	0.664717015614363	-0.38100334326790186	1.0520565694984492	1.0909460772380886	0.5295259435480876	0.6420117741220585	-0.7784474224213879	0.10155093495003369	-0.938662073912304	-0.9352167480178029	0.5884501188218483	0.39777817105100394	0.4032272849252885	0.43526618116244054	0.16612961121645453	0.8001365380002206	-0.05710766611743169	-0.044547040456550155	0.3895771479581187	-0.14240883969263515	0.04926791015211337	0.11353427119379651	0.7507388905678251	-1.122068089619522	-0.13787569258268612	0.1385301104663975	0.3076628351835403	-0.3948771931577982	-0.5514980641988181	-0.4900043427610757	-0.13740075213255934	-0.7077400164506031	-0.18633962932962053	-0.060504694737906914	0.36961579687365154	0.49875397197930954
-1.0162785593786496	-0.21927838405718908	-0.5468286944428892	0.1237406804283464	0.4149631196487751	0.6078715464722303	-0.6515863504694993	0.15480175703734306	0.2885781120489508	-0.5332803376181392	0.21458006235129154	-0.49125529495434817	-0.04506232336716105	-0.14513535304371158	0.6296828335776882	-0.3896230026955931	1.1014819806250322	1.0003301736456824	0.4931341532006324	0.6780779535124329	-0.7610760110394359	0.122598825282492	-0.9738458609989766	-0.9660030846115639	0.5511711523135836	0.30053270690722095	0.46464897875923594	0.46450339990215966	0.15625173121889857	0.7809952840250582	0.033781895396016184	-0.18315425349343165	0.348306557792473	-0.15787380044727334	-0.0055683583178498695	0.0942134254312147	0.8014022505125402	-1.090661030037635	-0.12480960568931884	0.16610028143302058	0.3247324906902581	-0.3655509812777733	-0.5931098039131866	-0.44359471425268404	-0.20279709976803195	-0.7720931924707666	-0.2406565053941506	-0.0017867246327733094	0.37654711215376996	0.5373562770768471
-0.9920085416338846	-0.25809901453064193	-0.5801986271881823	0.07803471526341248	0.346108734028802	0.6160870981522122	-0.6928978232023387	0.21511599794498779	0.26082881439317973	-0.5349459788944486	0.21588867348639748	-0.477273016567235	-0.059909255751530346	-0.14074878675328195	0.5903362992969167	-0.42544114769345376	1.0592704806168747	0.9112168877078439	0.4590212555706268	0.6762250234962397	-0.6516134175283238	0.20962726480128416	-0.9881096482447871	-0.9703846690695277	0.5434058035992291	0.20871397501695443	0.5245566291436511	0.48148206733473514	0.16179425868270678	0.7346787714640092	0.08606533282683466	-0.3094154641456243	0.3529934331140205	-0.1720327892533005	-0.033398492122063174	0.04447499239170451	0.8345891397638052	-1.0512550748018759	-0.07174132887238223	0.19501563436768493	0.3405116733119546	-0.35780700603895055	-0.6006830458234439	-0.4443616221851264	-0.27424934498912806	-0.8135502409751428	-0.2526753843421644	0.004789795953691589	0.3599936235467217	0.5827374903233528
-0.9465350097858358	-0.24281611119304786	-0.5694050204052339	0.06689203059576729	0.3380016319603503	0.6075390769590934	-0.7174158282935308	0.2804552910667575	0.21419249995884324	-0.538742005106752	0.22857390298728522	-0.47076099348314004	-0.09967607954779989	-0.13898338991154996	0.5027808289553474	-0.4529474782431831	1.1155599768983984	0.8223115765318834	0.421923378280798	0.6517066787443769	-0.5705639510672049	0.17858164588218065	-1.024578637773332	-0.9758836818485145	0.5003495596395049	0.1505052618532874	0.5687609946407466	0.5028850591802201	0.18675649218782886	0.7213643861439257	0.18022237805435876	-0.3352005034398463	0.4007532834975199	-0.17735362124653525	-0.11626313922660943	-0.041694415268457685	0.8715066362654863	-1.0150415695565684	-0.03552872592317019	0.22450927921259795	0.402749611972788	-0.37667681912089224	-0.5652154242010653	-0.399760076615766	-0.38780700683600833	-0.8837409791580774	-0.27201065975000516	0.033885690200941836	0.43101492525810736	0.6003208003907253
-0.908138211420542	-0.27753046083700494	-0.5611456029218278	-0.005753060799649929	0.30204521760038927	0.6152318778322556	-0.6895253997055744	0.4513533550967087	0.19677997233632832	-0.5803954301787447	0.2545724953339096	-0.4371888002259358	-0.14908545623707684	-0.14159636454732227	0.47391805367002116	-0.5044720776320871	1.255897659663933	0.7474432619404103	0.3762773420503159	0.6595720769501738	-0.5300807975392992	0.07851127893305523	-1.0944238043374104	-0.9939048969347768	0.498359338368571	0.07660320465246637	0.5932454687914851	0.46814935002734004	0.1336391750773656	0.6947039932147779	0.23674792833548253	-0.3474225742766172	0.45677348834420817	-0.20471109151763384	-0.22137548107135868	-0.12338116013749403	0.8527651313364911	-0.9818229461785298	0.04282178358844468	0.2199849434642296	0.4159555473949707	-0.3945125879636275	-0.525328104844412	-0.37553748454614083	-0.4526380096019366	-0.9138142692783553	-0.2918597486395261	0.04400606642141676	0.528143084306391	0.6434488661333024
-0.8652932845531461	-0.32512905185974134	-0.5064121583056205	-0.06375977600280075	0.2776530770759491	0.6167907207381927	-0.6954621808485214	0.5606370089249249	0.19616485587140337	-0.5961347487867272	0.30214210596223545	-0.40062432906491924	-0.16334603823528399	-0.1225925933723689	0.5004147595824795	-0.5600775311302051	1.401796325870429	0.7329188245077711	0.3509714633856635	0.6405915642892885	-0.5122438722990865	0.06496312057730708	-1.1650861324437496	-0.9958403415393402	0.5157260283000854	0.0502663521888422	0.5815184145856219	0.4214919378947216	0.072478165579778	0.6943486937556553	0.2279252832569246	-0.315479725488888	0.49244886384791264	-0.23527525249337344	-0.22135292120446085	-0.18879839342919452	0.8582305189585201	-0.9535372538761078	0.09264622507960818	0.2702238795910616	0.4583910304753469	-0.3955191373849132	-0.47556088759012205	-0.37101662727658546	-0.4950803973222791	-0.964294556781845	-0.2842742728002665	0.09690155967270285	0.6019584509602167	0.6665127263495386
-0.8479131958762673	-0.33465859315612	-0.42633133780930893	-0.1042289211973372	0.26795220282803156	0.5353722825759923	-0.7243852174791678	0.6399296372248445	0.19306881229222303	-0.6144679566739628	0.3429286424824468	-0.40016938853896306	-0.19682518980547278	-0.13350925487710857	0.4419663039453698	-0.6279268190426575	1.443856651087223	0.6632524786477656	0.33917253100982503	0.6614287054294739	-0.5020774749159431	0.09260214135513996	-1.2559681153022253	-0.9695960290613644	0.5682102747969678	0.05395177073736914	0.6532163946482338	0.38664164954758984	0.08545667998834416	0.7117382874177172	0.2868786555068066	-0.32493567477650964	0.5500194395465432	-0.28177597828823275	-0.24992640262297683	-0.24294639210498387	0.8228134017255417	-0.879497293046505	0.1742840255517784	0.31984084578953753	0.4835999996744653	-0.42544306269800475	-0.4325074878836399	-0.3680321855598226	-0.5294945684912161	-0.9837921737462498	-0.27121367225473236	0.13108687434189314	0.7205147547437131	0.651776265720175
-0.8343116510455968	-0.36661105488749846	-0.4083836630946357	-0.11198339140491535	0.24852189210676076	0.533598066337645	-0.7354664461699774	0.6955891359162638	0.21018976703739392	-0.6062203058600948	0.42423999329585166	-0.37140813639923576	-0.22327333488343482	-0.137680414656345	0.4723043289364517	-0.6874502995533615	1.4217351564105976	0.5775395800666294	0.30527226840010824	0.6942981798750785	-0.45499364175699986	0.10847934703739326	-1.2732076771345207	-0.9623660757486998	0.5264906267920264	0.0776754757306519	0.7285701301905192	0.39618589003004145	0.04330654914271357	0.704996177549827	0.3453259280772147	-0.28843289612568546	0.5664733309272584	-0.32112222120324435	-0.2685119259697266	-0.27371328128422184	0.7687030103754683	-0.824753152247591	0.24976646316779433	0.3414896156136173	0.47666936155520895	-0.43698490909053894	-0.3422567865609821	-0.3552898152856864	-0.5062243987337998	-1.0073222498143202	-0.24703753067785109	0.17542704436843634	0.8002248804650712	0.6254168731288621
-0.7977513584212861	-0.4043397230597007	-0.3534945045534877	-0.14212802108572387	0.19793933334427521	0.5895512216964216	-0.7783754579383922	0.7898452832856611	0.21188805116508883	-0.5599020937612946	0.4672798943560261	-0.3507017491272797	-0.27655636678342294	-0.10151904658986681	0.48478125604876315	-0.7498207100816539	1.3901221337175766	0.5443104124876087	0.314877824316657	0.7533860592803504	-0.3685767147289618	0.15731864537102774	-1.2187843862404404	-0.9873133126831621	0.46187470834085287	0.05805556240712757	0.797767222537081	0.3660109515944237	-0.005071178576760099	0.6357581245837018	0.35540923138847236	-0.2696386560200096	0.5845278431243599	-0.3472505393277202	-0.2832999187216351	-0.301534705773703	0.7325753557722199	-0.77592769247223	0.32811313835869316	0.3852641293184643	0.4499793798504615	-0.39525494804749656	-0.25137927654610165	-0.347685728158919	-0.5256649159568492	-1.0020196173096696	-0.21239291991064163	0.21643323176805854	0.8699613311135271	0.6068768269939471
-0.8047747192140793	-0.3312821908940923	-0.2756397352376475	-0.14021761626327453	0.170091163541782	0.5869845152349351	-0.851603386461643	0.8227021269962179	0.220481778076319	-0.5285226018593947	0.4536562949192338	-0.3340085087171404	-0.31007294497400434	-0.05888845906224296	0.5141761243543468	-0.7748172135872818	1.380714314056728	0.5003757440409311	0.3114317502378364	0.8286929322272318	-0.3471978125809598	0.18421275987043223	-1.1927619987262812	-0.9959544570706063	0.4503200733844433	0.0629857926320144	0.8082179200724401	0.35272180115689794	0.016081318321548743	0.6054566873587548	0.38984357902336064	-0.1604058765092628	0.6311381996253692	-0.342773731296699	-0.2724204229098769	-0.32141524377357844	0.6597813386704597	-0.7579144972412412	0.39499263839481386	0.41611658973244675	0.42972088019825916	-0.3952991788415449	-0.13232016914723876	-0.3009823349170818	-0.585396635761043	-1.0250944340942327	-0.1725922357013428	0.2745035937370279	0.9160290003652227	0.5893762458846026
-0.7876069082813695	-0.26105393761990525	-0.2247454064750519	-0.0753995420940089	0.09611271467815033	0.4943237982212655	-0.8969022708607165	0.8359965282075216	0.23403991687287523	-0.5029356749318034	0.4833355954634297	-0.340411741675464	-0.34347100553334015	-0.041294195710528864	0.5861536992442353	-0.8305956708755657	1.3639214184310342	0.49323701033947637	0.3364048088707323	0.8699529866397097	-0.3210522551240763	0.125854093785917	-1.2547124768348474	-0.972609357000865	0.5192034375782061	0.0882360053341025	0.8489159807292801	0.3370720348222144	0.020035791705571425	0.614789520679641	0.3281153848762945	-0.03216690751829705	0.6188540363307271	-0.3450368052295743	-0.2987548375387271	-0.35136754473275617	0.5671174661570539	-0.7296319409407758	0.43055851924991984	0.4611746312317996	0.38770304456911264	-0.34390777786639937	-0.07996074972355577	-0.2514790777998509	-0.6032081931904901	-1.0239562858854652	-0.10991083492757622	0.29306836030706923	0.9652377490489952	0.5604113777563509
-0.7530189791543082	-0.24927308074218185	-0.17568016804202644	-0.0268293131587078	0.08440791469347084	0.4238852180055104	-0.9408782155929092	0.8344472165251398	0.273319131467881	-0.4514941287286419	0.5095499490606229	-0.3713345107585616	-0.342784850826129	-0.05170863225167245	0.6217406910376122	-0.8777353874357721	1.310023232485616	0.484949216078648	0.37019644272008406	0.8811507001041692	-0.34708942505503676	0.09449201952388131	-1.2712118320397703	-0.9873178321101423	0.5056845644267329	0.1476412612272366	0.8514413349612997	0.30219608609077997	0.004398279078393075	0.6249081222215562	0.28945461498111474	0.061332699392556554	0.5929681341622606	-0.31917703101130707	-0.32655141354092887	-0.44273763963497254	0.503788828223213	-0.7089667333896253	0.4952803192084331	0.5103021764008002	0.348189169004713	-0.3195557371763627	0.020846802884339703	-0.23593424396241294	-0.6172220384736775	-1.016231673992557	-0.051871694114219935	0.30789289007218157	0.9701767225179093	0.5329619094827922
-0.7404751839974402	-0.2657461772993404	-0.1387660986389574	0.01259193065642596	0.07103736572122174	0.3635200458371746	-0.969949993548265	0.8416628157488892	0.2861956547222228	-0.41684408077898827	0.5360209181096752	-0.39706612272906067	-0.3460336894019402	-0.05924200670561364	0.6674374502158834	-0.9119659682415191	1.3210952242298966	0.477307443421902	0.38677041805154994	0.9408981387633766	-0.4321215299072668	0.04445152507188353	-1.1975811480221936	-0.9710863101083087	0.4787233950058414	0.21114022355225615	0.8153224901060787	0.2896619645696125	-0.017934119588599425	0.6283311978384136	0.260131754954082	0.2208473592929255	0.5984146321391532	-0.2955483153280424	-0.37337441728857723	-0.4823948691232259	0.41226412373653504	-0.7147484756611319	0.5035356117100729	0.5386250988760041	0.3053658704339082	-0.33252133696646363	0.04648049257984461	-0.22052459389611903	-0.6179151448956606	-1.0602484178184526	-0.021027509248909726	0.31517548341821333	1.0063140935079073	0.5461644779021386
-0.761544053360138	-0.26942069897624943	-0.10817050554223247	0.08455051230200403	-0.024858592454863014	0.3358550276386511	-0.9986213140909423	0.8329959280774955	0.3232791209382722	-0.3705295866294661	0.5180080454216701	-0.42225378407069875	-0.31642611378577473	-0.06132817193901313	0.6607503057625227	-0.9585421503969936	1.246865902913829	0.4720846772142468	0.39109014471373116	0.9847705409498492	-0.5406609247436458	0.03365168567835751	-1.1066478987959596	-0.9335931438749201	0.48753999472513804	0.2965257686990922	0.8044790025434148	0.25227775511025874	-0.09749184854769084	0.6179176106726364	0.21541836204011	0.2625483250151097	0.5541332897853719	-0.2641449735640493	-0.38417213358282787	-0.5468350011476507	0.3525394942249364	-0.7011842218706661	0.5198097469358631	0.6308873757742282	0.2470378432807875	-0.3276918124272783	0.030321364494340114	-0.2297976806589142	-0.6243239837698981	-1.076319070526257	0.05628668444450895	0.32952779891737166	0.974647525576233	0.5478064043985212
-0.7851675337469493	-0.30886498155899517	-0.07170054979832087	0.15423864095887635	-0.0864193281868732	0.2721787518599177	-1.033499724530124	0.7384157594599386	0.3345801275922202	-0.2863167961782024	0.49582549081439253	-0.4621940458011277	-0.29490996557298027	-0.07786530442329764	0.6299401572514179	-0.9352820452264895	1.1443031773124053	0.4232950979199847	0.4180774579138237	0.9766191282638411	-0.6303647082374528	0.0261868946994726	-1.0049775012292017	-0.9260513501005752	0.46397493454435557	0.39668661412168216	0.8113249265510947	0.28154598944491516	-0.1595677105906986	0.6541149164296909	0.2011553381576761	0.323602332767919	0.5164943964492409	-0.2283507184682346	-0.3633254065770163	-0.5583660098918972	0.32093636549716253	-0.692006189481617	0.5393404985564789	0.7516817120626751	0.2430750041006847	-0.3241832345751721	0.04141727125488934	-0.2038800920741945	-0.64751430255704	-1.1379748352916397	0.18433643579524078	0.3250215256365613	0.9057397215970017	0.5683699035186061
-0.8134016867371117	-0.3405284616353356	-0.08307095604970727	0.20514380912161506	-0.17129483729978462	0.2364842812686403	-1.0107794871808453	0.7299816769710462	0.32836885800771964	-0.2185819569247141	0.4082289764711097	-0.5081320500210937	-0.2820279307592609	-0.07272949809393657	0.5108723500687311	-0.8799373695003141	1.106417025467044	0.35394201404505804	0.4170200609379278	0.9994028938189086	-0.6607902010737386	-0.030855931642733748	-0.844840822993155	-0.9757300213311625	0.4438037421059399	0.46334592373030914	0.7815274821690833	0.35547927442148736	-0.21706763571254434	0.6330046493431991	0.21644392776873564	0.2938252955768592	0.48391022874234685	-0.18267629869084806	-0.41928233643515805	-0.5877694078617283	0.2856333291699972	-0.654916694356807	0.6078486902220844	0.7850907251433963	0.18327539519083486	-0.3131805256992648	0.031581946419809825	-0.15745616528231582	-0.6876442061782295	-1.178561200416308	0.26289864527707724	0.2888484137716457	0.8368648241642003	0.572191008097622
-0.8166319474955237	-0.32328436659141535	-0.10708050806765557	0.2751906424814373	-0.252063098394646	0.2531422584787634	-0.9933910542403614	0.717727411195016	0.3116724742944729	-0.14596792890275095	0.3719466156432413	-0.5470492450132007	-0.2687435597763127	-0.0669568377314844	0.49917829752311055	-0.8386085449509839	1.1052238690558749	0.34614036079011823	0.36005352112725686	0.9628201624147049	-0.6603694347804094	-0.04737200031898039	-0.7062039417502383	-0.9437878412870415	0.4041995533401779	0.48266369377712515	0.7155833517240241	0.41491402389169957	-0.3238274808134548	0.6311061439547793	0.17683471336440387	0.29825662037911876	0.466506248848752	-0.11986722384571971	-0.4462004876200042	-0.6354187727673396	0.2603751921320145	-0.6777718766067107	0.6339776687415574	0.8048941618210014	0.16651753179056514	-0.2940010970589944	-0.0025456975094182268	-0.10905517583747777	-0.765513275370591	-1.2427777986514195	0.32882565589895985	0.2461362586429591	0.7930751853768154	0.6441496290718891
-0.842839151282792	-0.3264288981974247	-0.10234877858798215	0.3530456845811144	-0.32231931803913855	0.2180008582411022	-0.9730320854208362	0.7398915537162666	0.3256168192706713	-0.08260168005029699	0.311001084173451	-0.5660941103642729	-0.241066573995436	-0.09430058708979079	0.44315151934090313	-0.8112726740180349	1.079819007836261	0.34813691850414386	0.36844913755335507	0.9368717452617872	-0.7114788210780519	-0.02135526146112132	-0.7049953620437642	-0.8501133392972988	0.4130272804946958	0.4909182372329731	0.6707664796547365	0.42258619988072404	-0.3959269060909364	0.6404463147510473	0.15276711738354268	0.31298254801659897	0.4540728971270016	-0.08309108686786583	-0.4761458909442798	-0.646883697367906	0.22808317865643374	-0.6797893711979249	0.6802125469890524	0.8386815073302358	0.15775559620658341	-0.30324533301481604	-0.02177758109502114	-0.09335306088169237	-0.799021936536614	-1.2837818641687062	0.42300728269170235	0.19201750557891706	0.7397860249355624	0.6888145068700618
-0.8474510369018242	-0.3559267291909493	-0.11958916117881077	0.29041611213883134	-0.30391039249954555	0.1439228869082665	-0.8681036620690096	0.7009804138268387	0.30021545057457566	-0.065315694542885	0.26255821499252824	-0.5971300651337806	-0.1632639075960885	-0.14584361901801396	0.45228105798560936	-0.8113159249655763	1.104415521204538	0.34979031786107234	0.35062593147768917	0.8783854825217858	-0.7094616346317697	-0.04297947623174599	-0.7671385042557907	-0.8222284748252632	0.40840904035543	0.5490021963404184	0.6159766699973879	0.4168140079989171	-0.47439273648226277	0.6341587036114706	0.13539658427480863	0.27971766535288983	0.45599206177075835	-0.03870924968107585	-0.5060095147510472	-0.7241684290742263	0.17062887112031386	-0.7248683539707403	0.6515944552714161	0.823163010465921	0.15664219044374242	-0.324166498599046	0.014539714532371368	-0.07307549521031377	-0.8598460176141645	-1.3511158503476342	0.478919415077158	0.11156268831086277	0.7374376941220566	0.7234068907079096
-0.8464709202316042	-0.36950544031780386	-0.19614119709445305	0.15319611343270148	-0.2803888286064699	0.09142825088741145	-0.7655493790923436	0.6855417543556477	0.2882034153249949	-0.05203765835659183	0.25718078074758716	-0.6286066748571725	-0.1421241048439164	-0.1967568210385104	0.445161042776015	-0.7837816085086137	1.0806173606600695	0.3408383042044958	0.3345812324467257	0.8375593811137652	-0.7169968577990211	-0.04220851674131875	-0.8117227494203606	-0.7691222701723749	0.36331525207549825	0.612135552626175	0.5631173046074104	0.4216431807576315	-0.5616495303808794	0.5764302931061205	0.09536294032181185	0.26690593906035087	0.43096815028509194	-0.009068520540624927	-0.5151730506868446	-0.734040590946494	0.12030136061455873	-0.771937652651159	0.6426298134373086	0.802234801703551	0.14839798372787572	-0.35719853376408883	-0.02295626001804206	-0.14651017935163183	-0.8900744009213083	-1.383598600225874	0.5380835639626208	0.004326576245182357	0.7372596996209053	0.7665787541341486
-0.8589492125416994	-0.40340767155570506	-0.23997466696490127	0.07240560400739084	-0.29988997364682934	0.07211365407702916	-0.6581424103970518	0.669804940878796	0.26937010933962535	-0.02750786834022877	0.22638820321820968	-0.6356725385815624	-0.13606619048191587	-0.20513894397405347	0.392745518862442	-0.73638365834985	1.0379161043030338	0.32931520255420554	0.294951380540299	0.8544058805623882	-0.7582151329790765	-0.0038173902846825036	-0.7997820040656943	-0.7824218139203627	0.27590953432085275	0.6503069751944265	0.541061403347198	0.40541991877966366	-0.6293890424276534	0.5930009459377613	0.04697065426481957	0.3194906373033196	0.43793153486236563	0.005626173755250974	-0.506307022995769	-0.752807139095755	0.09085327702672255	-0.7941509998342202	0.6292633714211842	0.7788082355529016	0.15149088443813583	-0.4100160789905333	-0.016462521966613543	-0.20796940115125612	-0.9408835733070209	-1.4086242030402656	0.5451565076505787	-0.05059718971034031	0.7014603686078832	0.8181860514336259
-0.865100415059878	-0.38468097497724063	-0.27302220609095296	-0.03268143932367993	-0.31521532132808605	0.0988021737684121	-0.5521799487974896	0.6496162388242723	0.27277051408024444	-0.0011872660885486135	0.18596297104066536	-0.6640755525293535	-0.17033234070870876	-0.1806481602014903	0.36911099364296635	-0.6642296290703225	1.0452149731554472	0.33256220852402174	0.2477163597831972	0.9274345002358662	-0.7660399340377066	0.06397945352549668	-0.8035522412627125	-0.7403866235711892	0.25375211184983065	0.6591187830084395	0.5228854335257836	0.43361914708265203	-0.6937966382543133	0.5596842735510067	0.00043746411376210936	0.4063293755646768	0.44842814954855054	0.035207109877171336	-0.451987093479444	-0.7214036842875939	0.06140047266363914	-0.8660365273205628	0.5993022449674085	0.7156082893826408	0.16064256015517747	-0.45250513609357024	-0.0015152240194058696	-0.2778113166056714	-0.9522176200277952	-1.455347463306611	0.5641304478917515	-0.1064773769410327	0.6797629884927792	0.8615730101507373
-0.8416782952761072	-0.3731822464346725	-0.31015668745819697	-0.13285543734132116	-0.3594193639056569	0.14202530147950912	-0.4521871630569148	0.6391862943614157	0.274421481556792	0.05099910928653295	0.19393464706759167	-0.6891346437223514	-0.1569637598298758	-0.18755053406014327	0.35064802005275725	-0.6433737677484515	1.0509271313877722	0.2973065868589549	0.19293395143093411	0.9195308845779726	-0.7307072630497146	0.06497578990922959	-0.8615549876007856	-0.7371337660017007	0.3025984646919683	0.6816193004824822	0.544864681070941	0.484367298632256	-0.7587113798669357	0.5632224126747098	0.007989357843556963	0.38988332533359416	0.43353053523039475	0.009368897872977936	-0.4563651176494162	-0.689845134040182	0.0424130650248444	-0.8946974945236305	0.5936977461874582	0.6600596968408509	0.13612549998240545	-0.4540890766911992	0.07934866891016387	-0.2809231430298559	-0.9466296491279811	-1.4686535540153183	0.5706037289626861	-0.16741550364259988	0.6419279388573479	0.863589650162892
-0.802300167224911	-0.3717259159596774	-0.3391611474205058	-0.2145957753246283	-0.39745625076655605	0.1657027765236101	-0.33244181543601414	0.5939703544710105	0.2914657065973984	0.09274672240688799	0.23697837820913836	-0.7000620074665707	-0.15764159751033263	-0.1733653128855664	0.4284437268198891	-0.5672584605087948	1.1385872709447595	0.26581530838387535	0.153824130824129	1.0012373315195704	-0.6247107361538561	-0.0057805374344290115	-0.9127075285223917	-0.7335656784002952	0.36137137033952393	0.6815202328727054	0.585156332408334	0.5444502098857263	-0.8112490477871821	0.603519700044458	-0.04424532142574697	0.32567025930563154	0.4648606946009604	0.023678640558495594	-0.445055574374907	-0.6565683960570784	0.01958834150716385	-0.9587963291550718	0.5725489112246727	0.5784564974422082	0.12727310619470086	-0.41773853654576465	0.1563695281023047	-0.30961329876695143	-0.9203459037524009	-1.488118164681669	0.5552918309425605	-0.22816624373069336	0.5919174670423397	0.8904687752669898
-0.7052261613242548	-0.3111242926802018	-0.39011578791459217	-0.27058729556738925	-0.47370711028607176	0.1706898192206722	-0.27332142947938015	0.5579672372121351	0.3238904009179695	0.1448500635814403	0.25698416990387407	-0.7304693970649506	-0.13442773621136242	-0.17032503729009071	0.4864342335461204	-0.5346434298023924	1.1940471799414478	0.27066631970467353	0.08804941642299546	1.0455819041625989	-0.5561081533797583	-0.01884049805339652	-0.9791801874639507	-0.7338436231596196	0.41498639526634806	0.65433070057716	0.5903614330248667	0.5831828864860027	-0.8339844816721269	0.5786191119198969	-0.10743914817089135	0.31141272059110736	0.43197602720056905	0.01092005449438493	-0.42965705522506203	-0.602948531068336	-0.03159677650169377	-1.0418104822466319	0.5562709416781665	0.45842463291492563	0.07698893045941459	-0.41427299406083895	0.18889672050405726	-0.3330884805634328	-0.8622415467224025	-1.4841824481757493	0.4768718491327095	-0.2938175185343453	0.5474816633432138	0.8731716100662069
-0.6556526364745408	-0.26869767372866316	-0.4240877413978549	-0.326109947116033	-0.5464368186535347	0.16695110545029643	-0.20292387674073406	0.4791116291670878	0.35581123684523336	0.17236288823476492	0.29494538306604967	-0.7426659789431768	-0.14187667329798131	-0.1444879628225731	0.6178677516770481	-0.5328128970520313	1.1872680525204957	0.2617104065213117	0.03367609935976753	1.1099388606731337	-0.5553823963731204	0.02923988411247258	-1.1179765480794028	-0.665182228752586	0.43402094249756706	0.7059685928585918	0.6176581102155376	0.5247203029884434	-0.8373281442538223	0.6069866837086398	-0.19608562678507457	0.2600745984634608	0.392902575688718	0.002910595016208506	-0.4048271017199999	-0.6053289088968269	-0.06294688291620025	-1.1234437491438944	0.5074622117446823	0.36610672335028566	0.07915415342085938	-0.4117016308717825	0.1927202535266173	-0.39787400303953613	-0.8525699972027464	-1.4660107738745585	0.48888047743769814	-0.38266275880728606	0.49557607360418493	0.8869425750912961
-0.6417199383629661	-0.23304898814074776	-0.4382719640675131	-0.3695172465628172	-0.5985583101226443	0.15022621613690026	-0.1335918267608187	0.4223834049302641	0.42044706114200503	0.17392070898202786	0.3279466408527277	-0.7207530102762956	-0.10726536646089449	-0.099101576776755	0.6901680715136503	-0.5022611909606988	1.195832541733658	0.2595552680513534	0.02958518646941908	1.1657030545669915	-0.5026695824468487	0.048004582940951016	-1.1880582264394528	-0.6612130420066276	0.514630667821715	0.7796573313706856	0.6361781780817385	0.4545056818564803	-0.807535091282749	0.5987970842690293	-0.28784046272767144	0.2674846340155853	0.36302962754768875	0.002008089728411469	-0.35229927163041613	-0.5265552609737053	-0.0898673285578043	-1.1858460067175434	0.4672357140592254	0.27230868441484246	0.06707990786652539	-0.447430549046827	0.23221616567768177	-0.4713567814071258	-0.8068505256623342	-1.3861252892493376	0.48646004435317824	-0.41158625737014065	0.4068929309718593	0.8779212255388513
[truncated: 204 more rows]
[truncated: 9 more columns]
