# Supplementary material for: Obesity dysregulates feeding-evoked response dynamics in hypothalamic satiety neurons
Source: Sci Rep. 2025 Oct 14;15:35837. doi: 10.1038/s41598-025-19800-2 (PMC12521569; doi:10.1038/s41598-025-19800-2)
Supplement: Supplementary file 4 — Supplementary Material 4. [file 41598_2025_19800_MOESM4_ESM.zip › Fig 3_1/Fig 3b/NCD to_NCD_1st_MPK118_mean_running_38.csv]

1.30002609055
1.2359955065
1.1910007494500001
1.2213894445
1.2324086285000002
1.1677868435
1.1822825940000001
1.1286865594999997
1.04483111
0.9734757199999999
0.9881891899999999
0.971095815
0.9881350075
0.9584979871499998
0.93762968
0.93679733695
0.9007484834999999
0.86969218185
0.8988388305000001
0.9182787250000001
0.8890792330499998
0.8992567924500001
0.8831649005
0.8702622169499998
0.92235935695
0.9656880703499999
0.9749459190500003
1.010240509
1.0255717954999997
1.0772945175
1.1057407269500001
1.1152294340000004
1.1444502280500006
1.10519112645
1.012293801
0.983382965
0.9620729219999999
0.9249127314999999
0.917111226
0.8739114772499997
0.8354651910500002
0.8280465290000001
0.8292119465499999
0.8625574905000001
0.895850265
0.8421568452500001
0.8349355615
0.803949233
0.7625660875
0.7560617843000002
0.77552827555
0.74695309335
0.75817306605
0.775566779
0.7743061205499999
0.82340931555
0.8213160690000001
0.8386329790000001
0.8366710599999999
0.8289876405000001
0.7977965213999999
0.807951138
0.7739981415
0.73966828985
0.7178571769999998
0.6594497295
0.645527855
0.59779459
0.55165566
0.485853301
0.45707217885
0.42274795579999996
0.40629779195
0.4160817305
0.37952828850000003
0.40242156725000006
0.41972796355
0.4336627495
0.41153686600000017
0.42992150244999994
0.4252404339
0.42655207949999996
0.42997120350000007
0.41957006595
0.41246595500000005
0.4008142615
0.39011927355
0.386818738
0.405282403
0.4174283525
0.419407824
0.43544739695000007
0.47701179800000004
0.5250364645500001
0.5952675192
0.6180271825000002
0.664103901
0.7600773106500002
0.9149382449999999
1.0065794772000005
1.0621929684999998
1.2235847825000001
1.3112989580000003
1.4281316115
1.5698459934500002
1.7461952857249998
1.7938229794999991
1.8558343949999998
1.7777037849999995
1.8714024870000003
1.9040600024999996
1.8869895976499997
1.8678189349999996
1.7904638430000006
1.7413224915
1.7178803115500003
1.7478600260000001
1.7008155805500003
1.6797339219499996
1.5687521974999998
1.464091933
1.3022224285
1.2187263945000002
1.1697338455000001
1.052341859
0.91175706805
0.733594193
0.6708077055
0.5993360955500001
0.5273141719499999
0.50430940135
0.44290748560000004
0.3835171845
0.34047491350000003
0.2952183015
0.3072009499
0.3276909078
0.344136925
0.3609838967
0.39240800234999995
0.43001519899999996
0.44684075500000003
0.49481738799999997
0.4902647164
0.48841150645000003
0.47264815855000003
0.4836626495
0.495940991
0.49476462750000005
0.4680344914000001
0.46675428850000006
0.4249230390000001
0.3827461435000001
0.36430274735000007
0.35915711905000003
0.3792090211
0.3677889765000001
0.342607596
0.35987123955000005
0.39206650185
0.43151903990000007
0.5199072499999998
0.5869089525000002
0.6775816735
0.6869509265000001
0.6943835950000001
0.7854880145
0.8272655068499999
0.84393502295
0.9057128219999999
0.9175153844999999
0.9561784815000001
1.0371294325
1.0292958920000002
1.0692852495499996
1.1382254710000002
1.1432051992
1.2783750335000001
1.3993719985
1.4522257044500002
1.5453770294999998
1.6683867300000004
1.7944666985499995
1.9252769085
2.1213260800000002
2.247064457999999
2.3569560785000006
2.43119404995
2.459641201
2.5390768500000003
2.6111486549999996
2.6297226415
2.6446152694999996
2.769057183000001
2.8339086444999992
2.8885012774500005
2.9156218800000007
2.8898938599999995
2.8785436004999996
2.9558755460000006
2.9567489725
2.9878518898500004
3.0013956700000013
2.969035775000001
3.054600540900001
3.1163491325000003
3.17043845385
3.272480019999999
3.29325561685
3.2023736375000014
3.2999896329499996
3.3268327943499996
3.2808066469999995
3.238767095
3.123223725
3.030876880500001
2.9484789625000003
2.8382275065000004
2.8342747665
2.86635006605
2.832869142
2.879938271349999
2.954932536
3.077189066
3.0937607918499994
3.112522765
3.1791279255499996
3.2460084655
3.2003030804999995
3.1516468669999997
3.07099411635
3.0255360585
2.9940272200000004
2.9654810910499996
2.9383433645499992
2.9080264605
2.908941271499999
2.8707078505000005
2.9172407720000004
2.906060995
2.898007348
2.8351078299499997
2.7520894360000003
2.669630578
2.694604151499999
2.6498621179999997
2.5441176970000003
2.5514146039500005
2.529922218
2.4897985500000006
2.4789892099999995
2.42492786255
2.4806306974999996
2.464305015549999
2.4013130105
2.357753991
2.3957918159999996
2.3593075479999994
2.282660295
2.2776696650000003
2.2174971450000003
2.240637341
2.15428145
2.125609515
2.12439553
2.0849691515
1.9662685160000002
1.8467518795
1.8692589064999996
1.8276765080000004
1.815066625
1.793908763
1.8318638010000001
1.798374705
1.7973902030000004
1.8131073054999995
1.8860360065
2.0053827985000003
2.0361311229999997
2.03913045235
2.07186203555
2.0603702775
1.9977069359999997
1.9638261120500005
1.95379637805
1.981975798
1.9721271093500004
1.90710842835
1.8372747800000002
1.837123793
1.7996562245
1.828148943
1.827613742235
1.8502001909999997
1.8068339850000004
1.75233988465
1.7462328599999999
1.7672840555
1.7444342710999998
1.6895037805000002
1.7081715765000003
1.6517938905
1.6846625725
1.6647988255000006
1.6716059249999997
1.7379678650000003
1.71942741105
1.6629395500000002
1.6950032004999998
1.776566328
1.733956692
1.7406075824499996
1.7247445704999997
1.733284035
1.7903976199999998
1.8387914200000002
1.8950383249999998
1.9234832805
1.985894014
1.9923928983500006
2.045956716
2.0431426354999997
2.0334577860000005
2.01592112895
1.9186338579999997
1.844197922
1.79405851605
1.76964203685
1.6968425230000002
1.6689489950000003
1.6967127248500002
1.7071118204499995
1.68092441205
1.648135636
1.64902013695
1.6349864124999995
1.6355216269500001
1.689302
1.6885662749999995
1.6315680499999998
1.546477665
1.5083764984999997
1.502151568
1.53460276735
1.5072331811000002
1.5082461509999998
1.4627793274499998
1.3784118785000001
1.40533494
1.3936060945000002
1.3991734550000001
1.3910287285000003
1.352175028
1.360123425
1.37773743455
1.3970053030499998
1.398641511
1.4100303049999998
1.40557985
1.4263958950000002
1.4147631399999998
1.417448968
1.4486021555000002
1.5144596624999997
1.5634826945
1.6187337664999997
1.7616555354999999
1.835056725
1.8307692599999998
1.8933893504999997
1.9725858655499997
2.026304705
2.0614650639999996
2.058770719
2.0042633369499994
1.9873244315000005
1.9184683550000003
1.8020473499999998
1.7640120085
1.7224493390500004
1.6161259055
1.5101254575
1.4458560345000002
1.3896957399999998
1.3672176165
1.2859795
1.1928221568500001
1.2321987130000003
1.1864897454999999
1.140023363
1.1555722968499997
1.1739188005500003
1.1847630455
1.1451163100000001
1.1110960280000002
1.1181668675
1.1547776770500002
1.1806036880000002
1.23360029
1.2995473629999998
1.3440936639999999
1.3721868805
1.41300787185
1.4565595980000001
1.49919693
1.5164697165
1.5246029545
1.54527401935
1.4782785285
1.40003047185
1.2985825699999995
1.182908753
1.0887951334500001
0.980812369
0.9294888349999999
0.8895305638
0.8531498375
0.79410736
0.8122384840000001
0.8080452465000001
0.8164941609999999
0.8238339718499998
0.8101332514999999
0.82721333605
0.7945217465000002
0.7776887405499999
0.7263449995499999
0.6996697265
0.68398749345
0.6661034070999999
0.6679767474500001
0.6799087800000001
0.7005531150000002
0.7081941630499998
0.74147019005
0.7735061744999999
0.792888664
0.771361608
0.7475983490499999
0.7418668355
0.6955598389999998
0.6927108715000001
0.7054458465000001
0.742635054
0.7807529
0.8394654000000001
0.83461216
0.8585049054999999
0.9266463355499999
0.9602214
1.020019285
1.011553551
0.974509713
0.8955592250000002
0.8412343244999999
0.75658746955
0.7121752025500001
0.7193007949999999
0.68412847555
0.638240521
0.6336660455500001
0.642421698
0.6459436000000001
0.6681725999999999
0.66780038555
0.628820402
0.636051511
0.60610331105
0.558471356
0.5639214495000001
0.5309192229999999
0.5045382249999999
0.48589677805
0.4832363644999999
0.460000423
0.497711135
0.5031417750000001
0.4925713805
0.4859861180499999
0.48252773085000006
0.5047142765
0.54542882185
0.617920393
0.6161844430000001
0.644110485
0.65935779
0.649691463
0.6595842115000001
0.69814793
0.6926217450000001
0.6949533755000001
0.6859988514999998
0.7263098080000001
0.8004419940000002
0.8807863804999998
0.8662638450000001
0.8989272315000001
0.9487419530000002
0.9076010200000001
0.9207021950000002
0.9251686000000001
0.9157230500000001
0.84416735
0.78807386
0.7664673045000001
0.78175086945
0.8330598850000002
0.80596294
0.8159798624999999
0.8004894525000001
0.8003913604999997
0.8127386130500002
0.824606255
0.88030408555
0.8681151055
0.8430497225
0.7962783805
0.8052006925000003
0.7677323974999999
0.7426254485499999
0.6952140800000001
0.69245833845
0.6998934074999998
0.66959207185
0.669548274
0.69283780945
0.7093152400000001
0.7450246725000003
0.8327989359999999
0.865865815
0.913795637
0.8996264760000001
0.93014687285
0.97644510345
0.9975664754999999
1.024107525
1.0217881805500002
1.02801812
1.0138850650000002
1.051519035
1.0329263475
1.041432594
0.9698099850000002
0.9571427829799999
0.94066404105
0.9350411355499999
0.9549593630000001
0.96087394785
0.94436935
0.943789625
0.97912609
0.9937867299999998
1.0280151265000002
1.0415781444999999
1.02474180095
1.0107724078499998
0.98463083345
0.9584069993499998
0.9630367699999999
0.9462602224999997
0.92829048385
0.93699016
0.8856696704999999
0.90897097985
0.9449475494999999
0.9701365825000001
0.97733380795
1.0181576875
1.0350520975
1.0680284549999999
1.08659114
1.086429425
1.0711697470500001
0.9915178119500002
1.0112470855499998
1.0115284310000001
1.02281346
1.03001588
0.987352625
0.9741889365
0.9513141924999999
0.9211912638500002
0.9484393964999999
1.0120168434999999
1.0454066305
1.0623070894999997
1.064125705
1.0646585924999998
1.140878559
1.1434477480000003
1.101716595
1.0561407805000003
1.0243377224999999
0.9979009925
0.9299821240000001
0.9317970293500002
0.913749503
0.8992198200000002
0.94268525
0.963855355
0.9877454999999999
