# Supplementary material for: Obesity dysregulates feeding-evoked response dynamics in hypothalamic satiety neurons
Source: Sci Rep. 2025 Oct 14;15:35837. doi: 10.1038/s41598-025-19800-2 (PMC12521569; doi:10.1038/s41598-025-19800-2)
Supplement: Supplementary file 4 — Supplementary Material 4. [file 41598_2025_19800_MOESM4_ESM.zip › Fig 3_1/Fig 3b/NCD to_NCD_1st_MPK118_mean_running_39.csv]

0.9486044182758617
0.9602652713448276
1.0049820813448276
1.0248042279310345
1.0105489862068966
1.0043843220000002
0.9826941721034486
0.9897279268965518
0.9586645258620689
0.9034294672758619
0.8979603976551724
0.8935053186206896
0.8645640127586207
0.8575413768965517
0.8926770493103448
0.911960196896552
0.9712778606551724
1.0030500362068968
1.035377068275862
1.0645938724827588
1.1262513596896553
1.1637937444827586
1.1731326085172413
1.1988764772413794
1.1570916772413795
1.1735299509999997
1.1754045352068967
1.1800353237931036
1.1624310440689654
1.2104981723793105
1.2011627358620691
1.190712958275862
1.2478840221034484
1.2691554561724139
1.3507255737931034
1.3796467893103448
1.396387662758621
1.4373868231034483
1.4852008700689654
1.499390534137931
1.5638226837241378
1.619335894137931
1.5758203007241378
1.6001114906896552
1.6042534520689653
1.6203737237931037
1.6611237662068963
1.6457276117241377
1.676695297241379
1.664199191413793
1.6845792759999996
1.7382721693103447
1.7887948251724137
1.8400351416551721
1.9106614462068967
1.9116031303448275
1.9153199785862067
1.961736426551724
1.9653281544482755
2.0081337903448278
2.0217739399655166
1.9976418220689656
2.0151767479655174
1.9889407913793102
1.9930386403448277
1.9830496465517244
1.9673510836896553
1.9591403934137932
1.9158604919999997
1.8796802844827587
1.8838498724137929
1.9038898844827588
1.8811335434137935
1.8737074023793105
1.8081850751724136
1.8046049331034488
1.845028506586207
1.8932892296551724
1.9832290309999998
2.0423036279310347
2.0970332555172413
2.1577641705862067
2.2268301141379307
2.277400072413793
2.338022015517242
2.3676174517241377
2.3531736544827586
2.360428044172414
2.389211475517241
2.4006331786206894
2.34298119
2.3337090331034474
2.3572975893793107
2.3624371944827582
2.3877697986896553
2.4150156893448274
2.442382755551724
2.477475443793103
2.526774922275862
2.5840673975862067
2.616456297931034
2.6773955175862065
2.6678188845517243
2.7082263451724136
2.7913355865517233
2.778118905862069
2.7628358758620704
2.784164117241379
2.7182285034482763
2.55956051724138
2.505653665517241
2.312434820689655
2.2431257517241376
2.111989523793103
1.9240828017241378
1.7849195727586205
1.704457506
1.5177021358275864
1.321648845862069
1.2266542437931032
1.0517550279655175
0.940404134137931
0.7460860162068964
0.6071021054827586
0.5181878500344828
0.4092061582068964
0.31026528479310345
0.2882506644827586
0.27815762896551727
0.2315183441724138
0.2228732451724138
0.2209466317586207
0.19912995134482758
0.19383927100000004
0.20548082779310345
0.22106768262068965
0.23565567479310345
0.22504905920689658
0.21429057827586215
0.2095087413793104
0.18536865755172408
0.137880571
0.12585653544827588
0.14126477210344826
0.12503748493103448
0.11815414137931034
0.11768447827586205
0.13555884562068962
0.14250726310344825
0.13963691010344828
0.14728306206896552
0.19790174206896555
0.2339541796896552
0.21476544793103458
0.22699744093103458
0.2487475710344829
0.26900068375862074
0.2557598927586207
0.2980594034482759
0.3231812662068966
0.3118435725172414
0.3021990566896551
0.3007693269310344
0.4084975645172414
0.4972214467931034
0.5230253008965517
0.5805791533448275
0.6190567665517241
0.6821677058620689
0.7856346410689654
0.889810134724138
0.9870325679310347
1.0532143193103445
1.1038641962413793
1.1799783537931026
1.2798769243793098
1.3681186522758628
1.5391024744827588
1.6046706659999992
1.7004221163793105
1.8134000507241386
1.9392474683448273
2.0613078479310345
2.1299542641379317
2.2238705772413794
2.4467395596206902
2.5045896517241384
2.530776409310345
2.6520002818275867
2.693898800344827
2.7337394003103443
2.827174050931035
2.8936996102413777
2.973089673793103
3.0698106622413794
3.009649279310344
3.056621826586208
3.109427298275861
3.151952660689654
3.1665330510344822
3.2203517171034486
3.2352347806551727
3.2584799565517235
3.287734533793103
3.2030434344482757
3.1518613932758623
3.119546132034483
3.0695626196551715
2.9393809759999994
2.8161485186206896
2.6912922917241384
2.5475112768275854
2.394185951724138
2.263163175517241
2.30609922862069
2.2721339833103453
2.2209893965172416
2.1863587403448266
2.190278840689655
2.2259797479310346
2.2188418812758623
2.1958111954827584
2.170790371758621
2.139593066172414
2.0114493935517244
1.9332832769999997
1.8553069972413794
1.739491950689655
1.6741521543448283
1.5908984306206897
1.5475771055172414
1.5610778067931035
1.5408103681724132
1.515756367586207
1.4869067037931036
1.4719766474482754
1.3867055520689655
1.3376293610344825
1.282585708620689
1.253912195172414
1.1890620523103448
1.1355180782758623
1.1332107496551724
1.0893099348275859
1.0613066585172413
1.0386509560689654
1.0674620644827588
1.0343123133793104
1.034737336758621
1.046196647103448
1.0367882358965517
0.9983509583448276
0.9535954420689653
0.9462415047931032
0.938391878275862
0.9298142882758621
0.8814672551034485
0.8586190771724141
0.835406472448276
0.7606778368965518
0.7276784796896552
0.6855983151724137
0.6220266557241378
0.5988791144827588
0.5538806862068966
0.49145105162068964
0.4632045219655172
0.4180510079310345
0.39064222724137926
0.3993731052068965
0.4223083424137931
0.45461512413793104
0.47946147724137933
0.4599791958965517
0.44360463589655175
0.4701869527586206
0.4796923637931035
0.488794155862069
0.4647982537586207
0.4455237393103448
0.4349161931034483
0.4003435450689655
0.39078937624137927
0.395674754137931
0.3977357875172414
0.38615992896551715
0.36864723448275866
0.3581072352068965
0.37216036175862083
0.38017494999999996
0.38913376762068963
0.40747801148275864
0.37681627793103445
0.3491307982758621
0.34420033520689647
0.3240419699655174
0.3038304148620689
0.3421057541724137
0.35798260579310354
0.3644315706551724
0.35423979551724133
0.3473410661034483
0.3401534176206896
0.33276480724137947
0.3296673886206896
0.35013650693103454
0.36877527482758626
0.3672381624137931
0.3641262451724138
0.37431311168965525
0.4076094265517241
0.4063014668965518
0.41845554931034473
0.4382734750689656
0.4528365931379312
0.48450644668965515
0.49344009724137916
0.5061967065517241
0.5247906017241379
0.5416929486206897
0.5315111536206897
0.532294950724138
0.546532330724138
0.5391128478275862
0.5189281841379311
0.5148080182413793
0.5083241588965518
0.501829859275862
0.4936440385517242
0.47842689831034474
0.47207709251724145
0.4623070527586208
0.46399604000000005
0.45523296103448274
0.4739604083448276
0.48745767944827595
0.5305939337931034
0.5476273072758622
0.5457903644827587
0.5604968493103448
0.5590195224137932
0.5662922886206896
0.5474667779655173
0.5512654124482759
0.5507480174827586
0.5505141400344826
0.5319463341724137
0.5090892320689655
0.4896599427931033
0.4846295565517242
0.49218913931034497
0.4918177434827586
0.54263574
0.5804462241724138
0.5650086855517241
0.5754466848275861
0.552579747862069
0.5139996930689656
0.5277305662068966
0.5348126897586206
0.5146459582758621
0.5303175838275862
0.4781473337931034
0.404733084137931
0.41343587396551723
0.3629217520689655
0.373431421
0.4286841093448276
0.45732527127586214
0.4549604717586207
0.4617606802413793
0.4470137068965517
0.4535591279310344
0.4973695572068966
0.5004310068965517
0.5256773924137931
0.5511583379310344
0.5770985582758621
0.5768747575862069
0.6066483828965518
0.6600642448275862
0.6818865703793102
0.7235876013793103
0.7515423481724138
0.772856185172414
0.8112603895172413
0.8155970575862068
0.8091674513448276
0.8448420810344828
0.8291494658965517
0.8069409589655172
0.7957608492413794
0.7780743726551724
0.7718734641379312
0.764462674862069
0.7397612527586206
0.7284849389655172
0.7188334679999999
0.698321039310345
0.7185155241379311
0.7164865351724138
0.7086419637931035
0.6863900244482759
0.6552897511034482
0.6167930023793103
0.6027983034482758
0.626726991724138
0.6113597985172414
0.580955058275862
0.5754637121034483
0.584067793137931
0.616922576137931
0.6501723767931035
0.6574297279310344
0.663711411724138
0.7009868503448274
0.6880077978275863
0.6738486206896552
0.6870594834482758
0.6522929606896551
0.6178163913793103
0.5578516923103447
0.5172475868965517
0.47639384827586206
0.4557720210344828
0.4108661931034483
0.4168885451034482
0.4062931124137932
0.40283919517241384
0.4353673874482759
0.4553410564482758
0.46770425234482754
0.47707260027586196
0.4964439024137931
0.5249916117586206
0.5309415909310344
0.5020471603448275
0.515610311724138
0.5137198934137931
0.4919348312068965
0.4706974531034483
0.4841853669310344
0.5197308806551725
0.5820885862068966
0.603850985862069
0.6469740141379309
0.6811999041724137
0.6804912444827586
0.6899300954482758
0.6902325834827586
0.7171221837586208
0.7369957610344828
0.720786538275862
0.6730382086551724
0.6317148824482759
0.604444858275862
0.5814495510344827
0.5591395057586207
0.5544720262068964
0.5415507710689655
0.5069546237586207
0.4931191055172414
0.5019352633793104
0.504469458137931
0.5153011872413792
0.5252560396551724
0.5235244472413793
0.5056960410344827
0.5085008306206897
0.48718966206896563
0.49446327651724137
0.5127672603448277
0.5099095379310344
0.5049625195517242
0.4968091317586207
0.49023338655172405
0.4821860820689656
0.4937712786206897
0.4945077086206897
0.5353495486551725
0.5566817772758621
0.5410912265862068
0.5302856279310345
0.5256623478275861
0.5561440983103447
0.5634011786206896
0.5950637365517243
0.6132966631034484
0.5914503089655172
0.5716609182758622
0.5408405172413794
0.5191007596551723
0.5289675851724138
0.528331694137931
0.5326139020689655
0.5357030124137931
0.5227298245172414
0.4975488813793103
0.4955301606896551
0.49968048024137934
0.5315291300000001
0.5262753148275863
0.48641290072413795
0.4688831403448275
0.4559847957586208
0.4733158751724137
0.47900063313793106
0.487164676862069
0.47388999896551737
0.4501386148275863
0.42362636482758625
0.42077924620689655
0.4670333664482759
0.46825957651724137
0.4597683136551724
0.4581672634482759
0.4818990310344827
0.527541675862069
0.5506205344827586
0.5689419948275862
0.6447071920689654
0.6674021123448276
0.6724529464482758
0.7375880071034483
0.7694691563793105
0.7907627864827587
0.7820594758965518
0.7704957451724136
0.7958411813448277
0.8084280788965517
0.7591086482758623
0.7701107289655174
0.7308697106896552
0.6849626186206895
0.668166463137931
0.637352874862069
0.6374160708965516
0.634294894862069
0.6272865623103446
0.5908715653448277
0.5978640510344826
0.5967998195517241
0.5977269134482759
0.5756280440344829
0.5415454006896552
0.5499751037931034
0.5447423762413792
0.5646642537931034
0.5828587779310345
0.6122526710344827
0.6321803065517242
0.6370208310689655
0.657561094137931
0.6791984662068965
0.7422167989655173
0.7287447142758621
0.7141871365517241
0.6405738565862069
0.5906788341379312
0.5396478276206896
0.49745454413793094
0.4522328682068965
0.43744215965517247
0.4002447113793103
0.3618747167586206
0.3519380021034484
0.37478794300000007
0.4313618555172414
0.4463115610000001
0.45204166
0.46471130689655166
0.5213508772068967
0.569944808413793
0.6385757955172415
0.6776695775517242
0.7342007221034481
0.8031770193103448
0.8702206561724138
0.9766876750689655
1.041645128172414
1.1030102231034482
1.1207260593103447
1.0846066413793103
1.077397046206897
1.0521994391724137
0.9803098668965518
0.9324370089999999
0.9106615702413793
0.8949718523103447
0.9102064034827584
0.9000627134482757
0.8781306275862067
0.8773137241379311
0.8594698775862071
0.8728262502068966
0.9409596299999999
0.9638358293103446
0.9514916503103447
0.9702838996896553
0.9775015138275864
0.9485089655172417
