# Supplementary material for: Obesity dysregulates feeding-evoked response dynamics in hypothalamic satiety neurons
Source: Sci Rep. 2025 Oct 14;15:35837. doi: 10.1038/s41598-025-19800-2 (PMC12521569; doi:10.1038/s41598-025-19800-2)
Supplement: Supplementary file 4 — Supplementary Material 4. [file 41598_2025_19800_MOESM4_ESM.zip › Fig 3_1/Fig 3b/NCD to_NCD_1st_MPK118_mean_running_40.csv]

2.472056645762711
2.498002597525424
2.5828657216949145
2.6649894664745766
2.74722983420339
2.758083405016949
2.743498198983051
2.741736195254237
2.770850018644068
2.7682664
2.771260655254237
2.7986727508813556
2.783235317864406
2.793478556610169
2.818869178508474
2.866257389830509
2.841947018644068
2.817522105762712
2.8639281454237295
2.940886610508475
2.9558831176271188
2.982735679661017
3.0258346213898295
3.033223810169492
2.9956757271186443
2.9992927247457635
3.097215017627119
3.1882171266779666
3.1870263488135597
3.182587234949152
3.244680161694915
3.296254233254238
3.241618180000001
3.2083090440677964
3.2410549996610167
3.2251725535593216
3.161393300711864
3.118995575389831
3.1186221563050847
3.089132601355932
3.0706734583050843
3.045213392881356
3.107092009050847
3.220536061016949
3.251284396949153
3.246738627457627
3.301039579559322
3.354097400372882
3.34141521559322
3.2849213518644076
3.273482118644068
3.3460265562711866
3.386680385084746
3.335519253254237
3.3479169966101687
3.4240355606440676
3.4366711111864405
3.362240398542373
3.3319538664406783
3.393527282033898
3.3979286227118646
3.367166453559322
3.3343461766101687
3.325747769830509
3.3217638529152542
3.2776938959322033
3.2691086104067795
3.3540389925423724
3.3588201202033896
3.329666374949153
3.288024724745763
3.1989548508474583
3.1529708314915252
3.1366270271186445
3.0100440176271195
2.954539713559321
2.8399587535932205
2.7765709911864405
2.7558850271186435
2.7358230901694913
2.6649311810169487
2.65394483640678
2.6178403986440673
2.577848002067797
2.66727954640678
2.7320347322033904
2.779204537966102
2.8045412464745767
2.8540241362711862
2.929018333898305
2.964317454237288
2.975662801694915
2.976390222000001
2.959105335966102
2.8754857803728817
2.7790771609491522
2.7970986233898305
2.845211585457627
2.8795078434237285
2.8456775471186435
2.910601446474576
3.080148612101696
3.235160630847456
3.393657091050849
3.5556972020338984
3.775478922033899
4.002990810169492
4.16238247457627
4.3063900677966105
4.4211845762711866
4.376907898305087
4.212819389830508
3.990425932203391
3.7525319661016954
3.4951732203389843
3.1015147152542375
2.573195345762713
2.061985713220339
1.498717809152542
1.0722794111864409
0.7949648434237289
0.5813460411525424
0.42561522454237294
0.3005415081355932
0.2230521105084746
0.15155627457627116
0.12733055586440678
0.12200866606779658
0.10643294294915254
0.08576222403389833
0.06600027586440678
0.05189345708474575
0.04940963488135594
0.04872738640677966
0.051387741389830495
0.09409992742372883
0.11768753559322032
0.10857195488135592
0.1260989020338983
0.13302611596610167
0.1267495285084746
0.10571674711864408
0.13250536101694915
0.1467352051525424
0.16521837494915254
0.15843789969491529
0.17369862952542375
0.23291164989830512
0.2611112942711865
0.319785558
0.3893340478305085
0.4730854189830509
0.5454608715254238
0.6144925115254237
0.6643501478305085
0.7127925308813561
0.7963896844067794
0.8383802573220339
0.947730641016949
0.9985917888474577
1.0293329372881355
1.0894711820338983
1.0945638627118643
1.108357208474576
1.147010626101695
1.178825307118644
1.1565796230508478
1.110141408474576
1.08401103220339
1.1105842196610174
1.1269032725762709
1.1108550484745763
1.0970595366101694
1.090423930847458
1.07152073759322
1.0758069468474576
1.1183866982033897
1.19381303020339
1.1727643195593223
1.1562873720677966
1.1886650830508476
1.2310599752542373
1.2928511420338986
1.3140165444067797
1.383618156508475
1.4725266731525426
1.4718271793220343
1.4651384146101696
1.5298283096271188
1.520779705762712
1.576858779288136
1.5616283488135592
1.5896782907457623
1.7040826707118648
1.7240916152542372
1.7631389953898304
1.8146065293898308
1.8977344403389829
1.8955208888474577
1.9893764498305084
1.956715221694915
2.000702356847457
1.997158911220339
1.9486797138983054
1.971355310508475
1.9887493266779666
2.0336133827118643
2.060088386440678
2.119340590135594
2.122853922738983
2.142312756949153
2.1872013257627114
2.2325186983050846
2.2597476285084745
2.199801233898305
2.18917020779661
2.160166888915254
2.1352791627118646
2.0547807881355933
2.047196378711864
2.033991170847458
1.9519037515593225
1.8966463158644067
1.8920672989830514
1.916682209864407
1.911262171932203
1.9006224759322032
1.8938415901694918
1.9281797291864404
1.928571776610169
1.926284177220339
1.9135023715593218
1.8799246180338984
1.8245778501694918
1.795326856677966
1.7510906826440678
1.6988100735593226
1.6773675880000003
1.6765083071186442
1.6473838532203389
1.6314612423728811
1.6196653183050846
1.5677466111525424
1.6003123495254237
1.6170080728813558
1.5915763142711863
1.5962297620338985
1.5882831647796614
1.5693710799661018
1.5370716657627121
1.5281746610169489
1.490432866474576
1.4706361477966101
1.423253191220339
1.3937823837288137
1.3974999379322035
1.3811065724406777
1.3541017050508477
1.2910665654237288
1.2958201586440676
1.2553141688135592
1.2321930461016952
1.237343092542373
1.217832454576271
1.1863323613559322
1.1342067508474578
1.1056761088135594
1.0855194512203392
1.1046553833898305
1.0721364918644067
1.0349079443050848
1.0372121383050847
1.036345280677966
1.0049121993220338
0.9596859430847458
0.9107172753220341
0.8738691227118645
0.837419571220339
0.7807128450847458
0.7229270657288135
0.6906102274915255
0.6557777416949152
0.5945107172881355
0.5378997966101695
0.5143501355593221
0.5135703328813559
0.48269653623728814
0.44970171189830505
0.44155423250847453
0.4541097633898305
0.4551642928813559
0.4167442243050848
0.4077111030508475
0.4039680329491525
0.41319234833898294
0.42454986169491515
0.44349554067796604
0.47590687220338995
0.5021222450847458
0.49898348715254237
0.49098657962711867
0.54320982
0.5606569647118643
0.5813892701694915
0.5927963714915254
0.6181774986440678
0.6384878698305084
0.628072720338983
0.6084776918305085
0.6173328439661018
0.6297632708474576
0.6116354390169491
0.6078093934576271
0.6103954866779661
0.5913695576271185
0.5642589056610168
0.547676712576271
0.5355521722033898
0.5457244440677966
0.559984409118644
0.552061853220339
0.5455556106779661
0.5410763006440679
0.5281355966101695
0.5217596735932203
0.4749273213559322
0.4378315389830509
0.4143099484745762
0.3806553966101695
0.34076747020338993
0.3426209989830509
0.3443519806779661
0.33683868813559326
0.35318691355932197
0.354719510881356
0.3944732216949153
0.438819753220339
0.44698472101694914
0.4486214338644068
0.46131364240677974
0.4377040993220339
0.4322594938983052
0.427533251220339
0.41093323050847447
0.3950034863389831
0.39491531759322035
0.3898495772881355
0.37347568067796605
0.3908011010847458
0.39794673694915256
0.384080820338983
0.38644416033898304
0.41516661220338985
0.41182391728813555
0.4337184355932203
0.4356571549491526
0.41919884949152547
0.43967436135593224
0.43662306847457616
0.42787595389830513
0.4385232473898305
0.4422833684745762
0.41540051423728813
0.42038656779661016
0.4157885575254237
0.4164307037288135
0.4282387820338983
0.41083965423728813
0.3819902741355932
0.37436316766101696
0.3672274077966101
0.3661096345762712
0.36304560979661027
0.34706871630508473
0.34536207457627116
0.3577715220338983
0.3640912169491526
0.35161210542372884
0.3680689338983051
0.3823679152542373
0.39602901827118653
0.38410854237288133
0.3882734305084746
0.42079998745762714
0.4313253732203391
0.4377429152542373
0.4410816851186441
0.4786902111864407
0.4947621406779661
0.49428119118644076
0.4924687959661017
0.5054896155932203
0.527738427457627
0.5116935149491526
0.5331728891525424
0.5563986077966102
0.5780650352542372
0.5372766854237288
0.5394117254237288
0.5695577637288136
0.5695844684745763
0.5466446403389832
0.5386197510847457
0.5386397318983049
0.5210392759661017
0.49117096376271185
0.46312953491525427
0.5102057122033897
0.5019873817288135
0.4716417925423729
0.4915007829830509
0.5245910806779661
0.5191471749152543
0.5305037358305085
0.5491986955932204
0.575884885559322
0.5979801552542373
0.604267338
0.6498026302033898
0.659701238
0.6759877152542374
0.6976208711864406
0.7148237840677965
0.7225485430847458
0.747144139898305
0.7490062104406779
0.7659514688813559
0.7886790355932204
0.7900114125084745
0.8257474436949153
0.8211124867457628
0.8315790461016949
0.8465163559322033
0.8751949352881356
0.8577404308474578
0.8543193368474578
0.8357507118305085
0.8170022955932202
0.8398107355932203
0.8207593776271186
0.8024865393220338
0.804190530881356
0.8460810084406779
0.8535586610169491
0.8840583857627118
0.918679053220339
0.92823253220339
0.9524172347796609
0.9474726507457627
0.9572325461016948
0.9882652583050846
1.0081983684745761
0.9993953050847456
1.009233580305085
1.0263995596949151
1.0587832481355934
1.0803182403050848
1.0879495749152543
1.1142400029491528
1.1299875010169491
1.1213832163050848
1.1079799613559322
1.1056303159322034
1.0873683236949152
1.0694599233898305
1.0755282918644067
1.0612610369491526
1.0887695769491526
1.1058372806779657
1.1376627091525424
1.1635763372203392
1.1795379135593218
1.2232296277288135
1.2694276317966102
1.321302775966102
1.33969499620339
1.371813944440678
1.368856926101695
1.346868076576271
1.341162947016949
1.3066976007118638
1.2948708033898304
1.2602641382033901
1.227427323050847
1.226158541016949
1.220734878338983
1.187500868135593
1.1549229650847457
1.1731909841016945
1.1740817522033895
1.1491479416610169
1.1395686978644073
1.118099538983051
1.1086031966101695
1.1211165501355935
1.101353081355932
1.0952893145084743
1.118675170915255
1.070510546
1.0547994393220337
1.0735760768813558
1.1197419650847458
1.1684046508474575
1.1949681984406775
1.1521822884745758
1.1544851705084744
1.1649237742033893
1.1566416203389827
1.2069215266779658
1.2152424081355935
1.2230914176271186
1.162870236847458
1.1577100223728816
1.1578650574237288
1.159012680881356
1.1450358620338985
1.139992373152542
1.159474841762712
1.1529803484745762
1.143878142949152
1.1877632247457626
1.250217825084746
1.266693153559322
1.2955447810508476
1.3488755427118644
1.3801962094915252
1.4081161701694915
1.4141196888135596
1.435749465118644
1.4738206044406776
1.488850839661017
1.4953683207118644
1.5157700573220343
1.5444097430508472
1.574564987016949
1.5960634319322033
1.6212827986440677
1.6722616067796612
1.7025288816949153
1.6775354822033899
1.6618408145084744
1.675123733254237
1.6926114082372883
1.7040868820338981
1.7238585112203386
1.7452146505084747
1.7833835359322032
1.7533443372881359
1.7702562226101692
1.8012416074576267
1.8228870329152544
1.828781061694915
1.8365577162711864
1.8565965810169494
1.8399198514915258
1.847955706440678
1.8134321351864404
1.8213341583423732
1.8144191606779663
1.78632392420339
1.755685303389831
1.7736301145762716
1.8009073013559318
1.7996808196271188
1.7915673280677966
1.7868332166101693
1.8081987383050848
1.828315105423729
1.8345424821694913
1.857172580677966
1.8865248837627118
1.8588508352542372
1.834350679559322
1.814771356983051
1.8238914742033898
1.8790876813559323
1.9386750517966105
1.9076130726101697
1.9338857545762718
1.9584878708474573
2.003852249966102
2.0330079671186447
2.0701484169830517
2.078789374881356
2.0944752429830507
2.068800023694915
2.0580615409152543
2.080061270542372
2.1071984016949155
2.0853270406779663
2.0778618637288138
2.087110611762712
2.105304852779661
2.099356090474576
2.0935029342372884
2.107923871322033
2.1489739403389834
2.1825900485084744
2.1992482795593227
2.288156046644068
2.33108779661017
