# Supplementary material for: Obesity dysregulates feeding-evoked response dynamics in hypothalamic satiety neurons
Source: Sci Rep. 2025 Oct 14;15:35837. doi: 10.1038/s41598-025-19800-2 (PMC12521569; doi:10.1038/s41598-025-19800-2)
Supplement: Supplementary file 4 — Supplementary Material 4. [file 41598_2025_19800_MOESM4_ESM.zip › Fig 3_1/Fig 3b/NCD to_NCD_1st_MPK118_mean_running_41.csv]

1.065219695510204
1.0677120571428573
1.1096117142857147
1.1488120816326532
1.1750625306122446
1.1397211265306122
1.1872458384081632
1.220032934204082
1.2513300967346939
1.2453590737551021
1.255774378367347
1.2528774804081633
1.215749351020408
1.126990585387755
1.0887079917959182
1.0892885302040813
1.0202589472653063
0.9859580291428571
0.9891412996326532
0.9696727545714285
0.8985691579591836
0.8462659844489796
0.8345369287346938
0.8241410853469386
0.8060930559591838
0.7862261031428572
0.7734054739183673
0.7957312432653063
0.7918180260285714
0.7984743404081635
0.8281078911836736
0.8248835828571428
0.8463020538775511
0.8932655106122448
0.9030129167755103
0.8984883208571428
0.9198317199591836
0.913229360612245
0.8851777439591836
0.8734459310204081
0.9003109073469387
0.9240587126530612
0.9590180134693876
0.9715527240816327
0.9658274061632653
1.0162063330612245
1.0268156873469387
1.042864644897959
1.1107024199591835
1.1721112657142858
1.1162246302040815
1.0908923167755105
1.0832919759183672
1.0616611183673468
1.077366312122449
1.0578121187346938
1.0855375890204082
1.0595273575918367
1.0310037469387754
0.9590333020408163
0.9738377722448979
0.9857116595918369
0.9504485551020408
0.9410394542857143
0.9512889608571428
0.9270126628979592
0.8769926253061223
0.8562661065306122
0.8166702243673468
0.8196398739591838
0.8290953028979591
0.8377592051836736
0.8149735648979591
0.7541466232653061
0.7438760530612244
0.7357175771836736
0.7454915045306123
0.7284888351020409
0.7162719346530612
0.7515002595510203
0.7661818506122452
0.7247060219183675
0.6839815783673471
0.7087460881632652
0.6516489297959186
0.6532139357959182
0.6231552600816325
0.6168161461632655
0.613115270244898
0.5575174592244898
0.5202541255918368
0.5143767465306122
0.5071947951428571
0.48280928689795927
0.47555265738775515
0.45663714975510195
0.48144092179591835
0.4652491865306122
0.48705874897959195
0.5722226195918365
0.6713095951020406
0.8303351424489794
1.046305946122449
1.2197493065714284
1.393992077959184
1.5196787391836732
1.582554495918367
1.7132389697959183
1.755333207428571
1.6463837995918364
1.5285382114285713
1.3190043710204078
1.0626539126530614
0.860229492653061
0.6678968756081631
0.5433310677551019
0.3935275444897958
0.2561323080816327
0.16333995551020405
0.13088236200000003
0.13372896126530615
0.11465982000000001
0.13109990081632653
0.12562123959183674
0.1234276912244898
0.12014306489795919
0.12521624759183678
0.1399440832653061
0.1560706928979592
0.168829812122449
0.18852676485714287
0.21822785053061225
0.19269601375510204
0.1796904693877551
0.15564511020408164
0.14611637755102042
0.12783023424489795
0.11108017632653061
0.0918757293877551
0.0846679657142857
0.07080272289795919
0.05788225342857143
0.06247947265306122
0.07914248448979593
0.08211870330612245
0.08299160653061223
0.10012672779591837
0.12452956775510204
0.1412962510612245
0.1598211751020408
0.1871152355102041
0.21306453714285717
0.21344113212244903
0.2171421747755102
0.22758807551020407
0.22666305387755104
0.25589508530612237
0.25969199151020406
0.27383277469387757
0.2766041493877551
0.27239462126530617
0.2583418311020408
0.25620041714285724
0.2785568522857143
0.2844604461632653
0.29642279755102047
0.2726302404081633
0.2809518273061225
0.3216404269795918
0.34714611718367344
0.3541076119183673
0.3663190633469387
0.39143210722448984
0.3794422681224489
0.3741038771428572
0.3840827174693878
0.3917348843673469
0.3452997114285714
0.29930522453061226
0.3054822289795918
0.3230203281632653
0.3405890551020408
0.36292226804081623
0.36786476930612244
0.3548251906122448
0.3727720089795918
0.411798572244898
0.44341277391836725
0.44050704567346954
0.3954026183673469
0.3746146775510203
0.34255884726530617
0.3338023739183674
0.34710925942857146
0.39194164497959183
0.4123429273469386
0.4408792060816327
0.4432535506938776
0.47461683669387755
0.5047530134693877
0.5558648637142857
0.5498028995918367
0.5512817639183675
0.5250321167346937
0.5036149741632655
0.5049162890204082
0.4859631778367347
0.4834409153469388
0.463970766
0.43732115632653074
0.4425588043673469
0.47213988338775514
0.48690401224489793
0.48173844048979597
0.5004741335102041
0.5361167534285716
0.5700928427755102
0.5788959852653062
0.616960882734694
0.632773429387755
0.6052933521224491
0.6299577710204082
0.6048820178367347
0.614668967755102
0.6196048743673471
0.6159362297959183
0.6213466188163265
0.612269108979592
0.5897428404489796
0.5766901779999999
0.5442587139591837
0.49655083065306127
0.5071865167346938
0.49017892175510214
0.47358235469387755
0.4161336811428571
0.41380364530612246
0.411319822489796
0.4003722832653061
0.3868862289795918
0.38619784534693885
0.36949407877551027
0.32050169065306133
0.2976629643265307
0.284925806122449
0.2756954893877551
0.233345435877551
0.21014470244897956
0.18396976534693876
0.17416951881632653
0.1588028248979592
0.15882173514285713
0.13678716567346938
0.1336852012244898
0.1316397563265306
0.13018222893877548
0.13193550897959183
0.11278406040816326
0.12083636938775512
0.10087858653061225
0.08306959265306124
0.0973800663265306
0.09508544285714285
0.08423834085714285
0.08185005224489796
0.08127047595918369
0.07375627428571428
0.08591008163265304
0.10311115355102042
0.13851265293877554
0.15252214689795918
0.16380113036734695
0.1730585289795918
0.18360215269387758
0.18746965510204083
0.19545520204081632
0.20952865755102038
0.20576876897959187
0.2087869693877551
0.2015239844897959
0.20069957110204079
0.19555660897959184
0.19771678979591836
0.21100166204081636
0.2318963530612245
0.2547987448571428
0.24080311142857141
0.24716763946938777
0.2724523731020408
0.2828627188163265
0.2981355995102041
0.2991765832244898
0.28923663306122455
0.2827272595918368
0.2793859116734694
0.2642607195918368
0.25522273755102043
0.25549349955102035
0.24718941510204087
0.23935631714285713
0.24890444857142857
0.2558442404081632
0.255132561632653
0.23435519061224488
0.23570712163265303
0.23794200983673466
0.24274569959183673
0.21350769546938778
0.18058998534693876
0.16953625224489796
0.14292364493877552
0.155905491877551
0.1273660975510204
0.15865887183673472
0.14101450640816324
0.13976350775510205
0.12894769469387757
0.13129508314285715
0.13627564163265307
0.1303656272244898
0.12235685032653063
0.10903561636734697
0.11468283959183674
0.13028420363265308
0.1396155567755102
0.1481461024489796
0.18706231469387757
0.22563709918367347
0.2636564718367347
0.2841879264489796
0.31934550191836736
0.3523812302448979
0.36809352979591836
0.3642743718367347
0.3592260081632653
0.3620687702040816
0.34882018844897955
0.33006580244897965
0.29077452285714284
0.2667427991836735
0.24882939265306125
0.2263851444897959
0.20434440653061225
0.1847177073469388
0.16850939632653059
0.150675756
0.1396376710204082
0.1421293743265306
0.1477327151020408
0.1468320706122449
0.13831999591836733
0.14127214693877552
0.16384255963265307
0.16458571061224492
0.1891236265306122
0.21287365387755103
0.20619247220408166
0.21236713959183673
0.21172228448979594
0.2261563379591837
0.22510911102040818
0.23567743024489796
0.21547256734693876
0.2355202106122449
0.22959270734693873
0.24219877746938775
0.25928611142857144
0.2503975702040816
0.2953873020408163
0.3158036
0.3501036734693877
0.34467602448979595
0.36762954448979596
0.3582707375510204
0.37136724979591834
0.36964263306122447
0.3721056848571429
0.3992300073877551
0.4080454493877551
0.4509449334693878
0.4800505224489796
0.49462395061224496
0.5096616563265308
0.5459461771428571
0.556189106122449
0.5507146749795919
0.5683040253061225
0.571269980857143
0.5460735183673471
0.5276769102040818
0.5065870693877551
0.49036931836734704
0.45080787836734687
0.43459618000000005
0.40733020448979596
0.3870420069795919
0.3836277661632654
0.3613818008163265
0.3713764004489796
0.37205149546938765
0.35883562693877546
0.34436383138775517
0.36240058844897965
0.36809816571428566
0.38768841510204083
0.405787093877551
0.4134987036734693
0.42913880653061226
0.4339905971428572
0.44810562040816326
0.4981221195918367
0.5193441942857141
0.5310730297959183
0.5438095371428571
0.5394332627346938
0.5359188938775511
0.5350143951020409
0.5452322845306122
0.5394168953877551
0.5310006146938776
0.46208096448979596
0.4338382502040816
0.4271118845306122
0.4233728596326531
0.3832511366938775
0.3617112351020408
0.33962603024489796
0.32185814285714287
0.30391661881632653
0.3056270992244898
0.28856505551020406
0.27691182571428574
0.25385792897959186
0.2239754942857143
0.22447869514285715
0.1989096808163265
0.19188530367346934
0.1834164555510204
0.1554999449387755
0.14080954367346937
0.14989937832653064
0.13639603318367344
0.1340398902040816
0.14080423959183674
0.16195147836734694
0.19848050408163262
0.21799640816326532
0.24132167346938774
0.24761718689795922
0.2649722367755102
0.29634389714285714
0.3411847293469388
0.3636746702040817
0.3554288733877551
0.3638320840816327
0.3561879770204082
0.35541598040816325
0.3502148526530612
0.37269650285714284
0.3575022097959184
0.3569514971428572
0.35063738575510195
0.3527482212244898
0.38455032571428566
0.3542893958367347
0.3187416436734694
0.3293065951428571
0.32637408151020414
0.2951015102040816
0.30321034608163266
0.28231072942857144
0.28059040938775515
0.2865337922857143
0.28641549510204084
0.3048469697959184
0.32461375669387754
0.3213704224489796
0.31803321179591837
0.3456056591836735
0.3551293280408163
0.39279313020408163
0.3828697032653061
0.39139213310204074
0.45198964926530616
0.4917626325306123
0.5319574828571428
0.5692535918367346
0.6029036551020408
0.6315376707346939
0.6331719559183674
0.6386452979591838
0.6817803873469387
0.6889566440816326
0.6452984832244898
0.6110979624489795
0.5650135791836735
0.5252975853469388
0.5306958313877551
0.518331298612245
0.5065488203265305
0.4877861730612246
0.46366904820408156
0.47712703514285715
0.48933637387755097
0.508293866122449
0.5238289383673468
0.5254092845306122
0.5611845669387756
0.5702133848979591
0.5902977230204082
0.5723375032653061
0.6035784036734695
0.5886777828571429
0.5771211367346938
0.5696143440816327
0.569747846489796
0.5806611306122448
0.5397182620816325
0.5588630317142858
0.5747504734693878
0.6127232428571429
0.5976746289795918
0.5993764481632653
0.6111630167346939
0.604142672612245
0.5899748434693878
0.5813523546938776
0.5718885759183675
0.5728703628571428
0.5506481828571428
0.5376819693877551
0.5493494734693878
0.5964240127346939
0.6191884040816327
0.6339863738775511
0.6618660023265307
0.6863173228571428
0.6908377367346938
0.6728085591836734
0.6813847068163265
0.7314156134693878
0.7514533236734694
0.7098168477551019
0.6901646367755101
0.7244043008163265
0.7357150309795918
0.7596169400408164
0.824564782857143
0.9032455236734692
0.9438054039591838
0.9221972459999997
0.9052406763265305
0.9546309219183671
0.9995302081632654
1.0164863612653061
1.0305788518775512
0.9932608305714287
0.9545168780000001
0.9451067759183676
0.9437305
0.9420265024489798
0.9332788232244899
0.9110569861224489
0.912437540081633
0.8651302890204082
0.8579757208163267
0.8580050081632653
0.8474424857142859
0.8175203857142856
0.7963669955102041
0.7961753134693879
0.7990243857142857
0.7746507816326533
0.7316281096734693
0.7384454110204084
0.7284490828571429
0.7432711375510205
0.7453052865306125
0.7362130308979592
0.7442422159183673
0.7646830583673468
0.7426251714285717
0.7833446375102041
0.8206210646530613
0.8408163759183673
0.8786913706122451
0.9110554273877552
0.9640651412244897
0.9951378020816327
1.0116983902040813
1.0338457640816323
1.077158206489796
1.0643475232244899
1.0970529216734697
1.101512022857143
1.103408015102041
1.1007078151020409
1.0647658464897956
1.0800481285714285
1.0787109355510207
1.1023036734693878
