# Supplementary material for: Obesity dysregulates feeding-evoked response dynamics in hypothalamic satiety neurons
Source: Sci Rep. 2025 Oct 14;15:35837. doi: 10.1038/s41598-025-19800-2 (PMC12521569; doi:10.1038/s41598-025-19800-2)
Supplement: Supplementary file 4 — Supplementary Material 4. [file 41598_2025_19800_MOESM4_ESM.zip › Fig 3_1/Fig 3b/NCD to_NCD_1st_MPK118_mean_running_42.csv]

0.7311633264000001
0.69326723484
0.7317207464000001
0.7451572016400001
0.7420451022800001
0.7323220728
0.7553114176
0.7735862119600001
0.7750392524000002
0.7652865484399999
0.7367250644000001
0.755720374
0.7705362752000002
0.7675049142399999
0.7479463656400002
0.7446618102800001
0.7500502868400001
0.7267241816000001
0.7226225299999999
0.72014147844
0.6966505004400001
0.6820780652
0.6515992784
0.6067140752000001
0.6264275395600002
0.63313803156
0.63303916564
0.655508128
0.6692690528399998
0.6868495659999999
0.6727881464000001
0.6631726019199999
0.66079467324
0.65991570608
0.6565361895600001
0.6374145839999998
0.6269754440000002
0.6295342251999999
0.6187071344
0.6237189880399999
0.6505233747199999
0.608372376
0.5804966976000001
0.6020098824
0.5718268180000002
0.550742598
0.54828283124
0.5318360923999998
0.54299132244
0.5519829063199999
0.5632958636000001
0.5744495872000001
0.57279634748
0.58690819396
0.62317712644
0.65696063748
0.65746681196
0.6149395076
0.606293542
0.5721135304
0.5578286536
0.5560330128000002
0.53493146312
0.5113411880400001
0.5081680655999999
0.5127360112
0.5080767122400001
0.5375125892000001
0.5798613767999999
0.6094603239999998
0.60154690444
0.6458000488000001
0.7117709164
0.7459768284000002
0.75360765236
0.7908154764400002
0.8074329782
0.7876178868
0.73579003624
0.7282893092000002
0.7751502535999998
0.764943584
0.730193852484
0.68991864684
0.6644450528
0.6086490726799999
0.586840158
0.6119129607999999
0.6394420655199999
0.6454246532400001
0.6299439676000002
0.609878052444
0.6306142008399999
0.61822205128
0.6195332924399999
0.5903443583200001
0.6007751835999999
0.6402018621999999
0.7148264281200004
0.8637466078399999
1.1370467296000002
1.450711624
1.7492149205999996
2.010211592
2.372766413599999
2.6923792820399997
2.8498052464000008
3.073694342679999
3.1726911959199997
3.168852420800001
3.0103228708000005
2.785928679199999
2.4932398916
2.2039956372
1.8154701919600003
1.46959360664
1.2392383639999998
0.9449219436
0.6998804528
0.46904429508
0.2908252356
0.20091437715927996
0.14455531152
0.11151827588
0.10145125708
0.07916877068
0.0716920792
0.0716748982
0.06756347264
0.05945763828
0.060435918639999996
0.04054860984
0.041383372120000005
0.0343398808
0.02459593108
0.023601005440000003
0.02236032468
0.03410852556
0.030607623880000004
0.030694850680000007
0.031397524839999996
0.0408166
0.04029025320000001
0.040540834399999996
0.0445712308
0.0502150468
0.043280340439999995
0.04030041040000001
0.0363034296
0.03036642208
0.023066965640000003
0.0212306404
0.038058052440000004
0.0520425112
0.05789352604000001
0.07195741368000003
0.07563249644000002
0.09862477360000002
0.12717103763999998
0.14092868204
0.15616421519999998
0.185875852
0.18415317440000004
0.18416739400000007
0.17950284448
0.15531950360000002
0.17095048364
0.16929593420000003
0.15799066828
0.16249055723999997
0.21043629800000005
0.20346340120000003
0.19396632843999995
0.19451942688
0.2017949188
0.25896897092000004
0.28260288884000007
0.27389278988000004
0.29673123639999993
0.3298434992
0.28225680640000006
0.28935242680000006
0.2761570108
0.2761499689600001
0.32227977388
0.2962650588
0.30917544044
0.28164881680000003
0.27022521548000006
0.2710606104
0.2968605360000001
0.30549663560000007
0.3271649952000001
0.3169028844000001
0.2689514592
0.27822559835999994
0.22494177799999998
0.23376297679999997
0.20174677003999997
0.21267588768000004
0.21256378788000002
0.23603745675999996
0.18796541108
0.15455512164
0.15757269383999997
0.14318663164
0.17627811192000004
0.20204706624000005
0.22773615464000005
0.2039656984
0.19202766040000005
0.16659055708000003
0.14829911036
0.12922448039999998
0.14580442763999998
0.13836060508000003
0.12521017559999997
0.09171852672
0.1115793236
0.10980758612000001
0.140709134
0.17044035076000003
0.19436880352
0.19282819996
0.16984304600000003
0.18329283403599997
0.15720864224
0.19030723784
0.17155973604
0.16050710840000001
0.13393125791999996
0.1294715412
0.11127910748
0.11480279599999997
0.11660037640000002
0.11176003764
0.12490315792000001
0.09805717196
0.11304046120000003
0.123425548
0.15588224204
0.16572594792
0.18927220107999998
0.17676904524000003
0.18239520604000004
0.17488671364000002
0.18755353823999996
0.19547323856
0.188248078
0.1632003808
0.14797093128
0.13202312028000002
0.11458462480000002
0.14637204080000002
0.14022836043999998
0.1498589352
0.1742132504
0.16474569188
0.18947742439999998
0.2091674192
0.2175020876
0.23955386
0.23545143144
0.2101231172
0.2270376932
0.24772430027999998
0.23911355083999994
0.26451774200000006
0.29848471719999997
0.3119328376
0.32876091160000004
0.34152021304
0.3394162652
0.31869482484000006
0.31683940028
0.32136952124000007
0.30951685947999996
0.26252526044
0.24156408796
0.23617614564
0.2015906748
0.18611501436
0.21232187704000002
0.2324286456
0.25138047119999996
0.24003031279999998
0.24369955360000004
0.26206010521600004
0.28813449244
0.30855379664
0.34173860832
0.3286145510400001
0.3201096536
0.33398915908
0.3179988264
0.34950065439999994
0.34700996080000013
0.31272637999999997
0.3143274368
0.32862418919999997
0.31267924535999997
0.30132831039999997
0.2881254184
0.2628461876
0.26493500564
0.24083492164000006
0.24025659804000007
0.22547131011999993
0.19172450879999997
0.16321231588
0.14567215682
0.17504655448
0.1598046248
0.14724995924
0.16223166888
0.1664572
0.1713617
0.1628946988
0.16374338928
0.1744370652
0.1763303164
0.15952263079999998
0.13831703480000002
0.13869561232
0.1138407168
0.10879057283999999
0.09445135283999999
0.11570339200000003
0.1330610988
0.1197525864
0.12846997867999999
0.14249585184
0.15698458320000003
0.15935422268
0.18422294596
0.1977267068
0.2035158316
0.18689894160000006
0.1857398268
0.21091451243999998
0.21410061519999998
0.20795913039999994
0.18469964124000002
0.1910106288
0.18257753604
0.17136644
0.17515979564000003
0.19247364872000003
0.22863942079999997
0.22395538
0.22334080239999998
0.19998670048
0.20432880720000007
0.19783421200000006
0.22155660787999998
0.22978522559999998
0.21315394520000006
0.20380659004
0.17163769120000003
0.15689630684
0.14657857884
0.14023201520000003
0.13388587440000002
0.13282631208
0.10032270759999999
0.09322885564
0.09794473679999999
0.0963252196
0.12375818599999999
0.1109985428
0.1076666638
0.11177325600000002
0.1103675644
0.10751164919999999
0.11355975479999998
0.1040376852
0.08813397199999999
0.08666917724
0.07365034072
0.06636581996
0.05129412884000001
0.07550593564
0.08413739063999999
0.06890683599999999
0.054165820760000004
0.04360922524
0.043976155600000004
0.041674227640000006
0.04438995120000001
0.0336179348
0.038196962439999996
0.033794632000000005
0.03379645356
0.0370208968
0.0306780424
0.030349640240000007
0.03024100604
0.023064146400000003
0.021645207080000003
0.03815349083999999
0.0309538552
0.04258138438799999
0.059262357560000006
0.08548881204
0.10852602483999998
0.12383051268
0.1612917616
0.18683939884
0.22260883556000002
0.22296444156
0.22563412840000002
0.24622198888000008
0.24928619008000003
0.23607726644000004
0.22811945400000003
0.25766867284000006
0.27841110688
0.27472418108
0.25165529280000004
0.27274360148000004
0.28129528084000005
0.25838681399999996
0.25895373764
0.266265018
0.27018318680000003
0.2375644708
0.21708427423999996
0.22169179400000005
0.22895676276
0.19949204836
0.18558461448
0.20167137308000002
0.1987278376
0.18783729960000006
0.17480031635999999
0.18463117880000002
0.18703136160000003
0.19019783240000002
0.20288174440000004
0.1951017508
0.1879208904
0.18284852667999998
0.18463989836
0.20010542
0.19526815804000003
0.17845273396000003
0.1475319712
0.14084825784
0.14849721524
0.16746034644000002
0.20266598635999997
0.23462935563999998
0.2439459344
0.25488710508
0.2812908204
0.32111130003999994
0.3529089996
0.36391550232000003
0.36094514776
0.3530552152
0.3737900911600001
0.36676460080000006
0.3530505788399999
0.33608564984000006
0.3297803824
0.33128160188
0.32529192944
0.32032038399999996
0.30401399324000006
0.29531942
0.269762828
0.26948544080000003
0.25816154124
0.22873152035999997
0.19602164828
0.19593999348000002
0.17999436836000002
0.16815618880000002
0.19478025792000003
0.2041742984
0.19816254800000002
0.18410550399999998
0.19055267239999998
0.21507431084000003
0.2341708172
0.22435915559999997
0.23091093852
0.23729377119999998
0.24196935124
0.2515386084
0.25332643596
0.29011048999999994
0.3030599852
0.28616084360000005
0.27673340280000003
0.28129777631999997
0.2949511204
0.29699780332
0.28125744959999993
0.29636937988
0.32013188919999996
0.29615257920000004
0.28792210388
0.29943893600000004
0.3139771256400001
0.31447445004
0.30244720356000004
0.2988144608
0.30045776228
0.30547692400000004
0.304483988
0.31769665284000004
0.3334129744
0.33144261228000005
0.33190817204
0.35196319439999996
0.353892448
0.34970250432000005
0.37003070639999996
0.3836462924000001
0.38543543040000006
0.40565855640000004
0.395991768
0.38136452120000003
0.38316734032
0.36900715999999995
0.32740463828000005
0.31094424936
0.28620385760000006
0.2937543924
0.26892900164
0.25468931884000007
0.24280501995999995
0.2696929924
0.2903251308
0.2980653692
0.33119294159999996
0.33881171888000006
0.34818513019999997
0.34670136516
0.3867856876
0.4232397776399999
0.47794419152
0.4674438096
0.44011484959999997
0.41511237964
0.3883923484
0.40797913711999995
0.3887373291999999
0.37110965916000005
0.38935954864000005
0.395271098
0.35240736600000006
0.369450636
0.394368224
0.39406550288
0.42908344119999997
0.40687580239999993
0.43743619879999995
0.4525878892400001
0.39778985844
0.37899675564000007
0.4247203143600002
0.45930140120000007
0.47220529028
0.49192801348000004
0.4783040888399999
0.4950392243999999
0.5336481608399999
0.52933856284
0.5548446691600001
0.573785509
0.5628849644000001
0.5418307012
0.5091546164799999
0.47985331044
0.4565371676400001
0.4284355864000001
0.37067170400000005
0.38966688560000007
0.3845177167199999
0.3815107432000001
0.39411945483999994
0.39757419431999996
0.40945164747999996
0.4455929152
0.47133811679999993
0.5490788755999998
0.6206876567999999
0.6582592187999999
0.70238044676
0.7576843288000003
0.7377608646400003
0.7556196524000002
0.7848197492000003
0.8063642059599999
0.8219960416400001
0.7716469290800001
0.7324658700000001
0.7374363912800002
0.7301888000000001
