# Supplementary material for: Obesity dysregulates feeding-evoked response dynamics in hypothalamic satiety neurons
Source: Sci Rep. 2025 Oct 14;15:35837. doi: 10.1038/s41598-025-19800-2 (PMC12521569; doi:10.1038/s41598-025-19800-2)
Supplement: Supplementary file 4 — Supplementary Material 4. [file 41598_2025_19800_MOESM4_ESM.zip › Fig 3_1/Fig 3b/NCD to_NCD_1st_MPK118_mean_running_43.csv]

0.42626629339999994
0.4365807844
0.4258848487200001
0.47334025839999994
0.47778804
0.43985553756
0.4006472384
0.42169223879999995
0.43856619076000014
0.4308164555199998
0.3913538652
0.415387802
0.43684381200000005
0.39992073636000003
0.42754188683999994
0.47116632628
0.48319307348
0.46581169988
0.46468437364000004
0.4872059054799998
0.5062412807199999
0.5363353007999998
0.5310024643999999
0.5457246340399999
0.5362909244
0.5524896352399999
0.5632600748399998
0.57767356004
0.5534345284000001
0.56076111884
0.5648717996
0.5159961044000001
0.5146159006800001
0.50226980144
0.48922519119999996
0.45848668200000003
0.43883109308
0.43095353388
0.4300461567999999
0.4152817679999999
0.4043497904
0.39988777160000005
0.3874035778800001
0.4124620856
0.42816993416000004
0.471509781
0.5014898192
0.5250851808400001
0.5658249632
0.5735994047199999
0.6030526491999999
0.61186458156
0.63350540808
0.6096099240399999
0.57970305044
0.5593596148000001
0.543652466
0.537367825
0.5091076276000002
0.46951360439999995
0.41161763952
0.38125094431999995
0.34220001000000005
0.34642923840000006
0.327146678
0.30830611796
0.32386218192
0.34646654104
0.33963305124000004
0.34282751200000006
0.3913392532
0.390464596
0.41586381480000006
0.39922431392
0.3789516439599999
0.38858452479999994
0.36985339640000015
0.375118332
0.4025839563600001
0.43562806280000005
0.46805366480000005
0.48655076723999996
0.5076831908
0.5566059942
0.6220733138800001
0.5968895168399999
0.6202331264000001
0.6478376668000001
0.62166885828
0.6311552642399999
0.6561466260399998
0.6882546595999999
0.6802425934799998
0.6742235508400002
0.64762389644
0.7101195360399999
0.7521548331999998
0.7764987103999998
0.89849379204
0.9930626119599998
1.1743176788399998
1.3975726564400006
1.6601025974400008
1.905462584
2.1859563224
2.37436803556
2.5444235099999997
2.659269600239999
2.769327447599999
2.7707228516
2.6774187240000002
2.4592434400000003
2.1957025123199996
1.8865071686800008
1.51614207608
1.1762522100400001
0.8480108888000001
0.6171436994399999
0.41452550439999997
0.2276212643999999
0.1248908292
0.0858788432
0.0685662664
0.0633508068
0.05172330199999999
0.0501678644
0.034848824839999994
0.027123700799999997
0.02041996136
0.01086313176
0.022088975519999998
0.033545916360000004
0.05307386472000001
0.06846800995999999
0.09450900588
0.12961844568
0.14798301719999998
0.17340372744
0.20220997108000002
0.22882755524
0.2521975696
0.259800788
0.25782444604
0.25635322120000004
0.25380437244
0.26733238844
0.2646817004
0.24830867520000005
0.22742951279999996
0.22284143280000002
0.20703014603999997
0.21063204520000003
0.2057114204
0.21639799680000002
0.2156878352
0.189672474
0.17925549120000003
0.17734128452
0.17435037408000004
0.18624302799999995
0.22167980367999998
0.23712001124
0.2662106556
0.3243000344
0.33876978523999995
0.36097245600000005
0.40701836364
0.4584247592
0.5121547804
0.5456346428
0.54404013684
0.5478895699599999
0.5500347560400001
0.5159554400399997
0.52824673364
0.5740997060399999
0.5593849092
0.53184172484
0.47700321772000026
0.4582893002
0.44170943531999995
0.4604585548
0.4713690032400002
0.48077973444
0.49770253447999996
0.50265241276
0.47634455519999996
0.46803222491999996
0.4835787668000001
0.49368765884
0.4600612924
0.5016688835999998
0.52419212384
0.54811578404
0.5617594500000002
0.5727330688
0.61649833868
0.6475966580400001
0.6942861846799998
0.7465500176000001
0.8476352087600002
0.8653068243600001
0.8876515528000002
0.9553795120399999
0.9444978432400001
0.9383747427999998
0.95775580756
0.9611420063999999
0.9297521452399998
0.8675894152000001
0.8436364068000002
0.8236510900399999
0.8374128836400001
0.8249662808000001
0.8107464879999999
0.7684104939599997
0.78937521276
0.79033987752
0.7863393059599999
0.7700909082800002
0.750308108
0.7543905080000002
0.7498483264
0.71883240508
0.6928111990799999
0.699705492
0.6768433340399999
0.72498588
0.744241224
0.8151167995999998
0.8598409251199999
0.8852499385999998
0.8980714364
0.8979722207999998
0.8917392056
0.85773394204
0.8657431370399999
0.8558752292400001
0.80880354196
0.7451069870800001
0.7280102701600001
0.6868350616400001
0.63492877924
0.6237508396
0.6262363536
0.6013677908000001
0.57336565524
0.5420653395999999
0.5516368656
0.51553030348
0.47246239120000005
0.46189123035999996
0.47166227392
0.4219164179200001
0.39448706879999995
0.4031273576
0.37795432124
0.35628567320000004
0.33839628400000005
0.3444432805600001
0.35315691400000004
0.32219211360000005
0.32290925959999994
0.3614464256
0.39344438303999996
0.39763025420000003
0.39960067107999997
0.39156936044000007
0.40470683444
0.41498017551999994
0.40792211239999987
0.39895149159999993
0.38862120280000007
0.35776086388000006
0.3407361004400001
0.29504098119999994
0.25076222228
0.21219209388000007
0.16977646244
0.1289035192
0.10208752755999999
0.08975690947999998
0.06492387556000001
0.07963943356
0.04715045600000001
0.0484182268
0.055222090439999996
0.06157573148
0.0733044976
0.0767465564
0.0851785268
0.09156336040000002
0.07022588703999999
0.061780076400000015
0.08627604484
0.0901073772
0.08649602756000002
0.0804390896
0.085701236
0.08362969588000002
0.08067325
0.06315776424000001
0.06791910964
0.06565130316
0.0315093284
0.056418824359999994
0.07627832744
0.103441004
0.09414324036000002
0.09851716948
0.1302240788
0.14282301803999997
0.13543921475999998
0.17269318836
0.19181578200000002
0.18724931120000002
0.16336689443999997
0.1727487872
0.17942644560000004
0.18624149880000004
0.16419449279999998
0.1447261524
0.15116496999999998
0.13881073536
0.11820361556
0.12537741951999998
0.1337128276
0.12327848627999999
0.12388743143999996
0.14114564804000002
0.1483647608
0.16585499104
0.19083595112
0.17040189684
0.1819127724
0.19183118200000002
0.2053129916
0.19758197796000002
0.19200813415999998
0.15378026068000003
0.152629234
0.15128885976
0.135247856
0.182741446
0.18919798516
0.2087309984
0.2316248184
0.2403750664
0.2619518852
0.2974068668
0.30316739600000003
0.31034980992
0.3183262676
0.2965053428
0.29428047399999996
0.27419034880000004
0.25973563160000007
0.26089343188
0.25029496360000003
0.24695673244
0.25257745272
0.2693535348
0.25705581888
0.27312733399999994
0.28619489880000004
0.32608147639999996
0.3220510174
0.32275786343999996
0.35181213328
0.34388017884
0.35028794064
0.3488190912400001
0.3610930452
0.3484086696
0.3479315984
0.31911039416000003
0.3067367116
0.29350211684
0.28348386396
0.2909861932
0.2523934624
0.22433240359999998
0.19840822388000007
0.19094592519999998
0.16134278043999997
0.14934030315999997
0.14645265028
0.15442586
0.15131769815999999
0.14397132280000002
0.15957040944
0.1767979408
0.1868786388
0.1744451884
0.16986266068
0.15303426096
0.14756131864
0.12135039480000001
0.1018487828
0.09245170924
0.06634550376
0.05688722791999999
0.07711892324000001
0.05603198988
0.03777418916
0.030873613600000006
0.017434197480000004
0.01151270432
0.014103318559999998
0.016244062040000003
0.024831614840000002
0.023452363600000005
0.01579971836
0.028219644920000002
0.021388237640000005
0.029973753159999998
0.06899011244
0.0926472244
0.08054638519999999
0.0796875084
0.062434984400000004
0.08582424599999999
0.08395127000000001
0.06633443552
0.08546019752000002
0.07667517636
0.05743282000000001
0.061521104800000004
0.05769269672
0.0440624976
0.045651456439999995
0.054858181279999994
0.0470183488
0.039707430440000004
0.03715211484
0.024202012720000003
0.025829662360000002
0.04007487308
0.040587656560000004
0.030509063160000002
0.025564404
0.02734344356
0.029128427240000004
0.03553999624
0.0768303144
0.10892240480000001
0.10837315387999996
0.10328798119999999
0.11350364096000001
0.12757413204
0.15830315324
0.15707472164000003
0.17708866576000004
0.19799611604000003
0.17300963744
0.1777664742
0.21917630044
0.22355665800000002
0.27239490360000007
0.29446201956
0.30047375039999996
0.3316953092
0.3107909868
0.2845796348
0.32379174
0.30172529484
0.3216384507999999
0.35424643524000005
0.31873842404
0.31472176104
0.31306137683999996
0.28938070200000005
0.2930805988
0.29444932924000006
0.24559692316000004
0.238400244
0.20237960108
0.17515979756000002
0.16399382159999998
0.13928300431999996
0.12415587083999999
0.12845836039999997
0.13382537596
0.14691889028
0.16896340480000002
0.16826021479999997
0.18100867035999996
0.20198109384
0.21368431720000003
0.24346265440000003
0.26013138684000003
0.2491277812
0.2387577864
0.26602650084
0.25462550800000006
0.25333496440000003
0.2738746836
0.27180192608000003
0.25993381684
0.24611961083999997
0.24752155595999997
0.28229318896000005
0.29182363720000004
0.26848525840000004
0.26171784523999997
0.24454345984000003
0.21991837120000002
0.19831159284
0.16984732923999996
0.15966576664
0.1476783684
0.11809445880000002
0.1055274228
0.09298812320000001
0.120177602
0.15260759428
0.1436767792
0.14857870195999998
0.14714432200000002
0.1602600148
0.17050683872
0.15203347120000002
0.1712641344
0.19035286608000004
0.1648970204
0.1294435492
0.139351639
0.15213466564
0.18173302840000002
0.18590292236
0.16771677859199996
0.19055464928000002
0.18756249428000005
0.20358196436000003
0.22926578604
0.24163639196000003
0.23168214076000002
0.2474801984
0.23409584551999996
0.2624537128
0.25227800763999997
0.22678360964
0.22122805772000007
0.2000925967999999
0.20795263948000003
0.19896650707999997
0.22053766623999999
0.20164333184
0.21449622200000004
0.20895758575999995
0.21938684268000005
0.25752281979999997
0.2842202663999999
0.2500367884400001
0.23761183924
0.23527483347999997
0.23897003039999998
0.23322893884000004
0.21134091036000002
0.22053362108000005
0.22772622483999996
0.22129056280000003
0.21922276556000003
0.24689161319999997
0.27652704096
0.30290322160000005
0.3284271712
0.3579219098800001
0.375925548
0.4048189800000001
0.4188311408
0.4115876364400001
0.40674053108
0.44021477443999985
0.4720208528
0.4710412464000001
0.5098501908
0.4985553180000001
0.5807974324
0.5942406004400002
0.617735036
0.6647174271999999
0.69405057948
0.711669952
0.6957578123600001
0.7077971032000001
0.6945758624000001
0.6758076323599999
0.6090357667999999
0.57559514396
0.5781034370400001
0.5273312372
0.5218999480400001
0.4856452821199999
0.47586785584
0.48866430559999996
0.5295899768400001
0.5350498975999999
0.5247353128
0.5255670464000001
0.5201288
