# Supplementary material for: Obesity dysregulates feeding-evoked response dynamics in hypothalamic satiety neurons
Source: Sci Rep. 2025 Oct 14;15:35837. doi: 10.1038/s41598-025-19800-2 (PMC12521569; doi:10.1038/s41598-025-19800-2)
Supplement: Supplementary file 4 — Supplementary Material 4. [file 41598_2025_19800_MOESM4_ESM.zip › Fig 3_1/Fig 3b/NCD to_NCD_1st_MPK118_mean_running_44.csv]

1.4959878541077627
1.5048813867782713
1.5629878112980338
1.5774893913501697
1.5402527126616954
1.6317421995098307
1.6590188949749152
1.6478668863576273
1.6659974492555936
1.6863015470359324
1.6841174807806776
1.7420395278169496
1.7609922486830503
1.75142396131322
1.7564224554977284
1.8342214552065086
1.9084926595986438
1.9564687455352197
1.920607223902373
1.8660475849917963
1.855083111310271
1.8655458996948815
1.8008968190396613
1.7898088202074582
1.786350741792203
1.8014308057570503
1.7846278089928818
1.7574279868342708
1.7178484592942034
1.713409568803627
1.7354376674815937
1.6966826512101694
1.6217980067932205
1.598475601627457
1.590257502654068
1.6249092457467798
1.6637255483050852
1.6699923437525426
1.688077318436949
1.6952322629488132
1.7166255662323051
1.7324481310250166
1.6985366835362714
1.734656264699322
1.7579156644406775
1.7832701596094576
1.7288559410983049
1.722025408814339
1.7208651196945421
1.7545858375712884
1.7978445697495253
1.7878023310386442
1.786074365881966
1.7733854376633895
1.7988810257240677
1.8130340750597622
1.7876622596528813
1.8109197832644066
1.843670237595932
1.8515956127617959
1.8717642069244063
1.8703690716864407
1.9125133074688137
1.9551458075142374
1.9360521316494919
1.9404672716816949
1.9488838841281664
1.9285687725228136
1.9380779807935593
1.9246958121237963
1.919583440221695
1.876368465548814
1.8309791687966106
1.8827939843986439
1.833121049481695
1.8276203318623723
1.8142990392301692
1.7940403894756949
1.7718728432501694
1.7406080673240343
1.6666738438789488
1.6758975642094909
1.6652757697026779
1.6339178299806778
1.595839744958271
1.5791109610810168
1.602236682820984
1.59234590312
1.5909712097581015
1.5755291357810166
1.5452508489634913
1.5170653631789828
1.4524924697894919
1.472580328373898
1.474122033523627
1.4579750507371863
1.4412823019108476
1.4369890606830846
1.4077218214644067
1.4319079080190849
1.4156585324922373
1.375091748778644
1.3592021782338308
1.2985563165911862
1.2632508639462035
1.25811273099661
1.2174567403457626
1.2044014166783052
1.165680296488475
1.1577757154543387
1.1056531688105085
1.052853958257288
1.0416318835186442
1.0389496309094914
1.0165577569152542
0.9900609691152541
0.994609476698305
0.993603211334915
0.9886411984399999
1.0032117335557966
0.9960384355412886
1.0002131157179663
0.9868978610048474
0.9806273136178985
0.9684366075978305
0.990676805582034
0.9910075484820338
0.9989936191932204
1.023247756044068
1.0583184259050846
1.0879747406257625
1.1142682043281016
1.1112010013701694
1.1743933225898304
1.2731737800000003
1.3774329960338987
1.467319302566102
1.5509336131797624
1.6522152345862715
1.7828154937848473
1.8967741913966103
1.9869208403999996
2.0911746705735594
2.1857268378847117
2.2606366456953557
2.322361789002373
2.3436740225091186
2.378802166954237
2.460298933089153
2.499936981141017
2.466387544297966
2.410179482726102
2.34693502435322
2.3363802148542034
2.2897822217593222
2.1882023447248473
2.1011333941416948
2.0376865639050847
1.962514651447797
1.892044696634915
1.7931637293084743
1.7080719215118305
1.6551308059044065
1.5691843517233899
1.5156802836440677
1.4270063200745764
1.36736906719322
1.283743212907458
1.2392362445996612
1.1904973869986442
1.1406540043153564
1.116122605901661
1.1019458532847455
1.063146938962373
1.0453733416616948
1.077590039721119
1.0734247162093224
1.1160468663166438
1.136819255302983
1.1391249884983052
1.1935413282881353
1.1844498105664405
1.208828374376271
1.256089269535932
1.3239562942257628
1.3407869564307797
1.3515039984820336
1.3698409258766437
1.3945276644070848
1.4295568484186105
1.483155710723695
1.4914267397854237
1.4850787415231528
1.4968170783194918
1.4585609566020332
1.3974700845175256
1.3762351242481012
1.351295310873898
1.3349050432464407
1.2957357286807794
1.3047882091124405
1.3000545591861017
1.312290402347458
1.310214466554576
1.3286177874845089
1.3372282610627118
1.3276170658650848
1.3470212308508474
1.3615693586613558
1.317916459784407
1.3466648565194237
1.2969265251454236
1.2949604508942374
1.2085981897501692
1.2144509423755931
1.1849027915858645
1.1674122885009832
1.0819134210955934
1.0490180410650853
1.0085520125637288
0.9528326893159323
0.9192907306823388
0.8661003114722035
0.824410473981017
0.7717856325833896
0.7574210737277964
0.8251368636997288
0.8140015372291526
0.8206076196305087
0.8139545360850846
0.8162716068630508
0.810006354580339
0.7917003794505086
0.7794900870047458
0.7764845262101696
0.7574259114455256
0.7610855091157626
0.7418879321651185
0.721503609566034
0.7348119324864408
0.7379850865919663
0.7607293293213558
0.7424120041901694
0.7676822934067795
0.786576367858644
0.8086495164135593
0.8015361853425426
0.803568587322034
0.8029893443938644
0.7827857197099323
0.7941030294294915
0.8375373208772544
0.8557029202577288
0.8243299651725423
0.8257833664091186
0.8292583672661016
0.8460150083891526
0.8318003035708476
0.8234955114949151
0.7982828083662037
0.7090902886291527
0.6940325810233898
0.6451248701251189
0.6745349512064407
0.6681865234748136
0.6519658344348136
0.6433386173450846
0.612093570202305
0.6114115564677625
0.6393886671657628
0.6948070761630507
0.7555759150833898
0.7978394810884747
0.8115656098572882
0.8206415127315253
0.898205535158983
0.9723087676209828
1.0442886984911188
1.0692545955430508
1.1358868423424748
1.1736344229892544
1.2507069523298302
1.3182580331403388
1.3646892048569155
1.46674902408
1.513261189903051
1.5436981000745764
1.5885253576440677
1.602951668745763
1.6125038518745762
1.6809242374962712
1.7060113989708476
1.7087961903665418
1.7305222102555935
1.7275013455375934
1.7632187348755932
1.8022439704135595
1.80639366748678
1.8192011097664407
1.8367415386799655
1.8548123521627122
1.8746092061159325
1.8872673819135592
1.9131215815376275
1.8750915228403384
1.9271777880976275
1.9410760988671192
1.9415265875722032
1.9493249189830506
1.951228365197966
1.9758070702610173
2.0041569423315253
2.020135053405085
2.04186116808678
2.0850101767955933
2.144074143572102
2.1413921771471185
2.1577482633864404
2.1831191962688137
2.187603182907119
2.2074053128605424
2.2519240602612545
2.2498245147875933
2.2757381348874572
2.3336446828072206
2.366426203409152
2.3888319246677963
2.39233953979661
2.418373982033898
2.4383795931529826
2.4410388913766106
2.421475972774102
2.4653766349972877
2.562949975749119
2.6514900760732205
2.7242383209830505
2.826818788511186
2.935240181992916
3.066956431793559
3.1400136694708474
3.227066073247458
3.239855990508475
3.2150401373898307
3.2533424257627117
3.3252247657627114
3.459948067130779
3.4870276279938994
3.5148380974723064
3.4633407605288142
3.3795363264780685
3.2770460237308465
3.1800022212708474
3.078163689504407
2.9839099829064417
2.87616344086983
2.7222782897152538
2.6464574521389825
2.563594677535593
2.5644978578982713
2.533108130515254
2.4588934685118646
2.34804542561356
2.231315731440339
2.170499553018305
2.1272872615284744
2.13188165429017
2.1374516400301693
2.1333006256423728
2.110931522133899
2.1226256441108475
2.090097052271186
2.078801209318644
2.0875972499152544
2.069928792630508
2.057537553363254
2.058305980998305
2.062089665499051
2.033338725118644
1.9960272572755933
1.9487793636671191
1.9427705677355929
1.9576646449810173
1.9674187489477966
1.9716138817864401
1.9273511578135596
1.873916669762712
1.8357327018847456
1.8574062785247458
1.8807110568245757
1.8992653108575932
1.8975708527032547
1.8481462623650848
1.8324341921703728
1.8686491069915256
1.898467487874576
1.9582090914779657
2.023389499898305
2.006215156450169
1.9850254116
2.0005537830881357
2.0232326725605083
2.1010962664633897
2.1489402630383054
2.1742360477247455
2.1913495687579663
2.1896814945762717
2.2090916721420344
2.216244539691864
2.245749026689831
2.2240426786969487
2.19531154103139
2.171929234594542
2.143065003095898
2.1314079638752546
2.1384026756294916
2.131331286988305
2.1015563071477628
2.061738419010881
2.0537072205847458
2.0963888706346783
2.1207225904427456
2.070606384478644
2.0441280861136613
2.022560836390848
2.008733191559661
1.988189639478068
2.01481855518983
2.0228390397254237
2.0151668696867797
1.9882448843291525
1.9591584668420337
1.9507721641016944
1.920576955694915
1.9251071847457628
1.8862338123200002
1.860693834406067
1.8194759471854238
1.8225648089888133
1.8700192881176274
1.8818911277873558
1.8766056875098307
1.9013319267362374
1.917055182604403
1.9114064515864408
1.9510089145966105
1.9563205402033899
1.9841423892440677
2.0023187723762033
2.0191078765111863
2.110631262952814
2.154298442595254
2.172212974322712
2.1523803551197287
2.1640333270000003
2.1732140804077966
2.1905960031684746
2.205153627960677
2.2492024562203388
2.238356993294915
2.2635899655118634
2.241715583061458
2.2267730069986436
2.212962355082712
2.2040615101967123
2.1996553009989834
2.1880118310276617
2.1462176583457633
2.181785103062033
2.179147800687763
2.131972815425424
2.112992614542373
2.0635479260203384
2.050007004023729
2.05239827663017
2.0099873648118645
2.017998108738983
1.9960265540694913
2.007033783047458
1.9766865556271187
1.9938644569491524
1.987517205661017
1.9601036250847454
1.969404765966102
1.9434119787938986
1.90373761006339
1.9399784454594238
1.9717936344000002
1.970857065267118
1.9997324050535592
2.0207054496935593
1.9931578551966103
1.992105390945424
1.9884938506786438
1.9922959564477962
2.00612480039739
1.9751405453101694
1.919727537705762
1.8560579385606784
1.895736343953525
1.918627918576712
1.9114360537854242
1.840997136420339
1.8141912097820336
1.775650773620305
1.7664696440961356
1.7652396218109492
1.7804901147915255
1.7579901789125425
1.7549849930542372
1.769835665040305
1.7260544318034914
1.7089415731966102
1.7329021142355934
1.8002583444311868
1.8506702902739993
1.8136438695311865
1.7673479020786436
1.7795676057620342
1.844859920386407
1.8949384207834916
1.9209162964403395
1.9107094396759323
1.8816819952169492
1.877760911725424
1.8320587563201023
1.8350315425108472
1.7994357949396609
1.8162938124254242
1.8401037826542372
1.8735424450847453
1.8826314299213218
1.9084454245393223
1.9485008482728812
2.0261758795837292
2.0313441570343387
2.0462152229916266
2.125896735792169
2.2653252761742366
2.3644137725399657
2.4494537631138984
2.5293141957291523
2.6416100052508473
2.727800432420339
2.8139991221606446
2.8550998635647455
2.803765581713898
2.8253382864440684
2.783950067997627
2.7841385266006102
2.7640842650241697
2.694615260745458
2.6357422346010178
2.5705852259982027
2.422127206718983
2.2369695266044065
2.142115080142373
2.0847563286474577
1.9951476385705085
1.8748271843389832
1.7715059731471188
1.6831027713756952
1.6505828686803388
1.6605096224258307
1.5859536428769494
1.5190194673911526
1.4087556894909488
1.3064746914996612
1.2880052962206778
1.3098373389662714
1.288602941387118
1.301174839349593
1.3234667300694576
1.2638960327040678
1.2048881395972881
1.1765084762477962
1.1655318075323056
1.1730012423491527
1.1568293315389833
1.150314238248136
1.145418684179322
1.171186836661356
1.2037289491945762
1.2464782392111866
1.280254567644712
1.265684258199322
1.237646243345051
1.2409479945732202
1.259525266918746
1.2466638718067797
1.3109922175274573
1.3457876233335928
1.3845404634338982
1.3659945765978307
1.3907804227888136
1.3929234501708474
1.368701728229966
1.3429956552196614
1.3607618158914574
1.3780970427735593
1.3681148922003052
1.371637605593221
