# Supplementary material for: Obesity dysregulates feeding-evoked response dynamics in hypothalamic satiety neurons
Source: Sci Rep. 2025 Oct 14;15:35837. doi: 10.1038/s41598-025-19800-2 (PMC12521569; doi:10.1038/s41598-025-19800-2)
Supplement: Supplementary file 4 — Supplementary Material 4. [file 41598_2025_19800_MOESM4_ESM.zip › Fig 3_1/Fig 3b/NCD to_NCD_1st_MPK120_matrix_1.csv]

-0.7729062455955944	-0.5364862817600711	-0.26771547016404085	1.2939620426658172	-1.1326404869118025	1.4513670896086077	-1.0382443399156116	-0.11392218425578168	-0.3089789924404335	-0.5947325282757621	-0.5765786292906723	-1.7922359335084217	-0.20073473904608452	-0.7329173162035352	0.939629880276925	-0.7865941698825398	-0.22448849896182882	-0.8232111959759669	-0.37523163659719055	-1.4045538582433703	-0.2025022019039712	-0.8788065418598764	-0.3108262650117616	-0.43057475571385384	-0.2097382767876196	-0.26079283951605575	0.36496401367972586	-0.21495160139969646	-0.6284450940956714	-0.7618591958476549	-1.0969423162858374	-0.17100046286544232	0.5652526007360216	0.016413608471590218	-0.20659902464309604	-1.0485732170376647	0.22420031082012465	0.06057231442523916	-1.4391640895521156	0.1871780575650382	-1.1212589170999956	-0.197008541808943	-0.4885252127393901	0.04463959133232394	0.8507367213623125	-0.45630935221413776	0.06573469470670194	-0.7041463727684507	0.23568691137728778	-0.4792923532069121
-0.6793590507811812	-0.5361124383360274	-0.31005370812689725	1.2298135634434821	-1.1070753594384206	1.321107210809299	-1.1233215696498333	-0.15329743309220897	-0.30909962921070766	-0.5301065964802424	-0.5601839351211801	-1.6719361018280798	-0.15571840020870023	-0.7356862994744124	0.8641203614870141	-0.7672939675679415	-0.3053275203744117	-0.7718008859007812	-0.45732601243765225	-1.3073173861897036	-0.2059990560712425	-0.851861138381749	-0.36632044761622484	-0.3929049965034598	-0.16205713129513477	-0.2058106636796052	0.39697759691844425	-0.21482358472826796	-0.6364087923989746	-0.7829680216555692	-1.1540070518403902	-0.16009770727463113	0.26939255404188833	-0.001055883765551201	-0.12930716761294728	-0.9994506284910329	0.172679336335391	0.07953270626343135	-1.0665577847100831	0.19772827671773469	-1.160310996253915	-0.0676093930130429	-0.4161408693625289	0.03465033090140783	0.8754920142569405	-0.5123539718773632	0.057174304485145294	-0.7020197104366761	0.16662810810089557	-0.3550471137435121
-0.8828557005319029	-0.5385216515131984	-0.34005395564161905	1.1926232808656152	-0.7201951025137459	1.2650981348163413	-1.2207055233071251	-0.17900014451685012	-0.30924695320512824	-0.46059000003433564	-0.5516911048296727	-1.6733335181510576	-0.12940909017030172	-0.7567137906162875	0.8089020509416759	-0.7496715681747185	-0.37215300542018975	-0.7154536272378845	-0.49362387144665304	-1.2073794995052078	-0.21818939087698688	-0.8071477025452106	-0.39846414148190784	-0.3645862026429412	-0.050837945785099425	-0.16503072070277183	0.4122717030197122	-0.21481783617962133	-0.6700085345455782	-0.7800098216666896	-1.1894378595840607	-0.15330196659748566	0.17002173378410979	0.0382548039019252	-0.054559658684557255	-0.9825528170814332	0.1432342806243727	0.08270285590932969	-0.7835307464465497	0.17179774836815487	-1.1680656453555984	0.02110796268067852	-0.3926304289864187	0.004970130471734134	0.9046750831164615	-0.5984913657326673	0.04400832420286787	-0.7073942458785641	0.11497208489480644	-0.40428965623518504
-0.809365971489066	-0.5309253608274194	-0.37095258716198665	1.1904002383860375	-0.48440533794061974	1.2605862829447196	-1.31219459928598	-0.18715240264866112	-0.3093073084002297	-0.4283879602608052	-0.5473257918212877	-1.5403008619379837	-0.12177156165330234	-0.7810317891509206	0.7088221853907635	-0.7574191020688281	-0.3576009641141964	-0.6997561290665135	-0.548835330500677	-1.1283205606214104	-0.21648499359399717	-0.7707375905440962	-0.421757834096152	-0.35003496245053867	0.06730193773814772	-0.1339336383447257	0.42067956350053004	-0.21484116542718498	-0.6753813399495199	-0.7809948590325066	-1.0178629588023722	-0.14922506979318684	0.06167681293837979	0.025054823697755513	0.007480676613483478	-0.9951150944082511	0.1499132170579326	0.07393864809707175	-0.6689115308139654	0.139335744323992	-1.157803140099782	0.052226456169569904	-0.3553299735150578	-0.015712499664528173	0.9244564466885439	-0.6292203810229985	0.060365678032655835	-0.71489402619233	0.05780056271001966	-0.4799467391536457
-0.87884529361998	-0.5230350393216185	-0.39345896380572387	1.190589044733618	-0.37621484755667856	1.2662196349316328	-1.3557104283455819	-0.1967411360310374	-0.3093146330572767	-0.35122204701579635	-0.5392219777218117	-1.3969480618058312	-0.14087373098522948	-0.7814035687229545	0.5891391994312535	-0.7821211954188781	-0.24235594394872395	-0.7049589561721479	-0.591529061341809	-1.0681207722495296	-0.21269669174631528	-0.7411803502456152	-0.44654278905719114	-0.36703081902589246	0.14240240635107398	-0.0766970560283286	0.43563700870479816	-0.21486031076402842	-0.6893639750515617	-0.7753557517050618	-0.7781764418174858	-0.1448820384224825	-0.009793674948759701	0.012250444527391309	0.057271238264353694	-1.0015519712007208	0.15807752795962396	0.04098596012949347	-0.6265459129029087	0.10339281920753503	-1.1490333828406343	0.05157606114847661	-0.29507180773257646	-0.020881719294278383	0.9791854043081605	-0.6325960332319305	0.0638400874241988	-0.6815683722526159	0.009227542340562883	-0.5433517036540403
-0.8319981938109025	-0.5302422064751489	-0.4153820099465609	1.1770987804445914	-0.24419556703193876	1.243499194631832	-1.3648164945669168	-0.21753799502537097	-0.30939698799049414	-0.25963276306566524	-0.5355008269114157	-1.2989619062966844	-0.18504413516054127	-0.7843339146553049	0.42383717121326087	-0.8166327483914454	-0.1707831780335113	-0.730041491347789	-0.6896745762639863	-1.038168476163811	-0.22619344130366406	-0.7173701839624712	-0.45887919856861736	-0.3950630175338919	0.15844769022413932	0.003180384496119709	0.44403633556653826	-0.21496161990225393	-0.6980429356544077	-0.7577945014300885	-0.5796915303102891	-0.15459978331020383	-0.10405009301759516	-0.01072940291530676	0.06646520452213421	-0.9852591597852814	0.16990103874364415	-0.02632535608818185	-0.6170042636356786	0.07557964115421545	-1.1470795713356547	0.03626873860790392	-0.263707729632268	-0.013979129204352883	0.986660295187075	-0.5818150576208794	0.06229205464459209	-0.6854320277408128	-0.03832081491890852	-0.5510545813077977
-0.7911771529870059	-0.5409418850180626	-0.4252984319559377	1.143196476302558	-0.167611281024918	1.2385621453044593	-1.3170360509376628	-0.255962781415837	-0.30939313045647604	-0.1745181652787811	-0.5265749441824579	-1.2310937311354724	-0.22783221001336892	-0.7578398253716637	0.30352916862039897	-0.8411657333319401	-0.1069356004855492	-0.7666734799220082	-0.7651733587697056	-1.0184410826379666	-0.25155636837254136	-0.7067113166651608	-0.4758870373120378	-0.42864860571186575	0.13382639459094875	0.053746266786596796	0.45025391576086365	-0.2150484553120193	-0.69646756535014	-0.7462406410003128	-0.4984011463974699	-0.1596353747386354	-0.17983151812179193	-0.04264446930469017	0.06703493132354585	-0.9861446038208214	0.1751777046987499	-0.061593303640162765	-0.6130840829536695	0.04405481413178802	-1.1501421935308247	0.008654198385131163	-0.22399380722414838	0.012689224919026952	0.9480218074650981	-0.6325442556658286	0.049305412914607195	-0.7068486453148735	-0.06128005199976505	-0.5581602418969815
-0.8113513510213702	-0.5506255741194422	-0.4358714938609308	1.1236785113619994	-0.08645231580681345	1.2009996493438853	-1.3071613358845378	-0.27951478474943314	-0.3094023037437373	-0.15106645269686492	-0.5195095047499617	-1.2016475655734813	-0.25598577422262014	-0.7285256700088845	0.18660117076075225	-0.8784727469076437	-0.055408494812404736	-0.8122193139150088	-0.8865390324445868	-1.0117991681279832	-0.26999119133364874	-0.7167991134100078	-0.48900116884744654	-0.46513217988052014	0.11455374882554825	0.0803709279922631	0.46213947808302447	-0.21513058453578937	-0.6976874269446942	-0.7331008909975147	-0.48829118585408726	-0.12998918094254808	-0.22561637029482368	-0.08184838824181438	0.06448208587602723	-1.017335828615138	0.18364381429979665	-0.09973705599258395	-0.6321497138394195	0.04114734026674655	-1.1439572382796717	-0.014076443933688228	-0.1732427422632626	0.04776749705835871	0.9044642148602823	-0.6616147931318881	0.04356836712557943	-0.7503254916287373	-0.0758026194353054	-0.5616364425185529
-0.7599957719901562	-0.5611579697394278	-0.44175249257884924	1.1064144040691144	-0.02726324252087209	1.167460769684203	-1.2937680206232582	-0.2910174270877717	-0.3093985497846954	-0.13538848067308298	-0.5131197574671746	-1.1917569283863256	-0.2795204433043532	-0.703312646578614	0.1568773020494084	-0.880254364340506	-0.031029565562750987	-0.8657451172526142	-0.9635828988908965	-1.0090819604468948	-0.2906777360043835	-0.7357385074491508	-0.4934544461761935	-0.5086269609556076	0.09419538734037511	0.08829053535133144	0.46780225082291593	-0.21519795066149053	-0.6938455577682958	-0.7166058038581765	-0.4921475110004503	-0.04516517659064992	-0.27209418511696865	-0.12420951090945415	0.06889949176452947	-1.0010618673478846	0.18859447934100942	-0.12832997839402896	-0.6455648280815586	0.024032449856803615	-1.1393077238332643	-0.03657902893080357	-0.12639760449413648	0.09003046830999792	0.863718765327699	-0.6562091565087695	0.039011233314800886	-0.7760070116637845	-0.056566560294409235	-0.5220399753512015
-0.6742505831598525	-0.5581994638698916	-0.4382438880099901	1.0848003913946722	-0.020293786339860165	1.1304466392289352	-1.2823411006119192	-0.2757711685529217	-0.30940621887783726	-0.13114808685896145	-0.5023092643502692	-1.2247752544665391	-0.28130407922488054	-0.6778985867871696	0.14947056314319324	-0.8139478262197419	-0.014038287137435629	-0.916629139837543	-1.0209919877282654	-1.0442888988006496	-0.3051734810385741	-0.7518227409528604	-0.48847230954936205	-0.5517498928521131	0.07682668915305142	0.08524588401863015	0.4619756710942613	-0.21525973296925405	-0.6973241258479108	-0.6992843111977044	-0.49927317972202445	0.09751014856814441	-0.31103371685762154	-0.15001006531473335	0.07092234561795073	-0.9861415262456072	0.196095766201547	-0.15112290819241	-0.6929755343164757	0.02442041281967869	-1.1384486820141293	-0.07273550290054398	-0.0896309370825585	0.13637009413931384	0.8216473310686595	-0.6463343372250675	0.03895488286784829	-0.8339038079287144	-0.016548210101435302	-0.4959187899919876
-0.6114137418813493	-0.5485489629092178	-0.45583130267243155	1.017956853823808	-0.001057219133370757	1.0686676672220323	-1.2698993904521203	-0.2610524293964107	-0.30944874542963907	-0.0858374298169867	-0.48182628038507397	-1.1979464356189706	-0.2904513042944995	-0.6521358115267712	0.09085699686815278	-0.7675170912941219	0.006938837754053462	-0.9568185794654388	-1.1359069624161526	-0.9934894551578063	-0.3232727630903408	-0.7566036742910411	-0.5005978452445617	-0.6046635245367382	0.08958210645513777	0.1100707535003845	0.45968295071452187	-0.21529980921757602	-0.6724742944432347	-0.6743143859471019	-0.43585666595184663	0.24118305852276828	-0.4058811869028938	-0.1941057241555518	0.10777946145995654	-0.9699573275887634	0.19671930855778025	-0.2094595289290309	-0.6107466712825941	0.019587066535012403	-1.1391501572089162	-0.09746297771817018	-0.02451467639935992	0.18375052561912888	0.7762265831365618	-0.6569920904984397	0.03321791959655935	-0.8631764337380241	-0.042014530777017264	-0.4713088446567678
-0.5857533292266772	-0.5218672236731768	-0.45730146063327864	0.9489428045716849	-0.04802038699297948	1.0034793279246665	-1.1695141470632981	-0.24425751770453447	-0.3094718442081189	-0.03300412245519742	-0.4569411691103237	-1.2015427160490337	-0.3121458181369089	-0.6370438845245205	0.06618063142341055	-0.7385234755694946	0.034087675934765894	-1.000716664014378	-1.189491888619495	-0.9613230269614691	-0.34706328537384323	-0.7713447600517391	-0.5072421180287585	-0.6681968299812332	0.08238180171379052	0.11804142671531528	0.4473956941684475	-0.21535690317007677	-0.604996164090986	-0.6539633286958378	-0.33774672831587926	0.27308196955621505	-0.44905212600330086	-0.2402122971830966	0.1456951038023124	-0.9673362593648042	0.19657549491669618	-0.2625442256369005	-0.5373523075946605	-0.021019012030396626	-1.1389801565067805	-0.14501319907736404	0.023874617163822887	0.22568417555231685	0.7195751656980065	-0.6554565333309712	0.01915508151734037	-0.8816716394656229	-0.07772268813400923	-0.4746827075859826
-0.4811014784370232	-0.48937399940003556	-0.4559212786509449	0.8609818860766676	-0.19073791751271765	0.9101411969339592	-1.0420655992340824	-0.23968868320036035	-0.3093993588151259	0.0151613640230929	-0.4364664815737654	-1.1547375356356986	-0.3416659696514365	-0.5989271839017462	0.058465778793790224	-0.724539524154269	0.06821300690598639	-1.049448469245072	-1.2810863515731465	-0.9305471366886584	-0.376267993143504	-0.8017344514083327	-0.5158462940027178	-0.7282248365671862	0.03489776170496646	0.11576959742182343	0.4289484478992245	-0.2153959412696357	-0.48886534028941986	-0.6489720609901747	-0.23560743411832558	0.28141537661703697	-0.4939049337663718	-0.2961801439666341	0.17813651322496793	-0.9611354582377117	0.2047046397090715	-0.31840889972655767	-0.473957832125968	-0.08118695527476343	-1.137404636632667	-0.2246814902456137	0.06522560279216091	0.2751463214087083	0.6536282730019798	-0.6288470004324169	-0.009517027107332088	-0.8809828768023209	-0.10872531556433858	-0.4429840006393242
-0.478033929921511	-0.4615226643087718	-0.44100012463619376	0.7404442594648248	-0.3120527756477419	0.8211209107868847	-0.911036326072057	-0.240945070786501	-0.3092990340461027	0.0731213174213394	-0.4193526931310793	-1.1628192469156393	-0.3758550868622439	-0.5889944730022408	0.0710763911422073	-0.7430548559497158	0.09596784926250437	-1.0890838536717986	-1.3830389661204938	-0.9129317290365002	-0.41438448056324384	-0.8402209647806875	-0.5204310519325811	-0.7754106091979566	-0.0361290267354495	0.10774454391006956	0.4005917450042464	-0.21543747581522377	-0.3332780526040866	-0.650126314806295	-0.19541738729711894	0.35145586135270224	-0.5160847628026731	-0.3402612535575228	0.21077506106924826	-0.94378793614996	0.19513735850585506	-0.3409358474301066	-0.41253591103769105	-0.10778121397535903	-1.1296304472203935	-0.3054617982670008	0.09119438601798771	0.3233034067548647	0.5867517669124642	-0.6065653367572584	-0.05692841910364761	-0.8730954684554542	-0.11411520077978712	-0.39408752763871235
-0.411441079699333	-0.4406924647624068	-0.4205433842736374	0.6260154317763149	-0.3818883953140364	0.718916613507248	-0.7750190242581317	-0.23463958149788566	-0.3092086321917523	0.1143114717525499	-0.4029716854266637	-1.181452262329168	-0.4024827354708435	-0.6244442748282921	0.13431638833501053	-0.7713666318169861	0.07965263855884593	-1.108304813577826	-1.4728222318611544	-0.8964119843220063	-0.44706917057656714	-0.8928771235334674	-0.5119081381060351	-0.802597962350679	-0.09966318332622029	0.07981260601274469	0.3711086043910049	-0.21551546055214826	-0.13401640622831393	-0.6642151282397635	-0.2294233113418726	0.33767710011834834	-0.5329957289488586	-0.36865827172408416	0.22980425994480763	-0.8871019500502182	0.18251744906707223	-0.3176443234383336	-0.409090733799587	-0.12042161389167134	-1.1104653545042256	-0.3840109341001742	0.09922379613833203	0.3755103727972698	0.49269372966550806	-0.6019393635586139	-0.108595745995539	-0.867364460748996	-0.12047835293949469	-0.3468345701120111
-0.28818504683459845	-0.4103719828656727	-0.3932501204794498	0.5058721668098218	-0.48839012949337846	0.6284388283087315	-0.6599202810658354	-0.21163445607461212	-0.30898300814461466	0.13412200996131401	-0.38749049674664154	-1.2305703045304714	-0.4106148389459757	-0.6696370250639566	0.26150425677333455	-0.821963874205897	0.0805683451144243	-1.101524823467372	-1.5015506080012242	-0.8615951503703903	-0.46335398084372903	-0.9380269311122845	-0.49974502958998845	-0.816950561237298	-0.13960604002081614	0.02672159739202464	0.3378190205312392	-0.21556553203215553	0.06483318357048598	-0.6896602799812729	-0.3035506447461584	0.31909586944494783	-0.5277219047942511	-0.3888588660194775	0.2664409303596763	-0.7912265058717664	0.1504186642709399	-0.22655050423977094	-0.4147190312010308	-0.1598006325031583	-1.0779511558981523	-0.4531465651315387	0.11426398357725738	0.4161488883983995	0.43859413831713273	-0.6435720500299567	-0.1524189366385272	-0.8664463436246657	-0.10789779894079614	-0.325404688791012
-0.11354225374731423	-0.37749334382441024	-0.3742949058500665	0.4026628517999204	-0.5951115728191694	0.5083100253118955	-0.6140579891252187	-0.17217381637498094	-0.30886941285759034	0.1481745527740399	-0.3985177714924956	-1.2858006063646394	-0.4107929304537804	-0.7309918078367093	0.3422718888334331	-0.8893675831462151	0.07876596660137122	-1.0747037346238382	-1.5102519257807627	-0.8164753265941254	-0.463143081798618	-0.9536681652250593	-0.4614329853375039	-0.8300252398371732	-0.181072149295139	-0.01691991071860522	0.31663825716750854	-0.21561530561239745	0.24703405034868536	-0.7158506016824026	-0.31462490536585486	0.279315870593171	-0.5360955270032318	-0.4079755411951004	0.3070378494611759	-0.6757953793894875	0.11351734365028317	-0.11684183768090269	-0.4473105096925442	-0.21058982166963564	-1.0359838380473994	-0.49300444900084106	0.12916440019515085	0.4391162093397565	0.42118529420524736	-0.6309972093934559	-0.17027445502778293	-0.8626707029463248	-0.10109547805156083	-0.3151081776060678
0.05181055990510253	-0.3435350093703736	-0.3559299006210232	0.2915160570324581	-0.7092789852417866	0.4174811744894177	-0.5713111508078342	-0.13433321785658126	-0.3088232768258567	0.1935528809487849	-0.42698878946071117	-1.2889302678343482	-0.42413421053220013	-0.7984938883789646	0.3909220613702202	-0.9215702430503183	0.08109692369528657	-1.0309937633749946	-1.4823433295480748	-0.7702318942116014	-0.4602844747415512	-0.9497501467272752	-0.4077335602683826	-0.8429043819959572	-0.23467638361032855	-0.04585762012513347	0.304469380525182	-0.21565730103359884	0.4070429870862582	-0.7414257536530683	-0.1742657970584426	0.2090530594501791	-0.5713939316083131	-0.42915924909289316	0.3409835318646042	-0.5530942893275279	0.06326864750857125	0.00550576997170642	-0.4939218720752656	-0.28536949281643886	-1.0043950597687212	-0.5096586406733642	0.13836386150670982	0.4599814997080812	0.4131208870387756	-0.6246598191282754	-0.18953244490542873	-0.8481935235394129	-0.1002065928719272	-0.31128127825219154
0.21650652278296892	-0.30275581263431867	-0.3442371507527476	0.17280939520259633	-0.8438089044331638	0.33028434967614634	-0.49803013853756334	-0.11060264614421647	-0.3088200751477441	0.24886027467020475	-0.471680276597043	-1.275047586168926	-0.4472905588345064	-0.8524840276460359	0.374665764757806	-0.9506485145416435	0.11091322251716754	-0.9675811215264207	-1.4622656742957032	-0.7638891910843308	-0.4501435606566317	-0.9588145135122156	-0.3537370477786109	-0.8413650227641586	-0.2816406485192889	-0.060564058649469246	0.30552017059763587	-0.21571562113460807	0.5539288769452753	-0.7678970117163988	-0.04930961027338602	0.1504026960750798	-0.6019642511528669	-0.44938582419173245	0.36835372533787614	-0.4871959665214529	0.022194631827262182	0.11467791299709706	-0.5470652258163908	-0.33950874560448485	-0.9657394952319489	-0.5034674239568948	0.14965564965432315	0.46176821177995564	0.39307294207905474	-0.6483161925022429	-0.21149949214738642	-0.8589940954661044	-0.12720348369177148	-0.3426490169219444
0.3123435382849422	-0.26000236657795606	-0.34492393987314324	0.052113414879879506	-0.9683055293516996	0.25815082596585837	-0.40589054377957756	-0.10724717931875585	-0.3088249466835962	0.3042873942419103	-0.51213112614302	-1.2011417244828673	-0.4885068701241077	-0.9035595699765168	0.2749059338797889	-1.0475990547982652	0.15601512052533714	-0.8893297685333454	-1.4221262901733798	-0.7033039452145909	-0.43872829834158666	-0.9570580696107072	-0.29971519547943076	-0.8408754813160115	-0.3327004616084476	-0.04979200820208014	0.31474976084934686	-0.2157856302889686	0.698592663025293	-0.7959529756610373	0.06486711941588799	-0.01023908525803815	-0.6117151203847253	-0.4839215865965327	0.3996793118716306	-0.44055710940485326	-0.01502160917533057	0.21155995973593517	-0.6038483110342279	-0.41519272900304427	-0.8970225899533162	-0.4731402066405879	0.16494784811904864	0.4470468546311622	0.37054200281915356	-0.6677540729315032	-0.23511969976816288	-0.8356494759397048	-0.18087229964928347	-0.33093928377895915
0.4332337352195121	-0.21413071032371184	-0.3466433890772109	-0.03634007501386616	-0.9876680667387523	0.18141013328411293	-0.36690536979317123	-0.12843373163036828	-0.3087614605380993	0.3468867441401481	-0.5361773469425387	-1.1003204592465914	-0.5305201409111351	-0.9370468403866941	0.21371779689486364	-1.1060902833701858	0.20801161886782485	-0.8184936836038974	-1.4179639913833788	-0.6311921999669355	-0.4330131562180718	-0.9349158643585531	-0.24816703285043226	-0.8285921230054946	-0.37235861997090824	-0.0314906624829067	0.3236577042406309	-0.21591426966990263	0.8032241065926664	-0.8216534960237161	0.1701209790874631	-0.19934981780950473	-0.629919984310329	-0.5135573694714031	0.41963690646676294	-0.44403810343653605	-0.04795598271819987	0.30311824527822184	-0.6779506165693681	-0.4935490720588467	-0.8128593984841193	-0.4244784216652051	0.19246364020493395	0.43730250177396107	0.34403254218544194	-0.6824952072759088	-0.26387036528015867	-0.856596225807416	-0.20942785590547577	-0.27815173126431075
0.5460541287983486	-0.1606962016010614	-0.3701452797584447	-0.11802698903141759	-0.9669095610328096	0.13111345560426396	-0.39321978782447753	-0.1489755010537387	-0.30867170785376286	0.35654958698867223	-0.5587952609291411	-0.9846470596913075	-0.5702115436651587	-0.9057220878205138	0.203689728806362	-1.156098872869733	0.26483232735677414	-0.7172561159869002	-1.4781786418007106	-0.5379859366007584	-0.4199138095280663	-0.8889057287281611	-0.1528657572383872	-0.7987536262746148	-0.3978858340062537	-0.011543652829776912	0.3399610230823047	-0.21606304244371005	0.8576983499153294	-0.8354440191451535	0.233599379093577	-0.2877678252788527	-0.6623696308443139	-0.5390008899022145	0.4503258232999398	-0.4598390157469311	-0.07918873646400813	0.39262141576434806	-0.8461741500519455	-0.5208596928107375	-0.7209280114282565	-0.3747424651218844	0.22562214975505707	0.42894874154175466	0.3114730197037664	-0.7041034562156133	-0.2848797116457776	-0.8939222917661664	-0.21780849934668195	-0.24106314929869405
0.6276010607851698	-0.10871434161183832	-0.39399799420911147	-0.19653716011933414	-0.9605722268131233	0.10605939980775721	-0.4206090696663344	-0.15243050245022965	-0.3086809240171203	0.3396295728796628	-0.5786912065139048	-0.9264043219032004	-0.6151388367486403	-0.8949551965062573	0.20273467470269516	-1.1385652854694797	0.3341758813509134	-0.5993231413727755	-1.4394867208190454	-0.4842340812530638	-0.38625276793537616	-0.8216620818527665	-0.02764603079376742	-0.7631252338926315	-0.4203092580222266	0.003879232906101624	0.37096674099415583	-0.21622304193741154	0.8701737493704755	-0.8381348077362911	0.2939485859699027	-0.27743129014413903	-0.7043101763507955	-0.559809434998246	0.5332888574463681	-0.4847445496311679	-0.12380560644209744	0.4871276654498784	-1.0734492372348423	-0.5172022835044694	-0.6340847236514646	-0.30547256264452777	0.26704302079391107	0.42162377865519146	0.26897813881063204	-0.7175824740892714	-0.3024429522042567	-0.9315391921465347	-0.22969865708935436	-0.2388432708178531
0.8037569895247586	-0.0559717102546861	-0.42770844384699663	-0.24688161138577636	-0.9804645001578592	0.06885102405199262	-0.450804342003603	-0.15090396187898675	-0.3086631235071505	0.2880388859888512	-0.612410534669149	-0.8464474664649837	-0.6509010956117228	-0.8673319743041393	0.24149675925151795	-1.09639358872889	0.39077026887002875	-0.4874739618519289	-1.3320217402950656	-0.4357618372535444	-0.3438430419541596	-0.7561013445737916	0.08888214102376053	-0.7248385404023052	-0.4535762106681254	0.013501905623550706	0.4164105724349719	-0.21637471070164524	0.8323909810752953	-0.8236600078742111	0.2709449094703017	-0.2575763372455137	-0.718999488257627	-0.5724672824371743	0.5858052705044242	-0.5211809884486168	-0.15647019819110825	0.5410243531769396	-1.2800252108397818	-0.5259882715655204	-0.565492305520076	-0.22324416257269272	0.2982457977194427	0.4123237846154503	0.21230737821195217	-0.7177208029123185	-0.30631418940161675	-0.9448087902187318	-0.2590635111789995	-0.2768391840673055
1.0904470974803657	-0.0031633892673091275	-0.473478976476446	-0.30215961819345405	-1.0561382215347712	0.03319752215037813	-0.507601237131176	-0.15568660661238193	-0.30859109008793395	0.2251262980384136	-0.6551290042512299	-0.6792602626732114	-0.6793185638737597	-0.807854368553848	0.19134844525897884	-1.0487579856818963	0.4434442411682696	-0.3883865995777532	-1.2230980256521	-0.39140736824859107	-0.30675107989566985	-0.7057990959513616	0.17559584260594155	-0.6917916352430673	-0.501102019089424	0.020459415832622597	0.46642714045047456	-0.21646588291227684	0.7566326056453803	-0.8006459530546695	0.23834886640060193	-0.11450874652896537	-0.7389378179966078	-0.6047364795493388	0.6278070193631773	-0.6042912918007252	-0.19326339614730037	0.5554566932132173	-1.4119766070899833	-0.5263404882440236	-0.5181167127168381	-0.14169799741758277	0.31428555830271787	0.38331791492567546	0.15824367380480633	-0.6978336218872696	-0.31397810690901334	-0.9670714153572701	-0.2723181604110125	-0.31573613642802906
1.1323636706551852	0.031644904914392834	-0.5160153266855704	-0.3447684906836999	-1.1592186546144316	-0.025588689322998494	-0.5675954392382958	-0.1651125648705019	-0.30862626200886056	0.16032338020334108	-0.7054464211863072	-0.4312633464839649	-0.713615278037199	-0.7531456103556661	0.14819647844330158	-0.9866593714546423	0.4726024224331332	-0.30117859220461307	-1.1392796801700518	-0.3618732331597082	-0.2757791861273083	-0.6444495591064867	0.25538740728696435	-0.6653270602738535	-0.5611126994138261	0.025404327095194107	0.5051962701963995	-0.2165148015721353	0.6800291958666626	-0.7722129575665629	0.22656122626120556	0.022398321817084642	-0.7879124442993289	-0.6353356306159896	0.6669827938035645	-0.7301932267872793	-0.20786940346149313	0.5104596734810853	-1.539847455281795	-0.5207773099266133	-0.4880823771233219	-0.07737121040977157	0.3226178052019649	0.34917223306860057	0.10403082287470422	-0.6586736971674508	-0.3286239988269395	-0.9601428052337706	-0.29193020850059953	-0.33010116639333564
1.1087954694720883	0.05815485419605182	-0.5431476242796653	-0.39576577034953864	-1.2596967188823838	-0.05053886929431559	-0.5962915027335942	-0.16772642178331143	-0.30864328950957926	0.09187440122571697	-0.724836020406745	-0.19944772403799846	-0.7492625194681576	-0.6794864728301419	0.1529292233614725	-0.9108675229024508	0.481021711406333	-0.21301252555215439	-1.0936083283696565	-0.34226462478612085	-0.24890169382069952	-0.6061990836324203	0.3104490655584215	-0.6252005593668142	-0.5776933783922467	0.026158259754061542	0.5252654173907912	-0.21654856010910173	0.614013729920092	-0.749014185081745	0.2543211412935699	0.2207006632657326	-0.8198868016950153	-0.6614598480970881	0.6998819916594908	-0.8599289228644258	-0.19929307172676872	0.42275540248633214	-1.6230932110959206	-0.5104310616775357	-0.4726018405007114	-0.04542684366122718	0.31223240965134674	0.3057756314545475	0.04296480667890004	-0.6096098576440436	-0.3596034849670661	-0.9355683691517429	-0.3191452453596744	-0.3429082544316121
1.1658225433160248	0.07517096071377927	-0.566158361683693	-0.44221144667003376	-1.3720243036678264	-0.0792960407437849	-0.5849864054075302	-0.16811966069735626	-0.3086274751601139	0.020885895672157064	-0.7080629668166131	0.03416399170331521	-0.7792108326493656	-0.6160313678376304	0.21929928191629317	-0.8482229117923087	0.48674301618651167	-0.12396953446896988	-1.034941661068176	-0.30565041215842553	-0.215642026410705	-0.570329145890996	0.3459379055281943	-0.570202223479227	-0.57403337809998	0.030464334519973674	0.5408251564468103	-0.21657759961983705	0.5749292994579184	-0.7346215231316734	0.1826298751765878	0.3117318274241488	-0.8538903162677798	-0.6826082221021943	0.7323221386193477	-0.9749544121102638	-0.17371943724435063	0.3132152727438034	-1.6054815105738354	-0.49516164266475887	-0.45393733102213807	-0.04334195369814085	0.29696985954259775	0.262604827202018	-0.03659735439573217	-0.5604516542723562	-0.39457770435241846	-0.8939299177004111	-0.3362709080438783	-0.3664070020918984
1.1120455067094863	0.0834284498681945	-0.5709105791910466	-0.48234870703358473	-1.4604987177136652	-0.10262804907520591	-0.6053513768561903	-0.16489690663326945	-0.30858738674259306	-0.05388103873420798	-0.6699263452688914	0.19197032003701828	-0.7902436015578667	-0.5915349667444725	0.3230573165646609	-0.803472823521829	0.4860930878751133	-0.03900904151491562	-0.9750033333858212	-0.22271225471334105	-0.18532554767481663	-0.4947735500434652	0.3724048995620345	-0.5116751971960907	-0.5634403391271792	0.03295738074908562	0.555328138313276	-0.21661043877672106	0.5277838416554967	-0.7237181784962512	0.0848507476018063	0.2902406397839192	-0.8725198644338674	-0.6975981064584424	0.7461169725069375	-1.0753179868091938	-0.15459117324555655	0.2094523694438779	-1.5347955335467032	-0.49931345781712294	-0.43196304421604825	-0.06510072650311152	0.2857437213260752	0.2305264806783657	-0.10094212405626349	-0.5047083555337528	-0.4309810814628839	-0.8316533446495564	-0.3486165355387903	-0.39713671446358656
1.0892427805401572	0.08796886726354561	-0.5713356950528301	-0.5117813326736431	-1.5147448068820428	-0.134502869395607	-0.5948741472479384	-0.16843949501411276	-0.30857512192540326	-0.13138828219835447	-0.6299507172689779	0.3283043664085509	-0.8018662985859711	-0.5583745525413748	0.533903760519183	-0.7078426507271922	0.4671483848508835	0.04442316273097905	-0.9164628520373563	-0.14482307975902536	-0.15249317653015024	-0.4060788872872904	0.41003276896049135	-0.43920961623827315	-0.5357391655209074	0.023554341075116125	0.5631023294556586	-0.21662614991967688	0.47633589464980564	-0.7191555101209185	-0.0012588862840022142	0.2714359874992153	-0.9130325580196565	-0.7059462582217356	0.7535829832727093	-1.1552560795094282	-0.1296494789962235	0.1087210386295054	-1.4616345550870222	-0.4945023408007949	-0.4269894862856848	-0.09484553434059981	0.27148921532052644	0.20934076956776398	-0.12852053031291774	-0.45871026876299387	-0.46889413710796896	-0.7618714159426753	-0.34892241943555746	-0.4226036537021243
1.0752389436201921	0.08243758677380027	-0.5775176226040843	-0.5489017264502685	-1.5643419351883172	-0.1711402169893276	-0.5758195475122074	-0.17007003975715768	-0.30869692767497364	-0.19358772051882933	-0.612668569452806	0.47189554608348344	-0.8246575592972777	-0.5173355095742591	0.5945116002518803	-0.6034548716799771	0.4438767822323273	0.11138042173518543	-0.7871485899827946	-0.12759041212936623	-0.11483217998808137	-0.346067041449226	0.45173423116798633	-0.36912457939547233	-0.525692945832064	0.01745899615451095	0.5746664099068054	-0.21662581024072175	0.4267917763761321	-0.719687245024974	-0.07880796593341055	0.2947955931241685	-0.9617998034666272	-0.7059878275072492	0.759519471801737	-1.1826067469012214	-0.09890170263859663	0.011928430814742975	-1.4684923673971013	-0.509996818130534	-0.42339450824517055	-0.143406474094942	0.24339104481367468	0.19717517137951804	-0.1400250998449725	-0.4259585071945657	-0.48018553441235456	-0.6710348214212762	-0.3452460593722183	-0.5101365831192792
1.1090513881796855	0.05305189145785376	-0.5739813190082006	-0.5724544808634355	-1.566749187144262	-0.22304877348586993	-0.5259457231002843	-0.16180424373779614	-0.3088271213637037	-0.24135536022753673	-0.6188019553292619	0.6258447691827276	-0.8473753572616151	-0.48948457238427034	0.5565663616061937	-0.49606345353062287	0.41844172981660793	0.13379025369147787	-0.6364874012523498	-0.13670579776667396	-0.07971510618787758	-0.3116709949003388	0.44683927901950254	-0.31238756596973094	-0.521239665006761	0.009547454912824622	0.5794872630602413	-0.2166194237476821	0.3823897239515244	-0.7238478699362647	-0.1256625977627926	0.3377319698375946	-0.9991025589263287	-0.719477060656452	0.734018305945505	-1.1875167616906244	-0.051770718278051533	-0.09446252470811603	-1.4521494120636782	-0.5472295509549479	-0.41763714235067884	-0.19203086702207375	0.20415991663765487	0.19910845692354007	-0.1460499123919795	-0.41992887175275345	-0.48242902669444127	-0.5615058997493022	-0.33230784175755057	-0.6050917592938042
1.1294038773849775	0.031620872122847	-0.5738649280635182	-0.5708839622568875	-1.5568546186137457	-0.27138767006717907	-0.4613964535154542	-0.10669621506978808	-0.3089510079279725	-0.26123208229142775	-0.6090430301384638	0.7355470678356877	-0.8448657510974671	-0.4705904247171982	0.5201015454161909	-0.4521776415759654	0.37297950500120264	0.12001772302214393	-0.5129813683555201	-0.14299222409925716	-0.05838311177288302	-0.2898655460760486	0.3951766503549004	-0.2658578769278364	-0.5175917464866976	0.005405049001428489	0.5729944621930604	-0.21664287084754208	0.3271896061290286	-0.7209866297382523	-0.2146741335118604	0.31826362394284247	-0.99586384546619	-0.736314699753785	0.6473329487937175	-1.185562629662008	0.014660686556746055	-0.18170584971040032	-1.3890136168689355	-0.585016050889394	-0.4076854158548688	-0.24163651794270152	0.15966620527581002	0.20386281796630046	-0.14678137366274188	-0.40441138029295176	-0.45986356081081486	-0.4516451979641595	-0.30963599581660334	-0.6153228318840751
1.0718733301922663	0.0202735670687096	-0.5729833285676256	-0.5756386846890637	-1.5450526521997443	-0.3236453351144618	-0.3604087981446336	-0.0374128905313998	-0.3091366177033746	-0.2560972562279325	-0.569920771731276	0.7871355846406555	-0.8130682544268868	-0.460134124253745	0.4334786697836117	-0.38787666492206097	0.32755748193701784	0.10503766319233661	-0.38893751377544966	-0.12093237585953479	-0.04216231121590382	-0.2512243519089072	0.3432047012582092	-0.24410626875454491	-0.5043660893507813	0.004247223846739255	0.545584028577471	-0.2166876635315475	0.2742835428034979	-0.732836721885773	-0.24860916968635993	0.21471975434745816	-1.0267715309961747	-0.7625085457881192	0.5762301699648356	-1.163507956284379	0.10923547619055966	-0.2526047338899862	-1.3063016124728881	-0.6350132355382437	-0.3882206318582989	-0.29381428854604985	0.1232760249242508	0.20980739271010712	-0.13161881714354512	-0.40437384921693126	-0.433458049435089	-0.3748252973778775	-0.29194555063962235	-0.6298325818183705
0.8863131493181526	0.0112917117750399	-0.5603454181911129	-0.6022933446771591	-1.4943831648971315	-0.37161184646565765	-0.22252753744481044	0.020301130271136898	-0.309366057103316	-0.24847793286130346	-0.471187880915266	0.7173049196086562	-0.7663014244773725	-0.40130465422403266	0.42597821705481465	-0.31029129535913164	0.2806532054157952	0.08259288963006847	-0.2756500928601942	-0.09265942493975947	-0.03364065779944764	-0.18564839026071206	0.29987974367551207	-0.2325130868479192	-0.4982729064351277	0.004406141024833814	0.5169534157588618	-0.216776603906056	0.21150540435680815	-0.7515820755940126	-0.26322107259302313	0.03615988834899967	-1.0557076100171836	-0.7876548458275076	0.5125820397365383	-1.124695501169389	0.23425781808455443	-0.2948148455487968	-1.2228868570045999	-0.7048783714710987	-0.3555977539966952	-0.3220974072246353	0.08488246280456666	0.2286291891262381	-0.10652407484244464	-0.4180533902681847	-0.4071911678605221	-0.3117626955656054	-0.2859937595824637	-0.6061614286298103
0.8436075296696547	0.010967803151207678	-0.5567496809213488	-0.6192310250817472	-1.4022605340730936	-0.39053580761589324	-0.060638830940333475	0.07417726820338744	-0.30957412674138834	-0.2354307897354489	-0.365401017705067	0.6169121691355333	-0.7023198241546861	-0.31260734282604774	0.3958036458889626	-0.20535358195150755	0.2528737953224202	0.05098348221669541	-0.1350758784350954	-0.05211218324164703	-0.021963658669470087	-0.1283712067000165	0.2571052716075498	-0.22049879354372873	-0.4941176397808955	0.0042224095365384125	0.5005838811661486	-0.21689545585423592	0.1424736478821104	-0.7711012548943328	-0.26141174409510887	-0.131332941462101	-1.0303753935228979	-0.819970808385875	0.4359713299424863	-1.095797326374135	0.3820688485500463	-0.31449580928452414	-1.1208821395784363	-0.7573978399951578	-0.31829178821496384	-0.3087552445532543	0.040169565382467125	0.24893017162679473	-0.11265055424865218	-0.48334706107426334	-0.38756268983927944	-0.2478989832186141	-0.2872441439128222	-0.5763856096189373
0.8448401975362987	0.009442165939752672	-0.5579581656235836	-0.6170250360787252	-1.2962992897989145	-0.42161839845045845	0.09436916755044579	0.11380629581439779	-0.309770303001104	-0.22199918533880109	-0.27255182725398713	0.5411745662605472	-0.6210299554172302	-0.2521342972716355	0.3516656167194994	-0.07154037714488101	0.2301009922097482	0.004394322635454417	0.04500924055992935	-0.006098483527847015	-0.008653087335827696	-0.07051424094804712	0.2048869147090248	-0.21439087103768442	-0.5157194169886661	-0.0005847031098115421	0.4784506889182814	-0.21700140661066092	0.06044710054950421	-0.7905420017523591	-0.32285127392820007	-0.31086020113342355	-0.9948854841084394	-0.8484914951768397	0.36751049730094587	-1.078449804286383	0.5184934077393379	-0.32104696294837304	-1.0096481244411666	-0.7901386867656921	-0.271554439039659	-0.25235897105176985	-0.0019099227070072332	0.2859025878318494	-0.12921473239783318	-0.5515453154693933	-0.3799896903764761	-0.18882344095315104	-0.28322546237253665	-0.4605574093953928
0.8099185908701519	0.010283313643851221	-0.5645693363750851	-0.6164130903441072	-1.1776928337851937	-0.45466951346635104	0.2608538682107905	0.1603064750732211	-0.3098923367095249	-0.2036632829133694	-0.20148567641986012	0.3881898359710382	-0.522703407814407	-0.19102845190399062	0.28517329706420935	0.04917808991997387	0.20466891770152662	-0.05599690316130372	0.2147495616203643	0.020436516625581446	-0.005130281486057986	-0.0010306410538091005	0.14103146878631084	-0.21846513051493127	-0.5464110018120187	-0.015654380898363525	0.4406630536913969	-0.2170904236442332	-0.03242936035954978	-0.7949354536773884	-0.3752025287129995	-0.41612244576868546	-0.9319101694103257	-0.8594304526597757	0.31003182854427613	-1.0653956278545207	0.6375899977799031	-0.31235609578726364	-0.9090713093499128	-0.8085000146548446	-0.2299059136717952	-0.16950612377414304	-0.053044865807583344	0.3104622718424549	-0.13509411994928583	-0.6215564280679606	-0.37628226739415205	-0.12629096914226767	-0.2805827789258588	-0.35745512818403957
0.8252480780055318	0.022920111479922626	-0.582646253379347	-0.6075154389511892	-1.0556076946601936	-0.5061332522036756	0.4467019137227891	0.24472863826372576	-0.30998732992331307	-0.18824988105702356	-0.16014816587962064	0.26128009124595547	-0.436834361182523	-0.11144206364316116	0.18347598212375352	0.17093342606531384	0.1553093564483549	-0.12090091428530796	0.3734241096651453	0.06566124265988857	0.0023598610007767146	0.06708667700980092	0.07155408032105057	-0.22273086442983678	-0.5925364465365732	-0.039434937495496224	0.40112782310495776	-0.21714495995958968	-0.1096558578981491	-0.7854889762181181	-0.45087251719852917	-0.47935733299141264	-0.8476609525720832	-0.8623797934669742	0.27336796662297647	-1.058535071540918	0.742183454497708	-0.31190285056316525	-0.8323872920276463	-0.8010819515108472	-0.20291789054390344	-0.07341535832328944	-0.13228856811357428	0.32545942831573865	-0.15895657560616694	-0.6763260634629458	-0.3777247104752095	-0.05696499003551166	-0.26724183016184255	-0.2976933315986308
0.8393098116450004	0.023530722405860856	-0.5880761798624756	-0.58275577041375	-0.9445845822608616	-0.5536190314200553	0.5881236910891616	0.30976004018342274	-0.31000824613383593	-0.15872295800457653	-0.12889847843996466	0.1794414867963689	-0.3288255719387176	-0.04051736486994624	0.041297839627875886	0.21892077710416863	0.1128131275007741	-0.19575444881955434	0.5025742074701529	0.10082916093699197	-0.002748461670238495	0.13401222182277955	-0.015585155301885834	-0.22234756538180975	-0.6557720970555478	-0.06987259275905684	0.3661472352542584	-0.21718822739256702	-0.17436056550604925	-0.7654732639760319	-0.5000416942519222	-0.4376716792196948	-0.7385806069532099	-0.8460544958135978	0.2537405546059349	-1.0601077124752936	0.8222950007238063	-0.30268063038448434	-0.7014625711720466	-0.7953162893063033	-0.18277336720365253	0.031096549630638858	-0.2180782038712293	0.33088793456235743	-0.21070905780533727	-0.735739365278128	-0.3819410203526206	-0.015027454545963308	-0.25121217153408	-0.2834277179598472
0.83459769214773	0.02670928161362377	-0.5667188542470928	-0.5501994655635178	-0.8303572655404221	-0.5965819936027953	0.789818259178882	0.37124648999109905	-0.30996962012361257	-0.1332488665301237	-0.1045580726221996	0.10659004067633275	-0.1936199833092868	0.0035911831887743663	-0.01344235323229315	0.180416184427978	0.08506945229737294	-0.26191539082115983	0.6278309173267799	0.10842123781563555	-0.02052574823990614	0.2229299847721739	-0.11024419781340686	-0.23226788821279448	-0.7101758530021004	-0.11036796311465107	0.32766510459205367	-0.21718231539269817	-0.22525637489094028	-0.7403384453231263	-0.5967023687626944	-0.37463940473270846	-0.616995890309621	-0.8314200288484921	0.2506319827457325	-1.0662941515847204	0.8900312256744256	-0.2726014291289083	-0.5488095158677021	-0.7836707034187997	-0.17353101984848646	0.1346215341292149	-0.28538314854740593	0.32249307809713745	-0.2650647648890704	-0.7981625521585107	-0.4056239579584216	-0.004369384587559688	-0.21029075533713953	-0.26097850468336004
0.7950274025400159	0.0295042062600465	-0.5367857447713843	-0.5373896400645019	-0.7128084581894545	-0.599908185281366	0.9545481387617482	0.4201882316483706	-0.3099406527851037	-0.11037825457026851	-0.08470161698087794	0.03641061202119035	-0.04325954941362518	0.02580811078089943	-0.0345164459632048	0.14714646811573007	0.07860813750398701	-0.3112618167033811	0.7510655891693093	0.13648635005256532	-0.04517105545319346	0.32809637699963295	-0.20289178372981728	-0.23965422124737623	-0.7592410086496684	-0.14970920406388388	0.2976277920391539	-0.2171441021710999	-0.2658680525776993	-0.7086153015175342	-0.651719232509906	-0.29762466107165036	-0.49870545328847743	-0.808801141368338	0.25505740041737957	-1.0750630609956304	0.9418125343415593	-0.23174005204472037	-0.4644718006815246	-0.776552887355257	-0.15535918966165083	0.226645631059679	-0.34089228302436897	0.3067162991808614	-0.31845111837520007	-0.8250499222512628	-0.434542943153991	-0.020084762462955916	-0.17234408400835177	-0.24382478383735978
0.7949393082820102	0.011055211304162696	-0.49763381210267144	-0.5328518926688597	-0.59245649002701	-0.6150193930384078	1.1187653578498025	0.43009613320508056	-0.30985771599152134	-0.10644514884256007	-0.04440137139423385	0.0255257229611962	0.09133162351387941	0.049735998945155534	-0.08182617614484537	0.11426721832429768	0.07942557311213744	-0.34492961434651503	0.8344444890072152	0.17801554087189875	-0.06882663934765729	0.41079757266351324	-0.2821477172671377	-0.25231527584256513	-0.7958528344494208	-0.18948443145960758	0.2749009678837124	-0.21708082540076176	-0.28113688635488343	-0.6852998684945326	-0.6303504778433082	-0.1969524163039011	-0.3969241199896968	-0.7791123576544378	0.2773155906816215	-1.0882572670997317	0.9745264636170734	-0.2112428068617091	-0.42829609207639113	-0.7777175360333273	-0.12539401359438124	0.3011770479629005	-0.3933878738902942	0.30265908981100526	-0.363434965577089	-0.8704474045740473	-0.4715668041494765	-0.0583644954402478	-0.1375420717373941	-0.3292120824099377
0.8089290240508771	-0.020350484646367187	-0.45495135411192444	-0.5244581562818432	-0.47319992374719416	-0.6372694417675746	1.2575750079330872	0.4141259058325056	-0.3097798629169427	-0.09998813295417042	0.008628554957166388	0.0436378130605905	0.18991120946737505	0.05229198350288848	-0.11021910185385689	0.05271328848742525	0.09456376587728418	-0.3601956327634909	0.8824049520038187	0.17152858682883196	-0.09621125135817711	0.4588205286173852	-0.363933437569951	-0.2589775217480492	-0.8417696097083484	-0.23085252638460513	0.27284365989792986	-0.21696188278341327	-0.2840613055490719	-0.6511706396875467	-0.5822164887364832	-0.1617602269116829	-0.3280210864769782	-0.7570463416716161	0.30413224277397644	-1.111270605156535	0.9751038176506229	-0.19631101699110953	-0.3895770035607991	-0.7707097808979824	-0.08428493253124107	0.3612536054861807	-0.4398436710958681	0.3145222642529215	-0.40648864643426874	-0.8974922979544399	-0.5136891226570803	-0.09442032833684708	-0.09913686222856229	-0.3453263363482426
0.8190699657757772	-0.044729081359281206	-0.4205227475813179	-0.4942470089843821	-0.35648013782909566	-0.6734969490809204	1.3602298869298919	0.4130673840343718	-0.30972702063556296	-0.10183533178714974	0.008049284570426748	0.07604448804804458	0.2644402793397949	0.0085009971619468	-0.14733509129635974	0.009248130381243069	0.12174312760984929	-0.36123761342953903	0.9194846330421015	0.1346073476676546	-0.1140787664593165	0.4926977589013662	-0.443151448771812	-0.2582951752059467	-0.8687098905609261	-0.2649172946498597	0.2546576193675455	-0.2167984921835048	-0.26784828915180464	-0.5971479791390588	-0.6363680703848787	-0.05284438180922393	-0.3316666236254313	-0.7319894155960823	0.3405076805020616	-1.1382191360536933	0.9405549522830283	-0.20636051971474673	-0.3630223963540651	-0.765089835454884	-0.025085036726296972	0.39617664546024756	-0.4795894100220511	0.33094127617405655	-0.458102169654521	-0.9180357366516191	-0.5609559930856879	-0.12327253554077724	-0.05801992964744991	-0.4056028326494473
0.8169784060496376	-0.07393159339744625	-0.390727491210304	-0.4735656336862751	-0.24380213542180576	-0.7189797471353268	1.4484584708822206	0.412295518362651	-0.30968505333229085	-0.11126913387860549	0.010805601243692467	0.09592244001360173	0.31649197478341395	-0.046196297832763876	-0.19198076981777207	-0.05507712738403977	0.14824278195603785	-0.33910744617616895	0.9558947934655985	0.10030635221254844	-0.12385930217592331	0.504267978631998	-0.5362531415485521	-0.2638386893385121	-0.8859521328658543	-0.2942161314644169	0.23919219925922794	-0.2166540017436064	-0.2505637437309746	-0.5355284880972075	-0.6681472151402217	0.11801620023108259	-0.36355663952475975	-0.7016116209747921	0.3822349893709074	-1.167996984430961	0.8555191010180566	-0.22011189180510957	-0.37263631052558926	-0.7519916081271922	0.040320773900509636	0.4121113234770316	-0.4855529650527486	0.353716752849337	-0.5093188616873875	-0.8921153815404474	-0.6070603371067445	-0.15048011127515812	-0.012868014503340375	-0.4393087426442583
0.7793279412458598	-0.10679510068106887	-0.39484162219113605	-0.4663734822121069	-0.14189366461984013	-0.7476539928120385	1.5371666867820761	0.4214951601047753	-0.3096053222396244	-0.13345411084489908	0.03057435253718783	0.08664989384344327	0.33979747472350663	-0.1339293059657859	-0.2309377633673432	-0.11004628231357852	0.18999900089041138	-0.2992641701818134	0.9551021496636467	0.060458141541378366	-0.1339238042068141	0.5065426077091941	-0.6252123172346632	-0.26970551093048034	-0.8940615909655056	-0.3156488319453148	0.23411533753345934	-0.21655345809459564	-0.23697770171405455	-0.4592131041669676	-0.5490769719948351	0.12043988663213383	-0.383802567662222	-0.6817352671064059	0.4170440021035202	-1.1855500628965507	0.7492303229108297	-0.23409428694659046	-0.38353064912944823	-0.7343215323335862	0.09245981140675219	0.3987872902835904	-0.4711724535342999	0.38527272265041795	-0.5562801353386027	-0.8588521250216825	-0.6497736806666221	-0.1761581532836067	0.03981037049188076	-0.5141535060846106
0.7367455014846348	-0.13751701920695486	-0.4192961025898418	-0.45605856510686626	-0.06383115802540953	-0.7592288317185318	1.6257664828854097	0.42032103036360535	-0.3095590481705245	-0.1665066255507902	0.05287472996532312	0.10540865310773553	0.34737304223674903	-0.18265179342160204	-0.2579406335210178	-0.13036760379857898	0.2250177041109766	-0.24652669440342995	0.9525471903916684	0.04081792565296652	-0.13420701572451552	0.49350561327600523	-0.7063921714323861	-0.27055818147857635	-0.8799650969488446	-0.3331635112347176	0.2409831043396659	-0.21648132059384814	-0.23347931408704098	-0.3919952659645328	-0.39973310743378787	0.13562708018088085	-0.39861293442264933	-0.6852987941070697	0.438851590261191	-1.1917140613533754	0.6471079414566161	-0.2550337762560278	-0.4382166213322187	-0.7123316085247529	0.14968767272043582	0.36612363649778135	-0.43596820742179976	0.4251741035618742	-0.5958884941904387	-0.8100117562480662	-0.6941802717228204	-0.20652241220807577	0.09247475578524364	-0.5154673117161288
0.6946915186472047	-0.18070750602809244	-0.48540450823408665	-0.45419547279315997	-0.0008210250448145578	-0.7398936769926091	1.667482256117991	0.39641124485106927	-0.3095090811680451	-0.20671071480449238	0.08851539473719428	0.1608454733925196	0.3619891606918707	-0.24636706666045988	-0.272713849827738	-0.16818576289363837	0.27309378723258976	-0.1771158753841452	0.9322974076985331	-0.011266247830241018	-0.12420533940916838	0.4626424169577402	-0.7905140474053504	-0.2769032409436229	-0.8329482098810527	-0.3408691464981418	0.25184402741131573	-0.2164454970203078	-0.24255092610061518	-0.3371277583210997	-0.14781877039135569	0.16758403702510746	-0.46938636464871414	-0.6914302637203438	0.44646229868618514	-1.187348007983054	0.5539849347835276	-0.26830990092694773	-0.5352729330548125	-0.6889703624546327	0.2109926527718958	0.3334815114670258	-0.383376259398951	0.46366615270822564	-0.5913518534859131	-0.7389128858347782	-0.7502076213859907	-0.23936023314972035	0.13682427705846056	-0.5052500819055005
0.6347815574944266	-0.2255598158794438	-0.5773368451793648	-0.4801685266401714	0.06086400685162261	-0.7191160135633203	1.6824248017167662	0.3965599450305879	-0.3094913768898392	-0.2558064934486672	0.1360537194528751	0.16780933034175857	0.3540292123409497	-0.32817561240496673	-0.27938328145334457	-0.17490638077544074	0.3140266147438172	-0.08218713559325057	0.9040446178396341	-0.0670550533253718	-0.11343666396656804	0.3989039103061637	-0.884198905313097	-0.2916392089128109	-0.7642229041171695	-0.3460442500851294	0.26716219446863	-0.21642531586090744	-0.2505901226288382	-0.28395303275898587	0.02281508453600688	0.19516784438926293	-0.5528665854907533	-0.726621781604123	0.43416688215321964	-1.179862703901001	0.4732991837276991	-0.2806212293320078	-0.6902019934475989	-0.6573349224937166	0.2739449468723346	0.30340244138002087	-0.33836158406780514	0.5030448785930492	-0.5962884211616809	-0.7000891323244575	-0.8063563298875922	-0.23535071158841392	0.18089179063876454	-0.4902004635651499
0.5855500108021985	-0.28643220655446305	-0.662765322173203	-0.5171715255022931	0.09155194268696455	-0.6875658071485053	1.6204251923799422	0.4010420091120891	-0.30948862797428794	-0.29883046111406725	0.20013189413309757	0.13008853694298092	0.34385647700555527	-0.40945359771855044	-0.2810222889596373	-0.1309949752168979	0.34262420492221707	0.011793126390152796	0.8257211193135573	-0.08579444540484957	-0.09305491404914551	0.31664116744952475	-0.9754105104439276	-0.30117182051962654	-0.6688300635081998	-0.34059038148141774	0.29579280728723917	-0.21645962343537564	-0.27755754279994366	-0.2491722588605035	0.1267186990598848	0.23669140797238813	-0.6835998738569163	-0.7793628125996579	0.40276457672632054	-1.1643705749704147	0.3923719937123863	-0.3038148435544974	-0.7808489458703471	-0.6156863802471528	0.3332251994601557	0.29257800995754074	-0.31382651062741235	0.5481582451916355	-0.592687212167821	-0.6478829766533201	-0.8637050526054747	-0.20679437551360116	0.21380729514013072	-0.41635363869356573
0.5482244410979213	-0.34829795261337004	-0.7633551642803926	-0.5519312308814273	0.07245868637882906	-0.6764202751549573	1.5280321394221406	0.41459908183727423	-0.3095047097218514	-0.34134354890899365	0.28331829756292837	0.0770323787243257	0.31356830586361983	-0.4915038001848794	-0.2780144886980892	-0.09285328671887703	0.3692124520164657	0.09011005532802792	0.7614293762521683	-0.11932406331524015	-0.07561563500907904	0.22725065173061387	-1.0567204539804342	-0.3094162867965754	-0.5635969646330726	-0.33062928380995327	0.31612354519576613	-0.2165115665596428	-0.32788111202462816	-0.22139235240960803	0.2115197203567168	0.18129599081686595	-0.8288299770676355	-0.8208967642206932	0.36368067073266086	-1.1637736536111913	0.3265609820300026	-0.3238896465868928	-0.786775014074134	-0.571540551198125	0.37184717222703695	0.3227420619723888	-0.29776874925658003	0.5998334649414142	-0.5858377354956502	-0.5932740814953485	-0.9245058884218803	-0.16397329002173797	0.24225181266514548	-0.3533677328859831
0.5119193961210959	-0.40534111850211196	-0.8902468834827368	-0.5827132128539525	-0.0002009389929512606	-0.6433188800132273	1.374151419610429	0.42029266558947753	-0.3095675940244313	-0.37122370040172453	0.3314829233754563	0.01699622438199707	0.2725538316161972	-0.6064154441151289	-0.2680360338097781	-0.06513147623347762	0.40651521028785564	0.1619400641285885	0.7054389537503222	-0.14634889803872916	-0.06812605491969795	0.17002312037408018	-1.1225504827066368	-0.32463612341601344	-0.46878473947684807	-0.30817655679058775	0.3236867698755349	-0.2165504604608593	-0.39326111941783637	-0.16643159044502234	0.37566677255368414	0.09908340908107259	-1.0044121041852763	-0.8718274528321055	0.3009051936357531	-1.1634442248309882	0.26222274800047296	-0.34477193018843416	-0.7642181021715345	-0.5100777096565188	0.3905894038398684	0.3997889439397688	-0.2898706389984172	0.6346219364114705	-0.5728788062284822	-0.5175654298619279	-0.9868859487231536	-0.10968665491694929	0.2625712292520525	-0.24924989502268047
0.47207971840012164	-0.4589271228218392	-0.9903117281373163	-0.6016396788302533	-0.10041308222756298	-0.588910162476868	1.188551806214964	0.43432764178178596	-0.30961948976387077	-0.41444250143839706	0.35249930957416264	-0.00838951608809636	0.2253989105892582	-0.6901560043689721	-0.2542249592067519	-0.02195441023256945	0.44348518739636467	0.20664484707299824	0.6189654352976872	-0.1473892254689158	-0.061422721270423884	0.14235222756230326	-1.1751762862647186	-0.35028391423676586	-0.38067625822441203	-0.27956301730881056	0.31612989728816243	-0.21661302826702805	-0.4751928846415672	-0.08513543763997741	0.4146033417961121	0.093318255346263	-1.1026530791428264	-0.9156570682456362	0.23558051281093798	-1.1613841729220886	0.19085968998455732	-0.3525178030594939	-0.8312688397387518	-0.45316600689137915	0.3892786661519565	0.4947534155736074	-0.2863064830621019	0.6493293783572118	-0.5374355281506566	-0.44018921890509216	-1.0455641081291822	-0.046960841576147626	0.27969986447569223	-0.17191154359492075
0.4280041298466079	-0.5079682592292623	-1.1183549747710935	-0.6204250729670109	-0.19517312362549422	-0.5427207360701164	0.9846988943613724	0.4452334676646295	-0.3096705801538763	-0.4903395437620241	0.3698938026596475	-0.026296914219054522	0.17511848360034682	-0.7290325294920905	-0.24884901458611153	-0.02855559129623995	0.465016947559322	0.23328917973717114	0.5304270001090561	-0.12794771292065027	-0.05388792738575758	0.1180752257545967	-1.2130559809415036	-0.3772845412937733	-0.3202630822888918	-0.26339992597928213	0.31930709841216376	-0.21668361513995388	-0.5621121717575701	-0.027963745412304085	0.6282503811076583	0.05089224368610843	-1.0793877254357553	-0.9359875665582598	0.17994863290354865	-1.1721960793459205	0.12655084852400852	-0.34768612096182394	-0.8408671815853799	-0.37583181508862207	0.35821813492137144	0.6064219349443036	-0.25727227160227834	0.6560365062282671	-0.5239002561442565	-0.35544833851657115	-1.087676803418089	0.01413385341278722	0.29938047274903734	-0.07458799366702679
0.37077382005109494	-0.5397778840984376	-1.2193286593554273	-0.6443271952547939	-0.25492788590729276	-0.5017231750795214	0.7995300881044043	0.45440990186428565	-0.30972021129172395	-0.5921532913867503	0.38582347407751494	-0.05346662392174937	0.1339882498728511	-0.7479677278202417	-0.2696227702658701	-0.0028989877705156456	0.47548131450664693	0.2338863955132689	0.4096364154147391	-0.12473328648162926	-0.05106987214508409	0.1004949907042569	-1.2283221675662455	-0.3980750654480488	-0.26650868017505147	-0.2520582023253679	0.32425383848763395	-0.21672675568896352	-0.6369226351370142	-0.0008199445957605814	0.7823381069542816	-0.06966233407969041	-1.023598306227325	-0.9580244840412216	0.1272378976870337	-1.1819550703496478	0.07477793773372632	-0.34676532908665325	-0.8659525998317102	-0.29481459822116035	0.32115455681258065	0.7129598120580136	-0.2401651702038498	0.6570022213200747	-0.5206526471433617	-0.32056159488080394	-1.1149272980893281	0.06162717021635615	0.31803162349395236	-0.021917475562082643
0.31915134522944266	-0.5573298328572945	-1.3197550588594456	-0.6540279588092552	-0.29706267728077906	-0.48764473984511036	0.6428024511191237	0.45997068690125414	-0.30976686082246	-0.7030373504469096	0.3864253614799017	-0.04650394788771285	0.1122343721945068	-0.6886015010334053	-0.29784461902922493	-0.0038971383220459273	0.4656571976713524	0.22460915739234041	0.31507045703352365	-0.1312992658645347	-0.040895251212779385	0.0822182257182413	-1.2281029563701993	-0.41842091228174283	-0.21526713997227948	-0.24986187189057202	0.33060439098266936	-0.21675385070289419	-0.6899524063973534	0.001232268047881921	0.7880586455633587	0.022732359030062776	-0.9689281482882077	-0.9643076815466209	0.07946630538866603	-1.1993178520811694	0.036303064937995885	-0.3411481686151818	-0.9469895810754558	-0.20800027472026036	0.3036558793478787	0.8229332252413311	-0.24110862324581558	0.6384411958091378	-0.5250596381764524	-0.255667147491938	-1.1383412141687452	0.11155889603166087	0.33468983037980526	0.009589949338607604
0.28590193268908715	-0.560222668876681	-1.3965590493990838	-0.6630276265351402	-0.332178306419216	-0.48966635484253923	0.4803407711204454	0.4618535062263147	-0.30981174189733796	-0.7893028744969248	0.3835628293826854	-0.0017362398371191911	0.10046994400810798	-0.6438167788780482	-0.36082400516902746	-0.04436718852738393	0.4552866348102088	0.21349130974304695	0.27391239698952674	-0.16558079571599896	-0.02354680676144054	0.05733194826485721	-1.2067802756851524	-0.44170823789065217	-0.19137931886688456	-0.25340028693239935	0.32777058782336066	-0.21679964920668504	-0.7100567650380852	0.0034308467452539154	0.8399483257956437	0.1039132586195434	-0.9844658364231087	-0.9490787737986688	0.03159565831687108	-1.21586738456238	0.0002593774908116797	-0.32807006370236313	-1.0328743468465185	-0.11988835024252324	0.29542260241375834	0.9394355166677479	-0.26042452716449177	0.6078351705364055	-0.5283178957955769	-0.240372697855344	-1.1597653986618484	0.15346127851576966	0.3448301212785581	0.0034991262959371853
0.24030375817445687	-0.5524289235887582	-1.369144441854057	-0.6690344852570979	-0.3771362567306701	-0.5122868941883821	0.3019902058420929	0.44987583569688344	-0.3098890373009569	-0.7954676403284059	0.38521471702084276	0.054439896346584214	0.08465987040274561	-0.5377627832515061	-0.38867907063097396	-0.11411172785383494	0.4346780259715744	0.1944382453525254	0.2935073603439554	-0.20202638032481834	-0.011308224174148018	0.036498482143461373	-1.1621857062724397	-0.47601794988248375	-0.19840079353099607	-0.2560263801013114	0.31413688017693564	-0.21684253466605133	-0.7215033874765509	-0.0037478832486371764	0.8093814761420749	0.186554065110335	-1.0063856952000485	-0.9189670226046666	-0.01583118452496058	-1.2269288310431503	-0.028688104016747602	-0.30597655924710265	-1.1034899489438312	-0.04051857397485182	0.28976271851816665	1.0508343600540886	-0.2866633222036758	0.5797876872648308	-0.5617733293429421	-0.2674754963244538	-1.1581509853124534	0.18018039756972648	0.3457211160023073	0.061530449582590574
0.19675315056908316	-0.5439809523087586	-1.364435974134421	-0.6534921446664036	-0.4331972209189342	-0.5222798349743334	0.13932820052401346	0.43928116279083607	-0.3099801455122302	-0.7782159633049405	0.36849450692521357	0.11239606537888067	0.07223724568541849	-0.40802487980485536	-0.3432643875066092	-0.17522269146961406	0.40674525364206193	0.1586312302929776	0.31238196117049	-0.256950122830379	0.009283936390596909	0.025833901767639132	-1.1080657277457917	-0.5168272875734191	-0.22451368873357472	-0.2603952825887958	0.30035418709067185	-0.21688603339792803	-0.7422563031578601	-0.017294462947191967	0.7817554604201904	0.1851094910647017	-0.9695264767858989	-0.876313817971174	-0.06265398747393193	-1.2308712048923383	-0.06319602973469052	-0.2874617118646381	-1.1063748219534566	0.022399698519619714	0.2840158912181507	1.1495289717740576	-0.29580242793342554	0.5532040833543248	-0.5916702581489355	-0.2594449183725186	-1.1580610723339184	0.19165331797411514	0.3364409437725204	0.13726769477952594
0.15069690763767127	-0.5182863377328712	-1.338621948445701	-0.6205446756976759	-0.45316922373121393	-0.5353635981541393	0.011794209278995488	0.43731797660574667	-0.31007548973532123	-0.7752570244335939	0.34515934818772465	0.15818093505724173	0.05767455468263827	-0.334802893092781	-0.29458409266970653	-0.20249628576389234	0.3832532858686673	0.11456604135923398	0.3080989894060033	-0.3210259850727933	0.029798619306137957	0.023616439294234993	-1.043156670023606	-0.5614825021003413	-0.2802981651412363	-0.2771106243113042	0.2781212862409488	-0.21693138119929203	-0.7619857176020615	0.006347051410700788	0.8595644622605306	0.11144169075728678	-0.8917973537425624	-0.8075644551243049	-0.10262938642843689	-1.225884891884087	-0.0929654534391027	-0.2622669979755589	-1.1225553659240193	0.08519759865770908	0.28153273489482	1.2399860019550935	-0.2741908941662848	0.5255582856108507	-0.6197571414150325	-0.2682722274525468	-1.1656131618017138	0.18820227561213282	0.31440426238711716	0.1812056841122184
0.10215349550088822	-0.49648770569755485	-1.3578685531706367	-0.5733610558581895	-0.45639910132281686	-0.5603320007673359	-0.06704134303029928	0.4340332498078835	-0.3101646516023768	-0.7754793724412673	0.3211023473153275	0.1916079207796699	0.06457856880186723	-0.28460722908278063	-0.27398132534060443	-0.19085907095108104	0.33234000137851016	0.07459020702069889	0.2873983675797641	-0.3883343613473157	0.06274008815684198	0.012594417206281936	-0.9774007383952596	-0.6173242639764884	-0.34810003516610355	-0.2986336066442093	0.24828319840411228	-0.21698353447513066	-0.7841176129096193	0.046716291217194186	0.8460575099663998	0.09509358099294363	-0.8304939851781296	-0.7322336351484756	-0.13066868518495764	-1.2009443505817905	-0.13544401402384637	-0.24547162215927337	-1.0956399998571889	0.14837995225504594	0.2923749726238244	1.2887021753642958	-0.2181777376377215	0.49546433981043136	-0.6306607775843147	-0.2702238434056143	-1.1815390688836733	0.18373916688386266	0.2921537499390836	0.2822090727368053
0.049986813240754525	-0.47215850972281803	-1.326897005337407	-0.5292263540057622	-0.43481216872290085	-0.5818640742834613	-0.0988291657562125	0.42541422639676973	-0.3101951384562136	-0.7763546353343498	0.2953712645370818	0.22436178483666383	0.09496320617719678	-0.21167879332445808	-0.26210250769499693	-0.15154401415185306	0.26512714019905803	0.028205036095627016	0.27869398703437565	-0.4578436951163945	0.10214172775779029	-0.009623082480603447	-0.9242967988472366	-0.6568140808627689	-0.41174240991646743	-0.3299160043826914	0.22383341730810763	-0.21703397481740563	-0.8098154803997515	0.05942049413394692	0.6791030730665119	0.11721779653186622	-0.680330400556929	-0.6675622192105025	-0.14536180991000042	-1.1430815766595794	-0.17126725720367542	-0.2315607341526623	-1.1056168689859105	0.18314075353619413	0.3051517011012697	1.304302591131563	-0.13992937299665517	0.4714587591853558	-0.6709271551749996	-0.2783788100666461	-1.205590530710888	0.17446047439966103	0.2678010767798194	0.39446796256692884
0.0026026389849043595	-0.45296610041512125	-1.3561912028189012	-0.5096446234191284	-0.38541868800472695	-0.618933955878949	-0.08074388208210015	0.4101539779160001	-0.3102051386718115	-0.7756377675102788	0.27183635739037226	0.2177100831392899	0.13844647395156215	-0.12882198409497053	-0.3538091416370947	-0.13925514680934453	0.16246675711935524	-0.013947541625588752	0.2981786908182083	-0.5298865205634327	0.13888226540742665	-0.035763264256635015	-0.8786190836502932	-0.6819309678349057	-0.4553916954279401	-0.35181225729670246	0.2111958332419992	-0.2170804751481427	-0.8362935720154872	0.031088472695565344	0.6073397938749859	0.19782590444138756	-0.6067350030880224	-0.6059087334008256	-0.1575911899273476	-1.0571015626526774	-0.19499965718637416	-0.23137371549223334	-1.122228347101198	0.2009419689880337	0.3244452329376099	1.3077517243096255	-0.05741905718396999	0.4596317642713748	-0.7401521316803804	-0.24648275703148603	-1.2518791599476182	0.15399046354389395	0.24601802013013688	0.5425383876032739
-0.015536522722084584	-0.44841589188247377	-1.3487809793407852	-0.5029236503664023	-0.32603821498225377	-0.6297950876576167	-0.04631521159719908	0.3922540863641232	-0.31020138957694343	-0.7361024326488869	0.2440348664975071	0.19372884448338937	0.19108958161068265	-0.0822658871870268	-0.48505616720600353	-0.09344850207077582	0.10533485729688408	-0.04622342391279112	0.33497414718562135	-0.613696833416048	0.15785948688414148	-0.05382565447843076	-0.8308309118442401	-0.7048609071763051	-0.4667545676658655	-0.3642468665275463	0.2050716462214474	-0.217121397871134	-0.8771117438056841	0.007627291197119955	0.4442751882047558	0.222536991773931	-0.5891631965115514	-0.559033128591277	-0.18153913809123096	-0.9379459161766747	-0.2121922105708681	-0.24464763994361882	-1.1801338375827108	0.19383023124005208	0.35436693730266744	1.3052011333819586	0.02631425331274497	0.45251089102957387	-0.7720421085684225	-0.23095132545773386	-1.2920588474991	0.13679195012985274	0.22535743272671022	0.722855819503569
-0.013615285803038502	-0.4556791355496107	-1.3684304122997992	-0.49416531978641665	-0.2310299986362018	-0.6281659283007806	-0.034695625060032174	0.3728710609408049	-0.31022117238237146	-0.6685548182869852	0.22326050350362356	0.1630037927443186	0.24115036240663495	-0.06215261233999343	-0.5590124384499505	-0.07528229328217592	0.045652379702533684	-0.07459300166839193	0.39233852644772826	-0.690994938206709	0.1676190806955671	-0.06624585134439052	-0.7947488581983504	-0.7214001945658562	-0.4756526979654412	-0.3678459974347585	0.2085385412562462	-0.2171493638906344	-0.932187153114487	0.005471325401466663	0.2783536888428563	0.20148826654040036	-0.5922758938536028	-0.5217350871640898	-0.20959980160280473	-0.7906335340674007	-0.20059264316955794	-0.2475618307170085	-1.178300096503582	0.178313485567089	0.3857870980697348	1.3098479451964242	0.12066802846817719	0.44867678874865113	-0.7877012859035691	-0.155549249099578	-1.326284200251076	0.11314021429248808	0.19425038286265697	0.8997223722824572
-0.03252176913586231	-0.46691847106247064	-1.362310394825504	-0.5008996158677018	-0.13012413660831346	-0.6301459034424435	-0.04738145926497968	0.3503649019782912	-0.31024238217865274	-0.5832876293550355	0.20824713828043465	0.1303617219931629	0.2780435023442772	-0.0830365552582221	-0.5415689688329782	-0.09483580665061468	-0.006438667203009664	-0.10191275777366031	0.45963116748883986	-0.7568897647450827	0.16909860779670297	-0.06059312729838231	-0.7648419894062484	-0.735861627130647	-0.49179807069137427	-0.3653645664146768	0.2184043031858213	-0.21718261806382938	-0.99909386196198	0.011532856276384142	0.1044578666795152	0.09512534190827604	-0.6131657941220792	-0.4921865997887984	-0.2327786185847823	-0.6245154183117497	-0.17579266309209607	-0.2592295949082396	-1.1344230746564894	0.1402822248899543	0.40472890431544944	1.3125039137146168	0.2155470030723356	0.4447452800463646	-0.7890419140048073	-0.09967727238604705	-1.347581745265572	0.08231329645771604	0.14944011797691154	1.0595669623088504
-0.0557673889157541	-0.4844463870297818	-1.3549934491966724	-0.5122391119349341	0.03176700305212785	-0.6284480383235935	-0.08546122024864447	0.3203919311112801	-0.3102680567343873	-0.5236837879776488	0.1920622327841188	0.08254095450566361	0.29840455602199883	-0.12497174190209451	-0.4155267755010528	-0.11048399856464415	-0.06315142654516318	-0.1368611323120243	0.4999953586245452	-0.7986027224265204	0.15003007813340483	-0.04642257928737119	-0.7537588810429197	-0.7366397108915789	-0.4879869835227856	-0.3611656683502703	0.22465764941842953	-0.21720065409115125	-1.0876560086445846	0.008401734367486358	-0.16159757204188957	-0.007278420347074599	-0.6129613900250238	-0.4626370731813691	-0.23623485327720978	-0.4523030424665537	-0.1399379278740735	-0.27604477270033534	-1.1015265383131623	0.07186958929353324	0.40662453399676124	1.2985056905602863	0.30652086564644926	0.4334633900199399	-0.7884121086152887	-0.03579509173327779	-1.3507541438590487	0.0548731628029398	0.10129581450477317	1.200352309949737
-0.06348622735457465	-0.5050852143471719	-1.4165097780659637	-0.5192992512289794	0.2885312365823302	-0.6752876710781279	-0.0657848222096824	0.2884063505891085	-0.31028964356987465	-0.5363219297515958	0.162971624842858	0.05264096885475093	0.3182120419296275	-0.21475418492595333	-0.4057159423533852	-0.05138967968578312	-0.11633238759490713	-0.17690333372606043	0.5037827748745196	-0.8287266113417026	0.12552912946650444	-0.028100682772046116	-0.754156017021407	-0.7248569594868352	-0.4761774740560134	-0.3611714759547854	0.2316276271659207	-0.21720142332520526	-1.1807726994476306	-0.002882038491975475	-0.3577967435548929	-0.15794125064396203	-0.5953746996550777	-0.44942219731655675	-0.22949135968231907	-0.29130229133509966	-0.11487866334881762	-0.307611322361205	-1.0467199404860028	0.005681400109821733	0.3952843476787813	1.2701307913996298	0.3887834059127596	0.4099352863955879	-0.7904693777454233	0.05874032718014323	-1.3435511126780881	0.04031584966319777	0.042442985659824996	1.280503992405954
-0.06596188239058871	-0.5179356369969825	-1.4149191018219702	-0.5321938111896312	0.5240870966421929	-0.7257801601797155	-0.047804368272604356	0.22404109109211046	-0.310305854520413	-0.5684508450409972	0.14759231842023718	0.014069129233359753	0.3344821852634854	-0.31606876554983826	-0.42868508214157275	-0.015013293609600737	-0.1539173026017151	-0.2182947645995203	0.519279757521795	-0.8189227889767812	0.09068305723928508	0.0061225559033073005	-0.7600060178486292	-0.7054546600228561	-0.4702856252442917	-0.36559792652337386	0.23767886136774008	-0.21717502220797283	-1.2700362519282564	-0.01987532260346098	-0.4975651196101876	-0.2999837304380596	-0.6335367461247304	-0.4353426803130591	-0.20950463133029626	-0.14622024080667212	-0.08532968391176061	-0.34549360219573644	-1.038136195499923	-0.06279679446158103	0.3701794396512615	1.2242473489185337	0.45955509049847165	0.37498029632900953	-0.7874438528133789	0.15103996627919858	-1.3355803958682435	0.024513061760834606	-0.02359245734538628	1.3178790683143538
-0.07087832408182787	-0.5211987560268507	-1.4842319730495999	-0.5478745590141567	0.709025626675291	-0.7541069212600618	-0.023496793494797493	0.1535169366164214	-0.31030961883883046	-0.5773849218443039	0.12236583817099869	0.0040691392984511885	0.3490337455470279	-0.3569869801560431	-0.47801389238096537	-0.03622054753678785	-0.18630576902483448	-0.23646886520017468	0.5766888531653103	-0.7890062761954472	0.05525571764387359	0.07054480522392192	-0.7707438931534314	-0.6744343444036798	-0.4654165847479585	-0.3663471075058197	0.24938172541336198	-0.21712860778825557	-1.3466269270666262	-0.0638005781794679	-0.5816831419031427	-0.39316697041123655	-0.6815816314617192	-0.43678409528824746	-0.1964497948677219	-0.01739428878602653	-0.046420220988958566	-0.3844627904802903	-1.069610259857535	-0.12669801741538195	0.32812254374746536	1.1679417228067488	0.49897787411848216	0.3247220895364203	-0.8061338244999	0.262203796502629	-1.3271586701052955	0.008918167976663097	-0.08581192682215082	1.3212593492595848
-0.07570102305462192	-0.5113292896320941	-1.4756892078969854	-0.5592478575081332	0.8922174734982041	-0.7412205309965858	-0.029167651461215572	0.0731646801485685	-0.3102976406834449	-0.5843654594631353	0.13376999271964674	-0.005075868029835522	0.3606104356022827	-0.40085774419681697	-0.5346535620484272	-0.1201432871694921	-0.20297535072073308	-0.24130698105249265	0.6146297839605824	-0.7662098379501912	0.010436562571844296	0.16709408412189722	-0.7766744570988418	-0.6354266663144637	-0.45772936991609187	-0.36922028784864636	0.2674407240958219	-0.21705317394776452	-1.3925370337935805	-0.13094677730075224	-0.6478631574089408	-0.49894396091567794	-0.6715271328429727	-0.4532777485479545	-0.20367108207561468	0.09134916417029841	-0.007219981580168874	-0.4479248226224312	-1.1384501178036974	-0.17729912613177917	0.27564363656938234	1.1067377383740822	0.48537880855398496	0.2658987413004628	-0.8263867279156486	0.37710679421416166	-1.312627032248491	-0.01832219832999614	-0.14816659889905387	1.3006383393061285
-0.08544483456094154	-0.4898964900903063	-1.4776323588457971	-0.5732361239161008	1.0657615755139584	-0.763994096812368	-0.05592005674999414	-0.01055555372921262	-0.3103341292757618	-0.5850994309801043	0.153536630273362	-0.005475804645087727	0.35898980288125987	-0.42019725280955467	-0.5775415157630908	-0.1902520431666198	-0.21552723082402675	-0.22370964989447714	0.6206070777932285	-0.7350190026809351	-0.03301944467211813	0.2704693563894952	-0.7893367598602345	-0.6268241134245855	-0.4456555112735098	-0.3711552760802633	0.2743953028314435	-0.2169328472378019	-1.4337803496415975	-0.19574123830979145	-0.7403572004347775	-0.6116776870818805	-0.7388723293053181	-0.46114473583142657	-0.2231528253082044	0.17080146162299623	0.03852010442682546	-0.5184759621045961	-1.2002806327398292	-0.20566553944251947	0.2249174293850349	1.0558766211061177	0.44626097945258963	0.199052759004124	-0.8233008242204466	0.4818131347291457	-1.2975780741836955	-0.07258185444808316	-0.2064438098655404	1.2535316244541768
-0.09828899910301712	-0.4546501760300997	-1.4817382351497013	-0.580431092259164	1.2199074948334148	-0.7628240168653495	-0.10624766468113427	-0.04564681915679804	-0.31041172165691444	-0.5614018926505738	0.16863877256731566	-0.0037107300557265794	0.34117026342950113	-0.4332513630325946	-0.5286652487854356	-0.18937857940324915	-0.21364817119290497	-0.18013435546202447	0.5978409266778233	-0.6813840373194663	-0.07192358452559913	0.3729773511021968	-0.8075986362289719	-0.5903921159942428	-0.43635887838852916	-0.3936085310636757	0.28162533139188295	-0.21678526466204545	-1.4826735003891993	-0.24982565668685724	-0.7964193789671647	-0.7848655775732643	-0.7534395941056554	-0.4676347405322564	-0.2533674445792061	0.213855200079838	0.08124430290947926	-0.595205318039519	-1.1335494273007714	-0.2218764070443045	0.17025835047479682	1.02467352338684	0.3974036654129208	0.11209980924498124	-0.8177218265046816	0.5374985283790318	-1.2748363174029287	-0.11675387371888653	-0.25748327085965067	1.1481535902696076
-0.12433470193419498	-0.40804080208574245	-1.4847355083421978	-0.5940747109512053	1.3277874782709223	-0.7550024904579444	-0.14793184539022566	-0.06508012758879748	-0.310489754353602	-0.5355500326547227	0.18356547445951996	0.011502606859890912	0.3203350411122494	-0.45027034748322087	-0.46648954333171877	-0.1974372833958799	-0.24664859760682548	-0.14560840955680973	0.5592145488853457	-0.6118603211674987	-0.10237186406473212	0.4671141993201511	-0.8466666805883589	-0.5621617888333066	-0.44282211649395115	-0.4243539893665359	0.28196872935657574	-0.21664067007155693	-1.5140697445818017	-0.2965256915008677	-0.84531175576528	-0.8987405062834772	-0.7704924524163016	-0.4708657132488104	-0.28788317749245584	0.23455230373763286	0.12029548000415251	-0.6828125593528027	-1.099675627747609	-0.2374171403554644	0.10441189486647602	0.9756910732703957	0.3221709621226049	0.02131962203842148	-0.8287003323402796	0.5825980139582135	-1.2581457514427445	-0.16824792383240178	-0.31740583034796394	0.9929985564557166
-0.15002650699400105	-0.35597776466729847	-1.5078221887739613	-0.5990269948640153	1.2958796567196276	-0.7662265135796111	-0.19109154054866992	-0.06915391083058002	-0.3105401453910949	-0.5054824841789358	0.18930322109263337	0.03124278538515444	0.2951595803402073	-0.4673350298395763	-0.4454782440791981	-0.18837452263543758	-0.2619907770355726	-0.11380259955165932	0.49985998437398005	-0.5526659023144087	-0.14046970356890426	0.5557134088918363	-0.8858027230156138	-0.5439243038708413	-0.44635855477592656	-0.4661470953492282	0.2707980936586979	-0.21653800256996636	-1.5307420266870457	-0.3411228722518017	-0.8866832670907216	-0.9234745928995374	-0.806920040819679	-0.4569077864054404	-0.32048385145277875	0.237458278487032	0.13374363004742715	-0.7807267290752551	-1.0091726095252962	-0.24525740763999848	0.03222252270810892	0.8992118705810082	0.21949552876648873	-0.07237004859026701	-0.8262793634967973	0.6574371241760616	-1.2432372715764566	-0.21063082522151264	-0.37546719659607336	0.8223335689566387
-0.15072126762803834	-0.29949536391462234	-1.5076661753800256	-0.6065019752015954	1.2246818223290206	-0.7773474780582574	-0.2387589143995899	-0.08464150727367706	-0.31059411793031755	-0.45613238105775655	0.1822211359593688	0.048459741761041356	0.2738546416711208	-0.4922248976464701	-0.5229072975844786	-0.14571589117477188	-0.25084521374812246	-0.10296004780574868	0.40815893716875207	-0.49587606369733794	-0.18132833737301074	0.627101709761364	-0.9283656513643421	-0.5325175679217631	-0.4236054191965235	-0.5153781588236039	0.25607586836073837	-0.216461129389467	-1.5209875286809846	-0.3728194601911055	-0.8511785709320241	-1.0263394360291955	-0.7986466361534293	-0.4337142035530592	-0.36045148140544636	0.2156535760268714	0.1330193131689743	-0.8764626814585942	-0.9485350744278509	-0.24317525893623135	-0.04016840006960544	0.8034021120382228	0.10379387843813517	-0.16069401692211135	-0.8223987654988718	0.7188797848874967	-1.2287450854505653	-0.25851668391915805	-0.4178345135075442	0.6517897687011576
-0.15553592840713037	-0.25029311879350413	-1.3896556630843369	-0.6180119222896334	1.053796930646668	-0.783242640638298	-0.2821950441385698	-0.0855259725032992	-0.31062325979538447	-0.3885720504720046	0.1798648445394892	0.04844557077861117	0.26627016958248806	-0.5147539651709487	-0.7037490069888008	-0.11338985697501602	-0.22735175702097896	-0.10396917896700901	0.309057635117019	-0.465639428464032	-0.2226764641608367	0.6884324493242815	-0.9780960758722248	-0.533795488208507	-0.4244261382972175	-0.5659565865454794	0.24231088413812468	-0.21638558849062822	-1.4931241674362856	-0.39375104103100156	-0.8030749623410219	-1.053535541185501	-0.7273919632716759	-0.41489370953672156	-0.4048221931494783	0.17225772712822787	0.11368635092192195	-0.959723389081556	-0.9008572074349275	-0.22478097355177518	-0.10685267393874227	0.6977843059299618	0.0032372436644808934	-0.23604558359275574	-0.8234940362625511	0.8165045475156362	-1.2095294180959648	-0.33737319088510703	-0.45347813799227144	0.5003391885630328
-0.1690096790397126	-0.2070875002147267	-1.2572935694819176	-0.6127523712724544	0.8648948079757084	-0.7421763738856895	-0.3457771516974738	-0.0688603783952875	-0.3106477157888009	-0.330648535376019	0.1961007440080002	0.01816769226289333	0.2625821912750324	-0.5425762443522597	-0.7921494527082048	-0.11027531225604004	-0.20731937328317188	-0.1110334487094767	0.1873408700296953	-0.4241051303328519	-0.2637338906648682	0.7364012474429821	-1.0237529075710694	-0.5371126042528613	-0.4362341634319761	-0.6156754887991225	0.22250640746024222	-0.21629962063740416	-1.4443528599082984	-0.4028016508090877	-0.844636633191431	-0.9757497739246508	-0.5856426832282877	-0.399125440309229	-0.434241460857373	0.10886842906054668	0.09446990921618581	-1.0282228238478386	-0.875841565182844	-0.21303831913558585	-0.16954677247452704	0.5980495154131921	-0.05001438027884456	-0.30203639317033193	-0.8174484753769317	0.8768491561743563	-1.203764855941762	-0.3756207947714054	-0.47900266290777127	0.38907787235566876
-0.17869016261456822	-0.17344871287790847	-1.1516989167533827	-0.5892961517176472	0.7463518595258443	-0.7115190300781322	-0.40334878166244437	-0.08006008482656048	-0.3106393608208521	-0.2764156997518838	0.2050764757667724	-0.0052876454894866505	0.2685133805328781	-0.5761347725137436	-0.888539484153284	-0.08589838892458528	-0.19660486210603054	-0.12647201273241418	0.054465836398050825	-0.41526032622260384	-0.2936677911329585	0.7627791219400435	-1.0699788364377663	-0.5468927879654281	-0.44087684329624166	-0.6611701507141112	0.2068498471170929	-0.21623636237097799	-1.3849566780911553	-0.40397999017835334	-0.9361652509366645	-0.8976683015900164	-0.4785597426937465	-0.386762734797448	-0.4597713720204034	0.08525673344275332	0.0673993531849653	-1.0908762753110661	-0.8299244689517471	-0.19019698612864905	-0.23255702884458201	0.504997703702011	-0.0858793611816776	-0.35558515585902944	-0.804302371943975	0.937219500428062	-1.180499251799866	-0.3774769112575517	-0.5031252998700623	0.28918163050531803
-0.19135249018019315	-0.15081783417239927	-1.0361251850867903	-0.5760051745586676	0.633799340858203	-0.7039790931953432	-0.467733626522748	-0.1131081410244716	-0.3106405562323319	-0.23956319066735965	0.22824945781963227	-0.047899710929406925	0.2663087560758457	-0.6151329005385484	-0.9020351605550992	-0.03885340750571566	-0.19742527562167883	-0.15830765715534617	-0.08554544166383814	-0.44960189107935966	-0.32044427389690894	0.7436990157323197	-1.1203617173485896	-0.5691162048408479	-0.44726344067969154	-0.7039859230555054	0.18482425546466466	-0.21618440470792288	-1.3428037450754282	-0.40146212350723376	-1.0569514306239163	-0.8047873379144852	-0.4315408468536277	-0.3737723330744098	-0.46229144199142025	0.09952618790442869	0.01664363522833647	-1.1543207056969316	-0.7672282924675369	-0.16235645565530382	-0.28372058769967	0.40695915246499154	-0.1014098053640711	-0.3639936306696363	-0.7702602763778563	0.9675617669159721	-1.1153700123593289	-0.3328496038679084	-0.5308974481524027	0.2107819154093377
-0.20740063528223845	-0.12933518884073894	-0.9592675391471213	-0.5695218082038445	0.5243645481268433	-0.7273368661875195	-0.5198648803403965	-0.08190984629668298	-0.3106214629038288	-0.2018064167757086	0.2168997320703221	-0.10490589666342309	0.2633709882450173	-0.6456862104927582	-0.8435270223304634	0.03388295849031225	-0.20648779261440686	-0.20853672119002525	-0.19348833617103484	-0.4412221414402785	-0.32737545251456784	0.6891244661070264	-1.1845169594302012	-0.5994037420442719	-0.46069985311290723	-0.7317372972488159	0.16577413788074566	-0.21617297193375212	-1.3178064165181564	-0.38775620861094806	-1.1135514568068028	-0.7216514992260998	-0.3884125746278488	-0.3602924530144477	-0.45446417264020783	0.10340940819335667	-0.040537508254393576	-1.2021039734365244	-0.7304600369355819	-0.12692074426416108	-0.32895355251357244	0.31359234107460493	-0.09025672916763347	-0.3731035949857789	-0.7468652621273846	1.0181611636068477	-1.0211656328047003	-0.23260154811864436	-0.5589390427513312	0.14972279868453042
-0.23084424446295276	-0.11023357007888143	-0.8586834753137811	-0.5585894638893787	0.42478468799962127	-0.7276897639651346	-0.5667869578417162	0.0024253874565059786	-0.31059800022730005	-0.1744092753084681	0.19891286341146092	-0.16965146210570675	0.2623432518353944	-0.6785933498624079	-0.7937330883392851	0.08371698648643598	-0.2239636427653391	-0.2870402690700045	-0.23005469765287617	-0.427461597859834	-0.3294127372903407	0.6227886399436914	-1.2411709188976923	-0.6170844523983295	-0.48890572549330036	-0.7524609420148265	0.15865555966871256	-0.2162248645687738	-1.307894199991386	-0.3732672044482951	-1.150961123828043	-0.7620338602652142	-0.3817803562554318	-0.3389008986890864	-0.43937579994668574	0.1294112666960916	-0.10450203676402561	-1.2317211285898642	-0.6630342658771134	-0.07838192118460788	-0.36893961460289865	0.20472142676850646	-0.07126166281541704	-0.3883545276555226	-0.728898847582631	1.0874199389786723	-0.9151794530240867	-0.11149826316233673	-0.5875319954713915	0.11081779234292413
-0.25572897142537016	-0.08134366235148824	-0.722438381684509	-0.542888617324627	0.32707852621029765	-0.7334381460536007	-0.5993473613693345	0.023112075089511276	-0.3105734612063798	-0.15623176795204802	0.17924557162741092	-0.15914052952650945	0.2674990009863404	-0.6980436178059808	-0.7832381245989908	0.08847083434658397	-0.2385457113052687	-0.39030998774850145	-0.23539126086972514	-0.43530122518004016	-0.31330271423179357	0.5588846510179801	-1.2850114979125244	-0.6628068819894662	-0.5262061803782473	-0.767247103110233	0.15201454331228634	-0.21631728830470737	-1.298039953366714	-0.3583915962787446	-1.2064865799142208	-0.7843004523211439	-0.3919648400038591	-0.30867067503136986	-0.3975970214406669	0.18575394671606094	-0.15367160573030333	-1.2460841617108065	-0.6465747177521596	-0.03314818219147035	-0.40393038291075534	0.09015105783505808	-0.0503955734271135	-0.3813387605807743	-0.7193258495737733	1.1714337888088528	-0.7953075347352344	-0.018354894404947874	-0.6201676018239604	0.12204982374479423
-0.2743028473377089	-0.07302564616651346	-0.5950059811433916	-0.5098148460451589	0.23748421708096115	-0.7330186245067605	-0.6225929965507457	0.015457453998743417	-0.31054450639377584	-0.1270989734750756	0.16362979056689023	-0.1505332322537685	0.2878934468217755	-0.7110218230330638	-0.7197819556053577	0.09840246514662263	-0.25896522301779185	-0.47599278303287607	-0.20711458143719724	-0.43378599175595633	-0.2916245863839896	0.5064493358819546	-1.3081616856521072	-0.7113346200948919	-0.5703578354707574	-0.7752769082984082	0.14417991104831546	-0.2164204169502179	-1.3008199253546697	-0.34516368697565153	-1.2470299408824081	-0.8009366007314321	-0.39137048051776124	-0.29810272342164396	-0.3503177896337465	0.20191442111497349	-0.2002367831379701	-1.2365253079433534	-0.6079068382280534	0.005889908041841407	-0.42745977106416183	-0.017393005304315267	-0.030089626192794205	-0.3755919672563465	-0.7195234527986527	1.2966406753627069	-0.6843126602387528	0.06810411146861886	-0.6504788741145745	0.1643979069138275
-0.2975041158407281	-0.06131980746665021	-0.4313974589660452	-0.48326737933827024	0.2089337386572369	-0.7244085433307909	-0.6328261021138493	0.0015509788286200907	-0.3105303985844941	-0.098672635878671	0.16131260333294267	-0.13742900988984516	0.31112919425464464	-0.7063985891466673	-0.6295464620207583	0.09492173501820943	-0.280968981519153	-0.5398485459776093	-0.17632214613556935	-0.419032316932278	-0.253102240401858	0.46840872201917716	-1.3342224388518038	-0.7594122826172434	-0.6164732695840576	-0.7637403659112153	0.13619167364094503	-0.21650179702281497	-1.3123263096410542	-0.3434956080257634	-1.234323008838288	-0.7583813550019942	-0.32140375189803627	-0.29243786903826147	-0.28936997021909455	0.20160294485685232	-0.2325927529126835	-1.2157838383920174	-0.6299921482605255	0.036880634096140404	-0.43747077715389737	-0.10979215580966069	-0.0029158490704947236	-0.36815967177024234	-0.7298679816210956	1.339535478304797	-0.5915935834787066	0.1808119232023969	-0.6713393887671423	0.21723755861731195
-0.3240456883239355	-0.04903504552155343	-0.28149335142428755	-0.4547551085110754	0.20044984877919578	-0.7113076037104816	-0.6316499986257519	-0.013329783355863534	-0.3104923856889246	-0.09170250920334265	0.16389189429962406	-0.15292576645406653	0.3234390276836954	-0.6857686956026618	-0.5074292929889027	0.10084895117956456	-0.3230282025414292	-0.5757264375576557	-0.1617758460080999	-0.39975404563435585	-0.21555355241128904	0.44162842471910657	-1.363730297393309	-0.8075400198370806	-0.6523361635845973	-0.7362883473324552	0.1271118387796662	-0.21653557591408457	-1.3520685206618857	-0.3548812813023787	-1.2895817915077952	-0.5694280032620191	-0.2666155158640179	-0.30230849588349473	-0.20867917488506915	0.2170914832830221	-0.25761107778828773	-1.1815308206795743	-0.6351997932445796	0.07386088888792997	-0.439771484060368	-0.1852833019513247	0.043529359436516236	-0.3527726669682545	-0.7446057790304568	1.4220877608030924	-0.5086611352938843	0.27504588560435417	-0.6872923366997906	0.28640640487391283
-0.35394146868995086	-0.05130925968448661	-0.24569611945904626	-0.417275685760839	0.22714464519519387	-0.7105913981913102	-0.6359954066293936	-0.039059727828795965	-0.31044433467664045	-0.10567102082922201	0.16023988039453593	-0.16355400327671382	0.3200404480764224	-0.6575978730725691	-0.3382139054792185	0.12688486503979543	-0.3815686526103672	-0.60305490489098	-0.1515517210479958	-0.35609961158039805	-0.1723051882271799	0.423957926610148	-1.3583347529410288	-0.8575561684457359	-0.6434314504451383	-0.7003714811909352	0.12652244160035614	-0.21655239068321755	-1.413237514502295	-0.3765403693629219	-1.3644033759588556	-0.5764154046351359	-0.21622692918118097	-0.3338699759097882	-0.1422007972873955	0.26299960991706056	-0.2631169357991359	-1.1376551428331791	-0.6168765971908885	0.12804831232679872	-0.437111147617415	-0.24397295441220396	0.07782721295202111	-0.36189148506425883	-0.7575279321418834	1.482922418082995	-0.4510040767932577	0.4399979617263403	-0.6977106079799629	0.33520169973968367
-0.3891216010454363	-0.05486433262646513	-0.22524845924111073	-0.40676967836026484	0.1944405018502923	-0.7021499584311919	-0.6274438849302242	-0.07965586530677357	-0.31041824566174175	-0.11420650722412422	0.1572066638100756	-0.18533362235672318	0.3012287905166017	-0.6048067229253071	-0.18050550239871402	0.15297590358531793	-0.43702101260407017	-0.6296537739108494	-0.13316226233208403	-0.3260095272877782	-0.13288453071233924	0.4058030167532678	-1.3462032318080897	-0.9029183116389807	-0.6050128128720457	-0.6469003384565004	0.13491894530992016	-0.21655650912533503	-1.4866129658379597	-0.3999657313207921	-1.3235550846281465	-0.6581110500937959	-0.17646537103942514	-0.35981648469531563	-0.08371963595612815	0.3461305766220852	-0.2587049012482122	-1.0877541637916701	-0.5878968998493501	0.18914200473940984	-0.4194965456134806	-0.31072115981736037	0.09197689084179574	-0.371895773914471	-0.7760905595279264	1.477537244832278	-0.3807007457315866	0.6092462642980845	-0.7079399791734169	0.3832251967186632
-0.4371483963004993	-0.05165996042037537	-0.18520006865803534	-0.42030511406040605	0.14802322879489815	-0.680018479191318	-0.6116627014351743	-0.06620197589401798	-0.3104323157710468	-0.12401584692051337	0.15352083006850564	-0.20813386708242732	0.27188673050987877	-0.5502232854245317	-0.0647087361291249	0.15629847836664446	-0.49713081992435715	-0.6603768951801975	-0.11895837942663239	-0.28892120193771637	-0.09576440068138573	0.39759509595618975	-1.3360161041539818	-0.9448916234169268	-0.5531960767543456	-0.5919440328583445	0.14515351357377282	-0.216543605290164	-1.5599598551945582	-0.4231885276009269	-1.228834262312899	-0.7552425004039767	-0.15783483062043918	-0.3636793105516782	-0.03196448796561723	0.39043087537846766	-0.2538068395745006	-1.016197523982258	-0.6038570355290735	0.22416569316858106	-0.40076155928435114	-0.37074060948512993	0.0975836067309191	-0.38682530250092195	-0.8085117597521864	1.5214121450167328	-0.30489046134371567	0.7673442603379431	-0.6869116598752874	0.42018567005086166
-0.4924745231825233	-0.04582266238494855	-0.11523062042756589	-0.4252437704182898	0.1224166187212948	-0.6745974904688101	-0.5956050833595887	-0.027549684982406265	-0.31043165326267935	-0.1359519936468224	0.14640069761919916	-0.22574713860027873	0.22328184779022986	-0.49124665264755585	-0.01048682402094575	0.14907386336217598	-0.5484386771579749	-0.6868201751621374	-0.11482548318879035	-0.23469696842639537	-0.05470118888354834	0.3992762454229666	-1.319771905740458	-0.9809888270226435	-0.5040549353894557	-0.531442520876376	0.15449667153802232	-0.21655170603847526	-1.605374766335411	-0.4451638157437888	-1.1701706114626154	-0.8310831854017149	-0.10356256609355081	-0.3670235595712571	0.0038544950058617663	0.4656104007655821	-0.23709086570133658	-0.9310908321698859	-0.6342799679561886	0.23150634462225228	-0.3865166728640135	-0.4262581698527158	0.07189965949643765	-0.4375840669776971	-0.8663266210670046	1.5770492844260209	-0.2651053257588152	0.793475606021376	-0.6511059840471318	0.44415255534996473
-0.5512154702728391	-0.06361760936943386	-0.032308510989325565	-0.4336933112620711	0.09857380737153985	-0.6735335921539944	-0.5743849597410118	-0.04600943700786382	-0.31046734593627495	-0.14043836665783874	0.13983542186217202	-0.2180568377278278	0.14437988935325544	-0.4421996326069853	-0.001775277637498729	0.1308715610296352	-0.5868119931748297	-0.7132983527983473	-0.12112069211665503	-0.22870618799467007	-0.023959471073017734	0.4016749862057637	-1.2968917180390547	-1.0157835282173961	-0.46588179942753544	-0.4782791811812408	0.16751153139493666	-0.2165482563806041	-1.6316609314576112	-0.4666302193791692	-1.0522210717898175	-0.817004338277669	0.04070108279419795	-0.3859947422475819	0.04294908337704799	0.6281195928171945	-0.19964263335071766	-0.8347894233661913	-0.6639408546893424	0.2200508906163309	-0.3850965972584164	-0.48662921808328197	0.05356638680441049	-0.4809138422206131	-0.9369586862249246	1.6144130790791433	-0.24292224707671833	0.7748067142077607	-0.6292846679382612	0.4289494079990345
-0.6145575228879444	-0.08042009107342193	0.031370213047980766	-0.4502295497832751	0.0818996937972629	-0.6553109502744939	-0.5339056029959177	-0.11691449601854524	-0.3104992805812242	-0.1369053386161781	0.12630590196462155	-0.19474730363911846	0.04899778801280338	-0.41529131154025745	-0.00019562878143380703	0.10833606468542159	-0.605562387734827	-0.7073838596751554	-0.18452913350693562	-0.24495254697880756	0.008520831865710074	0.3983217135780718	-1.265025302562095	-1.0342390307089147	-0.4271286779909925	-0.4318753651776178	0.18074101497978395	-0.21652440351638913	-1.6464387811761807	-0.4808462539395079	-0.9412444231005855	-0.8247945241659101	0.2652873061256402	-0.41628212367287964	0.06941807263717793	0.7167099394398507	-0.15456807908421474	-0.7382250883281288	-0.6858006055850481	0.2008184489325216	-0.3882667382091301	-0.5398601980457004	0.04340335392361592	-0.5162882365071783	-0.9924214104862605	1.651385478225194	-0.22526081040908488	0.7629529695777755	-0.6499073794359753	0.3928524724296213
-0.681563471091868	-0.11696577806319801	0.08573270870453457	-0.4652168910699926	0.055542703571991724	-0.669966097511261	-0.507943010794384	-0.1607802753917816	-0.31050526047824895	-0.12955521250298643	0.1198838320776969	-0.26237398726482136	-0.042723048746363616	-0.4294011208397187	0.0374466149630895	0.08961335907387788	-0.6092520151246207	-0.7038123440756774	-0.25963060235892765	-0.2595314168272067	0.024993712281345722	0.39428770704996235	-1.2374789375018396	-1.0565464330070264	-0.40456398353861295	-0.3884144207710024	0.19109531056092305	-0.21648821250802572	-1.625526318643655	-0.5110693000889438	-0.7623819492022983	-0.8750271497739603	0.42835315518378536	-0.42100127681082505	0.07693361078966339	0.7314509887040959	-0.10620260682648033	-0.649574942955512	-0.7391364172902757	0.1795421736412507	-0.39813086263836095	-0.5890144249656252	0.04296815841267547	-0.5520226634807083	-1.0296775225050445	1.6465482586843767	-0.22779542527360533	0.7758093308414036	-0.6540430447863097	0.3198086546207496
-0.7633857655251065	-0.1232490178973058	0.20001961878484695	-0.4924225153877013	0.045427434996867175	-0.7014119960873827	-0.5249541486698434	-0.188153657686908	-0.31051601942609036	-0.1333143067464287	0.11472577857927915	-0.34567424195163443	-0.14037804295517312	-0.4706543243311415	0.04762440860216603	0.0738024180889874	-0.6156143144937042	-0.7233119577953977	-0.33463345015055324	-0.2794783605195399	0.04009849429132915	0.3877594313353509	-1.2162644840165626	-1.074251165208969	-0.3863714235515162	-0.3527024046796509	0.19924023291406692	-0.21644479043521278	-1.5877806609096834	-0.545010785097053	-0.6160277524391105	-0.9232708849598195	0.587799265668834	-0.4039163004646852	0.0723110546963915	0.7670877593541892	-0.04996517475495184	-0.5699423973448715	-0.8133730840389435	0.18285702644910412	-0.4165984321326703	-0.6188424017831626	0.05121675459327445	-0.5810289042425645	-1.037534446285393	1.5969504055650205	-0.24381409879750665	0.8077087933313919	-0.6206144416229997	0.2113575233555604
-0.8421296490189111	-0.10719368897937098	0.3157803188838546	-0.5278705264879952	0.04271147322342336	-0.7086552489978405	-0.5707812580274826	-0.22049255155469302	-0.3105132067806591	-0.14935013429649593	0.09366246735745434	-0.42681531128216676	-0.23710399313160138	-0.5038581128176431	0.05894330584562367	0.056037832007512146	-0.6268819719885649	-0.7990465482206991	-0.38455224563157664	-0.3008008092929831	0.05509248400294749	0.36680862323775054	-1.1774914911552081	-1.0829004311383197	-0.363781788869374	-0.33783652101317374	0.20595112228685158	-0.21639007344237315	-1.5518201923597785	-0.580183103628719	-0.4653055126231223	-1.0669824556148306	0.6973449778970228	-0.40269728116699544	0.05181448559878725	0.7773934046553108	0.019356149451412	-0.5054660639973455	-0.864552428213827	0.18860537630843327	-0.4456296252645333	-0.6380313210901554	0.07432764807693992	-0.6072191717468012	-1.0328688145868488	1.5712598478707402	-0.27517585661432886	0.812043385695689	-0.6048446404749359	0.10665652693895752
-0.928308209941742	-0.08897505278096932	0.4564540466849092	-0.5626446968695648	0.04691198060304809	-0.7216864418597421	-0.6272241732895905	-0.23847689277499612	-0.3105221289638656	-0.16619132269041045	0.06292187414383829	-0.48059456749762675	-0.3243584432846163	-0.5199453247158595	0.05497070603037128	0.018948762500059703	-0.6395053218718061	-0.8853605779013289	-0.40523755362856634	-0.325978314866889	0.06874298759747641	0.3382335954554744	-1.1068001510619778	-1.0775525935159294	-0.367948878400691	-0.3450448141444879	0.21031058254714377	-0.21633400169883701	-1.5127607854658889	-0.6104654372935896	-0.5015888501503252	-1.306745605458723	0.8031608114804005	-0.3958788791106072	0.005682152688117598	0.7594050672918453	0.09816707450011475	-0.45162999231845846	-0.9437420925054573	0.17908087290669356	-0.4801896285231969	-0.6701261625056006	0.09668674396263033	-0.6401764396024248	-1.0102025171179052	1.4997803051149583	-0.3124238357883543	0.8115283752665323	-0.6032270036917191	-0.011966278807491359
-1.0068079061457849	-0.03808543866232757	0.5851395071836717	-0.596316025012807	0.07171416153446725	-0.7303485728554189	-0.6226073567886956	-0.24841217063643262	-0.31054610857849924	-0.17252117634029782	0.029827753225105103	-0.5314796052436876	-0.40955519447453775	-0.5450985363862773	0.03645346500927634	-0.02341652688530416	-0.6415429550771867	-0.9875181426205695	-0.4208711356327468	-0.34826019067268194	0.07603965056032955	0.3077698131715978	-1.0466998027576337	-1.0674851281123328	-0.4110007789596004	-0.35931145861781777	0.21081701755000623	-0.21626860094374828	-1.4685029073623634	-0.6363314686368571	-0.5017418779337308	-1.3925121240998082	0.7989754887552577	-0.31722979091864517	-0.03283267392095023	0.7123913345853923	0.17915724859181467	-0.4059204314900925	-1.0627898810207639	0.13400082846417555	-0.5188972273701928	-0.7133604350227317	0.13179675065791946	-0.6507119181371412	-0.9741905369588764	1.470281951679281	-0.3469411544540539	0.7065125514085209	-0.5740721451299486	-0.12076624811966989
-1.0664904081416406	0.016763889399650518	0.717033560604283	-0.626970714963899	0.10655233918825383	-0.7457855083841886	-0.6441484317254529	-0.2545028612264254	-0.31053670894376245	-0.17834833014674958	-0.01417978056187702	-0.551039103742966	-0.48213267824059775	-0.5939310086321534	0.011092260211904707	-0.08823200060193026	-0.6294653067429201	-1.084646137857768	-0.4324275637375532	-0.3638635294588909	0.08384790058686678	0.28662042634503593	-0.9940531593907798	-1.0488454347755172	-0.4817511191923286	-0.3786856272801414	0.20863882732104705	-0.21622326424473148	-1.421553108212716	-0.6578275160299547	-0.5623993907854473	-1.4879295801860193	0.7073141427665133	-0.19434786524366943	-0.07056088909397809	0.6580483141900386	0.2652491328708782	-0.36448699732694567	-1.2048567001622257	0.08697528887666853	-0.5578267953633327	-0.756581223740645	0.1430546549701311	-0.6506550513406688	-0.9298179643551953	1.5369971924133714	-0.3970767375679745	0.5497713479818426	-0.5742044710790204	-0.237709169634784
-1.1059492492799172	0.06747388065407312	0.8615308547583101	-0.6551278319155038	0.10761079858586453	-0.7831165759749671	-0.6760066196173207	-0.2525507630894042	-0.31050096373393404	-0.17392367915793022	-0.053646050118277964	-0.5486645194537463	-0.5400821707843492	-0.6684927185228673	-0.003974205545941346	-0.14196938131370285	-0.6059815282151445	-1.1818013831524576	-0.42252686685119756	-0.3791024856359363	0.08348991610771535	0.261834942640443	-0.9227921978577787	-1.018140050484528	-0.5576525230039657	-0.3930029563019664	0.20239260313142848	-0.21619706971045888	-1.3832903349381351	-0.6845136913367362	-0.6311606249319265	-1.565214839229391	0.6509958527632748	-0.06229159825581515	-0.10959041207477578	0.640866045068051	0.36807483651141554	-0.3496102129447075	-1.2839603173765446	0.06473299557656022	-0.5911432444738667	-0.8059132283212482	0.1548006982860984	-0.6505966074878505	-0.8885387604574337	1.545173605403558	-0.4726742252110666	0.4277053715123177	-0.613279940286411	-0.3475367765702363
-1.1352864838078747	0.09590129065972067	1.0084134203574036	-0.6880156898478784	0.11921872011574745	-0.8111469653819003	-0.7297799666445409	-0.25011440089954606	-0.3104548161070616	-0.16119035161481207	-0.0860409881925458	-0.5531148377582693	-0.5725957437258942	-0.7604877921788704	-0.016459898943878816	-0.19143525516162904	-0.5792160956247758	-1.3013139820669175	-0.3690319859638421	-0.38217805101135366	0.056756739427687775	0.2346898321451211	-0.8465931890245688	-0.9689545815778002	-0.6330319942564172	-0.4082320792326598	0.20275274752152947	-0.21616877260310524	-1.365522418954384	-0.7094848517439104	-0.7166592728884021	-1.6841638479649408	0.640858997153967	0.11366183423452955	-0.14666117546731097	0.6447232341999602	0.48532179417540994	-0.34625047771559	-1.322191972158365	0.05997345740942304	-0.6083507932661782	-0.8643796842468403	0.19545812415855807	-0.6463467189397345	-0.8432261454011728	1.5421035633850786	-0.5545181406447065	0.43757183736704325	-0.6704457091690641	-0.44379065716212407
-1.1470407127336382	0.13317793055384136	1.1713989620670064	-0.7074193486413708	0.14067887180024238	-0.844047656418839	-0.8031851949730786	-0.24502395538993352	-0.3104027282227634	-0.14017586215379613	-0.12286346284226557	-0.5634355642621812	-0.5814468916637878	-0.8344720819217691	-0.02611763993095868	-0.2610419827748511	-0.5544101261679699	-1.4139331954703984	-0.34105116971241356	-0.3635350136699031	0.004136132678340343	0.2151132791149934	-0.760143458353501	-0.9087243152347302	-0.6999858101709806	-0.42845310222609223	0.20064924250013805	-0.21614194549938545	-1.3652535361196088	-0.7472003576564129	-0.910474586593146	-1.857533542316503	0.5547284688204966	0.3578810852503264	-0.19722863730192447	0.5306297501380046	0.630454951659839	-0.34074662855014315	-1.3738122327375224	0.06158529644664053	-0.6092755549314186	-0.9323506096298045	0.2219319883058414	-0.6277858789648383	-0.7868839770095539	1.4903986084262841	-0.6357211242976554	0.4765973432446845	-0.7146291517873593	-0.520264464079488
-1.1391317818761864	0.1600631474249691	1.328835792492489	-0.7174681858333879	0.17584044258061807	-0.8992423262327776	-0.8980575430129314	-0.23299136034332743	-0.3103451499424496	-0.1287342352438845	-0.15082956122050692	-0.5839460931378863	-0.5800459051357241	-0.8673009926731365	-0.02841579423978217	-0.3118984424338835	-0.5329930154436786	-1.527578593296924	-0.29221843100176137	-0.3197718027391344	-0.040259448311507996	0.2079651970645322	-0.66170392336565	-0.8469325797549715	-0.7530953563233027	-0.4619577006376646	0.20114412824409827	-0.21614949231987537	-1.37097830272631	-0.7928868229878034	-1.0264268886516417	-1.8767839426198365	0.5043911816125031	0.4882413253892208	-0.24635786267138338	0.41343281358374906	0.784605329413703	-0.3398962437000751	-1.4337387314873011	0.05454856077103045	-0.602769948829154	-1.021964732395873	0.2613939501105351	-0.603716102869683	-0.7481877765996756	1.3875452307502565	-0.6957166364941628	0.48258847374166375	-0.698288814844385	-0.5911030012478691
-1.1277523065757245	0.1781687404927671	1.4432112752562372	-0.7279265348575163	0.23630144500516276	-0.9444205287422573	-0.994976224960646	-0.23052517216370458	-0.31029475230282666	-0.1223032467142527	-0.180844253918837	-0.5856914858072055	-0.5757731930443095	-0.8451855299225457	-0.03489740446466762	-0.34222358180680457	-0.524562559317362	-1.5745682408198636	-0.26011268170370044	-0.2653415421952078	-0.052400617739858754	0.2096621425665674	-0.5465454818388968	-0.7823440778740041	-0.7847231058956714	-0.49741787787868014	0.2022095473778283	-0.2161525454653476	-1.3977949993327259	-0.8372028821030512	-1.160048273672045	-1.8987460679701667	0.5558186570798883	0.5956740261030219	-0.28766855881669684	0.31842016761655373	0.8853053204761722	-0.3420293565387323	-1.44580029570021	0.06165042125622511	-0.5829758337552193	-1.1430270407611185	0.29860793121029794	-0.5793515100058664	-0.7209426830715653	1.2938097599143012	-0.7383551199614147	0.493403692753955	-0.69616105193866	-0.6523786945523548
-1.112385235453575	0.17808062025709964	1.4848717216965492	-0.7200061847081031	0.2887713041818733	-0.9907667292059669	-1.052911168945749	-0.23323134352322103	-0.31026051943038313	-0.145515932532067	-0.21215673528301066	-0.5867344071319238	-0.5757412849824945	-0.787126340693641	-0.03837653012802536	-0.3804978320480267	-0.5200666634725346	-1.6426925055119526	-0.23019129700978133	-0.21353007989173559	-0.04705477094428303	0.22186721247615218	-0.42502935203449066	-0.7154125423786819	-0.8106307404183521	-0.5367976602033313	0.20582947009308147	-0.2161695413084761	-1.4450132283277988	-0.890280549061772	-1.208249775036255	-1.9494430600644552	0.504308824621942	0.7001521898489351	-0.3200546141012606	0.23561900669469601	0.9355046790913807	-0.3825926038760011	-1.435955791333107	0.06658471099574742	-0.5610206481516167	-1.2868228079890778	0.33897522674213065	-0.5545823558053182	-0.7087000654945854	1.2521792180758742	-0.7529866867998877	0.5423816570533919	-0.7416178920958477	-0.7056268340987424
-1.1225220494573847	0.15461776191241489	1.4513484881313872	-0.7246160515606255	0.32042959956028455	-1.0492905054883797	-1.1001082450038095	-0.2461351583094702	-0.3102488550441853	-0.21817018904612348	-0.23966226033186455	-0.6194979625663463	-0.5844811257280103	-0.7308977785866155	-0.06487352282975771	-0.44099061169303555	-0.5377323552264526	-1.7021776229454466	-0.2254176701561421	-0.19477575133421574	-0.07075894005876723	0.24898674843819868	-0.29853855453634814	-0.6559549671368146	-0.8457802402896316	-0.581723124079437	0.20724386933330702	-0.2161732456594782	-1.4730416532518364	-0.9414902101813688	-1.3129770391002284	-2.0026382124302295	0.4018190227537561	0.8094669399643699	-0.3645234094934901	0.17056023358378164	0.9531948066793335	-0.3714275898483937	-1.4676225133000123	0.07186633305305404	-0.5416302929785312	-1.4494362934632103	0.3535198630883064	-0.527059661224844	-0.7163659728242169	1.2058583640513387	-0.7322022672866491	0.6152825645171074	-0.7819226501924404	-0.771860759384245
-1.1601918493757433	0.10316043985126092	1.3293863794435754	-0.7494746150357693	0.31295822743791535	-1.1072917015809318	-1.177948273817227	-0.2670570157061534	-0.3102789404616975	-0.3061229552185809	-0.2748683930484393	-0.6932386535794134	-0.5862256804565472	-0.6804612323955682	-0.11467897417098034	-0.5455929832651358	-0.5715219271272942	-1.7669263966451667	-0.23857592480044124	-0.18778461233117183	-0.11978024750468479	0.27310729427763253	-0.1886914419159858	-0.6080235367380297	-0.8763327984342728	-0.6245261196908979	0.20435058749065194	-0.2161914379126853	-1.484243670537733	-0.9935950400333085	-1.2779426783346453	-1.9868749415895923	0.2565075548053741	0.9213423580674501	-0.42333766677853746	0.10744060214554504	0.955039190382872	-0.3666575138976886	-1.4755643989970995	0.04223573864692831	-0.558897780026923	-1.6265896202451273	0.32396045217975666	-0.5180197887141547	-0.7330525771491677	1.1381212057330319	-0.6744509405212344	0.7260986342726674	-0.8530641488411785	-0.8549614824467957
-1.2583479706601701	0.057396041055581756	1.1783951309504221	-0.8096519942999792	0.2507235173079275	-1.1765158797987567	-1.3491055374221883	-0.3139796152148288	-0.3103545138688918	-0.4220875547082551	-0.3150825724355867	-0.7584210474278759	-0.5943065826231855	-0.6486384501110176	-0.20013533715308082	-0.662830063955324	-0.6479790395492973	-1.7985303100953356	-0.2518303502924269	-0.2314437449192998	-0.17724224533363533	0.2684173761902259	-0.13523361882277599	-0.5893484759575354	-0.9277714613803802	-0.6820027672593868	0.1915085815419742	-0.21628032013204193	-1.504513579502988	-1.04026722206663	-1.2850764735316453	-1.9774430449398621	0.21702184296935326	0.93685185849262	-0.4798085988843693	0.06707318933043024	0.9654032201523866	-0.3539369446592192	-1.4472467251088426	0.08396294080933528	-0.5518388977146855	-1.7240278591438627	0.3125850133134954	-0.5154429714129887	-0.7723289625832059	1.028299915714679	-0.5908540512519413	0.9862998575746715	-0.9583438245830311	-0.9501305924885217
-1.3510077054401735	-0.031163282614461024	1.0703101247395295	-0.8659857178906808	0.18236865981847777	-1.2446730367125833	-1.5018565085939048	-0.36466089111088495	-0.31045237975858986	-0.5373618342797915	-0.34282102103950995	-0.8662960766241424	-0.6228795099305768	-0.6116355391227948	-0.28775924769450334	-0.7878377565328691	-0.7359641455843888	-1.8173275755590919	-0.2782430304287115	-0.26402637084895025	-0.19780167362658246	0.26874081881694356	-0.08946817545808762	-0.5933498294766247	-0.9589011830428511	-0.7327853058817653	0.18062225010073946	-0.21629908389178673	-1.5178503864159556	-1.095564008376508	-1.244764904647146	-1.9405029100003879	0.2342146089386635	0.9162896114132572	-0.5148710753019283	0.015297936120974742	0.9878580931190314	-0.3468676392950055	-1.3700239652387232	0.13355548330796646	-0.5478895594349267	-1.7921415541656036	0.31570232617045096	-0.47585282720979516	-0.7755996252936701	0.9052966394814588	-0.557232743201065	1.2650522290215331	-0.9448686321025652	-0.9518068272597692
-1.4700381467750945	-0.16725644161031797	0.9082640478110834	-0.898564177034117	0.08907046345071054	-1.3313297405467526	-1.6230017735773887	-0.4219359455453283	-0.31056075092288943	-0.6829750161331347	-0.3584362736650856	-0.984894052042298	-0.6636176455217225	-0.5778162230823446	-0.4027481072964906	-0.8907135442120856	-0.8153715677464719	-1.7944779628362675	-0.2925179695018806	-0.27655306497874793	-0.23813526500792678	0.23514761629074998	-0.06432933695186178	-0.6040830432358846	-1.0106930652291617	-0.8125892414917344	0.17125984337165293	-0.2163635947408813	-1.5245648801743275	-1.1395295300567474	-1.2118290498819424	-1.8905418949786281	0.284705397670028	0.8709001085608243	-0.5810115013196737	-0.07079592380470967	1.0079804557901368	-0.33279613526237906	-1.3048338210288213	0.22123409986513276	-0.5349593626754294	-1.8309793195054458	0.3232870109511481	-0.432521042574451	-0.7516565914328661	0.7954228059566766	-0.47258157429395914	1.416876358563672	-0.8718026538901545	-0.9527644959241229
-1.581972166561913	-0.3010827743013835	0.7367698327645781	-0.9588645849506214	-0.037291932620447645	-1.3753368221128195	-1.7553306769943564	-0.48273558102673686	-0.3106864950757158	-0.8251473729786749	-0.40699730495162634	-1.1187333914302109	-0.6950938354303051	-0.5479083379560009	-0.5287930293544265	-0.9844445403491757	-0.9216658913457593	-1.7951161416020125	-0.33184082024862327	-0.3141714040248035	-0.2592976891906856	0.22420472481751946	-0.06639505569056772	-0.6274373218668867	-1.0727806884936968	-0.8958230142254446	0.15811139708676952	-0.21641032967478774	-1.5132817705179293	-1.1838439772926694	-1.1383622113957386	-1.8887402844365	0.30900765565585064	0.7853047927595194	-0.5577433408165656	-0.23441090145395754	1.0437323170167272	-0.3231283706279704	-1.244050245474176	0.32325319949281595	-0.5320085562222406	-1.8436132767829527	0.3130678579679696	-0.3779523882700636	-0.7091774968418083	0.7150173010067556	-0.37787281331278105	1.5333754975319815	-0.779316116660835	-0.9498700965443414
-1.6850717769731443	-0.3871379701027062	0.5221432798347588	-1.0182217985767326	-0.1634623646936221	-1.418916054160893	-1.850768459403487	-0.541334625758992	-0.31080939960272164	-0.99448322815372	-0.45188144150212717	-1.2428652929427184	-0.7593991170684266	-0.526032827937527	-0.6815590717459552	-1.0592375821035835	-1.017478650581922	-1.7811008217107793	-0.36719922687926776	-0.3273565848346311	-0.2743803009010496	0.1736017046399281	-0.08748476741063263	-0.6446210671113519	-1.1192221578597426	-0.9571226811348428	0.14464091896616252	-0.2164182427405635	-1.4785580902386168	-1.2063659951403654	-1.0557339595824093	-1.8636283524483825	0.29642390439926897	0.710710050514603	-0.5226983446531408	-0.34235600575329983	1.0496013832014082	-0.3037917412493857	-1.1671099835492897	0.427678660834648	-0.5204398141365695	-1.8362937266832002	0.2939753755889733	-0.33152433184073027	-0.6730428929037847	0.6666579733960766	-0.28343761513922305	1.5914318199835444	-0.5716683196101819	-0.9361317669664834
-1.7862454796230427	-0.5331688664233771	0.27333080787601116	-1.081521258287689	-0.33055995352884715	-1.4630137024132508	-1.9366548047541972	-0.6099119682601111	-0.3109342366528553	-1.1731111478608147	-0.49327031591902337	-1.351411396884735	-0.8561701837601655	-0.5466413441561404	-0.8308229803525379	-1.201910045707451	-1.1140969337962439	-1.7853491935769565	-0.4202426560803493	-0.4252524831209792	-0.28438446360513914	0.10773594561923865	-0.1369120753707987	-0.6774843346981742	-1.1730136596440843	-1.019776866204575	0.1170907393178563	-0.21642268513331095	-1.462973209976512	-1.2202726229795293	-1.02019213168215	-1.8840320025394734	0.250843378360565	0.7576563231095248	-0.45962570323595137	-0.36427055969607963	0.9817979752359758	-0.2422275084666916	-1.1726112067866763	0.562980879814006	-0.4926442712069793	-1.8045269155092296	0.25369173077578855	-0.2458429533364777	-0.6219891357077885	0.6377418877969464	-0.2243339546635041	1.6486045924327926	-0.3848324218090682	-0.8465337465135798
-1.8997382572426378	-0.6760108783369546	0.0798601664445356	-1.1932844905536835	-0.5170410417512801	-1.5202227002498587	-2.035309136861727	-0.6772453005310725	-0.3110772457306703	-1.380308258181953	-0.48866784835310895	-1.453292494151429	-0.9625137432012018	-0.5805391211771054	-0.9868652658566454	-1.3668490693783966	-1.2331848691399603	-1.84969624868722	-0.4582332036823896	-0.5236588186806485	-0.36977215159476656	0.01600378050210711	-0.21299511525557108	-0.7252215453052563	-1.2248246137708017	-1.0748946918435762	0.09058288028547563	-0.21643066692790253	-1.4274432086550546	-1.2174937059670108	-1.0035886171826338	-1.8549072431797107	0.1684179223494473	0.7849320097993535	-0.42310265447295503	-0.3260589754951712	0.9414860668789521	-0.1857740556296133	-1.1916553615540257	0.7179692433172791	-0.46418282083895734	-1.760881670389049	0.2251477760594333	-0.16337969745804665	-0.6370720800832727	0.6069749839917755	-0.18176594134517465	1.6857363718883605	-0.3089810782570675	-0.7856217407833362
-2.0352632893027893	-0.8388668649877344	-0.12159274757615479	-1.3302387529560655	-0.7450584188588825	-1.628386389587055	-2.1406183622411925	-0.7391402460631199	-0.3112384970380272	-1.5592053007786029	-0.495539917586171	-1.5629681749757247	-1.0588177797546818	-0.668745915902238	-1.1667529842973048	-1.500332182319527	-1.3480953213980533	-1.8995867087817266	-0.5237359643608251	-0.6332991202866705	-0.4331880958659964	-0.10079353336290495	-0.2668920160807718	-0.7850361706488324	-1.2696704262222727	-1.124521886742286	0.06804507900073388	-0.2164225489973873	-1.4028405202348453	-1.2089439892333884	-1.0554515333056826	-1.8296397922268626	0.18553230033978974	0.8252438244262855	-0.39394170607615503	-0.274896352101761	0.9417296053076495	-0.052864074079884735	-1.144614462542916	0.874501064807706	-0.4274768962801848	-1.7000139877721672	0.19826095266819188	-0.10496599424633565	-0.6504368644184294	0.526704590915528	-0.1395077656324352	1.6864791208742633	-0.29643696183854806	-0.7271724913949327
-2.1071584145139086	-0.9926384564342499	-0.25229342235330915	-1.4354879149962774	-0.9389922323019565	-1.7510334617559837	-2.2265309270169604	-0.7992851366037972	-0.3113764701972065	-1.716597201019712	-0.5412967190029802	-1.632157366869717	-1.1818750787935994	-0.7898742564554366	-1.3377927200539932	-1.575161973864129	-1.4535844932576187	-1.9180965300906643	-0.57557327637022	-0.7458372817251593	-0.48350630959990315	-0.21825631162758477	-0.355746756800659	-0.8414017208641343	-1.2903155859666546	-1.1658052434377677	0.04800518992889443	-0.21642940205334976	-1.414301969433145	-1.1762619237184655	-1.0703391112633338	-1.7841099724959537	0.2566421042983874	0.9164239737363589	-0.3849296639447343	-0.20532673852993497	0.9710570907427447	0.015656482793928773	-1.0338655852197218	0.9958633182954919	-0.41261089144793706	-1.5998357728868353	0.18655091092733886	-0.11019801782586051	-0.6000939079782385	0.47728045306232386	-0.11051230299655972	1.6777825319209985	-0.2647822934997495	-0.6255752978610658
-2.1840882732127747	-1.1160495113314548	-0.32511940153465524	-1.5298602554918985	-1.1235323311932988	-1.8461586712565192	-2.2885560257761464	-0.8591876286610873	-0.31152738434369825	-1.846222743118631	-0.5678202956682843	-1.6794254660424386	-1.3056281961944696	-0.9671188507032753	-1.484655766167858	-1.6039068722586904	-1.5695814350662896	-1.8949673845200343	-0.6026358754198513	-0.8658885012552308	-0.5044246088879879	-0.3443444021162395	-0.415225405987965	-0.8970873757463014	-1.3206089037991604	-1.1785194835463724	0.02041474186454912	-0.21645352256343403	-1.4512293337438105	-1.1111095174228802	-1.0655266125160832	-1.7674354919464712	0.3388105668088384	0.9174226758208262	-0.36288997685717017	-0.14079819315870998	1.0063953565343924	0.12370318052415115	-0.9566530072543424	1.1641793655388928	-0.34286120391068853	-1.4187418907654479	0.24048127044855439	-0.11024737041268491	-0.5219965356978103	0.49111762463286357	-0.0953300292729833	1.6479676804525145	-0.18668409368785924	-0.45102036343901286
-2.2437925000564745	-1.265384827479317	-0.3737518306549844	-1.6045600404119085	-1.2818337170669492	-1.9816474749436157	-2.3445145414917277	-0.8902965657549871	-0.311618746464847	-1.9590579617190365	-0.5980720337142549	-1.7388601409082856	-1.4385490191883556	-1.1379572182005049	-1.612403271504331	-1.6301475349500045	-1.6410927493786953	-1.9112391849783017	-0.660094587870135	-0.916923073971768	-0.5022214168633943	-0.4712723151461276	-0.4316438549115654	-0.9261366532240812	-1.3372938312120217	-1.1802182131466754	0.009562480737075916	-0.2164304032471572	-1.4703976053572514	-1.0712547203284406	-1.0639828322305493	-1.7764610679207429	0.4075975067324527	0.9406713379765129	-0.3207305172611171	-0.1099584531002972	1.0260243439404648	0.26624803342624814	-0.9344384868542697	1.2793634454240919	-0.28074080011167324	-1.2697717439149725	0.3010105069142492	-0.10837865141082412	-0.4292500349662074	0.4881408741462069	-0.08729181130245778	1.541300988301408	-0.11272251810999223	-0.27348042235224634
-2.316203590403878	-1.374957444963167	-0.4777286492524331	-1.6845983248097596	-1.4673001255740896	-2.1027080686078685	-2.409519346544805	-0.9273667469242237	-0.31167725143338376	-2.079581885188131	-0.6430134705795851	-1.7485932440074254	-1.5615082194883911	-1.3263867234189057	-1.7758159522767365	-1.6421011917062398	-1.6971021269698645	-1.9107926356491025	-0.6748644699046463	-1.0098893514997782	-0.5488093859267533	-0.5734693536218871	-0.44347230318611464	-0.9364111407336468	-1.352472852018105	-1.20261771083084	-0.0035662355638494923	-0.21647036112331097	-1.4849909574256936	-1.0173043164393887	-1.0947324150607733	-1.8204718397355841	0.45362911093873615	0.9323096761954277	-0.31153978808743543	-0.09034083459528768	1.0396813911704237	0.4344703283832844	-0.9627272121898347	1.3410290422062043	-0.25796096949034913	-1.1119045557655007	0.40331427695080313	-0.1332668269814768	-0.37514278100388937	0.46158281243762367	-0.014754923094449396	1.4211353530668083	-0.09733435267012078	-0.21295349758296492
-2.39968783569715	-1.4367502025440464	-0.5606302045451231	-1.7972037247438735	-1.6176736956004611	-2.2423931287597614	-2.502396913931036	-0.9650858797439603	-0.31174056167983677	-2.1703387646292667	-0.7069999670811946	-1.8062565460694977	-1.6839902087523047	-1.4826658156049006	-1.946717843072396	-1.6923497704606814	-1.7737981047970366	-1.9378501846689247	-0.7289565901327303	-1.1148798793091266	-0.5923905266041483	-0.6313958971482085	-0.4536991007487446	-0.9453395643471628	-1.3565185197387781	-1.206117632014013	-0.02608705943800497	-0.2164992391213291	-1.4838959602792041	-0.9736318356557512	-1.0508033143847348	-1.8993177644461483	0.459792985943143	0.9016211511649225	-0.2691967858229732	-0.06723863155417902	1.0552783479531085	0.5541769795253907	-1.044959069901581	1.3838757398453698	-0.2265177555478662	-0.981245408252779	0.5516386486819905	-0.15507030820707943	-0.29368754810104064	0.4277962654874868	-0.016207070261588026	1.357994129478929	-0.2011220053920059	-0.13993786870718322
-2.483403450619955	-1.4970449161185786	-0.664201635958646	-1.8997018184234935	-1.7733218165296667	-2.422896698522457	-2.5851226259804845	-0.9815610860498719	-0.3118103628376444	-2.2651767421036477	-0.7566144598523958	-1.8426657363166803	-1.8559813403667456	-1.6110584966334087	-2.1213740976189692	-1.7602127205291787	-1.824778987787394	-1.9138033274847444	-0.8231519538461092	-1.2026184858867979	-0.6430020794499017	-0.7200195529649365	-0.44005833182957393	-0.9600641166860147	-1.3283006777740665	-1.2258790327386966	-0.049067081846112824	-0.21647142760949345	-1.4738467099261183	-0.9373648657883251	-1.0051155194038213	-1.9323359739440664	0.4594754650156784	0.8313056654863239	-0.3212267622534831	-0.07359741487559235	1.0554840959359733	0.6669296498101815	-1.1880024534947093	1.3797728768415436	-0.17603591202292346	-0.8957721715574165	0.7346960694396232	-0.16726477580325722	-0.21602794380941917	0.36838349983053326	-0.0009543263890890886	1.279563238471314	-0.36554879138293805	-0.11758303801916699
-2.6067593091605312	-1.5714326366761724	-0.7307004878215773	-1.9895772941882512	-1.909644810981422	-2.601616000465588	-2.6944510665585595	-1.005415001552762	-0.3119208392689759	-2.351760469205447	-0.8116002296223334	-1.9262076141266966	-2.0008808949947556	-1.745057148883723	-2.264405498563123	-1.8301003871635122	-1.9011622406586828	-1.9044521625949464	-0.9044279586514801	-1.323559601505739	-0.6567808170638247	-0.7596690607160663	-0.4038660937020843	-0.9827808708817546	-1.3139000682913717	-1.2568714409448194	-0.06604333750648941	-0.21648780912274518	-1.517807279658378	-0.9234606588560416	-0.957757921256922	-1.9592790869816903	0.47520366570705797	0.6869313799686159	-0.3740928775067467	-0.10141215496320292	1.0523180963629097	0.7857434848684977	-1.3297215905360837	1.3118531275123284	-0.17194100940696927	-0.8046261079054282	0.8655872078566409	-0.15223661625757376	-0.14931259412774983	0.2935433172962276	-0.030622259085418956	1.2416641407249662	-0.5986607036766884	-0.10376165176345424
-2.7411437867088955	-1.6087573421533843	-0.7734919075477716	-2.085672340342362	-2.051158850645664	-2.7490616887358295	-2.814303850316161	-1.0359960959863015	-0.3120042777297865	-2.4404974768792167	-0.852417601646182	-1.9920334020685622	-2.1087800095516718	-1.8683474651023761	-2.385358112894007	-1.8465593221052365	-1.9949952869902972	-1.9066330462282977	-0.9701922795334965	-1.3630593585988444	-0.667536816363819	-0.7961386683084698	-0.3514897561986957	-0.992969566077446	-1.278497023800567	-1.2560093390120382	-0.06730393911566698	-0.21647529519143313	-1.525756469567856	-0.8967418754157711	-0.924163821982216	-2.0072785916806835	0.43907772218477203	0.5459429127560006	-0.4534610002779492	-0.158697845063091	1.1432891470927689	0.8232587680846816	-1.4055508269731798	1.1380354448965744	-0.20127913910293632	-0.6854779324829229	1.000399341351548	-0.17407754789588306	-0.09987929315533488	0.22881829590768304	-0.04915937399703891	1.2293303496766108	-0.8014207828997831	-0.22287373684853762
-2.8523478516081697	-1.6140641385680254	-0.8664247113367031	-2.1493404292206515	-2.190300409871193	-2.861123909569096	-2.9232468621076606	-1.0464674251018233	-0.3120741001847878	-2.4951028755529987	-0.9599812745155427	-2.058614188463236	-2.2044834918589156	-2.012064280457501	-2.4419225654061805	-1.832570783528699	-2.0818132766293074	-1.8746836723718778	-1.017955500409367	-1.3929149690955165	-0.6326851941617282	-0.7965843421604007	-0.3244610921825198	-0.9461759798780747	-1.2179353283653183	-1.2745744397300844	-0.06617653895916173	-0.21646264829629672	-1.5128650930857446	-0.8739414409252803	-0.9808999978841622	-2.0991574437172797	0.3958204570822107	0.4031108477308517	-0.5341566512381231	-0.2549445473981969	1.242991890279107	0.8426966075618513	-1.4750722736013397	0.8986358525119362	-0.23044799262513785	-0.5361609460576101	1.1266939257223547	-0.1699603176168627	0.02890674240721077	0.17832505854612257	-0.05060458967411956	1.2452172401995152	-0.8837925355364751	-0.2925180196641305
-2.92833702439541	-1.5879574061222992	-0.9210607669866452	-2.1767615059430585	-2.2784894452471063	-2.8912482632228516	-3.009121946662379	-1.0525288913790785	-0.31214363867720707	-2.5612779557417804	-1.0221539180683439	-2.093122892511169	-2.312031899714087	-2.12650058871409	-2.4603051420267583	-1.8589566341411312	-2.17229208240307	-1.8066341255793599	-1.0618449350382964	-1.3966567977559834	-0.6388382663024248	-0.7884980508348116	-0.3034080794967705	-0.8658995865269888	-1.1763835248067243	-1.2724524994294864	-0.07754809326440851	-0.2164739218046539	-1.5172401879313404	-0.8222971361131546	-1.0309547107135866	-2.197296481686281	0.3488849104855514	0.22801893868277898	-0.6250063875998201	-0.36258041950467823	1.323321781303348	0.7582695635636733	-1.5956983971029577	0.6421219486045514	-0.2694539654282263	-0.4084537307904498	1.2373532377949945	-0.1078676202542483	0.11161510909450381	0.1601632347015603	-0.051599258497434075	1.2665793058169776	-0.9203710716179044	-0.37986595920788213
-3.085164356008574	-1.5653745929998817	-1.008060934467543	-2.22568747339171	-2.4077028354863477	-2.9064187036747198	-3.104091657115532	-1.053928650005356	-0.3121849276254221	-2.6110236747160775	-1.0489075224652187	-2.1051509074871992	-2.356203268551733	-2.230414295816879	-2.4480205592795934	-1.9203844990727117	-2.2712109480548297	-1.7142634629595315	-1.0720274063828419	-1.3863149730884252	-0.6353491820999733	-0.8058943749032155	-0.3101947794855733	-0.7998686322099025	-1.1197619541821147	-1.281872169970931	-0.07909838878438348	-0.21646149391653244	-1.4741718707750597	-0.7658471458702423	-1.0877561484643379	-2.2644609607784028	0.312672640961111	0.04614188300672887	-0.665958738535382	-0.4714893947145984	1.3640483348299208	0.7180185273783442	-1.7464901103805204	0.38625927108474223	-0.31112488530935095	-0.3146714597512235	1.309477099187205	0.03972388814857675	0.14634451258858125	0.13617337090923887	-0.10406128072446837	1.2516997567940384	-0.9884892099954612	-0.4716008014637721
-3.1772690209261745	-1.5441696599260823	-1.099555773535646	-2.2715445763762596	-2.506982093144648	-2.935835179780457	-3.189058313017539	-1.053420662686885	-0.31214882730460913	-2.6689018278439427	-1.0709839491636512	-2.092188394947578	-2.423016227029334	-2.271072806901203	-2.4128075904443964	-1.9770094289243847	-2.3520038119011963	-1.6865281786388977	-1.0825865979269238	-1.3259108922426792	-0.6410501162878177	-0.8249452208361034	-0.31623876092274966	-0.7505621366112515	-1.0763343691905738	-1.304116224480429	-0.0653401031319331	-0.21642274817878238	-1.4236646862289013	-0.7221436008988298	-1.0792304755609199	-2.323330364948897	0.31301992947552537	-0.028957188202361366	-0.7066401455318637	-0.5655004694748437	1.3853317039757638	0.638034529700367	-1.796034859554275	0.13003938398436188	-0.34695281321586896	-0.28703612998127737	1.3581056973379126	0.23252282992261933	0.1472929312223044	0.07857282006584815	-0.1961395412286579	1.2898558872683328	-1.0732305560042252	-0.6605962719219083
-3.249550848428909	-1.5088877417302524	-1.1606180951739062	-2.3127858209520147	-2.583970376052567	-2.9197601134620768	-3.211387047005849	-1.0444870481445352	-0.3121080692086656	-2.710344819374514	-1.059501057808194	-2.0782055716729824	-2.471328000809055	-2.2810300707432782	-2.384088635134133	-2.0112881894759704	-2.4463432514028147	-1.6280873537311678	-1.0840022083027434	-1.300069821586209	-0.6686490313280362	-0.7980007952077778	-0.3395846768453493	-0.6886160520045157	-1.0079126179533004	-1.3231080890968054	-0.05736803468702577	-0.2163879461533526	-1.379885466871368	-0.6238665773058435	-0.9749442915785277	-2.3476931774167618	0.3423727547138319	-0.09196271502337197	-0.7721551669016957	-0.5648739264541849	1.409887095889922	0.4949671246588362	-1.7696331805638301	-0.0961188573639741	-0.3697056386888492	-0.28058883438890725	1.3819916835563917	0.4490309584967303	0.18023053454091603	0.05007064861940149	-0.266892957044758	1.3360480703840008	-1.1370845386171318	-0.855199326569743
-3.305913793674267	-1.480755133967565	-1.1663674776541422	-2.341350394182753	-2.6585345617358307	-2.8736387682195024	-3.2175791816098487	-1.0129075996155574	-0.31210098355345844	-2.7420275513709256	-1.0260817750147369	-2.0680780428962025	-2.4998107692906197	-2.2813383379717562	-2.2748068794045575	-2.062502585529034	-2.527337868482159	-1.5681926064012042	-1.111949334129823	-1.2221110426442172	-0.6614858637607551	-0.8001362687362696	-0.36393806863856704	-0.6185590990130319	-0.9794350178862163	-1.3467897685872487	-0.052107443500887696	-0.2163313504847666	-1.3450087525997605	-0.509138997398914	-0.8424548620736105	-2.3683027258555245	0.27276422939040296	-0.16546968259728667	-0.8258214893442147	-0.5464330957716446	1.402369946373109	0.33178553265524335	-1.7614377454742012	-0.2487365692570203	-0.37615855181873536	-0.2922800814753879	1.3448825305724028	0.6770013181288197	0.23731856728279982	0.044450638064441925	-0.3407895725524658	1.3758408945524223	-1.2217741049066937	-1.019401120253769
-3.359475319790197	-1.4634577547784144	-1.1640759793389759	-2.3373862221994783	-2.7213169683030505	-2.777413225530356	-3.1883424551557367	-0.9902291031617521	-0.31205674849345466	-2.777102763671705	-1.0049707989608705	-2.040633573589722	-2.481439888212616	-2.2738167725050453	-2.152964744691758	-2.095611560883957	-2.617202927520621	-1.5111881232334563	-1.106110477313592	-1.164734730444154	-0.6429348877541261	-0.819837460006507	-0.373089322359789	-0.5290856295455557	-0.9200059022966609	-1.3569788939305372	-0.03546057270440249	-0.21629443914554503	-1.312785227875273	-0.38255181463886273	-0.7864500689600005	-2.381371794912797	0.15901235712620648	-0.22888674534488315	-0.8622464544590134	-0.5593696831838706	1.3740753997907638	0.2186267348476844	-1.7237956429413377	-0.3532332337239982	-0.3973734011604219	-0.26107924994085285	1.2108465486821658	0.9077423802245994	0.30176916444821117	0.06941416520038156	-0.37026457877551644	1.4335059980724791	-1.2455515437409719	-1.1687294764292573
-3.3699988360856232	-1.4416155076769595	-1.1304868734519298	-2.3298590917215387	-2.754657088103027	-2.71291829393113	-3.126393752862445	-0.9723210459930804	-0.31199299573864464	-2.806346360333104	-0.9534172141588891	-2.0034040409151914	-2.4210327328611596	-2.2462706171100475	-2.028990748485773	-2.0912145141118215	-2.6857819037646964	-1.4879086628295721	-1.0442579209750558	-1.0746149601734585	-0.6503237542995085	-0.8548380892742156	-0.3986880347174513	-0.4442053054765453	-0.9030432667198678	-1.3547469259225808	-0.020408154094428414	-0.2162569144016422	-1.3164358672238181	-0.23237734089440995	-0.7879510914825241	-2.3746844794293724	0.06861117231833717	-0.1993372187374539	-0.8811727140602269	-0.5610608107639866	1.338042209689644	0.12297747111400317	-1.6651977829375144	-0.41934142793327	-0.42072231588343245	-0.1610193752227737	1.072738153324588	1.1225191050205665	0.3977425258420968	0.13310976278950604	-0.4261300781458339	1.5141878153961514	-1.184518596940883	-1.2280306859829269
-3.304049801729289	-1.454472161050504	-1.1165868229731513	-2.3248625753539125	-2.822803856978989	-2.6297947318586874	-3.0791771468807725	-0.9556687747335226	-0.3118895623681329	-2.799453572095227	-0.9031160201766243	-1.9070996188731801	-2.3531242147913796	-2.2030969397668367	-1.9143976338908053	-2.0731594078139337	-2.71929601922199	-1.4613284293328899	-1.0067506778241282	-1.0171027742054	-0.6714365987067499	-0.8908718544670331	-0.42780181553332863	-0.36559818543255324	-0.8507052884299648	-1.3733431395619065	-0.013786771478135992	-0.21625919580181513	-1.2754010356306402	-0.08066417085093983	-0.7900552235043521	-2.4020448651822246	-0.04059816617731857	-0.09925188923820324	-0.9113659685761757	-0.5314660781119545	1.2764962697132807	0.011130631211548553	-1.590361781325532	-0.4663668589794276	-0.41884710472891723	-0.02599884186390252	1.0362706754735187	1.3096441691341736	0.4888203771191617	0.20849253745142288	-0.44746867028920495	1.604432762156642	-1.1344965115407226	-1.2233291746425514
-3.231473602538274	-1.4484497215098364	-1.1053439529974427	-2.3254160520260534	-2.843837922454914	-2.5643566575263663	-3.0197372499585193	-0.9182350087322841	-0.31183942561913225	-2.7754660146252528	-0.8795805845949698	-1.8810250112016185	-2.308768298628771	-2.154879375442289	-1.8095030139830741	-2.070475783916069	-2.7124684218063733	-1.4045524950344173	-0.9971544198632515	-0.9523738602336754	-0.7073042363086213	-0.8956668537985154	-0.45843816938004006	-0.29022435008621567	-0.8117884330905543	-1.4149628463126998	-0.012716155177899988	-0.21622329887348096	-1.224309021822674	0.061324487989002516	-0.7820730242728822	-2.4394712706874766	-0.1493193162469976	-0.04569090408591016	-0.9708318508903375	-0.5168392607457165	1.1779272399019118	-0.060124908554572996	-1.53517885231338	-0.4147428565871558	-0.3795908403070315	0.09302797936564294	0.9390261856103796	1.4963988105425368	0.5910369026235462	0.25755959392420325	-0.45267652981940454	1.689267736977826	-1.097316755386337	-1.1774919559429173
-3.186791021736011	-1.462603255523457	-1.0516538833234301	-2.3111733538384027	-2.826381900151168	-2.450395659270179	-2.944761011598262	-0.8989839224855907	-0.3117824753457322	-2.7605389525582664	-0.8294976342450013	-1.824151347771629	-2.239628723011291	-2.1134874516980515	-1.7299105946024878	-2.076714520173947	-2.693476816739053	-1.369666268207814	-1.0048597261884058	-0.9007081008643938	-0.744818366455658	-0.9083385837211596	-0.44311544876672143	-0.25492995943818925	-0.7726520346905336	-1.4218292827236942	-0.015374024626598074	-0.21622740608108043	-1.2265750873993888	0.21337905530885118	-0.7477891747685609	-2.465027855490247	-0.22044896526356172	0.010127293269777949	-1.0310775467639313	-0.5162540085258461	1.0636625782548519	-0.0946619746089146	-1.5618414675684327	-0.33858391795229636	-0.3648229761358385	0.21489206389277973	0.81363164061743	1.6617902756173755	0.6895311322690476	0.2939282789045524	-0.46117915762381206	1.8198620971595332	-1.0824924135555534	-1.1074059626132795
-3.1082437481151914	-1.4536951007905277	-0.9937935508654763	-2.326902140697333	-2.808472767143593	-2.3663705943204074	-2.8744518505717243	-0.8678273669527006	-0.31171649348465313	-2.7321222822665434	-0.8099931004240201	-1.8022689890690007	-2.183732477142938	-2.0357314581968686	-1.6505198174426752	-2.077439468847694	-2.6779559628604366	-1.3468992846915737	-0.9990563974560335	-0.8740717350254658	-0.7764384232893276	-0.9091945031745133	-0.46288137389182865	-0.2049603137653809	-0.6929213994774095	-1.4484105829964289	-0.017866316200167993	-0.21618859610832172	-1.1569957231973862	0.3187101198398298	-0.6327302849161248	-2.4262302546058185	-0.27267222755540504	0.036592378892089016	-1.0744101256374365	-0.5210320722779471	0.9718643366551076	-0.044106430255904605	-1.563699166070479	-0.2897745229971892	-0.35748021043491257	0.35693312427463264	0.7173316626661131	1.7990776689282284	0.8303846869954159	0.30906617033831785	-0.4763452578705866	1.9649759715504025	-0.9956961798014227	-0.9602446306690883
-2.9893241035042726	-1.4580183329585767	-0.9077509259082073	-2.316894642959645	-2.796687384761515	-2.3254667230052855	-2.83588168746207	-0.8308044604070103	-0.3116606632858824	-2.661181369597569	-0.7700487029293577	-1.7936703518410781	-2.1515980907034273	-1.9715304704379644	-1.6275010644542973	-2.1057647633877865	-2.6180248299900186	-1.3335766436810665	-1.0547203291182812	-0.8517749460618095	-0.8291247047413192	-0.9044068001069363	-0.38679614954072783	-0.14202055806726524	-0.6250169206871863	-1.4803001921851655	-0.02349879352295764	-0.2161812557386209	-1.1488665109542464	0.41109489076603045	-0.5059613940202846	-2.420923991337363	-0.34760319742545953	0.04929595254508247	-1.1411089486622474	-0.5065398988273235	0.919279981014037	0.026709439640646267	-1.5559020231368506	-0.1959641885349394	-0.3013740507707335	0.4908782396639576	0.6562073413411762	1.924227294456939	0.9262071014814073	0.29861537414128747	-0.4403120223292151	2.1288343356160473	-0.8558286105163495	-0.8055490915657793
-2.911864158518023	-1.4730352672610605	-0.8123780396194082	-2.303234351449007	-2.7761433634662716	-2.2500184273468706	-2.771649061124035	-0.7907941844455636	-0.311665335259142	-2.5805306904704244	-0.7322180452148073	-1.8146363203465536	-2.111987571175865	-1.937582812991085	-1.603030416600345	-2.1198498948503723	-2.564698695949756	-1.2906560450653344	-1.1171695122443763	-0.8633897441160471	-0.8743791998422568	-0.8833094649775111	-0.35520439750066546	-0.06453581859582667	-0.5336937387465507	-1.501147274945324	-0.03860035422956067	-0.21619623002936858	-1.1212982522591814	0.4796615199446057	-0.33320990461961697	-2.3898201983912015	-0.43321874650469827	0.06694107501351967	-1.206889087219782	-0.5017295205354753	0.8768381611405189	0.0775953469567551	-1.5898047712427044	-0.06527020108178379	-0.27570137596583677	0.6054270798423523	0.597501478768035	2.019163303438984	0.9944119403603906	0.2660448340542157	-0.3740639595259423	2.266609547634749	-0.6656509263486361	-0.5832940778345745
-2.805677447228221	-1.5143600973755413	-0.7300112222981032	-2.2951605961421846	-2.7508619481522745	-2.1427989217391636	-2.753815799625944	-0.7533412937102539	-0.3116714641182046	-2.4923487348131346	-0.7128730987472243	-1.7999229042000013	-2.0498507020548553	-1.9600568881205334	-1.5645949818177762	-2.175365768533678	-2.512233177176362	-1.2425131047866684	-1.1515055676343273	-0.8709177290492344	-0.9002813025651433	-0.8536784797601387	-0.2855932323174593	-0.02742833870883667	-0.4679535972586774	-1.5399546914468112	-0.049290540757106024	-0.21614330712296356	-1.1181002020286026	0.5149802045300013	-0.1947613931961963	-2.3124823695569354	-0.5339740903066088	0.11795905912451074	-1.267579558448569	-0.5467077693594979	0.8050006230824863	0.14238950201603368	-1.6016499200685939	0.011307206785782606	-0.2633139168218367	0.6945991832743991	0.5607586947543269	2.0894786798210547	1.0376287536576654	0.22801298624792823	-0.3309105818722198	2.410790733413549	-0.45000392978823145	-0.40164660649754413
-2.6980297399209383	-1.5285456751112227	-0.6922469008209593	-2.3076126792914904	-2.703188936883885	-2.1070531875570278	-2.7220624414711105	-0.7320470841877472	-0.3117029058751021	-2.3847902285633955	-0.7199224209138971	-1.8136215205491915	-2.003091292584833	-1.9692700506399983	-1.5888730241409892	-2.1968099076709806	-2.4536815599543074	-1.2243619293956705	-1.1876492674288837	-0.9128535775288089	-0.9765002174682824	-0.8327916606491776	-0.24521284796667486	0.008167417576603466	-0.34840963920865226	-1.5604864212818006	-0.06723882054422332	-0.2161050742079162	-1.1166750047540626	0.5294037453943617	-0.27058328426084194	-2.2754381902396483	-0.5149218424058338	0.2051942832393321	-1.3476080463759532	-0.5755413150752571	0.7629702991746982	0.22967639136510018	-1.6249205635289379	0.05570941050187489	-0.22058320953375216	0.7752470327975879	0.5556835315330674	2.1273540071681425	1.0423701332590798	0.18020482929652212	-0.29103834056225775	2.5221142538121493	-0.36496935714739415	-0.2163156973411136
-2.5468530412318864	-1.52892485915561	-0.6386344251100684	-2.3472856130768585	-2.658230085755922	-2.0521520787262384	-2.7528134550170402	-0.6925233070795233	-0.31173936114914264	-2.2636739075361976	-0.7036725179193428	-1.786574626027558	-2.0053040795693065	-1.9815635618219183	-1.6017185018353082	-2.22997878518392	-2.3838384619774096	-1.2085525008806288	-1.2510907866903431	-0.9300873822580868	-1.0285375218586517	-0.8312605735173546	-0.20359605567406533	0.00805872396751561	-0.2917208421515681	-1.595420693535773	-0.08440893051527372	-0.21595637386370697	-1.1274965746595647	0.5198794530710833	-0.4350116375302463	-2.2236481845763363	-0.4375846592573365	0.28628244925881186	-1.4372467895762406	-0.5373489400729763	0.771471050017758	0.3326107876978986	-1.6086295159451693	0.07121410808506475	-0.19053043139990344	0.8246509932761346	0.5554008132814345	2.143148690312345	1.0020810312975341	0.11488467227393769	-0.26618779345619675	2.6369870937922415	-0.3233979136977313	-0.05885659577746538
-2.4455967841601822	-1.5240559936091347	-0.5973371019078118	-2.3705544727843284	-2.5851423383302623	-1.893432399507412	-2.7838689774086984	-0.6858257822309171	-0.31180368892818133	-2.1261777293308732	-0.7030014055391572	-1.7514416114758948	-1.9853364597142433	-2.020895749283011	-1.6245524456529765	-2.282908523631545	-2.2948072170383353	-1.1636470432386545	-1.3342005919206776	-0.974209545665518	-1.0704716519932265	-0.7730112643372552	-0.16041588451960875	0.02096258831960381	-0.17823192313638306	-1.6362094007157837	-0.0965294927578593	-0.21588584373963568	-1.1262511632182224	0.47170772920206233	-0.548516620258541	-2.1206486313575095	-0.42336071395982033	0.27600340418340624	-1.5371901425886514	-0.4648729927013096	0.717777124897666	0.4406598066597298	-1.6304677051602496	0.10959107295974427	-0.21840369646375177	0.8489490260850598	0.5617857985149406	2.1539914165304497	0.9154780148274352	0.05600806484584905	-0.23660765963393401	2.7930522633454906	-0.32514116424419737	0.05370785453674717
-2.39639217627928	-1.511010638316787	-0.5145707582231995	-2.405369449699085	-2.542784144462642	-1.764696539429131	-2.796304369063799	-0.672396265035446	-0.31185978258112546	-2.029571877720258	-0.7086656997149119	-1.7424587831687535	-1.9925858229490234	-2.0735025587258065	-1.6435090292807584	-2.3360897356435006	-2.2353570162288148	-1.1104285599938584	-1.3971549476460536	-0.9788051626837424	-1.0900164435001511	-0.7415160761702266	-0.1452040474171153	0.05856014191725967	-0.12073287065631685	-1.6513366265854394	-0.10569864188798198	-0.21571995022129403	-1.1232543748821708	0.44684773288632834	-0.6844052919227858	-1.9414579278683122	-0.38644989839495786	0.18470374317748078	-1.61968625972465	-0.38681228499779113	0.7526199159550677	0.5602608362630843	-1.6236997331861105	0.18123042578838072	-0.2537692435376496	0.814847478080144	0.5323852180848364	2.1480811659541708	0.8297235944286243	0.0011848136279772963	-0.19983726012490066	2.8850898243887526	-0.34647249078802717	0.07934090713099405
-2.345973149403922	-1.4846546769216984	-0.4461296634259185	-2.4133815384165773	-2.506441603239485	-1.6517692505923296	-2.805341984817573	-0.6628979336263696	-0.31188021526647386	-1.9077885275428166	-0.6957845694949106	-1.6921714774615981	-1.951667814934995	-2.123407072858458	-1.7350134008370794	-2.365591961901956	-2.2006375927117796	-1.0322321466328201	-1.4429794377389435	-1.0399117398193367	-1.113022939333495	-0.7093237563137984	-0.10692730414049637	0.07623349864441387	-0.029478123325376103	-1.651657100761863	-0.11565140823462043	-0.21561196082280384	-1.0982346269905665	0.41413399351034724	-0.8167833262030179	-1.6896453438697132	-0.3068702236962417	0.1274971316856343	-1.6544855612049658	-0.28576275340637236	0.7732230570759286	0.5987697386210294	-1.5980233651744866	0.1194585887335657	-0.3043880887907763	0.7775098182629592	0.5513855787863344	2.1362096423904235	0.7326727465612985	-0.07104427833175743	-0.17730298594653487	3.0037368875872885	-0.36929104593337997	0.12558460017831052
-2.2732253239149434	-1.4583476712130916	-0.33498572158587847	-2.40129488690775	-2.4943202162996974	-1.5954981905068457	-2.801520007487205	-0.6491018232137618	-0.3119240677657768	-1.8013827083158813	-0.7060303946440575	-1.6513425152497976	-1.9463057764541751	-2.136127046191132	-1.8314397562322982	-2.394776256537992	-2.1757050621863168	-0.9853772550393411	-1.5020903898546087	-1.0806266516744425	-1.1483895992036461	-0.6969951230466938	-0.1017929344824295	0.10198442933507854	0.021678602836528164	-1.6492473144629354	-0.11678342809468659	-0.21548141404540866	-1.0610238896436441	0.36902175246907376	-0.873929076466432	-1.433516560997846	-0.27816137058894946	0.09076235407715819	-1.6446703985086006	-0.11473428176339892	0.7976482818988866	0.7468060094482036	-1.4742383556386263	0.05098800291074941	-0.32175503382453235	0.7128668984835715	0.5979154968818495	2.101065405562338	0.621912296731401	-0.07638012502541876	-0.1671102298163329	3.124318311058272	-0.3826300769300184	0.10666529571064362
-2.2152677748378666	-1.4651987970103897	-0.2633011991301132	-2.3737497156907628	-2.4892170907784505	-1.5207973302594264	-2.7965556732279224	-0.6413127273074697	-0.311928272778346	-1.6657312377534832	-0.6975743786537203	-1.6155875520248089	-1.9139234421129234	-2.183800960345658	-1.9612738687357822	-2.4248641432028952	-2.1288097193875877	-0.8975623625148648	-1.5517258794945175	-1.1550096377731705	-1.1623185561374203	-0.6880098116572604	-0.03192408965113562	0.10633427473485162	0.08015049687408474	-1.6487028251414437	-0.10665172523012303	-0.2153668391443057	-1.0807939639752424	0.34315819143894943	-0.9654486925773472	-1.3212877238650305	-0.3039212480824142	0.0858748453328823	-1.5906243661012769	0.05957106373518597	0.8663334669337397	0.8499029062950487	-1.4052040432764514	0.03383434514887883	-0.3012614195422747	0.6400158575669027	0.6166214917632952	2.0455752865118484	0.5060449013340621	-0.07177023657364023	-0.1589899892134552	3.232783287331736	-0.4200179108449006	0.02637465691550689
-2.1386333740696726	-1.4665900286098672	-0.18389368348743637	-2.3571667323722143	-2.450291007808615	-1.3844854107234799	-2.749289883431272	-0.6391007046948045	-0.31197063131895336	-1.569265740534066	-0.7244558643072917	-1.595613552289447	-1.8777747246779046	-2.1930586589596888	-2.0625689623746934	-2.4014738781073306	-2.11667846871836	-0.8183398262631696	-1.588120481067497	-1.181962753310964	-1.1512770661300442	-0.6712665182521996	-0.01398175701690409	0.0913521353507514	0.1179042227438019	-1.5932344366549906	-0.1028850306829874	-0.2152396876629318	-1.0302479933530528	0.30858615900106023	-1.1213986315235032	-1.2106808838221181	-0.34236707888098844	0.05556875772910321	-1.5166945446162767	0.21307796358882364	0.9311755735743669	0.9573530034974052	-1.357241282596003	0.04082820699151248	-0.319059129625224	0.581726186713072	0.6248976185601581	1.967843106903071	0.43998405744502145	-0.05227874032149351	-0.15784051711218	3.2368476173423844	-0.4706728594797519	-0.09107499590806707
-2.046682955571762	-1.456401015097892	-0.10253088252086376	-2.323659696204004	-2.4300298428970732	-1.2393840463328527	-2.7204691730705686	-0.6481675906986245	-0.3119815417923837	-1.4566089952508567	-0.7277575258438264	-1.5560237637634866	-1.831335360488366	-2.2077101820772347	-2.169728867846122	-2.3936274691214514	-2.107006969642329	-0.7531969639900908	-1.6000928327747181	-1.2368702102372402	-1.1370239906637836	-0.6166489432356312	0.01058737267089778	0.10473153424259907	0.1255134954742334	-1.5471116031170882	-0.08367328122073184	-0.21509991598492295	-0.9823647450659012	0.2946832366316111	-1.3326354832464098	-1.2111627735719885	-0.407578931611931	0.025555733588195996	-1.4943334150776888	0.4140142598689379	0.9714171497127584	1.0715192048221085	-1.3237677716507508	0.09544078689561905	-0.27566119757439833	0.5786203805234961	0.6021139158620901	1.8772922422428078	0.4020515934993025	-0.03565247364439969	-0.1776253002342293	3.1928610018260772	-0.5609866429806619	-0.24158162431802915
-1.973193226528925	-1.3942210625421103	-0.024027831829169666	-2.272796941060816	-2.400256956471172	-1.0716132261758218	-2.6907052104801252	-0.6542658022514543	-0.312015659107832	-1.3451521855702624	-0.7434346053579703	-1.5487721571432345	-1.8068032552882685	-2.160713603830508	-2.261613666333904	-2.348602610544644	-2.057201466741359	-0.6850837223857738	-1.6220130479623838	-1.2535749745507063	-1.1470509452646782	-0.5686786708203065	0.008296304385763134	0.14094268404804897	0.1632993847475234	-1.4762329577947564	-0.06672609119525916	-0.2150381697524449	-0.8890759546947242	0.2915342049524258	-1.574709683734141	-1.2636515193726123	-0.4701980275195453	-0.02340041396131444	-1.4674186793371362	0.5568912021100441	1.0048522466629057	1.1756216019962011	-1.3312808194776182	0.23241779889479308	-0.20187786300158556	0.605172134058823	0.5485975744546889	1.8012011289139607	0.3558875281029497	-0.006733171095896407	-0.2015089044772075	3.1217271943669913	-0.694681686183386	-0.3479205990966857
-1.9125113815322645	-1.377563667690787	0.061318676222775224	-2.2072575376569095	-2.359985954453989	-0.8905577097149872	-2.6774746206485482	-0.6607646877273047	-0.31201390642767285	-1.250052009227395	-0.7351867927359742	-1.528983167456267	-1.7920937872011393	-2.1182643544742215	-2.3198289094874154	-2.3393833284902863	-2.036377704086008	-0.588347653298017	-1.656463895816389	-1.2745255532030901	-1.0859805017737099	-0.515057848194302	0.04703999918472231	0.14732437157852923	0.14170804964287156	-1.417114342040639	-0.04402625380811923	-0.21493488355934112	-0.7959243345924378	0.27742501143552667	-1.6137632742227026	-1.2555064873958306	-0.5216006966644723	-0.03781872064174895	-1.4502113113924546	0.6666449332465285	1.0497819375537183	1.2890717418734154	-1.2785076079205653	0.4198977982305901	-0.1461043277255449	0.6359548545083695	0.5380448774667749	1.7327429682992275	0.3316123012652092	0.03147131966008544	-0.22701794313877302	3.1461812125059234	-0.6912947172173645	-0.4641105992427027
-1.8598590402985877	-1.345171915204172	0.15753501714538323	-2.145769857566809	-2.354557634173136	-0.6914630894489037	-2.631111946216567	-0.6733730447117752	-0.31203055294526055	-1.1983743314672268	-0.7226916842433161	-1.4911033441435504	-1.7828836364654292	-2.0947461209259	-2.381217271173109	-2.29693122428805	-2.0098013686217504	-0.5178337343708355	-1.6630293019475306	-1.2914866467526327	-1.0291650390174383	-0.4211132602912059	0.1203926309164098	0.158427367719222	0.16336359073694717	-1.3316549136371159	-0.020634943041738414	-0.21493593779329045	-0.7177585299817743	0.31173210278881686	-1.5450357962049155	-1.221801585004348	-0.53096657177178	-0.028145547902705792	-1.4667524874295763	0.7568612936517097	1.0313548962720351	1.3523188268684667	-1.2137103654465071	0.559410336149589	-0.0891201714091113	0.651112231158481	0.6499409495315761	1.6827706910989502	0.31565364526480066	0.08604901040913712	-0.24645846225461118	3.1665642858213556	-0.6138840370104336	-0.5662401105755468
-1.772745659173048	-1.3057670381031732	0.22756214905822433	-2.0610224535602493	-2.3374015837667557	-0.5360885480430216	-2.5905032755287336	-0.6668073730859327	-0.3120207467707604	-1.2051120338288484	-0.7110273811712308	-1.4691090346797238	-1.8038775086342167	-2.0554953377002674	-2.3873843691467873	-2.2509017051968776	-2.0141312461235747	-0.4148764244159551	-1.6868067170912528	-1.2845329934912555	-0.9434601070641984	-0.34477282714898366	0.18814429098230273	0.16527072295015793	0.17417134006147644	-1.2380991565755175	-0.004987622105710873	-0.21491756098206558	-0.6364253838161136	0.3568140824940872	-1.390061409377971	-1.2707528219593345	-0.5682177300807686	-0.004248404893004843	-1.480698816852996	0.8376140718040214	1.0670343258107802	1.4086167461866541	-1.0875435887822849	0.66045473446049	-0.004806146306481246	0.6379468308970139	0.8488538875174874	1.6456903856862326	0.32330539102998246	0.1220477462115697	-0.2602648352016865	3.1219520980039444	-0.508399064270782	-0.6705794329131283
-1.6819759861554353	-1.2565416502938997	0.2866849600601979	-1.974404496343991	-2.275432614506806	-0.36638250517931187	-2.5555151301733043	-0.6479692521643822	-0.3120303604817327	-1.1743673575876195	-0.6886690344296259	-1.449017730700912	-1.7915570639194924	-2.036049717001345	-2.406943487371882	-2.204815893302082	-2.039165025503963	-0.3449127808432587	-1.6776944986452929	-1.321897316046222	-0.8810029098520433	-0.22390472455947502	0.3075183855323569	0.16420479722186057	0.21218154469539668	-1.151591719539045	0.018456603515206973	-0.2149180020360241	-0.5103587753069616	0.4158823576373867	-1.1872872191182564	-1.4242511353526166	-0.6083503908064987	0.05183271819355752	-1.499823186001064	0.8410476442486245	1.0827068634851296	1.4650211781325049	-1.0073764616356284	0.7485859684442688	0.10436117788056185	0.649079463444472	1.022292534500465	1.61512981674347	0.35371005034434677	0.15703528759436353	-0.26666953201522386	3.0936605434378466	-0.39628494503611494	-0.7315895965353819
-1.5946844612775783	-1.2131402089691945	0.3596995338453142	-1.8958024344248123	-2.208897406364738	-0.20187571880615712	-2.5226240103656994	-0.6261680437928058	-0.3120470630030519	-1.1804704237060681	-0.6830639249677145	-1.4333796579507896	-1.8083761743261586	-1.978727038595455	-2.31098243291845	-2.152779962251685	-2.0356317382578046	-0.2962476943017106	-1.6688318343607822	-1.3019489268882718	-0.842554903933322	-0.11053417249571382	0.36459936447770663	0.19948266672144382	0.21586562223369726	-1.0731938102618186	0.04246019824228912	-0.21487020567807677	-0.43842452141181737	0.4647544152824807	-0.9956761806171281	-1.6305054243169053	-0.6639086150896185	0.06902681391417077	-1.5179317581588876	0.7951277946176667	1.126286595672043	1.6308532645982825	-0.9117930323094713	0.9267054486488601	0.2026500379200904	0.6443204754852532	1.1765677548240743	1.5765726444468353	0.3651357981455886	0.23286950748498433	-0.2472197709126418	3.0945308638144584	-0.2684074491741	-0.7818917408869571
-1.532500343052535	-1.1666189552605046	0.3746189956512952	-1.8257979131638087	-2.141889269555653	-0.082073169284228	-2.4683225440475147	-0.6156812000053746	-0.3120407945290532	-1.1712762495575846	-0.6632645244474075	-1.4400308872820824	-1.8429081176894904	-1.9605987568467724	-2.2440756658515686	-2.139638001029514	-2.013314554992298	-0.22155405607254558	-1.6548482868305712	-1.3309189487836128	-0.769652654013298	-0.008330267257769919	0.4445045214078018	0.2485810826925426	0.22599713750832917	-1.0283068877611312	0.05600189679279316	-0.2147599638248187	-0.3537881914633337	0.5417509880619346	-0.7806766457493053	-1.8241407730584591	-0.7697542162599462	0.09965402424854333	-1.564844875754219	0.7016508971519686	1.15910024973517	1.6690116719843886	-0.8230677147611802	1.0720622761258412	0.288300488534667	0.6364262209348063	1.2908579316339766	1.5557573560414775	0.39614314729583555	0.25016382731524356	-0.20482908821496132	3.0335517390557727	-0.008813662489827023	-0.7972635184626224
-1.4898099307975277	-1.1043126080232606	0.4043048858076922	-1.768535536416741	-2.0774646744932466	0.039383429818321304	-2.4536611001066087	-0.612743468944342	-0.3120906772892999	-1.2108916743200684	-0.6627572269001807	-1.42601657293542	-1.8762655030359727	-1.931721475675738	-2.159107922015344	-2.090408310208212	-2.014554108988264	-0.18949409972476136	-1.6527928646687102	-1.304913095046808	-0.7247333773945895	0.09594989217248254	0.4831416142499392	0.2775760834003203	0.20355188000401725	-0.9539918828472235	0.06396684319471077	-0.21471851506204476	-0.23537986819725462	0.6317395552393141	-0.5984554370461213	-1.8979137129476633	-0.7615681298487492	0.10224275150391035	-1.6540572949786774	0.6070642645337772	1.1527021173088365	1.6928835038783752	-0.713759786586126	1.2149261367460606	0.3338976935201349	0.628128585500197	1.3980917997214761	1.557382651757949	0.43189560855285586	0.2679900161085367	-0.15679039636840203	2.9419290212756297	0.27930020175414805	-0.783775617352841
-1.4662775756133724	-1.0293400895380556	0.4513712046025652	-1.732563359307136	-2.0161983421100085	0.09957421608646135	-2.4342108040141683	-0.5954865982265566	-0.3120900312744258	-1.2441548470313566	-0.6452480634316249	-1.4115857891606698	-1.9446265219451668	-1.9188566632181252	-2.065409849655601	-2.0811979414217183	-1.9886411024191457	-0.18074615441405043	-1.6715314786915094	-1.3124776984422915	-0.7003364278568116	0.21514584903531148	0.5041116172152127	0.36406769217569956	0.17984105686140178	-0.9291456413808536	0.0780902394185901	-0.2146245257629892	-0.14209553495019933	0.7310374974965212	-0.40235370822461014	-1.9595123654287865	-0.8005229863841652	0.10422664565505273	-1.7617900434583433	0.49499618401310297	1.1446611502234032	1.6242729580256021	-0.6389307725558276	1.355268581821865	0.39298561675877486	0.615926313754286	1.486187654026159	1.6163339456475683	0.4548251574291669	0.2543051134749944	-0.06381716497289808	2.8898042960053822	0.40699965209280337	-0.7733708807997832
-1.4199330439510762	-0.9575194271588963	0.47150390349498084	-1.6868828816154846	-1.9345663501002313	0.14310031567857773	-2.4156426932395845	-0.5431712105022243	-0.31207778617685983	-1.307158456373564	-0.6339470593842462	-1.3924053644413992	-2.0122877154334833	-1.922209340417096	-2.010006080242884	-2.0645672707729377	-1.965057563990193	-0.15355186284767292	-1.6962339103772153	-1.3048629855720861	-0.687258467069977	0.29002853378083865	0.4925723922825321	0.4233512315808509	0.18138812779204394	-0.9161346010036853	0.08375264857070133	-0.21450937221812535	-0.07940381013444195	0.8579479824891777	-0.2550970976210448	-1.9546518501789603	-0.8451376534516377	0.10388889521025362	-1.8223756331623249	0.39077838234840717	1.1652202024907932	1.5972895756659855	-0.5908855584115054	1.3861485956998703	0.3986402313571287	0.588849938451074	1.58545352644498	1.6978918784154373	0.4727502948558347	0.23318584084001462	0.0785267596086328	2.8991434667785123	0.46777082364581546	-0.7498897512226781
-1.3566116299414221	-0.9301941431714656	0.5090367968497761	-1.6713101645196755	-1.8114163080371337	0.13853754520333064	-2.3803348889873908	-0.5053778995004501	-0.31208169460628776	-1.3742151947492944	-0.6278637162970846	-1.3724360883668474	-2.0672831150915245	-1.9400518940738547	-1.9678694121311047	-2.054175250413776	-1.9374947222195966	-0.10527896616580076	-1.736639020064675	-1.3486181934415555	-0.6584437375346093	0.3257095208528872	0.5005701604037516	0.4888097165486814	0.16978194592161724	-0.9020117739367108	0.09111857341089034	-0.21434291155488241	-0.032294737018728696	0.9637873139493521	-0.13186359860359187	-1.9441970330147327	-0.8715504333522016	0.16292559449684163	-1.859414349422281	0.3277486032831904	1.2292718589727611	1.6081482091234196	-0.5572473401836966	1.3826448809442218	0.3547838704466112	0.536127150417158	1.672827231507664	1.7510442433531943	0.48559626094611347	0.17609892957987627	0.22051255720383675	2.928792002952443	0.5741090110918726	-0.7284762295503475
-1.296174189483002	-0.8856293367152717	0.5517221274680939	-1.6569266228872572	-1.669363219774143	0.14360025419686567	-2.3481991679567837	-0.4662828602508613	-0.3120679381967574	-1.4330118831132737	-0.6264681196072657	-1.3532887292732472	-2.090018573797052	-1.937233340193373	-1.9382627349174328	-2.0151612859581034	-1.922074893852844	-0.061118964612672466	-1.772468823112808	-1.3630371947927178	-0.6593258135408282	0.3807847295766534	0.4540515130490608	0.5794048592398376	0.19627313004172087	-0.9060099770279975	0.0975234074227661	-0.21426909812839523	0.049869162506201783	1.101946369839181	-0.059652488104746305	-1.9486369899373994	-0.8767577765626214	0.1931184057975958	-1.8794972191720418	0.33150391185228484	1.2672113671192	1.6060525000168482	-0.5436914317163206	1.314503707262419	0.3330387980703673	0.49038987685195207	1.6950391444833284	1.7782067197106628	0.4868947336927105	0.11160445622974349	0.3671412978895182	2.8786120326605524	0.6488492961135156	-0.7114269587689218
-1.2087772990931036	-0.8281295477871622	0.5388858654596826	-1.6415099755545692	-1.4715090528856203	0.11673714445665047	-2.3210691171303983	-0.4347276077337532	-0.3120590667324231	-1.4604491810768834	-0.6373927194433009	-1.3405758622074377	-2.0998780164882995	-1.9086363653288363	-1.8823105624526106	-2.007472042043714	-1.8985467445033506	0.028943002813833617	-1.8084754518845183	-1.3789093709108085	-0.6680311341256934	0.3890637325323938	0.3831472311781465	0.6641308271784165	0.21571693013722282	-0.9273068376392875	0.10141877996283732	-0.2140717467305456	0.12992638867071532	1.2045421801424459	-0.02833805272106915	-2.038352814119466	-0.9308345672685393	0.2237528907569332	-1.8538362061030047	0.3647622156855729	1.3219539771111388	1.6554760314193797	-0.5621669969797657	1.2800537684056879	0.3523204739879224	0.47092788228349003	1.6878303585016188	1.7906265022746584	0.4722071055465548	0.007344199361174741	0.5129798487085943	2.829871256650507	0.670561107705111	-0.7115729371724238
-1.1828074159809	-0.7995412070884976	0.5671089360630214	-1.6493819821432107	-1.2927627355326723	0.04598468984254618	-2.296741725224221	-0.4170282465395738	-0.31205295286027457	-1.458640725826512	-0.6481914460754303	-1.3538401379451421	-2.1048928507336955	-1.8822994229918781	-1.8761080264787968	-2.0023167158506174	-1.8845858674674656	0.1069506875508974	-1.8240563788182076	-1.4184129825788925	-0.6839684419662442	0.3986188294793588	0.3143138233864729	0.759142488153271	0.23961890417577028	-0.9141003449719841	0.10842417543762865	-0.21390648683901756	0.21581880896609001	1.3158711649849069	-0.09820986350152923	-2.1231358395892252	-0.9019084107765133	0.2670971847620912	-1.7868780926418697	0.40947351050623765	1.3663388557412022	1.7348936155815036	-0.5915737353848051	1.2808949638628215	0.39814689340323617	0.48081524631495254	1.6010199722024878	1.7758383521512155	0.42811600775875763	-0.10752662885662598	0.6856917864823071	2.799972302561481	0.6712205320179849	-0.712813753602191
-1.1291644216855563	-0.7824218485774628	0.5516015266381784	-1.6630620678677084	-1.1000537622963482	-0.004728178195681732	-2.2660703104772475	-0.41500451015710754	-0.31205639432901205	-1.4575200621222852	-0.6473194227291453	-1.3455524750538823	-2.1002885916185847	-1.8305420988895496	-1.8798343321931035	-1.9936715245812593	-1.841655682949766	0.16207351029722172	-1.8848756804696247	-1.4212297132444973	-0.7070504174578385	0.3953482979887343	0.2178504116877654	0.809028792721173	0.2498228237852495	-0.8979842424426231	0.10771293357690012	-0.21378807475525888	0.25110467813590565	1.4032313189780126	-0.17884762892629494	-2.131577671843768	-0.8943355366564827	0.25653546854519227	-1.6970218173901341	0.47118919188384156	1.3879402944728003	1.7543853604372672	-0.6166847082155804	1.2643131019291034	0.44195385465214887	0.5024709077141403	1.5120537268759242	1.758215211325982	0.38020974059638385	-0.23841143105415713	0.8742826127304196	2.824896917386138	0.6721206361367791	-0.7319457335025461
-1.0736074682951942	-0.773821669617674	0.5593462378800871	-1.6851204352660933	-0.9074312674448505	-0.007349511215777172	-2.2362649186003187	-0.4292406183841407	-0.31205910301653084	-1.4394011311958463	-0.6412942603294314	-1.321118552237017	-2.0696230890944878	-1.8391587875581323	-1.9372671928986107	-2.0009759391301496	-1.822288638194658	0.18798901819795888	-1.9194975562314536	-1.438701537978703	-0.7013554032431901	0.3820239661522753	0.17532584256776207	0.8447169946019712	0.28640470404961216	-0.8739375919658903	0.10971172531757807	-0.21368272603682636	0.30383245649656504	1.4763352958222036	-0.23454524126880383	-2.0634943166149613	-0.8969560765609639	0.40411017335460164	-1.5853569828554985	0.5605386249976873	1.3786375463904101	1.6696564353178638	-0.6523975394454324	1.292204972460671	0.48424786893164773	0.5431228627172096	1.473257794210845	1.737455583732832	0.3615202080281404	-0.3852876885858062	1.0594411961515084	2.8941407783162085	0.6672435619181677	-0.7563794980059532
-0.986327892083651	-0.7787750949862544	0.5937500448847993	-1.7105415350727988	-0.7320963422099894	0.06660818170586215	-2.235071640267633	-0.4293600082970606	-0.3120536446246759	-1.4448646020412763	-0.628317377697391	-1.2935064716994595	-2.007566754437404	-1.8364375934530766	-1.9612443666006687	-1.977236427784692	-1.7852396720897699	0.2569658580758549	-1.9392236672195746	-1.4185931839591415	-0.6960935830671664	0.3898249509934132	0.10940301771193266	0.8487523849084425	0.3052753966508097	-0.8303495138167991	0.10840665906162694	-0.21362391663951677	0.3412577452448351	1.5256186606056261	-0.3671291879340598	-1.972908900475175	-0.814933475226567	0.5822119480895811	-1.574489120410161	0.6315486591787555	1.4505614776065543	1.6387026467973407	-0.7190201379005984	1.3567349754510107	0.49856454952685086	0.5898935165249886	1.5544561702715707	1.7094953024003836	0.3373910977972413	-0.5306348228487334	1.253525228270539	2.996869766874111	0.5111007638925982	-0.7916987210463643
-0.887365778944228	-0.7962994505400034	0.6166192063248378	-1.7083862497098932	-0.5562101172718622	0.16264487723914658	-2.1963714452033427	-0.43567215900990286	-0.3120067411051858	-1.4329914563959372	-0.6142557766536919	-1.2519208577535665	-1.954771512107741	-1.836451999911493	-1.932423261255013	-1.9880168540514334	-1.758574892772827	0.30703599274297666	-1.9615788564132415	-1.382840073745226	-0.6589840830880832	0.40283110554824064	0.04454009591860077	0.856400156888079	0.357352926451357	-0.8072653417974298	0.11576526937117788	-0.21349231417429343	0.3637971490435271	1.5696766955130754	-0.516397663807694	-1.791268225689479	-0.7839741925458692	0.7533582044799052	-1.5774966952464768	0.6982863521547704	1.52651817426031	1.6669132016023016	-0.789046876524863	1.367085478520981	0.5120539504557137	0.6493446070593428	1.6346465022290964	1.670920504179883	0.3323292716328136	-0.6787453166232291	1.4627614976562284	3.0786685425964313	0.321850876404615	-0.8447807472370427
-0.8055085075059616	-0.7885528807317813	0.6204786309943846	-1.6649118371528555	-0.3611031704896319	0.29697186649059404	-2.148637798854284	-0.455037263053204	-0.3119770583387271	-1.4053813516429525	-0.6231900262692794	-1.2146233043633707	-1.8678444535099072	-1.8231112786200463	-1.883029750086872	-1.9688617740333272	-1.7477480400353307	0.3731666080676975	-1.9476816176246807	-1.3769483558904505	-0.5819720397759967	0.4107426626361866	0.01847416990263889	0.8241464489439234	0.42197867116070287	-0.7535520747511206	0.1120860604602266	-0.2133877816105488	0.3524369402359939	1.603784309080059	-0.6133396393909032	-1.623867393012444	-0.7207389075883939	1.0336079350920406	-1.5741705913348265	0.8158769875182823	1.5845193704176015	1.6694963693467322	-0.8309004943613983	1.38516738190213	0.5539428875100538	0.703530217344533	1.6825889527129196	1.5704378952613185	0.3497941033250816	-0.7874706992217828	1.6472835392403298	3.22652850929396	0.29239356674968375	-0.8970762518571282
-0.7674085556003003	-0.7804022039842357	0.6516222104221292	-1.6207111292103669	-0.2292614679232336	0.4666668123327421	-2.0813084231029473	-0.4976676705593127	-0.3119668372633432	-1.3713966484921816	-0.6539638580409377	-1.166881626703368	-1.7848525048685258	-1.7996721256848596	-1.8162972493856597	-1.958358447747114	-1.6933239515006235	0.42114219783200735	-1.9515694803434684	-1.3496406194546267	-0.4796255451708647	0.42970166590693004	0.04044116330015428	0.7946401960799978	0.48161231389398684	-0.6901296544764924	0.11785279791775458	-0.21326367322966636	0.35519126101982046	1.600971857566623	-0.7022240270552296	-1.3982772778346182	-0.6632586894412146	1.2380717244059	-1.549279680572925	0.8867721255580264	1.6379916965622712	1.649699013997632	-0.8414743026111428	1.4266692522233746	0.5899078171447556	0.7456778542776423	1.737122868052228	1.4710184078559254	0.3976217683157811	-0.8711381908361169	1.8208307215660242	3.339736306381989	0.31630083843544227	-0.9564894620824503
-0.7589814871217795	-0.7654457967123116	0.6672639647139726	-1.561680672376117	-0.17489841043366308	0.6009182772957944	-2.0252243701872072	-0.5447736526304175	-0.3119136092661229	-1.3387685284618063	-0.6645071920641353	-1.1162562800831082	-1.7056307979702467	-1.8068295020791318	-1.704720528767273	-1.9494049191755622	-1.6731197499449615	0.43143190744382415	-1.932133168260064	-1.3081759927661847	-0.3470959192260866	0.46922409831536765	0.057383884142549815	0.7697170036404992	0.5348462418911429	-0.6120578157945856	0.12511862918079103	-0.21314385775635683	0.3363312586645165	1.610572729597338	-0.8120642194118162	-1.2119513204354122	-0.6380584425824062	1.318039598180785	-1.4891777112333233	0.9777189740867207	1.6896588990776835	1.6828447712293588	-0.8450150100731296	1.412863878004944	0.6385104975422548	0.7793567588280848	1.7964672291487198	1.3864149009800795	0.44521340723231895	-0.9408563465784322	1.9886640455872897	3.428957847097018	0.299713493054201	-0.9960156316996482
-0.7706325230202863	-0.7583231893808863	0.6720176020257578	-1.5018104079530925	-0.15572191868013247	0.7900282431072241	-2.0060297222308696	-0.6002881141301329	-0.3118942524834465	-1.3230028648956447	-0.6815323091230455	-1.0861091682441493	-1.6239914988535191	-1.8037070183985122	-1.5646513902544927	-1.934839992952138	-1.6376114042840677	0.420992410419221	-1.8928807243746786	-1.280315124820933	-0.22803489829942084	0.48546167036875143	0.12392797122215138	0.7660857126410106	0.5833573188356267	-0.499500014969788	0.1379762266289868	-0.2129608064856571	0.26540567924664604	1.60176668082042	-0.8636885922254386	-1.0644634864677824	-0.6583539833647847	1.3693766265580938	-1.3837931435590214	1.0291002591990888	1.7137563967565068	1.6853893251209597	-0.8377519180253661	1.386885591461669	0.6843184744172361	0.8060954726046665	1.8893820001694366	1.321186922833813	0.49554723001233764	-1.0156801226709349	2.1649907554262184	3.5528731362451844	0.30005598713021125	-1.046765778737833
-0.7988009607342593	-0.7360901868909666	0.6964367441525354	-1.4408701140077917	-0.11338507416376602	0.9617086293221044	-1.992881560165125	-0.6375664325737651	-0.31187080269566386	-1.296237370243514	-0.7003868679616426	-1.0928902982477187	-1.534812176320315	-1.809807921175588	-1.449224862491325	-1.9122171502315877	-1.6075308831746742	0.4122125297991993	-1.8411203919221553	-1.2677463194594942	-0.12260602165040946	0.5318493605773111	0.21976487797789881	0.7841742341327735	0.6364095024594948	-0.36720821686619287	0.1419514815431317	-0.21281255314309236	0.19773471005484275	1.5931736965520957	-0.9369506435309084	-0.8528109371009718	-0.6683806989023782	1.3763031087568178	-1.2632706758044836	1.0022929248881047	1.7400816412171456	1.6052697609163669	-0.8410490583543604	1.3703167544898676	0.7183535239385802	0.8188574919819714	1.9674175319693858	1.258671481602479	0.5481669927655041	-1.0919544212358079	2.3264551953325796	3.705553411564966	0.3448365745657845	-1.0857948667224162
-0.8292928709251024	-0.6953412536701913	0.7378003689198763	-1.3557741567346486	-0.09889724225587307	1.1435149956621076	-1.9878612927790271	-0.669131526807957	-0.31187630999218574	-1.2573734668741898	-0.7175499065412051	-1.054740990085788	-1.458110538462268	-1.8460929103193984	-1.3093466462042778	-1.8795489492352715	-1.5794259058993319	0.42506225045712986	-1.7900122387041755	-1.275425596460591	-0.02306706693356155	0.5686721753408889	0.34035528337955767	0.7842351641842596	0.6555901788160818	-0.2533184525051413	0.1490396467067223	-0.21268545373701345	0.12525459489735552	1.5945051953362346	-0.9976644165971124	-0.7570901095131382	-0.6915825484239562	1.3720609631701424	-1.2416534281918297	0.9256519923934341	1.7937691629561379	1.4972354614232213	-0.8415381890722553	1.3169306918329367	0.7717506061603563	0.835700910080492	2.022909724528648	1.191602985932537	0.6061726509719007	-1.1777545358212738	2.4373798307298076	3.858118400146479	0.47048562473473743	-1.1235705539321026
-0.9136080916483904	-0.6519682956539847	0.8103986015647837	-1.31255958130031	-0.15350086549651606	1.3103502827696851	-1.9928449271981148	-0.6910808293843319	-0.3118535551239441	-1.2408042271973527	-0.724562555322693	-1.0305717497296467	-1.3689510286093072	-1.893007185863366	-1.107608742829727	-1.8615769893376992	-1.5224434225855636	0.5227370928157749	-1.715675787506169	-1.2771987009507426	0.08924126256730776	0.6024237895349586	0.4243820913779137	0.8135908427830184	0.6779578540831736	-0.1400358467979395	0.15818473488079868	-0.2125512712977807	0.05220324015854616	1.582543321518988	-1.0000644773471443	-0.6844791810435064	-0.7070716161668391	1.3968695127647317	-1.2340164993856344	0.9442920960710834	1.7904551508035644	1.4269090743665012	-0.829131837614528	1.3007254683813154	0.8466898928147195	0.830912461719621	2.0692543403993104	1.12344632138393	0.6451999465630215	-1.2564046480067275	2.5135915639168678	3.9951102293289047	0.5041308397233758	-1.1658401107875278
-0.9935490142583756	-0.6101307659865297	0.8274783701055171	-1.2515288430239906	-0.21017627662529953	1.4601079199316813	-2.0142505132898147	-0.7003791461588766	-0.3118243101331327	-1.2481490734749108	-0.7242345029088195	-1.0340161644646664	-1.2850949354491803	-1.8972409031939794	-0.8984669552767496	-1.8564852402816387	-1.467214286537897	0.6253282850627588	-1.678742381102111	-1.2873718879629874	0.1987595087008551	0.6442321339029198	0.48771151780876976	0.8392823141475777	0.6626165923360734	-0.03400324338175118	0.16542169299657955	-0.2124662061711183	-0.02608023252893238	1.5811766207725597	-0.9713740183671586	-0.674998000214812	-0.6899115945431736	1.3096980975031738	-1.3410694602045248	0.9839726453913444	1.8106835366699214	1.435528665415792	-0.8156947180357834	1.268208650955752	0.8977223779010164	0.8209072560815492	2.1328288865717324	1.053592929743185	0.6726806270470159	-1.3263715554316413	2.5461926721560495	4.195590087287283	0.5215699902520001	-1.2059074072452935
-1.0700041850318602	-0.521996288664811	0.8485480144516911	-1.2050159425079658	-0.2474771064503102	1.5528350901386654	-2.045466906247106	-0.7017440504945214	-0.31178000644883835	-1.2408630420379405	-0.7193036235932693	-1.0361681068743718	-1.2084105650469104	-1.8584240177105407	-0.7315442291858678	-1.8589747760688085	-1.4593815336702358	0.6989377226174478	-1.624278379844533	-1.3194612246597528	0.3007580568813862	0.6816920554219157	0.569363374014984	0.8630268252462587	0.6536614101821858	0.075429448495996	0.1922910438325998	-0.2124106561057284	-0.08449311818778082	1.565955786341259	-0.9713650167328405	-0.7652636167933211	-0.6676623078039896	1.1926657601164035	-1.3670159840910874	0.9880083723553582	1.7842697995819592	1.358519331545109	-0.8106087567956302	1.2420089400598893	1.0001199724617484	0.8086653261026446	2.117355621361579	0.9714709674116089	0.6685166879805269	-1.3912545826502325	2.55268747834034	4.371402363148951	0.5557253217743096	-1.2498884350383286
-1.1361215869589816	-0.4279479644160754	0.9036374169585099	-1.2086778720719278	-0.2879634036130495	1.5607008588928217	-2.0608545452671034	-0.6927377619627018	-0.311778318449045	-1.203016867887151	-0.695610027432568	-1.0373413067642319	-1.119756627302689	-1.8060036823673233	-0.6139884977795254	-1.8624919869264525	-1.4019556399300426	0.8061486786431811	-1.565334164701736	-1.3694907169506227	0.37309702135180134	0.6776121651723418	0.6602162023960525	0.9026775815099128	0.6079178357576309	0.20536931988055523	0.2157217953181317	-0.21234478878771693	-0.13945764516383968	1.5524524371227086	-0.9959248507651626	-1.001639300736422	-0.6580731757945582	1.1279202469270022	-1.3762037998890801	0.987060209901602	1.7270204233498094	1.1989606210269548	-0.8222870022418624	1.2764827580134686	1.1451428883658081	0.7892293926587212	2.1734238391226697	0.8697137258934828	0.6403266119192151	-1.4631416699989388	2.5566546011501687	4.412628711759631	0.5481882083142509	-1.2985256705292731
-1.2026639269099233	-0.40135256520892054	0.9658271623715737	-1.2406411879538917	-0.35787802488714865	1.5590737815287738	-2.1074885061343154	-0.6888398832974423	-0.31179781563544257	-1.185160463773919	-0.614455894967374	-1.0106079058650266	-1.0292214347567321	-1.7525972680099762	-0.5044966212876429	-1.8591137624628309	-1.363765539671991	0.9555719075967163	-1.528727252200042	-1.3824787073409832	0.4448909042901854	0.6632934353067647	0.7293528141140959	0.9856965275232932	0.5768892557881767	0.3056486990784816	0.24109994434222667	-0.21230387531668157	-0.16778767185217505	1.5468367977701234	-1.078392198365058	-1.2171546345300324	-0.5675638354207713	0.9466667305336578	-1.3856256568674252	0.9677096351625609	1.6651404578216726	1.100100466915662	-0.8303117406932052	1.2489599280695467	1.2581930259549825	0.7668904765596742	2.3014517934482446	0.7661796057136394	0.591033389677326	-1.5318372218745053	2.553492686435404	4.478433814980157	0.5038196052556244	-1.334533257248267
-1.2733283394907038	-0.3642343637183232	1.0225833905170454	-1.287744032174514	-0.3838863991235898	1.4993559823822773	-2.165074668660091	-0.6859953262217264	-0.31178327911759646	-1.1603971051032587	-0.5348482273688043	-1.0108316026954554	-0.9225162456681391	-1.6766172965060302	-0.42058218341046255	-1.8472051898242092	-1.3485380684955828	1.13688719738253	-1.4853450238469181	-1.3879955677790905	0.5117831234218636	0.6562243334325949	0.7582131094572359	1.0609724545800012	0.5130710912522537	0.4012344779001255	0.25453000005667586	-0.21228725880374805	-0.1927930477925295	1.5297891667694894	-1.149847171581193	-1.4756304395245623	-0.4099137026816943	0.7806732364984725	-1.39849792178682	0.9530013133460711	1.611746861772487	0.9855287651307579	-0.8489316494297272	1.199491122709126	1.4097828035416966	0.7542327016805236	2.4040213398187307	0.6408273748284918	0.5246929372250808	-1.611346956548298	2.5413082821618875	4.494818706413457	0.43511041097221403	-1.3658078717640616
-1.3177762919362561	-0.28897104845541566	1.1122565049339448	-1.3180632102006915	-0.39706408350136757	1.4688995508787899	-2.1861295059398644	-0.6659185242093999	-0.3118099984189975	-1.1356758735718444	-0.4543370945447204	-1.011008755721369	-0.8057549266588868	-1.5384897997460472	-0.3358802245752585	-1.8457860573010774	-1.309274946273612	1.3358126170630384	-1.4626126856664956	-1.387579273681403	0.555014541682699	0.6563311447186273	0.7732195193462148	1.1241653221161356	0.4512735168189724	0.4907022093471509	0.2628933958907202	-0.21229161779672096	-0.1838424148622608	1.5382110818526527	-1.2286879857552317	-1.649252030790829	-0.2984241670256833	0.6576136021279255	-1.4629379075273976	0.9032625942415876	1.5716729282507462	0.7803285905788291	-0.8751989672066447	1.1718098223952151	1.54083812979256	0.7609734681970455	2.4955542856769717	0.5061013863399046	0.4730595439027712	-1.6791127457160262	2.5249592076118907	4.523490140231887	0.38114702594546424	-1.4071298274312367
-1.3427924542281273	-0.20671953147306063	1.199230339995443	-1.3599260692232187	-0.4275095195325931	1.3809197406276628	-2.1904848655884055	-0.6484737583514829	-0.3118006418519189	-1.1131402783375308	-0.34436396970001	-0.9849932331737733	-0.6783192479005905	-1.4234419140934629	-0.27573617966934194	-1.8478468017862284	-1.2578556408518884	1.5352074409596737	-1.4511114486023042	-1.3901184749485493	0.6036160416293816	0.6456703253035807	0.788086997176713	1.1124947660475766	0.38566431585227184	0.5683963425499584	0.27804968083575493	-0.21232507286953134	-0.1275534852900158	1.5229692497596357	-1.3271793676454235	-1.715849194222877	-0.28913072637995346	0.6000255924414907	-1.555531784801598	0.8303199620821407	1.596195253524801	0.5784804504876468	-0.8822893661642125	1.196712464166852	1.6430374670447183	0.7802836283877611	2.5363758363771587	0.3743542754633862	0.4251157321276703	-1.73355655775533	2.4983087835874516	4.585449202265867	0.3466931076312602	-1.4211953499824617
-1.3732441734504595	-0.16294166542447902	1.272647692486576	-1.3839981172238243	-0.49600877790837217	1.3913005566700722	-2.1784238166161827	-0.6528715876492106	-0.3117413113410534	-1.112959202284459	-0.2370742375061515	-0.9361875509163033	-0.5974271168638985	-1.326248277663341	-0.24095874385581775	-1.834518637252097	-1.1875602806185284	1.7199426129605428	-1.469731839863298	-1.3581929576883742	0.6435054870216885	0.6145197915820454	0.7518030114634342	1.1005601797559112	0.3333399727052842	0.6048617633361305	0.30116590750384964	-0.21238671733049364	-0.06280693529240096	1.537493455884578	-1.3890138441842161	-1.8773622103196808	-0.3009206753178737	0.6137351428039164	-1.669431178489725	0.7898500762709821	1.7244110980385485	0.43294879956752297	-0.8795352607546771	1.2595296846651185	1.713768561192514	0.8034904932431799	2.5235264506709236	0.26489023788695076	0.38654468042688245	-1.7607020987584447	2.474417092606072	4.557974104600304	0.28253463150293556	-1.3926918082641793
-1.3667202016430355	-0.08165072131813679	1.2923796722148684	-1.4390418899631143	-0.578585897590813	1.4535167471625157	-2.153605376373308	-0.6346566751967927	-0.31164173505006937	-1.131052931291232	-0.14120821195390715	-0.9132804176192353	-0.5192706940014714	-1.2133290624228832	-0.2051610480183763	-1.8335637989532962	-1.1121067379128267	1.8919300322605423	-1.481829152417195	-1.3419806153284228	0.6749496392518026	0.5722172569681458	0.708128539268207	1.1039848688566825	0.26448500363614696	0.6460492945571136	0.32893475312070464	-0.21238830338008957	-0.03387019395320283	1.5459795991094627	-1.4471857807598802	-1.9325517291275307	-0.3261834341092767	0.6447177705294311	-1.7656201613641973	0.7810181535075646	1.770331423477471	0.2704133020302238	-0.8858230860445152	1.3571051014521491	1.7616230013822403	0.8005535178169192	2.49237873497792	0.17476211709540687	0.3590141600183907	-1.757617687699432	2.4513664224183893	4.504151262373735	0.14052338184290097	-1.3806649496239312
-1.29711053042506	-0.02082897752604172	1.3170078310161357	-1.458236186879249	-0.6189319376231626	1.5046713099707794	-2.109369639864801	-0.6149287169293078	-0.3115375803357208	-1.1366565472678958	-0.07441218538006746	-0.8873002682056162	-0.4729379621022308	-1.0869099112892546	-0.2134783466503097	-1.838699254009838	-1.0729503811194214	2.0076935506847797	-1.4978792705769604	-1.3359164052433554	0.6700936332383716	0.5123773622567503	0.7177524241242227	1.1142946537753846	0.21366950124061507	0.6722896356484082	0.35432714623077904	-0.2123222629183305	-0.00011793932814666564	1.5931743141303818	-1.5835301601614726	-1.978265543126572	-0.3623371607127158	0.6449484800640324	-1.8756078626271777	0.724075356579441	1.805361382215203	0.11437560283306274	-0.9059107862251041	1.4461003245764164	1.7738635788657355	0.8096307208029433	2.4807438729968645	0.10091561878686481	0.3452712948462978	-1.72778853535971	2.426297533375503	4.395987732571649	0.07982978398032306	-1.3629562591577205
-1.2645406385379796	0.0641424283869102	1.334254162427919	-1.4982005523978987	-0.6864392078515009	1.4866350064458307	-2.0528835720876537	-0.6032737171940459	-0.31143718134203385	-1.127827918449499	-0.00890580428956845	-0.8427335597952588	-0.43579846224545876	-0.968286358148557	-0.21266770239719732	-1.8167573980265144	-1.026787946024517	2.1375207358764423	-1.505348131378503	-1.2772285739068268	0.6736024013517001	0.4572905697737947	0.7087926170320142	1.1315049421112444	0.22323740184195948	0.7010826829061061	0.3860271670903021	-0.2122337719245409	0.04326443225145779	1.6429153044235663	-1.7099446117060424	-2.0212742033024784	-0.4388021535635838	0.5823700776516754	-1.9127543737876276	0.6624273831388692	1.8561071276930705	-0.04374053374732421	-0.9173354822787949	1.5338766283479595	1.7718157982266813	0.8214364102189193	2.3896725943959707	0.04537586884548972	0.3329331690439596	-1.6783339694547013	2.424337076937449	4.18320432270938	0.02765449649017031	-1.3389000250081982
-1.245699764245643	0.11188027540984538	1.310493652718536	-1.525509258890859	-0.7740619899701046	1.4423125029723376	-1.9801771129377588	-0.582640965608814	-0.31137315448445363	-1.1129151104514459	0.027016886212464113	-0.787650714906045	-0.37051234162810287	-0.9109505900035682	-0.19611815633365715	-1.7841680122052406	-0.9756188965041412	2.248365179406592	-1.5309865443079356	-1.210853756419244	0.6853176583084575	0.40777902554486617	0.6973005765720253	1.1856507475198197	0.21819153597959273	0.7138377663133734	0.42093518709756583	-0.2121230220463802	0.08232612228443859	1.6571523366456216	-1.8096872207664334	-1.937412244377357	-0.5291735707845032	0.5399839556776087	-1.8592007018717513	0.6496845034399071	1.8277632435842217	-0.15979496347649963	-0.9145374549272447	1.6634402661894263	1.7078913187858613	0.8357790934541075	2.280696885394853	0.001995872707078739	0.33386442913098907	-1.6314926666374068	2.419652544906624	3.9628053733084423	-0.018589385810050298	-1.3111578361702496
-1.249496181406307	0.12033198512408534	1.2816495827699164	-1.508214445189295	-0.8680026486718088	1.4313091710862298	-1.8763078625727558	-0.5655562475815192	-0.31125680527309363	-1.1341984997103705	0.03909204745430865	-0.7344287168291164	-0.35368640438030463	-0.8878870472092728	-0.13833826901181748	-1.7462440005894961	-0.9448144535267977	2.3476450501514265	-1.5652748205506284	-1.155718879569231	0.7105108442411109	0.39057939972503597	0.669799019285096	1.2331362679900848	0.25688280737229185	0.7135368268066826	0.45661758491422366	-0.21203582103959526	0.12570030730953355	1.6946893624335342	-1.8236735100879968	-1.8364202000483303	-0.6075595652465322	0.5990843598942466	-1.7960202655540676	0.6114660972806075	1.8162161629132345	-0.21402608457279854	-0.900930636936169	1.8043236813501795	1.6688168451186811	0.8661301057102108	2.126665205138193	-0.02724766865082387	0.3353993670700254	-1.5748517746846964	2.392052506744246	3.8505642838700047	-0.01709247248326911	-1.274999237309702
-1.2362559728880433	0.14130655944040224	1.2084931796022291	-1.5182166137155595	-0.9747795822945298	1.4550012080205654	-1.7407094273594723	-0.5298596091109573	-0.311101507162391	-1.1526092122012603	0.0373377702612027	-0.7110216391446791	-0.3157328779232752	-0.9059719546745513	-0.08918842067311196	-1.7207072276296558	-0.8652885404253767	2.410375561528625	-1.5803926327856872	-1.0877682154660264	0.7303397944614481	0.42841767389807606	0.6936228090616774	1.3031231864396302	0.2707846122597327	0.7158498372958271	0.4940140852396195	-0.21192126067728032	0.2229875018648145	1.732688954357495	-1.7644708863829237	-1.704804062115059	-0.7394994331370607	0.7638832981562669	-1.7333554967333433	0.6275063167103545	1.7990593005053601	-0.2727895478991043	-0.8934149937218191	1.9184766184169568	1.618559605388501	0.9237614498963496	1.994757551659125	-0.04792528931398751	0.33377067737874067	-1.515764178270385	2.3439618287222523	3.673215481480247	0.04546278847252013	-1.2552896359679033
-1.1538840398043626	0.15838435012309687	1.1171391323038073	-1.5214019595150639	-1.0594788545161071	1.5072852519164759	-1.593487377562277	-0.47392775566225787	-0.31098118890347964	-1.222018303261517	0.04495785501200014	-0.690130013187586	-0.2594863854229063	-0.9188830281290367	-0.0020959915387299966	-1.6869151392996447	-0.7591698545547872	2.4378269178308902	-1.6017793141623016	-1.005417148335931	0.7393359337295717	0.4579073673410238	0.7290006781419719	1.4084733464953816	0.3566571889691884	0.7060249543484437	0.5381620898316062	-0.21182597346097207	0.3712878464196211	1.7731539187982839	-1.6088360046378978	-1.5943374081811998	-0.8993037469184054	0.9169396407231568	-1.6998167158011506	0.7166952542767878	1.7938442189804995	-0.3229996577852044	-0.8751483571507318	2.0442630173025202	1.5194592735743455	0.9964108003709372	1.906710405367832	-0.04742564075640106	0.32965789559158154	-1.4458752668553403	2.2713833515738964	3.5219422713513167	0.14435008527982682	-1.2523096630412414
-1.11421772636918	0.15293646342001502	1.004747991326741	-1.4971079117928678	-1.1422669544330282	1.576390756545368	-1.434386783056964	-0.4292972018108327	-0.3108728672590993	-1.2779120561938082	0.10028303854712921	-0.686102037396091	-0.2426916141889738	-0.990531876829037	0.024820941464614613	-1.6140616989719974	-0.6748914244299146	2.443348131092107	-1.6036776164360638	-0.843166552671436	0.7189616059785437	0.5258619110222578	0.7742165097784567	1.5424543276408327	0.4752080253440962	0.6762293033658233	0.5809599860579231	-0.21173867729121137	0.5268869591281347	1.8334592032479982	-1.4635788820572135	-1.5773080815431768	-1.0087661099031346	1.0002735873925155	-1.705581315164525	0.7958411021775473	1.713471288837394	-0.36867181488148476	-0.8185806890939595	2.2002108863336716	1.444218978315271	1.0814312533547512	1.8472379210187282	-0.03559269570159497	0.3148970444726511	-1.3604608644997196	2.196705788186327	3.333028886150513	0.25463005179431775	-1.2451755977873367
-1.0955658582530827	0.18768690088132922	0.8741564433785725	-1.503369735215651	-1.1537276825454053	1.629844880388297	-1.2512452259516225	-0.3559364409915696	-0.31080593278243585	-1.3308084464368382	0.1274815851677175	-0.6675888061479378	-0.2427020028602625	-1.054883125498305	0.03948695782092324	-1.5232485049270923	-0.6300409362622479	2.4268978867089825	-1.607922732414646	-0.6589034140386433	0.696763926483117	0.6296125271752795	0.8523933169495906	1.7328873516608794	0.6298944067988248	0.6391994890135944	0.61372735092766	-0.21164518891948653	0.6799764380709354	1.9546509133143442	-1.3916389457921974	-1.5691531927306022	-0.9891631616437883	1.0929064398172585	-1.7248911692314615	0.8808253885234372	1.561591172116907	-0.4195067871153709	-0.7849988706326021	2.3296952889901434	1.3696893795211493	1.1596554182958523	1.8309037946154003	-0.030855914198690215	0.28148881614011806	-1.2745695493995235	2.1331266956298647	3.1042177847489274	0.28773790836368235	-1.249314588900424
-1.0621954057229668	0.1941418416594799	0.7525175052924854	-1.5206173473303202	-1.0556131806327307	1.5941709749573572	-1.0430064102233705	-0.2569429495161576	-0.31074543905040436	-1.3729137970658536	0.15601337315461128	-0.6735650007311683	-0.1786662330372854	-1.1114421531724221	0.06892884833396216	-1.4084572540235927	-0.6064015620677115	2.3819018885534105	-1.6291123186832883	-0.4825488996181738	0.7218564728714367	0.7544343021707267	0.9117775971915135	1.9390256217105368	0.7881663993483965	0.640170942859754	0.6500618968969964	-0.2115825003092069	0.8680616183070524	2.069745890543483	-1.3014481959474744	-1.491751842065671	-0.9152879488575534	1.2056853663409792	-1.7623600939681647	1.0291482821956577	1.3145947076791369	-0.458933621063092	-0.7589534584854565	2.3607337732381377	1.3488947566341802	1.2462995926476566	1.8226520218252324	-0.04796145585439989	0.2282078510405908	-1.1760190988660848	2.0741420257334733	2.94068165656648	0.3783388967070993	-1.297185437772983
-1.0268099735553595	0.1689307757505255	0.6696745582059831	-1.5133403852629241	-0.8709303113329401	1.539223021288831	-0.8436052439354397	-0.16544162633423604	-0.31067642202371565	-1.3754466755107237	0.20100960872374066	-0.6642542637633604	-0.0749820992413376	-1.1410561000746262	0.05055956096343524	-1.2802149236626863	-0.5345111526860651	2.3201031533355634	-1.6532201082537064	-0.21591734826788214	0.8030385453028561	0.8810169590013975	0.9210939091885029	2.140028258799876	0.9842527855238208	0.6238642453094888	0.6880121841867539	-0.2115715459933309	1.140335505883423	2.187338971938597	-1.210097360480021	-1.39291734957129	-0.8366271003426882	1.2717229152780756	-1.7215718631964188	1.155831151892775	1.1821060234232816	-0.4855628780886381	-0.7182066735877009	2.3679723958234598	1.2972332491901166	1.3477770792313977	1.7993971220411098	-0.07203410775818608	0.1755302344543623	-1.0629718520162985	2.0458014733832393	2.798333718920825	0.45018101331198734	-1.3257569349549645
-0.9927403067973983	0.2164620119744392	0.5427087120048267	-1.523932573625378	-0.7087283899770301	1.5284393396418874	-0.6409148651450829	-0.06415510073217247	-0.31058712328511795	-1.4202385106196096	0.25846021045126666	-0.6458009041286982	0.04371440661459733	-1.199518670139188	0.024404544963015955	-1.1655599751060328	-0.4253142626486565	2.243265902519421	-1.6674998252416013	0.0993078661937544	0.9282182285260163	1.0210119541506808	0.9183327437495153	2.311384573941413	1.1926301311584848	0.6173982696280118	0.7254056047097759	-0.21161170344739216	1.423544811050006	2.264598015489507	-1.13376462666783	-1.307090594711471	-0.7367102102398637	1.4570153034519329	-1.62682403016279	1.2378976058484306	1.1063883513394153	-0.5116607820966121	-0.6726847750121439	2.3855539235843013	1.228628975139943	1.453541054255549	1.7972952653763485	-0.1014499007762681	0.13948696711806097	-0.9637166322141816	2.026273155393334	2.7028290509700836	0.4936698405860249	-1.3506538033591364
-0.9118644553604651	0.23676406867400307	0.46903951757530243	-1.4961572566064814	-0.5580752155145529	1.57682068805615	-0.4454486194589958	0.06255150567394233	-0.31046517326678025	-1.4688458672857245	0.3283395492423554	-0.5900924812201034	0.1300153251529079	-1.2582563570870546	-0.012181646377452764	-1.0998913812598936	-0.3159669882826083	2.12394229593917	-1.6845561538660312	0.39651679720545924	1.0495977329552697	1.1458517817578517	0.9554887684210565	2.4933917422208913	1.3755645590084333	0.6102306297283032	0.7589427276853459	-0.21156910744207713	1.6894959496936224	2.348162533338217	-1.110765450985388	-1.244528162730608	-0.5868691078106195	1.7513582689317855	-1.536600669574236	1.3416316768056291	1.0260348412865292	-0.5365045609699453	-0.6270681447934681	2.4142490001007446	1.2065242732272168	1.523085731632932	1.822608608161124	-0.1345308747870239	0.12679117947869076	-0.8728667649659767	2.0078943095047035	2.6087881466060656	0.5547500411743038	-1.3865141532401153
-0.8256890445405715	0.26479780375206474	0.45123331270088884	-1.45605920401269	-0.40883766518718323	1.6955744337109784	-0.26398051832290836	0.17329811321694025	-0.3103189794697291	-1.4703837867327798	0.41424420617636154	-0.5261052995208757	0.19056050142291275	-1.2551705866391734	-0.05561534529421169	-1.0412728409147995	-0.163740674960135	1.9945933053047589	-1.7047522156461596	0.7305186100315545	1.1359275180793582	1.2759983250196587	1.0104508150279425	2.724402079494433	1.5694338536861654	0.6012520731479818	0.7735750612515165	-0.21147843563009308	1.9486122249390643	2.4782035226614854	-1.040308533974259	-1.2587625288193844	-0.48705441975632285	1.909196534257747	-1.472192730966238	1.4765369811414828	1.0096138428377786	-0.5687509784669627	-0.5887990565383394	2.3869475945094103	1.2052734737953852	1.5635156005312376	1.841361193316247	-0.16222358531838724	0.12269321793339767	-0.7906683468987319	2.0099899299988873	2.525410320558753	0.6241411935372778	-1.4135553940543513
-0.7457186847617582	0.30706724718876527	0.39356358073319864	-1.4473527190466975	-0.25134169935387635	1.8360256672089619	-0.1127664946984945	0.27993181561832453	-0.31016861524832884	-1.4839078997988406	0.5044115892814246	-0.43629949320215217	0.30621238454333655	-1.2268165077616988	-0.11787725368325956	-0.9584368450778442	0.01831965573383121	1.8370317148265745	-1.7256472514351457	1.054890730917386	1.1936420767647873	1.4193601322554266	1.0665225705296117	2.9812159433996337	1.6994371745293986	0.5747255755433075	0.784581889960631	-0.21136128736352075	2.2342693099039552	2.580641850501877	-1.0085068851331207	-1.1700553875001147	-0.4334390266481269	1.9942687868571292	-1.4359610197721455	1.6565072449830154	0.9588833185117046	-0.5919258908234094	-0.5264833838236133	2.332599855497614	1.1385931518991768	1.5792485881059404	1.8560318351753229	-0.17941088343042838	0.12296591038373136	-0.7165262423784081	2.0145624029404425	2.4753739862030675	0.7065933006271017	-1.439123008053925
-0.6192573569837593	0.3505957062673063	0.39084472706239826	-1.3892772568995648	-0.08282415345613738	1.9680042310550028	0.006279159894333678	0.37197671101716845	-0.3100207115232627	-1.4849549432597242	0.5821233696903197	-0.3489605006499651	0.3908696668741996	-1.1650371217360525	-0.15433586822323853	-0.8538620358483898	0.1494793580445059	1.705922018864634	-1.7499017536153052	1.375585298180519	1.2343071126454483	1.5227985886640578	1.090307913698815	3.214405755618288	1.8234108280594181	0.5499756769562024	0.7972570091181718	-0.21126576620489712	2.4650255410945277	2.6883332992411018	-1.0472127874961503	-1.1653865329462594	-0.3944097511453365	1.9459810734186793	-1.4052093682491313	1.8095508800043292	0.9277324440651997	-0.6020469006819165	-0.43124494138746555	2.3286185588050126	1.0912788146763286	1.578382905534311	1.8432629235781672	-0.1809999346813504	0.10337732705411384	-0.6325638637381986	2.025157185494005	2.4466883777856703	0.7456337801686835	-1.4367269487412713
-0.5244736924543293	0.37170130380271665	0.395386565873569	-1.3174092855063737	0.09252698647587851	2.050468842409952	0.10366311355162527	0.4515429108308505	-0.3098725928542977	-1.4431326959301112	0.6703280925660546	-0.20927631594041377	0.4430497366130279	-1.0871174468564964	-0.21359529205075867	-0.7689562393279852	0.2751738556198141	1.6162262570494352	-1.7767037112911108	1.6900116519778425	1.3198063255301238	1.6486877243276736	1.1449379214237974	3.438895176691976	1.9098800717189746	0.5368473229678293	0.8075150608751256	-0.2111256638355475	2.697660131736421	2.802771790752458	-1.164111386362324	-1.1639802910398205	-0.30008420612458425	1.9403151798031586	-1.3036811388618845	1.930183749759842	0.8620232566396421	-0.6059786929899931	-0.33900367238086837	2.291300957499575	1.056492231636438	1.5576552467871712	1.8236367707915941	-0.19854516892309665	0.05416932669193244	-0.5124569142573051	2.0372988455788317	2.428197140945782	0.7486787345005392	-1.4237550057817985
-0.3806597619479418	0.36666306048204783	0.35344405712263305	-1.290695014481925	0.2506437049652651	2.1362240433667923	0.1495713582536817	0.5257026127880473	-0.3097100796645534	-1.4142998853537923	0.7201304439602131	-0.04822443899179489	0.4974054909388702	-0.956898831648665	-0.27052555331933625	-0.6972908672176228	0.41702201241702425	1.5299138975336195	-1.836580661145834	1.9199920060535196	1.4452660974851241	1.7427643971732152	1.1826619073407	3.6911778057337847	2.000641796445645	0.5233662889961764	0.8168826647707181	-0.2109643017930723	2.9484852464981843	2.873459801342683	-1.2481934021180074	-1.1344590678403916	-0.24781827695811282	2.024398516767116	-1.1265187632115503	2.0539960111760616	0.8717070583841748	-0.6018631823507893	-0.2777574190961326	2.234186499493929	0.9915250900046815	1.5069867552223175	1.7915678383236067	-0.21737334777902748	-0.0010045675223711859	-0.4067393793226824	2.0502873026990702	2.4291912528200443	0.7055441476277011	-1.4122629818095533
-0.25763585908241576	0.33511628314411096	0.3594135918365341	-1.249327315332246	0.37169506706499045	2.320668825477719	0.1685620549305357	0.5889728200959893	-0.30955821545025264	-1.3548706280625646	0.7936436713377754	0.10556978505073489	0.5218270309945391	-0.8684128924281967	-0.31121103532554384	-0.6317331789883205	0.5991016995097262	1.4981587902160836	-1.8961069855660615	2.0844349201464	1.58460746658833	1.819553437716774	1.1961488024517044	3.8969042726768457	2.073290355688269	0.5259934380931822	0.819913575281958	-0.2108089759910176	3.183255618249862	2.9261145259881713	-1.2615034436614325	-1.171204256471964	-0.2048616644837445	2.0196556047040355	-0.9583528916889626	2.223180579276002	0.923535605108599	-0.5890557044407089	-0.21103719414257865	2.18924603922662	0.9624043188197751	1.44292737801412	1.7327571476346915	-0.23113292320007597	-0.0330761198181636	-0.32220652832696084	2.0265053603102747	2.4558999771680914	0.6894953113261602	-1.4021036399865205
-0.20937671657966575	0.3370243087721594	0.40592514681379505	-1.2071265843054593	0.3427716506067038	2.560012634426647	0.10986027423890751	0.649014170615714	-0.3094612563477332	-1.2642204607923349	0.8661814078068163	0.2764430424462657	0.5240212667802828	-0.7821215680214448	-0.3412686610909469	-0.5860472835603904	0.7907806714216375	1.4859586757673617	-1.9329899512793378	2.194218033755379	1.7220877441180118	1.9066302103664203	1.2721848326210916	4.0697824384146974	2.1242089846393943	0.5288745378967112	0.8202024992421618	-0.21062982375890787	3.3983355071721157	2.9523739546994796	-1.2979915683693692	-1.190576224416742	-0.07246168892426166	1.9393558001843232	-0.8166443559237484	2.3449013718696787	1.0107202631129806	-0.5666497688115554	-0.16459299467826274	2.172588198348387	0.8946115165442283	1.36340922158506	1.681818095457531	-0.22460478194747738	-0.047541488248157696	-0.27867369709252165	1.983326798242675	2.485809325963026	0.6330335548479159	-1.3956453540660692
-0.15056147050972504	0.37325954550136875	0.4095610018134284	-1.1814661267742408	0.22437283279821654	2.8321905106432883	0.05797673452589498	0.702792493054154	-0.30938266023773153	-1.167822783433452	0.9443089291243627	0.4547436187714151	0.5430800263071826	-0.7137186191037047	-0.3625288033225729	-0.5835443603496498	0.9547226684220178	1.4466201411604587	-1.9778170332966156	2.2523565881574585	1.8225689291687175	1.9908238304853483	1.3816545568385745	4.224257627567484	2.1696718304569664	0.5527052510782924	0.8272590964314197	-0.2104181390061694	3.5488707811079863	2.9676837204039326	-1.3276755827372022	-1.0928588399788781	0.052631435517231664	1.8927591668498576	-0.7728903087005626	2.4787185738421478	1.1386899553588605	-0.5496805756520474	-0.145348286334317	2.1538561322848855	0.831806762766449	1.2663564607110214	1.6596305364885615	-0.21722702478053485	-0.06087652341780887	-0.2797545920819129	1.9119809710762898	2.5205248087812477	0.5995536705849221	-1.3915126551255466
-0.11204798612536156	0.4186211903148781	0.42351784446947016	-1.1603950338578817	0.11859985917433584	3.0630647729294562	0.008183327446491362	0.7455364885875655	-0.3093345553987623	-1.0068329949726582	1.0211391426518657	0.6593676452196	0.5902423678136134	-0.6510766270168623	-0.4113296139384383	-0.524770289642483	1.1016377348267616	1.4796621544188355	-2.0254586011129287	2.2190434239049908	1.9149382709474672	2.083188513985752	1.5240887517368318	4.40042251435849	2.1934392653321924	0.5774778521194109	0.838334835718651	-0.2101910100954904	3.677439710060822	2.9874524013317076	-1.3164730488284746	-0.915938494333955	0.10686004091659362	1.7563959061899261	-0.7807068956742487	2.675782511109194	1.2016526171600934	-0.5464154498629118	-0.1437523226776424	2.147098347876996	0.7981925983619773	1.1456005405229597	1.6283494031936638	-0.20899630277371406	-0.07638997935256392	-0.3071662176908486	1.8180846962547368	2.527454297729883	0.6783346914716959	-1.3848442106414327
-0.08032612367385489	0.496170513610644	0.4687587264849252	-1.169003537465271	0.06011254572014445	3.334811676638922	-0.03415209005362822	0.7646075014954776	-0.30933535759305664	-0.8077914459724411	1.0955417260419098	0.8839698439701957	0.6815647248240675	-0.538432451205632	-0.41343241627151184	-0.40968241543241407	1.2358862716895458	1.5182227438360907	-2.0490156870069414	2.1112434891224963	1.9611540216961214	2.1801032078327025	1.6742542098642546	4.530471756319537	2.1973364998515095	0.597633407571037	0.8442711547943933	-0.21004466001244076	3.799715907447438	3.0011996939731405	-1.216407506136926	-0.7423464735750664	0.194225924108481	1.5641377528425342	-0.7858169566328194	2.834463058539007	1.179427636072262	-0.5537311798149848	-0.1611374259079682	2.1333700380165737	0.7583692258248693	1.0525532611812634	1.615451309474039	-0.20774585479705682	-0.09286284285593668	-0.34940690759372384	1.715222539043237	2.537923656527364	0.7028379860808165	-1.382492196536732
-0.04880434707098745	0.566878795980527	0.4916248832225619	-1.1868075953841601	0.025800444907383136	3.611829145091941	-0.07332035707389592	0.7756710527132441	-0.30935825996408395	-0.6547880558734194	1.191761803007323	1.0795081450332602	0.7756326592465106	-0.42016704571932684	-0.37578574277697147	-0.2982557390704631	1.3495649125111673	1.5675980899406166	-2.066418794231959	2.0133796849910643	2.009915360919099	2.266029126484958	1.7955008289509387	4.588740495212006	2.2587809413429607	0.6254703119399332	0.8455762210503444	-0.20993118212897505	3.920976062457723	3.0172999598833896	-1.0995730439152678	-0.4628935696871002	0.3908035272029803	1.465548190159281	-0.8390443304715236	2.9642921077309796	1.2651151940729577	-0.564026007016714	-0.18006738362607827	2.1531516989278794	0.7182369407371931	0.9907249428520423	1.6052183911827285	-0.20822496451493863	-0.12032582687334739	-0.39863588385162135	1.5987781270632022	2.549381457359521	0.6864574791987923	-1.3804245886319575
-0.02920875156456555	0.6526443165344192	0.6427288080557801	-1.1902550622541164	0.07016025305712367	3.879444334113047	-0.14343493687621237	0.8031002190641553	-0.30938874413605194	-0.4856993862426906	1.2937851525390331	1.2494087770496944	0.815953318661444	-0.31258410660279556	-0.3486925057229499	-0.21022555413728033	1.4281861373147515	1.7038879339280864	-2.0698400366103247	1.948304822915011	2.0990205774768484	2.3368683270812207	1.924083759754629	4.609855909606333	2.370990400681808	0.6500781881984421	0.8439189023978756	-0.20982307566680763	4.046601470255848	3.0302814554504574	-0.9572437028965076	-0.36210304288983747	0.5182167373713413	1.3309136059043847	-0.8672428937657116	3.1955502138074436	1.452557799897031	-0.5866376631723395	-0.2149321420491767	2.1701905199421825	0.7018540369626031	0.9508559546775018	1.6222841966567614	-0.21771209020532284	-0.15552895116520263	-0.4396584222585161	1.4710411625304387	2.603862945951451	0.605923810705401	-1.3862549157304478
-0.052472707116037375	0.7925392851321236	0.8327043367292418	-1.2030597108048924	0.13924657355156062	4.135438880386317	-0.2103141550684148	0.83680444703689	-0.3094680186011108	-0.3024382248573039	1.389338873038766	1.4441763341239167	0.8729982547551375	-0.207127281913833	-0.35939212391402997	-0.13997504894940271	1.536380961479145	1.8564399089985852	-2.0752720049833977	1.8826671928920837	2.2014375937626793	2.391494025773065	2.012240956686559	4.5785714797226	2.508833065717574	0.7168492732364683	0.840315533620382	-0.2097741354631088	4.165710380664498	3.018368370317787	-0.9534607660743759	-0.25336681123960303	0.6692743418539345	1.2266829872537053	-0.8685752775808313	3.3785115473530434	1.6936450982881535	-0.6253153223685776	-0.28131027496799066	2.1724058488815503	0.6907720462092771	0.9126492130115741	1.6868360797065507	-0.24154824859483956	-0.17854951828248447	-0.4998046523725563	1.3493588545632864	2.6819252973859076	0.5226235709927225	-1.4059833935899406
-0.08341019393615189	0.9786699622708195	1.0194509659756124	-1.2370733798768305	0.19799602460975607	4.440865140435542	-0.2952535265183173	0.8671036128063709	-0.3095444558067039	-0.12084779681251878	1.4671355940807247	1.647697621955992	0.9747115091980465	-0.11600565788987707	-0.3632654973289013	-0.10523402853687155	1.6241160721797954	1.9846584617641974	-2.065109931659413	1.798733822733277	2.241204273710832	2.4267214409755535	2.0820302869435023	4.548246523063418	2.6763710008617787	0.7904527410044686	0.835397474204519	-0.20970126837954722	4.270370931981239	3.0019901941789366	-1.0489748574138953	-0.12963285632863858	0.7386238891709003	1.1322902596359177	-0.9109445002264949	3.5087876143448553	1.908872499569678	-0.670536434460294	-0.35172683080989864	2.211463368016388	0.6903057134037285	0.9068205858539024	1.7320974717142146	-0.2667354897094853	-0.19314254937370762	-0.6003150185884454	1.2416307913311122	2.7921006752681317	0.4715225113104358	-1.4165315916774746
-0.11869047784019607	1.1736845833302214	1.2109933974235154	-1.2744581025400685	0.2871237107876351	4.659503531104934	-0.3603987459780686	0.9163805315445865	-0.30961844462381183	0.061847752885120746	1.5359837977635804	1.8883909712560754	1.095146633398925	-0.08335798967987622	-0.3222947394215985	-0.10176379834851393	1.702844501653301	2.0666283927637883	-2.0248754180297914	1.714807198080683	2.264056850241077	2.4654382755858175	2.1468844708715213	4.437094701553518	2.8239377665538035	0.8807715504949775	0.8329047591581228	-0.2096221853032775	4.340347780693187	3.011809688922818	-1.1540329315390543	-0.011120833979902812	0.8050502594493947	1.0221388237263054	-1.0027896399486127	3.5295586823936276	2.0838059366575417	-0.7129577671944125	-0.42266955155262786	2.246460355273629	0.7539667279826564	0.9329406311957857	1.7583140304864167	-0.29596494888189934	-0.20975922411296502	-0.6923723141680539	1.1604977002029142	2.950288254773466	0.3938044801146937	-1.429920076460733
-0.1175542682979774	1.2996058187992023	1.4233370369021734	-1.2887773891090362	0.32463010693990946	4.73299787653154	-0.3985668224251253	0.9490992985010319	-0.30966402298458573	0.21898384137158194	1.589098379393174	2.1569326628619	1.3052627045466574	-0.034379129227511684	-0.32207148002074126	-0.09011214611812628	1.7535716669248447	2.068568421050288	-1.969308514789668	1.6817638540767164	2.2775514291415875	2.50916320556512	2.2488396309196075	4.357234313381544	2.967205147308885	0.965792240775588	0.833238532740397	-0.2094020059332448	4.398654241143413	3.0018852058703547	-1.2342138640221825	0.10152199025621048	0.8440983877572537	0.9482639679755943	-1.0763319824669713	3.421203542489935	2.271273421191788	-0.7459434584550078	-0.4940850321075921	2.272245438215137	0.803735240394027	0.9726940439484595	1.8112331692948629	-0.32169582914938	-0.23754454290198201	-0.7910865503172463	1.0914935614277699	3.076816394997996	0.36977121111221045	-1.441829900691277
-0.06732631145940396	1.4395519683418654	1.6378306069866848	-1.3157563696780565	0.34762434913855844	4.7166646431074115	-0.37460030329862876	0.9656914020578942	-0.3096790572257354	0.366563427361015	1.6428037512913094	2.469375270759671	1.4926706243533918	0.03798389176500934	-0.271448296826379	-0.11654837019297486	1.7824104676105677	2.144826388386229	-1.8956746620776266	1.6602032889339706	2.269798484244645	2.543571483510642	2.341014498322571	4.282682543488475	3.124504643494458	1.0241401874105538	0.8247192219111726	-0.20918299495308101	4.505916297559804	2.94715541818465	-1.3048901958698123	0.18377399933517496	0.7268094315863911	0.8894164089380936	-1.088484643591174	3.2656332695108126	2.381013401267306	-0.7775892160191179	-0.5360310257739925	2.2895165377169584	0.8444201430295213	1.0293713243580123	1.8697441998144444	-0.35330709796738957	-0.26604755660376134	-0.8619087630844401	1.037677472617917	3.178393461146464	0.36415531701128223	-1.4585532369338488
-0.03164357474905763	1.549004599888665	1.8775210005660228	-1.3554938630532425	0.39240123533178306	4.644740120243176	-0.3565064034817464	0.9785114204250608	-0.30969444642011257	0.4933612828406086	1.6730836020763555	2.7906227824074046	1.6247410603975105	0.11285874849108431	-0.16293891230976892	-0.13173718972957424	1.7714495345879822	2.275138800408045	-1.819602320953346	1.6250254740356098	2.2569639823555	2.5930770102023297	2.4808290811999156	4.2234123106462915	3.276939500400715	1.0522357941623945	0.7961623318618894	-0.20898329412674785	4.6461337839623384	2.9187406412559738	-1.3804499143349467	0.11633133843290029	0.6149341080035106	0.8426582373601214	-1.0575620740277363	3.124650318349348	2.412608678759984	-0.7950424574762065	-0.5472634734910315	2.2995349042580475	0.8914920925794287	1.1036681911403865	1.8867792980626443	-0.37686183529038303	-0.30225823668556767	-0.9001518572329003	0.9969260873189393	3.3145584387224445	0.34014440917642463	-1.489811491800975
0.027555647144094253	1.563034498541334	2.13503010485532	-1.3675927717483443	0.513974530516594	4.574351067060304	-0.3577097914219486	0.9705465058961067	-0.3097122177450392	0.5877149201704213	1.7021242729153108	3.0523143785618325	1.7062661583348586	0.22484727553621725	0.062409585233932294	-0.14451889800844	1.737472354514778	2.386332220480895	-1.7438109947213245	1.6276263485024138	2.2226192578583253	2.640073976056567	2.5529330719783396	4.158035065747109	3.44631559088729	1.0759107579501621	0.7603767606657051	-0.2088291446448102	4.7567432315559035	2.889516836772928	-1.452736413521205	-0.03291867873368609	0.5863532555201024	0.8161359939702288	-1.0546127667052012	2.9417302756045367	2.5370148264399903	-0.803149166350917	-0.5410031992375482	2.284982765556381	0.9291800824109032	1.2092916627105037	1.8878604041859295	-0.40677283327787706	-0.34887672363140154	-0.9504683768422272	0.9606489788523629	3.517931804816745	0.187510550122108	-1.5266181844356912
0.16309697284012864	1.5210630083135963	2.3500716509366057	-1.393999699536832	0.6238065833282483	4.436272264344575	-0.35509407407937316	0.9915304219804272	-0.30971190775255375	0.6587703532179296	1.7083349688242246	3.2966244774888223	1.7682093529411305	0.25997967055264465	0.28630554116855655	-0.15703417030839625	1.696699589531558	2.513073116903233	-1.6934267445885616	1.678105862422034	2.228928469292069	2.693782752511274	2.6135965757021227	4.105824314732283	3.6519369979839906	1.100877121796466	0.7267919007533393	-0.20867683762381978	4.879050355926222	2.845934337145528	-1.5756661073804263	-0.18325404304145726	0.4860126734296924	0.7904326655049567	-1.0728893435277596	2.742494083165579	2.6635754494262818	-0.8081271630476285	-0.5217789645079371	2.2540311143878324	0.9669227412012203	1.3066854843882862	1.8672780919191154	-0.4450342982328552	-0.40384675718537116	-1.0014222813540279	0.9117230562783872	3.662908658084261	0.056422270583074585	-1.556232923828907
0.37823531680478456	1.4778982454804463	2.551187361404794	-1.4193077439297643	0.6906678870464311	4.244096002014338	-0.3567131909082252	1.0172740331172574	-0.3096959963825396	0.7549042618867731	1.6901388399271322	3.542043062152575	1.8283360141677938	0.24201574635643217	0.4951567371204181	-0.17548584621725624	1.646635753155153	2.651263432642136	-1.6446098893816068	1.695065992327832	2.2395770210785537	2.7552345950111716	2.756226498783397	4.037302518900082	3.8271839667776772	1.1446226388243204	0.6993117866090399	-0.2085533055076238	4.985202679398006	2.7989428053806304	-1.7174137177813873	-0.43377384826563176	0.3181915515816053	0.7618309186072403	-1.0843719282434834	2.547693958933063	2.6713597249083985	-0.8079962499853283	-0.5109396281541927	2.2033390480207156	1.0111018465675552	1.4367973482856975	1.854840606586982	-0.4884218735185284	-0.4548180918806789	-1.0498466985736912	0.8557027536301091	3.785107875784081	-0.028216194493383702	-1.5693445530193169
0.6382155933306359	1.436222892650755	2.644313324633837	-1.4493871835734697	0.7154448451156095	4.039449643878642	-0.35433369947992566	1.019664839760789	-0.309673542041364	0.8549891236150444	1.6563153044007286	3.7518712244428896	1.9104221003547266	0.2276875165584012	0.6546711492828565	-0.129668701538632	1.577177549722348	2.7419692046527078	-1.6054496102461766	1.717990113369254	2.2255215247177134	2.8254622633852917	2.941946330870442	3.9598513189707782	3.939124175193136	1.214476505931763	0.6738832058210719	-0.20847134242962947	5.041553462937657	2.7654885896400008	-1.894579383610735	-0.5841858768517912	0.22977388031749144	0.776552681071925	-1.0717152531250775	2.2633735833390913	2.5876294285734738	-0.8100765575551583	-0.5107383858016873	2.1364645518853322	1.040820682988956	1.5536508983471997	1.8049604242661246	-0.5308955260981535	-0.5023439728351596	-1.087893880505324	0.800577768447648	3.932280846918313	-0.04935699084822414	-1.5566998030332109
0.7652994357611684	1.4078597481099073	2.6677854984781306	-1.4900147313879961	0.7250754744091046	3.8160122598322426	-0.33370234561729484	1.0265497440263611	-0.3096190196480405	0.928595981459635	1.6245362836766382	3.9061829885093067	1.9966807221599339	0.25490333031283197	0.8258614965401232	-0.05366094796904837	1.4881619387976373	2.775870034239091	-1.5594649374993372	1.7439728396561875	2.19278407294328	2.88321557705828	3.1780347137691964	3.8916516820314913	4.008185311075087	1.2599996779052807	0.6510707246621056	-0.20838845812116152	5.074226911601808	2.770280997137643	-1.9051202973970909	-0.7113949139817054	0.1403550258789657	0.8530695766866744	-1.0302452924420966	2.0045323247098734	2.44696394157411	-0.8037124225517385	-0.5064229551761119	2.079401108313861	1.0639851723086422	1.6756781481757954	1.7098664990811367	-0.5603836039576897	-0.5410212143134064	-1.084756282550008	0.7362650931933868	4.107369273259367	-0.09197131619796192	-1.5366995033189212
0.8383997469064093	1.3985003109579535	2.6994198968686653	-1.5575245726499998	0.785318479238567	3.5376185941461644	-0.2844330872230628	1.0336044071673949	-0.30955681843322747	0.9943165496006241	1.5995983817508796	3.985224004844132	2.0654611465700077	0.274793537416645	1.0528037915614437	0.02731065226179425	1.4037486839108007	2.80705728551989	-1.5451337047898472	1.75308601854932	2.189388228318667	2.909427969281207	3.442523780295614	3.8028198690372514	4.00199858072323	1.3311887660871462	0.6265843709129106	-0.20840443624913263	5.042845119315805	2.7976026605004907	-1.7947580102500615	-0.8693693260288946	0.09709974528220093	0.9439093774716044	-0.9159409395331932	1.7856803090181148	2.3504814692399885	-0.7760655639915057	-0.5004554605951972	2.0411717596742394	1.074434847393428	1.75871115714045	1.6547120860060354	-0.5823315898914789	-0.5649936690988038	-1.09138105362586	0.6559903515840305	4.256084440761276	-0.12156131617776658	-1.5123601214039855
0.8829682722574935	1.3798303923405275	2.754599935728152	-1.617813560827739	0.8358714008849664	3.295316273445078	-0.2300537381543566	1.0202033406999127	-0.309491553577668	1.0404466966240575	1.5770384370777466	3.9943083918586892	2.1478967373410076	0.32320078677700737	1.2426469301903258	0.11348103531263856	1.323101737531827	2.9351870558401294	-1.5640917414836644	1.7452197946617616	2.1830656969452322	2.9025499242144472	3.7252575095961014	3.747646656898445	3.940813034350422	1.4101943619822692	0.6018212199253589	-0.20847173101178046	4.992734309546648	2.8115105234962257	-1.6248352844338192	-1.014772986828336	0.11742505365152925	1.0171575762431961	-0.806802972846182	1.6818375355397102	2.2665915145698294	-0.7438213467140229	-0.48542317594054196	2.0314117215445022	1.0477030438437258	1.8020394763243939	1.6295120422958842	-0.5929714324490852	-0.5790732282101775	-1.10836332936692	0.5523507122376985	4.349920285926896	-0.10690861452730069	-1.4753231352533998
0.9588695680352062	1.4459775357081266	2.7763625659806914	-1.6785311698671233	0.9250540368698703	3.1237028128883764	-0.18833437486228793	1.026158653958841	-0.30941967870422643	1.0804009232336853	1.5650836533163794	3.9378960726344827	2.1724058390546803	0.3757200731122196	1.5080217363592037	0.16710554166881408	1.256640053518699	3.126529927265384	-1.5820228879177987	1.7134561695506871	2.150158045941411	2.876655709273152	3.9987605579796686	3.701963125192247	3.9018553598806385	1.4734476225762945	0.5829441487373249	-0.20871565750938847	4.920647149005611	2.812739504284925	-1.3757420595866425	-1.0661654334480053	0.09526010840870283	1.0795156614423305	-0.7252449626820534	1.5847736343994359	2.1877059533906076	-0.7131546868427464	-0.47997186400089975	2.0245692748841533	1.0331874472777944	1.8291906357241081	1.6238587361330832	-0.6089560117309374	-0.5875689593047335	-1.1122644166401394	0.45908404776307493	4.427762458590722	-0.11703222084986628	-1.4382999918824564
1.0351219373540708	1.4997201982245962	2.7649834938356737	-1.7307559191870108	1.0415124959188227	2.96472184357462	-0.16580028947129447	1.0432230739818622	-0.3093740766799041	1.0945605500367288	1.5683388125777515	3.813503976139021	2.193094877925942	0.383294307351635	1.72113257992742	0.23435634523207316	1.2131968499868129	3.245552904179128	-1.587655314315747	1.6901697184612776	2.0772321161286023	2.833385103355565	4.267065450288383	3.646355698893424	3.8328192505268235	1.53859205038605	0.5682956462086912	-0.2089627164549485	4.789061929524649	2.8652213070103953	-1.0377869511609343	-1.1592741995507478	0.1191168448431766	1.136140302936985	-0.7590974170634324	1.5237108234161236	2.158761211690371	-0.6810215806517537	-0.47968577244222893	2.0077714156653124	1.022515803046865	1.8286206902613735	1.6607709393238	-0.6323028466435321	-0.596955771163927	-1.1246882751193918	0.3662448251753577	4.535485630851548	-0.1613330308316857	-1.3801162721762852
1.1143271479918337	1.566265217807785	2.7642182852844632	-1.7539950875736925	1.1663449452317665	2.7959607131378754	-0.13726793268862514	1.0656299562349285	-0.30931809818956263	1.0928092806117422	1.5757802334736348	3.6507974795363163	2.2145356113697297	0.37904904936347306	1.9022101292226474	0.29673386411705244	1.180389243083376	3.3689754468264157	-1.5942414859993512	1.685101916008176	2.016584950721155	2.787272715475793	4.462689652707999	3.554876580213926	3.760812751178436	1.6080198505077044	0.554215944680992	-0.2090862313889405	4.653174220840416	2.8933458221447554	-0.7946404309850739	-1.2312499097137324	0.1357350963843556	1.1765321384385308	-0.7468592969190181	1.4382799770597074	2.165395683465471	-0.641485835837077	-0.4907324403268036	1.984133280613109	1.0181561182447096	1.7975490312571598	1.758214496719924	-0.636305879489506	-0.6072092927233557	-1.1498223005721104	0.273246178316308	4.593764966993535	-0.18903872847438366	-1.2950234472797373
1.1633118026507434	1.665225933658795	2.76104683840879	-1.7954404409469729	1.2374418881734093	2.6270548842023445	-0.11269684754443746	1.1066247906971243	-0.30926610858471404	1.0685027020872804	1.5679234627109593	3.4969076958355982	2.2430250582828375	0.3627085626318086	1.954373979472925	0.32786684262799703	1.1539327683959058	3.464541398445531	-1.6115265113497927	1.7157197687068642	1.936613512808338	2.7160829933352266	4.65753181618208	3.4540583553669864	3.64897955274535	1.6715439566577512	0.5384413894093917	-0.20918042951785956	4.536079202841076	2.9443824916815036	-0.5151486870460744	-1.3161709308845915	0.18677757772718998	1.2116394785191447	-0.7343910200951698	1.3085860205964013	2.092592494542962	-0.5899643951084399	-0.5044022463756325	1.9671183386956534	1.0224729900068077	1.7468182196118882	1.908152586112117	-0.6574887147914769	-0.6152044289815504	-1.128464759220223	0.19739372736391797	4.632886860144156	-0.1692540813207901	-1.198930646305507
1.1330697282101014	1.7109812533998905	2.7496446531683736	-1.8213685771548422	1.2866453866899183	2.465295495512616	-0.09734072709270483	1.1294760544115265	-0.30922975427514715	1.0255612783310837	1.5612387606563558	3.324196485637175	2.2537617500596134	0.3433504650404691	1.8787005599323847	0.32835705857934033	1.131406387128678	3.5407264059501267	-1.6219313394950405	1.7639173742391592	1.8398596908812266	2.61703658692056	4.860373495350442	3.353588202193479	3.4907704717096095	1.712586825729904	0.5196701864279614	-0.20928238210759473	4.398863453091987	3.0288486738274503	-0.36203876372724164	-1.3200545241869537	0.3177710348032944	1.2552841106121393	-0.6698325570765713	1.2105817663494762	2.0250437521930555	-0.5339688079564824	-0.511371460702277	1.9581886418881194	1.0237916316405762	1.7335440424827815	2.070063316969526	-0.6646386244236461	-0.6167416722915434	-1.0980500041397705	0.12788936605625884	4.729390364835482	-0.1489727324163333	-1.0907644246140493
1.0297528693204347	1.7424571785079372	2.754881420211391	-1.8290814687166919	1.372281508080445	2.3261298925614016	-0.09501077848533246	1.1486059457142193	-0.3092067130779686	0.9515558300780883	1.5576343058963202	3.195334231461788	2.2559314982630343	0.3138660213558565	1.8273305208851554	0.33919627794793017	1.102403801530575	3.608695081604286	-1.6160851320407694	1.8172916739677007	1.734270308958936	2.498298542076026	4.9752414727584515	3.2426506863819085	3.329234588399296	1.7244264194799748	0.4962101768198771	-0.20937393946393654	4.254025111477486	3.113870676430598	-0.28210875180072714	-1.3095964214107956	0.4428100814618288	1.2999128955396713	-0.5918861616416188	1.0986678979934854	1.9408767662618456	-0.4733593604407663	-0.5176035849838325	1.9641812097833906	1.020654423797599	1.7077605255751571	2.223742393564037	-0.6714451996125128	-0.6036800991270075	-1.0675504288275113	0.07064912115778307	4.7908003974027835	-0.1780067716332993	-0.996038283520881
0.9007822238546881	1.748177783988859	2.760965942574897	-1.8247999802589354	1.4375168380005958	2.191276096674733	-0.10135010552831873	1.1795097968957886	-0.3092143035555438	0.8706427208107833	1.566931061884197	3.081411341875034	2.2396561605935323	0.27361623543853775	1.845458829854757	0.28150566980524483	1.0866186583615276	3.6530493848576624	-1.6090334199479819	1.854017100719966	1.6346053402126426	2.3674283899609576	5.00761526374405	3.1388973138823455	3.2204546263987495	1.744071961662367	0.47646421638709924	-0.20947579424727997	4.088523906281279	3.2501084462733694	-0.22348785871345384	-1.2959315613900473	0.5849931744723657	1.293273241410992	-0.5933583874898121	0.9942592520427981	1.895945395795663	-0.4062790672742091	-0.5154651853432719	1.9965395568389646	1.0115523714813903	1.6919572862734373	2.3625305833693604	-0.6745779756596156	-0.5702440965634219	-1.0495126719971082	0.031882452512062766	4.751338313876939	-0.2029822397485205	-0.9129514032379727
0.8967500920949213	1.6845225740735283	2.773626140579115	-1.773506091911575	1.490730771613414	2.0682334458760288	-0.1322698518701601	1.2013820461334759	-0.30923098951237904	0.7942278827756413	1.5710502122806898	2.9740078914829726	2.2005695269180956	0.18103924929822407	1.8347902199137962	0.18294535748885737	1.0774883939732243	3.6698327831694604	-1.5947603185343229	1.8846243533374634	1.493214920386937	2.245442379390454	4.986032736420317	3.025989026060638	3.129541016535808	1.755462785972636	0.4685512416502416	-0.20955846179563653	3.9389573746290187	3.3429428141916175	-0.16882655952180245	-1.2425217490447853	0.8177190963920081	1.2290930705045775	-0.6250335791062509	0.9124346185595857	1.8592309279349546	-0.33541549661815123	-0.5209646117739396	2.018420407445879	0.9961475810065739	1.6827146518012117	2.469046537694287	-0.6843889359554256	-0.5342710881515222	-1.0786667046182086	-0.0017433610073514655	4.722819020754095	-0.17359993397573698	-0.8435940434913322
0.930454455536393	1.5508626907165017	2.7833187822277763	-1.700274885396738	1.484925910031964	1.9693481573998437	-0.18626506457370637	1.221656413095296	-0.3092402679897476	0.7217320213305962	1.5656887113284361	2.8855337245104464	2.1311034502029735	0.10244814593336042	1.752415474547527	0.11370809651633981	1.072989520220899	3.691553716091711	-1.5636353281167137	1.9345266446540392	1.3242822692643652	2.1469149855628453	4.9157628235711455	2.9055142063279424	3.086469498630775	1.7369893239741974	0.46116298824284163	-0.20964445211789653	3.815651490608554	3.406337225226796	-0.17308883337136663	-1.1740014074291645	0.911772565668039	1.1565562261313391	-0.7559150396857743	0.8011039378834262	1.8537177217818612	-0.2767103391095086	-0.5306290361787813	2.014262188353906	0.9890939679915742	1.6917839231406375	2.5213504731162217	-0.7057287347478228	-0.4937642603700298	-1.1025524464824845	-0.013027826821679158	4.692182987518754	-0.17822271224004543	-0.7853511773630523
0.9779139063900214	1.4217153645187002	2.7887924584986226	-1.5909328052384155	1.4782103229603143	1.9199351815589836	-0.24926630050753656	1.241381534885368	-0.30924067027007207	0.6596039723369997	1.5568633193115244	2.819204866692309	2.042942959504002	0.06003196946816911	1.6826894373798216	0.0529646308025048	1.0573287046898856	3.681856211761551	-1.5007673362627731	1.9947775061443864	1.1887511429094992	2.0719056316583897	4.837751162054433	2.7844482950612894	3.0694600893358808	1.6919539907799472	0.45251933039277004	-0.2097116979773485	3.7170162434107263	3.4420394259276605	-0.17568355446352474	-1.1252243079065176	0.9479074394664101	1.1121321699349624	-0.8927941696837951	0.6925847119279043	1.8575984856484589	-0.23024610298082338	-0.5529176249447069	1.9751612526793447	0.9721742545608796	1.7172581058309124	2.5362011228508687	-0.7351975168591269	-0.46662038360488556	-1.117710604697301	-0.028955235726484296	4.663975535573197	-0.22726961292856904	-0.7330229534456301
0.9888246680982583	1.287898733954592	2.7770964067595756	-1.449184003581364	1.4662645952397044	1.8895349638607803	-0.31360375658260564	1.2432970166776063	-0.30923227286549293	0.6060233079594519	1.535468045257233	2.7841356215615813	1.927028391409566	0.044220494085877894	1.5543471760870653	-0.007442180583299341	1.0431605652921525	3.6449789726699167	-1.4563120250154182	2.056030557129167	1.0558425646805059	2.007050119656405	4.695673472060956	2.6593673035053276	3.0072450033746	1.6655346698767786	0.45414026887969694	-0.20974411286596562	3.6487585711457506	3.474820481336792	-0.24575002558611123	-1.1352760900072172	1.0517764728632704	1.0748133438650185	-0.9988420158899679	0.6722574302249968	1.8527691815914704	-0.1815893480860507	-0.5772932047145163	1.9047884688557783	0.9272304424329036	1.7523012535963307	2.5062171051299416	-0.7774222728401623	-0.44730982801267355	-1.1350098571832659	-0.050433612919357086	4.658466341441117	-0.20543237935046227	-0.6777764198926802
0.9690868834627002	1.1612048887425872	2.766762376713621	-1.306065594588435	1.4798912465653709	1.889295534690127	-0.37968526355669086	1.2304602373075457	-0.30922384627587063	0.5529475743418045	1.5093580746234023	2.767227277691952	1.8104556267842025	0.08512476695813143	1.415133422302569	-0.0658192223071159	1.0112567533143026	3.591264714185617	-1.4392622200822485	2.127223593339988	0.9466045552781287	1.981960750321128	4.51697538853964	2.544035120187144	2.953085007538055	1.653687156666005	0.4611181386207712	-0.2098012344421635	3.5990752814454168	3.5065145989629523	-0.42120650609933225	-0.9814130736896013	1.126531813970321	1.0540016810725734	-0.9895687410717633	0.6805541883051525	1.8139704656696491	-0.1438929868021809	-0.5961069689314774	1.8439000281347078	0.8729013532621851	1.7921623101242727	2.4192521238317903	-0.8216326355286953	-0.4371337010496559	-1.1607897388384747	-0.06777966678935406	4.676912219564309	-0.17853262344830595	-0.6252191608939015
0.8692068955018865	1.0681303376031466	2.748221546866015	-1.191086792281005	1.486407753188619	1.8580593968874255	-0.4521778987635117	1.193391775215529	-0.3092407144420293	0.4888972189942421	1.4898609388916513	2.7503787668592503	1.6916403932563973	0.1338549998216983	1.2818068062906758	-0.05926004100366757	0.9816749647078746	3.491118994839875	-1.4205750605257272	2.1795166847870346	0.8187626601086826	1.9381681230478616	4.359090900194491	2.453294865925092	2.874206568757133	1.632642509759524	0.4666465763696167	-0.2099608082137193	3.5168549856560887	3.524659048999129	-0.5182553760900677	-0.940637534422752	1.1618887614964037	1.0625504046384704	-0.9957994805453836	0.6453766431699146	1.7770434265511341	-0.12153545600278537	-0.6209013044893623	1.8020399713607484	0.81936792797438	1.846329790931523	2.2948772705104608	-0.886955422591756	-0.44054422293150697	-1.184887799361381	-0.07374421398421216	4.647419603979021	-0.17273713043244204	-0.5919939728830366
0.7777492725900353	0.9616757522964999	2.7476040970318136	-1.0712104446752446	1.4995236415539066	1.803987962182769	-0.5356920165968859	1.1375574364221266	-0.3092424221614463	0.4332269295278568	1.4804257329481776	2.7325437981940466	1.556033356686457	0.1740869713011905	1.2001222159770566	-0.009474575230300718	0.9443506166071254	3.400217198222195	-1.3829373435495942	2.2126525385904876	0.7616960424895665	1.9054575427965297	4.218411268651134	2.400846697813096	2.7893571455565573	1.6106037065528702	0.4800029093147401	-0.2101161578065179	3.4344091048091676	3.5387707128291717	-0.6545153651699291	-0.8666433633301978	1.144376490093832	1.0949609373213816	-1.0295985230391305	0.6481969843889829	1.7454275196739701	-0.11097440223738668	-0.6438963377635619	1.757402341458008	0.7566599975333458	1.8918846366249589	2.127489005886397	-0.9445420989020775	-0.45102828158662855	-1.2261894617422227	-0.07012828667065307	4.6116901648479836	-0.17668773123081388	-0.5800451371825911
0.6727805648945828	0.9029172147575671	2.7631963562807975	-0.971264510346408	1.5462471922222263	1.7649964012436903	-0.6121875681322434	1.0610318544410862	-0.3092343008315997	0.3715301910508175	1.4759102563429138	2.672257289828784	1.435292508730514	0.22875328466489836	1.2114738933706404	0.05321072314755666	0.91409730985994	3.3557380721248293	-1.3359863681771147	2.2234704032679016	0.7511954900329839	1.8600717725386395	4.050399594407925	2.3585577403546347	2.690496318534982	1.6019545995377684	0.49647407738579286	-0.2102227231571613	3.361916255011333	3.564548430477572	-0.7492294362594379	-0.8002028140668574	1.0116733812739107	1.1286507647659776	-1.1249601072179158	0.6397394614735837	1.759561146415259	-0.1154892527220946	-0.6663758871546575	1.7008957150084842	0.6824610471408986	1.8830125233581296	1.9562665735126612	-1.0060955357624175	-0.47103681568094274	-1.2627482684305273	-0.05886923631987118	4.565197480234201	-0.15976726965604	-0.5994225118129713
0.5059532858190229	0.8257445502828693	2.7690225072564623	-0.8937862953717254	1.5567948527214814	1.6931041492676733	-0.6818742128436526	0.9786768816074731	-0.3092372627190875	0.3149392767232292	1.47800972837951	2.556265436807222	1.3097201865774193	0.3044150748184451	1.211618303221195	0.12233117228695622	0.904145887479114	3.3270780439177443	-1.310300788653594	2.214349515224812	0.824068880083677	1.805571689936707	3.8999772430402935	2.329901006484418	2.5697044860130935	1.612472699278634	0.5155328569138885	-0.21028891958046397	3.30216623211595	3.547577379184374	-0.8276910565878316	-0.6942922086772247	0.9344926764074794	1.167952445754926	-1.2105881032196293	0.6332559081237011	1.7610517695564227	-0.13418671832591916	-0.6753570258933785	1.6505813725369578	0.6199658645758421	1.846857811976522	1.7951859966225931	-1.0693429166742852	-0.500073841120002	-1.2769901322322144	-0.051968937967190966	4.529023903668844	-0.11149514698816791	-0.6467333573272681
0.33452892031552456	0.7540736923043447	2.7826567571381644	-0.793816912512625	1.5127386197351407	1.5763387067256607	-0.7539403489833614	0.8932653894769345	-0.30923594544822075	0.25357345752182436	1.480302607605986	2.4426346269138905	1.1907261194938605	0.38346857902602594	1.1709026989148716	0.20187281193148426	0.8874844950288345	3.3089699411982636	-1.274898278194711	2.1844746318532473	0.9268484947277684	1.7253601750871823	3.7716092637233087	2.3065598943473002	2.4290968211102126	1.590928070419809	0.5300188998672976	-0.21032650234734782	3.268389417827366	3.4804898500002395	-0.8746030738359909	-0.6845098467548617	0.8518407882849635	1.2115742147408881	-1.2198438977836994	0.6148962766985374	1.7473758271035476	-0.15655305000345257	-0.6828373319089257	1.5976175357288331	0.5628618317472477	1.794149754143432	1.6376473394018585	-1.1332053495610508	-0.5393783301238011	-1.2806542375682757	-0.0541188551334957	4.492718975819721	-0.07481314735670347	-0.7050190102289883
0.16971727262289119	0.7507213760137066	2.794478279966514	-0.7536220357604251	1.5141889343139945	1.4312592136692746	-0.8212295519690336	0.8010519385566823	-0.30923825816569456	0.2002932232282232	1.4884251811460105	2.3396178828607765	1.0771519706311583	0.45858586701469817	1.1358997002304814	0.2830734421047884	0.8606676935341285	3.32339928615653	-1.235950922541165	2.132899454995962	1.0592087354394732	1.641567473386953	3.656001189123267	2.283953444555112	2.289233048181568	1.5722212483126734	0.5362949596424136	-0.21039405352134705	3.2553318633848853	3.4447197156879397	-0.9173698384807197	-0.6922146067328986	0.6518363901934476	1.2672084680081779	-1.2748338639142707	0.6186599331903998	1.7399856954741157	-0.17305359640212076	-0.6945454243112091	1.5814144831041985	0.5107583619973605	1.7082749495117013	1.5050895398310205	-1.1859022235189058	-0.5942710788609289	-1.2721755385686553	-0.043810574168994566	4.407875496239157	-0.050500459647267404	-0.7718972539851204
-0.012514009816152106	0.8323520458811318	2.811268292837727	-0.6938550057758358	1.5340483350626986	1.305785628090964	-0.883223417210678	0.7097263910204922	-0.30925321273956424	0.14851737027082063	1.4955875883909193	2.241427145601946	0.9666068614970342	0.5151862086937572	1.136668704833434	0.35934566291452114	0.8088930493002282	3.324093723105481	-1.1990592953260653	2.056521051795193	1.223824246108789	1.5721416418502312	3.570666322687516	2.261678258146292	2.1599589485891815	1.5409958706912485	0.5347234904811178	-0.21045784179267985	3.259706212344404	3.398154312940229	-0.9765060751326976	-0.684740934794004	0.5711574977339648	1.3245117280888439	-1.2748532864188644	0.6717436559717955	1.667590748340056	-0.19813389887540817	-0.7050749113285564	1.5747033714765108	0.45841711520961603	1.6146837858318086	1.3958237004892755	-1.218117773944651	-0.6573515501548103	-1.2517437280147259	-0.023483979574082957	4.379871213545469	-0.022812884906290222	-0.8318591416580879
-0.18728715199049778	0.964785633796956	2.8354833876055254	-0.6596790622160478	1.5297136060232919	1.1359495335477339	-0.950806287062426	0.6144710329596836	-0.309276866822649	0.11243378372788279	1.4902134049999851	2.145927320451249	0.861454956857596	0.5353172979786173	1.1319864590654567	0.4372164995977105	0.7568824058971259	3.3087686423864797	-1.1770931386506513	1.959671964526874	1.339453162575016	1.4984621636760938	3.5097546635888373	2.231078065737294	2.0518167315642275	1.5057632459544148	0.5270873129826168	-0.21055932914120024	3.2613471617149536	3.35038463253525	-1.0466850666842586	-0.6611338130702538	0.5610950610920318	1.3878555249707223	-1.2808325044579978	0.7551167842471831	1.620783187211759	-0.240527728865346	-0.7101316245482314	1.5681083990925826	0.4032429624943793	1.555375464936231	1.2983409649084683	-1.2371890235674938	-0.7068387528957896	-1.226296693387996	0.026727734405640767	4.376880373163302	0.038150159272875676	-0.8877688701993615
-0.34198979348456093	1.1253204978361193	2.8600856267212396	-0.6684673125115975	1.5067932307783483	1.002854813367891	-1.0056150072458343	0.5277225285213923	-0.3093119401454569	0.08227551131585464	1.4722154392072784	2.045107865951617	0.7733642186658481	0.540504397549265	1.13484187592642	0.5239118796513321	0.706002622866319	3.298452298041051	-1.1460771214419814	1.8636439017289956	1.4662908082914088	1.4299886074078012	3.483680873494093	2.2013435002666504	1.9664521070775507	1.4441408663010349	0.5046830981258441	-0.21067169150311676	3.2521482032978994	3.3141451387257583	-1.1390317079481387	-0.6847518868337736	0.5543785012232569	1.4402804215499254	-1.2908972463383903	0.8298114838229533	1.5789071742911196	-0.30062232500999897	-0.7058022187592876	1.5816239679083621	0.3529244671838095	1.5080835886376804	1.1990528562226648	-1.2460214667846885	-0.75286921655621	-1.19433458565904	0.10297990128470544	4.317149558087032	0.06482486517324124	-0.9362034977337214
-0.4588650212891607	1.2373267470001554	2.8712096293491873	-0.6452463395753483	1.478411205041733	0.8844254421894782	-1.0542344648728332	0.4440468746136156	-0.3093415716408938	0.05225258116936686	1.4437354378449974	1.9395718361331344	0.7011429179153975	0.5185965117263931	1.15143306164012	0.5928452986084922	0.6564040845364475	3.294499281636706	-1.1149814723212144	1.76197274116246	1.6165719918623478	1.3293475536242003	3.455448830666976	2.181802462375092	1.894408499428824	1.3624938662796418	0.47808496238637777	-0.21077996317878384	3.196797089025564	3.277374527590497	-1.2422309445866344	-0.8098482754920984	0.5222086700066002	1.5009771902535038	-1.3295956156158677	0.8267927672348797	1.5424773944556818	-0.3703351808495352	-0.7103464427737233	1.6209691216188649	0.3106120103639783	1.4637332201348756	1.1082886498800992	-1.2558261188551147	-0.8001478739204526	-1.1453347634281592	0.17958441890838203	4.241512953022566	0.038622217712933525	-0.9792495086836357
-0.5053844379765975	1.3013581146083448	2.8630465793352537	-0.6073011361335261	1.4271024983446143	0.8415114068372629	-1.096699124514502	0.36608285476885055	-0.309356977399755	0.04393275003274323	1.4061711113427409	1.8334414123293858	0.6285008759777583	0.48994082667110594	1.1386576625910705	0.6067478754882875	0.6066849409529144	3.2779092708296793	-1.0889902287658746	1.662892818625282	1.773303356228762	1.2390273284015147	3.438820672975857	2.1576573536965253	1.8532838728159924	1.2962686960660335	0.46675244457622045	-0.21088881640596938	3.14170339641169	3.255203467131044	-1.33464059729074	-0.8355483320158525	0.5309762166162169	1.5764292678351768	-1.3661720762664964	0.9286210253766457	1.4624039535957976	-0.4496552952862826	-0.6989609770000595	1.6791592243961488	0.27290755397863553	1.4152765248786878	1.0235388243213337	-1.2679304901499322	-0.8394558758704717	-1.1012626642471282	0.25958190091542066	4.284187945647737	0.06402937526490883	-1.0118152770097157
-0.5484304534035326	1.3622180438358957	2.8176697947952616	-0.5543176593700948	1.3453200699778998	0.7834050701089021	-1.1197695647929244	0.29582201994631474	-0.3093742344368941	0.042674513146510926	1.3656686865461292	1.7578573284307264	0.5482550687048076	0.4800228320463269	1.1107803597840384	0.5817593306485971	0.556017333831327	3.2421818083573215	-1.0789737593303932	1.5518646772982185	1.864571878991697	1.1483114501052165	3.4286760113471724	2.1082010612161226	1.8170031738729855	1.241705195718716	0.4529814932365072	-0.21100911298098968	3.084309281980677	3.2055192940401502	-1.432581754283245	-0.900959389540834	0.5411517700885593	1.614070151944638	-1.2591249421989839	1.0383921704595498	1.462305593463173	-0.5278235947967411	-0.6900935361976004	1.749349658752879	0.24490914310538853	1.3684616804684304	0.9510432996095606	-1.2810914891964966	-0.8713973393765517	-1.0633334371258454	0.36024908627523916	4.320115829164322	0.07904645271716634	-1.0288330869283175
-0.6265522458793364	1.420358849621766	2.736761578887105	-0.44007725737120645	1.2507181218772288	0.692800491549579	-1.1298763002620686	0.25590848505541625	-0.3093860188840492	0.058977307033550565	1.3226207906193177	1.7125188446989164	0.4130079253902223	0.48075012583411825	1.0558115918229918	0.5586371501537799	0.48660007662661675	3.191669871145209	-1.0803336273677444	1.4456875185817109	1.9013452724925717	1.077482780199126	3.422279893937872	2.059439511391746	1.7915891660431853	1.2085157918430987	0.443592715699594	-0.21115211782109983	3.0340847700655567	3.1292607273122024	-1.4376800549200917	-1.0152285916827588	0.5676975118774991	1.6264465753206387	-1.1053647423334536	1.0827906425829372	1.4345810527721319	-0.5910502034486952	-0.6932579124745946	1.8431239574871583	0.23016301478530163	1.3338094495710906	0.8861409306373351	-1.2878097492299934	-0.9026460937998598	-1.0327377822589736	0.4930991799740771	4.266951633303115	0.08206981298834752	-1.005923286620091
-0.659689156295134	1.500526712005767	2.6394471925848797	-0.3470701923238905	1.1977906479141467	0.6210959312234261	-1.1239419319292696	0.21395311619661933	-0.309391922939401	0.07775493091904244	1.2745649167184765	1.6897964616488985	0.2762759441293155	0.4841573307036538	0.9749119532123863	0.5201004014111693	0.40514983970010726	3.1228344678560296	-1.0776855600139292	1.3333160578746086	1.8724743032118412	1.0283390579340694	3.433114846926304	2.030798185120756	1.7889924480031887	1.1813156121146746	0.44282315008140927	-0.21126965731323918	2.975316224094133	3.0978939261775045	-1.424818969888276	-1.1561517730123854	0.5310546045951846	1.61658322310037	-0.9387973429389174	1.103037972728753	1.4958230945799271	-0.6371239006100142	-0.6997930981560538	1.9162688873720402	0.2192470068949675	1.3161513380576468	0.823747024354691	-1.2881567016260895	-0.9362748692872722	-1.010491076100337	0.6389192468196654	4.239079646866459	0.0679023064844778	-0.9664587802940279
-0.6816898010820783	1.5820073104415404	2.5353672730726022	-0.26236093024480633	1.173008284945917	0.59985554489694	-1.1009461648881866	0.18570738816627086	-0.3093951419707825	0.1014048763639871	1.2250209700124366	1.6834407760289554	0.15544753451536839	0.5113715953765345	0.9025059172843912	0.47657618114217454	0.323910289729068	3.0458539344795343	-1.0803801814086629	1.2313673679096149	1.8145281255751144	1.0079260672274066	3.445059508809519	2.0136446247638657	1.8079314889157083	1.1638505614456733	0.4409660292499319	-0.21136168387591975	2.9114583700693712	3.060048728824988	-1.433165735309624	-1.189179839346096	0.4926822005110865	1.5984933092769364	-0.8235082690471195	1.1038154515788154	1.491310285506784	-0.6745837382939299	-0.7191036794307626	1.9714632489084356	0.21485899962015872	1.3262279285151068	0.7760163478421285	-1.275747123544332	-0.9581111234321525	-0.994276578943011	0.781994443602309	4.2977142929559005	0.017621418376676266	-0.9292795910434789
-0.731364317421837	1.588621410606961	2.4047229777388646	-0.12126615986630085	1.1028725132189554	0.606239548973707	-1.0674336775844897	0.1643714910211824	-0.30940301246701496	0.11463569827878935	1.1733500726526593	1.6939446231169377	0.05623943394891211	0.5546320212865526	0.8597907238203908	0.42433372939581016	0.23952979182470763	2.9706244370553305	-1.1006759055895465	1.1343361519735575	1.763560116343291	0.9923549374234923	3.4664646574673923	2.0024629097980347	1.863623280870895	1.1423740399488889	0.43738595147789133	-0.2113743788812273	2.817936080971243	3.0362904921710836	-1.440113871798816	-1.1973281569348084	0.4833143408979822	1.5664943125206108	-0.69576062958377	1.0677026967345031	1.4568118074002991	-0.7156794387585375	-0.7434170697235825	1.9816216337901316	0.21337503378555295	1.370178315410863	0.7276736445526228	-1.254198040098033	-0.9501277335878813	-0.9835877284923648	0.9132537603328494	4.387896871480934	-0.037090950699493065	-0.882384028918455
-0.7420116653499707	1.4843079690063556	2.2986957799393113	0.00908239271328921	1.0120999360963636	0.5926225874408202	-1.03471890149891	0.1385926388013447	-0.3094237133392464	0.11985158097384455	1.1300596250860802	1.717528286987991	-0.02279386697506829	0.5887730041108897	0.8172934740572273	0.3721477148272444	0.1758241612008081	2.897874694862761	-1.1194494351430344	1.0423862295030275	1.6943600696607777	0.9555539362324144	3.4606242682920145	1.9936322544050646	1.9253248915135326	1.1289706166921196	0.4383872722247141	-0.21134194416699023	2.705173569541708	3.0805461521299824	-1.414172286898684	-1.218927769768759	0.4280597460017502	1.5228683866060975	-0.6628288019201266	1.0841929858928439	1.4488737143062986	-0.7538444468032467	-0.7794649055838949	1.9752003275650956	0.21201555509819098	1.4098626095288909	0.6771613169275528	-1.2240057601960461	-0.9204897747860497	-0.9888227774389996	1.0234656075024524	4.443607770289988	-0.07637334700695363	-0.8507419515248793
-0.6563057284919764	1.3614214520372196	2.1681447624548587	0.1087530352062985	0.9470141417166411	0.6349100782932917	-0.9950516162098829	0.12219865889407215	-0.30945561890169454	0.10931273159341645	1.0997496535091673	1.7332470556102855	-0.09293372322805146	0.6021640395710853	0.7911694663069271	0.3248599222945904	0.11599278823156697	2.8356803942942452	-1.1188430075047564	0.9553014552060995	1.6468204649061455	0.9005604155766985	3.4600388313160266	1.9736296888821343	1.9925573648741293	1.1270081743300675	0.44486101681470636	-0.21128465076875283	2.5886597969125353	3.155581913852089	-1.400674336238871	-1.2319103177118502	0.374112940425513	1.4667108799574036	-0.6286471360858863	1.1112932156015942	1.4039198795195378	-0.7659610557795072	-0.8323704819025657	1.9652991856812587	0.2051562474188366	1.4237656529240372	0.6368501414981041	-1.179129230353405	-0.8822225929332987	-1.017931343842292	1.1143004742150817	4.560156047868053	-0.11752681305661401	-0.8167151407292664
-0.5034084218537138	1.1833159470679973	2.0177577563128226	0.26722726239009387	0.9074691978053938	0.658540904639652	-0.9569797533570906	0.1063105174587458	-0.3094994422159544	0.08036659046067826	1.0799238312416088	1.7601388566019882	-0.12780775069595784	0.6077391840700435	0.775670656947421	0.28108698469552995	0.059309807964391614	2.8019624038032824	-1.1044008414161832	0.8689656248275119	1.6107049284266874	0.8309999416442032	3.4560106754066178	1.9450787071702436	2.045147593307964	1.1331557876913085	0.45565841896239406	-0.211196228503779	2.474756625554692	3.1858741287695316	-1.4011784277606778	-1.1828867972943833	0.27754688836033864	1.402139438151091	-0.6050342261262422	1.137560448285744	1.350534576373743	-0.764639823949065	-0.8801317007627223	1.96143185740543	0.20547174659095205	1.405223729361024	0.5952132610085645	-1.0936110029665356	-0.834689686086378	-1.057022640308816	1.1805897793841993	4.7078260749394145	-0.2147164830033738	-0.7918648344020734
-0.3626893045468823	1.0663156838207704	1.8805691531106992	0.4298524884833582	0.8773134643633356	0.6533873478907999	-0.9238794048825557	0.10014461724038373	-0.3095582382461377	0.05761421707346549	1.0568106151810315	1.7914142148254317	-0.17995442827707273	0.5965013719645442	0.7496467615475051	0.25714121515260596	0.013483533957378294	2.813912872564027	-1.0807262739497003	0.7827330006939761	1.5641709791187428	0.7705913896635088	3.4547611606668225	1.8899300071211158	2.0915769809018068	1.1509766861278703	0.46534766971841346	-0.211098892640076	2.3808268279654294	3.19171024357014	-1.3714201499097216	-1.155192374328553	0.266214368008547	1.318058907113906	-0.5945451025204799	1.1948316866053563	1.3117090922194574	-0.7641194720291656	-0.9163782834106527	1.9339806647520508	0.2016508474313655	1.3745259908393206	0.5587807258627532	-0.9678109808471753	-0.7837293513039219	-1.0962600935085285	1.2393722808205667	4.791589450078647	-0.20949641608923392	-0.7648827400099458
-0.211248648956531	0.9617220376728104	1.7489359474810073	0.579367321553313	0.8616860995720576	0.5947022171672948	-0.9021818033521445	0.1112932627805336	-0.30962540328464205	0.02964298643591089	1.0367549237123863	1.833183972815237	-0.23047898904126649	0.5844224085773182	0.7359375711948701	0.2448562852876182	-0.02916010141134434	2.849710657765393	-1.045483027315012	0.688909562055102	1.5331325596515901	0.7167660234247524	3.453721354694546	1.8329730151991466	2.122709118918718	1.167241674518436	0.467654441696484	-0.21102579029249097	2.2986429168628093	3.1963235533649064	-1.4082987205062012	-1.1162699201907496	0.285051297030385	1.2010656032862328	-0.6085302769530866	1.1376313607479678	1.2626686406097734	-0.7554924112345557	-0.950523300955758	1.8582502799266625	0.19848992775081806	1.3450123338455655	0.5204199887086143	-0.8476568204461055	-0.7358148506738448	-1.136779822728394	1.2784601085056386	4.851519654513728	-0.18024518971672646	-0.7333954500614627
-0.1150191958031114	0.8485200147128346	1.658044525296329	0.6984668223966892	0.8527941398156184	0.5850386476404508	-0.880817359342171	0.1220748853342416	-0.3097026915891964	-0.005981774954068669	1.0251314686615514	1.8518849459622864	-0.27301020929682585	0.5551749743698774	0.7194730763316566	0.23370009897860164	-0.06657155330640459	2.8934909517432437	-1.0108890870405	0.6005091249536069	1.5350972507560459	0.6613422488562862	3.462031064607449	1.7854146588052662	2.1657046942556155	1.1834786808145203	0.4685949363464217	-0.21098358551274296	2.2286260449954813	3.1734484536596654	-1.4528646868102366	-1.0695824698561753	0.3474163761960276	1.1122383794594497	-0.6962364809463129	1.1417703147139524	1.1656479693429234	-0.7458994540643185	-0.9801238948412367	1.762748002911406	0.19651723459740283	1.3090468488899556	0.48031105742171964	-0.7260155367287893	-0.6884795470518034	-1.1661032813498156	1.2806158019136582	4.966844191714255	-0.20647689135280856	-0.6999638787904743
-0.006928573160418233	0.7914646544076419	1.5542299936472816	0.7766950782002949	0.8395872689829618	0.608130446053923	-0.8613290804203526	0.1176044250239745	-0.3097981132709695	-0.059312576687541994	1.0256588467366892	1.842133735496708	-0.25846161720508015	0.5245488575828107	0.7007875048099151	0.22016567624700406	-0.09475446986573358	2.9229280461058638	-0.9855655264404364	0.5084945419878107	1.557728568288087	0.6094334682288709	3.467675725599809	1.7341122557993764	2.198356546618966	1.187947368506855	0.4590404269442615	-0.21098855513481024	2.1705124233848094	3.166741553476109	-1.471421555956755	-1.0291595862699128	0.412685779595073	1.0549182838181508	-0.7871172933153596	1.173044775094579	1.1050100498011421	-0.7366992360809821	-0.9924999002299357	1.6502145027762982	0.20468991461328803	1.2734212916457186	0.4383469861465824	-0.6063643738108406	-0.6359825178572011	-1.1881806687397767	1.2447187701519253	5.101701326292157	-0.17798280912991332	-0.6787013692596972
0.13475871199056214	0.7532656003698623	1.525234615470575	0.8827189781577989	0.8118358148023701	0.6391768102139721	-0.8718055920167072	0.12201342832363131	-0.30989014333521403	-0.11175547366796486	1.0327335337807235	1.8107080074041442	-0.2338738584087936	0.49585522002954524	0.6886685947133859	0.21784518949472859	-0.12416428431416268	2.934704466112314	-0.9428172783671762	0.42171360456357043	1.5822949770586034	0.5494408785099785	3.472315532081146	1.663569963432262	2.2120598652487797	1.1870619728003278	0.43835320191095245	-0.21108456532539263	2.121680535353453	3.1439096842508722	-1.414746141086455	-0.9877751135918637	0.530163561492487	1.027452417647097	-0.8872335066186532	1.2740494074282709	1.0052427479365067	-0.7066805408626035	-0.9890113001627938	1.5365348059925021	0.21107762018985593	1.2263231741426504	0.4218857953604986	-0.4883160103644294	-0.5817695242136587	-1.2086082972595211	1.1896249766747249	5.204349047149313	-0.060200440744902786	-0.6556820851488443
0.23879913649002202	0.7323989955948229	1.4638536633029002	0.969647552268464	0.7928745281127451	0.6720118143784402	-0.9228799323212422	0.10589235192501285	-0.30997502227510054	-0.1500833621746433	1.0458492891163171	1.7586068159459238	-0.19239486214518026	0.4648867562198974	0.6617764683101366	0.22660345199356016	-0.151532743172839	2.945222109269527	-0.9044879888621379	0.3404187873419832	1.596935070772559	0.4977464726467831	3.4567411609468053	1.57230935252361	2.205696223232516	1.194342597006057	0.4180213090765352	-0.21123694371861484	2.0910127925441024	3.0906929633653255	-1.4031464100634465	-0.9590752933751683	0.67145342844395	1.0172720996247864	-0.9298270591923729	1.3547563168866632	0.9664655515741177	-0.663303212740763	-0.9526186770576632	1.4235182968529754	0.21441637865218044	1.1395974171401164	0.42608315547088305	-0.38666649107153006	-0.5400640462480041	-1.2336136447373123	1.135942896672659	5.28813037678057	-0.011730883925480917	-0.6253525549522738
0.36317168532240524	0.7371840134019054	1.3999539615642358	1.0077262905222446	0.7719647753150077	0.713169064215897	-0.9786156058643174	0.08984476607754374	-0.3100547156638464	-0.18110128106449913	1.058458275339629	1.6917882719571427	-0.16022930969180366	0.4152487615679477	0.6012864599278915	0.24112158785911159	-0.16022823306646122	2.948170389683175	-0.8793236920862688	0.2688795139337107	1.6269448948968894	0.44857868023276143	3.4204230975588055	1.4778124454320003	2.15980015958308	1.2106096972528104	0.3955291273644572	-0.2114130718828283	2.0800273460096657	3.033999276730845	-1.438327047386697	-0.9721498384523256	0.8140193326226614	1.0352539333058846	-0.990922489641936	1.5188012574397727	0.9335616203348357	-0.6082933239402426	-0.8835579616189818	1.3369326916833366	0.2298890113289341	1.0324170766519118	0.4484941359795324	-0.30731142771481	-0.5246965532286934	-1.2414576396256025	1.091832049192266	5.331589697215281	0.049283369437092085	-0.6002367189428487
0.4509785235911118	0.7955294895614057	1.2994868169749014	1.0295151520857768	0.742599057950996	0.7583450806329489	-1.0217760190346592	0.08420877141220603	-0.3101239994576053	-0.2080619065434309	1.0618920456124203	1.603971481114018	-0.12277072921688152	0.3678120117987488	0.5179132489077892	0.27047810776190856	-0.17826392982698283	2.956783165918392	-0.8560093058837331	0.22025212329130298	1.659086649368465	0.41012887383757823	3.3953122202215824	1.384169959752035	2.1018801436400993	1.2360237746108225	0.37474527353166626	-0.21160561566035976	2.0675728677493774	2.9635212427577846	-1.476099030189236	-0.9688291799941297	0.9925354523353651	1.059167704029791	-1.0339151746850537	1.5272452262010001	0.9020821789565108	-0.5431624252812154	-0.8003831996347677	1.2877048481183788	0.26727796854216146	0.9210556253138223	0.49744463056655575	-0.2637556361778425	-0.5247896463035255	-1.2053473829115662	1.0833201794011147	5.400903486166925	0.13892811102172833	-0.5730029376481315
0.4477750861523383	0.8242337217215239	1.2172833101819367	1.0813371652852206	0.6985707502764222	0.7938904230092119	-1.0868192808049661	0.08072678050336311	-0.31018285196479106	-0.2231399272912126	1.051728656314698	1.5147478266262948	-0.06842387946642939	0.3388534813004091	0.41859116592645274	0.2947054069475718	-0.207923144028354	2.9662776133685425	-0.8441845794904763	0.20412477430962955	1.7085465454285824	0.3851154759099725	3.3446745431582245	1.3080214023027785	2.0350153013479764	1.2542960823074205	0.35741753542536536	-0.21176283018314157	2.0401133446905404	2.863374747935918	-1.525784676011623	-0.9613062238762714	1.1230038091776746	1.087535623696493	-1.064209426224889	1.4980957160965993	0.861059600270918	-0.4838742095959413	-0.7110948826479195	1.2651466994917853	0.334635395133432	0.7981536281746273	0.5494859662641272	-0.254119636368406	-0.5271037996260035	-1.0984797885760285	1.0863873637517536	5.338629748035864	0.23753909590523437	-0.5373854656281516
0.36615268204410856	0.8683415490969937	1.1692358900154833	1.085662962329385	0.6481799756015718	0.7990329451962859	-1.1767633387827905	0.06695632731826184	-0.3102335932385776	-0.22973972183335906	1.0280272921603046	1.4056863712899	-0.04550127626811677	0.31841567386862124	0.3062190393950121	0.2915193313869674	-0.27443619694581944	2.949183916014998	-0.8559970548203335	0.21709551547696085	1.7473216298663885	0.370279237841647	3.2757354071962603	1.2427380036897933	1.9741033208172023	1.2708514509237405	0.34214248560128613	-0.2119455034453543	2.006934148881142	2.8244117338861425	-1.5599121221196695	-0.9680767748619463	1.28315779288039	1.1187593532779874	-1.0615067847106923	1.4760796406414463	0.8075231353417939	-0.4337125045395994	-0.6422576200892396	1.2530128620526915	0.4066172887130593	0.7012855613571013	0.6115029148779273	-0.27690117079541504	-0.5376727178882538	-0.9376248137014193	1.0796834576173815	5.261775072433449	0.30670280105719516	-0.49941094576541945
0.31210985278662806	0.8798200553909027	1.1168938090837859	1.0463638346595898	0.589039570178642	0.8162114676924593	-1.2900564256552656	0.04985271233462775	-0.31027036946921427	-0.24344721623283916	0.9926448735460685	1.2983962887572802	-0.007529198612357707	0.32625170289001043	0.2085235606199209	0.2513905292334347	-0.3465380377598106	2.9015341138734985	-0.879033954436869	0.23002780725888067	1.7952652727916543	0.3491546733562053	3.2229368560409357	1.2021130669477809	1.9178971905596431	1.2780671355517104	0.3280622066106418	-0.21209344089970786	1.9736376124571084	2.8363248190188126	-1.6110447806586723	-0.9250286873428687	1.3968195685814182	1.1458490174151421	-1.0273930976425296	1.4442166068243645	0.7589592632434398	-0.3694803955603981	-0.5808600357497428	1.2482001386243935	0.49164398626710676	0.6193380548840973	0.6723085163761173	-0.3322645687301113	-0.5438864610741595	-0.7754377000913728	1.0588034990661777	5.220082852003366	0.3897684019311935	-0.47143468810806244
0.28127588486648814	0.87648555006911	1.07097188567948	0.9952764913206916	0.540628790189705	0.8773106690539858	-1.3832769873249307	0.05023133909230372	-0.3102906979560708	-0.26069814961748294	0.9692389045259459	1.18906952113872	0.03477643906664908	0.3355616830063591	0.09778778374476285	0.204577858988294	-0.39389793412819907	2.83725650245813	-0.9149877627487323	0.2567280626780787	1.8329414622049343	0.3288221672101443	3.1758790823964174	1.1747421672675469	1.8317481138634757	1.275144326588482	0.3124089185575147	-0.2122117205483253	1.9368299537657137	2.8393077221391234	-1.6282356517974368	-0.8799928046055765	1.499635623202574	1.1658490399079318	-1.0359127792825031	1.4598020888697765	0.7094653262837678	-0.28982804797394746	-0.5147508249031757	1.2678678311189262	0.5734300660198846	0.5477889371019862	0.7399755945431494	-0.3741730785297853	-0.5386172613031779	-0.6226979089372137	1.0342648690127239	5.1350541576629585	0.4903098498125912	-0.4524449113076704
0.27713567198869976	0.8961644987911319	0.9924946308531852	0.9328074750127223	0.49394307381474645	0.9241419738373668	-1.4584040081836618	0.054569000687336035	-0.31030392611632013	-0.27381519479257277	0.9214398500083882	1.0859701130214297	0.09869348121775635	0.36146774831014544	-0.012862055980065267	0.15216543946228045	-0.4043146545555588	2.7758928891260184	-0.9344424514272358	0.2806430022177474	1.8383478777262727	0.3144274659368963	3.120844511507431	1.1437049593168551	1.7458959035700201	1.270783871525747	0.2925977048119393	-0.21232280878373314	1.912019235899249	2.860978544187097	-1.6429004393057176	-0.8111778531201489	1.5633341910382783	1.1718849001645242	-1.0687183606662882	1.4188317406005404	0.6701349197837779	-0.20394027822684274	-0.4607460021629824	1.3061872690784726	0.6337450768527859	0.48345988390943273	0.8068104010031274	-0.39293713241933187	-0.5311644361177081	-0.44818601888860893	1.00155863317433	4.992618337503704	0.561094643729049	-0.4385543111537455
0.2943489749927154	0.8915631093135259	0.9451035317945868	0.8593336371149259	0.4453368166434424	0.9818069280946105	-1.494863934326577	0.06435699660796024	-0.3102898731236484	-0.26372550326042143	0.8439866116806977	1.0013449423323055	0.15639512974647948	0.40041630572534564	-0.12204387654925708	0.08543307043926388	-0.4030922235277055	2.7228238416803636	-0.9375125679151661	0.30391297499912334	1.8218711123282272	0.3136030633348437	3.0833905256287073	1.1123322859102802	1.6875547515673788	1.263086155723025	0.2793480100240131	-0.2123951273584761	1.8764104526348961	2.8592987312497784	-1.7204979027395855	-0.7285228089776566	1.6316414759108415	1.154046480518448	-1.0392670458258142	1.4157693096211976	0.6358495378024032	-0.12501180286722896	-0.382326668840739	1.337345148810705	0.6595837345206744	0.42535830638922817	0.8673502261673851	-0.4138385002707693	-0.5309083203823504	-0.2894751407712295	0.9871203393836392	4.893254398740714	0.5258347740854666	-0.43556427075098014
0.26865572523052766	0.8619061371872322	0.8424761877813003	0.7554947138411164	0.39291289910867067	1.051808730618861	-1.4834899078583537	0.06261900953867353	-0.31026491817642393	-0.2502277150086467	0.768182090381494	0.9343650065991806	0.21965471741460774	0.4280356552235881	-0.24153035879801252	0.0025773872147044187	-0.39271644932844074	2.6757172826204485	-0.955814431527771	0.338246637977173	1.8177663509133815	0.32995271201934595	3.0423382868139877	1.089426088278598	1.6542090602860628	1.2412859922655362	0.2680730460207186	-0.21241410576359954	1.8467241867495048	2.870131054382336	-1.8678985394922385	-0.6295831769014859	1.6633956523883888	1.124681937231555	-1.0690106693604218	1.3736920986030015	0.5842067941033211	-0.09159486857787998	-0.34565853537205926	1.3872296675389737	0.6629567434150448	0.3646245552906272	0.9082628396752138	-0.4194541474448332	-0.5359749768478306	-0.15285773479067719	0.9795754124555704	4.844352032302437	0.391825217032775	-0.4103376925044156
0.2511757844789888	0.8301291257062877	0.782526394353327	0.6444179601380794	0.3366289828345269	1.1221925788197629	-1.445368502184634	0.06003953417026135	-0.31023994666471544	-0.23290167410301624	0.6957452849869535	0.876067946711758	0.2739681750073464	0.4292160553647958	-0.3482720958678359	-0.08188216185333952	-0.39503921717673707	2.631815681935059	-0.9838852930951865	0.3620203073438763	1.819645942403143	0.3495969623434378	3.028923915985083	1.0817215883199913	1.5977198713654532	1.2048955423740135	0.2557280431801331	-0.21244482490085698	1.8137687567633627	2.92511404916521	-1.9424230700108054	-0.5322743035470345	1.6945388987564365	1.0754639031833082	-1.1301420314434831	1.3556797048599463	0.5399342370761485	-0.059493665570136946	-0.3491467361488192	1.4560709329238102	0.6510237611578082	0.32337885988502696	0.9257638406601869	-0.41045646582979733	-0.5500037080185824	-0.030593284596832426	0.9743560004419412	4.787842631084874	0.3874575018297206	-0.3930946228079959
0.2418191890569362	0.7745755478416825	0.7920545202908171	0.5053651304086577	0.2880650640391272	1.1823080385888227	-1.4083427826664923	0.053546579510819384	-0.31021378101147096	-0.19579930237441756	0.651842381319087	0.8184668395170182	0.31445653725879597	0.41936002400202244	-0.43880830126043974	-0.15542899197240484	-0.41486165843594813	2.6053400534977755	-1.0066783965500705	0.37180572411327495	1.7932066021127102	0.3767217636505705	3.0272340128335	1.0935392169266203	1.5189838248997856	1.145124204668805	0.2422945226880132	-0.21245769965845204	1.7720537134521712	2.9675663805296346	-2.001324138966226	-0.33700272006387627	1.7185913074624604	1.0053593816286917	-1.1852563016034532	1.2283629316081164	0.515611886244623	-0.04489850928830948	-0.3594926993243604	1.5215528435475776	0.6158926978109942	0.2882110719587718	0.9138441426877861	-0.392771448734993	-0.5566109011811372	0.0689455629083539	0.9694381082458321	4.71927537101219	0.3194213432131486	-0.38889900214182577
0.28582536672158965	0.7196234039370584	0.8739106702786585	0.39547070032575216	0.2233729264736651	1.2390683669795546	-1.3708848199860584	0.038643469322477475	-0.3101842969399412	-0.14498199985812227	0.6517557179881024	0.7574371418509724	0.32556202686631736	0.40261677606732127	-0.509717258872687	-0.28927829032297225	-0.4106151623440627	2.5920692754999113	-1.0340178696325322	0.3692081260352028	1.7578636221353434	0.41905664252714186	3.0181929435938786	1.1202426874221845	1.4600731036361279	1.0717129158138494	0.22660446949404744	-0.2124142564383112	1.7332148796252795	2.96423145778643	-2.0446096227885286	-0.12476204616142865	1.734725339589256	0.9323013623383251	-1.2422516413333118	1.146858481356235	0.5025720829632586	-0.05725164186452421	-0.36735020498148097	1.5816836656504811	0.5422687594796258	0.25935574163270886	0.8726456343187555	-0.36200396072284746	-0.5425516073782706	0.12169602641343473	0.9301088336570755	4.579036613692918	0.19886410926494186	-0.38279685318853873
0.33182957864241625	0.6802041071611321	0.9743726969682974	0.27582761991716415	0.14721069230413664	1.2852552949949603	-1.3258841423224361	0.025345117718882527	-0.3101574919764946	-0.08610662707042419	0.6458028983323627	0.6769900491483509	0.30510599105109987	0.37166845031782525	-0.5768232760953333	-0.42403255225707703	-0.42579876819855117	2.5695501796034237	-1.0770901583327106	0.34499542057843813	1.705679798408371	0.47613599202910944	2.992693231250215	1.1549279946624298	1.4098647102938158	1.0016293843460373	0.2063709378479474	-0.21237147010704463	1.6919819334129742	2.96903004106693	-2.070580463000194	0.081833946443677	1.7582399472243864	0.8644810730226876	-1.2955683586931463	1.065032950246919	0.49536040621692373	-0.08130554192498704	-0.39401202165577	1.640227613226508	0.4500534231688592	0.23433932826041576	0.8221121292965593	-0.32060624092000356	-0.44738029551825703	0.10410145797501129	0.8673303282023049	4.495607759089322	0.06290076916304381	-0.39179088465258133
0.3871872934532049	0.6359534181914742	1.060086207956454	0.12341209706931935	0.04498972825533594	1.326041533717544	-1.2766930036226518	0.0205516857759327	-0.31012141184857633	-0.03365406278531979	0.6503981686143256	0.5804226766545795	0.2767486286729471	0.3309802743218164	-0.6185532931555513	-0.5266163103534987	-0.4218485739026985	2.5345487993080695	-1.11985678300107	0.29485066685927086	1.6594152078808484	0.533043089527546	2.953787885942961	1.1801579383956171	1.3492280215725327	0.9371100659677237	0.18381157794658814	-0.2123107376246	1.6482720996529943	2.960340714586024	-2.060391738156529	0.2181988888211231	1.7688330407163448	0.8140128427126154	-1.3542369471937419	0.9790041951425644	0.4911373238951617	-0.10233744045487161	-0.41195902627610204	1.689115722368133	0.345843849020466	0.18999462521946714	0.7663382773555206	-0.27908151242050316	-0.2928568790334318	0.03988149763805725	0.8101362932375489	4.519884122254526	-0.06693821917303651	-0.40586144094185783
0.42163941529502846	0.5946797690219519	1.157450122320246	-0.006207267124332494	-0.050327378071516646	1.357000766479403	-1.203176339847623	0.003547519409467942	-0.3100770080674718	0.013807941367689352	0.6712919579057856	0.46868266945583725	0.2613882361247916	0.27051110147127955	-0.6612365924194291	-0.557469071714211	-0.4168047430782729	2.4819131156799252	-1.1640065527272399	0.25100357555874947	1.5985823033143736	0.5926460437100669	2.9005576842411616	1.1878771456080304	1.2822337317210883	0.8856509942157424	0.16044203753323802	-0.21228586175839564	1.6208789786474003	2.9268185652339587	-1.99118154749844	0.24624815787549395	1.7654408257328345	0.7728332692505844	-1.3791900099703427	0.9168323671076424	0.48223872363625614	-0.13664546365567612	-0.4254430624747263	1.7505468698357416	0.2388356193766267	0.15127232652462402	0.6946909073986461	-0.24623708201874792	-0.10980976637595655	-0.03157445415565462	0.7880306161944323	4.560243930381652	-0.2160871113483235	-0.4182733805430684
0.42363234421195833	0.5538201959497272	1.2371155140701484	-0.12175134650062794	-0.08676810829411133	1.357992836043023	-1.151569593721095	-0.030505337423456107	-0.3100438618251755	0.06327851397797601	0.6838422878501993	0.33916839263330056	0.2559401200818662	0.2062993475956016	-0.6843226776080656	-0.5863727817021125	-0.4063835557896664	2.4127665343148865	-1.2047002974683934	0.19438006185200496	1.5227215467895987	0.6436070622219839	2.833777674798102	1.1791046188848686	1.2653917412695832	0.8442369664186711	0.13762724652249128	-0.2122717247696638	1.6130571806222602	2.903202371585783	-1.901656918593248	0.24098241715418603	1.753319662777453	0.7428025781633338	-1.315208395338174	0.865127038971696	0.49565643137594373	-0.1839743860614034	-0.4675239763611894	1.8239056261787596	0.13194792490710286	0.10542174372229404	0.6156981572485989	-0.22748680974630417	0.08605795329127126	-0.09465775904741562	0.7757722760269637	4.54108932231008	-0.42127930316000795	-0.4376847329052983
0.4306105825877915	0.5056229665669134	1.3997104031941414	-0.21227196137401377	-0.1376020846911954	1.3668621253211346	-1.126409738820961	-0.0589324281005007	-0.3100021687824306	0.10294941419655487	0.7215582751816786	0.18045881847592563	0.23863333576299514	0.1275943867368025	-0.6846460493593072	-0.5558960494446394	-0.41354021198379226	2.3399130660970306	-1.2549719235753243	0.14133417191163902	1.4653163067036656	0.6890349552405627	2.7691899957621375	1.1676322605699945	1.2877749502437934	0.8016645855028637	0.11903236222696822	-0.21225883282986477	1.590486849839866	2.913077448375384	-1.815307616193723	0.19741410774604398	1.7284062762315506	0.7290473015868433	-1.285229759497984	0.8146948139391883	0.5029216445872078	-0.233971074652661	-0.49675941919237	1.899452576123818	0.041879827220754756	0.05222305689245606	0.5196745443297771	-0.20997210546005393	0.28918045580081164	-0.1837297256087055	0.7833726548754959	4.528029791794582	-0.5228063875852519	-0.4569261966082799
0.4237538512859474	0.4623372386829837	1.593936108178883	-0.2683756152943976	-0.23609655100719923	1.3654432472359155	-1.1545852436905755	-0.09350655212341924	-0.3099661284092738	0.12753634455677898	0.789209045279101	0.048198520169137525	0.23519320147056771	0.023172348523334284	-0.67623661192702	-0.47798452549373466	-0.4527659540218969	2.2665409677527424	-1.3124134845368483	0.08264672603260818	1.424550631278671	0.7063526752287526	2.684252702198141	1.1682793797375022	1.2993363432586948	0.7702206307660528	0.10226091342445769	-0.2122733280014637	1.5709400865229406	2.9533744315224406	-1.7913970250365854	0.1558642592674713	1.7022280649161512	0.7575181052351915	-1.3439439908843744	0.7647159583088329	0.5043702783441135	-0.28321748838266847	-0.5576598870063327	1.9830109630612687	-0.023016178898291197	0.0068834987495564656	0.4310164301313978	-0.18430384824470822	0.4849331264793316	-0.25903958275149674	0.7993220134988178	4.521159836161611	-0.5814000301690837	-0.47444863876657417
0.41942090642051477	0.41748632629395555	1.8316157450053698	-0.3288907904312749	-0.27281148977501324	1.3377902190218598	-1.218991628907804	-0.11953634664042719	-0.3099290720811012	0.14318473628076636	0.8317681388817615	-0.09875429208511818	0.23425376876689788	-0.0880617758068799	-0.665994852697698	-0.3916887994084773	-0.4895431116199223	2.2090433464478285	-1.3847578515707692	0.018496499402419393	1.3611551183149342	0.7158852064110629	2.580993852645317	1.1720066180594457	1.3173450877115545	0.7548394541898735	0.08916020407637018	-0.2123403359534763	1.538846973611788	2.9934429107037603	-1.769116854895292	0.09295245721795245	1.6693298208468328	0.7786373807404379	-1.3411539480995067	0.6946206948904485	0.5116533370436874	-0.30462122401387637	-0.5784806843281913	2.0724153870724256	-0.06401592204374626	-0.052233329535281425	0.3449832543067931	-0.1789059424572809	0.6873400857556694	-0.3019622659214879	0.8255265116628634	4.442835727132886	-0.6132905838953577	-0.5102485837909315
0.43499694885407153	0.4010330944573296	2.154649521332621	-0.36646858281123257	-0.25588514757832687	1.2948303798283018	-1.2777924952412865	-0.13046142618813317	-0.3098896422990137	0.1423236025252953	0.8516161554170111	-0.2621606856372821	0.2285533564212491	-0.19088748548292764	-0.6587568183599083	-0.3278465388857495	-0.4926401354176508	2.1587221596381494	-1.4530716187462343	-0.0372760301498643	1.2819421769678674	0.7198853642921902	2.4783658769681103	1.1847718140184968	1.3589564371474363	0.7492351158328165	0.07916566791003535	-0.21237434746535327	1.4826208076241152	3.0145208575973856	-1.765089748742285	0.00869403445316499	1.6148983989550527	0.8117888859376311	-1.4137241942629566	0.6184867416193712	0.5132678288684127	-0.3371987745508296	-0.5795139480140957	2.1645062094789447	-0.08510826022465309	-0.11516301364935044	0.2757871680672596	-0.1990621140780766	0.900369316164975	-0.33645225246789534	0.8695645784976478	4.349099104160039	-0.6987327779923571	-0.5227070854691211
0.45469178020671563	0.40087260881600795	2.4451750220237107	-0.3781770125721647	-0.25371237815957176	1.25392650851318	-1.3300156545818145	-0.13520573549952525	-0.309843349299075	0.12634503516449516	0.8308423208580725	-0.41464051169557115	0.22643109928657643	-0.2767856065198074	-0.6485709625758009	-0.2792836598826002	-0.5096439872301792	2.106629719091589	-1.5099141027075196	-0.08052445777402345	1.2118600542791358	0.7115029349151156	2.3761407168818445	1.1881201654685556	1.4316369267880267	0.754477270853751	0.06965254335227482	-0.2124230484399047	1.4184536837623316	3.0332767101364837	-1.725200131466441	-0.1444275287720369	1.5648926234403906	0.8467393019654308	-1.393697649776517	0.5310463797037162	0.49893895149032363	-0.3614418934912557	-0.5866148283441899	2.272673091131409	-0.08937243901437271	-0.18394285367614485	0.22000484516737034	-0.23016324227539847	1.1110383956122336	-0.3444013343690432	0.9183749762373244	4.2616115893853825	-0.7497482668942441	-0.4989805611619911
0.43497930501889537	0.3424001238037058	2.6411146373243017	-0.3383997785060768	-0.22696533438607464	1.2143311696654977	-1.3804574264046563	-0.13073871334369788	-0.309788312617964	0.09571009026778915	0.7653158592396625	-0.5045345323799226	0.24777091420927477	-0.34958391942791806	-0.6427235153633502	-0.19527626448319807	-0.5537572199490739	2.0381406552427728	-1.569536720486068	-0.12482431708796757	1.151555507320413	0.6703670503338652	2.2733432266175604	1.1870297276505801	1.4689532062056088	0.760630691819507	0.061389241095383115	-0.2125522942997701	1.3480802419652613	3.070559911248941	-1.6337379007743027	-0.3273233073153493	1.5003248420657518	0.8680934439338298	-1.299983093987267	0.44454664018254286	0.4767433629714727	-0.36593144145131734	-0.5936176928677738	2.3884769421211542	-0.06687912643035594	-0.25405181105440666	0.16315835806189677	-0.2615162820319713	1.2881855809608256	-0.3043878457488718	0.9571936310584792	4.185934350470543	-0.7773449394615113	-0.4388840209961381
0.40905992131550384	0.24112389299243953	2.8030070121683517	-0.2697024366757016	-0.1578456836808193	1.1509438582296416	-1.4087018604164299	-0.1312999920559849	-0.3097182140882302	0.026534576161412703	0.7138182885418544	-0.5736693234469191	0.32900587139849086	-0.3992118450497918	-0.644731343856059	-0.105510308209583	-0.5439100243306715	1.9893208586974072	-1.6035719510142428	-0.17037315505934947	1.101888412198432	0.6115757114867593	2.1717506879799737	1.1760595170014017	1.4970882017323546	0.7907288662009585	0.05339291920678112	-0.2126818692649266	1.2818773948821423	3.111610339904648	-1.5196140556866466	-0.48535247956138744	1.4195016760348524	0.8813945760660831	-1.2480482878292656	0.3520926774250722	0.45605414361288255	-0.37077192442712503	-0.5684785700650707	2.5054096231436978	-0.03924429706651973	-0.31164689628466574	0.11018945237020417	-0.29351020038030634	1.3630889496040859	-0.2250492956743913	1.005298172060589	4.100063684951459	-0.7902160352179541	-0.36860297031699324
0.3838502992535858	0.11851998384981281	2.9525413101837423	-0.16416113487840478	-0.04147559473136123	1.076499083095182	-1.4149686682577693	-0.12833286477449243	-0.3096587326039252	0.008545209426870115	0.65189945229315	-0.6239267126356105	0.40268900660883833	-0.43373854918011395	-0.6638459809644475	-0.025920762588551506	-0.5277667877850117	1.9242644230582795	-1.634865026021694	-0.21458068766611893	1.066334533175954	0.5353568325968104	2.0740063052263435	1.1680237536594285	1.5229544130360522	0.8266182782120435	0.043402617768710454	-0.21281278444199173	1.2204527667810052	3.1403647848905023	-1.4573227462062166	-0.5934907298401922	1.343091058642813	0.882686341613422	-1.2425973619150774	0.2513083853711526	0.4356913917168993	-0.3710447516493978	-0.5421920863498196	2.615712598550535	-0.009502407469703489	-0.3539373028565516	0.057146425788570376	-0.31998971857198366	1.378594215982965	-0.11106849011650595	1.0616269260164455	3.927041915139882	-0.7649791754091319	-0.29834457145908155
0.34942495328672957	0.0014406794215021113	3.09731761241793	-0.0718591930208697	0.1100380486683004	1.0054396282344804	-1.41985617524402	-0.11137846569354289	-0.30962228916165885	-0.03961060974673879	0.584652934928674	-0.6704937772438944	0.455556212748613	-0.46440106938360887	-0.6811125263657407	0.035601667428154335	-0.5391051705829455	1.8603674334136653	-1.6519705732933314	-0.26249233191718957	1.0497452882871825	0.4623392835192116	1.9666231832456653	1.1703040783449317	1.5434183461973834	0.8654970226562568	0.03193343372821021	-0.21287935094353344	1.1370808956573557	3.159855555589677	-1.3784661791721213	-0.6585732261720805	1.2662911804387595	0.8683885858609773	-1.2540857733821797	0.1440227669704893	0.4099592473089067	-0.3649204405752338	-0.5251984873390009	2.6837311205076206	-0.0003502968297353328	-0.38421239792378137	0.008895844176563195	-0.32279570627989296	1.3536588845945576	-0.001996749302105638	1.095348625148328	3.732638235272288	-0.7750186876321787	-0.22923134800795292
0.31224114733906777	-0.0804249777410362	3.235142651211189	-0.0016491925936887475	0.23866113384945348	0.9386316026474653	-1.4115617018041537	-0.09466980870117346	-0.3095919777335949	-0.07239243992154928	0.5134558379151691	-0.6934197196859417	0.5205744540563128	-0.4901622955624571	-0.6912804859597796	0.08647125201225621	-0.5786957062895325	1.8213989721681654	-1.6650792111308625	-0.2851606055444077	1.0454503477334118	0.38831454914585706	1.8686813247359553	1.184630344243782	1.5679348509492181	0.8863737769958471	0.021676151921849834	-0.2129396062893913	1.0314152173702957	3.1656916703902853	-1.3453851730535402	-0.6667872559994117	1.2010743664433252	0.8525881004372117	-1.2812617418095158	0.044978971932411065	0.3748298787039433	-0.36561460983835536	-0.46448708352089396	2.712266641240582	-0.007444746898328139	-0.39497564235821436	-0.045011220207813674	-0.30291162326277365	1.3034281448301843	0.09247969220614034	1.1145211266485924	3.6337675725533707	-0.8076216919393243	-0.16580876542437709
0.2750145614727778	-0.14704316382293064	3.319443539336686	0.07988484918759593	0.3764752498679025	0.8862830169751179	-1.399768356387793	-0.07483036827598022	-0.30958122974986435	-0.0843903086700553	0.4450906237720689	-0.688870114754852	0.618380083998807	-0.5190487937687152	-0.7107845866896634	0.0703518752882341	-0.6381148624133886	1.8053152850099934	-1.6696653967144883	-0.29779252957112085	1.0433576372085906	0.31341200652743373	1.7804358753643612	1.2108484753637154	1.5699637256956565	0.893154947213279	0.011705291736264573	-0.2129754655490476	0.9175457018476572	3.1388578938732024	-1.3364442997672055	-0.6661268480012942	1.1477497034343394	0.8348567217013334	-1.3397021158811369	-0.0461605969208325	0.3306601956682032	-0.3719754445124735	-0.3731071836907695	2.70839822755126	-0.018880439228743932	-0.3989493973041619	-0.08411634287093336	-0.28801364508004257	1.236739252024735	0.1683750341348518	1.1298605141468154	3.549184905593811	-0.8612501388935325	-0.0948229914179813
0.261449229744111	-0.20281508404924545	3.5178273644756075	0.16366462066280466	0.5761251043846782	0.8021327201591303	-1.3876203130940694	-0.04324915769285208	-0.30959283198769594	-0.09487041058357303	0.36751267479735167	-0.7035042048908673	0.6708191284719012	-0.5443909933882503	-0.7290716578998746	0.014866910803466696	-0.6836385065709363	1.798673303255217	-1.6746705686663792	-0.31130512761606743	1.0393668352777694	0.2644992072540105	1.7098313022736917	1.2327265659197473	1.583692070853606	0.8870955038478581	0.0012118275853537496	-0.21300209664347144	0.7987242304640041	3.0939043704513742	-1.2262485428550587	-0.704987970716387	1.094506405163016	0.8003968232425958	-1.3533172916012357	-0.13592507080218547	0.28400264161516836	-0.37311295801178834	-0.30446108140245054	2.6893372811993563	-0.026360206657853553	-0.3521141572312222	-0.11450167226739924	-0.27356418636048396	1.175481154516391	0.22651924942231125	1.1166051946593467	3.4538134788733656	-0.9152496738353548	-0.037065881011699456
0.23214345279583135	-0.18063399238906439	3.734302139569569	0.2653296824653173	0.6820389657105048	0.738604457811507	-1.374497927655445	-0.014968231556426796	-0.30962076444035025	-0.1063023701888032	0.31220455971094696	-0.7064489421253533	0.7041348552465164	-0.5834812917652883	-0.746290627785985	-0.038971531831340556	-0.7132647404467691	1.8015512609398567	-1.6762742328653815	-0.31184584739406407	1.0353834333134437	0.2177083420502864	1.665143237702127	1.2328211125513637	1.5815285706454727	0.8759892521588283	-0.009927432625839686	-0.2129960987325828	0.6949605616746262	3.024235364032684	-1.1009390419230214	-0.7430879266674804	1.0480124111061122	0.7680559191129201	-1.357369797184686	-0.20493761761380974	0.23896902699831704	-0.38372021638741066	-0.2519410199475573	2.6421521858283676	-0.039943137612687925	-0.3036959871156565	-0.14069599477261854	-0.2536450592959986	1.1053660413506698	0.2417086120460478	1.0843552819164337	3.4108540492955783	-0.9727548875438877	0.0019116111578527024
0.21385332512117744	-0.1734314804762668	3.850451222218031	0.36737875201669945	0.7491245727393302	0.6842282193626448	-1.3577345038846214	0.023074431596089226	-0.30966153436806804	-0.12793184895532397	0.2748616474506572	-0.6848191421356139	0.7591502901991853	-0.6053636177425831	-0.7673872236469832	-0.08292756213511947	-0.7618932254092271	1.8239736630839594	-1.6773720506566163	-0.30545232651391946	1.0271287706881318	0.17967901106983636	1.6133294439676054	1.2286960780312115	1.5950774151878293	0.8633318421002238	-0.023244883065992254	-0.2129845628651883	0.6302331136375333	2.942875600664204	-0.9228540841889498	-0.8178750254393663	1.0061244550032418	0.7109303677278256	-1.2630735373828583	-0.27270659322081997	0.18855657225799852	-0.3900469476587448	-0.1900794601842287	2.5703781331852404	-0.07289600521381118	-0.26948452915073007	-0.1806111528758099	-0.22386392726018775	1.0311210207849666	0.2530215506750927	1.0246763077659058	3.3608696884694402	-1.0245911808834944	0.01503079095534019
0.18988326856509383	-0.140070850449005	3.95903076612367	0.5076521234253193	0.8323329936391662	0.6194581524164464	-1.344563293636967	0.05557238308364252	-0.30971406034668275	-0.16906176854198074	0.26369581706221673	-0.6598679627145104	0.8043699501746466	-0.6289902095453368	-0.7991019302987483	-0.12570169293639616	-0.7757583627190576	1.832010671975426	-1.6793482084382827	-0.27806894404414073	1.022946309625087	0.14860820971674776	1.5767999242390245	1.2095220211394087	1.6120350454589953	0.8551547349429841	-0.034084247521024645	-0.21296054610918175	0.5989577465601522	2.8320202983669347	-0.9126496064852283	-0.8932885808860833	0.9624563972007731	0.6476837390508352	-1.2663879877917528	-0.323606391690951	0.13947308152944998	-0.39143418607522057	-0.15607851659119237	2.4704332587428253	-0.11414142934298041	-0.23165850652153983	-0.2207486736488249	-0.1929201336253737	0.9692591356450462	0.23527149635029848	0.9336508250766832	3.298315293278821	-1.058991133223686	-0.005209869750922591
0.18565074680881816	-0.09010195927757972	4.085820127332109	0.5822412891424931	0.8869675148860544	0.5413950820152191	-1.3364820697306572	0.057313808307368944	-0.3097698613604104	-0.2075592066999954	0.2716883956057644	-0.6693518139782393	0.8523900991103368	-0.6526415866528926	-0.8516426459614725	-0.14914740283417477	-0.7615515105238527	1.8392380904491912	-1.6720525164178928	-0.24806647424078418	1.0137030114760262	0.13456854314073402	1.5504596292522266	1.172313369353135	1.660501937636564	0.847761654395281	-0.04316254248111652	-0.21289687018302864	0.5876430186110044	2.6969373999185695	-0.9590744102759269	-0.9341254515756436	0.928048043445491	0.5965264978333733	-1.3272843375692318	-0.3583804269636149	0.08192243146524822	-0.3762845744707096	-0.132738486444724	2.3174008103540746	-0.17515330473558574	-0.2002469198059537	-0.24699064529757786	-0.1547051825557974	0.9057110363194875	0.1741044209684999	0.8441213889916328	3.314572613321412	-1.09768880225764	-0.06582740180513624
0.16005551956010064	-0.000751084464361601	4.201501169798763	0.6562312992324655	0.9062134595923984	0.48516940937251973	-1.3354739810265737	0.06460484456613469	-0.3098318590687063	-0.22264020200306356	0.2782367614445507	-0.6666022497483803	0.8318168197191479	-0.6490802481691179	-0.9056315532187572	-0.17493656810310032	-0.7385121846901261	1.8333397715536712	-1.6792353761443728	-0.194910825277903	0.9901799979813223	0.11138522872662641	1.532004383924107	1.139971417886137	1.7169971674432751	0.8235222970414565	-0.04980336634989434	-0.21284900717134705	0.5967028056013985	2.549090393459731	-1.0460560774862897	-0.9995945549114047	0.9137913538023301	0.5651105103063778	-1.339283560907145	-0.3734767027822949	0.020464669195826853	-0.35491054180321685	-0.09487447828208878	2.1418232383006477	-0.26692338542975513	-0.17286347647013478	-0.2755430709727836	-0.12079609904085473	0.8455112138599429	0.07985638286575028	0.7564819391957144	3.348961135390114	-1.1304816655351926	-0.1458789380428127
0.08840870935983366	0.0687027929992442	4.30669299429322	0.7495138159919513	0.8922192751312211	0.44821799316668576	-1.3395199780689597	0.05672377802857971	-0.3098686787613939	-0.2695980190349938	0.2883837692589772	-0.6488409701918136	0.7747125197895197	-0.6543378309502972	-0.9635299806510519	-0.19622782155073185	-0.701907745726974	1.8868571263967495	-1.6653761769076678	-0.11656475791493762	0.9358605439238564	0.09671672950890112	1.5226321495891129	1.0786960961082674	1.8106222721821452	0.7932879079359239	-0.0549089087352701	-0.2128283700226879	0.6218819184207858	2.399475877946994	-1.1730927670030897	-0.9869953283602557	0.9082873269753107	0.5382567518645134	-1.3348406629813636	-0.3774971701025391	-0.04753923807943801	-0.336350589920296	-0.05269064729967664	1.9852707939538525	-0.36181420741303344	-0.1607484528368094	-0.30613487999122857	-0.10321056637106998	0.7802274995425256	-0.05127290748414311	0.6630731791749029	3.4730238403675435	-1.15682028270259	-0.23390139848550465
-0.02815341993764453	0.14854604624804463	4.397337601637756	0.8194094690767291	0.840724099416821	0.38415010951822987	-1.335880375760556	0.029961639425135723	-0.3098839867109212	-0.26569391522132974	0.29987564400849986	-0.6107194174735259	0.7331749017379208	-0.6800595555496167	-1.0285842262608207	-0.22747629940228747	-0.6310149353570961	1.972276387254168	-1.6593670303101828	-0.024690192385238896	0.873539506095212	0.07545880135435004	1.5383017634553675	1.024601415915307	1.9385673768321603	0.7590409920745143	-0.057280549050841456	-0.21287623567778544	0.6555650421410959	2.2658974002027854	-1.3001114532512539	-0.9042537631035822	0.9146010321673648	0.5417319441334605	-1.3852342933998645	-0.38265223681836014	-0.10586984095623453	-0.3127818382671813	-0.003645011103365911	1.8435244750661035	-0.44071205361732185	-0.16052070127018972	-0.3210734159239489	-0.10256218284646179	0.715581714302761	-0.18961459832872432	0.5793708157318949	3.5389177710749338	-1.1852626906834889	-0.3182441964123353
-0.11383905318734108	0.18305455360779907	4.513672414517094	0.922843372282341	0.764205141909885	0.28065809969903643	-1.3502621540673876	-0.00197508492244724	-0.30989324941259067	-0.26794267901800023	0.31976276472968157	-0.5689544922610953	0.6258094680660597	-0.7185054360017961	-1.1055684974263935	-0.23545100387447393	-0.5579988769412754	2.0791607821070714	-1.6744052106331444	0.06440917552424927	0.8250490056459562	0.056089853359045774	1.5536603093164705	0.9686669283056337	2.0503082360062628	0.7455900520535305	-0.06081616217610845	-0.21294043500030518	0.7131274357481353	2.14177960421842	-1.376993286756842	-0.8511111805287026	0.9138627960110096	0.5502027252890191	-1.4657483439420882	-0.3896806492134287	-0.15833032791374366	-0.2872075865084081	0.014691401461967828	1.7361032724833823	-0.5064524646187312	-0.16980412706778	-0.3106509599283603	-0.11071568568082642	0.6552440087040781	-0.3273461411088575	0.5154590116526512	3.528575038694896	-1.2115667880380847	-0.3803844342272166
-0.14843166418895692	0.21558071170639165	4.612248940921585	1.0227813127940422	0.6696140036073172	0.13841812209699433	-1.3767646912158376	-0.03394962037348119	-0.3098953041973858	-0.2687525016947774	0.3419057742311874	-0.510718690381611	0.4754942990952985	-0.7445966165508244	-1.1916948866770665	-0.20894653018926435	-0.4810830253140025	2.184419842885785	-1.6647985392683782	0.14689524914296975	0.7888269096489683	0.029998037538590833	1.5580641934343495	0.8752737655949681	2.166288934240021	0.7518184439139357	-0.06369115769216831	-0.2130049766451961	0.79500753471674	2.0703677918772625	-1.3920113884121037	-0.8966596187272202	0.905938664364971	0.569597914677584	-1.4748254514638977	-0.40160650963244293	-0.19934975739551714	-0.2572526976565289	-0.011969716454152656	1.6464947907355274	-0.5646399966918558	-0.17514552450581738	-0.28352271420988184	-0.11899458212061312	0.5951665904643891	-0.463333025012265	0.4345396414679062	3.486287485108174	-1.225252934930114	-0.4449974958600415
-0.20628151233284892	0.2697685149284904	4.557892718819497	1.0577751989494497	0.5664876288857176	0.03518438348318816	-1.3994782795812049	-0.07537027026303816	-0.309893212339698	-0.2696404064478279	0.3592231158146982	-0.44449576852990713	0.3772226630407153	-0.7506635944419522	-1.2739704942379548	-0.17186008566682573	-0.39365203341656696	2.329608149195066	-1.6463570135330183	0.2537876242467547	0.769696516265771	-0.016717074393187335	1.5525741926580332	0.7977476287057899	2.2482490879165327	0.7720204602016824	-0.06636481112803279	-0.21304438204740728	0.8971002367690343	2.0141928710028356	-1.3831639070818178	-0.8594456827935015	0.8955339004731151	0.5946475661281528	-1.5183406018805825	-0.4141741727158855	-0.2281975141154632	-0.24375435081262875	-0.020126021086349793	1.5688497365083536	-0.6210306984068782	-0.2343088095778761	-0.25138071972180953	-0.12672716768857908	0.5409505229929042	-0.5984046868190005	0.35304957860172426	3.463245257026417	-1.2254581360395442	-0.5029307870981361
-0.23875277341071954	0.2487484741309825	4.432104649922404	1.0881547493278982	0.4710758467438107	-0.09936814804701465	-1.4164104361479395	-0.09461448020085209	-0.30989250874352253	-0.27135375029291015	0.36468660471134207	-0.36306374609905584	0.3412986377247103	-0.7177068844626983	-1.3539507825300305	-0.13249187292106654	-0.33692535235686116	2.459161075743599	-1.6128852706659065	0.331801909068438	0.7496285471276412	-0.06570734945859182	1.5422783659594284	0.7332479166170915	2.299044310194437	0.7906697342277141	-0.070639576823042	-0.21309966512778183	1.0002508235873753	1.9872911608743173	-1.3539896102572406	-0.8866779296810472	0.8853236181493311	0.63553511535945	-1.5946254020475543	-0.4421298401018392	-0.26243460830494125	-0.24402497781536708	-0.028003461315789485	1.4973090477662374	-0.6725196363664026	-0.2815882218603429	-0.20370828105134375	-0.1256490177561115	0.49995015920136143	-0.7240267743052875	0.2642086705290961	3.5054146889550757	-1.2244004873306598	-0.5482017102669434
-0.2869117643649106	0.23177982792604088	4.315504036445989	1.0992752909372103	0.35306167758449775	-0.16060364706642638	-1.4365233854205788	-0.14776327656137647	-0.30988480941362423	-0.27089641241759527	0.3670397255215515	-0.28366624264075224	0.3107544600403057	-0.6556080778214127	-1.4145030731975146	-0.09195226061286062	-0.28816732841824816	2.561435815710048	-1.579922436972412	0.3958430464085139	0.7342580767206168	-0.12582976754346442	1.5366773942936338	0.6657500257880246	2.332927640338803	0.7999999148632216	-0.07160817466964173	-0.21313544905008236	1.0852845652764316	1.9767552753189335	-1.3474262936351427	-0.8242786830927539	0.8663993708724405	0.7112275881192485	-1.695918619129219	-0.4685478739714771	-0.28644098901992426	-0.26348701970741584	-0.03662344190403199	1.4194176046761353	-0.7111534650520689	-0.31349043757267697	-0.1337307488578588	-0.11004645718204628	0.46647068392830243	-0.8349717447396952	0.18384844054235844	3.6318143128156337	-1.2280452042322645	-0.6042599340807449
-0.36428747125364663	0.20823917454501933	4.1704190092947	1.0767022739784844	0.23541954564323872	-0.1455876904794488	-1.461798122224312	-0.19188171730900294	-0.30986485394317065	-0.261846327958111	0.35891873728636214	-0.20897016761054546	0.3212225304594762	-0.5832419586657915	-1.4314241379652308	-0.05040071658180149	-0.2410196079590791	2.6504397776786335	-1.5515311488417811	0.42677292695171926	0.7585566067040096	-0.17693656089505094	1.53365496668178	0.6104969742714088	2.358911217429619	0.8014940531157391	-0.07580305799057722	-0.21318172601216795	1.1505614220828215	2.019324946557656	-1.166153632148216	-0.7120421795320991	0.8407863468079281	0.7936272650966862	-1.7619162897382015	-0.5067454552051617	-0.30993929818538385	-0.29454091821675676	-0.02773590681310088	1.3281050237441512	-0.7510769542366956	-0.3384286675713543	-0.043510801621432726	-0.07893623771873048	0.42676121809306977	-0.9403964300497123	0.10322053951455004	3.7334735916381137	-1.2415386155028196	-0.6640393487493348
-0.45368719709109173	0.22909339798189596	4.0210134842393845	1.0342482531458914	0.15290565427153696	-0.11993524913565982	-1.4895844646454837	-0.18569089047095277	-0.309846860969673	-0.2528914292677981	0.34179638819756664	-0.14758076317381336	0.3326248392466722	-0.5046175500475997	-1.4046362170013817	-0.0012360597642187277	-0.21808450888777614	2.7386376653659683	-1.5145621561613134	0.44989719679890455	0.7853163655436809	-0.2309772045286135	1.5363610835692942	0.5707880893379462	2.359427281699449	0.8024897933080526	-0.07916966696057505	-0.21324494462735424	1.1996234432576087	2.1461693506737345	-0.9822581194618873	-0.566765562393987	0.8115853362630657	0.8712475134721837	-1.7980207835272062	-0.5471529919071296	-0.32287622747531575	-0.3407367275622382	-0.01140663715751954	1.2586906600349708	-0.7864016642570004	-0.3425893827585571	0.06755935195545233	-0.04447078449552086	0.3999509614392638	-1.0386898892208918	0.005006986110408474	3.7063556938665343	-1.2441218481607843	-0.7139866145682587
-0.529833114655523	0.2627310459863743	3.8838422158588086	0.9598326674579448	0.08790904072616638	-0.08661285045945313	-1.5215144537271008	-0.1616195116997491	-0.309832292111644	-0.2513855606539563	0.3357188578948004	-0.10142303920217773	0.29906572074472376	-0.44706917045985417	-1.3477269527478848	0.05723416892759077	-0.22150910251026432	2.8151892300955166	-1.4623689507601614	0.4530920612699093	0.8165568040961506	-0.2750769518588308	1.5381462294527917	0.531792156041413	2.352889316969965	0.7980633427394642	-0.08306003482178864	-0.2133194572373716	1.2303530400343639	2.251107017836672	-0.7439623549791292	-0.5074449341849774	0.7851854556501799	0.9428412546803292	-1.8348856683710495	-0.5837222793879847	-0.3156414565676388	-0.38225156984816006	-0.018499531679974795	1.197168337833944	-0.8027424136536878	-0.3520450385965762	0.1935278044105181	0.034037253957663535	0.3753235617429602	-1.1338483239962533	-0.09319339746262308	3.6207760801129183	-1.253981090250313	-0.7560296532113534
-0.5812179196417665	0.3389548718180572	3.7747772969498135	0.8592163944636055	0.06308884346457513	-0.07321304077438501	-1.554838103901757	-0.11468272980400981	-0.30983385706098504	-0.2556674329890188	0.34132079674704163	-0.08626166255547094	0.3084192351442165	-0.382461626248115	-1.278797296038237	0.10818315930836267	-0.20298353996635207	2.853747182410434	-1.439382280503564	0.428179654090156	0.8596527289704602	-0.31550637756795735	1.5321048693752093	0.5874058854490098	2.3390815773089657	0.7926448477268899	-0.08779734833583187	-0.21340599342503425	1.2423108673210823	2.3452012454579085	-0.5942843047440268	-0.5361557064414427	0.7561739654088979	1.020136223396682	-1.8489864067059885	-0.6256028205267734	-0.2973403834387301	-0.43259259279656037	-0.022554026040942577	1.1321368738098034	-0.8151120889195103	-0.3534851990004255	0.32360678964775147	0.11696253168462847	0.3644228896220511	-1.2212666713480789	-0.18097182363420328	3.3976962415605727	-1.2605628678910956	-0.7837756173528407
-0.5950045080832961	0.40457783329894353	3.6824462591089206	0.7781240681777495	0.04157914687210692	-0.04946700735708478	-1.602287202135838	-0.05401566096241146	-0.30985024091318436	-0.2805399206567565	0.34666961526061446	-0.12178272584268131	0.3690950118532782	-0.28601658347709885	-1.1993000276880157	0.1469771565823343	-0.20280709894710647	2.878547371829109	-1.4184501135790732	0.3910942003984531	0.8974865376700866	-0.3448902375746744	1.4980638936878425	0.6547188850873602	2.3263672380323706	0.7790629726222933	-0.0932807632237235	-0.21348755073867362	1.2694010858098288	2.428206237379702	-0.46559581532987726	-0.5333355562007257	0.7275692988559299	1.0829765123077757	-1.8562203185418666	-0.6606829463009338	-0.2907574977216608	-0.4924143617189404	-0.03061140648101033	1.070793644835134	-0.8252936885073208	-0.3570759687248931	0.42996179575452	0.1951624476519932	0.36016640637857694	-1.2836658383398087	-0.27208810884318485	3.2570596504969407	-1.2596883659667957	-0.8043610891156515
-0.6239426571563669	0.46360343745918636	3.6069605404746574	0.6870531741590764	-0.005269617290908949	-0.02476572441862569	-1.6398937932790534	-0.0012080498577143662	-0.3098654841823458	-0.3150060927626049	0.3511174521929146	-0.167888410817726	0.4806478221023971	-0.16835996703999928	-1.1074123941602232	0.16821328534467414	-0.21741150179326968	2.8762821009209487	-1.3841397854222612	0.34222336443683515	0.9249522533133927	-0.3712347388101957	1.4641426267552669	0.7251000980080172	2.342112376164555	0.7593852246330448	-0.10062595714418303	-0.213546828020614	1.3023756177564925	2.535309751590866	-0.3273430894528725	-0.554838791084702	0.6981083180517057	1.1296567414754095	-1.872464330258707	-0.6957244741526183	-0.29748944575284664	-0.5482669346011583	-0.04004943323928335	0.9955245607443028	-0.8320759327145717	-0.3559836676790153	0.5343716579352603	0.250056932001924	0.36723675954433543	-1.3252992754326716	-0.3659616252723811	3.153847780600875	-1.2842616782628817	-0.7959597803072076
-0.6986307288062552	0.5113722939040427	3.530432256144409	0.5964276499522365	-0.020909593513307442	0.022308444823509403	-1.658440040591358	0.03520471320571415	-0.3098776385696425	-0.35331687757638536	0.3414587182676939	-0.23102960848417498	0.6051990862774115	-0.035641630690876766	-1.00209287263086	0.16633379607473153	-0.2236435177093238	2.8509703136487428	-1.3877611997631716	0.31211335199157597	0.9441692263045832	-0.4009892038917588	1.4153136878117523	0.814294689929496	2.3581733663414846	0.730412669599426	-0.1068800733273848	-0.21360432496188292	1.3337474042536512	2.5961486236794924	-0.2333097669586611	-0.4496619723596444	0.6696693577327583	1.142706379430305	-1.884152793523123	-0.7257141622904525	-0.3081127599701551	-0.6076420589580434	-0.03145191273502581	0.9195673244988616	-0.8439127502972177	-0.35528681587070116	0.6164150121413159	0.27682013479982104	0.3884708727511802	-1.3241272335443734	-0.43926120843643146	3.0430090314869664	-1.2673719009661535	-0.7620248352310398
-0.739546112368204	0.5247806333590692	3.4586611421276707	0.5420712160628907	-0.0593204094402211	0.07063599662611524	-1.6648533228597864	0.06362484162001829	-0.3098956694048177	-0.38735397008214145	0.33670544593716756	-0.3049004993347034	0.6714469010369128	0.08908654302261743	-0.8971482851429367	0.17664604970178371	-0.22193122089807965	2.77648272101557	-1.392030695357919	0.2761207763071154	0.9373701370888622	-0.43061174199122876	1.359289116782775	0.8921338812211372	2.41360453721057	0.6893560734620559	-0.11538127106889748	-0.21368727667745868	1.3044413583443624	2.6353463174778637	-0.24253531693030211	-0.3341310952362413	0.6441982258327066	1.1247224672849307	-1.8985167067953046	-0.758334792539391	-0.3255876919637851	-0.6510039855431428	-0.015606473217519031	0.8312559118752322	-0.8593149061234154	-0.3648206550823361	0.6741636563643595	0.2803576577196959	0.42203191424428665	-1.2876668655068886	-0.4945575169481578	2.898904388542592	-1.276248287274534	-0.7127986523880354
-0.7496487097366603	0.5387991386883387	3.3823268427052264	0.5040830744033122	-0.08297044605713463	0.1856633915884639	-1.6510078994403838	0.0698109409957138	-0.3099107912010968	-0.4033771557722406	0.34914956045763057	-0.3972915258509357	0.6508439397277564	0.20392383103846007	-0.8092565519154858	0.19355620316123906	-0.21342259469994537	2.7206271354329856	-1.420528506484809	0.2751185868126819	0.9438791476179743	-0.4661451489624355	1.2791113384549064	0.9715803652502573	2.502845684607073	0.6468935090679883	-0.12209475902493513	-0.2137563121295381	1.2623961240012922	2.6519344702338783	-0.3445924712147041	-0.18704629633213946	0.6068786020737333	1.100911580542671	-1.9165301086806195	-0.7770000297479551	-0.3341587750254772	-0.6822063988710597	-0.004476413536672982	0.735140376236388	-0.8728721492542153	-0.36627441259464033	0.7075434697144498	0.29719598109279743	0.520202184380555	-1.2308381680497713	-0.5034702579143268	2.6904262768734197	-1.2436481596184552	-0.6555310730072905
-0.7355051820450607	0.5357327325077889	3.291420562102078	0.46874964134862684	-0.05936725189866863	0.22753937656632992	-1.634139645932526	0.11235990721853117	-0.3099256306123638	-0.40043680787143526	0.3500505420389032	-0.49894073073569584	0.578973627657271	0.27210588092715005	-0.7341603288021619	0.21987430291046275	-0.1869556973362327	2.677352286069877	-1.4514397771014127	0.29362054670991594	0.9771323770571179	-0.5042548140650565	1.1922613261738388	1.0317582457559575	2.5925355835425576	0.6186268419649757	-0.13184293025012073	-0.2138416244155959	1.2340952050623235	2.6328080707233137	-0.48211381430337263	-0.18202259568974363	0.5881815807105595	1.0671323791342204	-1.9342667398754763	-0.7976615874120279	-0.33233958495249344	-0.7091194842165507	-0.010473355783256815	0.6541858962688261	-0.8836557660514487	-0.3598611097734075	0.7044769826105968	0.30880580607114716	0.7107542675189543	-1.1897009990135452	-0.4771698741378129	2.410026250042562	-1.1877164740434485	-0.5870722355028951
-0.697207099527066	0.5210946262083362	3.208001273472474	0.4384880949374164	-0.018017972520685807	0.2303386158701847	-1.6083019878011566	0.15661071691208756	-0.3099539416029157	-0.38016223903796137	0.3481106573557056	-0.5927375187090035	0.47317168901434553	0.3359102263551409	-0.695458891960822	0.238447384376215	-0.15810200711302072	2.6557447485481513	-1.4760729902789111	0.34883974238758564	0.9988349987940209	-0.5478361505619394	1.095432671705037	1.115314356706003	2.6658244767119608	0.601867151262534	-0.14170016497687296	-0.21391445581304155	1.188461530992636	2.58708875022712	-0.7024524435260482	-0.2211761378666895	0.5826071039277588	1.0208584897324828	-1.9502582590326	-0.8095084567338817	-0.32604432651759235	-0.7264506134894767	-0.046873824944392836	0.596814195265321	-0.8941199317036382	-0.3514694276719852	0.6853707349234687	0.287330565969044	0.9550390586848693	-1.149757318194772	-0.4631397295867005	2.1915474863151045	-1.1176623494979518	-0.5029509220503432
-0.6654972943661126	0.4858511693800134	3.1358322840278143	0.42797965132590565	-0.013560732436108652	0.30188692263757655	-1.5800022668732756	0.17822811295192945	-0.31001437309981456	-0.3518519090977342	0.34141538660220155	-0.6981282959575764	0.3969069689887791	0.40409382532538096	-0.6721605331513704	0.25311383189505093	-0.1228465602463791	2.6326129658751833	-1.4936698051928714	0.4221197418561896	1.0207980993515522	-0.5863337963781905	0.9915202298267822	1.168490183708736	2.7162805463844424	0.6017436076755767	-0.1526153811146222	-0.2139532994893542	1.1084406895148309	2.470218235426367	-0.9327052477456903	-0.2821362864292344	0.599368239886297	0.9784495046513835	-1.960312318535466	-0.8325612903392653	-0.3054128425623569	-0.737336199636208	-0.08509759374116962	0.5402978000943596	-0.9120335663258201	-0.3400059321521242	0.6409130251367381	0.24777205566078866	1.2141846003778485	-1.1078548369026646	-0.3815097661461825	2.0199431764002895	-1.0735613708769045	-0.4327806136083378
-0.6218319795641248	0.430582869652089	3.080982432245441	0.43578009421828695	-0.050992360818168714	0.36990385733711173	-1.5565642045033357	0.1864289708293104	-0.31009409677790256	-0.310722733149899	0.3285765311778026	-0.7707294667823593	0.39809498775542623	0.46389302040548175	-0.6653575888602513	0.2500905054053075	-0.09507831730612101	2.6093106505843724	-1.5115502322245313	0.5097266183339676	1.0362048295944029	-0.6169296636045126	0.9147545879037386	1.2197407611535913	2.7477647817627093	0.6004770219272413	-0.16499627905187572	-0.21397136723766802	1.0688186753065405	2.371293928032056	-1.2053321203129392	-0.2458751779554862	0.6250467526420989	0.9258238284231493	-1.9743499337304757	-0.8790439605137521	-0.2887693003770381	-0.7539621585483403	-0.12561558525006494	0.4885094660992362	-0.9329395031169383	-0.34735856854911706	0.587487746536979	0.1641756031619769	1.463571397030583	-1.044896993036458	-0.28191499782316193	1.9034534871646251	-0.9692098945459314	-0.36551728889124346
-0.568005301680264	0.36864520323922306	3.021680007728195	0.45598617998899665	-0.115548114764228	0.4262052104176652	-1.5472099455027664	0.17831105842778808	-0.31020208030961405	-0.2783461861328879	0.31398644234558104	-0.8245254290115508	0.35959902424754164	0.5196103856009605	-0.6650475063590607	0.24732967741695266	-0.10348122778808282	2.5844076141745234	-1.5050106145818452	0.5916020309117048	1.0559686601095828	-0.6327099780467762	0.8562379776874215	1.2001794132448709	2.7387914769505164	0.6018740147951427	-0.1746634822726508	-0.21397971514537462	1.04509494995549	2.2785429331823885	-1.309304372298492	-0.23308867152427365	0.6460477852351878	0.8741220295654575	-2.0101388118198344	-0.9230204586056043	-0.2808144115293341	-0.7735573137222236	-0.17976814543158154	0.42575519958356833	-0.9572862910043642	-0.3483307618036432	0.512054916843822	0.10007817960287166	1.7003984229304063	-0.9552192749081968	-0.18076341683312774	1.8169156705207983	-0.8653445722452432	-0.30500798220514336
-0.4923340720412147	0.2966365510239731	2.952483527445248	0.4774758443968872	-0.16589835269619116	0.46506758370423035	-1.5346626875940357	0.16453566289567967	-0.310303118045578	-0.24686200570185726	0.31080526397651276	-0.8357356208459983	0.28465737571537425	0.5603721429706011	-0.680918591909996	0.23389828534715024	-0.10989415158462919	2.5485764256768793	-1.5080819561761154	0.6778088390293217	1.0684857034360868	-0.6460315042064966	0.822287002012781	1.16249242553716	2.6865740574875288	0.5989417024790716	-0.1852132798587337	-0.21399742471082134	1.0303391402608946	2.169692290000758	-1.4525507548133967	-0.3418479024580249	0.6831024774703078	0.8265730023305865	-2.037350711880669	-0.9618517638687804	-0.25764886823412025	-0.799117264054023	-0.22433204655823258	0.38353695635689383	-0.9834595490468553	-0.3444317909541976	0.44842636830872873	0.040387710127131035	1.9287994277622282	-0.8459287815364196	-0.07834187133964463	1.7176566237901678	-0.760492558628651	-0.2449265432534457
-0.41034927574610636	0.2433811311035075	2.8673480914823473	0.4952221184376257	-0.19074647526954927	0.5332623205878855	-1.5221886668988491	0.15932299099573452	-0.31039130926700287	-0.220787054059511	0.29143231045684337	-0.8481819159867594	0.20668965564642527	0.5940011543426165	-0.7044277182252567	0.21980080333007407	-0.11012717284633333	2.523985446377002	-1.5047306777831655	0.7705842476408293	1.06590015514269	-0.6441983878542288	0.7967811731633987	1.1308557219074786	2.602669601470003	0.5831027810742943	-0.191712663803489	-0.2139370398375798	1.0110516178367666	2.050538588277481	-1.6479075983950948	-0.407370670788658	0.7326029978091422	0.7868722562007064	-2.0512999546797777	-1.001414634406794	-0.2252320138522324	-0.83976852017267	-0.27191039042345383	0.3645910638352566	-1.0093996406865724	-0.34705829907073793	0.36899948151759737	0.012012755743733134	2.1532164222417713	-0.7421342317054428	0.019172987866656544	1.6196988052447652	-0.6167645236119648	-0.21034098753408367
-0.3205115987009829	0.19292238221231695	2.762843056108286	0.5075310741944109	-0.22925548019590095	0.5941878837508685	-1.5168954831905137	0.16593800013778717	-0.31045421507974835	-0.20152903949523301	0.26477963713446895	-0.8631825070922596	0.09876471782087802	0.6069375343678456	-0.7394657119347813	0.1988645791055707	-0.13481849286447325	2.515474638098846	-1.504124250144887	0.8505271690530503	1.0592246453674379	-0.6337781420561663	0.7838543752189736	1.1222057556327087	2.503278902438937	0.5699548924161887	-0.19714410702632063	-0.21384699319347816	1.0069046731691755	1.9731115634328398	-1.8231255355988893	-0.3917552524849128	0.7757997354849057	0.7617935062502779	-2.0701417263860087	-1.0279870599663363	-0.18279754212095978	-0.8798169161388755	-0.3205896776943208	0.33477149893998637	-1.0304847335837772	-0.3487420743344044	0.29632712553982177	-0.0030507298640982303	2.3618535916394214	-0.6693078594787527	0.108054560680958	1.5568921021925215	-0.509676393232799	-0.20663867319698936
-0.24355501843926883	0.14495212919410122	2.6760632885013615	0.5162237793422938	-0.26565369187928944	0.673722275553659	-1.5255970693762595	0.1857486460195476	-0.3105046166238568	-0.18366014224979782	0.23394942135417618	-0.887979207059338	0.07402929148270339	0.6138053874203966	-0.7753786698676651	0.1536885870165881	-0.16947016898593265	2.5232989207350642	-1.5423560824405818	0.9112372067877219	1.0711149115318048	-0.6146272244789561	0.7744830146705108	1.1281649948062185	2.3869875300628056	0.5543313803425163	-0.19666929774408543	-0.2137140914892941	1.0801952572230928	1.9144848567638717	-1.9511242747834239	-0.3954329474396031	0.8040948191335955	0.7484715894752678	-2.0732095109865645	-1.047765353543979	-0.13516583435313625	-0.930509974212789	-0.3609274894183589	0.30965937236418584	-1.0523536344451103	-0.35945682241534815	0.2393916933664188	0.0007979369960188658	2.54345754207786	-0.625028695989734	0.20075203429699023	1.482649332693205	-0.3724451787620565	-0.19889678407333067
-0.18801837778164052	0.11470962035438195	2.6050590339712194	0.5185206694658848	-0.2681453503420907	0.7374016905777122	-1.5573075622208126	0.20962963698865086	-0.3104932636420695	-0.18930436090612365	0.19665332843001598	-0.9057203323297818	0.063207264191771	0.6088514246230451	-0.7820706046233581	0.10892734255979959	-0.2005349555262729	2.5161831395935983	-1.5803772815906947	0.9491989884643697	1.0692086801626606	-0.5965218840851008	0.7842737927540097	1.143568391960076	2.2714849248148097	0.5397796352839004	-0.1960354936642963	-0.21358547872755912	1.1499674420723067	1.870408294507849	-1.9800206461484333	-0.29789824302509915	0.8363122784893718	0.7307526815250438	-2.072567597209747	-1.0714519111788539	-0.08530029134277993	-0.9825693686176011	-0.3876632746359051	0.30033784128565133	-1.0769085595734307	-0.39584030514670954	0.1696799375068659	-0.008151393926812349	2.643919021606606	-0.5842206208743852	0.2786850875151055	1.4076864935663338	-0.2663280140062967	-0.2151029037310807
-0.17102411555600777	0.08913054119859207	2.5278860593729067	0.5277143204875905	-0.2641078907505235	0.7902258034029046	-1.5865434988618374	0.22065665781549507	-0.3105014846743338	-0.2031189392959214	0.16545326103169813	-0.9077042305061692	0.01492368823411978	0.6217351358755694	-0.7850787592649077	0.06103842845896558	-0.24753452508742568	2.5045834054437797	-1.5940335419621858	0.9515531701325438	1.0586578079339115	-0.5679799286875025	0.7961284546244987	1.1977611205117495	2.1562299958969824	0.5214466117219174	-0.1935052050289381	-0.21346367804883867	1.1985291738048534	1.8614595851469162	-2.023121596467217	-0.2743327390524742	0.8580575007562061	0.7155455976519864	-2.0733425551430305	-1.090597378353109	-0.05569987491000664	-1.032974197932501	-0.40323283444625957	0.3071878858404524	-1.0947010003591422	-0.44119414025348674	0.11200435530390726	-0.02153772649479854	2.657180393587409	-0.522917361302455	0.3406664716132129	1.3431684439320668	-0.18139383648768984	-0.2253314594523257
-0.1886770751682576	0.04838418927764953	2.4660073501864836	0.5492504251664585	-0.2606415488254117	0.7286008988623351	-1.6293691748855672	0.24034610875325485	-0.31051655827585245	-0.21928564727859906	0.13025336384747477	-0.9244958212261096	-0.033883773575656945	0.6223679356888021	-0.7895680451221438	0.025078758753737697	-0.3150444325397849	2.495626047836425	-1.609053835732584	0.916594102364218	1.020545020497419	-0.5396941187888842	0.810757388731945	1.2450211297569742	2.054957129353376	0.4992816251080721	-0.18790163935093368	-0.21335595091686627	1.2709783619786383	1.84030999917214	-2.0056359218045388	-0.29794752720406315	0.8663467814688289	0.7131023628959174	-2.0652171503463066	-1.1202971332593203	-0.032562674449167	-1.0912767152663378	-0.3847827439091832	0.30750374116693746	-1.1070950461246896	-0.4996666922160361	0.040688411612055615	-0.018711177682859684	2.629525822265521	-0.4182657089268152	0.4543902737455059	1.2447456985405259	-0.10581452823823716	-0.23180358815241958
-0.2635346006313258	0.019011222440188373	2.4119763623553516	0.5674184682255826	-0.2656672041269185	0.5965234091289586	-1.669772924977855	0.2649044161469861	-0.3104693199960295	-0.22313472181946103	0.10428432681348306	-0.9308647330963209	-0.09889904669155988	0.6020563784033508	-0.8499052271288019	-0.012178966040856967	-0.3925794655835412	2.515497492985774	-1.6243459193445016	0.8730652544103663	0.9909910343091883	-0.5125969981530615	0.8260731190530131	1.3272598909731648	1.9831663759371914	0.4677822341463445	-0.18215560201511144	-0.21325130072110995	1.3843948881517574	1.825222561650568	-1.966978403225968	-0.2509030403729945	0.8561255843631634	0.7291262832293195	-2.0575112716488038	-1.135239017388096	-0.02459833799000506	-1.1529224661827835	-0.3664256880311022	0.30006865873936867	-1.111554188912209	-0.584319683343856	-0.024110188114252196	-0.009777431787446642	2.591715542980519	-0.3047363485976339	0.5275140281117532	1.1713637996851758	-0.020023204590100114	-0.22697245805721056
-0.3244461858939318	0.004882344290486998	2.352489033074922	0.5635662096822049	-0.22649249580070796	0.4666619175676968	-1.7109844384548254	0.2896922203495699	-0.3103967505974393	-0.22446806622668003	0.08357892457992566	-0.9627562141447573	-0.1858255116510345	0.5695891781939413	-0.926245953071404	-0.045051653369754606	-0.4732435349306273	2.5578616630082323	-1.6525301032483628	0.865438977815225	0.9692188528872311	-0.4964022183113846	0.8413224415977003	1.4263951857773323	1.9063288936749114	0.4418079869346501	-0.17640128386065634	-0.21315532092981146	1.4497081296448555	1.8274032305776522	-1.9230031691740503	-0.2423013083378131	0.8199837647945042	0.7410712174216876	-2.060544095741091	-1.13612317910063	-0.024522757098340387	-1.21488944915126	-0.3350146516602819	0.2798680282197358	-1.108492068554871	-0.6519686971841503	-0.08572053070323218	0.0041109037904824034	2.5621573939256246	-0.2096368912274472	0.5705262344179625	1.1383152497055462	0.0006004657913028629	-0.2059855456847694
-0.41929154899123766	0.0019378822744467055	2.2864813344891965	0.5355962241831618	-0.17287895998467256	0.4136939390408335	-1.7402895914427687	0.31924616614423795	-0.31029826640288233	-0.2116298856097092	0.06279758624476775	-0.9960940014055553	-0.25485155393228914	0.5434670160139101	-0.9998618423240442	-0.0725516526214806	-0.5524871424012554	2.60483021371247	-1.699164388631964	0.8373709264648742	0.9459955380355801	-0.4942208234518202	0.8460470053725757	1.5394323371562058	1.844742059868206	0.4222991874403858	-0.17330316436211146	-0.2130601553106389	1.474842671223025	1.8433441612901713	-1.9514100766730198	-0.26582628976329004	0.773636624166553	0.7530119946855043	-2.069860100069402	-1.134836880893461	-0.00854054771508727	-1.2727860259809893	-0.2849006142244548	0.24601061658887446	-1.0935522935612936	-0.7253295163586412	-0.11747815543346649	0.007457148329204644	2.524509588403302	-0.1284282212506867	0.5869538658552822	1.17536859638016	0.017247645514733068	-0.18252329262535857
-0.5076978844361877	-0.0050289569636268	2.226395541131499	0.483746803610682	-0.1341987999216861	0.38403949115939534	-1.7633858083483112	0.35883221682475164	-0.3102005155338057	-0.18606507019901494	0.03776757810809067	-1.0273064562125447	-0.3733155019609492	0.5190527162429097	-1.1043018812850307	-0.08109007262539918	-0.6259052183292813	2.632435400984439	-1.746355301081124	0.8370509967416512	0.9377253354806282	-0.4864195377338203	0.8321258383555028	1.6722241317795485	1.8040765405991024	0.4160143034269702	-0.1697813795495034	-0.2129501680579923	1.4678522632891717	1.869102116433427	-1.935417548102836	-0.24989873832610607	0.7115860891696799	0.7504814644298564	-2.084449314394869	-1.1314339803328346	-0.0017036262232561737	-1.3218707235752143	-0.23305625191842516	0.1834962264551765	-1.0663930182731722	-0.8189077854473489	-0.14561232751543252	-0.003867980871503615	2.4706111132260262	-0.0909700627492845	0.5918440320911597	1.249460170157155	0.026602514783887265	-0.15522155586694203
-0.5802486655552256	-0.014891925603632155	2.162642194814765	0.4281555153028858	-0.11668242291186341	0.42024503344882475	-1.7819225061023793	0.40231025833104683	-0.310125830677082	-0.15605998738424678	0.029142991370289577	-1.0584490008395449	-0.5017261575196813	0.48100185158601627	-1.2182213194974119	-0.08237631528220345	-0.6926443688735182	2.6329874344071493	-1.8116681090215494	0.8012480661461373	0.9448270833259999	-0.4802862381198819	0.8030392323007497	1.8079636802730643	1.767623244910333	0.42489043498220747	-0.16844008711812897	-0.2129066547873276	1.4374055574515745	1.8732979433070074	-1.8297327351882877	-0.1776196566614987	0.6380254205522149	0.7568426043455936	-2.0999776068174354	-1.135784774059386	8.82707499598779e-05	-1.3586044888127586	-0.17877312378200916	0.11518496847900876	-1.0349438763712966	-0.9240390416913984	-0.18052644328730558	-0.04524288901814431	2.3923371824641686	-0.06549611297946571	0.6033087166469937	1.3859965222260873	0.01849227654295799	-0.12287853044965402
-0.6673044758339801	-0.041247886998720694	2.1217955769727683	0.40560914440127827	-0.1134232687837308	0.49662585367711437	-1.7946662838674545	0.4335132289488734	-0.310077691707388	-0.1292986571095172	0.028405877465470138	-1.0832853795574278	-0.6011644413599753	0.4343373189695628	-1.3072491064142244	-0.08092010484575006	-0.7391540726512803	2.6587809323730585	-1.861177677331412	0.7612679326463251	0.9489274047609486	-0.45300540959400504	0.7799301999067924	1.9126814284151148	1.732548134236477	0.4396116564998544	-0.1679880106271663	-0.2128914445717025	1.3787407078372702	1.8188923842213367	-1.7184680342008807	-0.22887410758006888	0.5865523014515066	0.7661458104435647	-2.1071862693973427	-1.1489592323891973	-0.0020794312123664413	-1.4084856658784575	-0.1348747398994818	0.06792248312596334	-1.0115449033245265	-1.028273002086661	-0.2090555738256726	-0.08473006071875315	2.305492760721008	-0.014311231502669736	0.6087811280477381	1.5029057795911933	-0.018248310881899786	-0.07388050178384722
-0.7912736268291799	-0.07153543507000341	2.0738565407143774	0.3725939183158785	-0.12722738096159256	0.5601339206946913	-1.7966903594064938	0.45116170545734474	-0.3100341778334642	-0.09922590316197885	0.026079178402512115	-1.11216686521001	-0.7805779224271107	0.3735784678691495	-1.3765724793053842	-0.08481230137508992	-0.7832092361739678	2.664827808033608	-1.8893822592558336	0.7919098764386299	0.9544951395518808	-0.4182384412973744	0.7594608766239682	1.997114371830225	1.719894203820899	0.4577488054004649	-0.17015721168294656	-0.2129029262490691	1.3079188247765188	1.746275676644625	-1.57172564195773	-0.3433130663384254	0.5606961754269042	0.7790250143278535	-2.108673062123981	-1.1531376819037624	0.0008619251549160309	-1.4452557347383204	-0.08594489791393808	0.0521980978517748	-0.9935581572031701	-1.1304225257557856	-0.2228378238753102	-0.14042844397492082	2.2064232861319684	0.05066256730406813	0.5994444109396919	1.4999546280861356	-0.0699566891374042	-0.009137569709285897
-0.8248519861531589	-0.08495018326944216	2.0302404787630923	0.35555642939448473	-0.16666638885142787	0.5412335901626028	-1.8002562936942148	0.46723163930867206	-0.3100533871133549	-0.0690921708310652	0.03457345308286926	-1.1385973219959298	-0.9540601251906464	0.31095839528624153	-1.429430028408325	-0.10943269206658265	-0.8295357241929266	2.649785776298862	-1.9059076947859286	0.8610937154418602	0.9741339106332931	-0.3796906242643743	0.7375725240142722	2.071520469876062	1.735162974934779	0.46836985813046184	-0.17034794769371672	-0.2129199313441536	1.256357175624864	1.678562540656996	-1.4754677905826872	-0.5376353270143395	0.5447645628913673	0.7985043815195837	-2.102798725609653	-1.1161842104503543	-0.004249232643905638	-1.475448247299921	-0.01722283063045214	0.04638787942334031	-0.9858030689933835	-1.2215507998575452	-0.21221206486731128	-0.20795363660902896	2.1009185331860194	0.11645668820096891	0.5674625158123525	1.4988801934843905	-0.11799426885496514	0.07636550483848321
-0.832723224399602	-0.08673653176399823	2.0101865666346144	0.37458475944056885	-0.2512271154939817	0.608909910841974	-1.7880365210119311	0.4623082021509698	-0.3100436555579111	-0.06361080907668078	0.03996903808907707	-1.160887568809507	-1.0486984718716292	0.2370013693786252	-1.4375373568894523	-0.14462192867023496	-0.8711705933967643	2.6271743818205513	-1.9289912280752948	0.9910536017762708	0.9688984343379922	-0.3617221316936911	0.7232319394621631	2.121499220039323	1.7686924817503318	0.46690422993647307	-0.16826372993469202	-0.21295629946138858	1.219138369973664	1.5994297645870337	-1.4502699657180782	-0.5948925909307233	0.5393796064121472	0.8115384309924112	-2.0940644252939205	-1.0496360063449142	-0.0016028517010366465	-1.4660665112049918	0.042786351175169865	0.020764523092300913	-0.9921571828000602	-1.316694866632226	-0.19344465553420007	-0.2771459633367849	1.9657754920995305	0.1755445419712302	0.5119043125012703	1.4726656901536805	-0.15978539255776075	0.1625052214063529
-0.8055507623350173	-0.0479990541852568	1.9885749969698545	0.37754856230803324	-0.3801917902951978	0.7702973515200746	-1.75279376863765	0.449163707958553	-0.3100216257407956	-0.08806016625489954	0.03976146884267008	-1.1687784441927216	-1.1069163631586012	0.16772256975243532	-1.418057353999661	-0.1839002356792685	-0.9040509356908354	2.5849587685631215	-1.9570420628293703	1.1065000496725437	0.9516439324613091	-0.3582553833574722	0.713045336079974	2.1611618821751057	1.8131128432234989	0.45941664382438796	-0.16747170100794245	-0.2130048629783084	1.179424484431435	1.5448519011596304	-1.4351145891394672	-0.5795027846462354	0.523255496814335	0.824412438716011	-2.0867644769424234	-0.9240624229872383	0.004529697869864209	-1.4483899474651558	0.12561512804341998	-0.008341925138018482	-1.0055899387836162	-1.4135624802128033	-0.17998959627016012	-0.34724175781469574	1.8035278753337345	0.2151376825399717	0.43750054297098995	1.4592810888351928	-0.1964196397815167	0.23829079048858545
-0.7430168740596927	-0.009880910545681293	1.9621426959792398	0.39528493924184216	-0.44597022248838647	0.9634386487375766	-1.723397858945863	0.43008152104871167	-0.31003379117108165	-0.14756688840217866	0.041161610073016136	-1.165043051951802	-1.1850221041460987	0.10170845949316806	-1.3128623970407762	-0.22618940049922961	-0.9124560796034205	2.519010113299708	-1.9834228289454994	1.1908343919934983	0.9301115099537938	-0.3724359204803038	0.7163438802357265	2.192482029675227	1.8445012874078675	0.4468384283728074	-0.16395810846964903	-0.21309200582994142	1.1423630425502491	1.483043431162331	-1.4552805004203246	-0.6535155742063982	0.5042201172128318	0.8195706561858002	-2.078617707390647	-0.7870860259414044	0.009606214426672874	-1.4420434142180114	0.19346496545204403	-0.03645152961629716	-1.018603785636764	-1.50347256670624	-0.1715842873508282	-0.41222018998623017	1.6266115125077156	0.25516832822346674	0.3515801027094406	1.42195747980693	-0.21581306239002873	0.308888840821542
-0.7022208685366443	0.033651144550557566	1.940891855696226	0.4319773212095571	-0.4782203543129511	1.219967540541954	-1.6936070427104535	0.4044857505527899	-0.31006594259779874	-0.21642858692581862	0.04332512842494953	-1.1639655061933458	-1.2673993699482922	0.02704350331713721	-1.217335537824511	-0.2563248847048974	-0.9116654451627504	2.4229940962149428	-1.9911561289505215	1.2443464927775245	0.8981924944737214	-0.3928200345301301	0.7170953366526662	2.225444487183796	1.8787790011163008	0.42274373316781333	-0.15778849436408188	-0.21317953726372557	1.148993242085689	1.4454001819092648	-1.489773637922539	-0.6981626595318632	0.4920937945423788	0.8224753100110714	-2.0546124628382123	-0.6267795096103713	0.015293676524437416	-1.420791493734681	0.2503446190487568	-0.06707256383485441	-1.0320151351002915	-1.5948995239570594	-0.15947081619472386	-0.48381075557598496	1.4549491998721042	0.29076065608841994	0.26873262304024526	1.3385494146151529	-0.22425603327101498	0.350412146010789
-0.6476361020872822	0.07985736396621916	1.9238839193541186	0.47715913697513884	-0.486782615227241	1.4255101965730081	-1.6571440291163788	0.380769790996794	-0.310093859432511	-0.30369385900766044	0.027592299024105076	-1.1560267643805895	-1.323834416832549	-0.0657340888839197	-1.1410015539614349	-0.2943865111599947	-0.8943347680023367	2.326025206152124	-1.982047157036363	1.3453806848288479	0.8640039092695938	-0.3828386402011511	0.7430223306101474	2.2396341857258673	1.8965443841576353	0.3973164567086305	-0.14948952414594713	-0.2132467884100095	1.182218828370641	1.3971506431762357	-1.4619113292998078	-0.6551989027190126	0.4867395979030068	0.8190562362775677	-2.018700251844684	-0.50494157681011	-0.0016353934738366383	-1.391605581610095	0.300014046644277	-0.10418632448629221	-1.0521006423114785	-1.688444344158968	-0.15293335370191036	-0.5605306505467409	1.2947950794943373	0.3217270107547286	0.22073436488569068	1.2153041115115224	-0.2277060967837678	0.3690243924572965
-0.6192352085013828	0.1382925963714187	1.8976398249974586	0.5571894275558543	-0.5173229973184734	1.675329135837655	-1.6350853394027172	0.3569738943500742	-0.3101226903112236	-0.39775896447467274	0.012053510935074903	-1.1448882147350947	-1.36913834377312	-0.1578664886193427	-1.0011658632745508	-0.3373785157174239	-0.8649197422157865	2.2510181043584074	-1.9549277743078743	1.3981922166105152	0.8333125482310624	-0.3870757611769176	0.7815930156759042	2.2262239716355667	1.8882882188240857	0.37583518353542467	-0.13823561829138428	-0.21331911623670852	1.2030372364880253	1.348459535968875	-1.5283096344378169	-0.6180484886159587	0.4823657471271818	0.8247626599464638	-1.972375636138538	-0.43128309680890764	-0.01862534807928511	-1.3612744552178235	0.34969974532286185	-0.13826787400347365	-1.079238181748494	-1.7642271256151425	-0.15481708317627313	-0.6302023931268457	1.1743855544140038	0.37788529596247333	0.2037949584324262	1.0803836637248985	-0.23266544322288882	0.36125104247081397
-0.6441166767366238	0.2153046087554606	1.876132264261989	0.6643545400739359	-0.5573832082726426	1.8340665119951818	-1.602775737430894	0.33646573288635223	-0.310131131098975	-0.508337090523605	-0.018315925426201887	-1.1173371481496674	-1.3555415023810007	-0.24345866605006963	-0.8422149153142758	-0.38506071224841437	-0.8207471746899977	2.2123889502803693	-1.90411716266668	1.4735026134490918	0.7963304756750251	-0.40155779195937946	0.8348520523332376	2.1972429778361766	1.868442182012584	0.35229801836387864	-0.12771803543813265	-0.21341962155618738	1.2160420331347788	1.3138739168086986	-1.622242813750241	-0.5526571447625629	0.47955568691912004	0.8319447932510974	-1.9287080190607937	-0.3660840247379231	-0.029599273655149118	-1.3537134007876586	0.39315531617180105	-0.1908647932927448	-1.1113525724266462	-1.8300205873882898	-0.14655683942725475	-0.6963646380060223	1.096847146766975	0.4512703450636404	0.19034786772002094	0.8681417235431919	-0.23424664242592655	0.31319142842131287
-0.6776000984755263	0.3225370554151355	1.8593372985846197	0.7652859978581878	-0.5763302620614316	1.8891664511372532	-1.5653373764752618	0.3296268139364118	-0.3101585010690814	-0.5967520282237182	-0.04990327222703182	-1.0871964132528018	-1.3885264538617865	-0.3260967449646772	-0.7092116710536243	-0.42179475253273874	-0.7856852918107142	2.169993135029857	-1.854645572653356	1.5446142217634897	0.7798973700793008	-0.40995150421878146	0.8852974963597037	2.176612202472062	1.8566477833909036	0.31881929019060073	-0.11863021233944646	-0.21353347612643211	1.2302375186540648	1.2975402063064245	-1.726445732615192	-0.4331156306754682	0.46261792994467976	0.8307964417387808	-1.8940155413557425	-0.30905783834472905	-0.03749747683410457	-1.340136946150285	0.43454815290756016	-0.24857546893013746	-1.1376114565492523	-1.9021887135328108	-0.14546514460540655	-0.7614078222557585	1.0608767730647404	0.49956104442102467	0.18813903288822376	0.6644442316191645	-0.21085946925304108	0.2398338828883629
-0.6699355721563147	0.4453853869488156	1.8310031200298327	0.8741183922359529	-0.5491076772530419	1.8960838721763438	-1.556726977800498	0.3281032817503037	-0.3101899402229885	-0.6759904628646665	-0.07793631274410932	-1.0397207091874776	-1.4013535540752562	-0.40265932603963106	-0.601764894971094	-0.44767972975467113	-0.7466881041730671	2.153580689113574	-1.7916492570358364	1.5249057798979568	0.7657804539965507	-0.41835928247148485	0.9414776013912572	2.1547095998263517	1.8218928396804372	0.2840776720173152	-0.11264931312434161	-0.21367338816983023	1.2183870261931358	1.2824033625219895	-1.795130452869968	-0.41462092111624915	0.4334377567106823	0.827345151809004	-1.8606476784639732	-0.22310206024263773	-0.04522037433378233	-1.331212855718523	0.4529222984139888	-0.32297328292676886	-1.154316446117505	-1.9673536489676298	-0.16444221017006586	-0.8269376675402329	1.0689181265216428	0.5573803478217922	0.2113352643671229	0.6507137700858668	-0.18437318399754943	0.13725485874749374
-0.7576853826994322	0.5375126010496611	1.7997154180702661	0.9530318323654559	-0.4792480958676185	1.9610066532935633	-1.559601394829741	0.33194241095157423	-0.3102102138104124	-0.7445569367761113	-0.10534808286501633	-0.9934543095261386	-1.3791251144719687	-0.4814324464866364	-0.5249405377811351	-0.4622602090143023	-0.710211045203134	2.1697848039451717	-1.7246696306645837	1.4556554494763458	0.7486502715569857	-0.42903018126141046	0.9951918808314109	2.1348400999331036	1.7614762118100014	0.24827643000205013	-0.11181022096756547	-0.21381073081288288	1.2115075915537432	1.303074942903573	-1.9500204493751814	-0.37819553204595435	0.4102299536717142	0.8334360913689022	-1.8385924533727345	-0.16492152667957677	-0.04944870532857663	-1.3333415681181116	0.44826058320466283	-0.40900336261651676	-1.157505688270706	-2.027790189937254	-0.186883897904548	-0.8858076038760082	1.112353510941548	0.6052356866973385	0.18656673989341419	0.6856938454181503	-0.1920893210423305	0.021014521220958836
-0.8673831552734731	0.6085530878069767	1.7743884183202887	0.9708953490575144	-0.39763394002471125	1.9594586916554704	-1.587330583503872	0.34817694644670405	-0.3102396939380174	-0.7818615782641989	-0.10638629900151272	-0.9461953427643163	-1.3968268167093967	-0.5283456066918877	-0.4942639873433558	-0.4691166698705732	-0.683976424624251	2.185806079681349	-1.6656604665091739	1.3353242914384542	0.746359241930095	-0.43739892074126113	1.0393084890114885	2.1054571078629896	1.7036752876215968	0.21649510623931753	-0.11540244471021818	-0.21392867606937718	1.202874415015005	1.3146310677870632	-2.055077398296051	-0.2721677398307851	0.39267203863581956	0.9129897272136429	-1.835116796175713	-0.12123855232376397	-0.043248972742862775	-1.376426267041869	0.45190710261786793	-0.4884650842611865	-1.147963649635138	-2.076202581281726	-0.20238787034053402	-0.9513211219889015	1.1593907630327298	0.6379080968478946	0.15445545695166005	0.8199991156095796	-0.1550725751150623	-0.10273602763540102
-0.9570047787067925	0.6435572759428776	1.741912868350807	0.975515775361815	-0.2756505931651833	1.949087244580608	-1.6085960854743706	0.35576323421798217	-0.3102621631083501	-0.8135688503417245	-0.07665950822993282	-0.8936716198466357	-1.4599827402790235	-0.5461050521234815	-0.4477607374498115	-0.47586616258752834	-0.6600759623898435	2.215283609613148	-1.604570473936624	1.2498914916129755	0.7512565397565688	-0.4374950960302195	1.0853072333800409	2.071271847252182	1.6726303109612952	0.1864032674264279	-0.11901740124414346	-0.21404266941896158	1.2028944265926946	1.3002587859204222	-2.1559092051089177	-0.13073747905981817	0.3985938039330346	0.956982502072815	-1.8371299387768378	-0.11064566666933166	-0.03034668469494394	-1.4236154755071582	0.4357627942494677	-0.558101143676328	-1.1229884980520999	-2.1244360573407794	-0.21054010936420947	-1.0098505069219847	1.2033443070200969	0.6445425187718661	0.13980921845923097	0.8838131601617885	-0.1339810653818327	-0.2286702120586292
-0.9963864966352244	0.6488481395068272	1.7099557120923936	0.9480612007390302	-0.17559789445259472	1.9141982504308532	-1.6574140015898373	0.36100813881579985	-0.3102914635507434	-0.796217525716158	-0.060470005349595214	-0.8269795912398843	-1.5316237595332107	-0.5486006225007589	-0.40987219960434257	-0.48395505390781884	-0.6524123174442144	2.2308135052803846	-1.5514998473747954	1.207406366198952	0.7513209194650764	-0.419684329128167	1.1404623868103498	2.0232981860246086	1.670790429651467	0.16420607500572607	-0.12439748876238985	-0.21413178029380164	1.2167015055813686	1.2820050245276626	-2.1788926279313032	0.0444819052884612	0.4112241910758378	1.040111408241377	-1.8398529739208573	-0.11278237584752086	-0.007295562471833497	-1.4506407720489063	0.4271341290954177	-0.6250801651310945	-1.0807353208261943	-2.1696271803830465	-0.21664767069536417	-1.073270714655758	1.2416881150122732	0.6338225711439456	0.19437852918871362	0.9597720011094509	-0.1265914282331307	-0.3424136896680231
-1.012017524658673	0.6282370478110876	1.6797089248934274	0.90587668574129	-0.12191913952133637	1.8046979217235755	-1.677756714669675	0.36397870425173207	-0.31030016574182734	-0.7761972813596886	-0.052097851985033986	-0.759119952408565	-1.602373282381245	-0.5276485199943242	-0.33850981278035436	-0.5078319175941284	-0.6423626241159605	2.2526284948526833	-1.5172111423448835	1.1740835655090376	0.761973171234809	-0.38268888626498077	1.1998117155910197	1.9537090637732715	1.6926662041931355	0.15428879835014822	-0.13052970251787868	-0.21418958915815778	1.2057287936872798	1.2437151708093859	-2.180174235617326	0.08249972094128132	0.424631512238031	1.1301044426803923	-1.8518046121225165	-0.1716323679352774	0.021036774556344014	-1.4669972040680674	0.4252464838147249	-0.6969481060413729	-1.0313116180528248	-2.2164136974840227	-0.2183831583898444	-1.1285613824625027	1.2753465309834175	0.6103806610615238	0.30630592014765695	1.0334884205004364	-0.0979825580438342	-0.43733111280715964
-0.9993953880615587	0.6138222951554334	1.6581650435794757	0.8687526376482598	-0.09738540190948139	1.676069284273892	-1.6800320943728377	0.3651373622979231	-0.3103029310641055	-0.7524774338655087	-0.012482827991607626	-0.6924879142941014	-1.6869251196985289	-0.4892553083148495	-0.2289098238095571	-0.5285837366214061	-0.6387906240723304	2.2735143453679676	-1.4916832952626322	1.1390830610596918	0.7738419774963401	-0.3505975782930685	1.262475316685006	1.8897290079857534	1.7457897565713765	0.13468602125554896	-0.13561772852725273	-0.2142162440433256	1.2079846442632012	1.2231281986529543	-2.1648489531909627	0.079786900690308	0.4433692159700362	1.1990143668925586	-1.8590579464629884	-0.2519227788813693	0.04851357788026204	-1.4735351564147094	0.42096209801634643	-0.7742751341150758	-0.9827027462310711	-2.2709664296974954	-0.22332066852978444	-1.1774668274287947	1.3025949178986092	0.5730919285604428	0.44286551627583626	1.029720812094844	-0.06542126517715696	-0.5070546769970683
-0.9712378127715076	0.6016006967271391	1.6342207022149098	0.8119127912354953	-0.06343542933317917	1.5402806736252816	-1.6670324889686845	0.35813513101209526	-0.31029446266888083	-0.7214513349486145	0.012948420798829158	-0.6400669309990397	-1.7578566223856218	-0.4360900549732284	-0.13109119798399307	-0.5490166199694968	-0.6384139187738568	2.295788190747041	-1.5032785592384152	1.140507326514281	0.7823156791299077	-0.30129702396366165	1.3261385295708283	1.8295469254075365	1.8221198044011147	0.10116611188661868	-0.14066877765937486	-0.21422749970862479	1.226905590968742	1.2073336339941652	-2.0508241260808044	0.039139500288764964	0.45099467949367844	1.3570829260602655	-1.871988478896164	-0.27274160063887964	0.0795363847047796	-1.4500544135429732	0.4002335367727195	-0.8464870425613098	-0.9249051421535464	-2.3410527252283324	-0.22725966439523101	-1.2243100393027828	1.310136774314844	0.5023930321858878	0.5350982334834835	0.9909353294263876	-0.014661894108581885	-0.5611862375715457
-0.9236756033875793	0.5746728706067044	1.606082984971005	0.739040392912653	0.008373158650261742	1.374305249539268	-1.6654736851392222	0.3433282891480659	-0.3102898790395356	-0.6746201596080112	0.05456876557469592	-0.6087342590244341	-1.8698438275041944	-0.38133234579806213	-0.03610761216931387	-0.5649863725477273	-0.6531381823968071	2.3058399458245784	-1.5083298564440053	1.133367690010187	0.8036372025923116	-0.2578373169382678	1.3781506728479604	1.7776037063429135	1.9100828728952457	0.06494513845412701	-0.14467198178006313	-0.21424207550441152	1.275537363223202	1.1880621035864423	-2.05766874377534	-0.059547139668724006	0.455367538016605	1.4760632729124588	-1.8815579469094206	-0.28354722367998264	0.09889768978620628	-1.3905120725014692	0.3796142812711528	-0.9234823074883731	-0.8558793243243457	-2.4210739746702243	-0.24658509814261395	-1.262857934797383	1.2968238059364336	0.4076045465884426	0.6732613143117332	0.9575437541517416	0.04798399094464771	-0.59442400992754
-0.8433281002502018	0.5408483631974415	1.5717798495297013	0.6527848220732023	0.07467253303037671	1.2578968687604468	-1.6621701123988462	0.3209441846681628	-0.31027927548232936	-0.6596105536318216	0.08746969596187633	-0.592230977414402	-1.932465669482874	-0.33034974836058995	0.06673523612554014	-0.5883868014540165	-0.6719399458611417	2.273013295923788	-1.5168698889738887	1.1378380333416074	0.8053073750302614	-0.2372508707206257	1.429072330533999	1.7453135804369502	1.9745244568768634	0.024557472764085254	-0.14981294189273903	-0.21427031247405126	1.3264204379677453	1.1820604778052455	-2.0698209501046145	-0.16563188249069605	0.46022957721840685	1.636709055035767	-1.877243237513957	-0.3479258654918238	0.10740054009847895	-1.3368696201416148	0.3602504945530485	-1.0004570103422235	-0.7746544247273975	-2.4948938095643056	-0.27158925092934894	-1.3098236004582287	1.2574689281102904	0.3338302466131199	0.813291276462255	0.9029309142760449	0.10933241047839268	-0.616807784609354
-0.7473525019438341	0.5157218126054227	1.5560472607729443	0.5820441083198181	0.1092286650353191	1.1577319875165792	-1.6240910694270787	0.2983116735299888	-0.31025374432769875	-0.6668617757817338	0.10330011672836856	-0.5922307805952017	-1.977168418856932	-0.3090847313810266	0.16411177289940687	-0.6223580450112256	-0.6971583555063949	2.1972071521217207	-1.5049943206675238	1.172969593340225	0.8015289521378506	-0.2130960249189166	1.4792748619047564	1.7163963180707238	2.027090521766291	-0.014715660823107015	-0.15493802177442434	-0.21426202668662048	1.3867953678573444	1.1774768117681962	-2.131852337394113	-0.15083567676172993	0.47458846891009554	1.8943419766320244	-1.872100158297577	-0.38731010843512265	0.11838181381658804	-1.282136959002436	0.35264321419603956	-1.076401990098501	-0.7066580958460393	-2.562347931516746	-0.2938583428772536	-1.3408498648631306	1.2002375452067136	0.24894245886988994	0.9486667430388692	0.8126122596009224	0.16926484646870182	-0.6354917618230995
-0.6499991137872273	0.4977182253861853	1.5384796573351296	0.5355056275889598	0.1084827889661942	1.0886306468732636	-1.5216788784516275	0.2690865012536204	-0.31022728193355603	-0.6782788626105309	0.10298691333645053	-0.6129892544268271	-2.035589950362599	-0.2821028289406671	0.2512857094341017	-0.6518353142246613	-0.7321816744835818	2.0853052305541184	-1.4760034042388013	1.2354782721242816	0.8037038022907679	-0.18397430387827204	1.5375843847131496	1.6866953691802102	2.051275640766262	-0.048848536450402186	-0.15870606373509857	-0.21424685612223526	1.4361402799712895	1.142115514281082	-2.083446048849169	-0.04941759808565893	0.4805747306457017	2.127126857812454	-1.8691896959842293	-0.42348354280407163	0.13555127303974	-1.2201776768023298	0.3416596341918138	-1.1394545390962008	-0.6618124243791179	-2.636719582395622	-0.3205344511670908	-1.3773327442248167	1.1431236264423705	0.16487928248265382	1.1411796374114334	0.6903497286923802	0.25123952536981	-0.6475928680996118
-0.548805532901552	0.4910872221573778	1.5115677596150079	0.5185678710527801	0.0829473433967707	1.0235829461887467	-1.420534409282394	0.23225870997238518	-0.31019459933905347	-0.6924630294946889	0.09717983603854943	-0.6455125251086096	-2.0616396178235776	-0.25630365026384044	0.3342566991526599	-0.6792874074998838	-0.7546312257373661	1.9712109979097014	-1.4573401342559094	1.27598214599931	0.8153276696613105	-0.15307801110517996	1.5993165293647433	1.695800559977578	2.0409310548089863	-0.0808890905601263	-0.1622190788104469	-0.2142037750500855	1.4776934114266287	1.1256471717125083	-2.0272060880390015	0.013182070830421232	0.47046565811754715	2.137790730548503	-1.8484289808241523	-0.5002404485913912	0.15052258799697857	-1.1351831961862153	0.34711493903527557	-1.1967766258489374	-0.6267999202201551	-2.720602410638709	-0.3510404917271752	-1.4123072155756677	1.1191620398343418	0.07214964448404901	1.377365540142397	0.576780951817309	0.29154869433137165	-0.6493395752035842
-0.474664167047647	0.49204408330225186	1.4798962151782977	0.5330602808614244	0.03322587538781365	1.008967356814957	-1.316063534594444	0.19661450335702915	-0.31016940412793315	-0.6774095488280217	0.06360725426753963	-0.686399037254613	-2.068556246757943	-0.2369378072647502	0.36924109288697865	-0.6953982530226109	-0.7859215887706659	1.8612992095730168	-1.4545193269081602	1.3023127476780612	0.8363110146548871	-0.11750503882661198	1.6592093533678978	1.7446328446893122	1.9823499933297348	-0.11156168982452445	-0.16180326699243722	-0.21411907471483013	1.485468818976216	1.1132956059969352	-1.9458886992232283	-0.15453089498005199	0.4429971211331634	2.154855753637596	-1.8290822239984876	-0.5883749447733434	0.1668018722738581	-1.053764072313595	0.370933608544853	-1.244437729307315	-0.5968466000716706	-2.791162338780725	-0.3750090697944459	-1.4440672750215113	1.13418427610796	-0.03628728498737559	1.6079265386913413	0.5554718047026591	0.32934213604666923	-0.643876710982875
-0.4379155006778558	0.5236617128700789	1.4396934621366717	0.5685901334228671	-0.021238391538948166	0.9792031879135761	-1.1652426942850984	0.1648743211079937	-0.310136177902843	-0.6821249625961064	0.044868898273354205	-0.7421294173132066	-2.079226896267241	-0.22466365960220638	0.3670271038284783	-0.7128222472985344	-0.8120622563679929	1.7720165937907382	-1.4431111366704885	1.298279898606711	0.853686135985441	-0.08918628291159791	1.6990216890946672	1.8206350299459182	1.883365759634939	-0.1558874393398407	-0.16208054544991474	-0.2140040015298125	1.469483206870876	1.100589550345325	-1.8979842517915113	-0.34549274129340596	0.4063681053914257	2.138171193434167	-1.824762658976876	-0.6574491584983192	0.18968503695993597	-0.9809775097844208	0.4468387101545205	-1.257037209134938	-0.5825766844894533	-2.860271908687551	-0.39372565337445475	-1.468990331367814	1.1708616302369859	-0.1408327780337002	1.7857030852007232	0.6441783349885312	0.36934254446039705	-0.6544802801889786
-0.4218923391508305	0.5549101364525272	1.4087210888357489	0.6103033938675735	-0.06326058084885891	0.9634435435026217	-1.0138922484001602	0.14157695685503566	-0.3101033257195761	-0.6882495719312182	0.028111169296628064	-0.7933475991106653	-2.067412454049067	-0.2366094019761203	0.35546279843407824	-0.7213226050197515	-0.8307419256249169	1.6975158156458767	-1.4134065957987416	1.2654553017327794	0.8614450008555796	-0.06447616886095167	1.7174725654901302	1.883134555516865	1.7655995480662674	-0.2096241479898288	-0.16243970815300898	-0.21393355317188473	1.4371708762223054	1.0515377774190695	-1.9163723402945674	-0.35228848197055135	0.34787975829954626	2.0912408210909548	-1.8232360501158205	-0.7506223890530018	0.2090326954914788	-0.9237409988150288	0.5523112645479642	-1.2429021948386605	-0.5732394897840061	-2.9253057453350175	-0.41881875122911916	-1.483754361805967	1.201587833910057	-0.23449425903407178	1.900094620875264	0.6839418649857532	0.38217307943679846	-0.6846046855599385
-0.42614932308577813	0.5666377826854595	1.36797765445535	0.6487582221846797	-0.1074267134492494	0.9841250188650916	-0.855287728314827	0.11978249586154736	-0.3100812413185422	-0.6969955081126475	-0.011061290430337389	-0.8398000007891688	-2.027761789727454	-0.27303218192381534	0.31948879854595996	-0.7295827766121981	-0.8523533448134408	1.6194909897436176	-1.3881969700882941	1.2144901113658568	0.8737666850666125	-0.06695404025847129	1.7200013037117856	1.9435302434479929	1.6306539194081253	-0.24717611878436863	-0.16567232647097618	-0.21385117507757948	1.3873593305013248	1.0126834571475913	-1.9750123618547668	-0.29831463957714605	0.2819326461709435	2.0509284868479534	-1.8227252382450092	-0.7992728262688796	0.24606313346872927	-0.8847553088839666	0.6716721366517618	-1.2099683615490575	-0.5621640856522274	-2.969633451990398	-0.4604588083282278	-1.496318862481703	1.2545004885543225	-0.32849673666800133	1.9075633014126958	0.7626723125182168	0.3931908447992867	-0.7283050824565864
-0.4400640881295848	0.5693416141508902	1.3316644226353496	0.6954756121561889	-0.14265854791729632	0.9590536617085139	-0.7321953586677151	0.10538608368376157	-0.3100571092317776	-0.7026523686289414	-0.033672440449643536	-0.8715723589847434	-1.9722963026936036	-0.30582623834030453	0.26941224650369644	-0.7267766676323537	-0.8594124745370133	1.5369268316839115	-1.2900234410678098	1.1388662412171464	0.8687480277896187	-0.08994990838751367	1.718954507447258	1.9871890765467626	1.4905925232055828	-0.2984657140773187	-0.17275494799029373	-0.2137390228672343	1.348940739805915	0.9611737226439365	-2.0701798902730437	-0.1439259253505812	0.235649009728485	1.9134055470454032	-1.817469508501987	-0.8195089091596109	0.2811179709166346	-0.8828950232675823	0.8073464166007177	-1.1619858128847054	-0.5568849084820695	-2.9858332736220525	-0.5071096493613327	-1.4959412966388927	1.3469711132280802	-0.4134949730063774	1.9460307607375813	0.778279490954827	0.3921159361840016	-0.784234945950067
-0.47249276850568195	0.572658717951397	1.2941396518826516	0.7414743199014238	-0.19012797465474102	0.9832974267317466	-0.591304910105489	0.09219861256084808	-0.3100379709425324	-0.7032896670990957	-0.0556141162370938	-0.9056305045190765	-1.9158410721051287	-0.3450420123229042	0.21242262658489097	-0.7009835648859072	-0.8651717476377889	1.4370448225719488	-1.1978450311772177	1.0677435509996847	0.8425055266079564	-0.09683028524995438	1.735898102076185	2.0101751135562544	1.3373412836918692	-0.3528291160508892	-0.1837950424147997	-0.2135995192316072	1.2902849863632881	0.9004596013690369	-1.9863352926224969	-0.07699472470555495	0.19893267573169454	1.797140713769394	-1.8051634095914948	-0.836716401575124	0.32079059089832823	-0.9176969957538725	0.955670714962989	-1.0866379494825469	-0.5577576358370862	-2.994703120704139	-0.5344257385923192	-1.5042106379725835	1.4417174683750331	-0.4889324358076383	1.9442343495642316	0.7741039375909465	0.3876457163146013	-0.8510603354566554
-0.5323352740059059	0.5668530630915052	1.2789840650431497	0.7810505665652483	-0.21963241776107786	1.0130251607593326	-0.48132343770664193	0.080583237555504	-0.3100062357576335	-0.7014476737378679	-0.06611533399517261	-0.9396346345196804	-1.8535665011461884	-0.3844328325206697	0.14401488302224683	-0.6618548820226652	-0.8541140326215244	1.3669778924910223	-1.1089894772124889	0.9831038299760513	0.8175550595763431	-0.09999987255335682	1.7568156778495787	2.006426864871729	1.2000224497794927	-0.40035379972592355	-0.19263356205589666	-0.2134342674024979	1.2225403381809001	0.8457131390696164	-1.9190930842671772	0.03488255195065114	0.17107815236986162	1.6286705528802656	-1.7972565079714484	-0.845871290210795	0.35821153014917934	-0.9390512264455552	1.109475573285381	-1.0021014964464858	-0.5671982405008259	-3.0087602646617744	-0.5529898449130204	-1.5054305374401407	1.5232792972397475	-0.5854752311299288	1.9492758533330405	0.7869139951646136	0.3769636561316058	-0.9293097934717899
-0.6209841673770293	0.5396316541697551	1.2368365101173262	0.8091971773571893	-0.23389774799134533	1.037017212854461	-0.3992977585367755	0.0686356508774204	-0.3099824333829781	-0.7056403094143322	-0.05695089811753105	-0.9720189114821268	-1.7926937107066176	-0.3999228734813066	0.08077134202943011	-0.6126823502500407	-0.8334391653410635	1.3374546527853681	-1.0400729577177654	0.9206211695731004	0.7847658080364438	-0.10063923588524067	1.7737994666589465	1.9989681861553255	1.083222779987091	-0.4506339277613424	-0.19607477923840283	-0.21331494096114717	1.156131917617879	0.8247580902548609	-1.8851141651253775	0.044561964699178315	0.14656752127539036	1.3449684931062154	-1.7928077832942897	-0.9161105328562764	0.38180221596000685	-0.9282470484215988	1.26808948496804	-0.9177926437657874	-0.5570396940884309	-3.017082828128551	-0.5711107083118732	-1.5119076006207366	1.6002600246743384	-0.6954402115536177	1.9395775434936386	0.7620731049711924	0.37154816872166296	-1.0212849967196527
-0.7131996290186317	0.5172702097605747	1.185673362144462	0.8297047442312937	-0.26387421894819113	1.02436286068724	-0.3872466468492139	0.06283634387619524	-0.30996545242057155	-0.7200105347316671	-0.04182920373061142	-0.9747345440818334	-1.7394384876942133	-0.41784729609799054	0.03027130588554075	-0.5764162135444415	-0.7851284231086226	1.325779321701866	-1.0098079306954888	0.8703112569525379	0.7370003563043804	-0.09755223928047449	1.7906434496233021	1.9884461965745508	1.0033588137878655	-0.5028902252240307	-0.19959399241602865	-0.21321380518695388	1.1034014104057164	0.7952366130380696	-1.872434237984211	-0.07004784587958664	0.12913859911627834	1.0995652553080952	-1.7806201616618182	-0.9793249536111054	0.3998828448215603	-0.8982954598990214	1.4214130985575801	-0.8257279798244512	-0.5266002812697559	-3.0134410692473774	-0.5955376711399374	-1.5172083653033381	1.6114773010733319	-0.8083598527449342	1.915475597313835	0.7500965138168211	0.37757331438102437	-1.1105042283841589
-0.7802189380039791	0.49638224250416113	1.1358789221530017	0.8485785271460919	-0.26130779271517574	0.9991249441075991	-0.3914089618189943	0.055092760539299214	-0.30994237493928534	-0.7533292721357091	-0.04117991571365558	-0.9590455345226424	-1.7054904618620967	-0.4675534503381463	-0.010854493272357343	-0.5442594908780815	-0.7302338251892605	1.2922002186006931	-0.9304167519941402	0.8780406434283563	0.6694186822943513	-0.08389468631928074	1.8014425773639502	1.9462146674404792	0.953146968510638	-0.5589642307093171	-0.20104561876744903	-0.21314420933068395	1.0578214037489242	0.7606812552138964	-1.8393532318656305	-0.13796363489991564	0.12839341718963487	1.068138147997225	-1.760193513580751	-0.9715102207488491	0.40715330670585664	-0.8979005204925861	1.548546157946134	-0.7296729017171715	-0.49985464581480465	-3.0021271419205204	-0.6215275258759048	-1.5164059219273403	1.5923998075069083	-0.8964678068107255	1.8750777180078129	0.6442670679780685	0.3843162899587522	-1.1934702989538237
-0.8429493275280487	0.48373412611337524	1.1030097891876012	0.8553991564524402	-0.23618402029018465	0.925374513568034	-0.39635821782842967	0.025548484553992855	-0.30992168984275287	-0.7932792600040532	-0.034080656444677636	-0.9464939804734968	-1.6949081160587514	-0.5352250778560648	-0.0503350832739388	-0.5071349840729414	-0.6434144210441889	1.245914677401943	-0.8388296396785281	0.9221572177020686	0.5952093022926284	-0.07285852301881068	1.7977228681000987	1.8623959269581658	0.9235146962144027	-0.6196931368062536	-0.2068583245852596	-0.2131061877567452	1.0343769308683604	0.766282072687623	-1.8126285047798334	0.005857456152793294	0.15625885533334927	1.1000299999201384	-1.7331806941920007	-0.935673396168936	0.41402381970509416	-0.8784076755270549	1.6415119393507887	-0.641868268653459	-0.4891711456650901	-2.9924380690540255	-0.6406443622615959	-1.5180182301209633	1.5370774913148064	-0.9612389378069525	1.8398449540432988	0.5206759046596281	0.4183213164628228	-1.2736325774286397
-0.877234396152379	0.46578193346390995	1.0848939926550094	0.8604421130910438	-0.21466351389961322	0.8633470557218489	-0.4025611226108919	0.0014292294822158518	-0.3098894884859484	-0.843603753073241	-0.041254900632354985	-0.9189205819943129	-1.6943805199668802	-0.6053419306008812	-0.07518775276935785	-0.4574558301926371	-0.567418370595304	1.181708267749695	-0.7193180660031253	0.9934842003933954	0.527810259455699	-0.06305211867280756	1.7744303405345634	1.7593169870974659	0.9334096676489668	-0.6702969595987815	-0.209418121577113	-0.21308568806571762	1.016603011411302	0.8100603446316146	-1.8131731036560716	0.09104242148210362	0.24420917548235113	1.0458600247350696	-1.7026407479690568	-0.9335406365456048	0.40464444099643304	-0.8472151631870432	1.6960959327900078	-0.5661707718569109	-0.4829691828161559	-2.990625121260037	-0.6572379117797176	-1.5194431469134861	1.4802764443231893	-0.9995581664239115	1.797606764126893	0.3285968590227236	0.4344586577288516	-1.3340210744014969
-0.893875629600554	0.4713851254065803	1.0593214162664286	0.8611653632128242	-0.19739305979663974	0.7831451541292122	-0.39217508051362204	-0.015513565827499598	-0.3098755317250407	-0.890147363281512	-0.053668260239017405	-0.9204534886548593	-1.7105819496606434	-0.6729299077150918	-0.08897402077228868	-0.3940978794049713	-0.5176143566480831	1.1001848860793026	-0.6213714266768008	1.0435358564903923	0.46600004131421285	-0.06505911778119867	1.740601694974308	1.6710685618375707	0.9450556330692919	-0.7218353843470006	-0.20858636319973978	-0.21306482754840697	1.0216295558800688	0.8632850940348765	-1.7493065081699946	0.249851269439352	0.3672197595408359	0.9979347954662993	-1.660135567791238	-0.8318383422750266	0.3863433678675243	-0.8004263946770254	1.7443950956172536	-0.49545510591088177	-0.48638237010196483	-2.977533372002701	-0.6824803102841206	-1.5280520192016458	1.455033730140525	-1.005995282119661	1.7675841701892654	0.28199550248352356	0.5004952513944897	-1.3800407661055085
-0.8764740264778542	0.4943885123810475	1.0494863814407618	0.8736265821531422	-0.1856986598819307	0.6811284443998005	-0.4275558347746019	-0.05219306091236285	-0.3098628875022899	-0.9267187768914524	-0.05364157427429349	-0.9548492184817517	-1.7377736289154193	-0.7122254593975237	-0.08489776480663827	-0.3289706887179462	-0.48743549758834315	1.017004525106667	-0.528521842277864	1.0933678018136095	0.3993749609730087	-0.0671039521549942	1.6912904258655022	1.5903082298016924	0.9507228472164035	-0.7831980056893422	-0.20124823357597546	-0.21308927385951243	1.042615333556312	0.896687433199501	-1.6527729817439638	0.42120977501575174	0.49339860710367844	1.028390532497928	-1.632852775588637	-0.7026758702279554	0.3677305235604988	-0.6944839539062657	1.785277439599683	-0.4063892223682154	-0.4874395228603058	-2.966457394073805	-0.6810677778958126	-1.5434301739344924	1.409805645352685	-0.99190826081447	1.805119344101358	0.18476087197744837	0.5571057307328864	-1.4060173713217903
-0.8811068502804955	0.5214273076911861	1.0445826080650131	0.8775983672955932	-0.19276556539193626	0.6039231550273483	-0.4655479983067722	-0.07222920674843952	-0.3098680366904444	-0.9786070680386885	-0.05898024683692179	-1.0055719748606828	-1.7669528093972957	-0.7595398317242614	-0.06915886299621042	-0.3002520401735236	-0.4809570598268448	0.9303062696154212	-0.48459810467141595	1.1394174454390846	0.3540603781441307	-0.059735628241502914	1.6362663404148918	1.5278423208108756	0.9570019168272437	-0.8196627929186582	-0.183710664684186	-0.21315201269469597	1.049066338509713	0.9696240463282461	-1.556645654066532	0.49402123533356795	0.6179739739828248	1.0637420921309348	-1.6235464825126236	-0.7046928360838584	0.3612442134272232	-0.5710161044776872	1.8012330832626096	-0.28790190359953904	-0.48981795190103455	-2.964296586921845	-0.6667251739182196	-1.5587925581038804	1.3335747123769424	-1.001392899883086	1.8794445567443154	0.1641944738487016	0.6020540748698371	-1.4130897732845606
-0.8572725197113147	0.5488061046944586	1.0691178192040733	0.8847836669265023	-0.2018899358075954	0.5426618705272535	-0.5704402023761725	-0.09909954407210197	-0.30985684304321703	-1.0209654789587117	-0.07669957945181424	-1.0622413399606372	-1.7995296790289061	-0.7744481925628204	-0.04213295814244743	-0.3255116147158976	-0.48985355847656953	0.84581702684913	-0.47222453063785885	1.1975897273722267	0.32599437721873986	-0.06202026147436261	1.5598799218464434	1.4859560619685586	0.9700252042787533	-0.8453807663820232	-0.15856099464895373	-0.21322212401708462	1.0559712424298013	1.0561356477566917	-1.5823498208615276	0.5531282987670668	0.7033622971483465	1.2051894530786575	-1.6202427144812561	-0.6861792976868865	0.36178902568797255	-0.43763769618907267	1.8073671817553951	-0.16029915206639322	-0.4758352130182793	-2.938000912262419	-0.6434116127440578	-1.5616943417803204	1.2354065280524922	-1.0149115934656803	1.9264308173504106	0.22231004612394925	0.6203478880192371	-1.393307182741011
-0.8320912485758326	0.5765886347936304	1.0780188373353556	0.8811422928923172	-0.23233663298193302	0.500387215160322	-0.6344940437517309	-0.1256827095461855	-0.3098475905957519	-1.0471534637019488	-0.09579367256664298	-1.0973367226811805	-1.8324035681931377	-0.7470224782583456	0.00512450098899247	-0.40688877513138566	-0.510818027261193	0.7534068076942344	-0.4502890016209439	1.274368042727025	0.30824156159827487	-0.061497638364959195	1.4606850534508131	1.4524508367599693	0.9702901402834986	-0.8628558483679141	-0.13383993416552065	-0.21331957486938333	1.0635874669750394	1.1155997905811754	-1.5696215099359019	0.573572471405306	0.7997725655084837	1.3019689955397509	-1.6077948312872308	-0.6263390534573527	0.3646243588600033	-0.31665972519666374	1.8037186658902802	-0.0228359833636707	-0.45229594493255193	-2.8956651819956836	-0.6163511346963827	-1.5608779832012707	1.1535340230064397	-1.0170615879634277	2.01102618776255	0.23405889872157415	0.6249752018033942	-1.3590148422631656
-0.8139075509307642	0.6043237223820845	1.1120611249857397	0.8761663320544681	-0.25537861845553816	0.46234733312477055	-0.6642886654501969	-0.15306434341196717	-0.30982458962660586	-1.0735655811860316	-0.11678245332382106	-1.1089232328268297	-1.8649293849258441	-0.7055496924571902	0.06899352268421063	-0.5093583463797032	-0.5389800984680373	0.6468283167125144	-0.4243908661474408	1.3269849184722737	0.3026716068173942	-0.06570540128090996	1.3544326112416694	1.4255974923446577	0.9493973042089475	-0.8659439100777988	-0.11584060665405553	-0.21339039462725812	1.0806145907374072	1.132894452896121	-1.5631448340441145	0.6718352674237046	0.9226124820684563	1.5136808470450682	-1.5622704227703403	-0.6022997287635683	0.371490672920815	-0.22760253921017223	1.7738058269261128	0.12373780972174689	-0.42159570190060397	-2.844665827458427	-0.5889842197122938	-1.5585188924438582	1.091034318568436	-1.0123980836887627	2.081213300840916	0.2654115996807183	0.6378330649649299	-1.3105839900323448
-0.7899656823647578	0.6333163480407507	1.1487059471779308	0.8649133214754823	-0.2705600790750568	0.41610648149614826	-0.7017107275357561	-0.1803908808528522	-0.30980467438418474	-1.1100245937880795	-0.13265147626304757	-1.0983368791300316	-1.8875936812330452	-0.6453020382683236	0.13949210825488229	-0.5704791536892844	-0.5755696478937004	0.5440850515640511	-0.38922786397801923	1.367499392428493	0.30266953482677555	-0.05700329023789348	1.229436574149069	1.4069290848456475	0.9132633124998387	-0.8611267661145592	-0.09788886208926754	-0.21345221091026004	1.0949983670104093	1.1618804897391422	-1.5682633883581765	0.774639874334629	1.017898527894789	1.6646369014613775	-1.4940566443872303	-0.5730227557523857	0.38058557355112743	-0.16588088071978768	1.7418426318506057	0.2500507426928008	-0.38796968157734707	-2.801794144500094	-0.5502466307762968	-1.5530984570150097	1.0979493336435255	-1.0072934284233879	2.157562508580792	0.26569792657986413	0.6575093668916281	-1.2682691295344535
-0.7909585079112089	0.6247314788592798	1.1888622263884534	0.8539496109452088	-0.32445935388762165	0.3715706986814232	-0.7373025772945996	-0.20329345902226753	-0.309813418854142	-1.16116322263921	-0.13556188456628346	-1.1100475428273056	-1.9040590573823337	-0.5592335182609283	0.19757233262787502	-0.6029259371996789	-0.6015079666765507	0.48075240181972373	-0.40625561699706986	1.3845192682464593	0.3251565530121616	-0.03132946759805956	1.1192101507954582	1.3977489570884063	0.8678047816009105	-0.8414342351319994	-0.08220493000251995	-0.21348170746762057	1.1077912228570859	1.216034694462501	-1.526926758365717	0.863490487374883	1.041995389530658	1.6364799459186579	-1.4260098995436254	-0.6246299733551546	0.38651552434298264	-0.09906351378759823	1.7139561915748605	0.37332191289085925	-0.33902976615662633	-2.754990631013549	-0.53133637989957	-1.5450063026001803	1.1087307851520907	-1.017626269810068	2.2392743791288283	0.2616808452324416	0.673391443730828	-1.2257944478534175
-0.7967199375593237	0.5954717652168224	1.2498484399054388	0.8403007391733357	-0.3877804487269871	0.3272007424282997	-0.7843309205567487	-0.20033342293430706	-0.3098060744774712	-1.2269964818072316	-0.13286432985890484	-1.1246465676545738	-1.9029548900339441	-0.46083973089983443	0.2577026453087389	-0.6470499665443467	-0.6502972586438908	0.4466124749547145	-0.42760860794933564	1.3751748148546112	0.3519509436950302	0.027809384024729128	1.0438556741205047	1.3989094294483198	0.8122631488145368	-0.8197825879608829	-0.06773033775433711	-0.21349616695310356	1.1267494638665028	1.258466645743495	-1.4494091844364214	0.9110738145626248	1.0847396598847843	1.535380637622514	-1.3621185995578162	-0.719486611905458	0.3930648185526455	-0.05404372178328466	1.6974255697619185	0.48894308878971976	-0.2766801479277651	-2.702531853502132	-0.5260653257548946	-1.5313675482488311	1.1202543465496477	-1.0329793751568999	2.2562126303337497	0.27501914286096857	0.6809102041570808	-1.1863978969910536
-0.8264330119549745	0.5827967463411596	1.3385450260417757	0.8144845164053631	-0.45328575335476684	0.2714179929313811	-0.8457223738163945	-0.20089018906889183	-0.3098213264232671	-1.2694731015543446	-0.11343456958264489	-1.1763170919348653	-1.8903794034390848	-0.38590678361562913	0.30685603744745793	-0.7111028821144388	-0.6767098091957683	0.431203006960904	-0.4761828492222572	1.3671418805992288	0.37131414002416435	0.10252086983574245	0.9955824634109132	1.397890426863121	0.7390208567664895	-0.804376544278098	-0.058298192750246	-0.21352083927627646	1.1265056864655565	1.2406414836810655	-1.4272662892184775	1.0509152629241905	1.0318039600119422	1.5199501188398203	-1.3056117358184864	-0.8053813514324709	0.40759419524056717	-0.02642546607699984	1.685111454382423	0.5837454911846408	-0.2039954618290413	-2.634402408496431	-0.5394033798998132	-1.5087497772081402	1.1172946893592302	-1.0724193889354774	2.29654003949085	0.2897408813487349	0.7179893734124979	-1.1567491798659881
-0.8765435459909536	0.5477548000194303	1.430122824613003	0.7856968776107492	-0.5148166555465816	0.22064953568570575	-0.9421607058046846	-0.2080946268127067	-0.3098248436153598	-1.3283776993477332	-0.07558657920189751	-1.1990315234891866	-1.8665384416988595	-0.3489704831340623	0.3275146196267743	-0.7762451664652936	-0.6773508037846732	0.4331887450212587	-0.5341848963343112	1.3975082222805644	0.38191932800698797	0.19354085942037086	0.9765190626569911	1.3973980840332967	0.6778568849869023	-0.7843042487566565	-0.05527673338254111	-0.21353349859546808	1.1276991041895923	1.2380495076156528	-1.451769863036312	1.0502494884265858	0.933159138124773	1.5717360955006776	-1.258265496370718	-0.9496436898026381	0.42697754474872934	-0.008860013423653973	1.643396589953617	0.6535596126833212	-0.12867744443570853	-2.560770666935976	-0.5375704761785529	-1.4826151705161112	1.093456055868904	-1.1267196714169145	2.3378286152693177	0.2518049296450711	0.7215337910802408	-1.1211518427982154
-0.9495227411094668	0.5139727950470676	1.5235496708160654	0.753635580370182	-0.5607407315635146	0.16914384479369735	-1.0093680554340425	-0.17405993203061063	-0.3098064838568604	-1.3967155786854029	-0.045158396727781956	-1.2003600530920173	-1.84144252846697	-0.3384367285931021	0.335576764657728	-0.8489369077160855	-0.6596419323720368	0.45624229365820534	-0.5457480625239874	1.442777314472875	0.39332371237128505	0.2905812445764485	0.9734433340667265	1.390952104793317	0.6405863437069473	-0.7783941136236778	-0.059283190544486844	-0.21355957060740938	1.11014531208712	1.2491492421459525	-1.4859907011004074	0.8683551205916625	0.841342008430991	1.710823287517109	-1.2110124849449988	-1.1003590622351491	0.43657316878632	-0.041354725695134806	1.5894814079041726	0.6992967664545473	-0.07423308938791233	-2.477949546244744	-0.536437485432309	-1.4510907418419483	1.0620020136508599	-1.1789318320602153	2.407785833927429	0.25716642445590876	0.7341840559231244	-1.0992248798446018
-0.9934764532665777	0.47232102995722647	1.5990549530346478	0.7307115967734132	-0.5843245581670456	0.10451264676647791	-1.050430437839903	-0.13535116943232622	-0.30978173967297457	-1.4618897953841254	0.00018750424447243618	-1.1837957491847213	-1.8196985200263502	-0.3450683467092565	0.3486082032577609	-0.890273202976006	-0.6700817315825047	0.48926233106376704	-0.5317261079100193	1.513182090100574	0.39082866566812363	0.37882993260383035	0.9672962458188537	1.3847715564672831	0.5975398523300501	-0.789556699076504	-0.07166520875985391	-0.2135990473818524	1.1166172382353783	1.244862013686077	-1.560868545765955	0.7420418507945183	0.8397234455032402	1.785715655453982	-1.1568605998876405	-1.168885634274016	0.4208859348274802	-0.07660367277985024	1.5244619603325567	0.6940270839456646	-0.03739016310095592	-2.399863618572935	-0.5220580327837165	-1.4053932150192399	1.0381326418811079	-1.1910897560579508	2.425462288823521	0.2432734275211157	0.7531402275694864	-1.09016289291686
-1.0393973503959244	0.43954761003776455	1.6234277121317682	0.7069181903986728	-0.6144816428338669	0.04146522065330995	-1.0299477124400536	-0.07424755812151451	-0.30977383447020423	-1.5247222934334714	0.05889277963067718	-1.1377920165554938	-1.801981383191579	-0.3853142599227001	0.35797623859372846	-0.9102230890815417	-0.6757896357789431	0.5281701389554978	-0.5008399519733848	1.5824459115346103	0.36777288605792213	0.4590646149717337	0.9456822621799936	1.3704866109481764	0.5669375863226295	-0.8102206839052235	-0.08450051613836837	-0.21365155487543408	1.1393085481010778	1.2325388565716495	-1.5779941550559142	0.7327457594379332	0.9271723802627175	1.6321051215649445	-1.1061319312649	-1.2537759301905458	0.3909401557091837	-0.10624062990900027	1.4481415967256557	0.6474487347173047	-0.012636322001907077	-2.35833125079741	-0.5019860957876402	-1.3479790872267627	1.0458161139418398	-1.190359508550237	2.438654069652126	0.2214436001377221	0.7842596086777794	-1.1012773865352208
-1.0881098904731696	0.43492717234760025	1.6192359871878144	0.6982232013030367	-0.6257229320447475	-0.03094534342735179	-1.0116032264709454	-0.006274600193970692	-0.309763365716346	-1.5930789868333286	0.10759635095928968	-1.104746702626519	-1.788789106341356	-0.45995443079392856	0.356203452636922	-0.8966394478809336	-0.6674388386781931	0.5473445100535577	-0.4741761250374091	1.6283596813920902	0.34607685029119994	0.5189959010299807	0.9389261447197873	1.3634957629719189	0.5578771201538268	-0.8375439848493673	-0.09315091105613287	-0.2136750878863139	1.1859873722964642	1.2344891687981385	-1.486590434986843	0.593612141406688	0.9442321843436521	1.5503809350847833	-1.0752520912115684	-1.3197963301467777	0.35632095812295667	-0.12458606038731154	1.368146763378813	0.589208702919339	-0.0002791613170245261	-2.338087422492791	-0.4816409703686375	-1.2655559999011419	1.0422383977758267	-1.1957736343453127	2.444355220224782	0.2580225702335528	0.8298624580542798	-1.1150962559219078
-1.1299150151785518	0.44936278012569575	1.5886458879754195	0.6904455978881854	-0.6403458864289312	-0.08125253517078158	-1.0242215675575284	0.05733529677261725	-0.30976973121089363	-1.645532369121137	0.1522008365662721	-1.0825769091635984	-1.769369488896767	-0.5419056469492036	0.3291350221829957	-0.8531231025669805	-0.648460634194613	0.5549209050700238	-0.4441383552411941	1.655796546089697	0.31883157964978337	0.5602844806187282	0.9641261482832061	1.3390509064538572	0.5806288231802401	-0.8749641230214149	-0.09808494694681064	-0.21370008270623794	1.2251836856702663	1.247047005661162	-1.3113443676758048	0.43727177369314923	0.8932680909797857	1.368763167827125	-1.0863617638390957	-1.3245196387065288	0.32114645092991584	-0.129358336557551	1.2846261959593064	0.5123071569349219	-0.007047573619026165	-2.342984647721301	-0.4468295649728257	-1.1731807593527437	1.041241599285879	-1.2163961027654264	2.436150646492866	0.32322950537764594	0.8719751913463408	-1.1190452234235397
-1.1715865320696959	0.47530502146484255	1.5495200400857985	0.6764457594782695	-0.6501710020066342	-0.11247139243334034	-0.9729777764451841	0.11528633534684327	-0.30976664469538373	-1.6837294887410281	0.18300565047875741	-1.0972464739922971	-1.7560828235474073	-0.6471966424582235	0.28217967200271565	-0.8386108729177104	-0.6433036428852704	0.5571703533641574	-0.3890900395147744	1.6371481123432765	0.30020253399663066	0.5774788410934721	0.997366735507879	1.314726509347929	0.6183938541368047	-0.9121047042306676	-0.10110950536565426	-0.21371457391271287	1.257380494938538	1.268909894556012	-1.1665204487466738	0.2778319787247642	0.8253712019059704	1.1949128294141333	-1.1315394806489911	-1.3069863080152293	0.27863009989933973	-0.13047604808105567	1.190706110541779	0.44352233305172534	-0.011699045755726778	-2.3486659728707115	-0.42244802766159684	-1.0733114398166905	1.0213769862070188	-1.2295661862676128	2.456590455425391	0.4166486173336181	0.8949298034571991	-1.108699633292591
-1.2000526001991259	0.5414457560880296	1.4746683796957158	0.6489371314253305	-0.6361475410089273	-0.14487606950839702	-0.8827782498342309	0.15929832223762946	-0.3097521436728604	-1.7032918746750074	0.19733543225705816	-1.1197961285120273	-1.7486219766471092	-0.7679666804488744	0.2340725868180137	-0.7984827270104312	-0.6491016287835178	0.5424527731203712	-0.31322655451932946	1.5955803757741571	0.28323418882431406	0.5736479264472554	1.0151343108358457	1.28688637823671	0.664243316664885	-0.9512159640411031	-0.10424301179347555	-0.21375673111097307	1.3093696641590165	1.3075301526571803	-1.0539628880303467	0.08805612879807918	0.8068259952362405	1.140499673908809	-1.174415630664547	-1.2166357525074858	0.2459917515154903	-0.1303792384215395	1.0907277918040374	0.37351858981580466	-0.029053476208543	-2.3770306742000264	-0.38701188905056644	-0.9769763963197997	1.00235328462959	-1.23221491514985	2.4735887795441474	0.5386682901131822	0.8989251074131486	-1.095117349594338
-1.2126812542505934	0.6327977791460186	1.374630940568537	0.622986917055849	-0.6167709779088354	-0.17968669328561507	-0.8264114438332575	0.18458981606563452	-0.30975021903758204	-1.7245697312610992	0.20895349727145351	-1.1474149009023988	-1.751135293051003	-0.8893821432673917	0.18042034056202166	-0.7553778480974048	-0.6285920353691857	0.5031460595483443	-0.2264320582056259	1.543555177288122	0.2753377585770309	0.5368085634562643	0.9972452791800249	1.250174271352777	0.7223393812885436	-0.9810499980099276	-0.10573094131537852	-0.21382657412663839	1.368547537855909	1.3363790871207586	-0.8648160469237658	-0.12275968473032066	0.7622718555955659	1.104662792867429	-1.2193962090528172	-1.1090913485010119	0.21469916289711405	-0.13814821359771087	0.9933159119963128	0.3192696234318785	-0.05137421930802062	-2.421357247763035	-0.357099874479868	-0.9020164034630381	0.9978578112635812	-1.2351197132021932	2.5162313063806	0.6468450495409721	0.8889402899157182	-1.0871464253893226
-1.2120555786326985	0.7097701819291797	1.234913847276649	0.591651153884815	-0.5898467435280956	-0.2137881528432716	-0.779816061745298	0.19933257932629325	-0.3097394970837548	-1.7693641096147548	0.20101075014322198	-1.1540309389606567	-1.7600665821674089	-0.961441544276085	0.1264650994048664	-0.6928205177389744	-0.6339530133421286	0.4513270865142126	-0.15993757394499572	1.4785911342427034	0.2723381821582319	0.4895370474653946	0.9756417809795408	1.2300722567802946	0.766084889485779	-1.0024923074364778	-0.10524086776262756	-0.21391408044797053	1.4456585140142095	1.4002595322668454	-0.7003528123213792	-0.28769882742830294	0.7395433107064899	1.0436328463404583	-1.2461235176240417	-1.0152229962913175	0.1736450921733276	-0.1516696627467229	0.8749652445588616	0.2849944361475324	-0.0758428596940715	-2.4774736474488224	-0.32453909696362787	-0.8543373517257274	1.0082550342793248	-1.2354542759370046	2.5641267474326286	0.7028640096342563	0.8694925944904129	-1.0845137803882343
-1.2034080029485652	0.7967964805296257	1.0787226475995766	0.5696308522823131	-0.5668906058677605	-0.23803639415099895	-0.743452349196647	0.20114856952443141	-0.30973931329686144	-1.7998233326579052	0.19139164883887833	-1.1619367726031027	-1.7809727442686025	-0.9791514190980743	0.08274435268700531	-0.6455930998616398	-0.641604002180892	0.38123246685873946	-0.0982620454725831	1.4054033554804621	0.27468833751741867	0.44487037290783504	0.9383843970703658	1.2323420762845072	0.7984968323725197	-1.0208157220528087	-0.10331704996098987	-0.2140091733732033	1.492150866690215	1.450181472997763	-0.5801393616176089	-0.5043739822335326	0.722342606713993	0.9278561507919152	-1.267566933820583	-0.8762740658817337	0.13819030584036365	-0.18861684927910977	0.7753512782946542	0.26342835545361026	-0.10517308544418173	-2.545026348437561	-0.30250083864439714	-0.8197237479740244	1.0277321254782827	-1.2469422166119508	2.5986756043780916	0.7160898554443068	0.839293319814665	-1.093943230193757
-1.1770459863327851	0.8884710770563613	0.9364422294812886	0.5310922792142639	-0.551833007518175	-0.2624429710102757	-0.7095657776943549	0.19035749204601415	-0.30977295181984504	-1.816828865231404	0.1903606722611288	-1.1499310375605605	-1.8066444867090605	-0.9842897225998929	0.025824722818468482	-0.5959362583539534	-0.654684460865048	0.2903562677144179	-0.08364101385837638	1.3538975609727921	0.27287719571773683	0.4015034863943877	0.8809932239063956	1.2351728724696438	0.8020902966192949	-1.0271382499027628	-0.10313803644800541	-0.21408603598003867	1.5411637685379458	1.4856730795031765	-0.4857234696648832	-0.5824828346675912	0.6855766600722861	0.6352224104091732	-1.2658325041603764	-0.7883174791936134	0.10936984222018531	-0.2418159574027711	0.6760417709466877	0.2350491342636516	-0.12297211285144043	-2.622611449281281	-0.28979122375919436	-0.7989669034214847	1.0686184282972424	-1.2815157366104153	2.583011592095488	0.7981777929855667	0.8064252800559005	-1.0864643538833043
-1.1352984324741884	0.9588212886342815	0.7797543458934683	0.478224979259868	-0.5422938111003034	-0.25581612329468273	-0.6710918281789653	0.16479739240240468	-0.30980662031665673	-1.8211880016400361	0.1747787110370898	-1.139391448105782	-1.8507434316668658	-0.9841565015865805	-0.04876783771792161	-0.5639285035871312	-0.6383178812570521	0.1886775128763088	-0.08721464905202848	1.3264009503630174	0.2637708709485008	0.3698234093956215	0.8288272941997501	1.242115396611964	0.8006888110437036	-1.0283354083789409	-0.1036816023182385	-0.2141549392613184	1.5776867170558475	1.497744264677006	-0.3506528215192849	-0.6152414808229654	0.5560054983006436	0.4102618040713499	-1.240405532271692	-0.7274925391278868	0.1079789438666345	-0.30371583367544686	0.6009402412307049	0.20133260930419153	-0.13055529023884258	-2.688122317817041	-0.27763116232941265	-0.8034364666417811	1.0916227370602996	-1.3127700082456244	2.5906812858446	0.853541886606547	0.783401236136011	-1.0567829174609025
-1.091100315778837	0.9952692333707379	0.6567301904721216	0.41369584207870114	-0.5244797142343868	-0.23229795357809674	-0.643600588647664	0.12235466515177515	-0.3098184331600701	-1.8587591632818032	0.1612085016487722	-1.13728808067474	-1.9109739796064154	-0.9879292897019495	-0.14433083483482542	-0.5099469992690672	-0.6184150364954	0.08427638939148928	-0.08471788233119786	1.2720890252709334	0.2672566251660296	0.35430718961903374	0.7908813665038908	1.2586372454005725	0.7791789416030515	-1.0167868812078849	-0.10882233144573636	-0.21420525536304166	1.6392532454351474	1.5049544911634718	-0.2785080980735345	-0.7242383710197207	0.3667107338039944	0.35860365296344743	-1.2255084712484163	-0.6045563607892646	0.12015271609767471	-0.3605871082021187	0.5406493900073921	0.16684099056932616	-0.1562852686512007	-2.727734094023309	-0.25906599713885525	-0.8266293994086211	1.1135534016348445	-1.3399999834466207	2.62473454125092	0.8530316010437128	0.7674901914205685	-1.0141874260666233
-1.003135320617829	1.0032952956436023	0.6208643621416099	0.34625314888063563	-0.5252552271666447	-0.20769076630370437	-0.635316167374363	0.07599287160915122	-0.3098297569568142	-1.8947602802794197	0.1653820808446029	-1.143279020952466	-1.994530953238225	-1.0111541272046742	-0.24656503547734254	-0.44514268173875005	-0.6037927662042499	-0.014456546328487679	-0.09801579909825191	1.2102577880393641	0.2637278771431642	0.3522522006511436	0.7556651479318917	1.266772457792098	0.7388732865488628	-1.0014514791145654	-0.12070495970617134	-0.21423301783951065	1.6689686190699053	1.4992215119365888	-0.35311701891383224	-0.784785627682945	0.27815216262831804	0.29518866868012666	-1.2107522233834447	-0.5086082088963807	0.1504606536551975	-0.4227081065380075	0.4999057994326922	0.11090854785763948	-0.19492304930979537	-2.741283612598628	-0.22285158918344225	-0.8788064013804544	1.1498037132389918	-1.3514880313532127	2.619873256223618	0.821276719463194	0.7531285109696915	-0.9433514057672683
-0.9134540624771791	0.9924178761693524	0.6445448840315621	0.2771979885689586	-0.5415635191567774	-0.16764228172565102	-0.6261378212886802	0.04168052006988804	-0.30984873512271455	-1.9353819227314788	0.16290107877769672	-1.162845447487599	-2.102706925884982	-1.0219702018581474	-0.33013581334820347	-0.394324284362419	-0.5998068370184234	-0.10288034578275958	-0.13149305494389374	1.2102298423707694	0.2584970628267551	0.3547961145198861	0.6897964978410045	1.2829574404339845	0.6755794709265663	-0.9802803848188699	-0.1366137924363984	-0.21418847363660865	1.6693861333498845	1.483060105776047	-0.5325398445484139	-0.7998019694112836	0.2337835742796305	0.18987080536683626	-1.206930845604658	-0.5065275115870872	0.21387512123104813	-0.4929633164927877	0.4694559149047951	0.061817357851459996	-0.2031688408248556	-2.705239944269402	-0.171761118616831	-0.9477298863852457	1.1668777296642758	-1.3377637747056719	2.653510622226462	0.773798427734531	0.7299347446368623	-0.8643103924434893
-0.8309137618227107	0.9611065311782241	0.7097943079946964	0.22511484400975626	-0.5727832970587996	-0.12184499866057368	-0.6785045830087071	0.017072359436780548	-0.30987608466329075	-1.9784332563055156	0.16100558262988146	-1.1827259974666018	-2.2082130842153616	-1.0317835560242146	-0.3923295035869894	-0.351929463895649	-0.586747223686752	-0.18295358487760177	-0.12442786668136659	1.2104842443193564	0.2372594401844729	0.34777440075149135	0.6224371679276764	1.287054461137361	0.5991268794073366	-0.9590596619027725	-0.15426170487261615	-0.21413229443821233	1.647739973609884	1.443412814985629	-0.6738520008892424	-0.7904084049007476	0.21939987626548368	0.104939558901613	-1.2153398189684481	-0.5619577187671994	0.2869146054134699	-0.556407746878653	0.4594387174474962	0.015378375715611148	-0.19752476482097742	-2.655659221380941	-0.08051724422936012	-1.0200573083606133	1.1773144733249956	-1.325075161293006	2.6775675137208887	0.7205624139052221	0.7133664810410305	-0.7945239065279333
-0.751408422411989	0.9713863352360382	0.7934264682329152	0.19079548375739874	-0.626280429365593	-0.07752739828009732	-0.7543165872176489	0.01554452955762271	-0.3098980712549909	-2.0145842165256953	0.15854904710093007	-1.1844398990638538	-2.325025827147493	-1.0608472691598085	-0.42992567793133596	-0.3557297859495027	-0.5811941706802	-0.25937109690497906	-0.12356661692437743	1.2102298423707694	0.19770173529014246	0.3429302832722775	0.5682326942434492	1.2798296977910306	0.5219105472881076	-0.9425431514402988	-0.16900732511935862	-0.21406985166562004	1.585260189594203	1.3618171367119813	-0.8247092652200001	-0.7163934249326308	0.13606055533500694	0.0387841194708001	-1.2445357278735165	-0.6605350175189789	0.3536766766493003	-0.6226860600249002	0.4501861610716412	-0.02800060870055855	-0.17185999396193752	-2.581969692109553	0.043952907379037134	-1.0902067227542844	1.2104788812339413	-1.3076617071042933	2.6858968542738477	0.6673216752095905	0.7222544506643732	-0.7667263465714151
-0.6861176509453155	0.9557209606135167	0.8519676464438769	0.16453922038901644	-0.6914057695900434	-0.002872654172938677	-0.770929946501896	0.02775685412756599	-0.3099226387510479	-2.0164819827985463	0.15328900565812192	-1.1626033598710834	-2.411842469010488	-1.1064037050164075	-0.4568240059846091	-0.3616025336718198	-0.6000703818319801	-0.32021133332645135	-0.13412764612796946	1.198581316785469	0.14650588108993393	0.3375972408922111	0.531694436649555	1.2708386632970219	0.4436154855078631	-0.9280470009958138	-0.18143010836889759	-0.21401125902842194	1.513410439133939	1.2616928747084026	-1.0756928332739533	-0.5741527132187005	0.12374768911966831	0.03967266294865587	-1.2811092751484563	-0.7466279528897762	0.40223530007462216	-0.6822218004078009	0.4416223806046588	-0.07519590695838263	-0.14564194689292476	-2.503838440742894	0.2001722127588184	-1.1327285219364693	1.2348422610658916	-1.277193336200954	2.7171405457100164	0.6678820443554437	0.7362062658712563	-0.7356040026316872
-0.6118251887746584	0.9357625283278864	0.9906685890059486	0.1540475257276944	-0.7710061501279644	0.03515337220060681	-0.7197356982104788	0.041968895273520844	-0.3099359281998878	-2.0083336347741954	0.1596871374420368	-1.1427268250037694	-2.4561546043440936	-1.1790429892125807	-0.48739636870198844	-0.3733965913392109	-0.6134218300984372	-0.3778189217988513	-0.08774450754405948	1.1844080445891922	0.08727025929143174	0.3266626235326874	0.5139198710293378	1.2621018541902485	0.3846814636835274	-0.9172912118410668	-0.18923525152513815	-0.2139472434233137	1.4353034321769962	1.1590180143845579	-1.286982569598478	-0.6235726974758335	0.06344848048834226	0.05461682109083895	-1.3248429287418186	-0.7801785237825577	0.44813599547640404	-0.7415716222400397	0.4486828327835801	-0.11332322672965463	-0.13020817528330014	-2.4322643949286156	0.3532106730902659	-1.1584911288669084	1.2351243945591919	-1.2398143146541323	2.7009924843717004	0.6956122848024238	0.7564057261086787	-0.690500451253102
-0.5445846122140244	0.9031713036714424	1.1535287421730176	0.13855094022365178	-0.8566616390734257	0.0502466748196693	-0.6216653251791817	0.05740277055349703	-0.30992237056416483	-1.9971931815870523	0.1603492664281568	-1.113841088056458	-2.487877896219756	-1.255365640791641	-0.520568994679351	-0.36088525651677555	-0.6322020037334127	-0.4202107813958569	-0.02904414981823037	1.1895963025103746	0.01897426651562828	0.30103618899862833	0.5187868620088192	1.226686086677589	0.3310297652632532	-0.9089352304647627	-0.19529995986234344	-0.21387917678319585	1.3691351505462503	1.0675441714298808	-1.4140428884053629	-0.5426666940845741	0.0014554961595722338	0.0632715463347958	-1.3777634270079442	-0.8106358751206258	0.4914858357845041	-0.7862250776918659	0.4384839582024916	-0.13624824511690758	-0.11451686677117626	-2.35528549850351	0.5037745545675338	-1.1771495607992093	1.2367392520247351	-1.1868284776865798	2.7325192116519013	0.7077825954760193	0.7641762318586219	-0.6062847552120791
-0.488525814838476	0.8671196240634383	1.2946378216352463	0.1349826525175625	-0.9460774964524074	0.06074012667192523	-0.5862623125493795	0.06041588315062094	-0.3098822892457085	-1.9746373519404017	0.16224106353135687	-1.096003757560849	-2.524043829167195	-1.3360726036642117	-0.5546042701750258	-0.32574130090461273	-0.6501349626852597	-0.45544046443093383	0.015414346705608439	1.1880853091187675	-0.05671969476434656	0.27172702167291846	0.5488494876190625	1.205182680920926	0.2995075586009183	-0.8996267491515797	-0.19620775086082295	-0.21380347463598146	1.3096198088801372	0.9823177504141405	-1.490424006002013	-0.4566219936333365	-0.0336960550165567	0.12735163918633613	-1.446344290727873	-0.7660256529992823	0.5242533015249473	-0.8062338741382273	0.43604529219470073	-0.15326785431238332	-0.09332572926705997	-2.267554688567684	0.6416362332485929	-1.1806663964505468	1.227774652389368	-1.1243929591669333	2.8193673163328716	0.7101733778352239	0.7608872608056085	-0.5459012919772739
-0.4566739291726255	0.865128729809727	1.4409512272601657	0.1529603665972708	-1.0457858130137565	0.04728527950749865	-0.5565538522786126	0.06136610308390304	-0.3098280011215152	-1.9576075023774346	0.16879259997981327	-1.0862677415375428	-2.5545271589197664	-1.4232306701798987	-0.5640050856611192	-0.2761717401486381	-0.6669028153285861	-0.4877936665586803	0.05397395620255838	1.157557075288331	-0.12106329143543873	0.23790996676135	0.5896334739686659	1.1860569478630603	0.2736111428667123	-0.8885080375110446	-0.19363983089020834	-0.21370720671233973	1.2505674623523881	0.9115970081747694	-1.5887297291843967	-0.410979367892799	-0.05850336972762762	0.20563387843363962	-1.5316469597776439	-0.7214208166345634	0.5381286935530486	-0.8236332102167218	0.41846563472576737	-0.1603274922126973	-0.0809488087175356	-2.1871527200890553	0.7583861647346863	-1.1756392974279675	1.2239696925147432	-1.0520893412133863	2.9012628713674427	0.7702122541957241	0.7548749929541895	-0.5149224095720221
-0.43412245086860757	0.9030366310284474	1.5835835422558873	0.18498968856929623	-1.1504601508237426	0.00863935019120397	-0.5653746284393428	0.06549919448977101	-0.30978995486823024	-1.9139048899233964	0.16290160721264177	-1.0809204000451884	-2.5669134232875837	-1.4901752362722585	-0.5344861174977844	-0.23604621922637267	-0.6851037859552365	-0.5176900562451316	0.11584305147668408	1.1516894485271718	-0.18928410055165176	0.18396500196992346	0.636588140802488	1.1571039678804458	0.27272658454467946	-0.8851656027233992	-0.19108684796110725	-0.21359559772398123	1.1709932429039287	0.8610469903272147	-1.641991274239602	-0.32505623508300585	-0.08981688669302802	0.24506546343981855	-1.5947982623384376	-0.723108353710263	0.5329482532702011	-0.8278675327107864	0.39611525577323436	-0.1491617350680777	-0.06663871474387974	-2.105173487029656	0.8363359280762752	-1.16456279579859	1.2028283430440225	-0.9644096703408123	2.950049008891917	0.8214137405865479	0.7391728218727056	-0.4997758917741746
-0.4585248862088978	0.9256311935156208	1.6816120406591395	0.21664748837350176	-1.2347945923593349	-0.014148383585502527	-0.5563930176135737	0.06405044216272712	-0.309743068702009	-1.8782645121181623	0.16148645842985693	-1.0638738890968649	-2.555467333671386	-1.543477583331067	-0.4837326996529221	-0.2040148395944256	-0.6982586923268379	-0.5294759698199982	0.21002248880764335	1.150750859519885	-0.25506824870034994	0.1259733186029654	0.6830176619309836	1.1311659749282643	0.29379633228363705	-0.8855030773421302	-0.18644394963858968	-0.21350911572634645	1.1171730143248495	0.8393564057740969	-1.7018858985828698	-0.1925102689732803	-0.1454693750014891	0.22574613799731624	-1.6395875290564608	-0.7054134503202263	0.5068161599771499	-0.8301062560870974	0.36208403598698624	-0.12035247305216243	-0.05663297795138196	-2.0268926674699927	0.8735530857856071	-1.1476947866589777	1.1784671588034594	-0.8590060024333669	3.024199779035082	0.8393446082805825	0.705701644273607	-0.5107972612385772
-0.4878175847987757	0.9654423138040805	1.7291238973865153	0.2562815950470688	-1.312093026391167	-0.05551768438844662	-0.5600979590046495	0.05954001330709811	-0.30967642189521694	-1.841502132058822	0.16892576558596029	-1.040875801710899	-2.5107878846029323	-1.6085053933673596	-0.45216718698172975	-0.17730561707813292	-0.7044579512604161	-0.522962766562717	0.3449281361977651	1.09012514061287	-0.32252057129604417	0.07810538945227138	0.7364287374447674	1.101240915503549	0.33395873203884285	-0.8981952274350157	-0.18202127835944915	-0.21347324060619424	1.097450694894556	0.8186910011753714	-1.7171301663003706	-0.039707410105378836	-0.22206931424652954	0.3397654920007665	-1.6612814955622592	-0.669359400223122	0.44511485927903127	-0.853020442428711	0.33459119620525324	-0.08995188631404885	-0.0681549550240673	-1.9771371084286495	0.8785329507197993	-1.1218431224290057	1.159228289270051	-0.7805435349048512	3.0861372636961564	0.7918956107231192	0.7006134430443682	-0.5544674557069141
-0.5204070290489154	0.9894967348621453	1.7726912567439261	0.28868396181874945	-1.3740186663770524	-0.08923353806178416	-0.5534814793692302	0.05243549692668807	-0.3095886198760621	-1.7955488223471772	0.1895616786242465	-1.0182951284851829	-2.4341169675299814	-1.675881301217356	-0.4441511113509529	-0.1745198517321461	-0.7221593779043078	-0.5083558391330245	0.4123543138299318	1.0419949901427006	-0.3874914483269952	0.04977256754395589	0.7851073851048941	1.0739554579644797	0.3879047079106422	-0.9183537394853039	-0.18127617984624878	-0.21341214465405053	1.0781331551038935	0.7991971425847681	-1.7277498443870094	0.14706320010847987	-0.3005366734462212	0.49748247893624137	-1.661192152041129	-0.6454601052015764	0.37610530625078414	-0.881619996047364	0.31901597645373453	-0.0530482617148705	-0.09321836733583908	-1.8955528827007897	0.8484059855682713	-1.1052023949392424	1.1349538308892961	-0.6893162122635252	3.104629323922399	0.7482359559563319	0.696332736947247	-0.5943774478505611
-0.5599462521242131	0.9611581571748775	1.8253412371250317	0.30222853330990257	-1.4073807841161692	-0.10278896629781306	-0.5467501178302114	0.042247385783139565	-0.3094828351376141	-1.7536026104259945	0.21978815747984487	-1.001809237347334	-2.3144380643941185	-1.7466507045651691	-0.5001448348709349	-0.17297045432769978	-0.738898940426405	-0.48042802876105	0.4687361578073939	1.010348929568473	-0.45267486719561917	0.01815108631407649	0.8358403049001663	1.053689562563862	0.43178138963465706	-0.9410186024586841	-0.1835016180933769	-0.21327062144860456	1.058220725685549	0.7689055452456109	-1.6241050268497734	0.2898832747262314	-0.29277427902260983	0.6231235659371904	-1.6526151740126043	-0.5973473460220518	0.3019226610819347	-0.9024373731726388	0.32819965523870215	-0.024952984694700503	-0.13227242247622278	-1.8301654079242582	0.7995709077955848	-1.0979405143065148	1.0854322671431016	-0.5996212298402944	3.1555087714443717	0.6840902257882808	0.7053484490556283	-0.5987769349078287
-0.6095679770837119	0.9600647541698887	1.9129497742955106	0.3104256217953866	-1.4200532905959213	-0.1302023571419371	-0.5659497559692366	0.03026627709926854	-0.3093660744565849	-1.7212527600426806	0.23729097972906046	-1.0039851916994906	-2.2105498674121447	-1.8132384784494924	-0.5548744849260634	-0.1903373551795713	-0.7372566244413596	-0.45685432838962275	0.5025644066194332	0.9941645328771166	-0.5182345743605202	-0.01524210831806072	0.8904170116467378	1.0401329762809113	0.46486300789495605	-0.9632108320173458	-0.18880958433953188	-0.2130988760681079	1.024467561443325	0.738283543523562	-1.4889544891996027	0.3109100958802224	-0.3708596208564455	0.7080221805132855	-1.6392622021045185	-0.5820149945379947	0.2299707019517986	-0.9174549716050823	0.3492991572471653	0.011980814399585423	-0.17131264571135724	-1.7524662046787545	0.7316592306917469	-1.1080670714075438	1.0387946126844545	-0.5240840416084647	3.194810320072896	0.5615489277667085	0.7108623179320548	-0.6049331965451724
-0.6816086587753828	0.987621108997514	1.9605256047690773	0.3143471600872718	-1.4268814797311467	-0.11928364785270922	-0.6586271416384463	0.026567252691417288	-0.3092540038908692	-1.695338880569104	0.2442309158621124	-1.0087191658356578	-2.1436763578218896	-1.875291835038097	-0.6362383613384511	-0.21322066203812468	-0.7453535549279209	-0.4302473810462586	0.4992094529074634	0.9884212161590169	-0.5820951012188107	-0.044013608691264125	0.9539980885986156	1.0256848502790887	0.4872056566339122	-0.9874273813243473	-0.198003487381235	-0.2129469946370924	0.9872542134951313	0.7034008692079261	-1.365734492633627	0.4384674078748154	-0.36922637258579943	0.6989777432176374	-1.6354340264491243	-0.6074546159541684	0.16083518077077702	-0.9248543098994648	0.3586734971895167	0.014298172207302156	-0.19880191073899825	-1.6612233522764144	0.6829543939113857	-1.1273572535584044	1.0023895118874848	-0.458206280027861	3.2221388748746707	0.4203711505144936	0.7178712782562535	-0.5923815707130248
-0.772593407786647	1.0481589098080142	1.9867366804180258	0.32299494759601266	-1.4315016775221303	-0.11006130881150906	-0.7841270051778599	0.028716528985557432	-0.3091578360185333	-1.6661102310480207	0.2443698942526548	-1.0211811277847727	-2.055693223038591	-1.9286063966049283	-0.6990496473246083	-0.23431110413219386	-0.7537549764561338	-0.40486843556785007	0.4914747440301501	0.9601324903911417	-0.6345618256648919	-0.06537436151342521	1.0147935340886287	1.0260427267883923	0.5115512906074421	-1.0096779509101832	-0.20861704457596414	-0.2127824684256733	0.9411548154355763	0.6713868460297322	-1.2489844207337	0.4650753884954838	-0.3596600623930298	0.6874859142373689	-1.624629287143716	-0.5915783030510293	0.08475146622964029	-0.9223922642404062	0.36863579221929677	-0.014697998012120747	-0.20680926655404636	-1.5870109008756976	0.6508176937725949	-1.1509175476858169	0.9406198415858416	-0.4091756823146434	3.195374081264275	0.3538169669871918	0.7342911066570396	-0.5604613792920874
-0.8788072751362537	1.0914862945306232	2.02101340089316	0.33812077224815307	-1.442336157997725	-0.13395498674739087	-0.8657915243632862	0.03165013426126237	-0.3090773570788556	-1.6576804900935571	0.23442263484744874	-1.039807073452622	-1.9335838086294839	-1.9735214275002833	-0.7135253616201862	-0.2781536038341222	-0.7530425120872813	-0.3796773396793034	0.4988645854727656	0.903126217389023	-0.6811631146679424	-0.08616886408118381	1.060889268762158	1.0244998658294966	0.5228408437477674	-1.0341257220714921	-0.22004368884617448	-0.21261418724183576	0.8789797531710783	0.6293964632230699	-1.1791913742535223	0.4038819614858428	-0.3706492632420003	0.6567256821893525	-1.6104149271569046	-0.6523332282806364	0.010068097653512464	-0.9263185559996467	0.3594960353763442	-0.025268405855788302	-0.1974239895113039	-1.5202364077275283	0.6454449881217144	-1.1819391736897016	0.8700820770780167	-0.36694249862697226	3.135841823653307	0.2712688274661167	0.7705166776525756	-0.5139068529200727
-0.9734309361613158	1.1351946435044002	2.0650347674816016	0.3500422182028474	-1.4469157289641708	-0.18385379560539775	-0.9478416159376675	0.02630380410747246	-0.3090043368896664	-1.6449648983363356	0.2085817432876263	-1.0607951644362246	-1.8614262497978686	-1.9941500817790483	-0.7401843945775407	-0.3367301444189942	-0.7440321084757651	-0.3399899489573732	0.49824284400523783	0.8321615647456838	-0.7152014805522189	-0.10528191630530341	1.0977674293167379	1.0337136101668682	0.5417652139368971	-1.052109444620095	-0.23238037622035038	-0.21247505632786362	0.8054763186999171	0.5987824900187361	-1.156508380976499	0.3445843325603498	-0.3784950069090711	0.6413824589062377	-1.59524400881886	-0.702436024532941	-0.05620689672492367	-0.9258961138490307	0.35816929325970287	-0.012910973237120876	-0.1832047909150007	-1.4491717549196657	0.6547048050150824	-1.2266153246083946	0.7958943614475287	-0.36779713484378257	3.05366207752636	0.13560213429251106	0.80657173036171	-0.4489791826590106
-1.0764393022116039	1.1412473465603477	2.1169269685207324	0.36706676475364086	-1.4475950346933097	-0.2626851213455037	-0.9821245300073771	0.01912579717591303	-0.3089258425329232	-1.6379913509224278	0.18147329482516533	-1.0881372090308066	-1.7838391261220572	-2.0078038414701482	-0.7939348926889098	-0.38018152135385347	-0.7260976605701693	-0.28664845367886044	0.473649446783788	0.742890571885274	-0.7290667977741349	-0.11197010807210132	1.141167532541129	1.0542862568611746	0.5461120629789258	-1.069507021483912	-0.24154981023219263	-0.21236715076531168	0.7121596030816914	0.5528785136150943	-1.1785938907756663	0.24025958252938073	-0.3833580383637713	0.6335851001760011	-1.591208012364314	-0.7807898071594467	-0.11733714179713159	-0.9259533195569265	0.349245153223006	-0.00949040115504199	-0.18232350095197247	-1.3956900216154913	0.6737623446888208	-1.276085726818597	0.724292613353297	-0.407528604235571	2.9800045984256514	-0.026917145958930466	0.8551901730515112	-0.36617041640346404
[truncated: 200 more rows]
[truncated: 7 more columns]
