# Supplementary material for: Obesity dysregulates feeding-evoked response dynamics in hypothalamic satiety neurons
Source: Sci Rep. 2025 Oct 14;15:35837. doi: 10.1038/s41598-025-19800-2 (PMC12521569; doi:10.1038/s41598-025-19800-2)
Supplement: Supplementary file 4 — Supplementary Material 4. [file 41598_2025_19800_MOESM4_ESM.zip › Fig 3_1/Fig 3b/NCD to_NCD_1st_MPK120_matrix_2.csv]

-0.08139595261147178	0.05294154366583052	-0.4582834081832722	-0.01272831426422554	0.6959937061227107	0.30735553141878286	-1.0027894948916167	0.07815446873760218	-0.30963115365295557	0.29341814014224077	0.3147202743346456	-0.5706002926186944	-1.1343311754064502	-1.106634792305175	0.21933155538110394	0.2874322233429644	-0.46070222137641065	-0.056121525808594176	-0.7226432738606414	-0.8438188697715792	0.2671607546576273	-0.039503982772159454	-0.19594859510564153	-0.2969452676164187	0.31582599545776974	-0.21770630536614677	-1.1198869999116698	0.49961023630430457	-0.20383297387253566	0.34323107246993934	-1.338915489938229	-0.14802580223185263	-1.2657888056828437	-0.6180378606220914	-1.4301991683482154	-0.6142888277229043	-0.8879043370850115	0.6433246964571112	-0.4334133767043502	0.010905471578981021	0.0034935671680377195	-0.6330614561390295	0.5350803561475186	0.7221120449880897	0.31844217939618574	0.10583103371828087	-0.24551945761408533	0.27289226473866374	-0.44530955340964695	-0.12560928816509703
-0.08479860462468856	-0.0014424917127035392	-0.48109102461957676	-0.04253514438829956	0.6813160681441184	0.3104976184285756	-0.9769501328861971	0.1109311274788737	-0.3096248618826758	0.25889476129611355	0.2364122530585409	-0.44652394395357636	-1.181266202284319	-1.0541210284871498	0.34678127552016713	0.24125280114598158	-0.543634678855023	-0.010662756867629079	-0.7835444907685263	-1.083629091329903	0.253619631362761	-0.026819294383929725	-0.400948239302718	-0.49268778389116014	0.3096953364141768	-0.21774649538571106	-1.1597790272723452	0.526871012614039	-0.21864892571100125	0.3732361337554264	-1.3533168370077608	-0.10619517501180538	-0.8573083862428265	-0.1735053319445562	-1.465969924342905	-0.6555593422906335	-0.8842247024220626	0.7101818312168067	-0.2519511944975301	-0.0037842996111167393	-0.01032897376899955	-0.618096728344155	0.36177462900645735	0.6286725707412297	0.28383337181851775	0.08688804904146158	-0.23115911699123898	0.2737499160961214	-0.4367578436663192	-0.054667876197937476
-0.16580318070510117	-0.0710007839165626	-0.511650977058178	-0.14529116752103538	0.6519421308431438	0.31535037915627434	-1.0319671836664714	0.11955304301287824	-0.3096122138963789	0.2087996832919999	0.17712108139668328	-0.3416391071708736	-1.1538313325775322	-1.0340350146040036	0.29639428414915897	0.17486472600125172	-0.5904663384036407	0.014750525190318768	-0.8215440955600147	-0.9623227287946584	0.25285588646890855	-0.046149719285355585	-0.4089219476332934	-0.6093860793611438	0.30006286771014357	-0.21773253620194946	-1.1824510545285436	0.5366709018524509	-0.10375296809920931	0.43874397137542226	-1.360048387696897	-0.021427812371357585	-0.8605412901738912	-0.06620327498121208	-1.4995009104075756	-0.7001712806220022	-0.8578095665227473	0.6869083880305253	-0.223902584814764	-0.023836299228090205	-0.022553557858209505	-0.5264566951624977	0.2856161342892283	0.5497090780427899	0.26633167425628634	0.0534646498340583	-0.22020068143085045	0.283169157241621	-0.4558973845204303	-0.01977392966124478
-0.2592017634710433	-0.12878608791980403	-0.5294125492070783	-0.24043780447198432	0.7074957235850903	0.29860199300995616	-0.9794984285874213	0.12231842589015066	-0.3095960047727694	0.1792527310585439	0.2473174202652335	-0.44674569490445415	-1.1183014531120963	-1.0269288239113898	0.37227531099443795	0.1745863389815314	-0.6227451856201536	0.042473894871595794	-0.7902435378250627	-1.0194420219467333	0.2410509935275914	-0.048803886103979656	-0.4057579205127603	-0.6255003733222815	0.2954554389056918	-0.21769490970713423	-1.2119206038598822	0.5442259640261271	-0.025216764051941294	0.4854782851680578	-1.3408678075711093	-0.009869187273986873	-0.846991720439727	-0.05514770558688418	-1.5127818246682483	-0.7361662767299615	-0.818029069331471	0.6164891511617215	-0.22312205505195937	-0.03547817386748779	-0.053444891210678414	-0.46745517572831413	0.3010410930680526	0.5631516659108786	0.2528078590553549	0.027994634990083617	-0.20653953982982115	0.2899655429035195	-0.44958540828130944	-0.0005966780522371987
-0.3155260001911754	-0.15348043546270823	-0.5419131910107812	-0.281800958562161	0.8277858125862977	0.2829320624868136	-0.8059933498084118	0.12306492656377879	-0.30957130922448983	0.1654913286573792	0.3598885607940839	-0.5901506141486462	-1.049838990084579	-1.0035496342278427	0.5405534243975466	0.16084770955874506	-0.6939896213682502	0.08941747176313022	-0.7804299872584707	-0.9434954286791051	0.22281541769546234	-0.1215676836861607	-0.3752297514851054	-0.5496528605692388	0.2907851370241728	-0.21766845770411986	-1.242980877080924	0.5284610564136001	0.023488896334550972	0.4989866148655671	-1.3276359435671798	0.01480319348348166	-0.8296288740065352	-0.0203666856775877	-1.5190173866806975	-0.7836872192790868	-0.7798591250272642	0.558889639097279	-0.2313051648967876	-0.02447858406654046	-0.07103891019325123	-0.4502419538518181	0.33652002510879886	0.593699684133268	0.24918576203782875	0.007072271068963215	-0.20694517790616226	0.28704840900417306	-0.4602139618194426	-0.010718806345111988
-0.21628734768047675	-0.16757637392879735	-0.5502058574088601	-0.20131494865192465	0.8012457149269877	0.27025877913007534	-0.8768909160722235	0.12109461853215707	-0.30954622557289807	0.14527265186874821	0.44904834365799257	-0.5586464956778326	-1.056392394733976	-0.9784035085634861	0.6470518011129672	0.13347171774615516	-0.7696957576636745	0.12961044638759564	-0.8023822602800609	-0.9547418989090208	0.20485292363888438	-0.212795346158171	-0.3568922793923936	-0.5116062432271128	0.28723120608127134	-0.21762176376945883	-1.2585046480538573	0.5105064755398756	0.04978854231148755	0.4996596702768418	-1.323683464052629	0.011422367601212647	-0.7922016491512184	0.004038777846446159	-1.5422744913733366	-0.8279630496907012	-0.7444449950365729	0.5611821164626484	-0.2391908758100945	-0.02650078351187927	-0.08358437087201143	-0.44846859117410337	0.3438435207040836	0.6067172332086621	0.23140673705502166	-0.024882650616487634	-0.2143550419798963	0.28104671497528594	-0.4911222841774638	-0.008094550861774009
-0.060781990419817924	-0.17528547659793126	-0.5790930429941222	-0.17164804176752427	0.6836780189933863	0.24919019463501715	-0.9934898703196167	0.12670973464530402	-0.30951695105124094	0.12477311243321483	0.4971762010922948	-0.5484205148473421	-1.0832711284921626	-0.9591930471594025	0.6708758419029682	0.1360666892171468	-0.8341474474756743	0.14497382893133587	-0.8292551247817704	-0.8276161431497465	0.17296648661441666	-0.2775192374566506	-0.35095047632880927	-0.4796499478163656	0.28196516628225343	-0.21752678105629036	-1.2651340091892547	0.4960924998103514	0.05668274804476316	0.4938141985464681	-1.3123927146987528	-1.1513431675705795e-06	-0.7618279030100273	-0.06294292421250335	-1.5587044492517117	-0.8647439823628982	-0.7103669370770123	0.515870026444558	-0.23725286447590296	-0.017691672206292013	-0.10567485437347732	-0.4077260668521762	0.29793117932833146	0.6103037442120106	0.22035716022764668	-0.054549805032578016	-0.22359295055532352	0.27691049426332687	-0.4960962378036828	-0.001029247637402603
-0.06597394965663562	-0.17257072524106495	-0.5850555771702094	-0.16238353326432736	0.4810667986171996	0.23256142689078896	-1.0549738684865264	0.12702713922745743	-0.30949959387149706	0.09992292776144307	0.5222841390612515	-0.41640660280815534	-1.0609703498402243	-0.9340786643109382	0.6283045767252787	0.1346906420439521	-0.8089434813293989	0.15420134652444384	-0.8712445000024817	-0.6714946890220049	0.12758238467759325	-0.2916322874481716	-0.3675745672175579	-0.4830915092085528	0.2805250412105025	-0.21736732285707333	-1.2650907892020302	0.4809537896501898	0.06459657733900302	0.4730142822338017	-1.300738825273327	-0.002342306007271424	-0.7171269114569312	-0.09245743800257146	-1.5714003603129865	-0.9078643540528841	-0.6864174879004907	0.47839916435954827	-0.24617657649221333	-0.01834796050137522	-0.12887605864637203	-0.3928177468547374	0.2784577425184183	0.6175310313890272	0.21246538584348315	-0.07164214876207084	-0.22764858069313015	0.27468032091293926	-0.4851666291776464	0.04979767861955497
0.010607210738389154	-0.14779951193924043	-0.553539397240217	-0.16314410087391604	0.43537172506508726	0.2193028911428539	-0.9162978241568407	0.1272352276839513	-0.3095417731131269	0.07106878067697703	0.550535782937281	-0.27624197214896257	-1.0486812522972706	-0.910934274540365	0.5546918423387995	0.13769853837410373	-0.8000731164270547	0.1594789250310275	-0.9117224363372125	-0.546780098868496	0.08059252985855979	-0.27808363038107803	-0.3442374565775185	-0.47922062180920677	0.281473418325231	-0.2172846312353055	-1.2689499962788995	0.4648244783167257	0.06399993767738404	0.4464677703742564	-1.283178072471011	-0.026314608451893665	-0.7021638779096774	-0.08179870178464514	-1.588910966680427	-0.9498817751089561	-0.6701079768800133	0.45837371105687136	-0.2597510661279203	-0.025613853930590496	-0.1590824768485825	-0.39117909902172293	0.27508802861391346	0.6203985152839862	0.2047223985708951	-0.08865639254897323	-0.22904443979899783	0.2745730561972159	-0.46078407580232916	-0.8157980929404235
0.08268418078086584	-0.11345342939114252	-0.5358388486664374	-0.1739327338655014	0.38739875431045867	0.20306278430984143	-0.8618625055265428	0.1318366367001284	-0.3095382714921819	0.038150314384635384	0.5680931868996579	-0.29119468749558974	-1.0703449321810201	-0.8763554440130144	0.452823857429489	0.12272217976588862	-0.8575305579114408	0.1655933355803221	-0.9443311684917928	-0.43351729496306446	0.04081108025619791	-0.2855811586025075	-0.30428174668458713	-0.4574674879011744	0.2849246969244873	-0.21721712496387066	-1.2694177666181132	0.45374244998143143	0.06563770994997767	0.42481274052029605	-1.2684732469119733	-0.05459872260276655	-0.7067270381161747	-0.06933495357295115	-1.6016415070959542	-0.9662645792677418	-0.6505985317971515	0.4166555741700887	-0.26750091005992294	-0.025021828435080128	-0.1912493910360128	-0.3600582487147235	0.26127449565894945	0.6148226925379444	0.19414217801847866	-0.1081571289836329	-0.23482897095531158	0.2743853895815329	-0.4720641881780493	-0.7221227461084521
0.18505480586985623	-0.09090961985388707	-0.5353703678963944	-0.2041268969575804	0.3277575906465765	0.17012500343120446	-0.7893011219529108	0.1409970856443113	-0.3094888401534881	-0.012686922100989456	0.619685333655554	-0.25742515142755695	-1.0805510563658354	-0.8142684346204115	0.3491943604103985	0.08234609875840308	-0.8386271298270433	0.1929277110787646	-0.9912356955172248	-0.2877652143371425	-0.015326379636197618	-0.24262906179399252	-0.2634954957433565	-0.4637278273560471	0.2913272838064947	-0.21711754925142124	-1.2804779010268075	0.4300908847666397	0.09271147609583741	0.4143071584769058	-1.2428707153823297	-0.06677249188888393	-0.6498127380203229	-0.05510182360040781	-1.6328118748846987	-0.9950590037193973	-0.6060411395164077	0.35433769751139665	-0.2659431061329073	-0.020319992992272377	-0.24220322255528534	-0.3142785096627632	0.2099334421422982	0.6000274499973677	0.16778366423744004	-0.15456619025394752	-0.24189281175454144	0.2739180885156424	-0.4835479126905149	-0.7177105363397629
0.23692697131228968	-0.06180985886137972	-0.5357593103353604	-0.22905689336725393	0.2398096238936939	0.12185772551052745	-0.7004815227042209	0.1422160937577637	-0.3094352951937974	-0.07278912134628884	0.6580506181015966	-0.1380802309433057	-1.034686734788618	-0.7556768181118425	0.283873110806065	0.057880553232584564	-0.7603486147280538	0.20152986074648888	-1.0185583459448337	-0.06170277071812334	-0.06444868305341805	-0.18953086538955505	-0.17407090965287267	-0.43094155641436166	0.30058735591589386	-0.21699640466075953	-1.2770585074206637	0.39095589811957343	0.11604390132859702	0.40359625269126614	-1.1993986992054295	-0.08883544415585395	-0.6747577698917263	-0.09333870865017566	-1.6590947953467203	-0.9928513053833266	-0.5528913030497511	0.2587037264911565	-0.30084377417552693	-0.007440666809980833	-0.2868196343292738	-0.27311220886051435	0.18405798346482574	0.6060734382790911	0.14501435423583373	-0.20864878686263255	-0.2541729069828733	0.27357698671964215	-0.4846474182289427	-0.7108759368941466
0.3047822899055903	-0.012283695491926894	-0.5348430287613544	-0.2248647931066373	0.15364577982470537	0.07037473573151291	-0.5421882545402983	0.14525052519264614	-0.3093969646129715	-0.12494886194404245	0.7033005188666281	-0.059546215448736936	-0.9824761579915933	-0.684088868917656	0.23798531799254694	0.03671015613459898	-0.6582893272555363	0.19513301600206917	-1.0468841824668045	0.0957341712650783	-0.110922437055783	-0.14805651620322885	-0.11490835946775595	-0.3486244806842701	0.31201857849634107	-0.2168346792417763	-1.2647528753251431	0.34536051777758975	0.09564357498779842	0.3822605157018907	-1.1391007162902769	-0.1250467127639956	-0.6514619354828554	-0.02495915641099089	-1.6708748511178946	-0.9719430341225388	-0.49859819414835804	0.12644798573130833	-0.32638882853984985	0.012901063136880256	-0.33467480046507864	-0.24473921548873628	0.1609250233495019	0.6244752291310639	0.11440995370647114	-0.2586337431267616	-0.2609053553061914	0.27189190467246094	-0.48770160028013	-0.7037817956974314
0.33500496695947096	0.04166617746559988	-0.5418925110447012	-0.19452103935105286	0.09888976309457076	0.020343719182425408	-0.45826078605959497	0.14956417344522452	-0.3093764870265455	-0.18270638554591626	0.7087558950592598	-0.023421029530269654	-0.8963507844137617	-0.6038483611967089	0.13406249548130358	-0.005105373615340877	-0.5619172820112268	0.17334841448280364	-1.104511611752567	0.23725030908474865	-0.14846258599429865	-0.11578052679703021	-0.10639209955454527	-0.2803863582723403	0.32057074105624667	-0.2167423346254312	-1.2403351396880793	0.30255376755108	0.05142717823618485	0.37917886634769316	-1.0849160084844063	-0.13969257219900633	-0.6225607831755808	0.122592675059123	-1.6467119154219128	-0.9384218709257068	-0.45419276083423527	-0.037429632253569566	-0.35796292593957585	0.02506086769635123	-0.3923374803052563	-0.19816952063677723	0.1261679131657373	0.6333263308556807	0.08134801466395294	-0.3017659433093226	-0.25754401893916234	0.2696068864065556	-0.4746297011010454	-0.6958225153303841
0.44554322137924096	0.08238645883813585	-0.5534884043324043	-0.15815180928629421	-0.10501684743953199	-0.032499701426334605	-0.5192033668556177	0.15514874891129143	-0.30937403601809266	-0.24713664490409576	0.6697245745337561	0.038378263230136746	-0.8311482058606356	-0.532346771846675	-0.021048813282900404	-0.02428348277977733	-0.4796049804873996	0.13887166069286397	-1.160303150591349	0.2953423776739962	-0.18329230007961442	-0.073526025933068	-0.07611926404421573	-0.2845861390417375	0.3294052984334216	-0.21658998725571083	-1.2078817841743614	0.265454763383401	-0.004072833249882479	0.3994539134371514	-1.0378191693658523	-0.16713310180583452	-0.5815269027197058	0.20186959892361336	-1.6099768534177958	-0.8745424969558364	-0.42512484039196663	0.014950829261272402	-0.38516149882956485	0.028810362501250086	-0.4523379752978719	-0.12438488280047277	0.0897524630710407	0.6269507794329764	0.04492909416363509	-0.3365339524374231	-0.23070562740547057	0.2669622981588124	-0.4820819053059443	-0.6969471962518153
0.44848329664579634	0.11672583829646373	-0.5725823760907279	-0.1779182565431819	-0.23160080857365167	-0.09109921694188887	-0.4391129278010963	0.1628506638099226	-0.3093790946118955	-0.3049120100454248	0.6207309356427314	0.012603118666178382	-0.7313199043280869	-0.4796294663084254	-0.11929887270503689	-0.09420050075797624	-0.4171574570459516	0.10571002251628567	-1.192044871788005	0.43026437234211456	-0.2130658265059167	-0.04190305237555726	-0.04697190165103973	-0.28219086495616175	0.3372585231399948	-0.21656688916528627	-1.1750406620976648	0.22706031743993743	-0.06049695248687713	0.4204256266738926	-0.9988783453122903	-0.18387439893192323	-0.5450887750206824	0.25003091489961354	-1.5776805759664454	-0.7876886725132146	-0.40826057748374545	-0.03998652363337041	-0.4165412369932556	0.04090808199003083	-0.5064315992401275	-0.04570480702640302	0.06997392740303277	0.6187838484491157	0.028343220509928956	-0.3553468135735294	-0.1878314570056721	0.26519634784334234	-0.455938106947776	-0.6793848710940921
0.3781143838321915	0.14719138130129616	-0.584519488818751	-0.174006638776638	-0.27366714099207096	-0.14749552515342762	-0.2919034094187742	0.1558965584697945	-0.30939892764879806	-0.3491850468064307	0.5832948552345173	0.013818651547889405	-0.606970455710196	-0.4383792166645032	-0.22322441707361537	-0.11415140937652841	-0.3660969173009311	0.0870709883789521	-1.20875876633532	0.5333725184720439	-0.2416738438434008	0.024426351370120884	-0.08081400660144407	-0.2918025819502091	0.3459488925431479	-0.21658265874094074	-1.119577803247474	0.18590414567540875	-0.11141788051928407	0.4398605499795618	-0.9761563831685327	-0.19157028037348825	-0.5105538356172814	0.34226407664886155	-1.5507767572580007	-0.6949087347486087	-0.3967721613685068	-0.13702510925031608	-0.45097505219755957	0.04847580864237844	-0.548963384198693	-0.0005021390529901526	0.08040832584277442	0.6123004413279541	0.01399625366707789	-0.36285644329811767	-0.14324890462680712	0.26177077919146713	-0.46167996920401044	-0.6954764596622524
0.4086646810968041	0.15279395559515668	-0.6127985470498365	-0.15818386442847393	-0.2709504422066864	-0.20001349786972694	-0.12473601332970763	0.1401777237126493	-0.30942506955188903	-0.3892214613442653	0.5483565119300693	0.027303085971412466	-0.5656567158167891	-0.40064704026772546	-0.2946729741683912	-0.10518543312883277	-0.33384761934408014	0.0725803755180334	-1.2008880479192872	0.6001134570291012	-0.25427445582171504	0.05902298243328765	-0.09526079243972382	-0.29625524706763157	0.3527643910603911	-0.21666957456320457	-1.0497028595119287	0.1450291237874521	-0.1608585088459999	0.47181215207039173	-0.9662744293244806	-0.20129663106908446	-0.489885278110427	0.4192830099747741	-1.525403920527037	-0.5861866676533396	-0.3770095397409078	-0.16165067406701106	-0.4796454812116945	0.0759872555919838	-0.5817544868920975	0.05279417039785812	0.06549959335138017	0.6055484308628378	-0.007882870768269917	-0.3643891484651654	-0.1147236374104208	0.2579948746506729	-0.46534498766543597	-0.7405502104365077
0.3477831897681596	0.06037076486538547	-0.6772261859887574	-0.13372757178656755	-0.380093059633999	-0.258245106325002	-0.09850055172499501	0.0875968951133255	-0.30939793559269446	-0.4276989713721875	0.50310416273587	-0.04736377412910924	-0.5196984456401769	-0.36452051726963625	-0.3241583597970634	-0.09213830219182557	-0.20199956212473408	0.05775524620548759	-1.1713098997434823	0.6908094604552456	-0.26326294737552447	0.04451628901591191	-0.11336864436025884	-0.3228360845506753	0.3587788452775132	-0.21668863981572714	-1.0037128417100845	0.10610937149565633	-0.1976535430707737	0.4957803366896549	-0.9660970766603262	-0.19907290127447103	-0.4571918153934453	0.4880201186185708	-1.4939305458885828	-0.46090096640737005	-0.3576120969912101	-0.10526815483621865	-0.5018327111866256	0.11530595259249772	-0.5938445512895599	0.1090004039709938	0.03155573458376258	0.6088188350075845	-0.02984600098833039	-0.36289397893486164	-0.1003266383278498	0.2560817384904972	-0.4829370762802788	0.05061956083136796
0.20508918409672994	-0.05572960700636561	-0.7370286709755557	-0.09629161782371658	-0.47357625596418307	-0.3025340362349387	0.012480488202011853	0.09207240879542816	-0.30941341669817773	-0.452106197347124	0.4590448636775227	0.03149135815560723	-0.43593144495490205	-0.34202634637055285	-0.23313686062070804	-0.06692509627182563	-0.0033584710350321955	0.04857586440709702	-1.143083453035308	0.7366476548202584	-0.27136382492793815	0.040625437315701715	-0.11308708323088186	-0.34949083395172215	0.36249205942924756	-0.21667589486849925	-0.9724330595124826	0.06473204643108718	-0.22708680676386103	0.5013061455258258	-0.9691547833458681	-0.18630948174325837	-0.3979981285567036	0.5501474089322074	-1.4731899928214287	-0.34657827997556273	-0.34689859204607143	0.009121811475515763	-0.5239349700382651	0.15897836517516356	-0.5923742596268942	0.1261753688257622	0.0057744837267621005	0.634914186104494	-0.05112231251837144	-0.35705593623327403	-0.10442261022776304	0.25492831633864044	-0.46815483515252937	0.04421753097091785
0.04017758509589222	-0.10699044209893091	-0.7948069054364467	-0.05258354104103056	-0.6057210618253955	-0.3297969484408691	0.04641273838752836	0.12702312531384127	-0.3094716885340051	-0.47549050839328644	0.3936318178469479	0.09068937431129932	-0.3571792707556656	-0.329677760978394	-0.1563149942320085	-0.04510371842360886	0.07302077574187534	0.03674816941162548	-1.121522026477986	0.7627707466393767	-0.27643806250646874	-0.03951306390279931	-0.12139815064980682	-0.3523126853926307	0.36047834086464997	-0.21666167786739146	-0.9552940630069331	0.027361107107671027	-0.25605715292938097	0.49969135050490354	-0.9695159034595834	-0.18150017263123955	-0.3469835206651065	0.6002834482522338	-1.4524611347554914	-0.24775075830744733	-0.3412434908170467	0.169175061010965	-0.53347322279766	0.20780605594907114	-0.5934705522739693	0.14097190991217384	-0.01878704238861643	0.6636107485323323	-0.0646360168237611	-0.3429562998843262	-0.11248062845472842	0.25396601192810303	-0.47475186838309485	0.0512251582506007
-0.012367063936991201	-0.1429814189219096	-0.8493781543883167	-0.008570049987020998	-0.7376622626041025	-0.3328331590091708	0.005411106061074084	0.1332883209148351	-0.309534363121819	-0.48682062934491926	0.353701099755582	0.005629086263539846	-0.34979702259883527	-0.3050749947824093	-0.15398401210627966	-0.0401972537990201	0.07839465674161719	0.035718192561605314	-1.1078014579908924	0.7538254372971711	-0.2783970313226303	-0.12230242971060123	-0.13534275485733474	-0.38525681107348025	0.3564058316428347	-0.2166770471078998	-0.9624324378090433	-0.0025123452321038214	-0.2806099185846268	0.4987588758676136	-0.975312669672606	-0.17643510169742907	-0.2982970738383842	0.591105655552065	-1.4354353393475865	-0.16780424644728562	-0.34177574499856295	0.38489423707166937	-0.5414282779610095	0.24322669743982028	-0.5943599245034838	0.14646145577724007	-0.038018284162210064	0.6947806797739448	-0.0715583692357874	-0.3212381804642324	-0.1218251142283014	0.24992203887166614	-0.4675439987422916	0.05122515825060031
-0.021545028015884482	-0.2119904973114955	-0.9003017754769992	0.026912321144098354	-0.858543965312243	-0.32942339463704384	-0.07478135392274446	0.10873573487827197	-0.309589108469395	-0.4932450703438044	0.3142006807889225	-0.01111477829255294	-0.35792297773637327	-0.29360948968214057	-0.16283310022499678	-0.03826524046056089	0.060022798448991124	0.05551447280186498	-1.0914510089897478	0.7422749785376047	-0.27693167255040557	-0.17730601243459843	-0.23504470787025564	-0.4411410843334432	0.35226283052260865	-0.21677222253602424	-0.984901596850191	-0.026671594482389954	-0.2864283428070543	0.4870267310320958	-0.9771716498703442	-0.17856343479966996	-0.2541502242634992	0.46260704752862003	-1.4266630252530055	-0.11123079725944349	-0.3528337433078221	0.6284440540486896	-0.5441678641774854	0.2781251591395856	-0.5882577000154268	0.11508263486396633	-0.05752460555154959	0.7400689828790362	-0.0740677096748034	-0.28721337694366345	-0.1439912628752067	0.24179463799813936	-0.4633903111526765	0.05278240875719629
-0.0035673000311886296	-0.27474823022685496	-0.9373372085763421	0.05600414351344087	-0.9896451109676168	-0.3208153684657537	-0.07149955001518518	0.07524769720751433	-0.30963060924685915	-0.489151180436276	0.26932525564227683	0.11258296717063924	-0.39853543330912444	-0.2864978389021112	-0.13199486902022314	-0.05733273137590996	0.0414872177167732	0.08528713245707371	-1.055162442521068	0.7806588531256999	-0.24768196215580351	-0.22269267781173635	-0.27292509367624496	-0.4687276518436021	0.3509140855330182	-0.21682231092713197	-1.0176491606681712	-0.05706625026559964	-0.2562057010912123	0.43945886859734457	-0.9433309647944658	-0.19306537681084296	-0.22667284366453977	0.2578861213684875	-1.455598584627399	-0.07259017974803772	-0.3568634405116783	0.8240200318637987	-0.5335747974737788	0.33028992246309274	-0.5771122723068274	0.0638892758586452	-0.0858179724364663	0.7884501243066683	-0.07034112246081733	-0.25965721482198195	-0.18174400206172467	0.22948419303239867	-0.4577706161784915	0.03919972378299634
-0.08366331437865762	-0.30831818288895624	-0.9711155470180852	0.0657720576720993	-0.9428224243528784	-0.3131271099451615	-0.015658906696508327	0.03892954503083978	-0.3096628308616765	-0.4795643265689276	0.22842206605377657	0.22457629800652884	-0.48944495765431756	-0.28052544020756914	-0.10383577023850321	-0.019917457112816235	0.05544767169969657	0.10859479224882018	-1.0203260957771159	0.8523638951048447	-0.19193349644728666	-0.24903208445192376	-0.34416083080897586	-0.463506302778946	0.3490821506215947	-0.21691656887329275	-1.034925378347956	-0.08203861455365621	-0.20266013431575108	0.36837919614946524	-0.8854796764090846	-0.20563882534258987	-0.230244624928658	0.13102481705054167	-1.495446643319061	-0.06141488624771484	-0.3404057275089202	0.828978348424662	-0.5171900208721392	0.37308760074621233	-0.5709303641797099	0.017507972886555114	-0.11729126483138833	0.8405741631478817	-0.06542584846900865	-0.23677173709914895	-0.2285988901640617	0.21922875347258602	-0.4313824832562281	0.05105213041653448
-0.10848727017751396	-0.3499740397746417	-1.0031583590757303	0.06436252183680705	-0.8731008643965159	-0.31002683055585506	-0.01613114331246949	-0.0015114636131545317	-0.3096880120275426	-0.4732283498698419	0.18611061964271303	0.3799534213735775	-0.5962853009073085	-0.2598376536131674	-0.1694753394085735	0.10119171379772866	0.10665450536654579	0.1096644103415488	-0.9887215238431658	0.8839510177655828	-0.13778005423895395	-0.244364383303401	-0.4118851535282162	-0.48271917792161156	0.34832169256601314	-0.21692115288082925	-1.0511918349785896	-0.10164646431880262	-0.13661147603545348	0.2903606571458296	-0.7982928205837194	-0.21024171574956138	-0.25716371627280654	0.0752009034173021	-1.5084238419420712	-0.08159315469331693	-0.3082381623862519	0.958048997172639	-0.49994283620306723	0.4043696070782721	-0.5835229495912478	0.010280592560662502	-0.15152891543504524	0.8996514212204858	-0.06947250461654259	-0.2128252520443513	-0.2787460989732527	0.21059907390847635	-0.4387125201790787	0.029683192909354273
-0.12494759929145097	-0.3895965528389367	-1.030024021163579	0.05079963501231435	-0.8215592444906372	-0.3015056773621987	-0.006483260147135778	-0.027259148799455984	-0.3097110845930325	-0.47344542193321554	0.140937525687796	0.5009932027002117	-0.6528937041495395	-0.22966094587113822	-0.19549406855855134	0.15475513601129293	0.18403052252298965	0.0931374894341351	-0.9594367709255543	0.8203270889863369	-0.07223969137526468	-0.278538329013182	-0.4174454072831457	-0.49766205597277685	0.3499524051492462	-0.21693161036066452	-1.0882334696231442	-0.1193751163802291	-0.06978380355764505	0.21565957598639848	-0.694604967664499	-0.21136920596717043	-0.2974944960890853	0.06271953255364941	-1.4994633446460912	-0.10531058056763036	-0.2767770871188698	1.1281166803832114	-0.4874364542059289	0.42634107013075156	-0.6062340719434919	0.008243949226932149	-0.17054698937285273	0.9585011464241411	-0.076474628055084	-0.19597425352206627	-0.3151057189343372	0.19955621806158835	-0.40768203053900914	0.03989183511926237
-0.08157263761634756	-0.41633660645895487	-1.0569318385668987	0.03648612360844616	-0.7096585099164869	-0.29329292323914236	-0.05137077611421196	-0.07964389771862676	-0.3097199219407816	-0.4635433675354891	0.09288831645557385	0.4718672756713853	-0.5861134963579254	-0.19197926720590205	-0.22506663610247396	0.18089189424744345	0.2167376623601057	0.0652050179930745	-0.9431454349927026	0.7309411968631372	-0.012365971815971105	-0.3204295846515782	-0.43624211972021126	-0.49079775055936353	0.3527035116935819	-0.21691682177623206	-1.1437355730107313	-0.1297186741479071	-0.018979468559233693	0.1370331352480681	-0.5860560303604442	-0.2221177815646543	-0.3539818332565162	0.06860341831967456	-1.4767856741046521	-0.13100927417944302	-0.2581123889150264	1.1717615469252833	-0.47615189836095134	0.43440104270071445	-0.6340899298950813	-0.0032938676655513395	-0.17164867927922373	1.0033425491379977	-0.07847382785539891	-0.18331348324830601	-0.3338433729159976	0.18831133145447704	-0.39497663320606746	0.04871625465664071
-0.01349212323609108	-0.3639859149018116	-1.0828955359803352	0.015093768306552912	-0.6676325743964923	-0.28886565911647927	-0.15513064992381115	-0.04666078420309404	-0.3097403560219607	-0.4355611430921841	0.04182390770832889	0.46347253001789107	-0.5147219366023109	-0.15185245154806695	-0.28042203849399366	0.18581670002635065	0.15275704551523264	0.031867428335702705	-0.9402106143774581	0.6011541350870971	0.05734465918757633	-0.33861331042047865	-0.49869237821602586	-0.45828495371429	0.3556686572749099	-0.2168993680711388	-1.1664947105673278	-0.142399004406463	0.014855829906261626	0.07410454638442197	-0.48899356625213014	-0.2332709707194421	-0.4115963992449293	0.0020844882392911266	-1.4447466866800727	-0.17150733019475423	-0.23532331750194496	1.0739433675156758	-0.4668265617495747	0.4410962523774691	-0.6722236920654979	-0.02135909324165456	-0.16688472758628653	1.0175542740692938	-0.08142535583645502	-0.16000009926659095	-0.31145922862859576	0.1715903479255231	-0.4003519936161575	0.04447707272201776
0.1529914780039609	-0.30327141561242155	-1.1146480331295496	-0.019979009341158628	-0.7282328329135661	-0.3013275877580494	-0.2896263111869841	-0.06584903646853328	-0.309754964004345	-0.43426763148167036	-0.01229659706959248	0.4458799584798868	-0.45085279049824073	-0.10860926676664562	-0.39531257688922505	0.16802599878446522	0.08100920727679979	-0.019665491724827882	-0.9389814792129545	0.5081475374694219	0.13556321184693312	-0.34423618140077367	-0.6127454634232739	-0.43277319933093583	0.3592009422207237	-0.21690229403339617	-1.127955856409126	-0.15832870082224393	0.027283783678078755	0.019256208896984157	-0.39930441339854694	-0.2568832968521856	-0.4799437343824711	-0.10375031836227806	-1.405247351661059	-0.21236861862860698	-0.20963827415953737	0.977471553493487	-0.4562852590635055	0.43981907378041313	-0.7154135096563055	-0.06080945326176477	-0.16310362369951234	1.0003909591256401	-0.07911888985993405	-0.1386448243350227	-0.25801200376868544	0.15164106954795914	-0.38300423956541074	0.04144908562585835
0.30607782666873057	-0.31401471032631517	-1.129578173255997	-0.05966327535967166	-0.6841256664730256	-0.32914865884527705	-0.3384286687003779	-0.12685057591026527	-0.30977145715577487	-0.4433898619257019	-0.053541514748454956	0.4087574080246948	-0.38259157261926796	-0.07552094317911337	-0.47408510770145823	0.12735200634783325	0.01529845795268106	-0.06715152772710897	-0.9301240673354167	0.45499319422233686	0.21024751659170163	-0.3525652293115354	-0.7428645038128079	-0.41450111731599704	0.3623784179445371	-0.21687640834016983	-1.0865006032762552	-0.1752074462232959	0.03096553259602567	-0.04222256122772179	-0.3273456735675964	-0.2741147356046019	-0.5464504849451607	-0.14074379030795892	-1.3754378567411867	-0.2543750326416929	-0.18255775423360293	0.8566409467437511	-0.4482335126219274	0.4284076160551547	-0.7507660557795116	-0.06906445153056842	-0.1420387339986407	0.9596638308535104	-0.07846496440800839	-0.12904195726800924	-0.19055415412634955	0.1321915514720002	-0.35319542274581844	0.03695036194013626
0.41353189891100717	-0.33161065063282325	-1.110498518397267	-0.10505424710679376	-0.4646123580488803	-0.36229504346145713	-0.38337757542752915	-0.16781937056529872	-0.30979876048186683	-0.4341568652575516	-0.09149906701915475	0.35860603178488637	-0.296292196405931	-0.0756333757483804	-0.5520617839249948	0.11046749927971536	-0.0251495166781472	-0.1117875670167751	-0.9144881833536361	0.40268420563189783	0.27921883762645683	-0.367028168190377	-0.8790961206110628	-0.3586221234787484	0.3640542026203903	-0.2168479675333909	-1.0502410754421823	-0.1873405431335764	0.026074670732940203	-0.11505689989211683	-0.2708753331101476	-0.2871256931048155	-0.6033977181315663	-0.14861172716306775	-1.344160107577633	-0.29270548740609725	-0.15665789978654762	0.6459148152533725	-0.44980206002430184	0.41833763932159584	-0.7941139554284554	-0.06430836287353206	-0.11208348974961005	0.9123809919248738	-0.07105906169945271	-0.12182760788580727	-0.11391809952863437	0.1161267481822758	-0.36235796889938177	0.03314374959067982
0.5172277879864697	-0.3142847019913151	-1.1060928902389169	-0.14111628205899668	-0.2550473334249443	-0.3848679007873822	-0.4590753229411291	-0.1868433577789431	-0.3098228327144728	-0.4050060199799204	-0.13156479089530945	0.22361838331398998	-0.2140537900386458	-0.08786681468166915	-0.5792580875347946	0.15747427305214906	-0.06145728265771851	-0.16424684032796527	-0.923166085943025	0.2995220472430743	0.3362455323293477	-0.39575921441798406	-0.9141014972959891	-0.30700362377211404	0.3647905225410616	-0.2167921757840691	-0.9861153217284804	-0.19702131360849318	0.005048196616980649	-0.18337232300656844	-0.23840213568107246	-0.3025766677280387	-0.6704095539159652	-0.14547957985840096	-1.3155041650505155	-0.2970418692339454	-0.13266747738080617	0.4770230729393389	-0.45253578616330936	0.39740166655527115	-0.8378666993726263	-0.03132403714314673	-0.08623885680198101	0.8619611584288769	-0.05739458030567467	-0.12701628407172327	-0.04572446865435294	0.10387786383599376	-0.3860584216165991	0.02466538572143468
0.6965106027195892	-0.2982464059059599	-1.1132227062366513	-0.17038262686909553	-0.13344766006889494	-0.4182260382865447	-0.5326877448396437	-0.197879988480447	-0.30985200607506835	-0.3850019372630719	-0.1671562070090579	0.033411659621142564	-0.1639205610577745	-0.1055160141669991	-0.5960935999580327	0.23203278772834768	-0.07704858818461027	-0.2150036265838891	-0.942387294701264	0.25720281434996883	0.35183624240366557	-0.4310261980337862	-0.949873645933246	-0.28189468934187734	0.36518292744221414	-0.21671851298309958	-0.8875854716182994	-0.2082901773216265	-0.031366830682178146	-0.2486724459237067	-0.24495383137569565	-0.30862284429978326	-0.7382282921063897	-0.13046609653065105	-1.2945573546891727	-0.263050862545078	-0.115609884478402	0.4202546869367432	-0.4656037589178358	0.36922280509574595	-0.8707593344448339	-0.008382819921006895	-0.06494302583068198	0.8038405864951311	-0.042885116927330096	-0.13473235979840364	0.030942369273941856	0.0961788689096995	-0.38813526541140636	0.03444145834617742
0.8976137741504656	-0.29669766250892804	-1.106144590154117	-0.19474631576692705	-0.13752683338612523	-0.4618916545819588	-0.5010699886798262	-0.16786542586109546	-0.30987663207444116	-0.35710817711956655	-0.19634958190500665	-0.19582323142621447	-0.06832699156094822	-0.11363539031139917	-0.6116147852104883	0.251429377596815	-0.0715816670673154	-0.26375540051124563	-0.9099619104710183	0.24408474398342744	0.33739041293871785	-0.46223556736855026	-0.9811091890859384	-0.2554363344658105	0.36576053378555484	-0.216660134365596	-0.9156471119450071	-0.22582038330749352	-0.07478780384631127	-0.31743115313496234	-0.27595632003068205	-0.30200017564740855	-0.7914667590469555	-0.1369332615445706	-1.280753000525551	-0.22722128656885268	-0.10086986471614252	0.31413925244334684	-0.48985373616164285	0.3512136999476747	-0.9037689245356628	-0.011159845239821779	-0.06103743397771755	0.7490937651832975	-0.028020229308624127	-0.14637216075272635	0.0992960949735332	0.09081721877585039	-0.3891126036677864	0.020685745537911644
1.1046652641091772	-0.27764099806613896	-1.1119198683736116	-0.21743957558894786	-0.11707479615516665	-0.4740973079395091	-0.3834401245038319	-0.12065355575945332	-0.30990222362259845	-0.30168194800652687	-0.2398873921332371	-0.29704687833749	0.03597496501812034	-0.11985358986427	-0.574345135044825	0.23300560826663475	-0.05898982705199919	-0.2961575959327788	-0.9098620866405678	0.19191267018878985	0.3198311565399232	-0.49396668893639994	-0.9982134491453243	-0.2066613318332143	0.36738270189625327	-0.21657967720808236	-0.9025738315527823	-0.23187183172739684	-0.13633338005807144	-0.3847058807575847	-0.3109461285355071	-0.31016728385388237	-0.832239926150522	-0.16961385896312647	-1.2746014298854775	-0.20260875223456193	-0.09034412058839959	0.15246786345465932	-0.6105019877605893	0.34602737922108784	-0.9310335812942222	-0.05897789716080236	-0.06758765258719748	0.6987147949818688	-0.018887924013885234	-0.16550907955272265	0.16617342320278555	0.08417902525122735	-0.40047416089820526	0.02345419088297115
1.1893953226443759	-0.25226969339981953	-1.1242061543750623	-0.23339858429137586	-0.0796377538253782	-0.48976702128020744	-0.3668772716608547	-0.08576810896679987	-0.3099275709184946	-0.2642957454752911	-0.2880403980207774	-0.39058188239094516	0.0805745415063131	-0.12684970648691465	-0.5922038183845084	0.19560406256339286	-0.04308841714086972	-0.31395720936925187	-0.8770677882543095	0.14986538273872135	0.30062751563655066	-0.5303101993116067	-0.9851999251656265	-0.15718311009504457	0.3665227007356433	-0.21650971608959652	-0.9049452972255798	-0.23506476612709926	-0.1804098651688905	-0.455926679655377	-0.32910981647029525	-0.33945077887111313	-0.8600176123466288	-0.2298181739867319	-1.2819501433773868	-0.18187266257477114	-0.08232609720824896	0.02315283241787356	-0.6452629906235453	0.3463544345041881	-0.9563048618562828	-0.12407469073241062	-0.08199981735576797	0.6481829987399144	-0.0056140252017845005	-0.1815367964424221	0.2149956662397455	0.0837797206877389	-0.41537856930800254	0.044996156224217966
1.19924462076912	-0.2188451208650258	-1.1411589542607954	-0.2549966267555891	-0.042134198537619384	-0.5286839434357136	-0.33573968212809674	-0.010233113265990393	-0.3099520522211482	-0.23629196250514434	-0.37360194019537885	-0.4162906787409658	0.061315631655761406	-0.1551071127318518	-0.5865035892804741	0.14251444454112533	-0.009878552589108146	-0.31833235073554295	-0.8147699057534261	0.15460841272905607	0.283264229792513	-0.5674495469537353	-0.9808322563586882	-0.1207925772661593	0.36369042170222865	-0.2164575001383358	-0.8789987309143118	-0.2474431629416522	-0.2064489760945531	-0.5265413700389308	-0.33514309905172557	-0.3684653539020871	-0.8635588783926643	-0.30668211002998713	-1.3052412698917475	-0.15801843488048747	-0.0699338832601217	-0.05053843161131701	-0.6615452158694879	0.3405051339155879	-0.9880665033418243	-0.18201012651004428	-0.09956100480616153	0.5994317233667632	0.023457786791001693	-0.19206554254912164	0.24205997164123447	0.08525605627075583	-0.3928997894112597	0.04188165521102525
1.192265620553768	-0.18671512374959007	-1.1313479011224583	-0.2798776500313768	0.06668579372084882	-0.565307418981687	-0.28056738727287733	0.008813997580443154	-0.3099693453162299	-0.21568944481906396	-0.3726568431430863	-0.48144633788990576	0.0626901803425023	-0.19391681961057436	-0.5820537649401085	0.0977035513964445	0.03628976701071144	-0.31625709690673787	-0.7778619975192991	0.20105644317995544	0.2545044457848035	-0.6120568862105681	-0.9377094337438058	-0.09807099778742659	0.3585323372448893	-0.2164413574457889	-0.9158463682257467	-0.2575153236394814	-0.23089292158473648	-0.5957102764295711	-0.32914519778069123	-0.39049458837261514	-0.8533568739383857	-0.33277201689938657	-1.3379798310254813	-0.13479986391865156	-0.06108207455526397	-0.06371625824713172	-0.6670165748658151	0.32432642969090153	-1.0294403050940422	-0.2293254775608446	-0.11638007086054444	0.5655228752695238	0.05901291510173521	-0.18903016072442141	0.2444028871191634	0.09160603416791344	-0.3726200205913729	0.033922374843978385
1.1478928541666809	-0.15418656750963078	-1.0703857472685585	-0.3040588027029071	0.20737749503774325	-0.5827525988027764	-0.2551762045463798	0.022260171899874115	-0.30998825273329395	-0.17263409312588657	-0.35287484763082844	-0.6362537033820526	0.11256265383081132	-0.24217895551422702	-0.6469609895259694	0.07759309321930621	0.08309457960014849	-0.3072689667179054	-0.7614552999597789	0.2399371049399726	0.20637230938109224	-0.6677943894016747	-0.8135810885069887	-0.08474890250961771	0.3513842451342359	-0.21644676026911988	-1.0519413948663185	-0.270743963418089	-0.2451172717321881	-0.659873049272284	-0.32424257881408786	-0.41179847902700084	-0.8297894540885776	-0.3080754969590942	-1.3735049919946167	-0.13014270540949427	-0.05791559975341837	-0.10806938086695506	-0.756273368146134	0.3024358989627146	-1.0782439635786645	-0.23267763881503006	-0.12164815498387929	0.5323150197458748	0.09147804868662243	-0.15633161636880827	0.2396178613039671	0.10186511140069406	-0.3993746553597786	0.033230263507713124
1.1135579112185836	-0.12224843260302283	-0.9887022674025013	-0.3296993547642314	0.27271262756225795	-0.585120973355518	-0.18046127053184313	0.04688169253984651	-0.3100015343874078	-0.12735226598817542	-0.3378873390798414	-0.6640930219226284	0.15825617871698228	-0.276028040512257	-0.5677710247751525	0.07042958277986477	0.13525404020381623	-0.29917450314100813	-0.7874744247683659	0.28661751371402133	0.15284582560170035	-0.7277661761426174	-0.7350108768040761	-0.08243598741838833	0.3457339990589022	-0.21647677406413565	-1.1288495254711324	-0.27737499760029427	-0.25445076001655414	-0.7165971581197556	-0.3411379236870735	-0.44140007267017706	-0.7921164830673808	-0.34724451248157384	-1.3998867883760173	-0.12383684910448933	-0.0623924222936156	-0.17219400722780656	-0.7493272229869269	0.2894002514417208	-1.1244926047334096	-0.21580319031243947	-0.13069378558594222	0.5174919540912214	0.12445873946139378	-0.09836658373289917	0.2280662156156358	0.11269194543748176	-0.4098810416158636	0.04188165521102525
1.0577402328214733	-0.09778402301657454	-0.9186695622725904	-0.35082903598437404	0.16389742832261572	-0.5908100674783122	-0.06042055824024385	0.09294466712783286	-0.3100071717855839	-0.09925704512831993	-0.32626903647769134	-0.5927649034368286	0.2328184319691701	-0.3016278703634578	-0.5105245913798968	0.03526153261407983	0.18267870330886335	-0.2956366960943824	-0.8182951626249526	0.2848753043399233	0.09660227638642888	-0.7971616998150048	-0.6601055881851909	-0.08781043974176532	0.33989064790428586	-0.21649664565741983	-1.1829688794641497	-0.28078895077856525	-0.24570541881478772	-0.76794055656428	-0.3520053700910804	-0.48069100967139117	-0.7539978898122797	-0.41776076237193854	-1.4100614394346942	-0.10731331203895274	-0.07617374805179869	-0.18180733001174648	-0.734323471308673	0.2911996098297607	-1.151757261491969	-0.15494787011675493	-0.13443731809176648	0.49586194834387143	0.15194074444056013	-0.017669594128440203	0.2125486114094306	0.12536559805802833	-0.40719336141081863	0.038594126363766315
0.9677124290288317	-0.07902405271114801	-0.7884345329655578	-0.36858135180763496	0.06989159650520141	-0.619520500674066	0.026840749277022718	0.13805568974633392	-0.3100077622951694	-0.09951723424537728	-0.309671299735276	-0.5055932663169409	0.23420820889209057	-0.31035699934687433	-0.4410794532526416	-0.12274083240005376	0.22482220600889602	-0.2943097576542484	-0.7942261614467141	0.29381433318690864	0.04575675820388231	-0.8553048770681553	-0.5774384691997547	-0.0972727490729918	0.33817214086575953	-0.216510691410349	-1.2187494173917963	-0.2805324183313772	-0.23361601666760948	-0.8125724688069103	-0.32794530986291576	-0.5295766334850219	-0.7003356281899789	-0.44198499142324754	-1.3991181078414905	-0.09599296143641999	-0.08848003755806681	-0.20536902202828125	-0.7320487845713568	0.30969320026161096	-1.1758898371474547	-0.15566890067007047	-0.12614815824708334	0.45354525863108863	0.17845653517140683	0.066796849236643	0.20443047330851655	0.13598844258760995	-0.3608919615148107	0.05364754792752894
0.824595436926732	-0.04841016263763442	-0.6734625912388601	-0.3948140335786683	7.10626744342302e-05	-0.638924666140798	0.12645122250416896	0.19325300538819928	-0.310006951328672	-0.09991420849825913	-0.29449884400529464	-0.4021986837734775	0.30106577612349716	-0.3128394329365888	-0.42405860708903653	-0.1495231908664054	0.24401434893300386	-0.2964149162801843	-0.7200827492079208	0.27677974600101785	-0.0011781896604296544	-0.9047450289396771	-0.43930843612917975	-0.11739843640299714	0.3393288488351343	-0.21653325761073533	-1.2454904835253553	-0.27922312084397205	-0.23256495205744257	-0.8400187838232649	-0.3118752725128616	-0.5942170210439655	-0.646393893859991	-0.45201258570707104	-1.3598749996673192	-0.12916787450960324	-0.10379129573935267	-0.22539634114765317	-0.7306609228909245	0.32805596858022124	-1.187221621753857	-0.1944063501494114	-0.11104522864639058	0.389773901194102	0.1928485086304521	0.14395810697860378	0.17823930398854657	0.14511452460135424	-0.35637177207905185	0.051484700001701
0.6655449060186605	-0.014609777528848298	-0.6302223729322073	-0.4228142002726676	-0.016790148962750735	-0.6449699394718909	0.19239496726571648	0.20657701711931004	-0.31000299535186376	-0.11431381763369168	-0.2808845823980336	-0.23701493859661155	0.394576764099841	-0.32883015510060043	-0.4062308539463434	-0.1524276130543924	0.24101505946706223	-0.30428217294492665	-0.67486081794723	0.2986955340720889	-0.04545280040734431	-0.9389627291879922	-0.371116644795138	-0.15046134909492312	0.3383701590167495	-0.21656352317459646	-1.1469206884031977	-0.27588075999312306	-0.23955017027192885	-0.8493989407082644	-0.32644852660138296	-0.6748629916344863	-0.5990935549584782	-0.49382213665432123	-1.3039739570326103	-0.16530407525472726	-0.134163199146502	-0.21755276534797172	-0.7046792927552061	0.34154727617360214	-1.1921800004553993	-0.21276184720205	-0.08552798109499951	0.318975348922376	0.20125046586020906	0.20607921043360058	0.14618322101413167	0.15317700700345196	-0.3512407462330573	0.07086381741711947
0.46768172604023395	0.005876952656027617	-0.5626036561504807	-0.44659021156387063	-0.07309016599100548	-0.6905760809052002	0.16406160785978385	0.20151643189814514	-0.31001263946693103	-0.15560137012583347	-0.2557883248251291	-0.2359667422356039	0.48266417568650155	-0.34566877391629186	-0.3763952048692879	-0.1659016240659446	0.22469281246792824	-0.31922956419550985	-0.5682923686915143	0.3115422870451154	-0.09295208453084391	-0.9692573810001944	-0.331026196973628	-0.1726259494772744	0.3363731021735944	-0.21660238063383033	-1.1261577237922191	-0.2771838022320781	-0.23839287645301055	-0.8460909869324784	-0.3365868103476647	-0.7534969826592052	-0.547929289098415	-0.5727033022216111	-1.2449790549850748	-0.1532112660997767	-0.17040660608069153	-0.1933884542372009	-0.5457500850939527	0.3530463181950128	-1.1912597829462483	-0.18786293859059824	-0.05588762460152267	0.24373204503659932	0.2079413838125931	0.2629187995611345	0.11025882983807822	0.1631562632386933	-0.3172782418238489	0.07605465243910645
0.3900259649676491	0.011613039311701366	-0.46414951917685665	-0.46477616222717416	-0.10422486000909739	-0.7584054159294585	0.1934905918552456	0.20637632143849816	-0.31001536280965636	-0.18356500963220573	-0.2197519043063874	-0.2300252086150548	0.526766430040512	-0.3546643487039457	-0.29645343837834137	-0.17198688803746598	0.20276808921334283	-0.3759806627172636	-0.500789758474273	0.3394207772782943	-0.14056114163426375	-1.000684697470298	-0.3072716944584643	-0.1820190983709407	0.335230065360275	-0.21664350741495456	-1.1472169981312015	-0.27994169419119	-0.25449480627384147	-0.8350708402791452	-0.3609122304037989	-0.8314869037377566	-0.4947258396212228	-0.6248592438027485	-1.1847168400784025	-0.11491854976846752	-0.21048797141792203	-0.16552744417680787	-0.4290681292615333	0.37194457024832617	-1.178678764514574	-0.068426565731888	-0.01700644265347919	0.15992926417291575	0.20417993370553753	0.3004369196746808	0.0848171569017854	0.17372454267375476	-0.29883098223467386	0.0625584813819394
0.32929287984674305	0.0019754247497116737	-0.36231579851577445	-0.47048197753516713	-0.21961099340636925	-0.7991379833175112	0.21805072723889998	0.206595341507558	-0.3100245878816252	-0.20407757622353198	-0.13526384759273827	-0.25528055412557926	0.5697076516087424	-0.35514044248001464	-0.2551084254572109	-0.20383076151697982	0.16051335207948642	-0.3619269380786154	-0.4587717381543889	0.25809087637411243	-0.18149099178494912	-1.0324909447552535	-0.24653857315167213	-0.17814822563665783	0.3332584283229104	-0.21670685109554438	-1.190193257367799	-0.2768122539262924	-0.28190194213171804	-0.8229661538938255	-0.4076055610604655	-0.908612909080642	-0.4591309132640083	-0.6206580016675649	-1.1034472134404452	-0.05594611556180349	-0.25126707504691603	-0.12213886939181026	-0.36660263348714983	0.3876631797527189	-1.1559573604024513	0.005791582120026539	0.019169639775902685	0.0852464564936642	0.1740346597510059	0.30966067681057957	0.07970149328616814	0.1823519836698842	-0.3241196096185095	0.07553556893690817
0.2787959146081649	-0.019808847795896024	-0.3259596227638284	-0.46207640691914753	-0.28250905264954834	-0.8307021938285356	0.2399171536841135	0.20421622510002185	-0.310040229824423	-0.22779418594205042	-0.1340088084790117	-0.21687500249565517	0.5709227045586543	-0.347179247329618	-0.19341299252684277	-0.18220955682572093	0.08798327267107268	-0.36362942513388175	-0.4082817127458367	0.13539449370173756	-0.20798532671041076	-1.0599663182826657	-0.1947830091700561	-0.18731119169997132	0.3308508095744666	-0.21678084958830782	-1.14528800707397	-0.26844939031299153	-0.3092132126060871	-0.8090609845093312	-0.43668284493455944	-0.9787134414614627	-0.4327040674049988	-0.606546057243581	-1.0132596167836603	-0.0004044587213054951	-0.27836828048663137	-0.08918298880742143	-0.3357395588202562	0.38714210862371173	-1.1304071871036787	0.08114858070354011	0.047171048858199074	0.009531260162322025	0.1412725021957862	0.28582804985390553	0.0788430987932532	0.18739100019357055	-0.3392683525924012	0.08513861372758393
0.25446649289582396	-0.05059778741045353	-0.2579956006258991	-0.4412093997807555	-0.22188080211679	-0.8482027551728665	0.29720809802128073	0.21919728508270458	-0.31004885651334513	-0.25222148364887426	-0.14621871581886253	-0.12093248728303103	0.5140877211917927	-0.32348892958801295	-0.08393576648030951	-0.11188026196139718	-0.00673183106631412	-0.4235770682847697	-0.3493248904484661	-0.01608225831744453	-0.21528265131517962	-1.0367590761556538	-0.21324956225541386	-0.1967112038431665	0.3294774992263391	-0.216850216441591	-1.0508826141570002	-0.24777801378986455	-0.3371394033782695	-0.7918309154157386	-0.43990100586274705	-1.0388708423871236	-0.41550165514775184	-0.573560295507439	-0.9200993634539326	0.05424456624388709	-0.29145027675968327	-0.07715204396557776	-0.2250964128190204	0.3999039166364825	-1.092939168885413	0.17034805684326845	0.05466809130189944	-0.06591703048594641	0.10401027391763104	0.23812901386748778	0.08508715867714486	0.18869580550509596	-0.32216493310575	0.09180018533913432
0.23464029719583995	-0.08810981617764362	-0.15868483582657666	-0.4209318510902243	-0.2513560999798222	-0.8247405357384154	0.2878647896529922	0.25843459956628234	-0.310050932482599	-0.27596931606143965	-0.15808135230885847	-0.1117750666042779	0.4524862999007048	-0.3007470193380272	-0.10973031356250021	-0.05791966175700156	-0.11341724570828715	-0.38856462916836365	-0.25143694788206383	-0.11254061610817057	-0.21660508419408528	-0.9563415365593315	-0.20821617494257874	-0.20243304218115865	0.3240363791162903	-0.21692447691004485	-0.93951113419055	-0.23225087287917562	-0.36500513850319505	-0.7717501010000074	-0.42619690135569144	-1.0938873484562435	-0.4021421760460135	-0.49710455833275524	-0.8495466106583436	0.07254534764300184	-0.3024199638370317	-0.07205955533523496	-0.22013390388286574	0.41177214309610477	-1.0599437162144176	0.19108966132099572	0.04395541321184114	-0.14549662093308804	0.05723608934817466	0.1832268891898914	0.09109728871004623	0.18943956971655523	-0.3050615136190977	0.09828872911661812
0.2115942270738894	-0.1219042674036825	-0.10723530729281353	-0.3946154697812772	-0.2563487951843577	-0.7879682902182441	0.28201062379704445	0.28575931650880604	-0.31004962461322083	-0.2961369462232955	-0.16698709628575725	-0.1524381540984597	0.3740696999228395	-0.24888024680135742	-0.10904242598143163	-0.008104632930034824	-0.1670778034214059	-0.30310158719103036	-0.18149568488858228	-0.19607559888418302	-0.21379298040646258	-0.8947178095993946	-0.2150446108802364	-0.20867068011835896	0.3189242211988246	-0.21700373873258977	-0.7564424923226094	-0.2274968840571375	-0.39601715824179184	-0.7540677817073291	-0.44165745717622923	-1.138731442054398	-0.3825273940619694	-0.40209626898926015	-0.7957708686993185	0.0398567886263333	-0.3131637014561579	-0.07076142329429162	-0.20462716222190774	0.4359753427075024	-1.0515679375731652	0.15296544353682168	0.01005872048665014	-0.22069836686047622	0.00964390706731846	0.1201466250972956	0.08790194184865088	0.18571906973327368	-0.3143462270547089	0.10131671621277676
0.186088131509951	-0.15870719718257642	-0.11391286834004469	-0.3695519102791881	-0.1941963155561364	-0.7220610198241337	0.3208176032767558	0.3042407709418212	-0.3100358766752417	-0.3100860564874801	-0.1785064210398216	-0.16911345499007485	0.37252363320754894	-0.19069367831603595	-0.14571145296180227	0.12069673240322867	-0.2349585352412436	-0.19012821823446105	-0.1545562711665726	-0.18805791868600868	-0.20701063105648757	-0.846193200807765	-0.2406373604400723	-0.22352697563700613	0.31286875351353627	-0.21707407183387425	-0.6100255865789961	-0.23028833912352437	-0.4147601361956469	-0.7437567640834504	-0.5037550412203688	-1.178990326529081	-0.3659571303935307	-0.341734702567391	-0.7593866567317076	-0.00029808351301828794	-0.3140635213056271	-0.0770567682194535	-0.1787168296953881	0.46700900875680135	-1.0584104487724946	0.1763044085697827	-0.04477534128739814	-0.28328538341881015	-0.0376931064114384	0.06389571987269729	0.08841779969389771	0.18367637645123736	-0.32375310777236777	0.07977475087152995
0.1649882403942087	-0.20856565798587523	-0.037342510087266925	-0.3398928899773874	-0.14622703669191947	-0.6632892786304204	0.29613887413162143	0.28966210579916607	-0.3100140818850118	-0.3192900606540155	-0.17964212114814196	-0.1895766409729627	0.32722123354536026	-0.12409560285547731	-0.16165097943861978	0.20488396325261035	-0.36872663416747997	-0.06987129252552078	-0.18270572332030405	-0.20581036647557444	-0.19656893679869966	-0.7764327807951501	-0.34586022578984543	-0.23577840398831124	0.3053590166028549	-0.21712879413265002	-0.5283331876478934	-0.23595734299840637	-0.42457986061437936	-0.7435443571203985	-0.5419053237342579	-1.2142162130958374	-0.3454188045004614	-0.29037210234090727	-0.7474194809410633	-0.00501067034578429	-0.3099455128698601	-0.10016470949507124	-0.15896153186984194	0.4747186441421551	-1.0832807406992828	0.23984489169935505	-0.10917358801841819	-0.32825779729180976	-0.08066674322257203	0.017521191388187158	0.10073768157051752	0.18235813973183004	-0.33939051987445057	0.07025821999788635
0.14635642153264772	-0.27088922848022773	0.07131146338699831	-0.2929846415004244	-0.08875112910443621	-0.6152821852777566	0.21327016905402774	0.2555841188117126	-0.3099916014037996	-0.32121694691519476	-0.17347042812922162	-0.20697328926601116	0.2476464861317278	-0.03659398657707856	-0.18796861801231368	0.2172849528827613	-0.45290347020980715	0.022987483966444282	-0.23230688262119265	-0.3306540504637536	-0.18355678665539554	-0.760023177730207	-0.39497837195957136	-0.24234653378744028	0.3029319591793948	-0.21717562767426993	-0.5282460773474952	-0.24595434453198228	-0.4241644439525139	-0.7484010257432909	-0.5387110067326413	-1.2510489664832272	-0.3277282321288024	-0.25908283094576107	-0.7455663548391538	-0.02795799631974835	-0.30022491258620454	-0.11965931809892569	-0.14833721141963724	0.4720966585674698	-1.1029317542676043	0.23780530770687552	-0.18334291536559272	-0.37342422955118676	-0.11904576587193752	-0.004829653748621812	0.12039824893420858	0.18302663209495124	-0.35014124069463065	0.07216152617261477
0.12995701828246092	-0.3237640796800446	0.0912825043221071	-0.2521330340541993	-0.042619713665523855	-0.5597095414854083	0.16967351633174363	0.24653012583735165	-0.3099422270164747	-0.3174285933708393	-0.16254157693745133	-0.2200638594100976	0.17930216215751976	0.05192407828227186	-0.24406111751591114	0.22746363062662947	-0.4678353616055387	0.086394555777059	-0.31540197515480145	-0.4105432057644095	-0.15975520502932108	-0.7113499686190278	-0.4301951123416189	-0.24821936361506758	0.30234068167999884	-0.2172105827164001	-0.5112926168013505	-0.2735046783102918	-0.41484909236232487	-0.7498269946501619	-0.5653630248445206	-1.29022100877749	-0.3240429776083708	-0.18583158745282918	-0.7435718255407131	-0.03138511777520834	-0.2867323884242702	-0.1475477199363293	-0.15571309559319363	0.4530675844009163	-1.1193273056143067	0.20514884645503573	-0.26175265133476966	-0.4105885002101089	-0.15700988070067617	-0.004228207729193354	0.13952194093574383	0.18267097960707887	-0.3633353071557613	0.08565769722978142
0.11318056440378252	-0.3635201051061527	0.046410954845066764	-0.23965111785765653	-0.03155601188172476	-0.49221792516170143	0.14087920052788397	0.18308188789904498	-0.3098867674060007	-0.31122642821766866	-0.16149863321247984	-0.2267824973099794	0.15868553482863634	0.13467716315245232	-0.2956650499267955	0.24072672172424303	-0.4928892783993719	0.20376963268713794	-0.40571476464663514	-0.4876406809396633	-0.13159806731405999	-0.6455786416289919	-0.4699230019965338	-0.25044833588513604	0.3010754589094343	-0.2172431561613441	-0.38726205245040335	-0.3059745295819897	-0.3983395187485615	-0.7485103225301041	-0.6054092071843872	-1.312816948943827	-0.335294797277102	-0.18376746159029517	-0.7443118001631623	-0.059204239596558815	-0.2595802647967865	-0.17591726429166063	-0.1868476871827897	0.4209851241217433	-1.1381699158121592	0.06657573837398012	-0.3489556795790275	-0.43132482460841814	-0.19889754824096872	0.024854528738867655	0.16048481230064363	0.179839750753977	-0.35698260848929014	0.09249229667539804
0.08137726352619469	-0.3919018662862429	-0.010990267926519604	-0.25757350401859336	0.046412937605643724	-0.44374714729091724	0.11495465772909519	0.16144593365862694	-0.3098144804244196	-0.30297025583469944	-0.16327175066247207	-0.22975551498505892	0.13266608960044085	0.22491544632158922	-0.3125545870941103	0.265242367251528	-0.533159453101488	0.24264392166819687	-0.5087737552370346	-0.4760996429229272	-0.10036507596680395	-0.5951329609285169	-0.52622828526874	-0.2643379691047555	0.3025948797379039	-0.21727094146184994	-0.18150986941005365	-0.34295683637267044	-0.38273073427892623	-0.7410403040751838	-0.5350627013691094	-1.3279718648665837	-0.3517851961165748	-0.23523106766371843	-0.768448156310924	-0.07455564451667843	-0.2291868802791724	-0.22743047832740632	-0.16650931164913801	0.3947697030227963	-1.167430519207187	-0.10745035948543466	-0.43502155268116666	-0.44338881962568905	-0.2337949102725741	0.06735763164959892	0.17475883447032464	0.175413262393904	-0.36663382377104403	0.07804447253086662
0.03933496890478138	-0.40583462297678274	-0.07636361762194495	-0.3443156091775748	0.06819052937302414	-0.39880232639984525	0.1066895368360445	0.15183710438581305	-0.3097167393653128	-0.2809865056357831	-0.17181438733382223	-0.22459990626662413	0.12093233288097363	0.31900260649555034	-0.3266835010793671	0.25273469142003174	-0.5588742804143704	0.2840975341748162	-0.5478395942755088	-0.46675112578758127	-0.07962461334454717	-0.5689487590665258	-0.5985802387143708	-0.24418271700754884	0.30649222727275943	-0.21728924120099125	-0.017669314048342634	-0.3850786705242676	-0.36247722879575167	-0.7210976303973056	-0.4937519448461565	-1.3418888442287522	-0.37252879104494435	-0.26137140231940054	-0.7920975751352926	-0.11222933261262254	-0.20819506177497762	-0.2733355237569114	-0.104316309477035	0.3912020287820617	-1.2227193977353508	-0.21077797512789376	-0.5005034392369369	-0.44777860748832266	-0.27444760414311553	0.09304952381299375	0.17906419949218572	0.17005245172304756	-0.35795994674567067	0.062212425713806585
-0.030325134709043133	-0.4044401605311793	-0.12519787575256594	-0.3500036160732457	0.03080989341028001	-0.38129416366997126	0.09460722936480706	0.17391755592973338	-0.3096353017072225	-0.2619414056646604	-0.17995149762187274	-0.21147969520620674	0.11322764686019235	0.3997294820032062	-0.341299874969194	0.18288421578823816	-0.5561326337337433	0.3776477373948637	-0.5422676884697546	-0.4054302546056019	-0.06661762032110505	-0.5644701105467634	-0.6802499370414936	-0.23947558371528666	0.31081145813901206	-0.21729018816939621	0.12206790201719513	-0.43843432554553063	-0.35121261440757856	-0.6894350954440356	-0.4618249271673457	-1.3462240482273853	-0.3922085220860555	-0.25797895833160095	-0.8043911477780803	-0.1324172715317053	-0.19735267016705016	-0.3004390916356164	-0.032809690848492265	0.3820588934609497	-1.298497253261957	-0.30736987843731334	-0.5433507955518435	-0.4431816391879747	-0.30980094130159075	0.10273622046873558	0.16457394128807498	0.16760289871058917	-0.3541727610021968	0.05511828451709044
-0.14203672930107353	-0.39343577497640675	-0.250513697897485	-0.32113885096100964	0.0711063152313651	-0.41587069468044796	0.08615535225533098	0.16667200555746983	-0.30957199400914936	-0.21903919385180828	-0.18273249235922892	-0.21916758859934643	0.10857902739482965	0.4850803407712284	-0.34330167731841865	0.12776752633316418	-0.561118510156216	0.3609697207612951	-0.5705950874516804	-0.43892853196186266	-0.056827196628750354	-0.6116325497425205	-0.7318805341656875	-0.214965335820876	0.3163055539787755	-0.21716519627859432	0.15496146988299736	-0.49230681206238713	-0.3383657893654813	-0.6543510061990714	-0.41297795153005623	-1.317896765245691	-0.4184351014045326	-0.2915399489027571	-0.7897383744352711	-0.1359776568290328	-0.18660813695124007	-0.32958751521551377	0.05937909452518155	0.3688868805168328	-1.3357287910030107	-0.3665377348107469	-0.5734472658163705	-0.4356524583397377	-0.3370836171972183	0.09617373997798814	0.1386096829460067	0.1698353106289571	-0.3406121926949234	0.052349839172030545
-0.2643862096128031	-0.39240426835884334	-0.3608605652103912	-0.33921795115038067	0.10584067442713112	-0.46283748412594694	0.07777101389206223	0.1477708353745831	-0.30951074029237763	-0.18059216312045573	-0.18027727613900046	-0.23286268024929685	0.10057859299771754	0.5470137440123015	-0.3315110862256432	0.10421135086582807	-0.6728079339209605	0.2919376261563972	-0.5606318011394127	-0.4440797941415138	-0.05794555490740142	-0.6249859395687244	-0.7669406802757802	-0.1821204632870595	0.3222364859768717	-0.2169791810633183	0.11934323550783499	-0.5430371460352378	-0.33252231923204734	-0.6197520727485665	-0.3569911812866494	-1.2673953188357376	-0.45686468308435735	-0.2876391481762699	-0.7710125511232048	-0.05765849696349932	-0.16835317103959524	-0.35967321394790863	0.15559961319711288	0.3409197734948405	-1.3001281974227288	-0.38421545745167135	-0.5950157527944662	-0.4185430103098898	-0.3757046119603461	0.077762510155043	0.11919858862022922	0.1832938611476012	-0.3057945173113811	0.05139818608466653
-0.447796050392791	-0.389942695999193	-0.473149042723216	-0.41034296912351803	0.057870030338289545	-0.5347965433244725	0.07326605477828982	0.14041010313333196	-0.3094772098458702	-0.15821887264343062	-0.1760857056694973	-0.2710146739767259	0.08919989462707037	0.6011473122248019	-0.3156641028982212	0.07522501746660651	-0.701017398285447	0.19667554716570507	-0.5374856929745218	-0.4530194510380211	-0.07503403993593386	-0.6101151753684517	-0.7927995629579041	-0.15412632434334	0.3245155104136694	-0.21690347575923807	0.10595878275387852	-0.5906008445561705	-0.3515762119432238	-0.586392344294406	-0.32345169884448943	-1.1864047605894326	-0.4869560564604777	-0.2781968725782705	-0.7581501761485056	-0.0197892766110805	-0.1564955980630359	-0.3923444582407512	0.2477551914651325	0.29709325689742566	-1.2249299761092889	-0.43656957035327526	-0.6066445405547325	-0.3957653492458638	-0.41601163138265573	0.047483763181528006	0.10719592461509442	0.20429638575990286	-0.29027927249134716	0.07761190294570165
-0.5861115556408618	-0.39212043096743326	-0.656162447461314	-0.49968332164029033	0.030633013336433246	-0.6044447813179388	0.07947757010064774	0.15725226651957736	-0.30946221527654394	-0.15009948539628587	-0.17943228811020034	-0.31146278864565924	0.07858340955151971	0.6402306179453582	-0.29840859964011485	-0.05610285657720564	-0.6315549844672087	0.09289199191350228	-0.5100150428678537	-0.4276299210606284	-0.0970284194160721	-0.628481349307466	-0.8043605400701583	-0.10319362164732122	0.3244174625913346	-0.2169001868869333	0.13624712400674274	-0.6333419483043227	-0.37083392655086633	-0.5419964198638283	-0.25596261842314505	-1.083935637055467	-0.5063452676179563	-0.2678294435320558	-0.7460596712541198	-0.03991801336324512	-0.1495922056370023	-0.43555320005493925	0.349727376172296	0.2689132867759238	-1.1347885020320245	-0.4787647033059187	-0.6156137984496355	-0.3652854507326864	-0.45233994775409236	0.01752657149612034	0.088514382515786	0.23006901891725567	-0.2762300350558832	0.08012080653966241
-0.6357592373296546	-0.3988316523545714	-0.8192206393921875	-0.6173381593285465	-0.010629722331362095	-0.7036330894435616	0.09498671158129347	0.17358823176931962	-0.3094637798207553	-0.15285005606232094	-0.1910251392656998	-0.3759448272923428	0.07977602089021964	0.656463457831809	-0.2878436691534159	-0.154959073792589	-0.616369816217885	0.02427230532485157	-0.4764872563361114	-0.40065582213916595	-0.10697724036133194	-0.6339762589014823	-0.8113594554861511	-0.04368080115567154	0.3203445261458925	-0.21688348735428237	0.2157824204475741	-0.6656221532225549	-0.3953892831624233	-0.47827083416836774	-0.19628973096361813	-0.9779793532226477	-0.5110035073707002	-0.2162244722084529	-0.728489526698666	-0.04518016612796035	-0.13748242851165277	-0.48976390865282865	0.46972906589056257	0.24628216984736068	-1.1078207310899648	-0.4659710354076013	-0.6063891182942072	-0.3320232408118487	-0.4906753425457466	-0.024698517465126756	0.05575022428450612	0.2542164517209006	-0.2646241432613688	0.07994777870559619
-0.6294034052414532	-0.43378419969678167	-0.9024882841983034	-0.7118340472125597	-0.060944225307133795	-0.7739198438226366	0.10876559592130738	0.1536143431724939	-0.3094865695540245	-0.16092483946082733	-0.20358005510459218	-0.4938277151377884	0.06887260378560002	0.6557727729278457	-0.2720329772571295	-0.19912420371192713	-0.6772213451508904	-0.002473710676550374	-0.44619115781104013	-0.39051659065559036	-0.10240729543216673	-0.6777646452861299	-0.8260152908204889	-0.03256708839934454	0.3157862636604838	-0.21675538237572992	0.2626235148647516	-0.6990421296513002	-0.4382851558475248	-0.41835906973942294	-0.15658816258700803	-0.8693642977825858	-0.5292163235211216	-0.22259610565619173	-0.7073247640419181	-0.15272998314520922	-0.1285534469284586	-0.5412604494330027	0.5510835447047475	0.223820678201219	-1.0768289363753467	-0.45356496530442236	-0.5818396467308256	-0.3153098730305726	-0.5257716397298955	-0.09759297425960493	0.019105352628816845	0.278052723575282	-0.27061034008169765	0.07337272101107947
-0.5799643658973896	-0.4644030346725846	-0.9384618805777695	-0.7149238067504398	-0.10952340599519739	-0.7892496666383426	0.13339175532994801	0.1736173326430373	-0.30952349853629146	-0.1637950971207088	-0.20738759152352287	-0.5362698505948684	0.04394430175398121	0.6414774563686789	-0.2571015277606261	-0.2107096463116649	-0.7495387086197788	-0.03828088020861606	-0.41037436744540245	-0.37165877570726014	-0.0862515123672524	-0.7085191325316057	-0.8448636870813031	-0.06600747981535841	0.3108255565186942	-0.21655238750661007	0.2796621100137596	-0.719090402715919	-0.4899289606907038	-0.3628158593251585	-0.16837621530433897	-0.7560067931536938	-0.5409167835956002	-0.17402957483132778	-0.6893463576258027	-0.11419668430291799	-0.12727969663756544	-0.5899356371810713	0.5948905538197533	0.19751545548216665	-1.0415367955914285	-0.4161453008985722	-0.5543620709720327	-0.3048460422175322	-0.5499590028312424	-0.1888122037937278	-0.030183266175674017	0.3004940877569304	-0.277085206030216	0.05961700820281407
-0.5972086844278854	-0.5156698036478972	-0.920297711909735	-0.6951101672008987	-0.16186443740337617	-0.8498088193468716	0.15909924748789134	0.23676108032995588	-0.30957744210307475	-0.1695259482732669	-0.21744317530132573	-0.6742672190969259	0.00782116226643142	0.6168627684433667	-0.23895333777711159	-0.18812848425539513	-0.8059120415295535	-0.06706181333571624	-0.35624641444191096	-0.3661426167553124	-0.07003679078962918	-0.731974041857867	-0.8618676650946094	-0.059635744541209436	0.2995474936084301	-0.2163103094935706	0.184258370191124	-0.7657980738494992	-0.5403152880709388	-0.30019973912602727	-0.2416012983838955	-0.6437575349268804	-0.5529745468588597	-0.16140974760001603	-0.6630326048878455	-0.1370369274729745	-0.1249589411106852	-0.6256033036895225	0.6497272054098613	0.16784544366409943	-0.96860570233126	-0.31462768224946563	-0.527760604451313	-0.2969329682052946	-0.5729113922628379	-0.279159480486287	-0.07705086254404907	0.3245897536760306	-0.2614477939281338	0.07406483234734548
-0.5852488224192676	-0.5922831527780822	-0.8452262535061015	-0.6158101975513125	-0.2047297405235115	-0.9100074491982202	0.1753130016400505	0.25625199040795843	-0.30965015430404713	-0.183982799014452	-0.21934354998457098	-0.6766504838382905	-0.027928404543048457	0.5790789312195035	-0.2276634034729555	-0.17927508387884655	-0.8558112962500928	-0.08341626006432849	-0.34636732736054493	-0.37014140806204715	-0.05307355010060315	-0.7442649393992904	-0.8768420887753381	-0.09099868311906142	0.28446748219915957	-0.21605646752452512	0.08256832003047883	-0.7951809263807292	-0.5848797366203315	-0.23341482967105054	-0.2484029707280552	-0.5290592955775155	-0.5585764238746124	-0.2051095354915836	-0.6528047947327285	-0.189286967419345	-0.12870620149176376	-0.6615639431173059	0.6717874670396438	0.13020082624826831	-0.8696180590982889	-0.31099532298244015	-0.5124074227139762	-0.295795913214779	-0.5961109733938814	-0.3414160875899297	-0.12750003930547954	0.35241235546135574	-0.2415345269543887	0.0889452260770415
-0.5487002014367608	-0.7460320327202103	-0.8575427640733615	-0.6114141909696083	-0.2460414376643551	-0.9841350751009298	0.1854897007140124	0.22162413215867738	-0.309712867121889	-0.18363265880264057	-0.22012179866437614	-0.6769682650988149	-0.054589679851909864	0.5391543197220175	-0.21598498589459875	-0.17280182425618917	-0.9113860861641812	-0.09632470051890292	-0.370555075495354	-0.3737407598727739	-0.03163834975979039	-0.7821390330658592	-0.8778626514442853	-0.1272910186854567	0.267414851138183	-0.21587016765168063	0.0015683132808912037	-0.8231577604861545	-0.6173962383235222	-0.1882185012897914	-0.25687217961435427	-0.4075433177875798	-0.5708751406358482	-0.30999890160447874	-0.6498385171513588	-0.23977863224868506	-0.13626596118199905	-0.6884245578433938	0.6723607779519687	0.08557052971781039	-0.753089733512116	-0.34397899417910394	-0.5033038323020852	-0.2918887339011745	-0.6117953359652188	-0.3836449301148512	-0.1712006380213131	0.37832014216051996	-0.2410458578261998	0.10140323012981123
-0.4603519512760215	-0.9000044222458181	-0.8212254030269811	-0.6200067499150095	-0.27255950184231353	-1.0093456132102614	0.17878411896986124	0.19387751799149058	-0.3097620603286254	-0.1919386388165893	-0.23538474842689308	-0.6851561255569126	-0.0650163730154954	0.4935494403608267	-0.22063111388519724	-0.13922401854413172	-1.0141427784156694	-0.09833388560986056	-0.3754976571526159	-0.3597088774516858	-0.008325957789199645	-0.8281167974918727	-0.8743080386109453	-0.1733212494487762	0.2501648427616565	-0.2158099937635362	-0.018300019564555105	-0.8526014839834846	-0.6449588315600595	-0.1418314745255313	-0.29376565645026553	-0.3136119268338075	-0.5840095241480238	-0.36217953111844936	-0.6435221533123203	-0.2946408793608656	-0.13960587606093053	-0.6974531257354961	0.650208708441848	0.0443637813711276	-0.6361719862705344	-0.3753670734244397	-0.4898829163374655	-0.28801567842437	-0.6248807387961471	-0.3949431567748032	-0.20611845632244957	0.39351666089488024	-0.24800939290290872	0.1067670929858648
-0.36415690968209996	-0.9282220126699009	-0.766316752474683	-0.614922448197057	-0.286746150044039	-0.9571237687564713	0.16256742447650843	0.17979827968758594	-0.3098020522010036	-0.19070162541435082	-0.25343887350542643	-0.6967033173187644	-0.07124792755742548	0.4600445347192341	-0.23187568390043398	-0.09614853635080349	-1.051384352053788	-0.11150521009502756	-0.4059361131402426	-0.3773941239423947	0.02283188695435254	-0.8890305451472944	-0.8678437036405915	-0.2223185157776535	0.23229803027403687	-0.2157821041263918	-0.026687753644127944	-0.8787441178175885	-0.6652287464332038	-0.09218257975121283	-0.31091943872092587	-0.24599162621614307	-0.5906892720363841	-0.4467663999800117	-0.6429225187044736	-0.38324022426674464	-0.14329028430398244	-0.7080346882894241	0.6072943844611949	0.013457611449138904	-0.5695937353954681	-0.40820664285639596	-0.4564176205630147	-0.28541861070219565	-0.6246561981289196	-0.40216751566013687	-0.24556598941896263	0.3974856419239766	-0.2544842588514276	0.11256352542708412
-0.22608855652282694	-0.9431526506424364	-0.7365566905189453	-0.5926512477470693	-0.29619203118239	-0.8381125674119214	0.1350148236688816	0.16852310908058848	-0.30982855015950383	-0.1707711390477558	-0.255294001172404	-0.6877198712764587	-0.07669723165139117	0.43422371671464643	-0.2609286241349164	-0.05651334555786134	-1.0670700180404873	-0.13438585720216062	-0.44428148453285676	-0.418093617118197	0.06700777569247979	-0.9775443254870837	-0.8644857978976381	-0.28756431418922296	0.21597791684345355	-0.21565074996882103	-0.06700455597478541	-0.9136989169816209	-0.670516024611874	-0.042067447658249504	-0.2786562985933535	-0.1993845852952399	-0.6058684753097936	-0.5317887425089843	-0.6397106460975496	-0.44521604808477144	-0.14756900326989333	-0.7015202091481764	0.5691648137334883	-0.012658030071913004	-0.5353773237388673	-0.39025814246064466	-0.4020723622555754	-0.2983344829310103	-0.6267341841282618	-0.4051741201633333	-0.29314094742618657	0.3913421719230029	-0.26547931423570376	0.08340833538692288
-0.1376023610102004	-0.9721099984490099	-0.7815523197924656	-0.5541939813375473	-0.33894448228139723	-0.7882336871649152	0.09449015032454797	0.1498941869516725	-0.30984396254716795	-0.1369599349848883	-0.24649571885914115	-0.6811011098401349	-0.07662109047049302	0.41024117121757564	-0.2960461099537186	-0.007342500415691257	-1.0384910946260422	-0.16905692262741137	-0.49731831966785894	-0.49344699877078657	0.11834616718755438	-1.057744743505397	-0.8587766638742981	-0.27649547652596934	0.20097984692579005	-0.21545731437716906	-0.11345230697367033	-0.9524414372339987	-0.6861964922061138	-0.013071072879446172	-0.2810806875143974	-0.17835125939766927	-0.6258298051188682	-0.6147063850945058	-0.6388558478267894	-0.44155188209643204	-0.1436220481211607	-0.6754515740617465	0.5291180209940376	-0.018358769955647485	-0.5378706505094718	-0.36269326108514277	-0.34151025674060564	-0.32338869139298154	-0.6380951540279823	-0.39920595392103314	-0.3283112691979072	0.3829839187265062	-0.2745196931072188	0.10183579971497736
-0.12217087431242195	-0.9630677501226609	-0.7491253375957191	-0.44524211475108927	-0.4067857350592696	-0.74150797023235	0.045380928112027805	0.14893180753268417	-0.30984164678728093	-0.09486876981977786	-0.2455890817706762	-0.631735353775043	-0.07265453568875507	0.3839565688647612	-0.32822588690262655	0.022249939658994945	-0.974202635583328	-0.21912256033941216	-0.560551074041744	-0.48496581802535754	0.15668640643609316	-1.1115207224784478	-0.8417318016422055	-0.28818253458909276	0.18636409943168833	-0.21527333599453416	-0.12815419076560672	-0.995821114409944	-0.7043875964657236	-0.011240194793536598	-0.3154297866374872	-0.1543236286989939	-0.6519389925601307	-0.6829649771966916	-0.641389410363135	-0.447644280389242	-0.14539145514611157	-0.6399530220026659	0.44261741748302164	-0.01929448066390727	-0.533986715715262	-0.32782435253634934	-0.29270265462975453	-0.34514629347837766	-0.6491724936112051	-0.38547166443639386	-0.34702223582088815	0.3742890408699699	-0.28527041392740105	0.09586633943969222
-0.1624888520352456	-0.9108743064583196	-0.7133394516775946	-0.39959203060468096	-0.5019899198007792	-0.7379885287259602	-0.010695922615877906	0.15998302793759314	-0.30985483168530564	-0.054083010624818115	-0.24658168819004986	-0.510590392080956	-0.06006639477099881	0.3524603292279025	-0.3595990043140224	-0.01815193490953413	-0.9072808683431319	-0.27928864760143546	-0.6276687982901006	-0.4328917199561559	0.1773782447853651	-1.1639051420146478	-0.814178923781693	-0.2737802694238939	0.17999250762380023	-0.21520803146559433	-0.11885224755402053	-1.068359127780278	-0.7036923565222689	-0.017348800278013683	-0.3086573423323503	-0.11833358173092294	-0.6468163545431211	-0.7102698309102331	-0.6279125162335857	-0.3987859821173046	-0.1539576446414561	-0.6024227146574851	0.453959597423105	-0.008844232872370683	-0.5021325383908115	-0.30657505755456405	-0.24697844183861145	-0.3550738925702747	-0.6588730443664277	-0.35787796667796823	-0.3577275813753368	0.36913557755828996	-0.2776960424404554	0.0955202837715594
-0.23511995366534016	-0.8525768754079754	-0.6868913658278996	-0.4398185627784013	-0.661280596732075	-0.8868084548859994	-0.08728245508121606	0.18171736669110478	-0.3098848776878442	-0.02419620184465328	-0.25513676779087363	-0.4923593754654383	-0.040189058234330985	0.33518923271904744	-0.3911412068022996	-0.06393678283704293	-0.8138527286083171	-0.3522401400280325	-0.6873660529994214	-0.39829749618396104	0.18897734408647376	-1.24068808290625	-0.7887898239154338	-0.21339000887709175	0.1806250122031758	-0.21518376752664242	-0.14374244431520253	-1.110034619687633	-0.7096342829955212	-0.03470717429525648	-0.21440014695149254	-0.09393423288610656	-0.6359713169051688	-0.745156026780341	-0.5960308797344698	-0.4715704469716135	-0.16616687135229077	-0.5721869566249445	0.4839778442549713	0.00466481331263602	-0.46066620079968484	-0.275484231478794	-0.20441308403505892	-0.36933887506114804	-0.6708475617910725	-0.3367391472516239	-0.36541119453364657	0.35911294906843	-0.2933334545425372	0.10356607805563955
-0.21505005451035544	-0.7947897582738944	-0.7097848836617674	-0.44322976415869475	-0.6972281397093691	-0.9124739902156881	-0.16930906426117795	0.11412018184697278	-0.30992152864945	0.008238230090241914	-0.2584403655661223	-0.37124777730345926	-0.0163510979131741	0.3249961541440703	-0.4242109486192806	-0.060684727299956574	-0.7173319336055848	-0.430068994983937	-0.7429696626269637	-0.3637522602744842	0.1974107085237064	-1.2922405057644382	-0.7548813785345463	-0.16441544406588682	0.18168837181010983	-0.21519361713214824	-0.16372303270239902	-1.1235564490145609	-0.7207002573998501	-0.0745955701257885	-0.18110133433591719	-0.08100140198740478	-0.6139169949777459	-0.7549528425615931	-0.5716319176502929	-0.5306474873975133	-0.18610452425034346	-0.5324152873521898	0.4898808956248038	0.02331915973109494	-0.4428890379692712	-0.22467212224011135	-0.16240020385539122	-0.39089173412574396	-0.6729501684776107	-0.32453881412192376	-0.37438714059212	0.3457993458265112	-0.2906457743374921	0.08392741888912116
-0.20852294027689408	-0.7344233801056761	-0.6729674889894057	-0.4388070449585072	-0.7972666928859986	-0.8883775980445101	-0.26597313740972006	0.08128532135826581	-0.3099570773264963	0.03251610490412701	-0.26555545887422516	-0.3722429181537685	0.004917217775586321	0.3182577601090818	-0.44683618151651217	-0.06914450281172115	-0.656927595791989	-0.5003901045734445	-0.8075834579942986	-0.3290424753902367	0.21267946697235202	-1.3083991394008083	-0.700334888070503	-0.09961158612974948	0.1947854247559074	-0.21521190212806887	-0.1331060072232903	-1.1525878642000758	-0.7176792023412111	-0.14234881862718168	-0.1990696559046059	-0.08136078435435964	-0.589474071843665	-0.7461542779775103	-0.5538693371657251	-0.5177586331694605	-0.21464337289783147	-0.49292110869002215	0.5215126171196356	0.04833389990937201	-0.406625270876808	-0.15266269368873606	-0.13033129504854957	-0.4059281590699896	-0.6603995269725795	-0.3246288996501095	-0.3803355866567912	0.3341769806937195	-0.31422405977266277	0.0797747508715315
-0.20753088328790553	-0.5953974522399298	-0.5950193359503813	-0.4255442298816415	-0.9260702342504649	-0.7626937918791296	-0.36490403541612376	0.05064681331906877	-0.30995246111623004	0.06337602098208651	-0.2704438333942516	-0.36184178966283265	0.007683707397757422	0.3054505661438678	-0.4575586498065494	-0.03052494650767367	-0.5848325075405509	-0.5570609469652237	-0.8663979228291139	-0.31507025767374097	0.21626513873927874	-1.2995945704674876	-0.6224751360940458	-0.031626876008116436	0.22317315308131674	-0.21519457657558613	-0.07377042198715181	-1.1771494671732456	-0.6781887099008819	-0.19926294608030798	-0.23700457392043267	-0.09797872368858747	-0.5568217879961124	-0.7324009526126385	-0.5626554726253807	-0.51973164562472	-0.31292502245099374	-0.4701775971433297	0.5338529635885028	0.07782652581118155	-0.3883185974126372	-0.0791161543511583	-0.11773134033393504	-0.41627499387114425	-0.6469526924536143	-0.34885189722892135	-0.3867307771506414	0.3235994671657393	-0.28539258120944827	0.07268060967481535
-0.221079415932424	-0.4315589936665633	-0.5354799637627853	-0.4160772778912262	-1.1478058926412456	-0.6017100308411487	-0.4580168892126383	0.022963680068312686	-0.3099007053743385	0.07162773298019187	-0.256874253215555	-0.34481125898428094	-0.04253244333654259	0.2942152376517848	-0.4540796212490588	0.01752832328734357	-0.44200958945390045	-0.6085565903484004	-0.9049837394481175	-0.2977944994713924	0.2242910907074112	-1.294782396786069	-0.5418298574376426	0.01849226764759547	0.24644338319392617	-0.21517921527373507	-0.07984479386233716	-1.192607329525832	-0.6427522004351817	-0.2631035668680418	-0.267897072849623	-0.11879658464304099	-0.5286243674765242	-0.7199410602505509	-0.5523298497328135	-0.500969747746223	-0.3412482643971501	-0.4510724281517581	0.5600719268616914	0.09769374843205307	-0.39136970965666557	-0.018627031543714652	-0.11470654575154922	-0.43085074701858944	-0.639975189702269	-0.3936006321672586	-0.3982317579149563	0.3176412386651365	-0.3103147067471411	0.0693930808275568
-0.21733534917328634	-0.37340298682169515	-0.4717446264575579	-0.35315748589548507	-1.2935944980351013	-0.5299649191542031	-0.49586932701937003	-0.004251439580689488	-0.30985553870112004	0.0972823799220492	-0.24387987573116213	-0.3065171552231509	-0.11163409154054729	0.2627680980933221	-0.4548268948083492	0.03172731736388744	-0.30774671427339206	-0.6338196065962689	-0.8987217471622925	-0.2514099020222176	0.22696542572157696	-1.2890943067766383	-0.45785830045281867	0.0491108076227007	0.25426283587280635	-0.2151926588228043	-0.13872237648813496	-1.2026170722606326	-0.6476335621251266	-0.33602200757183864	-0.29564425020050594	-0.14526998916167946	-0.515366714155782	-0.7012351208816583	-0.49622892889548886	-0.5019273604860144	-0.3783723968603957	-0.42640791937383477	0.5877256324350592	0.10737680213577475	-0.3613612367524548	0.011735554621806301	-0.13198173464737523	-0.4558025839701606	-0.6499012659522069	-0.4343906086169924	-0.41121862824678157	0.31280145469169807	-0.31043687402918835	0.06965262257865555
-0.1983851064577859	-0.36065206177831566	-0.3462125395904408	-0.27688672718188406	-1.3547744368208423	-0.4971525937143915	-0.47972658656210176	-0.02679741784510147	-0.30981435588900996	0.09057693467674192	-0.2393563052797944	-0.26757646933940177	-0.12629776090097644	0.15323562033338606	-0.44813360017960663	-0.011769261937188913	-0.23467461676483073	-0.6359349189440213	-0.8043127084887554	-0.22287824028613246	0.2287490524624296	-1.290650482345256	-0.3760551498643747	0.09523084136639408	0.2513928735793959	-0.2152078783629181	-0.1853407559104802	-1.2078008571858516	-0.6699218319645488	-0.4153660951367909	-0.3157736775913575	-0.18542870710937134	-0.5131832085646056	-0.6819699461646744	-0.45379840129875626	-0.46364407876297903	-0.42279931128498316	-0.40208521233513234	0.6018865096374417	0.11148661208307227	-0.3446510635534618	0.020209584537446625	-0.16086794240402255	-0.477578466682414	-0.6611558744832406	-0.4866664899103985	-0.42684588523771555	0.30923485625706315	-0.3120250486958061	0.1117849001737844
-0.1718846548156608	-0.30894124057741734	-0.15173400258093003	-0.2495134166016218	-1.2834827997938536	-0.361969878992086	-0.452618690084713	-0.0484705007864697	-0.30978102954011183	0.022037917461487734	-0.24165711605700918	-0.17061319970331215	-0.11890004406213209	0.031145771838654947	-0.4432342569763126	-0.04322841647201838	-0.19476448267125596	-0.619187954366556	-0.6549918827343634	-0.20009071947849036	0.2198449166549347	-1.2807949789297868	-0.30668157318730427	0.022013167450133108	0.284778007556131	-0.21522538310223674	-0.23540403339805463	-1.2098227149106742	-0.7126436787507607	-0.49423372402649707	-0.2738175967331394	-0.2316171539232264	-0.5172578239277877	-0.6759042284063906	-0.40399151747996526	-0.4517128372747174	-0.48072431904829216	-0.36411068182364686	0.6253873736448721	0.10627257480707016	-0.33119995119204554	0.00865934099024883	-0.19187789192485316	-0.5059658427746747	-0.6641330079789806	-0.5505609019639722	-0.45156346268146413	0.30290250708275046	-0.30493934633705105	0.10495030072816816
-0.14984213712868952	-0.23859604958924258	0.017008873410341553	-0.2914878444447538	-1.1307953902537433	-0.19096986995624884	-0.4374304913004242	-0.06801258826307925	-0.30979050770011485	0.03493140330789666	-0.23784335817334162	-0.13983845037677892	-0.11488219416905218	-0.10958859515330592	-0.449710627823495	-0.0062185296096894434	-0.14170488313653778	-0.5807678010256478	-0.4634638053988855	-0.23607481684292705	0.21550188499969866	-1.243169378019798	-0.2604986053662891	-0.04275479041154549	0.33342403942569465	-0.21523601183025062	-0.3262160725409412	-1.210914356656312	-0.6326703576029853	-0.5682657546336729	-0.17901337552720342	-0.2835779230108947	-0.5120464499910911	-0.6829070142239526	-0.3639563387688334	-0.3939836485733341	-0.540818918968544	-0.30899294812265427	0.6380226773463151	0.09143091692617689	-0.22453825942954872	-0.01939938133520184	-0.22534600859145676	-0.5514553546460406	-0.6665970463535559	-0.618367778554165	-0.48739392999590814	0.2973752029183582	-0.30640535372162053	0.10460424506003571
-0.13761787986228777	-0.19664844346848404	0.07495501328813586	-0.3147349458899911	-0.9998534651479352	0.039387621324997554	-0.4202499886042692	-0.0886170539631164	-0.30982684547293315	0.015582253768555515	-0.23082498036251115	-0.18328896173627815	-0.1574905585538403	-0.1780587698167903	-0.4644457736697654	0.06449269479792903	-0.19354913403258278	-0.5448245994396566	-0.23917302608957014	-0.2960384730078099	0.20825171120509686	-1.1954873330400155	-0.2217773931739413	-0.08863878116567289	0.3623927705222771	-0.21524682541556994	-0.3439569383591383	-1.1705888549816557	-0.5388492386249584	-0.6438595368006725	-0.10095682068129616	-0.3448653635485298	-0.510289648866106	-0.6960807098614357	-0.3138709012846951	-0.3331375011634922	-0.5835225709758457	-0.23301339886092381	0.581516880357292	0.06536294787011929	-0.14193922735536177	-0.04328018645769566	-0.2567601348143118	-0.6086213122453054	-0.6761439640206754	-0.679848649165098	-0.5300409157013058	0.2878058844445117	-0.2813610609018799	0.09465514460122752
-0.13027458896349395	-0.21270157426070746	0.12486969064710784	-0.4030976165702815	-0.776125262399705	0.2950690851061209	-0.3908251923674773	-0.1106719822519769	-0.30983768635409364	-0.07671976116780108	-0.2255966876327733	-0.19356618147861765	-0.2176440230449403	-0.2240411415292954	-0.4801995540035894	0.07169245905362537	-0.2779042338838676	-0.4998667789691785	0.00848902922480015	-0.34907160269714416	0.1963476051007197	-1.1432473860367105	-0.1489841987255608	-0.13540601933993882	0.3800717114200417	-0.21529336409277633	-0.30243585857658495	-1.1613095638400543	-0.40803271813410635	-0.7146266796145415	-0.09141771173498062	-0.4021444982359631	-0.5075078824194268	-0.7099488877834009	-0.2818978311397019	-0.2891215155880856	-0.6107868737357566	-0.15575667822239742	0.5018911243962844	0.036669667253446496	-0.08851314667323612	-0.07202816124997849	-0.3000556592361984	-0.6772297235486974	-0.6960650544447	-0.7274901305085081	-0.5594478433130459	0.2853367439622256	-0.25045273854385924	0.1004515770424457
-0.14673836671122814	-0.1845077193676134	0.23795134030509776	-0.4144380135369792	-0.6284624687837703	0.5486548903295396	-0.3527780683332219	-0.12767653462169654	-0.3099131421063416	-0.15252623212120636	-0.22739242859089934	-0.19968321337260245	-0.25763666536059693	-0.3217031727828066	-0.49682762790567797	0.03683191518562261	-0.3999941608328089	-0.44371751101238227	0.26646939647451856	-0.3938854482917338	0.1803391683175776	-1.1155709067435082	-0.07020262332552682	-0.20683449689825043	0.3947981098334668	-0.21534998373064376	-0.353432473540487	-1.14445402339293	-0.31499838622252324	-0.7716230620899993	-0.10544717046589469	-0.45263352662820233	-0.5060769696498308	-0.7188902130225628	-0.27168703189544574	-0.23923484501430337	-0.6356071034827857	-0.09836911896467655	0.433471789914009	0.004331106057676337	-0.021231880466458065	-0.10269515302602292	-0.3371388716469418	-0.7455748938253464	-0.7236973440985107	-0.7584970688348571	-0.576257946604432	0.28622293706143237	-0.233593653621302	0.10996810791608853
-0.16745316038628538	-0.1154660046229177	0.2804095218329362	-0.43689353105450024	-0.4372660995048313	0.7499025499003608	-0.29261868750970826	-0.13722031231622983	-0.30986681124916177	-0.15316555395169015	-0.23172709274934927	-0.2104943649309276	-0.28676852161807564	-0.3152132644183613	-0.5156059691025454	0.045721040064306974	-0.4189079756096107	-0.39680698935358333	0.5394927809564725	-0.40561866946220954	0.15545606498329506	-1.1116957406325838	-0.0036747425560500814	-0.25643467330112546	0.3960584195323239	-0.21542331310800727	-0.47440766655607797	-1.188009385611365	-0.2764026373615967	-0.8138781413126892	-0.14652025688205747	-0.509424493413978	-0.5131943858054149	-0.7297368026434189	-0.21219881343294414	-0.19250405090810924	-0.6491927124567342	-0.05720999663898709	0.33131110604827874	-0.041913402310727405	0.038046963504665514	-0.12693339047648583	-0.3668459408792739	-0.8087600524944467	-0.7703663490922658	-0.7643951685552353	-0.58941491218938	0.2837823383208952	-0.21685673598079253	0.13047190625293764
-0.1933213624989275	-0.06500327675985738	0.20636988238303128	-0.46240408170587355	-0.23366943817625968	0.7855039648644724	-0.2305694692098673	-0.14963959228119067	-0.30988177371226316	-0.21073202440189606	-0.2406939201982096	-0.2366823574676104	-0.2592141503315843	-0.27958245274118554	-0.5379474689927177	-0.025438227740629222	-0.4288321961333842	-0.3591778526698074	0.8105865273941528	-0.4255002051314409	0.12646273711897665	-1.1222835134005011	0.024605565838715752	-0.28477778208627436	0.3785883909880309	-0.21549602780647792	-0.6425284808225065	-1.2255233885202999	-0.2862888629923117	-0.8463727305576946	-0.09133310425359906	-0.5678095718247087	-0.5207612294259232	-0.7453889520596804	-0.1412643783249134	-0.13311319182450193	-0.5704373923160582	-0.01851256140378375	0.2667652827726142	-0.0899040532922936	0.10055839278167811	-0.15307499301736782	-0.3804101690497282	-0.8689155019390862	-0.8281727681460019	-0.7499039103962579	-0.5980741291558316	0.28498948610427943	-0.24788722562086146	0.12952025316557364
-0.20303386481638358	-0.02084134339391725	0.0887196464339808	-0.4812373681570844	0.04726329300500786	0.7026352994025932	-0.1686191532956331	-0.17884687833922475	-0.30997538039942885	-0.3342382227879529	-0.25798393628952143	-0.2591316001469273	-0.15390608823271062	-0.28838110576075315	-0.5531073895443243	-0.12051976314167927	-0.40111261395454517	-0.33107248977370624	1.0537191849059955	-0.49245782077359684	0.08260437961806852	-1.0903930592678008	0.0456308538998089	-0.34195973744946545	0.36695466440851304	-0.2155695386388651	-0.631875878932582	-1.254241032372272	-0.3317826012052539	-0.8636383054163227	0.004139516055251558	-0.6259515531469454	-0.5245792551599836	-0.7665679782654311	-0.11443072962376992	-0.08909956490116373	-0.5610127539988062	0.012360353180963008	0.18457964963749496	-0.13661974300075697	0.12260891206171039	-0.16749048164585698	-0.3932705347408939	-0.919506527412058	-0.8888184448471801	-0.7301464024020936	-0.598455377136969	0.28700503674955447	-0.24715422192857592	0.12675180782051335
-0.21937808992581553	-0.0018875329187472117	-0.04747447417566545	-0.5085029378427982	0.2384214359944577	0.6051103058291483	-0.14826486413522635	-0.21934355821989637	-0.31011605390593133	-0.3689868510697042	-0.2817340951284605	-0.2929892024328891	-0.07358684036711702	-0.3214240279137198	-0.5646843560765521	-0.16411667855503365	-0.4420319569319246	-0.32146936395457476	1.2492758048251322	-0.547178519528613	0.029766887052243386	-1.0542452059800014	0.05463772443845447	-0.38099526105832304	0.37134686507021136	-0.21565308506815742	-0.5593426341639594	-1.2833037238000373	-0.37511945465448954	-0.8695302898696754	0.10509908536348385	-0.6803948566765513	-0.5146387811321589	-0.8005782892141518	-0.1341421225838396	-0.029566007367415086	-0.543221620953864	0.03739048263463825	0.0977801821755907	-0.19200627802829612	0.1138090108254582	-0.18067317023870766	-0.40664637085342525	-0.9646084899940519	-0.9398778107817254	-0.7137946278485041	-0.5943594052370558	0.2898275911517326	-0.270732507363746	0.12242611196885786
-0.2402802593705195	0.06915686725314502	-0.18119423684384	-0.5611187824689863	0.33808054512128316	0.5070350903068251	-0.1781104855677134	-0.25333272427974196	-0.3102042383941105	-0.37456456234193697	-0.3145896504035798	-0.32773132128792737	-0.10248001405963285	-0.2851975853159258	-0.5721414203696464	-0.14050011086724784	-0.559835489575845	-0.3326004162689759	1.3635645423245581	-0.587249335132868	-0.015392390770431632	-0.9983871714185932	0.04719139681687638	-0.3950876241101798	0.3844769872608361	-0.21574630758658914	-0.5175754902338896	-1.2841633160063988	-0.39291854722424324	-0.8651532180578274	0.09948937860020671	-0.7191164563490632	-0.4836697533990154	-0.8423652990053367	-0.14104855239336572	0.010235892489892779	-0.5276732749607815	0.08063781112600657	0.038491825068656754	-0.2508141439156572	0.13544530370437408	-0.21137345786059006	-0.4364718177818552	-0.9888071651191079	-0.989408724455143	-0.6890073445306404	-0.5922488555158354	0.29140130444189316	-0.27842904613273933	0.08548466939571599
-0.2784612336836911	0.1503284273136749	-0.21647878550273703	-0.5706329267520551	0.34192291580758216	0.3805139372282766	-0.1959010645109411	-0.27909873385429135	-0.3103197160866098	-0.3537836292613029	-0.3511899618625583	-0.401897193074915	-0.07800583406061312	-0.2642238710669225	-0.5676899464187748	-0.1381031580887157	-0.7388193251764912	-0.349285554417024	1.427992578563924	-0.6160014422511839	-0.03610780452478703	-0.9581140081486273	0.03727504526032539	-0.3823193402751236	0.35886300833197926	-0.2158358624453541	-0.48291367307443867	-1.2731009427528535	-0.3113332194249668	-0.8609895394802825	0.01917688063709705	-0.7472683492222896	-0.44640358525232565	-0.8771108809971337	-0.1640823888809552	0.058605360120643525	-0.5222401452065597	0.1567244860547855	-0.03262412172865953	-0.32034609710277784	0.1649412308786276	-0.24702577687216626	-0.4671325571808739	-1.0002947110361493	-1.0404592269422976	-0.6606854554193807	-0.5892594803201471	0.29605920476693115	-0.3002969896192444	0.08271622405065648
-0.3150156023891931	0.20608022266544954	-0.32679566686482725	-0.5683712583871516	0.2884390134183116	0.26501598769046025	-0.191047719516337	-0.29195676686333366	-0.31038186691429204	-0.407713399252524	-0.38224807941644146	-0.4256594237520706	-0.09234369931540962	-0.19660634236192315	-0.5433565418424149	-0.1822917206600898	-0.8576798798181742	-0.3679531024306917	1.4386581038225785	-0.6374072541103706	-0.0780492605729795	-0.9170912388222661	0.0344833473775437	-0.38690610272949477	0.3185175043061764	-0.2159435185768282	-0.4807208284196741	-1.2421932893360035	-0.30065675211939313	-0.8568409239545705	-0.056204539479308105	-0.7566587555313843	-0.4023949962953278	-0.9025791671855602	-0.2063731080540498	0.08599520726553586	-0.4435913554618554	0.23080863153258768	-0.08367809331291687	-0.3833835084309104	0.11566075577962671	-0.2734497775129325	-0.489200278577269	-1.0137699704467933	-1.0861877216851656	-0.634854681400033	-0.5851028997668222	0.30062616326776886	-0.2868585885940188	0.0745839158495434
-0.33116210582758676	0.29771618495075247	-0.39843035352095824	-0.5314179123982288	0.270398120022581	0.11065606315549108	-0.1860028068378997	-0.288989612111019	-0.31039675387964943	-0.40985066699978095	-0.414779552937543	-0.3906268914511696	-0.07598400518762634	-0.16242784932086637	-0.5040512723121507	-0.21443064895286912	-0.864000446214588	-0.3781447268389434	1.4121388182217691	-0.6512306240901462	-0.1501714344971518	-0.828822649009734	0.03046589433152914	-0.3559554870656465	0.28710428506216334	-0.21604430890384257	-0.4425611285792879	-1.2094635425803164	-0.3453421119632997	-0.8454833470079702	-0.10287325705048182	-0.7517984585320631	-0.36497994556686086	-0.9121226633081759	-0.19121574856782925	0.11721975094331658	-0.37098313353951606	0.28063801348814243	-0.13045909174313444	-0.4403266048736116	0.049518965611414764	-0.30211351666104413	-0.5261731950118764	-1.0137492524030216	-1.1240917620371462	-0.6130927704037377	-0.5809678255098693	0.3081706970034214	-0.3193550856186578	0.08816660082374296
-0.32797671774359205	0.3978751808220201	-0.4849732277241593	-0.37983893965703486	0.20604948113264507	0.04491367767292974	-0.1879790725250728	-0.27993561913665804	-0.3104030368141561	-0.31241177549523447	-0.4366304682686435	-0.3652029905103511	0.03805978268486262	-0.11106538531967372	-0.45495556442782953	-0.19742597077608517	-0.8508327609305569	-0.38887581987822867	1.3460649908299323	-0.6571248688543532	-0.1398837171038159	-0.7291745769490166	-0.010863422459239496	-0.3488668061868663	0.25895325998714436	-0.21613913729923415	-0.5186120130041939	-1.1965878198836166	-0.4525584750692545	-0.8221553134000885	-0.17441965078353516	-0.7416091049243488	-0.3266129034091233	-0.9147986205496202	-0.16270354823748628	0.15737497688047844	-0.302570888527964	0.3166690807474608	-0.15927016261651095	-0.4882851046578562	-0.02877226611755962	-0.3313609291408951	-0.5545632522837676	-1.0004299876748923	-1.1502428711492458	-0.5851937827997942	-0.5837695093917669	0.3163174055257785	-0.32680728982355667	0.08340833538692172
-0.30979896899865966	0.4024778958729692	-0.6676469401578939	-0.35923816828285793	0.08902802471380217	-0.08385520511067165	-0.19114216683952928	-0.2877119354145258	-0.31026904957682894	-0.3266731126998879	-0.4433162805099061	-0.3538059387609228	0.1946654487474861	0.031644305604755486	-0.4125861433823738	-0.1852916546402404	-0.8040765369360955	-0.4106703664811914	1.2594821404637142	-0.6770321545539876	-0.14172186196892428	-0.6124572815160216	-0.07554457078014506	-0.3808622196059172	0.23597463136096036	-0.21623949326828554	-0.4729731305369441	-1.1787648682702871	-0.5705157339277166	-0.8040669731316887	-0.18949901144250275	-0.7291405927542117	-0.2904537264908332	-0.9200399760289513	-0.10920763576212314	0.2082029854947797	-0.2920531003670599	0.34322386032848995	-0.20885520811535666	-0.5234951003730492	-0.09256801572543062	-0.35381390215070574	-0.5857134300768896	-0.9770783149275516	-1.1790451358586103	-0.554908779886822	-0.602284475450086	0.3238666962183892	-0.3363363378232623	0.09119458791990237
-0.277172594188145	0.33703705897539554	-0.7458332389139958	-0.37777138298644186	-0.005896436306059705	-0.21608228395143084	-0.19545734029443432	-0.28665213133135214	-0.31025485075197523	-0.4049295987192532	-0.4367492416863463	-0.3430240245610235	0.31357016174226526	-0.007742597130210517	-0.36867763573467144	-0.19357786553179768	-0.8335079340459657	-0.4266842462527104	1.1666980601432495	-0.7065014942264563	-0.17739115516777812	-0.4979343174683776	-0.16012244844357254	-0.39968916894815165	0.21491244247956726	-0.21632361128090255	-0.338186913708746	-1.0804853640954843	-0.7201619430436323	-0.7894568977519145	-0.16325530903577098	-0.702817355787532	-0.24732158295462287	-0.9380847081532668	-0.10334950333440018	0.2758737275590411	-0.22515161389852906	0.36136650609484083	-0.22047183501687667	-0.544986512789656	-0.1842768155742167	-0.37960023517069874	-0.6023468070503961	-0.9349755938585895	-1.1978129932943742	-0.5409217504481061	-0.6171893163947108	0.32813928302981565	-0.35600527023291173	0.07458391584954414
-0.25281604322326645	0.3362982905733631	-0.6873527605280267	-0.4033691948581932	-0.09030407702581549	-0.26698127013830214	-0.19969855971325484	-0.27669480273470776	-0.3102383857700396	-0.4277913013388689	-0.42073462586608146	-0.3280009638554945	0.38393503221167646	-0.08107005263529048	-0.32786709661753655	-0.15457942954199916	-0.8830906587166274	-0.43706190631753233	1.0880117087823193	-0.7339466302894377	-0.26844997853275177	-0.4125650850017265	-0.24520559333916964	-0.42465608690736784	0.19809890712129075	-0.21637989862925783	-0.22255230054302766	-0.9900299650384461	-0.7753529398070065	-0.7871785215011285	-0.26757971787854984	-0.6689278452992692	-0.21183623291029785	-0.9534416757639136	-0.08054308146138234	0.3465290961574605	-0.1680733596858744	0.3801502385379255	-0.23722091310113486	-0.5697994764881901	-0.2954942266170033	-0.407501830510382	-0.5993008784528461	-0.9023775800468956	-1.2042862643719456	-0.5239156046272792	-0.6299220214057776	0.3294407304893706	-0.3566161066431495	0.07614116635614013
-0.23947787724037584	0.31165784246541317	-0.6578305181822091	-0.3805218922695865	-0.1692257973316182	-0.27900449024282137	-0.2042320312264816	-0.28012098341263564	-0.31019105629553856	-0.4022871923861661	-0.40078295404281955	-0.31518067044139725	0.4176511485995061	-0.06790318106551332	-0.2999210450326872	-0.09522119481770483	-0.9806463995946224	-0.43721226485566483	1.0343038839000283	-0.7149223822177709	-0.24071204098913257	-0.35346426124481123	-0.3304638461152286	-0.4368383548211129	0.1815068444911117	-0.2164232935981784	-0.2625287440710987	-0.9265155174913575	-0.7498233836225093	-0.796473231431384	-0.41464242681968744	-0.6301703073900619	-0.18196724043657958	-0.963004492877442	-0.05949739518066076	0.4379731169770162	-0.09274911389216911	0.41649614926409895	-0.22255704591604805	-0.5892132563606276	-0.3553186464716949	-0.4475600910959267	-0.5687681303685228	-0.8595265719852468	-1.2031625762083205	-0.5230109957817481	-0.6463508767160264	0.33113896412343613	-0.3395126871564978	0.08107245962702833
-0.22901932047812995	0.36782797655086874	-0.618718339258448	-0.3716319328384064	-0.23730255626811664	-0.31248642173511215	-0.21881166848491868	-0.26423023971602644	-0.3101079816573943	-0.47174876587075804	-0.37254881589174704	-0.31164187940803745	0.5057464948987024	0.11161315297644228	-0.2697001805598438	-0.07291628936184091	-1.0207519716289766	-0.42678015024164884	0.9892555593009906	-0.6789364007047681	-0.18060079922362218	-0.28143438412973976	-0.40353937309334054	-0.43878276620686896	0.16796161259969172	-0.21642193495368836	-0.3101143172411634	-0.8991611814978162	-0.680809289479049	-0.8078270964116397	-0.5294077065285254	-0.5860405376453102	-0.1635514480609599	-0.9577888987193285	-0.015793175633218207	0.5282217493417601	0.0015574004777174633	0.48241100689462557	-0.19775915142894587	-0.6099374746894195	-0.3982332984637466	-0.49425585483426343	-0.536345276694841	-0.8073195390981021	-1.190027932003	-0.5363636729594898	-0.6637582685111949	0.3342066417194587	-0.3084821975164299	0.08617678073198198
-0.20923335883911304	0.4388614979377243	-0.6204801132918017	-0.31947465482951165	-0.29296902067471114	-0.42325055413044027	-0.2257054320654679	-0.2515829825465122	-0.31008373402157074	-0.5348082002807838	-0.34707078661908347	-0.31148152690985387	0.6874298519898667	0.3139715204098085	-0.23901495072951656	-0.06309776450626128	-1.076849793121589	-0.4098582773739877	0.9501515267969525	-0.667667308131069	-0.13109038570021372	-0.21590329432297595	-0.4471420067286955	-0.432132805355665	0.1569672688999398	-0.21633234380391864	-0.3303652169728942	-0.8113557007403536	-0.6295574963257259	-0.818581487793345	-0.5145021757858509	-0.5431214835084097	-0.1723204878890388	-0.9406501063911534	-0.00230990241209611	0.6139924807545489	0.10058882830173581	0.5210429400543685	-0.1884406515746158	-0.6316960746423895	-0.42480072338052616	-0.5248166983154572	-0.47694998650636194	-0.7770480397310962	-1.1589063985597727	-0.5536250611101764	-0.6780120552111077	0.3363889656792671	-0.3009078260294838	0.09058899050067115
-0.17856580802539615	0.49958292009031957	-0.7279900941086375	-0.24788661813600035	-0.33582774321572073	-0.5713700669083066	-0.2464054340692575	-0.24898070126781252	-0.3100222956546387	-0.5653900857022306	-0.3336499560063671	-0.32416304581987343	0.7683743391735518	0.4802583211095463	-0.21693986293608916	-0.03145176208737771	-0.9460734048967516	-0.39609546381998745	0.9171367479503949	-0.6576373572643257	-0.07747991454021166	-0.15898689526344148	-0.4783266374579938	-0.3879487887156116	0.15059824043381215	-0.21619703165864318	-0.38245538052230976	-0.6824309945406593	-0.6232139716242668	-0.8085987191739971	-0.4935541325546862	-0.5022267307359474	-0.19851787765054651	-0.9186284703039214	0.05193470277753258	0.7087453130418112	0.21270353330946717	0.5094636617964954	-0.1589966923346524	-0.6494712521133958	-0.417496946728635	-0.5289154453960884	-0.4158970820383727	-0.8444072748659156	-1.1221555911960528	-0.5788252364322244	-0.6835978269142353	0.3354658362083852	-0.27317585300469815	0.09136761575396894
-0.1532275459729205	0.5769103131110902	-0.8504985313198657	-0.1524630010120686	-0.3723527074569077	-0.6437656628194421	-0.31193494712748365	-0.260208898614421	-0.31001304171331234	-0.6248840371315975	-0.3200323008728861	-0.36832998776306514	0.9049797127146485	0.6088757525718901	-0.20319448339351456	-0.005667779108912382	-0.852373468307651	-0.3857630086810611	0.8873606013769747	-0.6605873058692783	-0.028159356700866712	-0.1430074075678619	-0.4966427674742323	-0.30567637690168475	0.14584339099656302	-0.21614177973801696	-0.3535426635802688	-0.5245027863608991	-0.6625671433801126	-0.7855698234297577	-0.48582254707425043	-0.47545767870948225	-0.25366237847250844	-0.9050812355087878	0.1665539012037088	0.8072864943488167	0.22592770270992854	0.4477812029076428	-0.12193072566745995	-0.6441219580762472	-0.3612310439679897	-0.5241103141399119	-0.35834797959518216	-0.7651512515141456	-1.09716854817458	-0.6009837739901148	-0.6708602341085385	0.33196919302313505	-0.2729315184406026	0.1019223136320091
-0.15478977708304278	0.6190206065171691	-0.8329309001349081	-0.14766363389126927	-0.4130638039805197	-0.7830415064741865	-0.40309710729508563	-0.2986689536298114	-0.31003447502419296	-0.7467527538943907	-0.313645684526694	-0.43671913403639395	0.9563132953900879	0.7227126046291249	-0.208367661940831	-0.00680252775859713	-0.7846755598786909	-0.38776656054279185	0.8641815079463695	-0.6931026857235696	0.03527307025578937	-0.2028413262345557	-0.523380275160083	-0.31975870905038395	0.13634794643837067	-0.21610953744849123	-0.46500065215741343	-0.46973526122979736	-0.71174694877152	-0.7766665735251183	-0.524629460559553	-0.4781995112299116	-0.33236170953244637	-0.924266979485352	0.13737848798617655	0.8560474982229305	0.22083508833640764	0.3988696836713129	-0.09432878411172946	-0.6292038025189678	-0.3414695014809712	-0.537245999622755	-0.31347437916802356	-0.7752933432945	-1.0855564472654602	-0.6440771873480405	-0.669844550384431	0.32329921923537974	-0.2615699612101837	0.1007976327105781
-0.2185377728239029	0.5732733374772558	-0.9012288742640315	-0.2514421566981643	-0.5060158591794094	-0.9736397334905451	-0.4996320727348489	-0.3634764248811638	-0.31007671273137494	-0.8419905941481274	-0.338750991502852	-0.5554798015046647	0.8574981524551539	0.7103038678124082	-0.2304122319398944	-0.04955716157761638	-0.79217422365763	-0.41091668700965966	0.8010468413363186	-0.752612827328598	-0.010936933902203289	-0.2926619638290517	-0.5529303085382858	-0.37307121712342506	0.12360792427743236	-0.21611779932253955	-0.523603882239174	-0.4394738489646473	-0.7914616924794566	-0.7995863733232355	-0.5888382935445537	-0.504156622270348	-0.4380127315274355	-0.9826163720424752	0.059010497468317644	0.8362762151917396	0.25137923842561716	0.4225402568105185	-0.06370011254357169	-0.6259498796176141	-0.36493633318430574	-0.5849562906295708	-0.3077925037263235	-0.8166160909508896	-1.0975171771052754	-0.7339299945858916	-0.6922394478200189	0.3081373983047143	-0.26499064510751374	0.10174928579794248
-0.31373960788423677	0.5033543970664252	-0.8809402367729326	-0.40798522437413676	-0.6880700361357751	-1.1211761114060443	-0.5970500315452112	-0.41417475853512026	-0.31026671614539586	-0.8613271059303542	-0.36878652648908405	-0.6771794411854061	0.682070065880054	0.6269543087773402	-0.2683046100716329	-0.1542460002952776	-0.8060774276003864	-0.4451481449624821	0.7297405091622593	-0.8136773286956867	-0.10866553405787793	-0.37662444660396543	-0.6339623673324142	-0.40014135150365	0.11221592082591905	-0.21612859136007484	-0.6653038729815485	-0.47814359310064924	-0.8234213113062004	-0.8333915377387475	-0.6769218525314351	-0.5417099578631145	-0.5423595197615796	-1.0403163646272469	-0.05024080171750809	0.7053094645736979	0.32938652265217466	0.4573781311175685	-0.01842515402273238	-0.616413169294805	-0.4194797841212581	-0.65691013124459	-0.3160828427220674	-0.8133328903673431	-1.1134674430983298	-0.828487268295661	-0.716571867046926	0.2833651252135642	-0.2315168098264953	0.1026144249682736
-0.4204989643435176	0.5884215511505237	-0.9979542456116988	-0.5067578024772963	-0.828267801147836	-1.2629321785722343	-0.6858608097703198	-0.5060868795520367	-0.3103829120725169	-0.9009356431821753	-0.43355367116243687	-0.7737417883966586	0.5018385207370892	0.6360917327590649	-0.3157086423818875	-0.2275490322917606	-0.8347138906500662	-0.4793724904418103	0.5657103381793288	-0.9352358740490084	-0.13344601070690607	-0.452466747472818	-0.6422032373190835	-0.4804344549476777	0.09997741861651863	-0.21625167320993338	-0.7703142624582969	-0.4894623642799109	-0.8205216425507322	-0.8853151326619164	-0.8322739563861681	-0.6560679764225268	-0.6558145169690507	-1.0884932554686995	-0.22599859591427185	0.6542722906939664	0.28124122800613355	0.526909656070973	-0.08202359810767278	-0.6181260520486692	-0.3970783997853623	-0.745426634646815	-0.34309855408079104	-0.838426097499943	-1.1313873640670635	-0.9255106333395127	-0.7482936541954188	0.26395226368828295	-1.019373611750915	0.09655845077595439
-0.6372743371112155	0.611433148444354	-1.1510559087966956	-0.605128800882593	-0.9464491091920083	-1.453973457774525	-0.7762932307143895	-0.5843175498303167	-0.3104590538656789	-0.9831139969328204	-0.46309771043446063	-0.8632795102213826	0.39927346471722547	0.5506772914346296	-0.37386483597129033	-0.28313071159777603	-0.8667506751198708	-0.5170532998331868	0.40536982957651035	-0.9896431132875815	-0.08792706061042507	-0.5035844318405902	-0.6268130288473022	-0.533056731295023	0.07638497644462855	-0.2162844904850655	-0.8456692523287852	-0.5531089791732828	-0.9131611990857275	-0.9292811324880897	-0.8779949240256728	-0.7735257706950851	-0.7649884625292603	-1.1896923123172203	-0.33610926505315186	0.5616767405548116	0.2297881605871897	0.6197137111514248	-0.0641767321776682	-0.6432505497626307	-0.3875613457975649	-0.8411360092702111	-0.3991629239307503	-0.8582715460160797	-1.1536868128742217	-1.0420750508723047	-0.7741139181076881	0.2539178827165264	-0.9775924012906648	0.09102156008583498
-0.7570132016384804	0.5593326689430531	-1.2452738342571634	-0.7805060454303927	-1.138064769400622	-1.6046318333237395	-0.8644357495772892	-0.665322122372088	-0.3105192905674751	-0.9855278085416354	-0.4980844001757908	-1.0247107433927334	0.2448403069171558	0.5235980815909829	-0.4328458348137728	-0.4051101673401016	-0.9007820566225518	-0.6281923919889943	0.2609766553064782	-1.0467122776203066	-0.17173269694933474	-0.5434283052985236	-0.6804251992020265	-0.5661630936358896	0.04995604708660052	-0.21632840940536702	-0.9100023644792081	-0.5531754327804725	-1.067186038002042	-0.9825343107186022	-0.9694774708957452	-0.8849516156612267	-0.8772379418726353	-1.291551503021934	-0.4296735275158257	0.4681004982653759	0.17623000799043192	0.7030596238194367	-0.10504979584016291	-0.6370054568483804	-0.4151588745321999	-0.9363759399766813	-0.47480509358397205	-0.8906562858477736	-1.1756120272360004	-1.2506943663319308	-0.8084897777402539	0.2430473966041225	-0.9598781453937753	0.08669586423417835
-0.9786787371305786	0.517745051708961	-1.369756890075707	-0.9751982939827155	-1.295968220965151	-1.6930706963793987	-0.9466851118779873	-0.7485195221001062	-0.31059648985395105	-1.0292901312357317	-0.5377841322491098	-1.1651257515337887	0.124658425798574	0.38768024832672116	-0.5316509056907066	-0.5163164037565069	-0.9391010295405648	-0.6814269110018625	0.11764551978910838	-1.1488821177643302	-0.2737348181518193	-0.6682106354078801	-0.6706168436950996	-0.6192394003366831	0.03788781271751569	-0.2165112425799835	-1.0788624488413863	-0.5228994249356057	-1.1709407798382334	-1.1229584458397963	-1.0816043047556438	-0.9943840480540121	-0.9884203890820654	-1.3495713653451529	-0.6169764142774976	0.23047267072947775	0.15316392572395687	0.7621797725204276	-0.15475106620879847	-0.6194941409278075	-0.4768918460643904	-1.020864101360329	-0.5487322505144645	-0.9503583757463556	-1.2876371388052719	-1.429521646907823	-0.8476067981638883	0.22947663786546518	-1.000071181187407	-0.2742401976279949
-1.1230442956035012	0.44883190442378895	-1.4674315514047775	-1.183255755982756	-1.477430145800191	-1.7647322156295289	-1.0714651730271227	-0.8111072380403861	-0.31071707803511045	-1.0952204923633686	-0.5715644234192011	-1.2545194278940426	-0.12700484798110281	0.11031026304035696	-0.6387262988402715	-0.6187664117864626	-0.9138772111053874	-0.7357351353282204	-0.05136073893678289	-1.2600294861910393	-0.37418326122078505	-0.8144800763897274	-0.6803989715899749	-0.7002641789747157	0.028203761744830323	-0.2166943658558192	-1.1760992767585856	-0.5730240961587986	-1.2725418065139384	-1.1873970159886924	-1.2227861168809087	-1.091912774262475	-1.0781882400649556	-1.4296633130096548	-0.6902179541710382	0.04591840650965003	0.1448644679728502	0.8014257578639417	-0.18020528937236116	-0.601132481271174	-0.5571833941777818	-1.1178106955448839	-0.6412893502055579	-1.014247947903685	-1.3226881339249803	-1.5420672489332212	-0.9224946548074815	0.21604215195260937	-0.980157914213662	-0.6289472574637834
-1.3188933584899147	0.33936759142437756	-1.5295955294412493	-1.3813966035812482	-1.6727682530068553	-1.7657236534867746	-1.2117390502421972	-0.8458355750185605	-0.310768691197369	-1.1655627093675276	-0.5992731305938644	-1.3872581881700747	-0.29417328351986854	-0.06493169487687576	-0.7141695857289735	-0.7047055076946717	-0.9628537314377562	-0.7896999413098521	-0.2408445110279655	-1.3352338944970046	-0.4964342610129638	-0.8726727870827278	-0.7088619475886763	-0.8302722334714321	0.019786984216117777	-0.21694050279092028	-1.25536649708723	-0.6676986939257638	-1.399846570730409	-1.267305340370228	-1.338752592077689	-1.250263059747978	-1.2131137030280303	-1.5226573890504738	-0.7911054137593302	-0.035014340333153586	0.13194237072132461	0.8386211709614955	-0.24560375391967765	-0.6211848504421396	-0.6623015367384766	-1.2682442676991876	-0.8012639582704649	-0.9868903804577112	-1.362551980977762	-1.6446721631609098	-1.0097662279255615	0.19962057689102236	-0.9308023322664658	-0.6318022167258762
-1.4516278247095504	0.16682907176308676	-1.5186431012519583	-1.553640368938917	-1.846294195851329	-1.8286826722024376	-1.3252317652573793	-0.9170684493795896	-0.31078170077965905	-1.2552867705320796	-0.6754396954281721	-1.4980875427055902	-0.4868832541463458	-0.23232149785097506	-0.7902397246100161	-0.8007498906838594	-1.0732747464097492	-0.8475867593488206	-0.4153856973406789	-1.4099614750448577	-0.6040169384547187	-0.9264702305463797	-0.805308583391783	-1.0083074075790062	0.0016982290544112753	-0.2171227641553933	-1.3676012042088526	-0.8734822431778483	-1.549788788831989	-1.3577725054427066	-1.4694946870752772	-1.3405785624351638	-1.2942380768015105	-1.6127715640568792	-0.9405624260376684	-0.13138567966978715	0.14351599524140693	0.9022564253618478	-0.27622851876952315	-0.6649592599266535	-0.8815628936374637	-1.44825299349394	-0.8963765504218	-1.0981204388911174	-1.395432416314271	-1.7380395571858933	-1.0665154786973432	0.18357815928110105	-2.0015985594129266	-0.6191711848390407
-1.5427786646027974	0.01512589789807275	-1.5980668971321204	-1.641945162279161	-1.9926246677382777	-1.8916590655136267	-1.4084728244515958	-0.9782537126282562	-0.3108414699728294	-1.2326715041761913	-0.7335396922544728	-1.5859956318227855	-0.6485098219597571	-0.5129875020601812	-0.8592998436451337	-0.879364715893016	-1.2296851305946315	-0.9466433398191854	-0.5110993900765386	-1.4694264661697476	-0.6981149262275261	-0.9678768840315776	-0.8543588463303167	-1.0962720296106514	-0.02582356611033093	-0.2172870448013386	-1.4324930795438908	-0.9369385101882777	-1.7252647596036375	-1.438649437853727	-1.587072780960593	-1.4204896577641577	-1.3557936915428086	-1.6810433588361888	-1.035121826785705	-0.24865208181562512	0.16060055887139474	0.9558392667927782	-0.2706204246322667	-0.6656688035916847	-1.0455916646436232	-1.6126726706693677	-0.9676839965112084	-1.1101600597392456	-1.4124187208245331	-1.8151853001979998	-1.0846462640977468	0.17724217243382037	-2.005385745156399	-1.4079185664299885
-1.5937644162048958	-0.06879997273763847	-1.55999985187871	-1.6595318598678266	-2.0727790680189893	-1.8729086192035893	-1.4977763325797735	-1.01456392423669	-0.31090659486923294	-1.2559438595622712	-0.7721353971308588	-1.6329870673074285	-0.7388785034747387	-0.7060171066023482	-0.9212237476306049	-0.9291941790319933	-1.2565840232370307	-1.0033082127961808	-0.5655094539052162	-1.5057969144781533	-0.7765232608978054	-0.9984935032028044	-0.9714018793114418	-1.1389081195108088	-0.05395989469259027	-0.2173903165258022	-1.4816452910546207	-0.9753304002237726	-1.783190700756747	-1.5593483057587272	-1.6331874887436797	-1.4952724407313804	-1.4345262891929518	-1.7321269854216574	-1.1110766069615594	-0.32947176667152756	0.12041035590780932	0.9358041946095655	-0.30172376247536475	-0.6531043374107506	-1.117812031252171	-1.7021470509721681	-1.0006976864998178	-1.1148228382962793	-1.4292316956969349	-1.8665740892763556	-1.145914769784397	0.18456117044545634	-2.023710837463526	-2.0369612571777984
-1.6245998005300755	-0.07283105708393608	-1.5396587190891002	-1.6117100398387412	-2.056909068389834	-1.8924713278545031	-1.5906804221515338	-1.06186440584436	-0.31087976473815543	-1.2775599997086595	-0.8257344470139255	-1.6477712876201829	-0.8099294380434872	-0.8467512797450517	-0.9705512257910416	-0.9983982192935311	-1.280130126780477	-1.059696427036657	-0.6253525382103258	-1.594173719434315	-0.7977184341456113	-1.061006347152474	-1.0099611745693893	-1.170129305588776	-0.08196327128221086	-0.21746982671491089	-1.4605333464154495	-0.9676586406730981	-1.8292764724867552	-1.6229996521272956	-1.6682331974114537	-1.615349803504928	-1.5070516245855408	-1.773935462980523	-1.1653966980681334	-0.3150356366865704	0.09050047140692322	0.9052282426160201	-0.3534819200354079	-0.752506970233705	-1.157649995122496	-1.7177647947292876	-1.035456338650354	-1.1838833904372719	-1.4306734831391326	-1.8933319935232806	-1.124171904152447	0.20088228976892672	-2.079663452641288	-2.541164365646817
-1.7360918321036856	-0.2077576609517914	-1.4957034511860658	-1.577130555212351	-2.075651932786614	-1.8731627226631684	-1.647877186469254	-1.0848152658300618	-0.3108874466117409	-1.3112778850862006	-0.8594151947482278	-1.6927679940313762	-0.8394565071041333	-0.9910688048723146	-1.0199438635664717	-1.0899107492236826	-1.3422786367126276	-1.1428297024114082	-0.6086276196399958	-1.606119409758092	-0.854560209264878	-1.1393190457781075	-1.0743593732402796	-1.1788292134857994	-0.09314446337123176	-0.21744398661225928	-1.5350266627474638	-1.0597594391154437	-1.8503887504392147	-1.6675595665686047	-1.6661836965488224	-1.6836665822154395	-1.5578761376759664	-1.8167990813209134	-1.1481263708166032	-0.4163554280628151	0.11877597755204668	0.8658979382371861	-0.3538911487786176	-0.8165732198761327	-1.2546751074386044	-1.7480412480514445	-1.0658992979188606	-1.2414905204980227	-1.434828470310329	-2.0309351354510996	-1.0976409549009802	0.21303071837709214	-1.2896076396400127	-2.928919741789257
-1.6958865097515698	-0.3805187012161041	-1.5024554601111852	-1.5544800355799029	-2.187725088355621	-1.8211855342326395	-1.6836103510852998	-1.1316807613643203	-0.3109162197380618	-1.3457807907658028	-0.889976160710869	-1.7460656394728329	-0.9163704007655143	-0.9880056958321873	-1.0646293377625753	-1.1999471728706443	-1.3639436926571076	-1.1811515871980234	-0.6199276772469917	-1.674051695453479	-0.9527895657591555	-1.1973515157931935	-1.1411665009380703	-1.266632718095043	-0.1130590441464995	-0.21754705816914988	-1.615413035803628	-1.086866860947048	-1.9489693697953583	-1.7253054793303977	-1.7723005456510275	-1.6725648332598577	-1.609713655956846	-1.8773253055208965	-1.2134301944296755	-0.49496340487413076	0.13970462567954128	0.8104423329215005	-0.44631238389187117	-0.7937137185803878	-1.3089807926783599	-1.7795129368652176	-1.0873253797303994	-1.301564316476034	-1.4430301136290593	-2.164735917376748	-1.0468284194867579	0.21521751947286122	-1.3238144786133161	-2.96006475192118
-1.741371690447167	-0.462882971708831	-1.567754839158709	-1.568277993447047	-2.127166081230082	-1.8093414896444897	-1.7177619685441177	-1.1159488377584266	-0.31097326821299387	-1.4640664803674728	-0.926037467088558	-1.7622367812388027	-0.9509148450380435	-1.0970504391681497	-1.1847572740421277	-1.2576861012755274	-1.3764499744943146	-1.1655097091936049	-0.6618448320964554	-1.7473158075660993	-1.0231169809308873	-1.311776898964333	-1.151312112679966	-1.3418669731055675	-0.11064886205629532	-0.21770501136500892	-1.7466466790509503	-1.160549248480061	-1.9558378222454285	-1.8074483357225624	-1.7656797794852401	-1.6688613445133444	-1.6571831625564186	-1.8815083000535513	-1.3505657786986909	-0.5919464606247171	0.14492994557993352	0.7378180381542191	-0.5228410889108307	-0.7984465965585408	-1.3622891472098735	-1.815233403271808	-1.0962715081237278	-1.470533369225254	-1.4429296612252995	-2.096708831717657	-0.9447958043420664	0.22065108360307786	-1.3257691551260768	-2.960497321506345
-1.720892553414917	-0.5663926333713784	-1.5489090269933452	-1.5751458076590557	-2.1101773831495336	-1.8767114837995096	-1.7505022222299496	-1.1120378897523466	-0.31101554345034066	-1.5779198111901962	-0.9622537444969639	-1.8007485591923824	-1.0397926020824273	-1.233121529655278	-1.1925739534255648	-1.3017510816028008	-1.4257163451607329	-1.2577001322471248	-0.7028553261554362	-1.771129190743513	-1.0901991384504706	-1.3610878511135798	-1.2329818110070885	-1.3819214780925537	-0.12387194597197863	-0.2177921735124675	-1.777560148964713	-1.2471245774581958	-2.032388593744611	-1.8031921269694706	-1.7857215227590235	-1.6692105210789863	-1.7021047318209905	-1.9266410614378295	-1.3449851367543864	-0.5467063346257841	0.0469113202904623	0.6548765710285048	-0.5208672194835589	-0.822143137646627	-1.4128676944935707	-1.845805819668079	-1.0973726538065323	-1.5056333914994653	-1.3659082730563203	-2.0520626941864206	-0.8015288171975132	0.22613529533384918	-1.2888746359477277	-2.6156528482123313
-1.702972302660174	-0.7463682860758876	-1.5506795502431172	-1.5387124673099373	-2.162573525631063	-1.882316962681331	-1.7444371002585395	-1.179606453647215	-0.3110298241591902	-1.6117340706166956	-1.0054097830254354	-1.8511298810793035	-1.0416490042213362	-1.2558437642056421	-1.2040783370955217	-1.348942375957527	-1.402214253025779	-1.309154048006398	-0.7254274906969022	-1.7742720761616315	-1.1963132376037442	-1.3651686635556144	-1.3075735253818868	-1.4095894015067434	-0.15915194276423655	-0.217872672699501	-1.8773207508737564	-1.2955946816577615	-2.1024366953691898	-1.8445328520475819	-1.8124832536994873	-1.685501726741838	-1.7541473523873445	-1.9513053797266005	-1.401311452160618	-0.5847030401225026	-0.021725338677711988	0.5636905363066084	-0.5289560797491035	-0.84537625802849	-1.4767379868605626	-1.827585118618106	-1.1010869796476233	-1.6061500276278078	-1.3991196104287436	-2.0703888432327457	-0.6199804836976825	0.23013561631467	-1.3019465351268116	-2.757535672146647
-1.6154114905497905	-0.8995039981341332	-1.6157641757967336	-1.5371319707163533	-2.1257704091498106	-1.9685829153839247	-1.723034980418189	-1.233486045078366	-0.31117632827510583	-1.6436257331854596	-1.0511533852967183	-1.8497322529877909	-1.1106160107729295	-1.3221641506050368	-1.2494385019886447	-1.4119593222931959	-1.4607672949525496	-1.3722275770099437	-0.7245517318921934	-1.8166047493145083	-1.3026685205183366	-1.4600658777289888	-1.3751187289388223	-1.4353216773768829	-0.17878668992787722	-0.21795718382308596	-1.9353833681449355	-1.3467749899545995	-2.260885048085731	-1.8840643970073045	-1.8684291816041543	-1.636483369944165	-1.7532494045765472	-1.9673278481353598	-1.4372374327169133	-0.7270313352014526	-0.07648068925243987	0.47585630233336423	-0.5511950737416722	-0.9206477542685265	-1.4998796579077307	-1.7432138247047497	-1.0182897132856439	-1.6127408029640438	-1.5262785660036502	-2.0944842196466285	-0.4927578368803099	0.22329819023979897	-1.3454380875357272	-2.741271055744421
-1.6072704156992494	-1.0145115465999328	-1.6541438066912761	-1.5812398463556698	-2.1163935749834812	-1.9925728881575016	-1.6861399355243818	-1.2490443232908617	-0.31135079192635795	-1.6445111195809319	-1.0624623114251377	-1.8408037402358233	-1.1811862139700704	-1.3839410011858682	-1.2925461237356066	-1.4611569692137791	-1.5155122057481045	-1.4386654325501165	-0.7257612495039301	-1.8472993633604866	-1.3803855801076816	-1.5572593238929522	-1.3847270680478418	-1.4271661835501805	-0.19107154803689608	-0.21803351752859515	-1.9859416476694114	-1.3308967480018759	-2.3348610472506723	-1.9275486481578858	-1.9435486261918449	-1.659231040194491	-1.7925698471995815	-1.9883812879001765	-1.576052844433443	-0.7988038203857923	-0.12056120088086557	0.41065840660189085	-0.5351394381578409	-0.8720584258195903	-1.3988420887989275	-1.657807608631589	-0.985287270584075	-1.5889967060935029	-1.569272194812787	-2.1203700459332	-0.3364152542006905	0.23940888417311995	-0.2754970313635993	-2.758573839151045
-1.6479573972383712	-1.1562878291190288	-1.677575003643224	-1.633682058961718	-2.2073754833661736	-1.966344850297634	-1.6682662251164952	-1.260696889036777	-0.3113688160285651	-1.714568228784594	-1.0901834615292747	-1.8422952573093234	-1.1784702981217379	-1.3433005043809627	-1.332877451000702	-1.5048388269405373	-1.4957563647040257	-1.457242222981794	-0.8106921456811887	-1.8743399664458367	-1.4515150821315546	-1.650341243167166	-1.4085000841715127	-1.4609091492408086	-0.18898443245322605	-0.21812035952134626	-2.026299760039433	-1.3549263185531113	-2.3487183452540643	-1.959270269725192	-2.0477046661466742	-1.6710907405425306	-1.7994165950382695	-2.0121847487049367	-1.6253185686504714	-0.7912408025283028	-0.14511490573879463	0.35407402188399767	-0.5519168399498631	-0.8281387816161401	-1.2901124780808106	-1.5464932403782503	-0.9501892950398506	-1.569524182365252	-1.6042207678737597	-2.124619080012624	-0.20444685206529667	0.24970881527154126	-0.26780049259460703	-2.3361263822783234
-1.692758598897528	-1.2875828967455678	-1.7660009478346708	-1.686065503807103	-2.2177236895855557	-2.0353198227144382	-1.6941884512828285	-1.2737722126416642	-0.31138018005747686	-1.7914788680110434	-1.1382567195506432	-1.8359412792739547	-1.1817970265380968	-1.30951839430135	-1.37083663835794	-1.537258896646879	-1.5342179345855542	-1.501708639480292	-0.8942676078475914	-1.9082230120612707	-1.5138511790786846	-1.743368593101812	-1.3406322809863433	-1.4908647521056522	-0.18319982454728534	-0.21822646784146804	-2.054078336792064	-1.3706633129601888	-2.416321991873978	-1.9254124742892866	-2.0878647609228373	-1.67105932542487	-1.747187214667256	-2.025707295567237	-1.674519438769843	-0.7730331878858918	-0.14496842684213201	0.2923808921115791	-0.5264489432722075	-0.7846226903721765	-1.214167543956174	-1.4552703064391832	-0.9026621602769526	-1.5192195533797093	-1.5926017731722255	-2.04970045144733	-0.015951994612944616	0.25166672279132324	-0.2502084039797648	-2.0694039760652165
-1.7469021495132437	-1.4309128675639853	-1.8954758293116019	-1.7409109616560148	-2.2323630227005795	-2.1378266785856725	-1.6575090314098944	-1.2745989915876172	-0.31140432708796373	-1.8263408272382098	-1.1838340390371422	-1.8660343451760066	-1.1924916565098322	-1.299673759766472	-1.4013296885642998	-1.4902389992450156	-1.5621123652880518	-1.5343855417591903	-1.004048908787189	-1.8876298334786323	-1.5610861239726848	-1.7989489184327012	-1.3063104421555018	-1.5181317561589014	-0.1764817330169369	-0.21833118406132979	-2.0965419141031516	-1.3758450800633273	-2.481612968163726	-1.9402092328846667	-2.13698324965947	-1.6187358844291306	-1.6805256368915071	-2.046786496653271	-1.714821476145105	-0.7344633299365395	-0.12311887555304535	0.24137692693886764	-0.4858825569972255	-0.642726152647694	-1.1833415426196017	-1.4176649726343062	-0.8449003571232039	-1.4506013924086598	-1.5908625678287	-1.9728074483892997	0.09385817710284447	0.2546440182051406	-0.24813156018495647	-1.5870888886055767
-1.72810249714022	-1.5561375731400893	-1.9497368787722713	-1.7967323205001768	-2.254334299572977	-2.1773658284434805	-1.6675008453936453	-1.2663194221642147	-0.3114717615329682	-1.83621508600426	-1.2293287827189527	-1.902580219620782	-1.2175059580015604	-1.2998753629941233	-1.417478550614349	-1.4560436267867236	-1.5236895254459966	-1.545612080786291	-1.0346288542040627	-1.8885721589814792	-1.5920124140344318	-1.8357922212159938	-1.3324728708771045	-1.546672948884299	-0.18229774185944234	-0.21842566769217636	-2.1283426518189072	-1.3254015458688746	-2.528785386970572	-1.9604242070888382	-2.2161073970886287	-1.5481760498699475	-1.618602255409872	-2.0549807435771315	-1.7355673451219034	-0.7750698839469996	-0.0858445344358831	0.1885161565688767	-0.4076612662694772	-0.5176934722494432	-1.1619580525117053	-1.349718870454628	-0.7809757663028597	-1.3731695318755437	-1.580992626745569	-1.7852781560282505	0.18103883724080733	0.2590027898838091	-0.22382027105750085	-1.2209619917214163
-1.7488241880828717	-1.5460499724697665	-1.9880886712509374	-1.8576878446167928	-2.296405808058858	-2.2036601069487944	-1.6896309224325623	-1.2554953805440854	-0.3115458516771229	-1.819671473940426	-1.281115689600496	-1.936367075735229	-1.2686041442051073	-1.3428905132016526	-1.4220001330117322	-1.4218499346907145	-1.5024100094399102	-1.5983502337172368	-1.0519634793701182	-1.9023931423730716	-1.5729504465809834	-1.8833530331017436	-1.4398983773709886	-1.5281453428099776	-0.16469997345075668	-0.21849155389787658	-2.1474711757420035	-1.2806738290215753	-2.4792126198719946	-1.9662898312014832	-2.2496727232705562	-1.5568717050952816	-1.6173016067702768	-1.9907126874703398	-1.8084186972475718	-0.6945814717741111	-0.037356496738426115	0.16790420165234968	-0.32303295750961414	-0.44225567671291505	-1.1391711021803554	-1.2832182443401283	-0.7166124405840207	-1.2956962352548842	-1.555274841728119	-1.5843624044163902	0.17190697053363796	0.26320318287787037	-0.2162458995705558	-1.326681998335888
-1.7790491642259503	-1.545681082758979	-1.97490598825825	-1.877115041618945	-2.3499481499194705	-2.2298360210220816	-1.703582395890523	-1.2951118353464142	-0.3116131715195264	-1.774271781132688	-1.3230817316011259	-1.9356612611952013	-1.3104898085602543	-1.3829475237419135	-1.3488605271948821	-1.376657431271573	-1.4865403757657123	-1.628773079298903	-1.054377480000404	-1.9253799432940522	-1.5481815366150742	-1.8861124254577555	-1.460759974276866	-1.5160486015442078	-0.16274670702934158	-0.21849375517413297	-2.112075117535073	-1.2248561620189613	-2.49276496231758	-1.9328848239308005	-2.2352333028344025	-1.5710441173251302	-1.5292731232181065	-1.983680920166408	-1.7340820799673609	-0.7013118854514373	0.020247193392163958	0.16787025966779298	-0.21393980199876955	-0.38439682547753307	-1.129323746656452	-1.2273087327207841	-0.665880917461805	-1.0675618118116084	-1.52661143769454	-1.4761821969443223	0.17945705891824634	0.266028535490024	-0.2232094346472636	-1.9374702525897098
-1.7639521950064982	-1.6872753928738262	-2.077108766775529	-1.8955138028094975	-2.396378555444229	-2.2916624332918434	-1.7117128847974006	-1.3294704996064326	-0.3116721253720543	-1.688990783670755	-1.359404339497761	-1.9316685086980574	-1.3369965573461982	-1.426521929056918	-1.3909066245811306	-1.356896370823931	-1.4051078270885218	-1.6118427913604214	-1.0438855614034028	-1.9678911018405933	-1.5238515712225646	-1.8885616063911344	-1.4740900038219975	-1.536554724075021	-0.1587132887693721	-0.21843344635149653	-2.0881781578072967	-1.1452591344031138	-2.4938557549245157	-1.8937092332316585	-2.194397040450216	-1.5820117763609591	-1.4090899714816554	-2.066404816148608	-1.7045798446249136	-0.5973925056979489	0.13062764083643813	0.1671186531255551	-0.18044066915067503	-0.3214004346425351	-1.12950881833427	-1.1945099530714784	-0.6250884586299245	-0.9215003344479455	-1.479646984454433	-1.3510020995908847	0.15201985584396585	0.24324047309242453	-0.21795624151922027	-1.9160148011654967
-1.8149735824911672	-1.6709423806120243	-2.1583277427880967	-1.9437024761324175	-2.350940147668291	-2.2999729195147376	-1.7158667849928926	-1.2954591261332102	-0.3117060337446964	-1.6736009839634995	-1.39071188122882	-1.9557411495270638	-1.3594109180303935	-1.467737188909887	-1.4236678892334598	-1.331590114842512	-1.3791622215540686	-1.6334333594285355	-1.0076234699506248	-2.008602213932553	-1.5319902430962529	-1.9127627039664408	-1.4768651165971582	-1.6141490922158428	-0.13277919117700554	-0.2184481233184076	-2.0616933037222283	-1.1076005209117314	-2.4874699112699767	-1.8847547868829906	-2.173713587888099	-1.6377000889645537	-1.2789073487953373	-2.099035823023821	-1.7270204255962291	-0.47288280098249985	0.12845741220214815	0.1529642500919666	-0.20722024650167362	-0.25472550336914146	-1.1335559760665557	-1.2079554037525653	-0.6684249812271511	-0.7045587732167738	-1.4149201826436464	-1.2242467566820894	0.12906168895522052	0.25091008681397714	-0.22491977659592916	-1.5293841059444873
-1.874139493460175	-1.6589025325178568	-2.1733803719444023	-1.9867569841828836	-2.3901466487944587	-2.2715285348129877	-1.723051909655365	-1.3344577872746053	-0.31167159959981594	-1.6517893451485293	-1.4651709367867236	-1.9855113691050892	-1.4549849312660206	-1.4954421247713565	-1.4141050971292526	-1.3102705183774221	-1.3466061024640534	-1.6380101843103603	-0.9464627110835689	-2.050451540173279	-1.473652903216998	-1.9622045507071628	-1.4713573952063672	-1.6368189333519734	-0.14190746479755814	-0.21843944510714824	-2.0469366392259176	-1.0668008310481194	-2.3855939409470683	-1.8680679739266424	-2.1601025516105627	-1.6113381176512296	-1.1218076691127428	-2.116178908905532	-1.7513768604032538	-0.381450832875014	0.19614017461424993	0.16440632770258037	-0.12044519602922099	-0.0975305390294017	-1.1926298274500962	-1.2514695644441711	-0.6549809357609567	-0.5619780490775608	-1.304979950866132	-1.091647115132249	0.16665811646947198	0.27467948144994664	-0.20916019721179913	-2.1508135719933827
-1.9118307617741472	-1.7611838804517237	-2.2045649654097277	-2.0323972737025144	-2.4211087646695355	-2.327593096841187	-1.7298075663010575	-1.3368678806241798	-0.3116200677966558	-1.6209670152470224	-1.473723754036734	-2.07829921452294	-1.4651638049229354	-1.5123981193123777	-1.4802981931046648	-1.2846752400833334	-1.3031448365777858	-1.6411724427418541	-0.8718760810375755	-2.0903725659665313	-1.4377740836054642	-1.938058728735721	-1.4614452092117305	-1.6613054238441685	-0.11879476485283331	-0.21841444593512213	-2.013946801007511	-1.031048790380018	-2.3665157796117784	-1.8474297996947775	-2.112983106911302	-1.5448417117827338	-0.9639336032401123	-2.1208749830857636	-1.6316880915859506	-0.3446157635220078	0.2605563284258729	0.19986314898485852	-0.1024801518702703	-0.07007563384060359	-1.342713961620658	-1.2791098594875963	-0.6533176071339989	-0.4060114821672044	-1.2063563717513852	-0.9612032703194074	0.1306008359330189	0.28375911317809943	-0.18521540993048685	-2.130309773656534
-1.9333283953211642	-1.8250463045385292	-2.226742638263903	-2.0699525440279234	-2.372163988613112	-2.3685971422843455	-1.7170963822193575	-1.3340782106608962	-0.3116842522518676	-1.5802191187723769	-1.4760387045065326	-2.1202857083976108	-1.4758965054851203	-1.5445945424668104	-1.4694025157114807	-1.3347617986516043	-1.238081451061182	-1.6475449463723302	-0.7865320010055825	-2.1892282515877795	-1.4064357396667408	-1.8917348906766225	-1.4671983130552744	-1.6765444775096179	-0.10434277217485766	-0.21836426931150915	-1.9715583900071785	-1.0158252644317325	-2.3241141750256076	-1.8324913766833475	-2.0599272936547384	-1.4461830282008248	-0.8379613636249712	-2.1319641584814155	-1.6137022428963335	-0.30897181346356956	0.3226246445994962	0.24042298686742622	-0.08949519687987945	-0.13766188525877163	-1.4168968591460682	-1.3228981654625964	-0.6525246733976664	-0.2360222485685087	-1.115237178093978	-0.9706947816640803	0.09253293174876064	0.2713557676411757	-1.0474720866218408	-1.7653940716108374
-1.950704911480552	-1.7892432340025468	-2.1831810850996995	-2.091931686515829	-2.4029885998497384	-2.343650480844577	-1.6400113282698112	-1.334042870769275	-0.311733944289608	-1.523992770954512	-1.4517993123041983	-2.149480240270293	-1.4800874763789789	-1.6290459406806956	-1.4581752666065588	-1.3101108839605407	-1.2218714331537037	-1.656683296007215	-0.6845733294367399	-2.2185910112563607	-1.3688587541577824	-1.8324098455486535	-1.488754247420199	-1.743651219633827	-0.08234353235177364	-0.2182909875660894	-1.9268409908310473	-0.9310132772121271	-2.2136430526017605	-1.7953718925594297	-2.047281628739767	-1.3293829365552052	-0.72264735598692	-2.141842551779856	-1.5769905708946506	-0.2553561139695656	0.38790954861888943	0.3035785517049795	-0.07104474297062988	-0.12783692282204379	-1.4800898405810456	-1.4626277397697587	-0.699768811906005	-0.13875438450979838	-1.0452297312933942	-0.9332342161935416	0.06927583711603574	0.27512887397199465	-1.2363427046672975	-1.4069669133426241
-1.9641258446745749	-1.705102754607477	-2.1251865063782795	-2.1023487173036273	-2.511418864675799	-2.2576353738649004	-1.6117270280111895	-1.3268344054684658	-0.31174593032194986	-1.492564862034016	-1.4111437370122233	-2.1708581025987517	-1.4737413093226444	-1.6494466365249516	-1.4387601757543136	-1.2945255237860611	-1.1515365371735116	-1.6636031269712266	-0.5485617979879854	-2.244930152111056	-1.3232922848854298	-1.7728150082849687	-1.5036104154265892	-1.7522894110793175	-0.059181090760188515	-0.21819585886263354	-1.8538782024770284	-0.8388975468863846	-2.096133770089472	-1.7300725765914973	-1.9852663447002439	-1.1769513579231903	-0.6560068720641081	-2.1614791188777227	-1.5309909415629148	-0.21965555626148459	0.4445639089183725	0.3745904878749185	-0.04561493679651875	-0.12821719388002145	-1.5266225153524422	-1.4943014802975907	-0.7231160029071482	0.021827272895663795	-0.9703641304952961	-0.9358517012624918	0.049971785492654595	0.28339282749232053	-1.2185062814883607	-1.3767735562980656
-1.9787848374017851	-1.6137990897560197	-2.13305682423834	-2.1108976456388393	-2.526042482975	-2.232306471323543	-1.5720226207586552	-1.316098059134952	-0.3118326757426434	-1.4560275376481422	-1.3532450894083141	-2.1941244512052536	-1.446244725185024	-1.666321214377883	-1.507810397126394	-1.2876570429544507	-1.0781792017265108	-1.6686904197854724	-0.4911422626795522	-2.273158465928003	-1.2842020530626705	-1.715815062823554	-1.500090361329129	-1.7744471482121398	-0.03858769436440758	-0.21808054532915885	-1.8502621371617387	-0.7424718831178214	-1.977857132683073	-1.6655075844004301	-1.8658916494057358	-0.9826661252833142	-0.591692047958787	-2.29016443207669	-1.4919360165901423	-0.1177523522961084	0.4954230634127993	0.43419067151328844	-0.009966132197100408	-0.14244687034982534	-1.6762066989488982	-1.5192817123524525	-0.7276078428168553	0.1895423965133284	-0.9022052048893876	-0.9277427525378906	0.043042554557534	0.293904023443884	-1.2182619469242664	-1.3588651754722099
-2.079656226424682	-1.6117153079312778	-2.1302173058188942	-2.104544494542939	-2.4859834530904394	-2.213406169127087	-1.603123411475868	-1.3004581937652568	-0.3118315638349646	-1.4219320583899526	-1.3301249952709033	-2.207867656840534	-1.3952519344055625	-1.6798916316391632	-1.5061253199943523	-1.2854692112620332	-1.0192576082650247	-1.669830974838837	-0.5197837768747399	-2.269882559621119	-1.2897969460951573	-1.705161649992262	-1.4260331656879415	-1.7893155864030306	-0.02273308379751064	-0.21792995875362492	-1.7928626457052736	-0.6511100111214141	-1.9252076913303804	-1.5567153470610096	-1.7228515647089406	-0.7680342584538935	-0.4258742705198311	-2.307848505703963	-1.372176014583609	-0.1437488257315631	0.5451951145983714	0.45429230571463713	0.03209652719147897	-0.16207794796967867	-1.6929119883119488	-1.5193765723121042	-0.7895686936015555	0.3639843033310462	-0.9271459610189318	-1.0352022757844732	0.12620666945832054	0.30633675018554934	-1.246849090923385	-1.2194912551318557
-2.1380507929677206	-1.620817884065557	-2.117021896693234	-2.095032131101102	-2.5216403701926087	-2.1875093344944485	-1.6170784489837602	-1.2627230428230596	-0.3118187248443326	-1.3782227771058622	-1.2981455353482683	-2.1976370521541644	-1.3279250970539886	-1.6742263870929033	-1.4938852100386482	-1.281202771425591	-0.9482841067476075	-1.7308770976889867	-0.47446722998344815	-2.2402967167623147	-1.2395445409006285	-1.6242039812566698	-1.4287522747973687	-1.7772732231912205	-0.010432931082654794	-0.21774725962890717	-1.7132169975766804	-0.5720272590931911	-1.790281050478161	-1.406207664330822	-1.6331609427618168	-0.5318139556635277	-0.3349918637027034	-2.319379917113845	-1.3073548755662145	-0.0609377309342672	0.5772325757953247	0.4648720818483252	0.06950237835183844	-0.16865785680086576	-1.6843087257333782	-1.4857888423783723	-0.792694350951592	0.5042979859982797	-0.9131791375863869	-1.033012696974405	0.1605816395122634	0.3126455943960687	-1.2336550244622528	-0.6010897761791191
-2.2425248547640706	-1.544576391587533	-2.0410222259659334	-2.0773038566344764	-2.5478988452566926	-2.132057226958567	-1.5804524898598025	-1.2269102074670724	-0.31179982328862293	-1.345573280280782	-1.2618167059868963	-2.225810335450844	-1.3628017653359294	-1.7355244300080628	-1.4290118024681635	-1.2637564100227303	-0.8873109654906557	-1.7696830924589235	-0.4323658784659705	-2.1660309912719686	-1.1686082098521589	-1.515100470863004	-1.5009359858256923	-1.755904495783082	-0.0017049660003493623	-0.21756166128386623	-1.6239517499946778	-0.5525874939073638	-1.6670620775432972	-1.3423034828440135	-1.5454552123279055	-0.32966252559079057	-0.2731567420700035	-2.230842549643614	-1.2451544800033278	-0.10062747688572013	0.6044874109546976	0.4310861946921064	0.10852365753431951	-0.14450676430236883	-1.6519571682747913	-1.4946917341715995	-0.7879418279535505	0.6212959478176583	-0.8943679477411578	-1.0359329695130903	0.2014192614015394	0.3258405535350309	-1.2446500798465299	-0.6027335406027476
-2.2761513333757675	-1.5576892834784948	-1.9744645505207727	-2.0606458677484065	-2.6536487518089587	-2.094111110328119	-1.5150040589375247	-1.2537973205664348	-0.31178073189501687	-1.2951277919637738	-1.2162150662291533	-2.1717516951027536	-1.3390721659374827	-1.7072544235613976	-1.3471342098001862	-1.240306954363985	-0.8777004582866162	-1.7690390961300113	-0.40301767231352503	-2.067080532977846	-0.994093483915376	-1.3953256743218339	-1.5022848564854967	-1.6729999786875465	0.004593677373274345	-0.2173795035302118	-1.5419481787018436	-0.5063899954565108	-1.535619409277284	-1.1896313830230392	-1.509652918179373	-0.08741183602603846	-0.22126189519908673	-2.1505090895927004	-1.1378560333843337	-0.2597162002507015	0.6734825896565291	0.4441573363111984	0.1845269089402794	-0.09755049494498073	-1.735072344694893	-1.4360131654700514	-0.7781276629717181	0.7457023164771708	-0.9375240730857881	-1.035362427834581	0.2394516801967841	0.33337305496778924	-1.225836318411212	-0.4840364464333077
-2.4165049811979715	-1.6615648679104555	-1.9261855789403977	-2.039197415947699	-2.634038626013952	-2.0246822266031783	-1.4353323957499877	-1.20262777526868	-0.3117623893550482	-1.2270095228527256	-1.1197993304396234	-2.1018431121375967	-1.2774122361600202	-1.728344253515558	-1.2969043946928802	-1.2055780668808525	-0.8068575826296044	-1.7629677268520396	-0.4742442322265548	-1.9586427586040105	-0.8496793931504298	-1.30466170927496	-1.5025133452704869	-1.6270143484873192	0.02679322099375132	-0.21718868030117244	-1.5158050304858626	-0.455741383277927	-1.3435557043764896	-1.0763631508652975	-1.3963442716363577	0.11091739398515113	-0.18165514312551584	-2.055126724397363	-1.037247127461389	-0.29716923644564197	0.7533305027231785	0.46547499034264017	0.18774116143169545	-0.029589515778718246	-1.669691918845705	-1.365293168350227	-0.752620902154933	0.7203262471116677	-0.8612541082900304	-1.1218520420201674	0.28272244625285825	0.3414783499825105	-1.2285239986162577	0.12242611196885822
-2.4572781785820226	-1.5727198084772755	-1.9115815459713659	-2.0083372182347743	-2.6159626591136567	-1.9646725454781833	-1.346371036415261	-1.1864634833591243	-0.3117689042067269	-1.2049717573931082	-1.063834427193457	-1.9443715232434264	-1.2948389487523273	-1.7430787355672674	-1.1667633226409388	-1.1754088424525393	-0.7305091711257149	-1.7469074598719476	-0.4613608818652831	-1.8457156862467383	-0.6870842446776101	-1.193588088866997	-1.5040605429614222	-1.5660324388751694	0.01804268995948193	-0.21698811035162574	-1.4317941504976686	-0.4057069961406964	-1.137354532729873	-0.9450528793913385	-1.2998463624849461	0.285675933585506	-0.18635006783988936	-1.9568923662655966	-0.9564825122396148	-0.4277866706923459	0.8467644702979193	0.4525867305182338	0.18446244808812695	-0.01489309261676101	-1.544307142343946	-1.3067327002984457	-0.7246919836516892	0.7532164706501312	-0.8293929694034354	-1.1458848590394763	0.3302845982381516	0.3486675110512882	-1.247948596461812	0.1063345234006983
-2.5333941246641674	-1.5309858221354178	-1.9025491730942714	-1.9764868727967422	-2.602597208256277	-2.0033255909641268	-1.250255737854965	-1.1736172146073371	-0.3117363955605096	-1.1114052738988813	-1.0026994867509975	-1.829945561827748	-1.2880519643328978	-1.6854628592956047	-1.1138966051395367	-1.073458742201765	-0.6661862159410245	-1.725437901913154	-0.43657245468115446	-1.6647432164751623	-0.511881411604951	-1.0951476420698205	-1.5086654173773564	-1.4964159119867066	0.019479143959640285	-0.21679354474881363	-1.4484810714854819	-0.3363356182222802	-0.9701235894963348	-0.7805311787949573	-1.1560097983416031	0.44064087006970515	-0.1254704568915292	-1.8294210553289936	-0.8806872093530813	-0.5064642277396807	0.9489745375970797	0.414736415760758	0.18626539858923724	0.11887030084730241	-1.5287495544273646	-1.2722020623657717	-0.6965082778154141	0.7637189345212632	-0.7524708518452303	-1.05559288485172	0.2772058857216909	0.3796341815649641	-0.3858140870525052	0.10339305022157216
-2.6052831952555686	-1.535083168172393	-1.900314941374321	-1.9425769844736624	-2.5785908627348126	-1.9453802289701545	-1.160894313915396	-1.156555027673628	-0.3116785798605309	-1.0823012403603962	-0.9371846351338201	-1.734644950760395	-1.2800098526578203	-1.5621243308096084	-1.064462727101453	-1.0500479348755278	-0.5498675137899762	-1.6925356704651766	-0.40842907876058093	-1.5355006736347183	-0.3313748491199012	-0.9923527931311714	-1.5095317771154473	-1.3654287885475833	0.016303398491515114	-0.21662405418890943	-1.405736047080118	-0.3320054049949417	-0.8649425089378898	-0.7027518554001956	-0.9701032409037452	0.568848267921346	-0.05879120363426778	-1.683751517729155	-0.86405904398655	-0.5814882327329841	1.0556901484767258	0.3721994751419605	0.18292027103436037	0.2037417011428147	-1.5184639388886283	-1.2221283354642243	-0.6229215055145644	0.7935249481930626	-0.6152276567258386	-1.1533769721335838	0.3086304949566818	0.3967295935707253	-0.19938681464799912	0.10434470330893619
-2.6241288294125544	-1.5402763045566936	-1.8994058182501117	-1.9061926172584296	-2.448248251595691	-1.9288374422042367	-1.0790601634317503	-1.1419443821105304	-0.31165098950303893	-1.0102831229513463	-0.9345687920058413	-1.6283692118512636	-1.2699864673071606	-1.4938884229736398	-1.0363599625185185	-1.0321243505843056	-0.4892117299973816	-1.6593350865062884	-0.4023806226685892	-1.4023070712512133	-0.17191707135171647	-0.9006158718603489	-1.500618554579833	-1.3110659393254893	0.0057669103525310765	-0.21648302292151472	-1.3657800879433055	-0.3352120605847927	-0.760966482159696	-0.5306906490562114	-0.7926701227262556	0.6599109898730976	0.03432631784505611	-1.6191442708930022	-0.7624528734143848	-0.6408024356243669	1.1707386003443336	0.31565432735821486	0.10026680838134727	0.29841810795947576	-1.5104634444829512	-1.2930105431150536	-0.560321105870542	0.761292059435129	-0.4740246672433406	-1.1442720778473745	0.35006139735814334	0.4115858219899781	-0.20867152808361028	0.08020732045669568
-2.7282384855710027	-1.644574183644167	-1.885228906118963	-1.8733423294685134	-2.416982643340034	-1.9632185090150371	-1.0041073023538927	-1.1302769823360337	-0.3115374270737033	-0.9236564273759929	-0.891391826732346	-1.5129080008710414	-1.2700746307797797	-1.4278575504401079	-0.933299721340946	-1.0182605215687217	-0.47006579905219076	-1.6246879449187421	-0.3135703988333625	-1.2531032304522407	-0.02131001636388415	-0.7999386600310167	-1.483850702215026	-1.247276100110129	-0.002627209371137798	-0.2163554736489724	-1.2495548310191142	-0.33795367544578725	-0.7414496719209522	-0.32856341193122496	-0.6390826232695742	0.7102286331731781	0.11233080238176427	-1.3473354973411706	-0.6496609657692481	-0.6701841644410665	1.3005460867349459	0.27378865200873603	0.08628661690090682	0.41084641034563435	-1.3790535566922268	-1.2594576267865136	-0.5104217912853716	0.7633181622451313	-0.3768813823255659	-1.1418660435320827	0.42448022122904466	0.4256726825764968	-0.22516411116002416	0.08747448948747769
-2.7386912946102533	-1.737236707644744	-1.8715992177056229	-1.8735400028452887	-2.348607479694579	-1.9851669668142193	-0.8572417147899873	-1.122131791759783	-0.31148938846280216	-0.8324859377398448	-0.8520314472810352	-1.4066174373858067	-1.2819060085080194	-1.3471513198783605	-0.9053421224825534	-1.0229193259982359	-0.4599040489567837	-1.5923052223883642	-0.1338633119341699	-1.1263973796312565	0.1746547992554845	-0.6541857372487776	-1.5077181377420825	-1.1693604790971293	0.0011804639244668486	-0.2162528517603124	-1.17361808802906	-0.4009566723561642	-0.5814023277901131	-0.16324307370631183	-0.49167060849575817	0.7346329163296689	0.1286894688590217	-1.1879985054471847	-0.54242843642984	-0.6749392070110646	1.44256096996402	0.23748716359919309	0.06274180231246365	0.5184498158095812	-1.3839451039545572	-1.188402584289198	-0.39708814060930997	0.6447913306662655	-0.13350155615219486	-1.0150156103435357	0.5018298156380212	0.4405775998493214	-0.19926464736595134	0.09015642091550505
-2.6827084726360417	-1.8069014800779009	-1.8580856552556557	-1.8648477167908832	-2.292244328393756	-2.020298398969332	-0.7285616920029996	-1.099096726847132	-0.3114370981828857	-0.7485416432818576	-0.8210689140490176	-1.3267286203529123	-1.2995407067470957	-1.2696794641756155	-0.8926871354845503	-1.0856623732817818	-0.41880507781678356	-1.5470724780768765	-0.028780067668896025	-1.0188862923271693	0.25574686963270665	-0.5827279713639727	-1.549266532233517	-1.1234001478905498	0.008691711070668726	-0.2161852983231724	-1.0986761805913257	-0.40393950439475457	-0.5170412457203876	-0.04174073185720911	-0.4480990631543964	0.7401428976994577	0.09081126215248976	-1.0308726936243482	-0.44027472716433963	-0.6808016367272006	1.5620360422210726	0.09626695170544783	0.04553661486524855	0.5649759243200443	-1.387467891933025	-1.0889839395561098	-0.33811997521657433	0.6324945623336802	0.04854449435424404	-0.9925142473033833	0.5950885461542419	0.46051582529748264	-0.19523312705838408	0.09673147861002176
-2.578120605924385	-1.8294749590288926	-1.8469741504042108	-1.871930122371373	-2.2348439992486204	-1.9804866851441978	-0.6476069708400212	-1.0679430853506862	-0.31137482785355985	-0.6778293035416971	-0.7997694467286802	-1.2671272357173264	-1.222740864559839	-1.1189606973342225	-0.8924001032564786	-1.1052167491686193	-0.4502632002877297	-1.483917719298799	0.07004205234386111	-0.9536132311129893	0.3611765232052061	-0.571115681948493	-1.4478488305522117	-1.0828048188406885	0.018695090343154353	-0.2161494031172006	-1.0068903021726476	-0.3684979978009711	-0.47790925526829203	0.17237150315373936	-0.3578399558482806	0.7791247823127964	0.11812821858049387	-0.8948915595789723	-0.34376864030465853	-0.6767447551694641	1.669992704367904	0.12887165779909082	-0.055173699827053356	0.6678863636369963	-1.495125629183779	-0.9225660847605909	-0.27281006330780566	0.6098650962180431	0.23156197869468825	-0.909412849927891	0.6809120612352476	0.496920962125431	-0.19877597823776133	0.09370349151386234
-2.5337332403208896	-1.8134732552204789	-1.8357473149727046	-1.915092371316387	-2.102664719010197	-2.0161198087451457	-0.589465733290379	-1.0023068718260686	-0.31130660693727036	-0.6149668694631576	-0.8258102357661737	-1.247696334383762	-1.1967453837664734	-1.0469951297867044	-0.9111017375648096	-1.1370386099022265	-0.35827041342036	-1.4525418843332143	0.14795064586058543	-0.9129514209085086	0.44626900092865923	-0.5897658476093135	-1.4568161282526737	-1.0553198802177843	0.028294307520279706	-0.21612366258799326	-0.8861882044390266	-0.39170618024390547	-0.4329926957562328	0.3064622526062558	-0.20889412281085412	0.8338964642843362	0.15604379392294024	-0.8121590764897	-0.25344485004279355	-0.6398896372738762	1.885011857548553	0.1400408096983038	-0.06010300165755371	0.7400924095117029	-1.4601368003162845	-0.8043450577049432	-0.11210256750673234	0.5725044916266749	0.4814491509767098	-0.7891075057184	0.7241142417570741	0.5011130444358656	-0.21429122305779527	0.07847704211603314
-2.464112221223433	-1.8048236321359064	-1.8261605599280046	-1.8757669448061638	-2.078525779730227	-2.0718737998783046	-0.543747882790446	-0.9788176238618413	-0.31123458488890837	-0.580669037411645	-0.8405980918578795	-1.247061348374006	-1.1427129568969452	-0.9278059446544356	-0.9301456660531688	-1.1827175782022858	-0.3396553392821231	-1.4586719504688106	0.2971465616219181	-0.8772738117108201	0.5023674140563852	-0.46218768504336205	-1.4539653642447512	-1.0363543037939118	0.03626581549626791	-0.21610777166429176	-0.711026632789594	-0.4326807480211746	-0.42560501566143616	0.4699865639848281	-0.13387728402331148	0.8678617986953293	0.18434540807104788	-0.7684474813259079	-0.165330458147181	-0.6900039177722639	1.9452281837614387	0.1184366769805751	-0.09681150359917391	0.7837748000521583	-1.5217245419901873	-0.6911296958601764	-0.031848457870821786	0.6656242986452263	0.6544704393500819	-0.5582861113622604	0.8391379307369723	0.5302002300625298	-0.25778277546670986	0.08081291787592729
-2.420191570727156	-1.7899068398897806	-1.8176380277531134	-1.878813964154471	-2.040255292321511	-2.103883234399702	-0.5193198845580123	-0.9527101698529368	-0.31112924935163483	-0.5510082214645814	-0.85951021348239	-1.3208547938657773	-1.1250022777741937	-0.8144099445782821	-0.9411881587814008	-1.2317463487134312	-0.3417307843921721	-1.4133609668625038	0.3441141078655302	-0.8731336590176679	0.5446778988672762	-0.4830841922013757	-1.4113163357275769	-1.0319042625495785	0.04458815737840967	-0.21610400533845583	-0.5981351858465163	-0.4018308715765679	-0.4919857481755951	0.6212492821881522	-0.07688799204142478	0.8950054472164123	0.25662703859353864	-0.7445753236645681	-0.08027122584218649	-0.6493431147642295	2.0000861663083875	-0.01741927221700783	-0.13040635104591886	0.852675924574587	-1.5169486645264931	-0.5743073789095986	0.04951849825457216	0.6821513259034051	0.8087322413213365	-0.37786265285758647	0.9591327023673333	0.5336877231011603	-0.761844981194753	0.08496558589351694
-2.3034231294438614	-1.7487009691124282	-1.8329101827031917	-1.9028001147110747	-2.076260881899751	-2.0227873097785407	-0.5518854997971869	-0.9523576435266413	-0.31103379588292074	-0.5942072718901221	-0.8663815384903503	-1.4026172726006112	-1.1283415093739422	-0.7423903900125902	-0.9364191348080937	-1.2792300261053926	-0.36298458893341734	-1.4307690360946814	0.36853014876041307	-0.8822632380896358	0.5124643180148262	-0.5115535367551092	-1.3638663428243651	-1.0405770870080764	0.05799123060803485	-0.21610478786324555	-0.37939170227686403	-0.3625839630647609	-0.5257452179863881	0.7503387397879734	-0.11601910601220318	0.8870866993642185	0.26288649354650173	-0.7287546522720103	0.01931617488356104	-0.686509574732853	2.0377966535276526	-0.025777575235125704	-0.1286034005448085	0.8403320821269986	-1.6026150026165176	-0.4213292831975874	0.1329012584701347	0.7211526776906265	0.8891453753584363	-0.18698005182861527	1.201307383095329	0.564094611709259	-1.2635860085638932	0.08185108488032461
-2.1660134653398497	-1.7136020526624527	-1.847994627191928	-1.9550553389877408	-2.113191681259565	-2.030489685157998	-0.5924541891581782	-0.927264575295753	-0.3109854309607969	-0.5842323125017963	-0.8737969588689303	-1.3908136156721729	-1.1344970028835855	-0.6781894544685089	-0.964345391066869	-1.3161568274546407	-0.4289553840657544	-1.3855794103278947	0.3808223684387562	-0.9093497515950455	0.48355129387407353	-0.5483299693946041	-1.3096955243329427	-1.058161313037541	0.07452796777855217	-0.21610536965341534	-0.24032307123754698	-0.32164591786715163	-0.5312181813673474	0.9570038109387173	-0.12492596632492167	0.8481862308935083	0.24343762763891869	-0.792732893515108	0.18184862379513117	-0.6530308672732532	2.0366971389105295	-0.016742338040794717	-0.12413802151388956	0.7862216170345391	-1.682213817158076	-0.1964106272649082	0.21184856033747548	0.8225097351710156	0.9270931420508768	-0.0011745210256411272	1.3494877202152935	0.58537239623684	-1.2538126260000915	0.08366787713802008
-2.10356100636213	-1.6893186264997955	-1.876109836460995	-1.9555521936915266	-2.109790405809895	-2.0213115550709864	-0.6042440663325129	-0.9000908164087964	-0.3109629294836883	-0.611154898180948	-0.8279419358200881	-1.398703584509351	-1.1118836412119673	-0.6188531660378027	-0.9516310180906441	-1.3348113693389514	-0.4263875736463908	-1.3541429312155702	0.4272578102644017	-0.8892534229892816	0.480542482800285	-0.5567151552038623	-1.3122952283815035	-1.0537647681835736	0.10183281237728588	-0.21610088544614187	-0.10999393824343114	-0.27771638417422595	-0.5013625917955652	1.0471956270101273	-0.16924490339045167	0.7955132761541628	0.21846350626044125	-0.6400896589229155	0.2572821683985689	-0.6286978332090739	2.0717185093382784	0.009753727861685203	-0.04927748521426721	0.7364526722424884	-1.5917703163843726	0.04652904950267629	0.2845451325450772	0.8026278472720103	1.0029441612333074	0.11024588772896035	1.4868867554522596	0.6053571279347922	-2.1894918392020015	0.09180018533913317
-1.9397888359678803	-1.5646724744915486	-1.9256065398901576	-1.9552850675066953	-2.0970122961938964	-2.066176018457747	-0.5752041874883534	-0.8740448799890104	-0.3109955588563097	-0.6164084881530753	-0.8354410631787633	-1.4056316030749403	-1.0722226939248864	-0.5589890260793133	-0.9165149344407721	-1.342074735307058	-0.4550530842256757	-1.332125280916803	0.39479162846866767	-0.9419486620357661	0.47769869956208133	-0.5685841929492306	-1.3039189853466304	-1.0399592203295283	0.1355393552328834	-0.2161186612339022	0.00743523691492215	-0.24570760524795915	-0.3991255285281119	1.1113705040909203	-0.2160051508733018	0.7244904386828617	0.1914210200453568	-0.5878381857755973	0.26387746864844897	-0.608875721225808	2.050708392110354	-0.03827132201376796	-0.04485410340520509	0.6809974001723995	-1.4296598647275969	0.12643822577395816	0.2573818731070935	0.8599588179963723	1.058783978276576	0.24516351625098237	1.599483067863023	0.6193643514654112	-2.163958877254072	0.08583072506384802
-1.7282530874826967	-1.444555852980368	-1.9735466781801456	-1.922463273176494	-2.1345824921225036	-2.103291412239572	-0.5511031908371609	-0.8453139843959292	-0.31104804247343876	-0.6121250318888334	-0.8348879184048903	-1.3979467075405236	-1.0372835097259976	-0.5217232509957366	-0.8861522034643989	-1.382670607701155	-0.44885913865149457	-1.3427493426007755	0.30814367560432954	-1.0050991670853096	0.44726727198766614	-0.5926871647801948	-1.2460608731609013	-1.0518808431438578	0.1630254708164392	-0.21615978121046303	0.11023526987239304	-0.16012343047584537	-0.3888402956255011	1.0983499303575317	-0.2671849855199587	0.6408061574549532	0.13536830796083263	-0.5339556989787106	0.24026579278255325	-0.6499245224991028	1.9453243714005197	-0.015896170320528515	-0.033169108933220406	0.6955840657986723	-1.2408920870161013	0.16705934741609446	0.2529731179951993	0.9656782423991095	1.117585663989523	0.3533443493169961	1.6383219727722125	0.630907219452802	-2.136471238793381	0.09638542294188893
-1.6787111638970174	-1.3500122881489132	-2.0081355122155626	-1.975834194485138	-2.0949222256894497	-2.1291730441011243	-0.5367498707493922	-0.8346535533851573	-0.3111015855085056	-0.6060105876379851	-0.7789298022111639	-1.369565056590837	-1.011603814461831	-0.5305744080866596	-0.8590309571326294	-1.3549227853225911	-0.4628900372948509	-1.3082294007200956	0.2160288489645374	-1.0534513557600564	0.44332723241307714	-0.6167562887605949	-1.1327686201232545	-1.0872514970927527	0.19226105219863238	-0.21620299359026598	0.18997711651004479	-0.14230980792660228	-0.37732004021464155	1.104694344332016	-0.3089582373025003	0.5463617872356535	0.11622449418418224	-0.47514807692043515	0.21611380786043816	-0.7230509919033371	1.8490599572393371	0.10397369962422662	-0.03733953073156336	0.7625372712281955	-1.1399669746559722	0.12225064234111267	0.3070728407702372	0.986762264320242	1.180266289728825	0.43083542018714793	1.6529538792646998	0.6447333987980132	-2.15320815643389	0.08764751732154427
-1.669622864296851	-1.3474577516262227	-1.9983522974931023	-2.0100851139041858	-2.0468790871908653	-2.1542663036906506	-0.5368282798478913	-0.8479278274910234	-0.3111603364007019	-0.5925900329801655	-0.7174255329984189	-1.2769312220469475	-0.9812968994115646	-0.5419413408395622	-0.7562108167642284	-1.375639971909239	-0.3922591205811388	-1.2991299273214805	0.13629738550045628	-1.1173240549549766	0.4538197611380765	-0.6084123808178781	-1.0926187744744513	-1.1339404414281624	0.22080712882517148	-0.216245403031589	0.23885856765407337	-0.15634999758565318	-0.3336079299263611	1.0961747539440077	-0.4083685667107432	0.4878285149976339	0.13915009395529776	-0.4188496075487219	0.23627821200855284	-0.8282303635917924	1.8340263623007256	0.10143055177080429	-0.013854293597382184	0.7100188447341493	-0.8779298080798966	0.043788820362210455	0.39334932839259656	1.0421021091673217	1.1729677332164439	0.5366009351237147	1.6458769391758614	0.6681174186395727	-2.1521086508954634	0.08721494773637815
-1.6893524982505141	-1.3859439261444195	-1.9812404209452155	-1.9953468718664369	-1.9960544262916269	-2.0834517959724503	-0.5463059796289825	-0.861405415047451	-0.31122546742090845	-0.5865811511710948	-0.6717673344703412	-1.2308589102807066	-0.9459990589926865	-0.5274203837448317	-0.6605964225283084	-1.385686857999073	-0.41348411525438494	-1.2610674492634657	0.10779811592349402	-1.1669623257579553	0.45015599584181043	-0.581694043362839	-1.00726232243327	-1.1827655985765464	0.24823581060046768	-0.21639271846070582	0.25567085563091296	-0.15997010491983166	-0.35207289826804467	1.069359831850326	-0.48844647120274926	0.4136246912668787	0.18743834219851327	-0.3761684652336207	0.27177587909300926	-0.7655574401549348	1.7694780121441092	0.10819203328387925	-0.004485983084570705	0.7390103554225305	-0.613904110586665	-0.136243146122657	0.44375186836888714	1.1638462092022028	1.0944110974766708	0.601452380795472	1.746995399866499	0.7195277272871652	-2.1431904393059957	0.11204444192488353
-1.590857217913874	-1.3210806538342446	-1.9545958754177601	-2.0507488426004135	-1.9554149303976078	-2.0060143096218925	-0.6029155667204413	-0.8791185540589238	-0.3113083408483791	-0.5729796535672989	-0.5861175606140178	-1.1691450235504062	-0.8978921456040727	-0.5980057445799675	-0.5805367006381189	-1.4021359243869955	-0.4579631977757301	-1.1831330651467091	0.09253375019765095	-1.2239509741419567	0.4419937485630386	-0.6312084953941357	-0.9491247087571102	-1.2324735543941385	0.255147797573808	-0.21655359790234577	0.2509722876754178	-0.097681955111897	-0.41838946143090094	1.126948210195031	-0.5120818787902703	0.3533759233367128	0.21564490894603514	-0.3239187095077171	0.22676303143667614	-0.7279239670767578	1.7460874696380138	0.0969292491451626	0.04347289091679465	0.7709708628842762	-0.34296601291654805	-0.17412679904915335	0.4613017178283128	1.4047461162506818	1.1131869320150864	0.6424591881067971	1.7803428675089195	0.7446712500885904	-2.1043412436148867	0.11489940118697595
-1.5629382282365092	-1.2696872953603242	-1.9657829416837278	-2.073093947961538	-1.940483891013871	-1.9165579468156975	-0.6613294540898649	-0.9062438842055105	-0.3114094605846268	-0.4912904553567217	-0.5342316758843884	-1.054219968072585	-0.8040828444958308	-0.6613469586676703	-0.513363736022048	-1.4155141287028035	-0.4806701974094233	-1.160639365250638	0.08808507949279192	-1.2649230282493276	0.42208652916420375	-0.6173176677455604	-0.9354061248534382	-1.2796452491425634	0.2663754865462442	-0.21666259453280748	0.18415518489714727	-0.11749474833970255	-0.3778578363795971	1.1726538131858868	-0.475822958064721	0.2836606784591378	0.16840643422981566	-0.33920376009663245	0.2276445793647653	-0.6795736045277614	1.8207136429893485	0.19407120894665306	0.011294228858245714	0.8276689450301463	-0.11728009835730421	-0.18308091522059292	0.45072894147640585	1.6186455374311302	1.1341220008205908	0.5537214019821852	1.8153961754771983	0.786173656855314	-1.6112740932711187	0.11334215068037959
-1.5880695722611542	-1.2176026395463493	-1.9651036843363308	-2.083727350959049	-1.847483610973925	-1.8291821918238316	-0.5751969702872418	-0.9020589429656267	-0.31151244108219056	-0.4604013237579041	-0.5044591391802127	-0.9319023906446061	-0.7064865214955479	-0.7089193110664066	-0.46466475946445807	-1.3934350084858145	-0.4725273210398173	-1.076423897163695	0.059377481921846	-1.3022614955665262	0.40409694794949325	-0.5972417645743935	-0.9262773730587884	-1.3237085253851357	0.2719765805433226	-0.21674336969025015	0.11767386089535978	-0.20523843665898173	-0.2965914553022063	1.20841152569527	-0.272014918968466	0.2236249083162518	0.16412871757906602	-0.35202001740222577	0.295267521719143	-0.5886508694018542	1.956276157552481	0.16942825630629038	-0.05201316471243088	0.7836096094176433	0.18834637073746924	-0.3240221357923912	0.41797584387220327	1.7370418453342356	1.1990967821928158	0.5737234421378579	1.8140422563646976	0.7908737541867809	-1.094628657492181	0.12580015473314893
-1.5648292291019625	-1.266582885703055	-1.9754293504767357	-2.096115772990901	-1.7756600274313308	-1.7433918686737833	-0.4864075763617236	-0.8818889397850512	-0.31153180892176546	-0.3436656922361665	-0.46072393884351415	-0.9093715057303383	-0.6464447120350891	-0.7326229074821405	-0.38072020483226277	-1.3851600644233644	-0.38626689689664195	-1.0607445199345948	0.007522040119392731	-1.3927565294261175	0.4093660509856677	-0.5792475867686521	-0.978832030667587	-1.3762598990854251	0.2825460930686529	-0.216813642684558	0.006432974535959912	-0.23790980109580154	-0.22258683384289685	1.227991699857902	-0.16612557938369613	0.17653348246597467	0.2061961968288551	-0.26691062307530633	0.42204388654664104	-0.5864072016217399	2.0761129080620253	0.12387525475871437	-0.12217684892113259	0.7410624887412378	0.4264990348195347	-0.38835350434956684	0.4534011698916533	1.8341693751141057	1.2543938608075358	0.6641797348314006	1.817178265399285	0.8147495367660149	-1.093406984671706	0.1452657860656011
-1.5075508703646108	-1.2228452249535435	-1.98575422123383	-2.088933640301408	-1.8228064392520207	-1.719138019230644	-0.4224676295730723	-0.8676997551516585	-0.3115307809976723	-0.2636185103734646	-0.41636602644543086	-0.9180348232875698	-0.6362277918323089	-0.7446702511283665	-0.33131849419904896	-1.4012528940072986	-0.3401533010821418	-1.0292711118751159	-0.07502098323015934	-1.520607860928838	0.40005155578343715	-0.6648566353843364	-0.9413745188219078	-1.438511842464047	0.2690954150365813	-0.21692108265773508	-0.12194883912430746	-0.23710791860094668	-0.20334466497312031	1.252217211612648	-0.03567468795384519	0.0956723676625956	0.3230453033612793	-0.2671458024702524	0.5458538249472994	-0.4728478929318869	2.1591596767155545	0.06828411969416677	-0.15711365410814057	0.7770319179104096	0.48921956938808203	-0.43144990177886483	0.4781606210477606	2.061856410682764	1.2676525932763236	0.7212921204549112	1.8387422377477782	0.8682323955960809	-0.1677454885976924	0.15443626127111149
-1.5536292160733232	-1.2216564704431778	-1.9128016639700853	-2.0904616020786415	-1.804607700353109	-1.619821573463011	-0.40195153254576266	-0.8513055357990857	-0.31148898516662604	-0.25590501814892935	-0.3750249588569995	-0.9345222226770762	-0.659369909923529	-0.7182604221552993	-0.3033963619665389	-1.3929241783517938	-0.23442962373854517	-1.0556098662672189	-0.17480939792167732	-1.5668173393297864	0.36412116497328295	-0.7290263811525588	-0.8728817964955888	-1.4504123106315592	0.26894524593178526	-0.21704416813669408	-0.16899468764963727	-0.2060072268717136	-0.11486782521260594	1.206253384876081	0.040835088300621936	0.03065549212289246	0.42034699483919724	-0.2641344113587917	0.693846867605129	-0.47595235078438264	2.370987293798816	0.07954297370835577	-0.23718477595674642	0.8034213989396843	0.6071762884654147	-0.5131410223922112	0.5142496730584727	2.2681459725151125	1.3465303812598814	0.6377298742945428	1.8828428535761284	0.9269678862993549	-0.17776320572558907	0.15633956744584065
-1.6580331556491301	-1.2294624931971836	-1.8474434265575645	-2.178659544944953	-1.724777418148745	-1.5177295360599783	-0.3795345494873371	-0.84114771658026	-0.31142565192004634	-0.29793633981711665	-0.34320838819292826	-0.9691474909289184	-0.7069884441600288	-0.6857245689512348	-0.2690044573288711	-1.329574520284098	-0.17698620624496736	-1.0546949185670926	-0.1438041161837535	-1.5847625355176618	0.3968401435722118	-0.7798102101357425	-0.7823886666341104	-1.452489024350541	0.2649970587853487	-0.21717698867767526	-0.22721400377861206	-0.2557333244253871	-0.03930690266248247	1.2339066375330956	0.18040897370017528	0.0603616931735668	0.5267000335999164	-0.2804546377052877	0.8036848305792702	-0.42653611336565306	2.699533797547162	0.01820516292163951	-0.2729429686689081	0.6456532563580367	0.7089530518485031	-0.5730779084585442	0.5984591088714882	2.5266685257247428	1.3537974232926517	0.5628072419279955	1.9756664726143893	0.9913659466372315	-0.21661240141669752	0.14197825721834295
-1.6222144954870266	-1.1856091217341003	-1.8040194747061242	-2.1106696979611166	-1.728831840631054	-1.374163253222344	-0.39567595342588097	-0.8444801374716521	-0.3113960512054767	-0.32423536369230355	-0.37143687046696733	-1.0175291422170223	-0.7647852910131633	-0.6045294796398216	-0.29205776415245116	-1.307369372895887	-0.14963302784410945	-1.0375881923255386	-0.10589883767842982	-1.59509774357409	0.44846217665969784	-0.8281943833698241	-0.7604330697455415	-1.4740254790183194	0.2558997588777341	-0.21731024981413585	-0.3774007918710431	-0.25993537164762825	0.01815705370733142	1.2460942603645204	0.3885174572432732	0.1033305016198511	0.6411231802947576	-0.32291240789766734	0.9957717170659921	-0.23675318924048216	3.0930371107896284	-0.12189889360625986	-0.2894283432670885	0.5090527968958255	0.9035886941838187	-0.5415828935806926	0.6238844175611598	2.769336535002847	1.3821614397699273	0.536829203093822	2.067307929643446	1.046548801973648	-0.22968430059578143	0.14405459122713754
-1.6644062309063177	-1.094845440212643	-1.8720931507416108	-2.1117533398509147	-1.7461711755396512	-1.2465577082004815	-0.4232492257231121	-0.8342865420662469	-0.31140072716656475	-0.34821989386164337	-0.410157570225793	-1.0074920806075556	-0.7643843796437204	-0.5123158822306791	-0.37317727831232295	-1.2181337338591502	-0.05682062531866704	-1.0231556156348658	-0.15773978332463515	-1.597830701069183	0.41897376528862473	-0.842116582196971	-0.7411704314943837	-1.4847636664369628	0.22533660784500936	-0.21735246577903986	-0.5297609280757475	-0.22151747861158735	0.12850156473278032	1.2944789347171284	0.5728144727216841	0.04043135041228886	0.6957120706978568	-0.42643352583741007	1.1379190452610275	-0.0002841674658143223	3.3943248013951814	-0.24137265463650337	-0.1795499373754787	0.4884682699760865	1.032898442553903	-0.5289303735079389	0.5394061353063127	2.8738295730851595	1.4569806551933482	0.46038877971989356	2.2030730728915064	1.1352598092352142	-0.22113259085245476	0.15305203859858252
-1.6855107202004564	-1.0139794751135964	-1.92258965099241	-2.0747697195610444	-1.8642847134405869	-1.2905621291086675	-0.45322288564939833	-0.8206632319937516	-0.311422306573891	-0.4075579548400191	-0.4202301216346963	-0.9922977136892779	-0.7830956011711547	-0.5298475121414221	-0.420463858354539	-1.1650838564048749	0.025316986122572105	-1.0308330811568867	-0.2480267054238825	-1.5964011347471492	0.3258434005482155	-0.8523122152327434	-0.6898445375102005	-1.4776098902761126	0.2020652242286078	-0.217302929430819	-0.659009534127193	-0.19238920796620065	0.3069203436824755	1.3248901604359733	0.7575172195312658	0.05049816861342121	0.6867609400602347	-0.5493096611018822	1.2018509176495293	0.17368352280997593	3.6635658575740164	-0.33003650216912467	-0.1747573706859076	0.4112433113332612	1.035022525622861	-0.4202367013599083	0.4896619697895475	2.9432849867662663	1.5021720250243482	0.30358778614176374	2.2996031065976723	1.2198947479719258	-0.2228429328011198	0.1556474561095762
-1.637780478902895	-0.985440466040704	-1.9941375613293364	-2.0429612238919694	-1.9760897349646158	-1.3240169127954478	-0.3796888728493831	-0.8368345046226399	-0.31134602498305236	-0.3938125354846166	-0.47234167585796083	-0.9883453169826371	-0.8866295272689062	-0.3772963076551584	-0.46002951890320054	-1.1584632290100016	0.1344812113136554	-1.0146218158150957	-0.32572575569999157	-1.5723404947534096	0.247419005133223	-0.8294962872805458	-0.6134080191877173	-1.4470647606738525	0.20272196734044598	-0.2171301635510321	-0.7403800739689894	-0.11756897056190263	0.4861766924423102	1.2512721844321637	0.8643471635613226	0.09818417902046817	0.6874337756064868	-0.5981921974670114	1.3392927195776796	0.35743289701144443	3.949318727330114	-0.33937852726597567	-0.1883674006062609	0.28779158291365803	1.0881376100582734	-0.4108014554731135	0.5646065436071446	2.914026234127148	1.5246457882968536	0.1712745415002804	2.389591315971089	1.2959366636952052	-0.23970201772367647	0.1466500087381324
-1.5856164440867606	-1.0619361264964018	-2.040311948669417	-2.0176358807287462	-2.062851233122869	-1.3605263675582768	-0.3093487833957343	-0.8411939638458383	-0.3112281006562453	-0.4079341139635364	-0.5010265874086008	-0.9860508020368772	-0.9799656309750185	-0.2702366582542349	-0.45884839778079023	-1.1553881660321799	0.2694954492599463	-1.0337462187190716	-0.38955571698996294	-1.5354250627527617	0.18695354290633223	-0.8254683930634176	-0.520288425399382	-1.4643330660480807	0.1975881278239236	-0.21705525438086842	-0.7624172736854826	-0.009086483557708035	0.6022169890914655	1.117954312996324	0.926392906294143	0.1757449794603994	0.8522150361295809	-0.5850421163739774	1.5310082791439465	0.5322256437807789	4.147559144246059	-0.34649229085034505	-0.11645448327324252	0.21733500563804373	1.1458631371557098	-0.40377394508220793	0.5959577757265022	2.942754848587409	1.5493570796217313	0.17631004726452287	2.4844008459675058	1.3603654483786118	-0.22235426367293032	0.13687393611339044
-1.5119674207141984	-1.0477353561017781	-2.083943495564968	-2.0005923397159036	-2.129003732505373	-1.33943903814989	-0.37179815540166616	-0.8479892578211501	-0.3110700470476665	-0.39845579612787485	-0.567363237958741	-0.9881830702330625	-1.076999070276935	-0.17912818576882222	-0.4565026516410313	-1.179030023172324	0.3926632244051487	-1.0614336078293574	-0.40824968231676173	-1.4903341405505401	0.18561616985118634	-0.9002229395931662	-0.4688144225471431	-1.4699289373601043	0.18890087715324563	-0.2171105640268741	-0.8699296146767589	0.09125702391910864	0.707447816011082	0.954026168370987	0.9403300659544589	0.19239499182051106	0.9573688935195761	-0.6842682853726089	1.6500192694816362	0.6651192834128816	4.282040442915798	-0.41397240989501116	-0.10377034559289607	0.2822981628195498	1.163190614365625	-0.335308389763475	0.754692279691302	3.0564993463095957	1.5789629635611733	-0.019058737996820917	2.6108031253341846	1.4150868788900859	-0.2202774198781225	0.1421512850524107
-1.5035240156341043	-1.0234034698966847	-2.030170016073799	-2.0056819839575533	-2.1495253176181075	-1.32633533538605	-0.3707467606717905	-0.882276020672043	-0.31095669195280756	-0.5264327869424548	-0.5975543095633935	-0.981131019380743	-1.1327920415460526	-0.1006522684526707	-0.43386851084706635	-1.1229580141521402	0.5087933112639618	-1.1076307609845046	-0.40670631909466637	-1.3964724472281325	0.1758618459978658	-0.9808096771644423	-0.3630547396907029	-1.4437255258069215	0.18929029148901116	-0.21720772899592408	-0.9096321097807427	0.19220677931398641	0.8673547303098642	0.8832477569597706	0.9533257750946742	0.21946873759287272	0.987385696373693	-0.8213758331882097	1.6093623207149002	0.7618206335536726	4.453657012402355	-0.3956645798038172	-0.05588960595777601	0.4129051956362012	1.334194801169747	-0.30042110684049705	0.8564022220270509	3.202677332201761	1.6115381023764521	-0.13021067936555025	2.7459320732332086	1.4762543498471727	-0.20085282203256746	0.12657877998644865
-1.5199337647856828	-1.0986075218743985	-1.96824624379718	-2.126358909216865	-2.145500360415467	-1.2494668670389937	-0.46352343545848973	-0.9072796484364826	-0.310833329601357	-0.571295337902965	-0.6189640664858835	-0.9834576542413931	-1.167321153389207	-0.04043328742858918	-0.3867825217927889	-1.0455932944633939	0.6048553401468507	-1.1704160216529158	-0.3078729146489017	-1.316849415351444	0.16152873643847376	-0.8948489411258237	-0.289606626341388	-1.4193229042239688	0.2103270512938611	-0.21715548877505392	-0.9013132557015877	0.29016652594974024	1.0470237320448326	0.8383903472447573	0.9061001864642252	0.2931002634079211	0.9386047023958618	-0.9658021723616381	1.5508815521844965	0.748689486791888	4.504836951479723	-0.37327597041143773	-0.024784314755521904	0.427174783937163	1.5180398650342795	-0.27370370434452684	0.9072853114125257	3.3272220242711597	1.6599394189213175	-0.15828987556150195	2.867263754450758	1.51545027607748	-0.15235241105970404	0.1318561289254689
-1.4261585145727822	-1.0342169822230878	-2.045729304399065	-2.1527313870246267	-2.217852354640106	-1.1503502291199186	-0.4789153196963798	-0.9653893376357001	-0.3106946912480858	-0.6006091359076218	-0.6764006289361583	-1.0137006130796	-1.1371033235205914	-0.049786514096066915	-0.3985951351858216	-0.9866072011720959	0.6253158038408932	-1.1123122526562876	-0.2005473667417172	-1.1902502261807855	0.1640863731974759	-0.7983000112850488	-0.21901577990498358	-1.4823364043291596	0.2120400044252399	-0.21706637281062754	-0.9285222029331613	0.40398110780208246	1.192920481917874	0.8121770506141729	0.9460449167423259	0.36098890834214714	0.9099337373840743	-1.048813199736572	1.5606499720599958	0.8808933504198324	4.4226072606205395	-0.3652573254282529	-0.019557125653711267	0.44159847625287396	1.5145001121520119	-0.1746068245945786	1.0581732181368877	3.363093488998743	1.6941966430858268	-0.058943304840773356	2.9588004171629487	1.5530296764050027	-1.2778795805634515	0.15253295509638387
-1.3231512716848324	-0.9402717505686471	-2.1197134738168772	-2.0917019579968743	-2.3090130190527836	-1.0760846923652152	-0.49154898569206396	-1.007229587840415	-0.31065968933917426	-0.5831842707382893	-0.6699455764778612	-1.0408600600883293	-1.0686826980682624	-0.10492460916019139	-0.3966521414511415	-0.9887639461622786	0.7261231515897169	-1.0585122012430355	-0.2274234140322236	-1.071475949968506	0.07939517833780116	-0.7742609375914908	-0.1683216628111011	-1.498381045106617	0.19109412717622437	-0.21696641037215883	-0.9762161610738967	0.6064650807575016	1.4309093192573936	0.8045540704543279	0.8906416304568836	0.4011632516101414	0.9899111224822399	-1.0924755263735362	1.6227312912468563	1.011534135322014	4.359752735803906	-0.3455114270439956	-0.03224321669321386	0.5481697174165958	1.45508966165444	-0.169385922135247	1.218442523263033	3.4514327902233006	1.7179792420896713	-0.03502609758263602	3.041895858549184	1.56524498223158	-1.2712825473328861	-0.4565250208167761
-1.348299858878463	-0.9683835200837377	-2.175164416710458	-2.1095905081743993	-2.4132454637021503	-1.048120280864892	-0.4591350207774865	-1.0323579959629248	-0.3105985947800453	-0.554582201478406	-0.6508948858660306	-1.005080945663117	-0.9534759618581795	-0.1840393082416487	-0.2917434960301174	-0.949766098299279	0.8009266138969616	-1.029124548464377	-0.27405763548546186	-1.0250656652938803	0.08092168581696133	-0.7343057047052015	-0.15251335534720384	-1.465558821296246	0.16796850371679092	-0.21674258503336388	-0.9098226927493045	0.7788444598538062	1.69398293194802	0.8065373722790253	0.8322478542840621	0.4662188614964887	0.9984462123050172	-1.1805341626244796	1.4829752824779114	1.0695670004772106	4.286624671008318	-0.3757817225345063	0.007417787612900665	0.7145499462325589	1.3729589765949313	-0.2558822688647294	1.3809721702685427	3.5680034728576038	1.7061524487882025	-0.03591744383651753	3.137795366748084	1.58698567463539	-1.7556758206512797	-0.5957259133230652
-1.2919319394635669	-0.8942060298212982	-2.1148369787385515	-2.1514295920838835	-2.523279621918136	-0.9831414654192429	-0.4772074269690699	-1.0342916552180503	-0.3104725205461295	-0.5567074261865306	-0.6401029068984704	-1.031213378982915	-0.9137608100651603	-0.25245920810023753	-0.2779840947982404	-0.9665006582390767	0.703800301133909	-1.0800048832600755	-0.25456481910506656	-0.9778868364191522	0.15640718596886619	-0.6454534458597713	-0.12351410182208364	-1.4285437169219652	0.16986432992159203	-0.2165901385438369	-0.7685444236261771	0.9521320606686163	1.8808245644039716	0.7831797792251415	0.7234803220144742	0.6307261810893554	0.9609033228227621	-1.194751191771262	1.3648599165970485	1.171220187323331	4.1435787740366035	-0.32843563144487126	0.05659751108684894	0.7798080074998436	1.2464700676041902	-0.3634598984098597	1.5172451163826852	3.8128042219357097	1.7847889540372397	-0.03323439652205446	3.2282616024363113	1.5736628373005526	-2.2828276426863026	-0.6212475188478355
-1.217961043603268	-0.9289479243259808	-2.0704689068972284	-2.170471236959263	-2.5163425129083126	-0.8339132362643251	-0.46933889573217824	-1.025733729611261	-0.3103485397780478	-0.4981001249283475	-0.6671419582323711	-1.065559451051479	-0.8817583495362363	-0.14852700630795823	-0.2696057230374559	-0.9213792341445043	0.6695022281003272	-1.1126984765885353	-0.22994670005601958	-0.894205266884699	0.2980535241770032	-0.4863999193870616	-0.12680952413632604	-1.4544775611513452	0.17693445372036698	-0.2164368330915914	-0.7065429309214522	1.1445659008172535	2.0131956586814304	0.8071040299432248	0.7151518692108374	0.7501208982904503	1.0190998457024811	-1.1452690606548013	1.354560905148159	1.2411490321183656	4.032930369629198	-0.2845409042585885	0.11328399379781447	0.7765119554433786	1.336422871387679	-0.5040046043503122	1.6623324434351094	4.0129648989370805	1.9554697014030116	0.022396169745954417	3.290012044673476	1.5360341884774629	-2.2754976057634515	-0.6400210388440231
-1.2413933607105025	-0.9244876224609657	-2.0210787848317087	-2.2336350042038164	-2.4921652687647744	-0.7068365304938085	-0.5043124722065133	-0.9831967163581627	-0.3103378126246593	-0.49769720349564717	-0.6914084986444659	-1.0767487116591936	-0.7644990634903893	-0.07271467471252124	-0.23226316008742032	-0.8172386136216598	0.6969786384449639	-1.1774455545401699	-0.17904296997274824	-0.8261027169638911	0.38060729913866204	-0.3799798005415314	-0.12003817182489829	-1.5005483378811122	0.1898396832577623	-0.21651169576390522	-0.7109160476103052	1.2207790408038321	2.148142163532034	0.8259229820221456	0.6852646609922449	0.7987715666298498	1.0996425127093938	-1.1201163506512863	1.3313545567608016	1.2907813220665654	3.912870056451483	-0.2991976486636173	0.1586468534806798	0.9082830833354716	1.3288598658648438	-0.6114373979146472	1.7650882020577392	4.16191910269462	2.024705043453129	-0.02978837483137451	3.3344098384153282	1.5022707070933823	-2.2654798886355554	-0.6280821182934528
-1.3603574321780012	-0.8082992313284638	-1.9688849365957275	-2.3055916750323946	-2.479475554987779	-0.6910506245455247	-0.5379980901367505	-0.9310546695983876	-0.3103742221334569	-0.5126967343952662	-0.7018147467983437	-1.118464080508687	-0.7393300751785207	0.07315534065459997	-0.21716287295561157	-0.7254594101972022	0.6994776062191637	-1.158902737348954	-0.13666037566339279	-0.7719654762148365	0.4212222702852002	-0.28535772151091787	-0.14853138671749438	-1.4873632964169718	0.1964439303721775	-0.21649695707960426	-0.7577724087811607	1.332087487631993	2.309639061353674	0.9035873599856566	0.7098623633066434	0.7809570567145709	1.0115002224012586	-1.1211103082949192	1.2550563688219427	1.347149214726642	3.7576841496804305	-0.3464553714987221	0.16956906120219475	0.9411793015054772	1.2078259445777906	-0.7003995628933142	1.945101938175061	4.262932971873478	2.0987670250211496	-0.09695649497921528	3.3569787413397427	1.4985499272891034	-2.264624717661223	-0.6183060456687104
-1.3641520788994974	-0.879257590200521	-1.9123880646484857	-2.375878807205778	-2.436041768405251	-0.6672810919526938	-0.5648104377735462	-0.8765963329050696	-0.3103508825701514	-0.4398281702721774	-0.6597208819767576	-1.1797612319329736	-0.70750955360061	0.2058178245702133	-0.20990442176745877	-0.6905196372475577	0.6346544349701115	-1.1072182910722819	-0.09784105808446589	-0.7796929347288829	0.48277645871674635	-0.11084943158210543	-0.14497060268131853	-1.4722810944003708	0.21178850001230137	-0.21630248458590123	-0.642088762394806	1.5054562048944455	2.442971400422518	1.0124869484676953	0.6736434388450202	0.9208127196590017	0.959012379800582	-1.024024368395251	1.1518862576325035	1.5299880430903454	3.633950566613238	-0.44670343971854665	0.3154107625173603	1.0202967461423778	1.2671132581486142	-0.7987752223700275	1.9898688617128006	4.401197883753406	2.187413316856591	0.07490503473663065	3.38197981087203	1.5104442784315033	-2.2392139229953405	-0.6205554075115713
-1.3613609846129804	-0.7561601815893056	-1.9884092107251774	-2.4152469739055737	-2.4291144811553167	-0.6610077770553124	-0.5606257085461444	-0.8279223511392179	-0.3103540826946903	-0.3303506256803769	-0.6493774140579512	-1.249737843230693	-0.6039760058043045	0.298387416448029	-0.20082414073630334	-0.715933688469429	0.6153307859574284	-1.0612089261339088	-0.0885279287200888	-0.7619842682714976	0.4766645349488349	0.023423299213160408	-0.14979262629703233	-1.5035839742654222	0.1974999203715504	-0.21606453660261077	-0.5105673857428699	1.5595271105825672	2.5953230861183916	0.9991785628510662	0.6051144555616037	1.084781541371131	0.994627641299027	-0.8853318552917576	1.093656198032732	1.745717873577752	3.483670308994995	-0.5259579736586167	0.4256173327472005	0.9929006000383401	1.2138581117244733	-0.936947547121553	1.976266900708405	4.5408691851928795	2.2817066095073057	0.1889194062278226	3.4253013122363627	1.5141362366730358	-2.2806286316094484	-0.6120770436423254
-1.4341834854188185	-0.6350664473857449	-2.076497117009547	-2.3458075221587213	-2.3909559618093383	-0.6519588705225308	-0.4653145487517067	-0.7811042372374292	-0.31045268476051413	-0.3531625206690131	-0.6621150147250245	-1.2821138938526464	-0.5173108313282105	0.35460335021441775	-0.19860888043719213	-0.6573117271643054	0.5898094504008421	-1.0556406529081346	-0.13796329365909885	-0.73043507980189	0.5453139043579178	0.14847459590090198	-0.08594690456000416	-1.5198876446389449	0.19812836632647204	-0.21607146024585927	-0.4331130376327864	1.5901670662700493	2.692948592613086	1.0150996706725632	0.6443215624338411	1.2173903452363708	1.0691089521457762	-0.8493722710375966	1.0386801343079037	1.9566707024444034	3.4161098297932058	-0.6239228777172556	0.4773315397262306	1.0758462544804788	1.1567827774173711	-0.9947815776023183	2.0021882691789044	4.68720682189293	2.290671494129112	0.2409080773407423	3.465708710442309	1.519603379322957	-2.2976098838140526	-0.606972722537371
-1.392602158181628	-0.734550958584742	-2.099702425101236	-2.4118580330406836	-2.378752425146865	-0.6987421408027782	-0.5361714254454639	-0.7013288821111343	-0.3105517869660862	-0.37399400477810396	-0.6300484542960743	-1.1968519092111263	-0.46799394801462385	0.4126819446633914	-0.14769142519039363	-0.5953855627991875	0.5835601472770592	-1.0724705163650885	-0.19724910058030204	-0.7845392223411338	0.6036301737188792	0.22169327557237123	-0.06655235684823405	-1.4938570074735171	0.19676537342893005	-0.21607699122180074	-0.41029822132748156	1.6139894737543368	2.7432045085256673	1.0527492307633712	0.6909479762643239	1.2985943124625954	1.1072738184774784	-0.8887860191116402	0.9357815491512623	2.146976421800547	3.3530850472862204	-0.8277105529961336	0.6493521604518839	1.1360576864302296	1.1486780516709227	-1.0027609128283732	1.9970344720045266	4.800486991692944	2.4049331489232677	0.1273974340946551	3.546320174597595	1.5226570658691025	-1.1678068594386413	-0.6260922982016907
-1.327914984503336	-0.7663743717582364	-2.050885774402781	-2.4951800326132103	-2.351439093070668	-0.7599398098969156	-0.5793792937809397	-0.6471955851617397	-0.3104936773235583	-0.3410273002494571	-0.6639582650502319	-1.1129472792293718	-0.4608597517954374	0.5925451719513875	-0.11731881304708858	-0.45987402356499174	0.5424224196907405	-1.0931062868522485	-0.11847941802177867	-0.8678843771491142	0.6804125569044304	0.2781448858546474	-0.1048415848420857	-1.4939361988142348	0.2180320742604394	-0.21605532208968792	-0.28882722701553165	1.658131349590884	2.7705779619515	0.9732916323435334	0.7568979696834448	1.4257564586245348	1.0628750099161282	-0.9529145347285052	0.9530595313126801	2.320943640345923	3.2327391148989926	-1.0221373862183012	0.7594454358506685	1.1884375301771992	1.1710318571629794	-1.0235265643058722	1.9197184439960793	4.829031581176177	2.4931254352868146	0.11347008631836224	3.6679461010518692	1.5395495796695482	-1.1367763697985729	-0.014265876943471612
-1.2292748615472144	-0.7133689751379801	-2.0845487822644633	-2.581370967410823	-2.184838473124151	-0.8433595866697816	-0.6127922618913955	-0.6082030321497607	-0.31044002755935163	-0.32601141460533717	-0.7131943713896814	-1.0815975834263005	-0.4670740743859012	0.7613671332388406	-0.051161859213061066	-0.4352534394131357	0.5276809040435837	-1.1370649059862559	0.024980446835206893	-0.9319890150325183	0.667433559674525	0.3219984912684307	-0.09670176830185033	-1.5192712086839524	0.23478281629005893	-0.21616789678639847	-0.17941270239863363	1.6488486954124817	2.765107589526852	0.8768253378954366	0.789767207041278	1.5540271801426644	1.0867052274910645	-0.9073076576949907	1.051412152546312	2.437973587621899	3.200109308102989	-1.0054033923583976	0.8057244209777601	1.1214954113674422	1.1055298366510249	-0.9952353402193144	1.845486349530906	4.8048377808849505	2.6033916449628043	0.11203635011352964	3.752568489480507	1.537984820651309	-0.6191535957632552	0.11948463878973097
-1.0878452399802905	-0.8472442927791146	-2.1577312053050197	-2.5719173717296497	-1.9976072465301271	-0.857428665397577	-0.573961937884631	-0.5980805528225562	-0.31043432454899933	-0.2522788739341224	-0.7447321073160026	-1.1154495029580895	-0.4263355771067495	0.8995665722621948	0.07912827164421665	-0.4129042009591604	0.5878400102890596	-1.0336587770922612	0.19463929300225197	-1.0149706861796264	0.6133935741031569	0.2991875166602182	-0.09736285840562038	-1.5520748119704098	0.26438106140062984	-0.2162563527081761	-0.13887318507314375	1.6733268950729845	2.697670178663852	0.795630108853418	0.8866581564016531	1.5908815540390409	1.1358405648482726	-0.8610918474312028	1.1097438098112002	2.489464141602228	3.265403927949086	-1.051945594340109	0.6865470488233812	1.1838875814251872	1.205176669214224	-0.8443693963689165	1.8760445027876471	4.766569116622163	2.6383254456114598	0.08555433279667299	3.815049168235389	1.552452685508077	-0.08149538747214606	0.14094009021394452
-0.9454224118797792	-0.8308212832956462	-2.224776450719682	-2.5921156729853476	-1.8874758528912376	-0.8825425573192911	-0.5587259808312564	-0.6068195408370343	-0.3104096701176835	-0.23531008311711762	-0.681876649079962	-1.08165441096803	-0.4036190818048614	0.8744973272133063	0.10879587324939918	-0.4117898687112137	0.6886909909482628	-0.9435857367720996	0.3449022821094351	-1.155550276552053	0.5597941539142878	0.24307933822756814	-0.06842840251027464	-1.5350788192197964	0.28450038909900854	-0.21636389316207255	-0.0361578107550391	1.7055010681491294	2.7014762934847276	0.8028729262765216	0.8796672709627673	1.6383677248232729	1.0767611016420593	-0.7949292608265572	1.1789719974007862	2.5306425508066845	3.2409027324722937	-1.1053524138300748	0.588634921122239	1.3260964292284811	1.193868018567549	-0.7244617592306546	1.8886296727620393	4.761017899599872	2.630999313929419	0.22014586546972947	3.8512960756523062	1.5854046859992936	-0.08491607136947607	0.14474670256340283
-0.8021259298839822	-0.7412196538121918	-2.2436819166333533	-2.5633203606811676	-1.7372677501999871	-0.9787543800487356	-0.5372723604693913	-0.5972655538404771	-0.31035480084182915	-0.1779844734495591	-0.6252912961232242	-1.0770176129979554	-0.41594107322850327	0.8516983283570289	0.17979962936729413	-0.39383671004381143	0.6982279991001199	-0.8989329368868321	0.4329251997340652	-1.2260679909098091	0.5583619480554618	0.21864036456295532	-0.06199415215374475	-1.482652198278251	0.27656898246874345	-0.21638790986855466	0.05928203044982343	1.7461104101297988	2.69353069413096	0.8127706065852169	0.9211449349717185	1.7592081953449785	0.9948644260513635	-0.7711107725844203	1.2658074877542376	2.5644867314042905	3.307264247471474	-1.195981085437144	0.5324787754221636	1.409400148229206	1.1962888589310081	-0.6592714337388293	1.8267650588446749	4.761307952212672	2.578354375739452	0.40632550145225244	3.9189451084489164	1.6447689904482377	-0.08406090039514384	0.14595789740186638
-0.6617182534656225	-0.7937869320896096	-2.2380171966940554	-2.5896723588147585	-1.6147668321564943	-0.9722302194284363	-0.5208741667332625	-0.5774560175544379	-0.3102890679392598	-0.10996211748103324	-0.5737775681023971	-1.0553920155310599	-0.41240972540705706	0.7513519695122659	0.23616220145334962	-0.3945646429847909	0.593342122928585	-0.8555220554079952	0.5285338604396247	-1.2592120483356475	0.6301520034605196	0.17502947300443655	-0.036072014642555404	-1.447666731010607	0.2755351781923067	-0.2163977606081544	0.19365909827945055	1.6761034182559744	2.673551830016753	0.8207360918522205	0.8871011919405241	1.8850726175365402	0.973482929665203	-0.7002918271697526	1.2764595074989482	2.5878738280564173	3.3889958948065484	-1.2624263907842175	0.5757310305368278	1.4716589462511647	1.2787440748888907	-0.5979478563243141	1.749874432257344	4.7517142792380325	2.6022512147318855	0.5400326945236197	4.008697726121168	1.6829441296795218	-0.08723724972837885	0.15080267675572093
-0.6483088157175901	-0.7046689140500558	-2.2273861033623157	-2.585922797600346	-1.6237625820391177	-1.0355421596157366	-0.4927547037839858	-0.582633137158961	-0.31037556315885484	-0.16771666749299774	-0.5477430005296402	-1.0474163935875072	-0.3658308789585689	0.7699614982185428	0.29996426948060884	-0.3350157123468146	0.5348548340461022	-0.859432967221913	0.5668679473992314	-1.22065445524976	0.6927623855111685	0.16896575440947723	-0.035417095741621066	-1.4599085508125715	0.2900329265207053	-0.2164858978495466	0.2461048873851306	1.6287498422743745	2.6289839268589454	0.8731985495225156	0.9128257120751415	1.9445138031226565	1.007756688816784	-0.6405664580431116	1.4579925059329883	2.471877677982044	3.4271033847710703	-1.1550493148606436	0.603040651894843	1.4761735286861228	1.1628673558350358	-0.4722376354541341	1.7224455645077494	4.68137773934241	2.6075308748941954	0.5349517581270379	4.047424700533331	1.7148300121701137	-0.10739485126621835	0.15339809426671458
-0.6390112990003948	-0.7396986018679803	-2.1676456582737567	-2.5597230613921083	-1.5895357131768328	-1.040185520270264	-0.5591837830449936	-0.5959989459470756	-0.310462630516626	-0.17769900881827333	-0.515727852022924	-1.0371199018962334	-0.4449305615074247	0.8366417657642208	0.35668332239704525	-0.30831500772487896	0.4940586349896847	-0.872255935593525	0.7072089685796202	-1.2267698990556242	0.7822789353448323	0.19904245908634008	0.0290580886846444	-1.458015751063273	0.31568971325696066	-0.2164507545478293	0.25982071849833355	1.6657721692029885	2.3958401778210163	0.882327834865675	1.006453889289873	2.0384976375856754	0.9467212501564106	-0.641868478152968	1.69992213736496	2.3582897116695594	3.4870897835423142	-1.0309506428336304	0.6087300057729944	1.6249792700220858	1.0761327428936058	-0.34354681979172585	1.7917197822824698	4.556714832552668	2.591796286120978	0.6142815747224905	4.046759960463656	1.7244807585542443	-0.08100671834395441	0.1553879143584763
-0.5205495785226855	-0.8587115211881727	-2.0685043101196285	-2.564036258856515	-1.4812105411815883	-1.0441610449092311	-0.5627206392757962	-0.5882900939586075	-0.31035350793202704	-0.11815584447590863	-0.4421269061285381	-1.0432210385502854	-0.44285751767170733	0.9200437241920449	0.42925199801771363	-0.3689760046422635	0.4275823952376574	-0.8433211666263002	0.9241400406814785	-1.193305536373553	0.7656339626244343	0.18593921313137826	0.030739741457361736	-1.4109794735074752	0.35362738492250634	-0.21626810532324314	0.19931480188612433	1.6925096569864713	2.2153291152849692	0.847252442739924	1.048086154242076	2.1649179922258903	0.8288549696878931	-0.557706241736137	1.9367729274593848	2.237852219750292	3.557971083302622	-0.9157700783805568	0.655615508918065	1.6916596448257846	0.9281512286182547	-0.3040490297917896	1.8897888689586	4.433277946470815	2.6445672822293886	0.670650654643438	4.0156902051188	1.7319525388305366	-0.0982323051126539	0.14915891233209125
-0.5481846306840825	-0.7671705010268257	-2.012903039780313	-2.4756085874712492	-1.4431806868901604	-1.0814501846463236	-0.532204352747396	-0.5624659262661186	-0.31026945575994086	-0.021923635756526522	-0.40734529848844153	-1.0727730897833243	-0.4498080854071508	1.027563377880677	0.5088960180603509	-0.38128501964285644	0.5439579249193509	-0.7722535985273853	1.2089356928901247	-1.1082109182194952	0.8124672415543234	0.16370612865474793	-0.014510603335114317	-1.3833079812035307	0.3841979482851548	-0.21611248042215703	0.21144827888281678	1.688145780433361	2.0869161385986317	0.9170714812070055	1.0649422720100574	2.30261900573915	0.8963494628424593	-0.5020929161699648	2.183534380539564	2.101169511709565	3.682180433186776	-0.7348949100030592	0.5946081957537344	1.7071442157869146	0.7896985923545616	-0.2615814590350253	2.0053411377072643	4.346778895016545	2.578855652930762	0.8225346174387683	3.9311147395186112	1.7289508989899331	-0.08931409352318555	0.1555609421925429
-0.6024937157220629	-0.8592940306778608	-1.9766613992251174	-2.35774182967636	-1.4092406134166435	-1.0979126139079303	-0.5528945536138732	-0.5326734377805348	-0.31026976544941237	0.024015354751123846	-0.3689537707729637	-1.0979641625205656	-0.5013838050527075	1.0468087321510846	0.6041175740503342	-0.4156499238518765	0.6650450167166657	-0.6838091873681806	1.4111874537159106	-1.044567676917447	0.8600195703392609	0.1819443412074833	-0.044891434895067917	-1.3396346959168794	0.41827802557431226	-0.21595510107781046	0.1481792594637522	1.6920509387668012	1.9784699348970505	1.0895550806294776	1.0830667328398413	2.3232123555124167	1.021823704103479	-0.43672034341598237	2.3105545329833377	1.9908636097503305	3.7931510542511533	-0.5941238041576072	0.5972188602659055	1.775567839596017	0.795867288420235	-0.14972425466257738	2.11174591534301	4.314752455471251	2.542137344874141	1.03423986271391	3.7889698512077303	1.7388907004645215	-0.1025081599843178	0.15261946901341755
-0.7418817460810565	-0.9591860018255023	-1.8823965461493142	-2.2490232532913215	-1.3991693808261398	-1.0138380320661495	-0.5029987455814087	-0.4751276598149025	-0.3102355544734137	0.05093600759683464	-0.3199020460248053	-1.1854668818400929	-0.5061124929809304	1.056463879036896	0.6233056784969316	-0.3647798123510603	0.8030290388806449	-0.6161880010919187	1.5775547175780145	-0.9077386726806511	0.8511913178668786	0.1651095761171619	-0.10522080525633704	-1.260552681484716	0.47151869802110086	-0.21575082468258566	0.08859401790276122	1.7496234383722302	1.8716180329788448	1.2630984733416386	1.1392622528145844	2.290696886348429	1.1006872003667094	-0.41052290449826856	2.478949686004925	1.8773334304135232	3.792654601920411	-0.3965618272334742	0.5903547561912559	1.9651740933571926	0.8697450747212425	-0.08732821900222358	2.2058285643948192	4.304916259513639	2.5151737530845737	1.179125794001594	3.6714056820909597	1.7609495493425338	-0.1056845093175528	0.1547823169392451
-0.8879957618891489	-0.9516875519938957	-1.869939252736048	-2.1517679519180026	-1.4250958804059648	-1.0149967004053404	-0.4786279503503802	-0.4226356172395899	-0.3101746815959573	0.021183010362585002	-0.27581448454892177	-1.204809659304599	-0.5572837747181395	1.1109989090613825	0.6403323642817286	-0.41580880210573046	0.9662112824446225	-0.5771840087465595	1.7422032754897525	-0.7063508251461225	0.8322506900764696	0.1600026784686366	-0.1914983864607762	-1.1832615633846164	0.4871134284558572	-0.21557439482893717	0.02530973173001861	1.779541686362196	1.8249419550359778	1.4148676866628522	1.205434533162062	2.2550826694528947	1.219285512569563	-0.3580191850806981	2.6593407526246917	1.7755788215284594	3.7896504288420774	-0.20367417368994464	0.6045136800344825	1.9808367154317665	0.7691054097197482	-0.0563978959781849	2.29082358692602	4.322988487224632	2.4918353112777445	1.2776906225277338	3.5296498622326253	1.748022378898217	-0.09762146870241667	0.15677213703100643
-0.9594319119085208	-0.8993655408700307	-1.8692886291878388	-2.0865562172564105	-1.375866273312751	-0.9568406714406068	-0.3457811967881462	-0.3801938908053814	-0.3100986882000413	0.11732363251276298	-0.271328242885975	-1.2756596028523126	-0.6595508382005513	1.2650469981280315	0.73317391172174	-0.4676435255750815	1.0483620973084093	-0.5601705437444299	1.9140261286943026	-0.47589232377570656	0.8794007635121689	0.0922706528178753	-0.23090768776930015	-1.1530330671596594	0.47801741021912275	-0.21541501947932976	0.05920551707256629	1.843482432454192	1.7538953420317398	1.461522799885333	1.2552360350211202	2.268339520151551	1.3167316093964412	-0.3408192096146322	2.7934717847629003	1.7017565497640317	3.8692371475174085	-0.11606240858390064	0.6050293668517013	2.066337613997599	0.7883860228884366	-0.027283666881685438	2.3469910871418236	4.332472476438128	2.520637575987109	1.2625288527777194	3.398442880744688	1.744962536290125	-0.08308356213876383	0.1655965565683844
-1.0451109195102435	-0.9499054092088052	-1.8980123066896444	-2.091176609833373	-1.3044723917653143	-0.9411981059054189	-0.21384354326226135	-0.3831860016293101	-0.31002395887956297	0.15381998826366253	-0.3055185851409927	-1.2484098082881094	-0.7251363668192894	1.3886452846188866	0.7619759626943405	-0.5336064830652407	1.1279144786148034	-0.5027851853393417	2.128404314836553	-0.3456728499037522	0.9223161048097349	-0.016972872099099607	-0.2466118561853456	-1.1117589627313929	0.4866463235035706	-0.21526280139631382	0.031085952886315327	1.9444179285730336	1.7392270747030019	1.5633606862103568	1.2838102889604546	2.1854554198001805	1.4966588399527048	-0.33721477142098216	2.954103689658537	1.6301100166001472	3.8878771822240523	-0.0031716061374318497	0.7275049859412097	2.1553951334442587	0.8035800220713047	0.07181871474592265	2.4608000263992604	4.369126351995199	2.6413084880721263	1.3155403074325192	3.274553905376739	1.724344205907445	-0.0792963763952905	0.15980012412716588
-1.1411806607428674	-0.8382188571205491	-1.9075179326366463	-1.9487146537804656	-1.1667834087035414	-0.8681379317153848	-0.05878830356261096	-0.42188667331419544	-0.30992369087684485	0.19603530080748327	-0.30201476931875926	-1.1648784858402619	-0.6692484194455781	1.5640723685768951	0.839185075149361	-0.5555368072020734	1.2508019010879092	-0.5525330671953167	2.2917525588525103	-0.24579539051512067	0.8779884494013823	-0.08657643621885651	-0.309029715866273	-1.0585507760511907	0.5123489278376747	-0.21517573473956153	0.06077080834673058	2.1110308429879594	1.726900168227314	1.6662207081954867	1.3548682667782592	2.112884030848385	1.7329983702548841	-0.332048553128535	3.144530204927041	1.5458814898423154	3.9089461736065827	0.20729037334681735	0.8175898081678132	2.3462338867248325	0.8025446488515116	0.14962494057167736	2.59710081861922	4.423154135317317	2.686321013231335	1.35931774521071	3.16651995822948	1.69390052083817	-0.08479390408742937	0.15071616283868836
-1.2207211001856106	-0.8603047687058087	-1.8974054292235274	-1.8798183586094357	-0.942132259107216	-0.7985798244362136	0.14081185780442312	-0.41773685381845355	-0.30974637187116894	0.2908221961514855	-0.27189722411554185	-1.0350417186951986	-0.6761167547056516	1.6639948760204468	0.900753488070755	-0.5472027143872631	1.3749098479413266	-0.5520085606992943	2.4673713217141042	-0.1672766392715239	0.8952205970546426	-0.12477249724444979	-0.3084789360131904	-0.9538248210497471	0.501408798816155	-0.21501697747112863	0.08541224682739426	2.2455556780688495	1.7232270558304037	1.7263751850131956	1.3702545218469657	2.100634602116593	1.8884167114460642	-0.32293548574792463	3.1743290680276255	1.5149160440942542	3.930062105193463	0.3541172175253968	0.7635338165644536	2.5548584606313884	0.9125211799989277	0.14735562472891245	2.7285271817622516	4.481142721125154	2.7434882792454633	1.4088715421274391	3.0818095894975035	1.6534121014202294	-0.10592884388164943	0.13176961500843484
-1.242400361779279	-0.8617328564869797	-1.941308201828051	-1.8359874037817279	-0.8323888249839545	-0.8733177330068006	0.3006300938329069	-0.36134311269017666	-0.30960595560288945	0.29870741319327865	-0.2570693809732097	-0.9304546554858646	-0.5291585048721348	1.7738192035297966	1.0126866542388584	-0.508223266491262	1.412274917591675	-0.44601406729455995	2.6369555170166383	-0.003247438285336424	0.8572089400144559	-0.14264086011297256	-0.38392420488019574	-0.8277705790181586	0.5197503635589797	-0.21501463103085325	0.06292431865966594	2.3288237966567804	1.7619290339000817	1.875997913448186	1.365332673907321	2.0767673365473365	2.0775193511553676	-0.3049551569266521	3.2151626963672912	1.5011485919707033	3.9674615141093312	0.3772467625764483	0.7427557398847565	2.704802753470852	0.9547195788934235	0.1279152522617168	2.786379960955527	4.519088427646798	2.8329519778958114	1.3890469704622925	3.0528425634024607	1.6303674431678865	-0.10727268398417275	0.12519455731391776
-1.248395236863376	-0.8197842613857634	-1.9487299235008375	-1.8351895869096986	-0.8176493099180595	-0.9281682451725679	0.3387764971510495	-0.31843319813623083	-0.3096301462873442	0.3399823279283063	-0.309153673869173	-0.7866932817800325	-0.43821828360874804	1.9115781782705845	1.054013521444421	-0.4523831138588812	1.4615840673471479	-0.37840697104596954	2.766232585649879	0.09718458883124344	0.8219489747863653	-0.24401269588046662	-0.43545374855795577	-0.7591432575637149	0.5072077187135913	-0.21503920117515768	0.20437366522842063	2.3995867992034925	1.7868479880472836	2.0317068321119494	1.3467728691278829	2.0152800563868865	2.2596743593815014	-0.30619384712184927	3.3093393516209573	1.487229006788737	4.004183870247218	0.31396660088190104	0.8070453605735028	2.834714755007746	1.071154726030695	0.18364908323578513	2.822552687339582	4.547119940869572	2.9313431377234282	1.3486778936192483	3.052736987038453	1.600362517422753	-0.09346778111280382	0.12640575215238128
-1.209170476054258	-0.7950281025642421	-1.911934696161347	-1.8482698657602632	-0.7078950718589196	-0.8555391781340415	0.40569704107740046	-0.31513947660763886	-0.30963560906964877	0.38859754935426116	-0.32753945957694897	-0.7009327301724088	-0.3529932193835788	2.0561499851611855	1.198488059184383	-0.46755014784301724	1.3798302353879626	-0.31334324302034255	2.8883987254218115	0.09674558221534779	0.7764705449173717	-0.2382057256153959	-0.4062400457342963	-0.6832017710863538	0.5006342423808914	-0.21509336890201722	0.2522205692996796	2.4785105468517594	1.7436429279090686	2.0993982145075996	1.3197776984546983	2.099071247701075	2.3354604876134846	-0.2575146105166597	3.369071038745156	1.4859600519759102	4.007360687805953	0.318419074687654	0.778303633950169	3.0545204066808207	1.157329607675644	0.19385411769515667	2.8454744769196094	4.544202352823168	3.0473144530364737	1.3833003770836922	3.058843797649135	1.5842996728800112	-0.09212394101028158	0.1249350155628182
-1.1633128429085653	-0.5856203914333797	-1.9967448278220377	-1.8259781856361053	-0.5648892656945036	-0.7441050378987126	0.47853811346942887	-0.3080149021014089	-0.3096452400622808	0.39921103513777023	-0.2988184635308355	-0.6650420756365955	-0.23159572427480452	2.2104598094951178	1.2955651630561147	-0.42196301134172176	1.276817132670597	-0.23950968982493875	3.0099216525123196	0.10222531429501806	0.754753176446965	-0.20595863071577644	-0.3987667191003122	-0.6472206046947522	0.4930458963228914	-0.2152025810103196	0.20059613154187725	2.515938456018586	1.7129694597951104	2.2268029414887014	1.2886229163332248	2.193305087288932	2.393301833364699	-0.22230961829648796	3.412448861440455	1.4899497119496956	4.017472721658078	0.3037834100414552	0.7965060112465898	3.2476767069573027	1.114454257710729	0.2253419327020707	2.8473602115773935	4.515231215379936	3.150256500685398	1.3736124292400589	3.0770332365850983	1.557032795595799	-0.08772591885657102	0.14154568763317682
-0.9980738536059153	-0.368073371134208	-2.0538461910854635	-1.8634835924070123	-0.6084654677954278	-0.7454537408764776	0.4269039400827377	-0.35206795307556116	-0.3096938507238751	0.35247512253444696	-0.24989935778735783	-0.5406446678324588	-0.21583834696223164	2.4025939855477008	1.3291842251716468	-0.345441413428452	1.1914235572290885	-0.08081363861542205	3.1086769339603406	0.128613443012431	0.7792428652089158	-0.08425414344722683	-0.2721825436950442	-0.6214168982352851	0.472637423673941	-0.21537705114971203	0.23800237218603632	2.5074084494762707	1.7313954774269185	2.3439647932232655	1.2700238844487821	2.2781588003836823	2.491474125682018	-0.13820856501754802	3.4603962400657635	1.508215113567784	4.098538454568744	0.24873096404549444	0.8346912527102462	3.3167124230436924	1.106078083607287	0.3292455563275095	2.846961114295323	4.444454721731285	3.2264250282499085	1.360376988367748	3.057071483316309	1.5297021191241478	-0.09053576634366381	0.15149478809198577
-0.8499699760968505	-0.1841249839304159	-1.9992773282835263	-1.8673230861036516	-0.53317971389185	-0.774345521413042	0.47383117964602245	-0.36491893381289764	-0.3097514639884197	0.3147603383182415	-0.22575594581828176	-0.3828237130947879	-0.14433524518551788	2.5361232664175866	1.4615333008860827	-0.17977424389681224	1.1426210668081804	0.047320767026116914	3.0780266778454974	0.10599235532812554	0.7575881189082625	0.017178783562748802	-0.03921701388767873	-0.5937719931041308	0.47666635608582986	-0.21540654326153463	0.3297780128993064	2.491885344209743	1.7284927427064822	2.381467309236655	1.2393129070251014	2.4060865872404387	2.501766758666504	-0.09023336385345884	3.500648307890372	1.5271220685484905	4.1885228263057135	0.11588120282749788	0.9606018538758135	3.441196870094509	1.1514508858989578	0.4326675759377947	2.8358272071648245	4.335845861447504	3.2742955227788277	1.3902120641149485	3.096637203286975	1.5189726627945037	-0.09175743916413881	0.15858892928870155
-0.8271250762797354	-0.12542800477509022	-1.9261863743237082	-1.8631309858430352	-0.4607373594762292	-0.8620644246665611	0.42710096076296666	-0.329834929184728	-0.30983781728450344	0.20147399675145977	-0.14243127473103173	-0.2756538875291177	0.05385383680353147	2.573896732706181	1.6051855077887236	-0.041610488049679324	1.086379768123883	0.19163227699467783	3.105503404185323	0.06798405435420142	0.6699701259152336	0.13639091324951735	0.06820819947407057	-0.5195051395118141	0.5091090774643585	-0.21530478668651892	0.25239353263840825	2.4533415794323106	1.7829822812312552	2.4839686871305195	1.2067190285612193	2.4272235336831725	2.5726546107718087	-0.0374207983961447	3.5485318955999525	1.5618555789085065	4.259372302198666	0.043577987324655384	1.051957531569397	3.4801591322695424	1.0805147110992699	0.587255445165102	2.850660927507975	4.226324188529323	3.303001274394384	1.4010073007306514	3.111201853725354	1.4896457433264076	-0.09982047977927438	0.15106221850682003
-0.7679028376253736	-0.04666164518811182	-1.8992308339217427	-1.8181228949608375	-0.4993943331365897	-0.8775451892809061	0.45473838595896987	-0.2813168792369678	-0.3098535009828901	0.09076204064859149	-0.025248629002635765	-0.25938432704957304	0.2406437825260083	2.5498943176602316	1.6658911744153961	0.07030273223112364	1.0644735296608645	0.3507257977310842	3.177011988120208	0.00368183209116818	0.6554292580985427	0.29935593035570773	0.22355357425507325	-0.5061365853141174	0.5459811893212925	-0.21515181783334242	0.33856178453017394	2.3761228914422023	1.8710437043299037	2.5555038375743058	1.1930526128413246	2.458156733570224	2.5914039611610455	0.06921411190689762	3.5817106140522115	1.637242934252955	4.307236989894302	0.049073254171738676	0.9534359558115415	3.506612028763879	1.019042767746002	0.6571719784266732	2.815419730461844	4.106792044344158	3.3072754256916093	1.4138469908728915	3.1085448485645033	1.4569841970306368	-0.09554462490761215	0.1517543298430845
-0.5937732703935954	-0.05088854766506863	-1.913444333685187	-1.8675581571463031	-0.6358280952845086	-0.9452572457853587	0.5135011938167147	-0.2488536984232251	-0.3099582778543543	-0.050473815872493645	0.06309091029449417	-0.26485289080542324	0.3613868642221155	2.5463614149448994	1.75981669741511	0.20747793094718955	1.0812462774373266	0.5662879905214568	3.189636664555617	-0.04430177944108299	0.721808021305516	0.4307318217549513	0.5125224612359103	-0.5033918134448406	0.5585122991287592	-0.21499201606442933	0.33710874879775965	2.265020262466269	1.9785424816737591	2.6229603080901773	1.1724076182252903	2.4925636888760794	2.5600716689328564	0.1956342535989976	3.576431915775688	1.7174275520394269	4.339679831469594	-0.007419308545827269	0.8628129831374235	3.499593089789954	0.9884456640887311	0.7065228724356719	2.7605429471378287	3.967235301499657	3.295325528954161	1.5278743997419124	3.0600442400102557	1.4406101915386313	-0.08222839116443267	0.1636067364766219
-0.4169825074149938	0.08489550225976412	-1.9302094231095785	-1.792211655032218	-0.7296610641278709	-0.9340723499150059	0.55393801333023	-0.2409837663361578	-0.30998732847643906	-0.09601211513987572	0.15570646230523694	-0.24176073096813488	0.521916518138924	2.5574641311600246	1.8534285469770775	0.30621996754544567	1.117072444178329	0.7561527824991245	3.238196183886587	-0.060602804785248376	0.6544162524113588	0.4740223970691074	0.8042899887027192	-0.5117897911568208	0.6126532812853399	-0.21491432042555778	0.3162022767022077	2.2029762691300947	2.0654863389502585	2.7024107336281893	1.1742082192608752	2.448831706890815	2.524227960173354	0.3272531372515818	3.582493115951813	1.770132693902405	4.371345375084733	-0.06403455069599652	0.883545937220614	3.473856610664903	0.940356844959681	0.8474348571679053	2.6726635397043883	3.814127739320169	3.2474235199456296	1.6321182449886344	3.008528839728244	1.4432038523648223	-0.06891215742125319	0.17459400393982855
-0.30926902893849334	0.33751163113791116	-1.8212108895850883	-1.721871988042484	-0.6293474132785015	-0.8292601023998142	0.6713912788321046	-0.2832833915024525	-0.30996954329878434	-0.0628707122040617	0.23375937524774684	-0.22217362801769586	0.6401156829069171	2.6151168387905845	1.8532231704690605	0.35023036970576865	1.1370148935944155	0.912200673512848	3.2303725996791934	-0.17721275953967663	0.6680354692355644	0.5064412078935401	1.1170195494015558	-0.5364816511926107	0.6405687138913978	-0.2147584505601897	0.3843791084065898	2.1760860994758415	2.1888046318770438	2.680840084759035	1.16251700365178	2.369935352757669	2.522907301554689	0.4462434992269434	3.5504520021633765	1.8025323180406883	4.354741272292141	-0.2234187620326927	0.8741620975025113	3.4716958284724884	0.9681810864996432	0.9992691884024076	2.588868530137232	3.704194142943473	3.1583045109160253	1.761418003593518	2.9013219074323757	1.4413181386624057	-0.04753288306293814	0.16983573850300732
-0.2847021113119868	0.6876930952977218	-1.7661202553312865	-1.6944247725510853	-0.45109425739930076	-0.854316440973846	0.8659042552154729	-0.36425668169571457	-0.3098896026218605	-0.013153775716738193	0.35920389991155155	-0.20058826856828244	0.8161348574767601	2.6074190847809358	1.907314723771286	0.3407992187672805	1.1097331016981324	1.1212025188191386	3.178620453840424	-0.2629722937227026	0.6808140755222596	0.564120421926763	1.4429709121757934	-0.5553086005348451	0.6725109427912109	-0.21468907690234312	0.39568189439433105	2.1587657873428046	2.314794200760482	2.7311999914442873	1.1689687086865885	2.3500015559782197	2.562503715139073	0.5514598194416213	3.5216557196216565	1.8360546605635544	4.366685565307243	-0.27202143302849247	0.8508309022713826	3.4724885217857646	0.9819240723196184	1.1045789212097694	2.531194437681611	3.582461011284706	3.0587847387873444	1.978872582348742	2.7813118858827695	1.443346840894565	-0.022855092089340303	0.17260418384806803
-0.2995243393722636	0.9177879238338347	-1.7383176317033517	-1.6433627118999978	-0.28189794274923513	-0.7982263600084664	1.0792819822240463	-0.37509424845955064	-0.3098834260665621	0.04172605625048091	0.48404154896966534	-0.21926003630310137	1.002772120094383	2.554167724538668	1.8991499765710493	0.3509675950501729	1.112355301416111	1.2215880545647928	3.0972683721898115	-0.27584165647852193	0.6664124499418435	0.5043195255533024	1.737333430434997	-0.5678736265953924	0.7103544116470623	-0.21456758936168666	0.44739577736779995	2.139343577209079	2.4328908530684767	2.785478084826613	1.18353734782158	2.2750460721023913	2.5554218500463044	0.6619778195628138	3.5740110505237963	1.8409653741700704	4.3997370383457035	-0.25367025247281205	1.0104846108436454	3.4759043093357036	0.9997407479532463	1.1959319081535194	2.475825132029949	3.475391379782299	2.9779629013427913	2.160186849096504	2.667403787149215	1.4414283881354362	-0.035926991268424226	0.17018179417113977
-0.29431115461552737	0.9693741334970408	-1.5753809743423635	-1.6626697021189762	-0.14741968317351922	-0.8117231629960993	1.3393427757350778	-0.3731578929015828	-0.3098608628265251	0.10242297347762572	0.5896736495027721	-0.15513174663291912	1.2298155036993845	2.5566412410625436	1.921310844110797	0.33073930902957205	1.0892660362928162	1.2998496041167655	3.0156992822121333	-0.2139831749056889	0.6873908768091624	0.44780599847121405	2.055247572916142	-0.5796488510178482	0.7537682357600487	-0.21440312306457027	0.618672948054943	2.1320700012156553	2.4961067324487356	2.7652693868940394	1.1863509311569795	2.238310121686201	2.5233833723067454	0.7962291882272879	3.6479819332204984	1.8265834931826876	4.388613005511681	-0.17496057670589027	1.0775559321722739	3.4893667917176927	1.0095015953199695	1.2945416820106543	2.429964319123625	3.3836043523324806	2.922535825499676	2.2467990796954544	2.5545612276449936	1.4461917809765463	-0.02297725937138753	0.17736244928488848
-0.34660393842675674	1.014279780167303	-1.4317689498998223	-1.668374627006353	0.08174446687434714	-0.790375649019699	1.6464480482319002	-0.33219263223571144	-0.30983807116863205	0.22059641006022232	0.6776459979511353	-0.1125882851981733	1.4560668587258219	2.592060408120537	2.001820084863915	0.32099203153479017	1.051470799135863	1.348072132680945	2.9516297437290806	-0.2092878766790282	0.6914421628264894	0.37218329585236265	2.2816412345437427	-0.5857777328471296	0.7914722161017724	-0.21421501317786423	0.6974449068118733	2.1114384430482533	2.5321486620391087	2.7342897102905384	1.1470453719427707	2.2355863816419115	2.54540852301968	0.8701641801208615	3.68367082420667	1.7961985117086723	4.313562779127839	-0.2596460663644097	1.1573230136682278	3.5615185131555456	1.0740733706508854	1.3520467381513464	2.377609104990875	3.326421332814816	2.8807515648456063	2.3684853599807583	2.470052236051772	1.051449698852949	-0.046677712088605924	0.183850993062373
-0.39607918842569056	1.1586314666967508	-1.3796021446964075	-1.6977059725214274	0.1672789325696284	-0.8045837245117085	1.8570111202675978	-0.3079325819686794	-0.3098210269624052	0.40956581859917646	0.7637978440117198	-0.06364675908590303	1.5717472323539112	2.6290167997893716	1.9540539630475586	0.24243013773754693	1.00356702167637	1.3857786045610223	2.9977075558317208	-0.19918067572107587	0.7899682010591154	0.3144017127101166	2.385476350655847	-0.5848496103339178	0.8252260867907392	-0.21415544489586144	0.6882911409153973	2.1223723482959973	2.567333848742641	2.788216332463424	1.098956787002229	2.276384092951443	2.564184553381011	0.898836358893545	3.735448847321467	1.7483037228066973	4.26592722327716	-0.2654669380738726	1.2092417373509048	3.658472111672166	1.1090852949215073	1.3852961026089998	2.3383152564531704	3.27753893659876	2.838807762138507	2.4823333234823854	2.347557259712289	0.6098851692111132	-0.06072694952407039	0.18229374255577707
-0.33298758265089357	1.3260418062102142	-1.3059965777345215	-1.6878534684042392	0.23806838301347652	-0.7247583171884414	2.085587185782516	-0.3131809049103949	-0.30973078598741444	0.577156602485742	0.7618292311720657	0.06316052357370364	1.6553342192578206	2.6759855056006985	1.8844643190399637	0.2537252809492801	0.9731965091320885	1.4096808829933947	2.9991701919561473	-0.1985413213076542	0.8509054660802408	0.2676338899184971	2.5071223295520197	-0.5842826003343788	0.8640656275323144	-0.21412250854087006	0.7629455664009313	2.107238682691037	2.5029494480661163	2.78426407457768	1.048401509399953	2.3476931204998612	2.5702492445376857	0.9010166361131174	3.7564732699636125	1.663390479353394	4.187173494329852	-0.22076069971997608	1.324794368354002	3.7671786358028414	1.1405441385786188	1.4295274045955753	2.3224629310014615	3.2093826661329685	2.8108583580336117	2.5661912015689374	2.255997135585875	0.16726123727259384	-0.047044213934748697	0.18644641057336633
-0.303689139454657	1.5079588275535314	-1.1631974350355863	-1.6789011795299316	0.3016765063878536	-0.5821555642639881	2.23436132208489	-0.30995275851403326	-0.3097499750644283	0.6798710885277438	0.8161893358687559	0.21378217000309566	1.7096020425992413	2.693006439642934	1.9647013740595654	0.28224674212292	0.9392584318154114	1.4229794767314679	2.922149596513779	-0.13994241675413224	0.8457468727553955	0.22265835209211343	2.561316290054076	-0.5692309661752946	0.88731022422732	-0.21409623045115495	0.7542273520064459	2.066044844914336	2.376471915744104	2.7690199074784467	1.0099612539726013	2.4356225545383445	2.5382090992998707	0.8777461126410395	3.7649053658409763	1.5428190159966382	4.136196432406874	-0.2389277956246762	1.5254976265885163	3.8886392073124503	1.1454887654263233	1.4464969027777372	2.335664887684509	3.137291186059058	2.7822707857165967	2.5702548096028464	2.1505458991210915	-0.2812571239790893	-0.03885900603756425	0.19630899711514235
-0.35724527278025303	1.6870159587239069	-1.0097075452566033	-1.7061231186054564	0.39950928872854075	-0.4358779757944026	2.3635242736376343	-0.28372466894916254	-0.3097469359084284	0.8060999801744366	0.8660240036746574	0.35116085788193524	1.7649502692233017	2.66205259022816	1.9757339691247608	0.26213851882761796	0.912657936522591	1.444011590099672	2.9296563485636558	-0.08183904327348823	0.8163019285374453	0.2290027601795556	2.556643918107127	-0.5342621818834283	0.9103805136826193	-0.2140935517213674	0.7551792790004874	2.0488778872594295	2.2570227842417614	2.753538138668749	0.9511029058111029	2.515853639979426	2.564798192739178	0.8199500517958956	3.7902611916610787	1.4210641933106198	4.110039600230925	-0.3081998013551063	1.7095210533208571	4.028167643054892	1.1657568131093703	1.444269590925106	2.3578982344529633	3.042019871130264	2.759663085905745	2.5400996549692505	2.0664523700714166	-0.7328585529816595	-0.0446008682937976	0.19717413628547348
-0.41849875674115333	1.8324057780399854	-0.8497134879921366	-1.8219721832842541	0.46822998188690246	-0.4017256020972229	2.4892568271310385	-0.2558421052729737	-0.30982519610005144	0.831791053592682	0.9190014726717459	0.46173382960962056	1.751416374690179	2.579585239163324	2.036188894954497	0.19509685276991073	0.8778035416811013	1.4442584785411015	2.9250236547974446	-0.040742622799765926	0.8644068058790285	0.26712452104537404	2.476854893844172	-0.49942010373671053	0.9057000652399655	-0.21408076821494695	0.7893777052835935	1.978055695265018	2.1535563985699437	2.6966356671485894	0.897347157935837	2.580372232278539	2.6276003458016683	0.7513467753625992	3.8260936122076394	1.2895515326713354	4.109995842413311	-0.3483350666940076	1.8219365895192055	4.179907990469705	1.1664411027859027	1.4380970533505448	2.385332544438223	2.9611853765848015	2.741152268444307	2.521593334866554	1.9849386190274392	-1.184940994279	-0.040447180704183114	0.21629371194979283
-0.5084046398336187	1.8652440236205237	-0.7733407824920852	-1.8642760667553446	0.416595330271352	-0.3533003239484744	2.548158098328633	-0.24442039191538698	-0.309828126943471	0.8324169942685744	0.9507880671875398	0.6257963673881701	1.7089279927767642	2.3745828647842364	2.1127547417926404	0.1893424185246591	0.8473634911114021	1.3944322182982276	2.9086022006716843	0.0655572710010958	0.8789771429520741	0.30838092309636067	2.4023761896213016	-0.45889578292235933	0.9057859371889384	-0.21410836412177173	0.8494245416322613	1.9030519033121158	2.058024384774546	2.728386428548311	0.8557195079371638	2.6889427144364753	2.6874785406724535	0.7174305576396246	3.8863792171167453	1.166515631700858	4.127884038253687	-0.2521524502897109	1.9984893941589175	4.30544289474336	1.1234248155974496	1.3985119921877285	2.422977395569553	2.902104827999363	2.7259603196168896	2.4344143161527687	1.9023466204880901	-1.6385867954895919	-0.06109345137021369	0.2158611423646267
-0.5175918002693045	1.8517852852634433	-0.7546182547398906	-1.812369887360191	0.31471991156022283	-0.2172427006092966	2.543290497134302	-0.20704544609075093	-0.30990289851819075	0.7793711238778711	1.014881031318503	0.7437406948656881	1.6256199230407766	2.2376458108946427	2.228229126834317	0.22554746226431738	0.8687363113034925	1.3161011227064154	2.8818442059111016	0.16998369307775618	0.9879515060251676	0.3587333158184517	2.296072592374933	-0.420294227860635	0.906104218790853	-0.2140652504081379	0.9335766839941936	1.8214605948732145	1.9617133567816374	2.66691483130543	0.8053149854835313	2.786729258429927	2.711420480630534	0.7185397005907505	3.889653817457469	1.045399791446704	4.129215071505819	-0.14605457035253805	2.0851512474682723	4.422304736373986	1.1036249735548824	1.3309204765372298	2.444158576776185	2.8664112947065226	2.703455041864773	2.2889612213938824	1.8342772373533023	-2.0975760584691927	-0.08210622388238543	0.21110287692780472
-0.4732113319334036	1.8972452357007352	-0.6078804534243578	-1.7515782006369378	0.21355342747790443	-0.12993025429988156	2.5631672036038498	-0.21840914094478464	-0.3098415934752007	0.630470839365753	1.097299037037903	0.8295632955601796	1.5451795706232487	2.115034217123735	2.3063109657276213	0.19328534661257418	0.8787841158623125	1.2711632536038469	2.842555282312403	0.2887999858030591	1.095182025853487	0.4453648254439445	2.1638121446014256	-0.39281377674703793	0.8985827332304366	-0.2140469824236258	0.9961551073204111	1.7196016088487909	1.8766997619568415	2.624832430246582	0.7419639800606692	2.859694569930399	2.6914171715528674	0.6872012036043116	3.810899679263067	0.9532236686116213	4.140304893682434	-0.18880872776303065	2.128910008612121	4.526094344638391	1.1054676834125574	1.283415557343061	2.4699184922553012	2.8077414508711422	2.6695720521456425	2.174124694339207	1.7816835895759198	-2.5523417033119364	-0.0680569864469215	0.21490948927726228
-0.42417635751590954	2.0222437614461226	-0.4958030237145959	-1.663089090229161	0.13578807207267027	0.0235688676179584	2.5993440924364024	-0.22053176390929377	-0.309777953821508	0.6302500503149927	1.1536355314051683	0.8803712358038499	1.4653828115558398	1.9202680527793863	2.4060134247199056	0.23659727342291909	0.9073572024837635	1.2348407479165717	2.7853909487966004	0.3699389596525452	1.172677329288765	0.5323686614256424	2.0618206753364747	-0.3711691995020664	0.8788456425108944	-0.21405884164351924	1.0446791368195072	1.6056908441439368	1.7244491235570973	2.590761241576374	0.6895427229144677	2.912462098976838	2.6548639422854836	0.6245675315866144	3.714471204684189	0.8710398101588886	4.186682611175898	-0.27752461967197234	2.137842720033116	4.620322852016502	1.0861126688589462	1.2094627327982932	2.511805566087189	2.7667514106235527	2.6323495124152476	2.050609427594156	1.738601590148455	-3.009477991645833	-0.09212394101028157	0.20677718107614923
-0.362399830762437	2.149891073551837	-0.44999514900411813	-1.531313962410731	0.07412175973721027	0.16580914304323463	2.6170939521091596	-0.20934830250252817	-0.3097133359585053	0.675912496961085	1.1699668763393074	0.9371126302740931	1.4522384392744694	1.7829995166597121	2.467410278148659	0.33257318164907607	0.9348502491408102	1.2047502628592972	2.704669927361097	0.44111204368653467	1.2655688457064211	0.5540015657227582	1.9591064039393973	-0.3616456488673515	0.8619410444365802	-0.21406210669985212	1.0803611323423836	1.52215973607816	1.5634350072614094	2.577769359370287	0.6480104486220793	2.9967886631077025	2.5604885434968283	0.5722603495821639	3.6468177490084543	0.8164792912539127	4.2147743344870445	-0.2925319788227384	2.1172434733841623	4.671985391464604	0.9973801814510704	1.1483264374021191	2.564564412698396	2.697259435688731	2.597418666249056	2.077348564022709	1.6966359630144752	-3.063293165892577	-0.0777082017286754	0.19025302292282276
-0.3322760145440754	2.183573473291998	-0.472902188354269	-1.384941279011896	0.06895934452178731	0.3833095422258992	2.62022496997423	-0.2029584138024561	-0.30961054451149184	0.5736901400490602	1.2146533951930352	0.968299420457541	1.5366653836266029	1.7190476774113346	2.532385961570525	0.5289651873978907	0.9352798004876963	1.1545442812389006	2.622783137192593	0.5029730374574558	1.2483558530697914	0.5695071835104403	1.9172779911192948	-0.37712333243949725	0.844112788881273	-0.21409268754181698	1.1254088322245603	1.4004756481112386	1.4776035338944375	2.5524338441530743	0.6244349585145548	3.0316216139881176	2.509254659584582	0.5877282626161865	3.5729042781359093	0.7685865307927167	4.203639958896132	-0.29317437554098136	2.113001070300916	4.684343646517888	0.9365448075562979	1.0854371299515744	2.6209822557547717	2.627799147173795	2.5806578872335093	2.1311396338526825	1.6679377656240806	-3.071883670517031	-0.07233284131858483	0.1906855925079885
-0.3846538646556352	2.2463283579436393	-0.46358268210198716	-1.303008335600491	0.0627862702137539	0.558718029102986	2.594310762920243	-0.2052261004776459	-0.30951159566344616	0.49607870002075405	1.3219366724672927	0.9616275376235135	1.5630142396479474	1.6977649674461042	2.6072221917929608	0.6822185125279148	0.9246043932437742	1.0974156868128992	2.525147618712235	0.5663407220317154	1.255817468778736	0.5900866766534145	1.9338615559394217	-0.3722319472944985	0.8160476143940457	-0.2141789591987467	1.1582799489820126	1.29429919544156	1.441248098590432	2.514656068799639	0.6342425039245266	3.028559873594129	2.483891177363354	0.6258108588196305	3.518948858430915	0.7272037325932689	4.222451842486494	-0.28871856708411403	2.099397086027151	4.65916260704312	0.8802618113698542	1.029912749768418	2.660592661000301	2.5718299612794455	2.563465753778289	2.1750775990373485	1.3539272649753364	-3.077905418384075	-0.08516040593357377	0.19561688577887673
-0.44105512086390436	2.30518298058395	-0.47816523972162833	-1.2639722957905015	0.0932909376219858	0.729524745763588	2.518003562868308	-0.20901959788095512	-0.3093895782216344	0.5386768622653877	1.3537504151928472	0.9080070458580307	1.6270265311721062	1.7951015257965128	2.6168476690964018	0.8504361359326355	0.9113886475016694	1.0310367736278712	2.4324590220556788	0.6107551281302971	1.265739030661868	0.6088994771084089	1.9552748583788069	-0.3213657653246826	0.8036098529490197	-0.21427540140975537	1.2083773521542789	1.2183497175401876	1.450363082892569	2.4909407282647176	0.6242234398111008	2.9950114885196255	2.464853349775848	0.6308755345709465	3.432309099870557	0.6971651191755056	4.23133229267197	-0.275634881579382	2.0569873147165265	4.595216092894166	0.8496378466148998	0.9875795955744808	2.6836378079220586	2.521288902853217	2.5711414992185126	2.320902296600001	0.9294829100160195	-3.0793604875712792	-0.10886085865079269	0.19509780227667806
-0.4884715364859222	2.3379376731394848	-0.5738999611557327	-1.1779389654419385	0.1577032175873005	0.9364922307730412	2.4157580984253477	-0.20359640791995842	-0.30918543949534627	0.6400435686810324	1.3634502443052448	0.8013611866988544	1.6913345710725955	1.8460586800779606	2.6226782174304226	0.9999232650778553	0.9021312878393729	0.9433294809449233	2.351730188320401	0.6239962962031556	1.2934209766184137	0.6298306576743173	1.9263218888749543	-0.2862671072340393	0.7979401681986696	-0.21435241432410018	1.2687735277488732	1.1385455268573923	1.448278226714309	2.4550530072722507	0.6290414512963226	3.0025132870353297	2.3951452526865866	0.6329568453815091	3.3669297903405395	0.6686357128702616	4.226577806889099	-0.21268539818069568	1.9831435995256288	4.5418207147766205	0.8107515624389553	0.9691312306213428	2.6771533841276858	2.5088361398381176	2.576304949737257	2.5355047925566248	0.49556600906382453	-3.077692754425945	-0.1007978180356571	0.19899092854316858
-0.5403619796874806	2.3394360774312113	-0.6641070867333162	-1.1027981504901732	0.21568352165389953	1.1809458399963717	2.2903979881498144	-0.1962307019161828	-0.30897070571485097	0.6733544662416724	1.3112799820783727	0.6929966650167738	1.7980123729415218	1.8638947502473826	2.609210797258136	1.1731752538823326	0.8941370556008094	0.8775013723954226	2.286691056632016	0.6341750948066187	1.3235827604971857	0.6305893448613518	1.9182090713471247	-0.2597675728607992	0.7977949121655811	-0.21441876902398974	1.3107795514717873	1.0817061692746035	1.4781977265417627	2.437426546796787	0.6333433571451166	3.030335403411647	2.30626092565458	0.6364165843806585	3.3021129040508606	0.6436539315546549	4.144445178825349	-0.1260349605892584	1.9549866891000498	4.4788719964066175	0.7829438231235986	0.9403070832814594	2.6597572778257845	2.520714891169902	2.579140268074748	2.8056212440697728	0.07606125935755323	-3.0774660994179386	-0.097132799574231	0.19682808061734028
-0.5542289361859387	2.3268559493129066	-0.6736615492155992	-1.0632136115806636	0.2773983534832128	1.4403636453907918	2.1844396746904198	-0.1767093733536885	-0.3088085621056588	0.6992447701838358	1.3040953214827584	0.5942246323785747	1.851073158194178	1.936828594835399	2.6290226194371122	1.310117638404094	0.8945947742491308	0.8321768273113472	2.2137458775719523	0.6267842080314255	1.3603537618448505	0.6358192505521709	1.8975239708423473	-0.24873991469471884	0.7868492292369138	-0.21448150709843797	1.2880473552452105	1.02674405883419	1.5219477511573942	2.398318201864757	0.6408057370029744	3.014984759792471	2.2160626099969316	0.6300479596405604	3.214839489060934	0.6147810819217235	4.086142262637198	-0.07804654423819006	1.9013352674783124	4.381575821339224	0.7804030460311534	0.9262108932771593	2.6480800541681035	2.5274433805617957	2.589987158025816	3.092024408366154	-0.3280459597053925	-3.076850493223352	-0.08589340962585931	0.2009807486349299
-0.6103301612538531	2.304336864287098	-0.6605305661381117	-1.0743937328364628	0.32903281848532534	1.713159574426275	2.123777762826525	-0.1590049166118857	-0.30861330700557477	0.7327838907700089	1.2617831398076804	0.543835898203602	1.8641285655168147	2.0142762193809745	2.602740200047725	1.4100614280980677	0.8978921089733829	0.8334773382563423	2.1438787446229965	0.5906098116618151	1.3150042599724077	0.6634861533803359	1.8548825020486466	-0.2522908544125021	0.7720617378448661	-0.2145188471400361	1.235938332764781	1.0018582591133938	1.5480248627756183	2.3591049535360322	0.6482042766703353	2.9810868609743615	2.117815280258098	0.6065364433020484	3.1282560791428025	0.5912723967554679	4.115130623411078	-0.15470540956978662	1.8767371332653127	4.320522914949225	0.7463154134170342	0.9108521172098895	2.6356073570641128	2.5058405544504563	2.6045655593283095	3.3744838284286294	-0.7313955706006932	-3.0762432816586918	-0.08369439854900376	0.20279754089262578
-0.7325911266314551	2.268210219124908	-0.6126708411008428	-1.0853521393588519	0.3938322722254769	1.7970710522525484	2.0769657489975346	-0.14331422287955006	-0.30851880788783376	0.787377514708465	1.214519237789801	0.5434488120497947	1.8526921601459077	2.135523114380088	2.5881881609676385	1.585612068487524	0.8901760288364914	0.8389944255967949	2.06844317800152	0.5461445335519495	1.311777376401596	0.6704579850392102	1.8137838339638606	-0.2486591395271867	0.7608133669766599	-0.2145324642054717	1.2046854918971994	1.0046065327872546	1.5767516590479034	2.307586626435993	0.6703275947337827	2.9245774789081405	2.093188832265974	0.6015880155127254	3.0521907280463525	0.5641598091612219	4.122110393118764	-0.05750235419609391	1.8393518451167896	4.267607587467552	0.6919344142861666	0.8943493300292159	2.599343926752314	2.5141399590436087	2.6122285020111913	3.612995273803307	-1.1379769913053288	-3.075675245033687	-0.08418306767719377	0.21092984909373924
-0.894350444432751	2.233412486783574	-0.585241219634943	-1.1023814336418367	0.43148998003469863	1.836912085707634	2.0087213209037738	-0.13716804418022724	-0.3084031518596899	0.7885268072083814	1.1510686681722992	0.5499650368347377	1.8216658311590705	2.269755971129551	2.556810094724724	1.6581003768311124	0.878004233703827	0.8462160863737088	1.9959528483949864	0.5256807959758008	1.3096659041838001	0.6683577671895742	1.7597063549153276	-0.24620420796493692	0.753493317356247	-0.21452331773818276	1.18939269493349	1.0262739062893957	1.6366614781753117	2.2465274698980675	0.7041675106507395	2.8505035920514787	2.1026101974117575	0.6138167429524233	2.9804216951242086	0.5411046220281677	4.0956289574957925	0.06611328170753727	1.8282083218028848	4.201853954296722	0.6743887452794238	0.8765564473972738	2.541591828918834	2.4937960587685	2.59173621164422	3.9146384070929194	-1.550562578933417	-3.075434598975803	-0.08797025342066656	0.20720975066131536
-1.0673258688870733	2.1952280828394293	-0.48242376889510163	-1.10494940669868	0.4401613171881782	1.8927143999346014	1.948896960773848	-0.14644520202575173	-0.3082569129219455	0.8042429732761243	1.152198712403586	0.5241035638226047	1.749140955610495	2.294926327951077	2.566307727213938	1.6306802250977264	0.8504495710748909	0.835619356283393	1.9335915994625996	0.5094896792979897	1.3186407662065458	0.7030955685563132	1.7297791067637953	-0.2427287639919712	0.7464451955742488	-0.2145126640601031	1.1774073952519077	1.0775548366473229	1.7445894906146908	2.188135728788928	0.7420778155810734	2.7241046194285192	2.156059352756955	0.6254571032832866	2.8940115838604727	0.507127356846251	4.1068635782688725	0.2384577098759003	1.826973408144378	4.168472142180962	0.6507982754135471	0.862261051477704	2.459540148842905	2.484654526631461	2.5513888142949086	4.106971009769312	-1.9432333361211633	-3.075289092057083	-0.08161755475419488	0.22598327065750262
-1.1878602182768876	2.157458760916319	-0.2571457630193402	-1.1778392383329348	0.42705532285091435	1.9176200138924386	1.9191995147172747	-0.1536804558369997	-0.308140699585727	0.9164759206175622	1.1946387168996202	0.4955448415472401	1.6254003158453436	2.27119433261914	2.6178143408530112	1.577866438544207	0.8213157791092464	0.8314799759921572	1.8775652576139321	0.5005211321234692	1.4109649994393794	0.7218538822274725	1.6723969485967665	-0.2124792556646106	0.7386180315089061	-0.2144959611251705	1.1897043163173886	1.1377081306939179	1.8415655307274257	2.147434107481452	0.7692760442095741	2.6066227703865485	2.2188164833665356	0.6183577125111598	2.7852438198158675	0.46587285752606655	4.085428612411756	0.44158452876072374	1.8050189209128997	4.1559963689581565	0.6434077464126787	0.8448627862779146	2.3632443239541576	2.5251071164494503	2.498259340980924	4.253956809695247	-2.333135646430496	-3.075381432986271	-0.07538702336977154	0.22572372890640313
-1.2499333275369175	2.11783926424242	-0.13946243912456172	-1.2431141928582705	0.40939275382436036	1.861044052363153	1.8853615336524538	-0.15410719593569971	-0.3080863202141213	0.9846908165327107	1.2112126989584948	0.46317208527553183	1.540460420379791	2.2824782978898943	2.6786338306046087	1.4750240659211795	0.7908616448888294	0.8268934146647547	1.8367433871928376	0.5133182691842557	1.5047899545520627	0.7184385515498215	1.5771236050187858	-0.20808096860114755	0.7277539482929447	-0.21448863601268203	1.1929247032991175	1.2033848763826431	1.877651506575086	2.101295441750393	0.766219406654933	2.502616526527467	2.2535488045384864	0.590175170583746	2.6545532443992763	0.4379003171809236	4.073396803761428	0.5451505748393266	1.7740528065505203	4.148499596672311	0.5839721056034036	0.8266601086202756	2.2677702766507655	2.579766190752369	2.4343154770229702	4.407197297890628	-2.4226428968123233	-3.075165970818166	-0.08064021649781487	0.22399345056574055
-1.2893351182142907	2.073140907876129	-0.09051311848987023	-1.2676105544279013	0.3743153205556605	1.7556395961030808	1.881792137645774	-0.14624228124065272	-0.3080598715084946	1.0020937514764625	1.2556475312842335	0.4696850157102297	1.4434421291654425	2.199392567694089	2.722120037962734	1.3457857223762315	0.7565265846675506	0.8258335330176034	1.795437154185731	0.5602071903996169	1.583752090222383	0.6952395649961179	1.471470298271225	-0.2530357809575202	0.7129301428926248	-0.21448579397337314	1.1776435809117503	1.2683574021652178	1.8472241793106743	2.0533814877675707	0.7604491764247072	2.4179782783758337	2.2730068416864766	0.567595819066374	2.5358234656817564	0.40063113791471894	4.061791434933658	0.7826293942388144	1.737974165268795	4.147351022864543	0.5327091786777751	0.7973123343031127	2.167743799213933	2.652730266081595	2.355631700054517	4.482347396215843	-2.387769459686427	-3.0752387242775256	-0.06255945875478261	0.2364514546185091
-1.249705717706304	2.0054801065447636	-0.004924386106267853	-1.2110643932022311	0.3128310054309495	1.6737582311728871	1.8767178215553995	-0.14077293127306928	-0.30808270192131304	0.9586064858489701	1.3282079089220018	0.5338049311420888	1.343419867993132	2.193734107871837	2.762749119924192	1.24444979453988	0.7251006785476208	0.8491731839876762	1.7377676252845178	0.6300726753287497	1.7072518497525813	0.65426963133893	1.39812246696799	-0.2929751417351029	0.6977987364810586	-0.2144999599402555	1.1568116464959204	1.3307457704698251	1.81170907750354	2.0395889326277334	0.7432584745258077	2.3166513657559724	2.2605439597219483	0.5481978340046311	2.391534793395732	0.360243113018401	4.059388732948338	0.9849338881588393	1.703021244868749	4.127788682287238	0.485448966577356	0.7610407315309439	2.0898898969139674	2.7322985225400847	2.2711216836680035	4.46123485173522	-2.3509360169139137	-3.0753142759468615	-0.056206760088311505	0.22572372890640197
-1.1643715734842994	1.9427167364407942	0.0718624754837012	-1.0923695442343657	0.25588601307428316	1.6281846671061906	1.8762642962015803	-0.13621539413880876	-0.30813567456786173	0.9836299883325941	1.443009656654389	0.5916711815035448	1.2519526696093184	2.227936870839915	2.795115302860295	1.1718539430101818	0.6805100799194377	0.879650345026457	1.6695402072548748	0.6750115027782224	1.8223182448455468	0.6113497312663174	1.359102722838467	-0.32441252017322963	0.6824564952097003	-0.21454239319755045	1.1189420149754166	1.3772619502879506	1.7699290433363806	2.025041431675783	0.7106184465266263	2.206570984225658	2.225976720877331	0.5266691236246772	2.2374425205441835	0.3151636112253296	4.078136173207305	1.110795287729515	1.6751959464603103	4.100559944141669	0.4510716839352519	0.7237474869933221	2.0089792722490505	2.797935722624959	2.1879933802469287	4.358624932755966	-2.289055559339592	-3.0750708316790023	-0.05412991629350372	0.20824791766571188
-0.9890040616737934	1.8802261271471064	0.09327689851286278	-1.0007034130683303	0.19406098109901176	1.556980316900859	1.8761315353416212	-0.12770764245222244	-0.3082316494346691	1.0193859201960962	1.5305434031505607	0.6306071070511898	1.1929280261770479	2.2966370476472533	2.8122745513453675	1.1537816466569173	0.641050331293301	0.914373291797428	1.6110391024443431	0.6916033150510855	1.8994532866218914	0.5595080331194058	1.335449273769737	-0.3426518697673384	0.6755766995366341	-0.2146132638593426	1.0686218968083179	1.4122812524978279	1.7010286058097634	2.0220808247023876	0.666322584228746	2.0950177106605246	2.1813411275636443	0.5059757380392423	2.091080643496986	0.25842128254938646	4.0664711346282445	1.2452593654614368	1.6419766030109444	4.076137229458903	0.4324618270766553	0.6836738970382976	1.9234989837044225	2.842579450827067	2.108071675126261	4.246463445413248	-2.19982495813382	-3.0757787788027766	-0.055595923678074276	0.2242529923168389
-0.7874573959365998	1.8269264099425868	0.09300090050402585	-0.8291781281057957	0.13606103351263407	1.4594197911936493	1.857404234975073	-0.11577213942585843	-0.30831018196056464	1.0595501991000273	1.5988873244598787	0.6575030060403055	1.1358902668231627	2.321289826951636	2.832557337323853	1.174929846169145	0.5994806757440376	0.9451599327134937	1.5491144742660137	0.6961058020744846	1.9722416130859564	0.4946695859132098	1.3236406771437017	-0.34666423103037036	0.675727936700497	-0.21469753270644806	1.0080218651499053	1.4217959562155065	1.6338019260600594	2.0223713264163123	0.6068473706120833	1.9884489142718516	2.156222767586032	0.4768172563656101	1.9559980635324954	0.2074133087822624	3.9501015944670526	1.4790934382274332	1.6387119050193213	4.044394019744572	0.3811548171055468	0.6283411339736383	1.8340322575354737	2.911660721011831	2.0285458706557047	4.142952671152137	-2.0826977578569688	-3.0759438731913247	-0.056573261934455374	0.24155577572346276
-0.6691014335620039	1.770620172366518	0.0010222176783664326	-0.7017607187825778	0.08301331548004805	1.4010650402925786	1.7986820572865505	-0.10684550094982126	-0.30833719668056436	1.1155235687563647	1.6476686982858375	0.704295956922677	1.088182607330706	2.293422057713987	2.829515455550494	1.18903228662891	0.5620612960156098	0.9732920012888933	1.5007502624294031	0.7097080986225074	1.998623228105862	0.45884287442710364	1.339118053855537	-0.3525587064911272	0.6816349441754962	-0.2147778662477268	0.9384036722894511	1.4023663474008186	1.560087491707583	2.0114945477384625	0.5307014065275572	1.8765140539372278	2.099101781081363	0.44420370278552224	1.8425395408179974	0.14531224053940095	3.83639093842339	1.6072969585909966	1.698275535358615	4.004728311545379	0.37017171268103355	0.5726289310703706	1.7605774957310616	2.9657470023398926	1.9504106425979781	4.063997710448968	-1.950545476887596	-3.0760530033803652	-0.06072694952407094	0.24216137314269437
-0.5783897197055976	1.668605018412693	-0.029646251556600688	-0.5678956847360906	0.03158216090764425	1.3623540070940645	1.7217217450846167	-0.10589245824294025	-0.30837327812848114	1.0710483278815315	1.7089208285004305	0.7396179802513723	1.0449424314416862	2.2559529347594425	2.816868716605022	1.2171430672605938	0.5247387413858653	0.9948749192926248	1.4642381773838449	0.6970503885556105	2.0297486566674245	0.4444418523480745	1.3642950186243203	-0.347454032668462	0.6905154280925447	-0.21485588396926542	0.8699538351075325	1.3635454683909751	1.4861890994570248	2.00432435574384	0.4296793045989946	1.764752716896488	2.006548957886396	0.40978584773514426	1.7447002238195932	0.06529449738677207	3.748771875627598	1.7460600089921967	1.8177271591385147	3.965068146656068	0.343333620435445	0.5222715728894634	1.6905132467456963	3.029149091114364	1.8844990933193202	3.988295838263615	-1.798564390663368	-3.0759606624511773	-0.046311210242464235	0.2547058911124962
-0.5155809019021694	1.5617350652120694	-0.08001759903883401	-0.43535657602904365	-0.0037054580226867835	1.3174600068949083	1.6535370148272128	-0.11056962745476291	-0.3084331138086567	0.9867567181221462	1.7461415896699806	0.7793577272588383	1.009890237700622	2.242535658411474	2.821006764559723	1.3047521156074224	0.4924405291496157	1.0161622666270393	1.4320480301801393	0.647639848509318	2.0722551120330723	0.42284114478686136	1.3851984254294092	-0.33573793778040867	0.7026930103488913	-0.21492333533795457	0.803380012539343	1.3088860312626607	1.363379497619301	1.9850579951610654	0.31994878535949967	1.674513202609089	1.8675713157491725	0.36654160587376894	1.650891429513294	-0.007644930908434039	3.6187872894151547	1.8451754748705007	1.9264099138906556	3.910703797970965	0.3665916038912417	0.5188139273601448	1.6343720506689383	3.111499658980515	1.8319565771880881	3.895052311839887	-1.6562220354494372	-3.0759606624511773	-0.05034273055003258	0.25384075194216515
-0.48895744898794485	1.4222951105674384	-0.1481009548892125	-0.2725253579621462	-0.02760657811957639	1.2862566450147304	1.5854841544172853	-0.11422202706856233	-0.3085141369727595	0.9482212230909942	1.7428436477717653	0.8048074064903252	0.9848630322824471	2.2371485875495223	2.8362169982317678	1.4144175992804204	0.4518631548162225	1.0390004906498707	1.394645342960301	0.6040965470977854	2.0782948361229154	0.39960831038259387	1.4078799100515227	-0.32774330796381757	0.715423847201855	-0.2149922803083076	0.7304615067514336	1.2498337954647467	1.2130176663702843	1.9413607990812956	0.21550546454743355	1.603232136160159	1.6905213534334487	0.31131631020843187	1.5714036957880162	-0.07508858195154489	3.5197020872112725	1.8850519474639917	2.0173118262522696	3.8514269680674977	0.36180891476162796	0.5555892365180661	1.5734444083251629	3.131739969036766	1.7929574086696298	3.797166878338814	-1.5175748529757627	-3.075831944792309	-0.054496418139648686	0.2441511932344557
-0.5568323098394296	1.3031771120735969	-0.1467550231583952	-0.07848186987071681	-0.04783793022758198	1.300257571891572	1.523320886519627	-0.11925883421450054	-0.3085976157819089	0.9558551717854575	1.7298260811915351	0.8275721902719999	0.9578577591331487	2.1984708144753564	2.8605413299503435	1.5532088024040116	0.40877519369678755	1.065940540102424	1.336040942186086	0.5350971424595253	2.095792207083366	0.38155667378662644	1.4181981611927459	-0.31215581239921	0.7296046810439443	-0.21504957926842003	0.6626214416723022	1.1875873473131455	1.0875747892684693	1.887868136258841	0.11989285731484245	1.5512828804663976	1.520965128279698	0.25559422893118733	1.507185380924255	-0.1424306930231088	3.4062396573329807	2.0151831343610147	2.124958128636167	3.8002577831989868	0.37506081802539276	0.5904151735051372	1.5019887610882146	3.140487858342148	1.775305360777588	3.7210683795918653	-1.3880033275710124	-3.0750148674794944	-0.022610757525246945	0.25072625092897277
-0.6696267754437744	1.2903357249877356	-0.05707380502589243	0.11729847267448461	-0.0713051593487213	1.3361912282149953	1.471961144977683	-0.12761885642821105	-0.30865456890047827	0.9452572973489719	1.7093026002001896	0.8486914461062132	0.9293448906020666	2.233492590555768	2.90535877298694	1.7092405225508003	0.3754007264772643	1.0928694621886037	1.267213713140432	0.43407537684176384	2.116486992358273	0.3641861219885953	1.424003720260393	-0.2989245231920907	0.7424931634151717	-0.21510030388620466	0.6050262663554583	1.129809029855489	0.9695377289556282	1.827619515367175	0.02779838298988301	1.5055253635387769	1.3762179421770917	0.20054946001783386	1.456527951562419	-0.18475234088514333	3.2760681058998244	2.0366952068890507	2.253094582560147	3.750934520521534	0.3828209762939033	0.6321848595387409	1.4252949620240867	3.1276073286585904	1.785089621869277	3.666280113012393	-1.26251213312336	-3.0751379887184123	-0.04814371947317648	0.23861430254433627
-0.8907612213311069	1.2777422456332497	0.06850401638159401	0.2389735594444494	-0.08524105802047263	1.2922970273971823	1.4331183467961577	-0.1381956496954793	-0.30870355346399386	0.9389755886657296	1.6632490558674724	0.8645446830735246	0.8944177286948986	2.240600073576764	2.9451589256690522	1.868081808434703	0.3411070369799683	1.1029063466582127	1.2033394821517391	0.3232246362043072	2.083096114714463	0.3505396593099462	1.437706104756621	-0.28313324191070277	0.7543627174366452	-0.21512425254705292	0.5758030056827196	1.0680139012425958	0.8432553820090456	1.747112882980386	-0.04663466417612649	1.464604294437384	1.274103683982847	0.15320285655921387	1.4163075665592892	-0.23435833186277985	3.1246421890567926	2.014592424735044	2.3510792775539393	3.696706537259554	0.40182912282580413	0.6794526288337798	1.337520771146829	3.0960403422016403	1.8048836695473702	3.639423364922041	-1.1301174175403401	-3.0758767161519156	-0.05070923239617427	0.24648706899435063
-1.1402445865758528	1.264980342906788	0.15999735631102213	0.3439627871630607	-0.11409237947773662	1.2105798523947169	1.4100063740010342	-0.14603220521823768	-0.30875115457290425	0.9404594100304339	1.6299766624549867	0.8771488671115387	0.8365271881149537	2.2221117006563356	2.983533814873842	2.0263307666138615	0.31870179716746255	1.0935544906810208	1.1421726470515252	0.22682971141530564	2.0023230932411624	0.3425589965927956	1.451882900470841	-0.2775882642336469	0.7602032916376877	-0.21513127599056445	0.5671557367906204	1.01994063538556	0.6961037456293713	1.6688414998924082	-0.10719746850800367	1.4378381207593958	1.2040312385246736	0.110494235501481	1.3739356202868338	-0.27547789269812806	3.015288220454061	1.9850402701809453	2.4298294402732106	3.645344445207113	0.41039794150878084	0.7221405592768158	1.2560341765407415	3.0493942760044446	1.82397258074417	3.6096463442930053	-1.026113945844953	-3.075694832503515	-0.05669542921650315	0.25176441793337123
-1.4603524083985746	1.284595880206322	0.2511920298072564	0.46046194793367584	-0.14498014463045125	1.1323393339571566	1.4046104024043164	-0.153178760264466	-0.3087902436829764	0.9208500713740353	1.6186999748256583	0.8833233030585455	0.760984717344466	2.150598771124746	3.024996774946163	2.149556773910369	0.28942998542478604	1.0575261647422658	1.0847791527423403	0.15154981155679306	1.985123361769892	0.3299007260391521	1.473798384540978	-0.27635446314526463	0.7593798180971633	-0.215111318206144	0.5798424090970579	0.9737997704744377	0.5590352475600491	1.5953329103364342	-0.15432537395540308	1.4119897290528527	1.1468127033720346	0.0649720488114683	1.3321592685308956	-0.31019725114573343	2.9371797204173804	1.95653376694056	2.4935234036208858	3.5964291701370534	0.41640403154197114	0.7613670497921471	1.169870887420206	2.999686814162902	1.8292611043538702	3.5770453925929266	-0.9543405919395755	-3.0751016119887318	-0.0711111684981093	0.24484330457072173
-1.7178451106828097	1.3141904281219041	0.3820102341577452	0.49695263137047113	-0.17602191497823033	1.0824840180053337	1.4249165768906442	-0.1590312208349208	-0.3088148360014321	0.88470311243747	1.627020335529593	0.8897629342002883	0.6917050590743825	2.095935219042631	3.069842261361364	2.256594170972813	0.26255626730804454	0.9916292056133242	1.0334835924237178	0.1004391414543782	1.9789900727911232	0.3094021375145994	1.479424978726391	-0.2788315682829154	0.7508537161784884	-0.2150820551812888	0.5987624071257988	0.932122328005738	0.4385497335333023	1.5113205319575265	-0.1859539579726134	1.3872860976547794	1.1220528555194391	0.030186751449461414	1.2863815252677022	-0.34799111256456505	2.8641558787873818	1.9463261616901701	2.529064402328477	3.5509241393070496	0.45382115504883674	0.7995851789363767	1.0860178273392942	2.9346857798926576	1.8279926465495326	3.534079600399931	-0.9058253200014384	-3.0748357820410694	-0.04936539229365148	0.23740310770587275
-1.8735888615972258	1.3529556929253128	0.4407063886822624	0.494162943580218	-0.24096181988479914	1.0824915107996544	1.443422906161422	-0.16325538499155468	-0.30885160865175404	0.8902146613342227	1.6316117765053622	0.8953345040524292	0.6258934312226826	2.0698799403612704	3.132922542311653	2.3446392733320707	0.2274489829133576	0.9237362751409943	0.8991372092702082	0.020618443551623067	1.969873021606468	0.27218353636871095	1.4759498201295598	-0.2848981529241654	0.7339694112264438	-0.21506246257510359	0.6194991488422243	0.8917813563617963	0.33958383897371097	1.45654481989857	-0.20344924680448676	1.370874577025599	1.0986320087663242	0.000996169022815715	1.2345543831477932	-0.3764187666195761	2.8071800178679425	1.9416147760443245	2.5238328181685654	3.49799772520561	0.4648974379222513	0.8426041706385986	1.0003924125102768	2.8489727953932453	1.830767890410265	3.483153750841418	-0.8678970112318118	-3.074723853642054	-0.050098395985936475	0.2334234675223493
-1.9533350695232006	1.478614254338482	0.4330033828831554	0.4826212225122192	-0.3396446755439064	1.0645826464604444	1.4541007997570408	-0.16834197339223342	-0.30890168001535556	0.9139446522073327	1.6376160555640922	0.9084320170396574	0.5611237353201155	2.0570219191207775	3.211381317205615	2.4305797219319176	0.18044178826310903	0.8476257846012514	0.7619158997997245	-0.06746738606098435	1.9489056457102816	0.22725175308086137	1.4694584861468	-0.29161674627065803	0.7119703850151732	-0.2150369182441406	0.6301840803281726	0.8634881277541234	0.25224788364214523	1.4301154402029983	-0.2064658880952019	1.359200817989158	1.0723605737447637	-0.01005586713474804	1.1681055763883124	-0.3830324270195139	2.765697606770398	1.9091769573294861	2.5208383185822147	3.4651913086557102	0.4772243683629213	0.8822831431614704	0.9127724183101826	2.7611392581784036	1.844902134515743	3.4223022277398933	-0.8378429396110642	-3.074513987893899	-0.07489835424158264	0.23835476079323717
-1.9885053865314348	1.671083697167323	0.42957120924657266	0.4714918552315381	-0.48102910558579426	1.06150267362966	1.4645701964316502	-0.1767616371267417	-0.30895400598829603	0.9141743620278205	1.6293335892362815	0.917783030210568	0.5000168309618085	2.0427284441295552	3.270387885010943	2.4607842339681727	0.1333943927121152	0.7765796366826072	0.7148294329928799	-0.11845872675421446	1.930206665821979	0.18373167282873398	1.4556002787789715	-0.30284449455761864	0.6863555516390628	-0.21502136868270244	0.6391842806435344	0.8394760449942537	0.17651077606287294	1.436331638914855	-0.2074565647862884	1.3449793093581488	1.0512792270446636	-0.018892107651111125	1.0956644211144158	-0.3980983171067475	2.744483021194717	1.8718645932535647	2.509715891547196	3.453928411635318	0.45123940514327465	0.8716218322961723	0.8304540686866886	2.6503269730041064	1.8636010540273582	3.359757847421213	-0.8044475715812702	-3.0740662742978366	-0.0694008265494443	0.22572372890640163
-1.9484897390381637	1.9579453908175641	0.4464843751819302	0.4808555184304854	-0.5389017631640064	1.0443576399462953	1.4790348930797872	-0.18941899016159072	-0.30900724956939085	0.8442109952460465	1.609730319438281	0.9160040810781769	0.45321324780675365	2.0147705349872345	3.3055938724334006	2.442325454289827	0.08716350209284189	0.6970850358442835	0.7410909127011347	-0.16878810325122992	1.9294935098182016	0.15566437469511563	1.431723123607449	-0.31705036519783747	0.6583108838859186	-0.21502054533053236	0.6562471229895603	0.8226467362341779	0.10448046331255405	1.436764701655058	-0.20527830672017275	1.3229903717662954	1.0234570186451244	-0.01642363638430433	1.0464555558669397	-0.3971466009971273	2.7110790988252975	1.813524633818649	2.505575258475984	3.459027148065752	0.4309088957689641	0.8180923570644992	0.7559190231028529	2.5411282578270677	1.8688019279906407	3.303119073950259	-0.7790740520981798	-3.0745279789437765	-0.06341462972911541	0.23930641388060153
-1.9504221235091834	2.25600768374542	0.42093727568517514	0.45270629532535045	-0.555255779120507	1.0154776958529337	1.4958358244582075	-0.19979550306158092	-0.30905382704087014	0.7404713640828385	1.5935760034552895	0.9078637416223658	0.4223488190150896	1.9800627947037412	3.3094217936129438	2.4069210611689433	0.04447060322014196	0.6193847228338141	0.8330989712440102	-0.21865963164668897	1.926327038222917	0.1349181189713134	1.4065083602212973	-0.33201858447803245	0.6286602825198917	-0.21502807684811026	0.6717096503323959	0.8066985431159909	0.032191054931134035	1.458728962414376	-0.20838647792256443	1.2918696680356156	0.9877975684428983	-0.0027945020554675792	1.002927080292329	-0.37681030286293904	2.6710438780957326	1.7366764079416306	2.460478143539515	3.4702279600154546	0.4361006704197548	0.7548549135620314	0.6966521696760583	2.443844855235529	1.8653402593708832	3.2560944282373434	-0.7482750805758249	-3.075538132744893	-0.10702834942007884	0.24276697056192634
-2.0020941532369205	2.3689240033636296	0.3675950291636064	0.43966430456127836	-0.48031260820186866	1.0068104874656303	1.5053598568884117	-0.20342819523211456	-0.3090863813531621	0.646168420496563	1.5801438610885064	0.8737449797207184	0.4021032797573204	1.9055723405791483	3.293522847554578	2.3654581218368373	0.0031697869585137566	0.5437485362857754	0.9738028303472539	-0.24508669943446745	1.917851680095379	0.13321169196848412	1.3715268969473593	-0.35021253103679645	0.5985873705988413	-0.215013787264993	0.6875807878472021	0.7913536787999218	-0.03400874246730598	1.5065613248664356	-0.22334277315406786	1.264503975489183	0.9460434121153913	0.005148035292332898	0.9716126513522312	-0.3446809802517003	2.6489525449744145	1.6183127284484176	2.391407207509937	3.487438828540366	0.43649034911916057	0.7006291662265121	0.6482534608714742	2.3582196177450316	1.8367861711884543	3.2118436660798095	-0.7233287543433937	-3.075426204345877	-0.07673086347229595	0.2416422896404961
-2.0167428000627394	2.4914929008181566	0.31678484882423896	0.433543553246181	-0.4167386154431069	0.9943161986398916	1.5123569779169828	-0.2067554970747611	-0.30910592564574946	0.5637776780866515	1.5708060081062505	0.8207100587113141	0.39611778145260856	1.824086836002825	3.265750829878128	2.3234515853061932	-0.035977542283298566	0.476254800082123	1.1482948859747193	-0.27220524974599575	1.8823574342792704	0.13068135874948478	1.3156520550729403	-0.3777389131280099	0.5690997550464123	-0.2149974721901735	0.6738002975419511	0.7913200484319107	-0.10024049499358181	1.5569050925675805	-0.2556266805725248	1.2328528332535011	0.8888507231857184	0.01566852952211359	0.9451921551486219	-0.28888789110070545	2.601603403929933	1.5741738571626915	2.3619719407182185	3.4997327811990067	0.406411703203777	0.6507252386527416	0.6152862112938695	2.2739995511056224	1.7893923331636494	3.1539662165963036	-0.7111728090986632	-3.0744356380145885	-0.09517812306147155	0.2436321097322578
-2.0312121179311045	2.6304831264893735	0.2832648556541334	0.418108378992207	-0.3561823191232977	0.9675984252277358	1.5180104521212718	-0.2190702931231115	-0.3091184543345296	0.48856815530752346	1.5544045302968965	0.763299416988765	0.40166326388034035	1.74644633144618	3.2234094522112775	2.273526341517087	-0.0733971772778957	0.4223656601918367	1.3400226109710982	-0.29825234757294894	1.8809215447634002	0.129669225461885	1.241417884762433	-0.400967317187336	0.5382202449180931	-0.21499299818974515	0.6456564861586822	0.7882455601883431	-0.16540218256340994	1.623474815567798	-0.29740354740199826	1.1762094023867913	0.8116714001609378	0.02820280769921616	0.9275930920447047	-0.22537670271872035	2.537343855369565	1.5689289273385498	2.33672770366394	3.4996795654241297	0.3647430719870352	0.6142496869673207	0.5910800540969968	2.199495028286566	1.7308354755641795	3.109859341046289	-0.7063485557988846	-3.0739571441087965	-0.10629534572779438	0.2390468721295024
-2.0068187815390557	2.7513079569064383	0.23118220200499798	0.3962725051814325	-0.28444280984535614	0.9378704727350261	1.520936537115265	-0.23871682961273483	-0.30912437850165697	0.4345737097357767	1.5433857506602942	0.699948238186616	0.42368569785443866	1.6650655054688301	3.1734922382948887	2.2044357257096494	-0.10133104220240252	0.3866475095907652	1.4867323925342286	-0.3250217023502311	1.8710508173474796	0.14034120507754722	1.1519585856559986	-0.4269653064026972	0.508688625332111	-0.21501317145200627	0.5974584467528287	0.7821073454189713	-0.22168639015961006	1.6416105506528584	-0.3464881931460777	1.1188817469678924	0.7052524952191108	0.04054774016537181	0.9093071070965857	-0.14196863308289923	2.4614248374069243	1.5546637662500917	2.3049117872374416	3.493173936945376	0.3008790771979689	0.5891715594340983	0.572474864438277	2.1378698164426106	1.6807914667695971	3.084131164434042	-0.7070035202793004	-3.073640946381577	-0.10201949085613105	0.24596798549215274
-2.0008204578211624	2.847733254855091	0.19158078280678284	0.3809204071709409	-0.20781785898087035	0.8948378781093851	1.510101825322648	-0.2650875876289652	-0.30912624538677613	0.387216316841425	1.5595349763539557	0.6304686619821365	0.4536228072113744	1.5886869595775788	3.1057369611701438	2.128900920547049	-0.11647404752239046	0.36585533006000664	1.6895214659778308	-0.35024793945189725	1.8718435403434142	0.16519048073558337	1.0721950176047406	-0.455484747906511	0.47877036836393705	-0.21504032733039855	0.546598603940995	0.7667840045384293	-0.2704956887985429	1.6596673840378409	-0.41130521547360654	1.0604891026125942	0.5913890443138592	0.05439294757591837	0.8895752266207477	-0.05352413368531393	2.4001257041072765	1.5571778550009463	2.276701208269048	3.4800418358324166	0.2326986710897915	0.567750283345464	0.5688340087786582	2.077731428916371	1.6405661880287785	3.081031972026877	-0.7120809613409111	-3.0736241571217247	-0.12999579844501113	0.24830386125204726
-2.079184913139067	2.9384133675278585	0.1751932141170146	0.3855363476448229	-0.09864546197757351	0.8503963340959902	1.5048350505359571	-0.29503779674196945	-0.30912028990077	0.31886909617531595	1.580320890039654	0.5537892833168414	0.4955862157196491	1.5179174419479537	3.0284089942781542	2.0701924231048965	-0.11651744277116396	0.35738392694718024	1.9129167821263402	-0.3661118423287331	1.8693393902846958	0.19452253270003594	1.0054966573569284	-0.4841229764214014	0.4517155777539291	-0.2150727998409856	0.49234864376830617	0.7544308977606206	-0.30840656154125884	1.6680605523836778	-0.4825127177857803	1.0227185915153303	0.498315127913927	0.07192234593705019	0.8809178903358574	0.03969781547691985	2.353000125730966	1.532851575121764	2.236992659201073	3.4628176633637864	0.1690522640441599	0.543062978846008	0.5748458651094885	2.0364464612221527	1.5944348988433839	3.0956095621503654	-0.7325745066654414	-3.073870399599559	-0.12657511454768056	0.23558631544817882
-2.1898331789769676	2.984836416804442	0.1449744911935887	0.38882199971824594	0.0635694475255681	0.8252504435988769	1.4892565882841382	-0.32513669517675775	-0.30910374723401784	0.2488774802894044	1.590601577723389	0.4819271506562998	0.5481965657758339	1.4482266954355207	2.937754648912155	2.005625342563195	-0.11604465461657495	0.3730296995298299	2.1495808554249907	-0.3785315216267824	1.8574721207507614	0.22590857130359804	0.9472767584049586	-0.5202479542877465	0.4266042274219215	-0.21510728877052365	0.4256508910820244	0.736522054187391	-0.3400896389644076	1.563131153991947	-0.562761837053746	1.007127811394665	0.4247684498396046	0.07900466983387057	0.8983788886344998	0.11734888714406463	2.3042220930422337	1.519848817669453	2.1696794143409575	3.434718625566577	0.14285665326899674	0.5155336699553758	0.593222480870295	2.01267311534864	1.5376142921049751	3.1370026111637865	-0.7584495138775664	-3.0741754044868768	-0.11460272090702332	0.22624281240860178
-2.2930910225875123	2.9753619840180017	0.12944747156924097	0.39359732548241044	0.27915039829930854	0.7944794919648712	1.4650085745732597	-0.35177564370384684	-0.3090781236671186	0.18512073904566487	1.617780329220016	0.4145548055861422	0.6077269469464912	1.3660956728321991	2.859938397310342	1.9513454399177903	-0.12889844085272814	0.4053338350351895	2.348185140289446	-0.39451538196232494	1.832313479869565	0.2620853190979768	0.8993118557651467	-0.5581441784748116	0.40399897088431913	-0.2151159396387791	0.3588651300510105	0.7225533445303329	-0.3722788165203071	1.4444594106331559	-0.6418727549494523	1.0011581166538739	0.3603104710090155	0.10412775431798564	0.943157857530134	0.18750982330263474	2.27152863851152	1.502453133752716	2.128946797201789	3.392017179143027	0.14729785944863655	0.4738265914951422	0.6092797971987036	2.0088146843733212	1.4798541599431678	3.1684324509974515	-0.7933894250104302	-3.074041090408058	-0.1007978180356544	0.2500341395927094
-2.4669987277116725	2.9014287719286576	0.11157695841954238	0.39997362751432963	0.4183442812330823	0.7853272065887054	1.4367189282397401	-0.3732033979901705	-0.309046399042665	0.13297958338484395	1.6300530167949385	0.360491800223977	0.6750734207078756	1.2876322781780727	2.7986990816849273	1.9041037346945757	-0.14803602283372802	0.4393070754966926	2.502333099271101	-0.41885606923793556	1.8090312938867374	0.29623119585850943	0.8522363777340243	-0.5936108123286566	0.3864133783489954	-0.2151028748770719	0.29410176486016765	0.7045711867548394	-0.3938658008515487	1.3720070279259586	-0.718656659443596	0.997078263284393	0.3037289201901267	0.1324404123853143	0.9788545310080243	0.23003030553403972	2.2625901097681203	1.483552093047216	2.1165238236406174	3.338621690159284	0.16188536332065503	0.4211195521136527	0.6210858204337806	2.011990638612639	1.4384510275268925	3.2099180879148412	-0.8308475279366536	-3.0743432970854006	-0.09749930142037108	0.24250742881082793
-2.5767296569595226	2.8113247403726023	0.1045867640081803	0.4121795133198802	0.5290643911597374	0.7952358298263957	1.4200632318960404	-0.39080434291979643	-0.30902549727789425	0.08506018199764828	1.6492106034827014	0.30946750352795516	0.7480880042725435	1.2189301628781606	2.7689038167226725	1.8680440002833365	-0.19860346579982469	0.477003115470794	2.537103041466971	-0.4475974995143771	1.8071747307364074	0.3346988652459464	0.8095910519385511	-0.6280041395446407	0.37072978539987894	-0.21506927961352562	0.2280128862323388	0.6838205770846785	-0.4039264842072052	1.2667682990055114	-0.7907864602187216	0.9975412661965111	0.26697475738290816	0.14889438292446336	1.0113631258905573	0.24611985061898115	2.2804918307521214	1.465231519824978	2.1367248877923886	3.2783159110753233	0.2023245659520913	0.3638039313123858	0.6157624069145223	2.0186850041677324	1.4025757317998622	3.254816965400155	-0.8657522469481819	-3.0739515476888455	-0.07709736531843547	0.2425074288108276
-2.5066844559050128	2.8185996806207294	0.1119368216446667	0.4308525240601925	0.5523166219568996	0.8064763244024343	1.4166622372486373	-0.40800133190676746	-0.3089970511626593	0.03890560622157893	1.6652563266266505	0.2692519699863306	0.8312437916467346	1.156318791244407	2.7504339526904573	1.8225028216904804	-0.2527337220666563	0.516067821508933	2.5536295276230314	-0.482764504450659	1.8104892853448735	0.36158809306846784	0.7930522283389826	-0.6587346032812936	0.359997500672764	-0.2150552678834134	0.15132888055196175	0.6611954107015832	-0.41788051124620784	1.1675664467512878	-0.858576974021461	0.9961736394774128	0.2304882280457603	0.1586018927921623	1.0395436134591125	0.226564502184657	2.297315518229465	1.4359695990125103	2.1510849685615137	3.211526455019746	0.2657436432868031	0.3000342285763101	0.594914109122709	2.0320517985256905	1.3779983770133308	3.2750136403442243	-0.9015954225286638	-3.0736941123711095	-0.0797850455234805	0.24043109480203215
-2.474230512784357	2.844972822490876	0.12246950697166528	0.4385341827153197	0.5880411127671074	0.8014439899905519	1.4172262481503417	-0.4209779363603284	-0.30897287176349897	-0.008239918391740372	1.684336427799055	0.24046173724748682	0.9120736663160149	1.1094722104652157	2.747894377316224	1.7814918998124913	-0.2780565045549698	0.549504862003275	2.5259297167229815	-0.5118538741623025	1.826704743653906	0.3913585159755921	0.7987968467786275	-0.6887433699328722	0.3515944391585876	-0.2150521037614374	0.07439611659106639	0.6276787133344384	-0.42579761008055445	1.0603318634629488	-0.911612558398385	1.0042576867707003	0.19598018538922685	0.15986570027554636	1.086787803556709	0.1874282139410663	2.3434370535907183	1.3769961749605506	2.141152892225894	3.1659617781754	0.3402683322149838	0.23475264780329952	0.5546253292015872	2.0577726405137198	1.359836188482588	3.279704343749336	-0.9334130104519041	-3.073778058670371	-0.08064021649781164	0.2316066752646538
-2.385955833477958	2.8604187192819643	0.11910763567515474	0.445109938965246	0.6357744336717432	0.8094092538594515	1.418006775085402	-0.42929443815194973	-0.3089521208192504	-0.06189165772644871	1.6947025192259955	0.2073240328488505	0.9879239077545542	1.0828169683323345	2.7511292635188034	1.7543926972751511	-0.30896396508514046	0.5754531849277201	2.45674572598763	-0.5403264992433172	1.8593294206325002	0.42256788531035616	0.8168669000817941	-0.7250135319238666	0.346573493485429	-0.21504642308510138	0.0003002746812812374	0.5925840791002163	-0.43364388944240007	0.9473984255644036	-0.9690008846447118	1.025170944417526	0.1656949153159115	0.1627580526152157	1.1381608606748244	0.14069057974387353	2.3982059293090723	1.3092207011028993	2.127185251078031	3.128589337274827	0.43411663777254583	0.16956621156982002	0.515905636526498	2.0773000061225417	1.34280261225291	3.28226552536317	-0.9516914072501328	-3.074315314985646	-0.05926094213949713	0.25444634936139715
-2.3677711874654315	2.878506182876036	0.10817946667684233	0.45650910369260655	0.6676948586592204	0.8212093385490938	1.4147483424352703	-0.43413142220699275	-0.3089396173255459	-0.11671796507530181	1.6844501109274277	0.17561377041144563	1.0478301859130141	1.0671035475309723	2.7520720159230736	1.7560755801015382	-0.2826433823503319	0.5925107421191077	2.4195470265952346	-0.5639505820142972	1.8908519474234389	0.4404874327333905	0.8394697018677528	-0.7632101552633876	0.3383280774895165	-0.21504370579612134	-0.05632950297651114	0.5557184696865336	-0.4440500336395248	0.8921385439822386	-1.0226517607776464	1.0613024416535977	0.13210424682485641	0.1603705148325665	1.2050924158208995	0.09124945854582171	2.440459273593297	1.248748232280357	2.1103752213513447	3.0927222376060963	0.5460469603409275	0.10459425370511385	0.4822182884665385	2.0882537577353544	1.323326663853389	3.2762047712169013	-0.95701128292539	-3.074785414261512	-0.06133778593430546	0.2607618653048143
-2.4105802283344175	2.915924258499728	0.08887734310609038	0.4668068181178467	0.688576116619102	0.8370589441082276	1.412027190312355	-0.438286739019209	-0.30894032025065987	-0.15849467310751147	1.6461705695772124	0.14124200241096926	1.084626413439704	1.051849549469546	2.7541884662024763	1.7897088713761788	-0.23672900857751347	0.5987149443331726	2.3637802267057384	-0.5899926554450741	1.9272118526449589	0.4565403950314142	0.8674190795104563	-0.7882319792188348	0.33028495188086116	-0.21503117179035844	-0.11384744648063094	0.5217928270443746	-0.4464475318793137	0.833675074054846	-1.0758726355387962	1.1115510045902361	0.0835680415909899	0.14309261136981832	1.276398507435783	0.04083350644787909	2.4648920477552765	1.157906762294319	2.0647135660851617	3.055091811063566	0.6672162152923853	0.04933927580736924	0.43250174229577115	2.095299111326105	1.299208238676191	3.2504127840221892	-0.964866946454675	-3.07484137846102	-0.05474075270373988	0.24328605406412387
-2.355904438569337	2.955797972600323	0.096848706461951	0.47741528933810695	0.6956431675122609	0.8474495060484635	1.4158763642386794	-0.44069037520340093	-0.3089525784423085	-0.19579166794147046	1.6243134327813753	0.11145580523425495	1.0895852080314623	1.0350641422749989	2.760984861487854	1.8215677000800117	-0.19128141980316574	0.5822992970895019	2.3630137532945397	-0.6175156696487866	1.9755797430995057	0.46380282287074126	0.8895089000607008	-0.8072580683858609	0.32067498362116914	-0.21500939832160695	-0.15898584884054184	0.48855795216116205	-0.438735118593537	0.7597145929438778	-1.1299875037145812	1.1445245423546673	0.019625986720773324	0.11847316071550093	1.3380354750514083	-0.02014920691672611	2.466312187836004	1.0830701670839258	2.013373212515024	3.020651337626339	0.7918190639553624	0.0035455354253642554	0.3828273734514044	2.0992976937739956	1.2823844307014227	3.2150041666936575	-0.9678045110272857	-3.0749029390804785	-0.055473756396024886	0.270451424012523
-2.293302538793739	3.0072160555856904	0.13172682140749473	0.4843774881354224	0.6840199004240477	0.8449175192732952	1.4386773736772542	-0.44749330434048284	-0.30897168173358913	-0.21703350745803465	1.617162141860258	0.07748026520951616	1.0761883676239559	1.0132250849411537	2.7671040916604523	1.8694008928268289	-0.17985068876669674	0.4731331426286878	2.344301559268268	-0.6428744251996001	2.0222951450039774	0.45803630491488123	0.921347678290579	-0.8199519123606424	0.3108975436997984	-0.2149944078684606	-0.19663366341054728	0.45427919065488737	-0.42643843994147784	0.7558986198128146	-1.1666280810970535	1.161301202047756	-0.046623560573436286	0.08607314702053666	1.3762442135270438	-0.08262353184942003	2.4611718376614498	1.0179419893796788	1.9430840249805406	2.9907854252370045	0.8901962276955308	-0.04611830159052662	0.33147516335164073	2.0899124199455272	1.2730994771460684	3.164585048231189	-0.9623634180452052	-3.0743880684450064	-0.05742843290878543	0.28290942806529273
-2.1901619487322987	3.0547266767819945	0.1799132103704964	0.49617912298126177	0.6562571246153165	0.8270494504843822	1.4633013946559361	-0.4516852262996992	-0.3090065068395566	-0.23281732269621241	1.593597495788017	0.047810358596456215	1.0503692939244398	0.9939845769021798	2.7637347622016217	1.9234447045714766	-0.10321548924256067	0.4051588432897459	2.266413798550942	-0.6602255493445919	2.0727767178705463	0.42771771194008473	0.9825050697923228	-0.8319735802354119	0.30433197100419307	-0.21500976576802996	-0.23376420444416796	0.4207497137478982	-0.416439075885182	0.7282991637694898	-1.1921683107540433	1.1699033520668596	-0.10184785118694259	0.03032639927822669	1.3861779475606533	-0.1254016968193032	2.43777015680178	0.943596061879932	1.867945330337085	2.9583993024424373	0.9541868166531046	-0.09460644426648944	0.285766370228214	2.063961242059098	1.2608727454017878	3.1164693666769123	-0.9425003982279408	-3.074788212471488	-0.08821458798475885	0.2598967261344832
-2.0227227310670486	3.127050817666377	0.2250660869245557	0.5062186154278316	0.6309595123212044	0.7951421340622808	1.467178189969232	-0.4566376540007049	-0.3090349864607429	-0.246964920086838	1.588590913437991	0.020350384486611438	1.0089372707102229	0.9816557641342714	2.7412876872390557	1.9760408842093526	-0.02431227621142964	0.3524095629924258	2.1074326301088666	-0.6673168564977789	2.10680560491443	0.386805567296055	1.0605576718573946	-0.8439844252936165	0.3017188576912916	-0.21501994426076626	-0.28105342298401215	0.37679213232805125	-0.41641834823469387	0.6770202316003703	-1.2219913711185701	1.1701418437977906	-0.14196885972263026	-0.04458580540018878	1.3768218402689645	-0.15181612340128747	2.416106059099706	0.8765570695398214	1.78546737700425	2.9330647132839083	1.000755734628074	-0.13813701573111492	0.24086955866594587	2.018042744810818	1.2402800026310565	3.0523272194208277	-0.9161884221758967	-3.0737109016309616	-0.09444511936918218	0.26327076889877465
-1.8262126800361749	3.19506992661763	0.262817452495755	0.5156214571338876	0.6016360588660609	0.7497121275911238	1.459935149495368	-0.4592002324382006	-0.309054775355523	-0.24452062918145323	1.5873273905087142	-0.0013456297167745573	0.9569985660181715	0.9789787058901706	2.70769171967061	2.025888831333442	0.07020547156799548	0.31166184279017545	1.986635378864068	-0.6618616183494677	2.1119796695988615	0.3455095384931884	1.1394356723017356	-0.8604118770121035	0.3027179201424025	-0.21505128494564296	-0.33025188377794323	0.3344212316709644	-0.42055696911548246	0.6579134676382089	-1.2565280681026505	1.1832079011117025	-0.18312930329612753	-0.11675196057568127	1.3475305402211921	-0.1802201909356139	2.374233010030376	0.8146238305958077	1.6926461916037785	2.9096467789505445	1.01731468498799	-0.17132585953451018	0.2029783556668646	1.960430739916238	1.2287299458536707	2.97137786521866	-0.8903143925226974	-3.0737780586703716	-0.09920964336903554	0.2502936813438071
-1.7383196495366637	3.246912282219425	0.30533063477953304	0.5132128693673269	0.5803168486327148	0.6822716577329988	1.444586568464149	-0.4664029822750561	-0.3090726363021187	-0.22887285568162263	1.5923492437267306	-0.027191866359023664	0.9004937949305736	0.9788527038728885	2.677537664423266	2.0747999764847807	0.17023582430673048	0.28576915669760183	1.857467682427669	-0.6534796694285185	2.107478977422129	0.28856837271372904	1.1950574948598927	-0.8743830773126622	0.3040782001699147	-0.2150829386404355	-0.36343731605229584	0.29188756003270416	-0.41099029476312543	0.6113749137453892	-1.2745060810737523	1.2042247793036913	-0.21207857376682315	-0.1890130032843241	1.3098039547502704	-0.2033066773816165	2.3174266112046036	0.7687147645298161	1.6002407786996895	2.8839356881847573	0.9973099274710389	-0.2013786330718074	0.17004013134613766	1.8802994401505473	1.2214806307156814	2.903379556881073	-0.859775451674657	-3.073884390649436	-0.10763918583031336	0.25228350143556877
-1.5278104443784402	3.2820655925945843	0.3371919403656607	0.517770042080546	0.5565374839822931	0.6373751599357356	1.4494773359830369	-0.48007240872464224	-0.3090926175717993	-0.1984671554622976	1.602957406690703	-0.05341497666931998	0.8417176121938656	1.0017850710182274	2.6349117289441026	2.121630833129811	0.20492904937032064	0.26646039419661566	1.73843167076534	-0.6477926810065799	2.0822989713300757	0.23167674037411964	1.2237659304513824	-0.8839082117741913	0.3072610161890623	-0.21510849431233744	-0.39394567816699044	0.26125231259674353	-0.39827906310130445	0.5830931373184319	-1.2924245534527288	1.223081251367556	-0.23543780645938303	-0.2665026281505277	1.2460874936523638	-0.22248369802416096	2.263480382457382	0.7556361199457167	1.5289627294627628	2.8478558362827155	0.9601817985299663	-0.2370895186224727	0.14386687806829448	1.793161785464734	1.259592469667596	2.8473188322159775	-0.8229165923700676	-3.0739739333686487	-0.09102443547185218	0.26292471323064265
-1.3664741589895983	3.324449339097266	0.38045301759963845	0.5221037192191231	0.5345176876160421	0.5859787173606888	1.4638208549334932	-0.4896163173076632	-0.3091166727452395	-0.15911392320610804	1.6200686970677574	-0.059314499088367466	0.7825286641080779	1.0321690036163715	2.603048677212377	2.1504011559575575	0.25965697176219776	0.2406734180845978	1.6359742272575688	-0.64152223457868	2.034857152256467	0.17258086996118946	1.2398241716301237	-0.8881465323294047	0.31748874981300773	-0.21511857640709242	-0.39976410740698526	0.23086727509878496	-0.37222872469829416	0.5437256720304628	-1.2952883643886464	1.240230451592065	-0.26715195578817136	-0.3516211462787116	1.1716977002648015	-0.2496435765923793	2.2158798328607943	0.7449745257650444	1.456421660659111	2.800111119787421	0.88979595492779	-0.2697350994369404	0.11917082895767983	1.7036378996198323	1.3216750096735326	2.7832880406822333	-0.7958245242950804	-3.0737472783606417	-0.09432295208713495	0.23013593867509044
-1.185965768777637	3.3586581731351544	0.4182439057675499	0.5203104120982902	0.5181405905238015	0.5359391221050601	1.4737333688062617	-0.49764933645013787	-0.3091377913801232	-0.12187714356781092	1.6479080550018939	-0.06625385845467555	0.7331402882330583	1.0658357733878572	2.577223199933196	2.1583265846651516	0.2500228744432063	0.2240060141767087	1.5461458003517468	-0.6369619669992546	1.9726283970756082	0.12565206349005772	1.235050746236741	-0.8796429661631342	0.3343593836089968	-0.21512277595679744	-0.38224146636195055	0.2075896795762759	-0.3469124905834037	0.4871388073106163	-1.2934762798103612	1.2452412450974566	-0.28643573936842126	-0.4319960391212498	1.0945197292798554	-0.2921417695617373	2.176565422726825	0.7419933476688156	1.3957490555861838	2.739841660469814	0.8048859687988484	-0.29253042204113533	0.09605674705083714	1.6311186528774644	1.3889338029555556	2.7061272834154293	-0.7820331229671625	-3.0730533222867447	-0.08540474049766607	0.2319527309327863
-0.9606895136998921	3.379109300023546	0.42698713294968016	0.5185812152618167	0.49770003493015347	0.49516822201562655	1.4777215406799258	-0.49724803234750603	-0.3091629046155162	-0.08311937269094412	1.6807709629171566	-0.07592153931336895	0.6909837215711365	1.0909208365361462	2.5592127524269452	2.1335723276936855	0.1931731268387827	0.2069602798120937	1.421166364627727	-0.6407095384971793	1.904426960363113	0.07161108061381041	1.2199768119102872	-0.8764589463240098	0.35582480751048023	-0.21513229894326055	-0.3524712966898051	0.18627811536769118	-0.33523936875019444	0.4193756960967133	-1.2777078212127384	1.2259719356234977	-0.2891716871317742	-0.5071933357544698	1.0238186817424726	-0.35385118362863255	2.145880054226226	0.7511513476620276	1.3451727779835587	2.675461548621808	0.7095252163631174	-0.3100825500954804	0.07612483104101511	1.5726754888151124	1.4448769284022986	2.636000704474456	-0.7893149594068889	-3.073072909756572	-0.07318801229291491	0.2456219298240195
-0.8830366264888048	3.3974420307711712	0.3867766569350767	0.5294883335567182	0.4853811908065791	0.46494232230241767	1.4907730915301112	-0.4946858902049687	-0.30919411235599426	-0.05197027499431234	1.7121452439972107	-0.09130228409676715	0.6566376370971388	1.113271655909414	2.5439959203128764	2.098020902873043	0.12777191661637094	0.1949072556475428	1.3154711568801258	-0.6521821191160145	1.8381439722392916	0.024601369524257254	1.206281370017249	-0.8657241905301307	0.3788160605948342	-0.2151575098506175	-0.3448585748704755	0.16868674246848567	-0.3323832712433564	0.34731871850013596	-1.250151856769778	1.1982197219959008	-0.28637704342981385	-0.5944125822890838	0.9573724999791737	-0.4113374311669653	2.1091767924087543	0.7784983426901865	1.3159076487743393	2.6144893528237065	0.6122461445780029	-0.3198856629058061	0.05560560709905484	1.5050237636505785	1.4895930204876673	2.571091579040902	-0.8000827709767085	-3.0731456632159326	-0.0685456555751099	0.23913338604653617
-0.8536749583396199	3.3946323372903486	0.324965590473593	0.5463769413823585	0.4692390694979303	0.46001553312879906	1.507581151008395	-0.48511379696764256	-0.3092342158303099	-0.030125540123652324	1.7389326088031223	-0.10551929965605962	0.6334859091874033	1.1326362274730966	2.536514936667443	2.043029366800804	0.11147164627395367	0.2564142044668759	1.2138782745473864	-0.6732657415704021	1.7771580829451814	-0.016552663417706205	1.1897047478003122	-0.8529405963692023	0.40161976250705306	-0.21517294713675975	-0.32705484594889833	0.15130791349510986	-0.3456757407709476	0.2938430912720163	-1.2155226299674227	1.1563701799144348	-0.28487803753518953	-0.6927510590941032	0.8957509750810642	-0.457449079105191	2.0585108087891735	0.8193260840613874	1.2953534270539349	2.5417239869817996	0.5311312845423182	-0.32543098642714785	0.034739077817765154	1.4361399242358717	1.5370725385039148	2.507951633285883	-0.8124713752458256	-3.0736437445915525	-0.0642698007034471	0.22555070107233616
-0.8413449429701046	3.3676816308328035	0.26540498155159964	0.5577927569752402	0.4267408546536581	0.4815028387571587	1.542511513377307	-0.4765523810011871	-0.30926364131662776	-0.000532373347023643	1.7610131527417814	-0.11391461687932125	0.59987959639729	1.1440190558651024	2.545129202730608	1.9778733192789235	0.033976560652974386	0.262698384626756	1.142767249867687	-0.7126482148985174	1.714432034063341	-0.04193194688213632	1.1543692117636781	-0.8374873037299977	0.4228474364602605	-0.21519104954356272	-0.29970849793422255	0.1230133396727165	-0.3579853742045618	0.25221347837839103	-1.171411135063062	1.1132533421179172	-0.2915497814319216	-0.788076534705086	0.832759253208567	-0.5100977312511299	1.9840787610287058	0.8615568203416096	1.2778767226840173	2.4693659435500996	0.4593263010328732	-0.3275845920911292	0.014894146874649041	1.3631230788304518	1.553100704351257	2.4468936641822663	-0.8337694515664487	-3.0737696640404453	-0.05180873793460096	0.2208789495525479
-0.8808386972154023	3.289388992885147	0.23281271870287532	0.5827578359571883	0.3234933360859917	0.49548656587034123	1.6130235682401644	-0.47259915601364905	-0.30930209092668953	0.0353090492263686	1.77452730532555	-0.12378864109515457	0.5579771008337339	1.140761419095217	2.577770870621241	1.9138069866975438	-0.04946026756696108	0.265999735137928	1.1281434927233431	-0.7605753019737863	1.661340958546586	-0.06338405412379977	1.1284316462453998	-0.8122947960381903	0.43813200254201	-0.21523575779321744	-0.27660810353070536	0.09920989971598701	-0.374671132847474	0.20182039711469701	-1.126300118140016	1.077621032746243	-0.31219299296528646	-0.8604959022003765	0.7756718058595032	-0.5624067374992119	1.8966466634536256	0.8727347495189341	1.2695007186225211	2.3870576588783146	0.3902513818152417	-0.32188863095386006	0.0003892282695682835	1.2898259304798887	1.5731527768311642	2.399811463826342	-0.8490555404922109	-3.0741502205970987	-0.03397231475566477	0.22477207581903835
-0.9397091752224519	3.216165868764557	0.2207932042638566	0.6295796780175645	0.20720428830209497	0.505259633599644	1.6992789226641853	-0.47088394964413743	-0.3093439096782559	0.06610651991623429	1.7847372945463669	-0.1274759249658154	0.5229008625092284	1.1286681331749977	2.623801602185117	1.8415253629147599	-0.12742049215973345	0.25700882310750195	1.1627493766239512	-0.8216725875259246	1.6358920454902983	-0.09072155957696282	1.1061559182097311	-0.7816419398154407	0.44848576713584104	-0.2152767144602569	-0.248226310398926	0.07710358265056579	-0.39652671298295716	0.14183986268125207	-1.079326582888192	1.0415446353238693	-0.32990307506653926	-0.9255486052159112	0.7331388938430266	-0.6087955270554806	1.807399809842614	0.8658749696366893	1.2665413795009806	2.2929797077966283	0.32651661975131174	-0.3217019465532647	-0.01904020612134103	1.2226007532753551	1.5920072990858585	2.364801975435188	-0.8486557188914794	-3.0738731978095344	-0.01540288788444305	0.24181531747456306
-1.0601986923729025	3.145276738524551	0.19143003858019272	0.6964658842645645	0.10069820445595049	0.5339953468318892	1.8011073932651283	-0.4729044315959621	-0.3094013341546989	0.08911838882626597	1.7806124634258584	-0.12186292865934134	0.4942846022693474	1.1063870995343783	2.6832964547002685	1.7855029245819236	-0.21051323918807513	0.24724038635167242	1.1635740082668031	-0.8899233571339307	1.6319144326138573	-0.09863287547832356	1.095349370644136	-0.7521450131960343	0.4565293199681231	-0.2153254351341234	-0.2630430540611812	0.05656215386943349	-0.41044273932939823	0.0918377034770373	-1.0312826091651062	1.0035644159804415	-0.34511082591008957	-0.970610522966842	0.6898196524720047	-0.6424711819627962	1.7241072018137658	0.8489453937251419	1.2675864266495112	2.1971695832426845	0.273754766461755	-0.3155517010692216	-0.03973687415714567	1.1765071276217829	1.5836628557813912	2.3360384169982407	-0.8314516593529178	-3.0736269553317	-0.02212208839705694	0.2549654328635977
-1.2228937394778334	3.083902589269758	0.17446220594988593	0.774555683254804	0.006928782399072075	0.5647972154727227	1.8957721235031886	-0.47741746664447743	-0.309454798717603	0.10700527552774466	1.7677046208600775	-0.119547659307037	0.47517476883613324	1.0697011275795565	2.7489847698607965	1.7246519652289933	-0.2344652951611738	0.241557083976004	1.1668195848064067	-0.9495566592502283	1.6602623837640134	-0.10234210456575063	1.089081742764169	-0.7269378815033076	0.46163143813036067	-0.21537347761983877	-0.20073134990216207	0.028062569323644915	-0.4141668072004251	0.04304776130129938	-0.995986067773916	0.9706171945449407	-0.34506880495404113	-0.9874573536545546	0.6580510003164631	-0.6557102960230141	1.640696049879019	0.8052227821742324	1.2531032451863666	2.1081710778730396	0.23297293703455804	-0.29382421703083017	-0.052964790304313135	1.1401734067764044	1.5208190441273541	2.3035037782564096	-0.8115817966231715	-3.073005752717163	-0.010027527474353022	0.25029368134380897
-1.4149355106521613	3.027780915226738	0.16310914318696063	0.8542490407325847	-0.06657638465417162	0.5906736349556174	1.9862241467218833	-0.4887430293191569	-0.3094995012555362	0.11319628971875564	1.751069555329241	-0.12378781750759318	0.47023200396666914	1.0109774028020988	2.810016234562435	1.6743671239113334	-0.2517242809786605	0.24961190631019287	1.2075607281298324	-1.0004380912771036	1.7090723130638767	-0.10769089051220966	1.0709468918312282	-0.7069927504301388	0.4612894456171624	-0.21540956221949165	-0.10181895086658317	-0.01604090063263377	-0.42507300596557496	0.005572143594755014	-0.973543475703269	0.9466290383396607	-0.3179672059257853	-0.9851785501152099	0.6311486870736297	-0.6470646568661054	1.5989455226990068	0.7999791623915999	1.2374919988105555	2.0359524708581382	0.21182130061192822	-0.2738986927859899	-0.06248035795601444	1.1084173986377512	1.4345993672219506	2.279548534886372	-0.7763183134858037	-3.0731064882762773	-0.012348705833255258	0.26880765958889635
-1.613629696421248	2.9721586763149452	0.16933269944040474	0.9331141289532658	-0.12058241179915818	0.6049559868435039	2.095093397963061	-0.5045551439383837	-0.3095406981786384	0.12144800171686103	1.730302306037753	-0.13378206903562395	0.4780296623767577	0.9456327566396107	2.86403273058663	1.6333444394973635	-0.2530213852097492	0.2527449554049538	1.2291582648727783	-1.0430927026149708	1.781506271720279	-0.10511515164001457	1.0519395870973955	-0.6914686079381054	0.4592020309769536	-0.21542431904929496	0.006248112109805725	-0.07380069448358986	-0.4346828629231155	-0.01048973203256362	-0.9604721397812416	0.9388303587382119	-0.27644925072622506	-0.9753999819364866	0.5969861000644525	-0.6220193098772537	1.6138478441847781	0.8438042191885294	1.216578359005423	1.9832834215479498	0.21227279839260516	-0.2605949628846232	-0.06319737250482577	1.0728224588590938	1.3442753232782254	2.2553668265079785	-0.7249544348373211	-3.073646542801528	-0.024321099473911405	0.2628381993136112
-1.8350124439419777	2.9084633899255206	0.2162166720935213	0.9882468810139636	-0.15592473793207276	0.6013927830746312	2.210088360024489	-0.5225637418956081	-0.3095720660915609	0.12074400430585153	1.714701700416338	-0.13601996736042898	0.5005442088252927	0.8862896834848971	2.911924222801455	1.60628304511139	-0.2319655879953113	0.2672661685234018	1.2041319965621853	-1.0748060632296357	1.8699376161886907	-0.09499546987867882	1.0192862100932103	-0.6765273137137544	0.4563052411759026	-0.2154127841802564	0.10410441100859909	-0.12796528092484286	-0.4525656433817149	-0.00986569131376185	-0.9560304093012396	0.9729741507547638	-0.2442074215743601	-0.9557065252542655	0.5724654908303455	-0.5697350694758907	1.6510443759462567	0.9127755227547232	1.1945659546749656	1.9578325337480738	0.24855790013681678	-0.2594525643905331	-0.05433378468574381	1.0391100580341868	1.2692875053888861	2.21305540558222	-0.6492102365745577	-3.073523421562611	-0.026886612396909187	0.27192216060208874
-1.8944335538119765	2.843209470334485	0.28198007776454787	0.9996451553207081	-0.16699414615836755	0.5800669873426394	2.3105562545639735	-0.5348767273198815	-0.3095950654688554	0.1219282364872013	1.6895155143986016	-0.12702328626601322	0.5386957493719701	0.8298087946150604	2.95041293513117	1.5745410015862238	-0.20694959829681475	0.2907310023651851	1.1829736846732215	-1.0858716677581985	1.9640668413732336	-0.07705858575169713	0.9703323721989838	-0.6633915820577678	0.4555828060231001	-0.21537117654331936	0.19577408249045702	-0.1811176672757737	-0.4737251199216398	0.010030986259411429	-0.9570372383296808	1.012854902478129	-0.21305113378708013	-0.9262065922953358	0.5687928543127516	-0.49952271470222803	1.7021582804988622	1.0188632796438701	1.1613305253129491	1.9419899758346957	0.3034292621007031	-0.28161630938336446	-0.040377715547438194	1.0233058467619405	1.2181441336696284	2.1610723022554175	-0.5729410891685356	-3.0728854296882213	-0.02529843773029087	0.2590315869641536
-1.9558318803923587	2.7841663480189034	0.3424678650119049	0.9924350634238694	-0.1584515133464775	0.5400994885503633	2.394034323078654	-0.5497777271777186	-0.3096046206138118	0.11584724512283177	1.6631958906233582	-0.11353975778880751	0.576311897194016	0.787108649450736	2.9857393441205775	1.5400204790261784	-0.17333427160249143	0.3227576491715859	1.169923671916763	-1.085977808127421	2.0666154330982414	-0.030639973711019473	0.9058872723865422	-0.6554307405465496	0.45589617455330744	-0.21533570775665328	0.3057782270952869	-0.23385156405324897	-0.4884158422050732	0.03499799467284857	-0.97445049636256	1.0522175514756782	-0.18842952153989806	-0.890856692643317	0.5765974814793717	-0.43323987427460553	1.7657765781320223	1.1264108991530066	1.122615923517981	1.951373247339942	0.36079356526919837	-0.30242905883083077	-0.022073935040609692	1.0065522616015787	1.1678974473780488	2.0822769931272	-0.5170667536355185	-3.0727231335096485	-0.001597985013073029	0.2674234369163663
-2.036075841129727	2.748225809199276	0.3839891009073234	0.9865368282207365	-0.11478097324181653	0.4811558474521571	2.4642407606598606	-0.5596091541382503	-0.3096045199209921	0.09414895955520122	1.6417216567026867	-0.10178230906408312	0.6244435428411582	0.7498188370592471	3.007152113295782	1.5068165203148345	-0.12135400784964143	0.3528578706744378	1.1345131211393933	-1.0791276719906915	2.1672072662013133	0.044720201676627304	0.8441197032044225	-0.646232402351049	0.45475249690454794	-0.2152889184446954	0.41675585175817426	-0.2736915777352983	-0.49863543754780515	0.05348161452643648	-1.0165091061050342	1.0844558768006183	-0.17057686833776659	-0.8547597146759971	0.6008494055027948	-0.3684854403873397	1.8378472949347315	1.2888544980640317	1.075991193820254	1.9648445990177437	0.4217786801444058	-0.32020159400142745	-0.0004440415034318246	1.012262520077528	1.1472678720592724	1.9885097194521033	-0.47284198782356707	-3.072927402837852	0.0045103790893020025	0.279708413135069
-2.110877857735146	2.7375477871956027	0.40043357131914403	0.9247722679323285	-0.022225913577652967	0.4272619805160935	2.5136928444758184	-0.5531844927300028	-0.30959172808364405	0.06605150850291383	1.6322650303027277	-0.09455949556680518	0.6753932136676478	0.729414264229844	2.9963859303273317	1.4762566116557325	-0.03861581672811466	0.38898982021255313	1.0992379835581132	-1.070166661410435	2.263621832216143	0.13120228542523973	0.7861157963517009	-0.636796490133395	0.4555584542763764	-0.2152347722656199	0.5134833089291279	-0.30648199300226986	-0.49979532232303453	0.06409299657674992	-1.0605014582924313	1.1129424804824273	-0.15270178728409337	-0.8301039834942987	0.633852061027644	-0.3082372112768502	1.9077468283871304	1.516604678513921	1.01681906158311	1.9879394692511234	0.4842872433808522	-0.335429766876248	0.025685855296950066	1.0431790818309001	1.1155174277823106	1.8839597085283397	-0.44717715578053074	-3.0731932327855143	-0.028474787063525887	0.2768534538729758
-2.315955464662811	2.7086729203592155	0.4004243448727391	0.8128437608430602	0.07904585977067886	0.3899267231729119	2.546113224680273	-0.5420035182044993	-0.30957619300121053	0.029442899732940963	1.6216246288396643	-0.090143419063157	0.7008580305044587	0.7171455447317164	2.965379851253556	1.4522551569870341	0.04357636885965513	0.42862063101498415	1.0357179101591922	-1.0578393053921233	2.353839013619634	0.22631722218235978	0.7307153656952733	-0.6238682397900889	0.4621073652505393	-0.21517950560177304	0.602721974398844	-0.34114332684896437	-0.5024130518492596	0.08155896382137234	-1.1007823110192934	1.1241507694509132	-0.13845243106311636	-0.8032488795136757	0.6625248443565137	-0.2598329535280897	1.9758212630467067	1.7292774125923014	0.9611981362918149	2.025169779686295	0.5397981693657983	-0.3496184424954103	0.04982218861024602	1.0797415542536846	1.067529246368594	1.7837754675142734	-0.45659691359140525	-3.0733023629745544	-0.04447870101174982	0.26707738124823266
-2.345796492909804	2.686538252037383	0.39638268411739686	0.6771876991525174	0.17020023825702726	0.3464396525647796	2.5536725745855824	-0.5234012536975348	-0.309557283309591	-0.004340055225788758	1.6248083220218035	-0.09099970305063244	0.7101047758099568	0.7144190549269895	2.913445163688134	1.4338400667280453	0.13624212537200073	0.45181632168258934	0.9920150371879656	-1.0412481211687823	2.44030107503216	0.31395343507947493	0.678618842756987	-0.6137185496214326	0.47306736017070206	-0.21511395270626948	0.714369450330463	-0.37713493008055565	-0.5259190711548569	0.08022749763254969	-1.1496899194543766	1.1246836751117524	-0.12399738893227527	-0.7820097435584181	0.6925061973192681	-0.21999532009194483	2.039009938470571	1.9249048393103174	0.9172221616098037	2.0683041586117112	0.586089094258045	-0.37592008327422133	0.0770360245583395	1.1116981618043837	1.034179048320385	1.6784688632725389	-0.48531172948354173	-3.073520623352635	-0.036782162242756475	0.26526058899053717
-2.2800632336463678	2.6574300847109837	0.38792600968063734	0.5369964047127362	0.2576797070631895	0.3046355384890683	2.546933847177066	-0.5009890434673334	-0.30954868050350093	-0.041057943424925775	1.6304008532324967	-0.08654837699936094	0.7461940925834655	0.7070052900793691	2.8592298895979464	1.4318925268420917	0.1953803341838048	0.4682570055006023	0.9451256139420972	-1.028155172783122	2.4966514503017168	0.4065314341589489	0.638777557249967	-0.6011514117917993	0.48859074425979426	-0.21504911542401572	0.7454426823312444	-0.40604258551179007	-0.5610230745606442	0.06727416966627348	-1.19457880328085	1.1075871075451043	-0.1189677139430317	-0.7741804486851352	0.7194178942058052	-0.1953662751931749	2.1069395745336807	2.0956488612236894	0.8904513743750077	2.0935255533824284	0.6259152341045091	-0.4190877205332179	0.0976942250583882	1.1368685131823209	1.0139894939231753	1.5786572260125518	-0.5164919489870341	-3.073761269410519	-0.04020284614008703	0.2671638951652656
-2.161883151595428	2.610450941612742	0.3788720819158213	0.4765802706927372	0.3265967372017386	0.2787711726318202	2.5261001933008345	-0.47821339953687947	-0.30954120788901607	-0.07215797688805535	1.6272194224011713	-0.081317195886302	0.8051474037515259	0.7094196825797511	2.800532623762524	1.4437642863712234	0.216998297921198	0.4718156763591798	0.8669592145328181	-1.0119791292938396	2.5416244824242313	0.5118081561012773	0.6123632663126337	-0.583047215419182	0.5073484248150552	-0.21499813563510398	0.7197334691374532	-0.4104333663593091	-0.5969967756348273	0.04169298324654434	-1.2312533005717672	1.0759935322789573	-0.13136856497244082	-0.7849196994675859	0.7491497768448746	-0.1925913210346418	2.136855601040967	2.251616448575964	0.8677386907870768	2.1136125128070646	0.6504286204415052	-0.4723147822135202	0.10773632901063983	1.1544558167982149	1.0254312196768987	1.4767898870468832	-0.5517036215013243	-3.0735765875521435	-0.031528969114714214	0.27356592502571647
-2.0856235124384015	2.5577069325275015	0.36519602265546364	0.38117517431762055	0.3820544204583659	0.26005808170216527	2.479737249763249	-0.45262016276581135	-0.30953193181451566	-0.0987359234967277	1.6084351235976169	-0.05385640642477154	0.8444755259146091	0.7263175223435651	2.74683532737127	1.4680009917595365	0.21595364312922194	0.47284217590720806	0.8136966907376669	-0.9892073097242482	2.581942845505562	0.6090753208198757	0.6004891006564697	-0.5630630166179258	0.5309311690106184	-0.21496105983738417	0.6448653091004269	-0.3869671313765526	-0.6227232444989614	0.0046746367563633125	-1.2715673040481525	1.0270130874426493	-0.16719818337168058	-0.802749753915091	0.7925350418136754	-0.2131316425727512	2.109878508683937	2.3638399635155154	0.8480019498735138	2.1388398943524556	0.6553609091773553	-0.5360202647569113	0.09504507172235883	1.1649758300711297	1.041750402046898	1.3903530729903169	-0.5961082581556584	-3.0739459512688945	-0.028719121627621975	0.2714895910169214
-2.0400969481372377	2.5157071082385674	0.3491218031748061	0.4029949760362744	0.41015928816404196	0.24872886809771816	2.422504844946211	-0.4296494513595075	-0.3095195999622639	-0.12690176711692738	1.5736950300949462	-0.018242541549382225	0.843314172534383	0.7588056886303199	2.7010149211469288	1.4981172847759363	0.19603538766461165	0.4640383427239497	0.8075449386819915	-0.9595966589093237	2.60845928237329	0.6979374863532761	0.6086991146289608	-0.5404660315152557	0.5579970674349214	-0.21494840334948032	0.5821458928137713	-0.34570786235584927	-0.6250948331756403	-0.03179767410486627	-1.3095992899198916	0.9439069430659291	-0.20236730571176192	-0.8284638460434657	0.8422487908955029	-0.2558149897294828	2.0626280216282566	2.4421220893717046	0.8401367492313462	2.1490717357345996	0.6220001969866662	-0.5946896320423732	0.07012131511774863	1.168938460619534	1.0548201461207694	1.323934264246918	-0.6542436874844988	-3.074169808066926	-0.0442343664476559	0.2675964647504309
-2.0424109814151454	2.477271767315906	0.34043812634115306	0.4633802747903376	0.3994463705346897	0.24248595874250847	2.356441615410701	-0.4142750714719295	-0.3095054740106672	-0.15684656090032226	1.5340778738263157	0.02446708691172993	0.8573273557641075	0.7962234415316646	2.6590166624653593	1.5299038579016013	0.16626311163322974	0.44766372764378415	0.7844925781143933	-0.9318902542451799	2.6250909939283282	0.7861722283152444	0.6318758382786358	-0.525527377002262	0.592914695283104	-0.21496829989283026	0.566257692456619	-0.29018049941598006	-0.6203456102575566	-0.08651241666830772	-1.3485801871532714	0.8494337893618621	-0.22594206255389576	-0.8588418107005508	0.8839002751234484	-0.31829214504465886	2.0074533916011235	2.474858835740007	0.8329532709346689	2.142800478397701	0.5650537188352447	-0.6402657636769364	0.04053402949239447	1.1640247499911742	1.0626301235475857	1.2853541358510943	-0.722676722539756	-3.07423416689636	-0.04960972685774702	0.2899170553449756
-2.0097581670788522	2.455746508752215	0.3260447347343121	0.5276283072191206	0.3842304411836034	0.23315504080608304	2.288193623267008	-0.39571364417306043	-0.30949098031594546	-0.19167770630205458	1.489939409457131	0.07096988789625824	0.9116039954527903	0.8300443214627491	2.6079999831466147	1.5624953245608053	0.11689375427093925	0.4247434392939426	0.7624827255500215	-0.9050216676434175	2.649781073633489	0.8618485921605998	0.6661823262424236	-0.5186393141866334	0.6358124332549991	-0.21500764274425258	0.5402215911252514	-0.21299463466505072	-0.6090948143030424	-0.15566258390517942	-1.3867242010219492	0.7536069894884407	-0.23453042894594875	-0.8896180024481195	0.9183918212532175	-0.38012185036704504	1.9519040355358825	2.4937174787384824	0.8353500426192435	2.120934005634407	0.4996155351999375	-0.6864632280472207	0.010150771549128338	1.1516449876126573	1.0877262854547112	1.287034481189335	-0.7892572834302554	-3.0744580236943917	-0.06097128408816539	0.2932045841922337
-1.9433133397085975	2.4488261179982365	0.29330055367323077	0.6145276606589061	0.36868082736203767	0.22783863175733804	2.2223914603890007	-0.38558134820929435	-0.30948969122039793	-0.2295508341809263	1.4476147848525796	0.13282740829724793	0.9452591988959013	0.8664501812406898	2.5524237803888457	1.6021711986049803	0.05700980735135784	0.40486439926627416	0.7483016653928934	-0.87717457988634	2.676020499491485	0.9081392428149986	0.6929607181470606	-0.518120874876068	0.6801892194226377	-0.21505521231281238	0.511110585994263	-0.13131104449632733	-0.5964155377690572	-0.21850868462783452	-1.424757417547963	0.6587325117681859	-0.23673527851480042	-0.9001779973704332	0.9357308300573488	-0.4396660218351018	1.9138363254055544	2.462243136006326	0.8390331013081311	2.092392833440925	0.43340471586633933	-0.7365025682133943	-0.020862515876243215	1.132667015776316	1.133272981043324	1.3087533513221639	-0.854561152363407	-3.074041090408058	-0.06390329885730486	0.3083445196730296
-1.8794124545360624	2.466957096732455	0.2608813662329298	0.803231118231438	0.33970264805404327	0.2375672107488822	2.169436806502584	-0.39119982379362017	-0.30948618235995123	-0.2695656901919189	1.40858583979543	0.21922775566598585	0.9709901091227986	0.8938265426109393	2.507889245554056	1.6477258200961002	-0.022632181182726953	0.370754848566686	0.7328402561060742	-0.8582250697077942	2.6923810938880623	0.9303351772117414	0.7152225609763492	-0.529890291933538	0.7231100274703762	-0.2151019744065167	0.5058911523250469	-0.05689780247830613	-0.5771794144640064	-0.27406086114438055	-1.4531376126913647	0.5721871521543823	-0.22727230928753253	-0.8934467788140367	0.9532651453818015	-0.5043084197491163	1.8998839463603368	2.3966588852148503	0.8439868201280832	2.0581356218284315	0.37795560896266456	-0.7910708358912256	-0.05769222894972938	1.09722246462127	1.1937577369329893	1.3394307267579002	-0.9101089832151423	-3.0739795297885997	-0.03837033690937478	0.31491957736754717
-1.7023607449334743	2.494768809576626	0.22408820689004721	1.0576162744667417	0.30543826006898106	0.25320727868596316	2.116129311672921	-0.4076527248180824	-0.30947133839244	-0.316754331858922	1.376740424158488	0.3254088643643249	1.0171909747195857	0.9091900655027721	2.4647073913343167	1.6865472299193887	-0.09904795742868316	0.3287768589196783	0.717598459246246	-0.8455774084332498	2.6883924300404884	0.9358730157869608	0.7539530299729507	-0.5501843928481363	0.7607770529683877	-0.21515639957269114	0.5219176515096355	0.012654769136879806	-0.5462718966299537	-0.3336960213179371	-1.4832848735413673	0.5017276485992463	-0.21489563698283382	-0.8755104589165104	0.9646021307159653	-0.5358412392522436	1.904239838204584	2.352734384357904	0.84367037594479	2.0229230761906924	0.3299826267108488	-0.8463019119249366	-0.0849442784625811	1.0612620341763148	1.2593546338292827	1.3733508058519532	-0.9485544206566194	-3.0740438886180335	-0.03262847465314198	0.3282427205906483
-1.6357515326855545	2.534436123455662	0.18732336319302803	1.2978321674379858	0.27579500029008164	0.2857506562461426	2.0802411108848426	-0.4288584049706383	-0.3094543504377189	-0.3783239977244251	1.3410886032780223	0.43992262021403683	1.0634663785250418	0.9062561569926733	2.417654726061874	1.7106688304913191	-0.1909529327338288	0.29383484212321365	0.6971371781038191	-0.8439093089027507	2.6823770180871382	0.9436002324035462	0.7891219435330218	-0.5684791763807475	0.7895700029037516	-0.21521642489453488	0.5538790493567441	0.08054410381956541	-0.5045099991569714	-0.39342909132840886	-1.508532799733362	0.44306443948713314	-0.21075899068453255	-0.8547554211224607	0.9791655489335678	-0.5479116412125438	1.9125029053633704	2.323376354136533	0.8371881535851642	1.9922090373892503	0.29793103959672546	-0.899042522246147	-0.10630523485399992	1.0418291184729211	1.3160107743772218	1.4093941507978265	-0.9859861294918411	-3.0745867413532597	-0.043501362755370344	0.335077320036265
-1.663063562814616	2.5818691096860236	0.1422209139408715	1.4688190150539626	0.24525555403008167	0.31267552397785536	2.0482484166722017	-0.4636409734121278	-0.3094255773988808	-0.45082011971138325	1.3022723191973309	0.535141037242773	1.097479044775317	0.8875050214038971	2.3711192136831123	1.7157855336429404	-0.25043864858526366	0.26162737561323063	0.6915991255970875	-0.8509780062731449	2.690761758251386	0.9404069766478889	0.8017158257198946	-0.5898254662423489	0.8112847117914326	-0.2152816795233432	0.5936983351263649	0.14109443799089846	-0.4580049243306313	-0.4632789731873393	-1.525286234785303	0.39208066411100356	-0.20984195001870534	-0.829406281044664	0.9788753661842833	-0.5356985408021022	1.915480823751136	2.330857882100942	0.8221873319456448	1.9743790920165996	0.2936463732112401	-0.9472800449087092	-0.12244409401344972	1.0292209701295356	1.357000870145097	1.4455040589395258	-1.0235556741356278	-3.074975692539839	-0.07233284131858322	0.35229358952585627
-1.7345813305005209	2.604958045251659	0.08863466768105814	1.5376400073534882	0.2020924551501023	0.3306926537654414	2.016107814387392	-0.4936293583339821	-0.30940429934915453	-0.5278866493888236	1.2667692478828452	0.6177556820272756	1.0998706793416346	0.8401785667881183	2.329992774154048	1.691866416726107	-0.2801481713899608	0.2402134544863086	0.6899307655786018	-0.8665611710136355	2.696842002568716	0.9265450435058928	0.8072375094571014	-0.6142982302354865	0.8243436563897258	-0.21534632741191598	0.6269304657060857	0.19025322486659407	-0.4184608854598745	-0.5319027405592562	-1.5445194382006469	0.3468428946797569	-0.19936555872641987	-0.7924892343519276	0.9744270129941576	-0.495566075857401	1.9172812590467578	2.332173878344284	0.8067470044959952	1.9507488489147142	0.3199865712346986	-0.9906565637988596	-0.13455295770839756	1.026736145456264	1.3625976447584909	1.488784524887226	-1.0662495826694731	-3.074869360560774	-0.09041359906161439	0.3476218380060684
-1.7742325723558898	2.6129281596432357	0.04389546998692988	1.6458963663967077	0.1418413601970937	0.3389948870554605	1.9961865572936968	-0.507652270958772	-0.3093831468146465	-0.616179967768551	1.2362190280865675	0.6559359659874351	1.1254877785402417	0.7817262309709603	2.2898140358607724	1.6460051291183464	-0.28574756684681785	0.215923804612031	0.6705050481729353	-0.8899924425813535	2.6921851233333056	0.9086684250640618	0.8085157198444375	-0.6404868066108416	0.8292825751265521	-0.21541600727511506	0.6623511303277678	0.22537072775106365	-0.4031466063575909	-0.59546765370183	-1.5453715893699438	0.2975655687577036	-0.17610554218008542	-0.7528028456283347	0.9543624309973383	-0.4254927636231736	1.9177196328195767	2.32165305407851	0.7994433946112158	1.9146686644140793	0.3649090967046781	-1.0202312431395104	-0.13760403828904347	1.0345968150048446	1.3592600644022017	1.5388830890119	-1.1053568275038477	-3.0743768756051053	-0.08430523495923882	0.3554080905390494
-1.798852369033953	2.656427278306308	-0.0019544009623564673	1.694545654304338	0.09661176303640244	0.34237663489230064	1.9988925622044023	-0.5524848501348946	-0.30936648977274883	-0.7034511146169816	1.2089876769335288	0.6719015402981068	1.1782872793194998	0.7164132791620502	2.255207681857304	1.5844853855767973	-0.2597330271234711	0.2030522235585715	0.6366022712520225	-0.9212165526183608	2.6801484055753333	0.884892373936107	0.7987328205492075	-0.6715757431498102	0.8261044585672985	-0.21546873243453613	0.684872286135854	0.24791249082149167	-0.4064561212188559	-0.6676983405640117	-1.553982861909072	0.2531477174496927	-0.14886812541888728	-0.7198594827333626	0.9289101958399316	-0.3243451538479258	1.9170815642791037	2.3152052679595494	0.7943041066714311	1.8851535326741449	0.4370024193177236	-1.0482402588461033	-0.12804189888705017	1.0522959960571046	1.3646470707606857	1.610113966385883	-1.131050986314664	-3.074348893505351	-0.07331017957496268	0.3708940816879781
-1.8047230933013512	2.698223174824828	-0.049240654632560756	1.7266052485871548	0.07776863811467237	0.3406686035607978	2.015910900628661	-0.5417195774456467	-0.30934520518280084	-0.7784680974494871	1.1907723593595416	0.5756911944105505	1.1955296501054218	0.6741666443353129	2.233078981722426	1.526482640293489	-0.2180003867658223	0.19737378940569178	0.590625151013141	-0.9555093126199836	2.6653960958442995	0.8420343906633067	0.777278633891036	-0.701431406542668	0.8112086659858744	-0.21552366907705864	0.6813312973268867	0.25577392564774815	-0.4207348814488386	-0.7317219505332114	-1.5619764229182223	0.22214379242864127	-0.1401452752924966	-0.6841703923519832	0.9000651770385952	-0.2148824700031628	1.9175597178861163	2.300946061605224	0.7940775170093197	1.8820163518789284	0.514017376192945	-1.0703893005451888	-0.11981919781022451	1.055192622318045	1.3712227638969925	1.64613041079209	-1.1383465085793543	-3.0742845346759173	-0.0595052767035932	0.3739220687841379
-1.8080912589765965	2.7286433236266445	-0.07890314691756632	1.7758194193336414	0.05821897507354464	0.33155638834556544	2.0504313972554185	-0.5298914928557824	-0.3093335805073322	-0.8421274536236995	1.1833575045686648	0.49896264756784614	1.1619730294544213	0.6658921887850273	2.2332554900465853	1.4761994793381117	-0.16163559206929512	0.19865691384072703	0.5340293793142514	-0.9904458233816822	2.635345558408265	0.7810372617174709	0.7503004492945944	-0.7228151803055424	0.7859131822707457	-0.21558381801513726	0.6794256472501357	0.248551467813701	-0.42964518020240605	-0.7848732200451909	-1.561961039739789	0.20446908801080474	-0.14971696540604854	-0.6405951175129658	0.8686425693372414	-0.11026327818096471	1.9232577813360703	2.278357373145984	0.7922462428004456	1.8898080282505512	0.5707845790086798	-1.0880988012725965	-0.1173774662161585	1.0583054474592828	1.3708987556534933	1.6475847915971318	-1.1233487995367604	-3.073820031820002	-0.0631702951650193	0.36821215025995235
-1.8474884514755736	2.737320143673809	-0.08817143048463463	1.8009406780916541	0.049339868411366505	0.3095169311023119	2.0816631668076235	-0.5145027501381777	-0.30932362560925714	-0.8897866658938378	1.1794617364680122	0.4397297360071821	1.143964437942829	0.6684694146615893	2.265564761420227	1.4247988774645641	-0.09846927430434892	0.195980086767312	0.4655953693572415	-1.0173929161736974	2.607306297718422	0.71347447531953	0.7238020757186253	-0.7317337090971736	0.7569081158047097	-0.21565324043902145	0.6680393431393323	0.22326210367677257	-0.4239260759719007	-0.8403888462457857	-1.5540903903263188	0.19314895464436516	-0.15411590918000143	-0.6113077154540785	0.8513635909743563	-0.02485813783878582	1.9195312064687726	2.2481442431031473	0.7863617483425964	1.9180025218439467	0.6156016650311024	-1.1055112006063743	-0.11818944777731713	1.0661312619459888	1.3413352192960286	1.628792950417602	-1.095012298948983	-3.0741530188070736	-0.07379884870315323	0.3573979106308123
-1.880649364524651	2.777625053254037	-0.09627932933962188	1.7568493642757972	0.05957812985054778	0.27651410408167154	2.1266254387220185	-0.4900006521541874	-0.3093169673818511	-0.9265692296735004	1.1778237944791197	0.4526229992792098	1.1344123264276234	0.6605855653648779	2.322087015803278	1.3765413932412984	-0.03054602746390761	0.1978258386646473	0.4050040403404074	-1.026884000550543	2.5910974699920697	0.592346227067901	0.6751938251831959	-0.7312353315929234	0.7258671151454862	-0.21571552601000427	0.6608774395756715	0.1963342680103471	-0.41116043422754844	-0.8834389766560949	-1.5434486151499245	0.1752768777595511	-0.16869651392951107	-0.6017438249521658	0.8324287460950867	0.05692812263476804	1.8900821952149252	2.2204321013960735	0.7867787905224307	1.9845533716689179	0.642881230341486	-1.1228315857792892	-0.11895284287254075	1.0802002761169534	1.288586972702587	1.6040166775531834	-1.0543174984187949	-3.0732687844548496	-0.09175743916413773	0.35618671579234873
-1.8825863471740667	2.9106102884830847	-0.09230265140076949	1.657370771666129	0.06300347254065033	0.2335269657415775	2.1760481191260395	-0.45972588322171387	-0.30932056327028823	-0.9469762338230492	1.1745648781324356	0.4547569146505176	1.1131376789985568	0.6460488095556729	2.390389138810815	1.3458210099841736	0.043265681764368895	0.2003058504453171	0.3439917151690648	-1.020662541985361	2.593772541737644	0.5315761263880439	0.6108906630359743	-0.7264458393063148	0.6964495642678413	-0.21577686234439436	0.6324705012025401	0.1744395532204512	-0.3957295620912694	-0.9210066762330718	-1.5248168170954195	0.15353876767781485	-0.19652530894716086	-0.6100003284023019	0.8138246039547724	0.09540835180551896	1.843966229030459	2.2040315726476054	0.7873657749488484	2.0473602699988738	0.6553013392310574	-1.1449026525915404	-0.12236459855146538	1.092664982474933	1.2246899865330538	1.585689652675334	-1.0152131862611982	-3.0732072238353916	-0.0993318106510833	0.35350478436432176
-1.8514877171357025	2.9935313549735945	-0.082781833632532	1.5823674376574899	0.06195287817232988	0.19727487217498865	2.225500202941997	-0.4393881682591731	-0.3093278612251602	-0.9404558945495914	1.1680006672473924	0.43408733762477	1.0892261422520688	0.6427611261508972	2.456853595714491	1.3210507895710197	0.12881012831418953	0.19345347913994987	0.2902378845214355	-1.003696412197371	2.6194888882953484	0.4822226580362593	0.5488770171407827	-0.7172247995931416	0.6722945540242715	-0.21584263525411415	0.6089893360014063	0.1536835626914085	-0.3762136155046293	-0.9493155751194309	-1.5066443607489246	0.14645720803971737	-0.21907297023857875	-0.6091351773647552	0.7974635524160344	0.10950837387072174	1.8008154516868164	2.1935929237128637	0.7930813038396922	2.1069185115718647	0.650658739079792	-1.1689088625806943	-0.12792883099888236	1.0780229315874195	1.1560071327036145	1.573600299911607	-0.9851317429905226	-3.0727958869690086	-0.0631702951650193	0.34753532408903653
-1.7853222291030195	3.0013185870989005	-0.06644998949751636	1.5617290905333132	0.0742874960422866	0.17045859566531807	2.28208395067145	-0.4269556816458249	-0.30934439041954553	-0.9205254081829963	1.1697992361440352	0.4417557614079607	1.0421340240957155	0.667187198748801	2.5072475470671596	1.29914138594461	0.19197581407530978	0.17899485745735721	0.23766718327297162	-0.9754065495272656	2.6513068443812404	0.4421055251018206	0.5004122470712823	-0.693783106856149	0.6496901519339227	-0.2159100503317985	0.5840398683141802	0.13204107566159526	-0.3568963089018334	-0.9698418299795646	-1.4871692568527215	0.16252743877808248	-0.2453366513932494	-0.6007283995408519	0.797826042168297	0.1038075118212747	1.757119690614715	2.1734611585568033	0.7983661170366086	2.177105883546318	0.6252368307355072	-1.1974455842428315	-0.13398901438241442	1.0491266228434553	1.0942583507333068	1.5806444877405692	-0.9622246046777139	-3.072742720979476	-0.017357564397201965	0.3317897911890087
-1.7447835388171764	3.06689827685276	-0.04300280534102222	1.548719422037606	0.10200951154747717	0.1577072714170054	2.3484982391252416	-0.4278470017049571	-0.309360950516391	-0.8895948693446929	1.1796670448043272	0.49701519242041475	0.9913526653533165	0.722735769615379	2.5359730396161693	1.2963528247360334	0.2430620300760447	0.1524310520803342	0.19105205855251522	-0.9469741196156605	2.655604198689127	0.39801828696341185	0.46472726667407904	-0.662682027644937	0.6309959140872314	-0.2159854256145543	0.5734393529956281	0.11500056819041027	-0.3257435138703383	-0.9881316923628466	-1.465976236505011	0.18708633036703898	-0.26042367536307315	-0.5903594677508994	0.8044820394744928	0.08781231281907124	1.718717034280473	2.148465566561098	0.8067040305945603	2.2743009486414443	0.5814069735922456	-1.2232275726766726	-0.14055312239364576	1.020317451754177	1.0415873146149115	1.5877011874484461	-0.9429363895089338	-3.0732016274154406	-0.005996007166783589	0.3379322792983597
-1.7402681276320695	3.268793474849905	-0.016783225162678096	1.5230961886572647	0.12289708489896749	0.0933616513870849	2.4189345579270483	-0.3932797884548779	-0.309380094793411	-0.8411164330545624	1.1922592894316402	0.6257254564991428	0.9308108087058853	0.7914078382804007	2.5437765221155573	1.3069491892923963	0.2801551092219097	0.1250166986360765	0.15915183447377004	-0.9313551560524145	2.6461696162672523	0.37015572704783983	0.42882166577550096	-0.629574767802209	0.6145695928630428	-0.216043334717184	0.5734887454339982	0.09558911977444827	-0.2812904764423191	-1.006287197703438	-1.4299054520516976	0.2204554354507044	-0.2648677249648478	-0.5767274352734257	0.8310658404223666	0.05351739381118389	1.6936461915780217	2.1314254993667703	0.8124918337741811	2.3678385378757305	0.5385865539294828	-1.2554894449543477	-0.14153231664559932	0.9748564576607084	0.986883417292667	1.5840064296049428	-0.9372020288490555	-3.073557000082315	0.0007231933458303017	0.3266854700840539
-1.7436259474059235	3.3772252922512953	-0.0018375830155039307	1.4387595013674508	0.1424589858529174	0.021857263635250257	2.476825420968983	-0.314720474636319	-0.3093854201488256	-0.7769642043528956	1.210282872774193	0.7981651728085043	0.8747348326896613	0.8807096356872458	2.533279225659611	1.3323167784971435	0.29821439849142267	0.0884020995814764	0.12668912481126898	-0.9252279049155362	2.632723531324129	0.3548895208860989	0.3969366035243554	-0.5937739464905352	0.599552468771627	-0.21609507434900754	0.5791724680238929	0.06721840679887794	-0.22391288528287223	-1.021482732663896	-1.3802623969304995	0.2578665641810135	-0.27063193293581145	-0.5692781198880977	0.8584390326887407	-0.0015492305027279911	1.6730171651616765	2.1165982113761794	0.810163429660071	2.4326618484355067	0.4967316300759374	-1.2911729159766736	-0.15095395130972958	0.9199486449616862	0.9263256955344277	1.5672405118592774	-0.9344169634688996	-3.073215618465317	0.003533040832922542	0.30505699082577376
-1.7297405981938803	3.4059690202789676	-0.012355652378783846	1.3683127167775997	0.14934168231295378	-0.04456158000590106	2.543531070504697	-0.28669105407717094	-0.3093918399240868	-0.7132944406140009	1.2260525891189087	1.0477876445006227	0.8323402246516685	0.9424768907298379	2.503488084723622	1.3620507890941693	0.31422539680969813	0.04916491936453592	0.10604121650756523	-0.9210350463064956	2.6092343238154116	0.38579013177913185	0.3911804140793936	-0.5517217607426032	0.5849988823152146	-0.2161245721312996	0.5832908993396231	0.04114787647378945	-0.1627352248672757	-1.0416865978673404	-1.3641830527574934	0.2920202248209146	-0.26285438757068524	-0.5598269351665106	0.8876354331175478	-0.06537081749692134	1.656694703595178	2.1238082034641343	0.8136628725882824	2.475720838346514	0.47799767237560403	-1.322576305619497	-0.168900086229466	0.8876141159184264	0.8600935898326151	1.5879289036446935	-0.9401415485395181	-3.0730309366069415	-0.013936880499871952	0.303153684651045
-1.734291645261558	3.4143704092686136	-0.039277070836717595	1.2928338981599612	0.14599383723708184	0.006199234710043577	2.604864805780733	-0.24918827121198714	-0.3093915099385822	-0.6431489414502868	1.2384400909976105	1.2507276907610947	0.807828374805257	0.9586225953751069	2.458767143901636	1.3774244236209956	0.32368151199274614	0.004519143629292241	0.0819637086029058	-0.9163937603387289	2.5795263664844983	0.47992348086989295	0.4001132301840113	-0.5000531065201809	0.5719847961977282	-0.2161346417510217	0.5738228179262467	0.020658911066754344	-0.12404533792704904	-1.0691673068520475	-1.3737173929184947	0.3212765811239359	-0.24159145031051854	-0.5448778551418039	0.9217477847805886	-0.1333801912386502	1.6282385970028137	2.154248804350842	0.8182327563340545	2.504117441018246	0.4848790100706755	-1.35823606165191	-0.1915346164703294	0.8689511802182569	0.7832161440492583	1.638069007207364	-0.961921561410656	-3.0729385956777535	-0.009783192910255301	0.30652772741533685
-1.7414636540150918	3.425904888348807	-0.0767976082172985	1.2077356875424305	0.12174935332534162	0.08761576405516268	2.667576937367885	-0.22368055697864248	-0.309388659124521	-0.5743356105659064	1.249088976276224	1.395167324237916	0.7924606800416598	0.9453070898872509	2.3822450117419054	1.3867672379142684	0.3271430972934922	-0.037787103325757083	0.057882728565013294	-0.9065585048238136	2.5474358197773275	0.6314182044215068	0.4059211034527216	-0.44714853944029054	0.5598868911477669	-0.216120869314722	0.5685414191979846	0.019233656070447174	-0.11513590282558524	-1.0794956873329944	-1.376929631322986	0.34352785961981364	-0.22652852169049248	-0.5256813772813993	0.9659652415827974	-0.18700249495844593	1.6092858927994054	2.18896728623853	0.8287555021081403	2.5056958430743466	0.5015253849496208	-1.3780390268288798	-0.1945471388112916	0.8462100804079453	0.7280780658324499	1.6995451233043095	-0.9899110285797054	-3.072149500464693	0.012573419704439754	0.30808497792193285
-1.7538614925159515	3.3739487999943565	-0.1402327678610416	1.1246545467465598	0.1011841595986982	0.17745816865571834	2.7088005209038415	-0.20860524855907067	-0.3093926898729652	-0.5134959610231188	1.2563629997289671	1.446549305011807	0.7822505484262707	0.9241920595296342	2.2781199469826072	1.393515572842647	0.3272921199226476	-0.06773849630335291	0.025687373161457992	-0.9008539310152581	2.5021312585208255	0.859683980839159	0.4219022045960174	-0.4008395551576446	0.5500222976065431	-0.21608730580580487	0.5559975359406535	0.03527601421906497	-0.12966080390511406	-1.0917734912211678	-1.359434188659328	0.3650060959533628	-0.21118987223385477	-0.514137085210909	1.0179007219412517	-0.2396570437345559	1.6107824101617851	2.2093693963242185	0.8227469693438767	2.462611708709711	0.5252831904575247	-1.3920631232638443	-0.1527379306732145	0.8241173334968346	0.6899242929261031	1.7455315333048866	-1.021540925189155	-3.0726867567799685	0.028210831806521463	0.30670075524940266
-1.7698298165414907	3.26764625751877	-0.22720212659547706	1.0558236084487522	0.10002459869746175	0.24426398189463105	2.7346265177220164	-0.1650278899779382	-0.30940333205421144	-0.4574222327073449	1.2650464677384508	1.4582574257831353	0.7764405755806821	0.900222308083549	2.1597917357652743	1.3868857034552171	0.3236289623710063	-0.0851757748722632	0.01200456412327403	-0.9038522394334066	2.4322662822871215	1.0301062573147526	0.44022990561757275	-0.3549629555953175	0.5386222623508472	-0.21605362775340406	0.5493870315980692	0.05209792429817828	-0.16039990957895098	-1.1110431692617866	-1.3352071209545053	0.3770713103826425	-0.19031604569170021	-0.5028128377591492	1.0784152830787264	-0.28426269232707524	1.6163492001588993	2.2437448855258593	0.8167169496288956	2.418833662813913	0.5568633717334058	-1.3936216724009283	-0.08918098101279973	0.7831095001057709	0.6720654312616152	1.7678798760659127	-1.0488167743422288	-3.072574828380952	0.023568475088715905	0.30946920059446253
-1.7802642328671567	3.23526703732795	-0.33285440299323066	0.9904312074441526	0.10049277252610567	0.2781415112088217	2.746458272483049	-0.1365114333568549	-0.3094097028215512	-0.4079008097565531	1.2791912506114511	1.4864232967917637	0.7711475612790866	0.8709312975983841	2.0445689163257876	1.3805675412712772	0.30136244651806865	-0.08019071473658146	0.008874436013669848	-0.9119302123856953	2.324984927991591	1.1897913351455482	0.4595010292726297	-0.3182799427480481	0.5293147684188809	-0.21602024229722896	0.5287742199997358	0.06859765545174605	-0.20460853346163158	-1.128901358650719	-1.319491973530901	0.3621433727969097	-0.18123293256712425	-0.5214758415926795	1.134596325306206	-0.32624669914551097	1.625373653344159	2.28769558721299	0.8042320545824747	2.364049208846012	0.6036930608433004	-1.3886974918953883	-0.019086255507712833	0.7504271516688423	0.662455878566269	1.7756468751397754	-1.0608397715730242	-3.072322989483167	-0.010149694756398079	0.2984819331312563
-1.8465055908433772	3.2905698355518496	-0.43781867282716896	0.9342254540200188	0.09599750035116447	0.26781220557693974	2.747936462192256	-0.10632854814259644	-0.30939762803080717	-0.3641057775734554	1.2975773756718492	1.4995010436775207	0.7621108053356445	0.8276497015866175	1.9511960128456374	1.3783713077674449	0.2780213481153801	-0.06376046282454435	0.016813468651063194	-0.9290389094151852	2.2130223823241564	1.3345759287121615	0.4858528367812517	-0.2995591098023754	0.5233351329273374	-0.21600376958335765	0.5043043079868664	0.08794587877584736	-0.2563611584698731	-1.1391010396995156	-1.2812947723227912	0.31761449947622394	-0.17138977373751324	-0.5528327364560209	1.18487013736449	-0.37657443765609366	1.639723035134633	2.350416801833431	0.7943431738545539	2.3020618334491676	0.6498419689272215	-1.3698270001217985	0.05031946482144974	0.7226937345346851	0.6509703279893367	1.756809365602208	-1.0724101590210848	-3.0719116526167847	-0.016868895269011426	0.3146600356164492
-1.8824679440803636	3.2853084595159556	-0.4230445948601277	0.8994263916696973	0.10111394973030537	0.2161139879958375	2.7414195968919928	-0.06126359390874081	-0.3093577796566324	-0.33318564629983416	1.316345272432006	1.461789792833517	0.7494304935146957	0.776945714435278	1.8893925304271157	1.3706878512285978	0.25527739650311676	-0.0382022931835978	0.04820762931108981	-0.9426386937651199	2.145972456803711	1.5055372941247884	0.5210942619746419	-0.289424729959591	0.5200504240732144	-0.21599797549763178	0.46941977583258315	0.10428889241448372	-0.3276573669320722	-1.1464339664505496	-1.266220995757595	0.2637244145238505	-0.1845977772976864	-0.5923291354356367	1.2255533786203259	-0.45013254038885453	1.639910795952029	2.3993992538627498	0.7724342975593715	2.208692760835326	0.7097608524507992	-1.3445619984680615	0.11743432040181881	0.692820996574857	0.6432344982240797	1.7175783692652424	-1.090914371931218	-3.071743760018261	-0.013814713217823637	0.319591328887337
-1.8833783834028188	3.054268877728044	-0.40318399289771917	0.8813876524660131	0.13310702627568385	0.2462995243518134	2.725229900076873	-0.07011557795446553	-0.30930565944347643	-0.325712271460469	1.3335775985775764	1.386589659787059	0.7279178047095579	0.7105520530166024	1.861083564530911	1.369260383469221	0.2237687489352213	-0.0037262348540565175	0.08742016597866084	-0.9424314374228517	2.1152654916823814	1.595992785306694	0.5769868460572133	-0.2892410060491259	0.5161992166900458	-0.21602403924360009	0.4152811731573105	0.12802587876402338	-0.4089831672741956	-1.1569731265469847	-1.272488399546551	0.21965854411528274	-0.211259573660951	-0.6378150415982684	1.2370480763618086	-0.521373267464362	1.6334791923595364	2.4579235718664165	0.7407381152123873	2.1167095156922486	0.7546638682814089	-1.3234281480571728	0.19200990157096304	0.6590405552567877	0.6371106734840185	1.6722667248945338	-1.1076863504244905	-3.0719340382965874	0.0017005316022097566	0.3140544381972172
-1.875753454077255	2.967783525667353	-0.3695607223862434	0.9140731768251257	0.18003460928603995	0.33186647535812097	2.6974267465590422	-0.14231938311566528	-0.30925675504054356	-0.33535190654870617	1.3421462522832805	1.2852002658790735	0.7000749785703796	0.628178234218441	1.851954619989824	1.3626313542629327	0.1951782337960074	0.03960164342623217	0.15579948983725003	-0.9302183864175486	2.0988268037564644	1.6592420346510388	0.6469312589965823	-0.28864971070510015	0.5154084257569663	-0.21607119373379322	0.3617146247227968	0.15485094002580715	-0.4962310300911869	-1.1641632232886725	-1.2907309031960408	0.195728777264817	-0.23797506346805525	-0.6642611846045673	1.237341727210545	-0.5960151708225764	1.6175951045658565	2.508444727195643	0.7017900869982612	2.04155569283441	0.7705721927318554	-1.3021643395015607	0.2726001962446617	0.6166514377003969	0.6294230805691161	1.6168980322522093	-1.118489354115646	-3.072314594853241	0.0031665389867803055	0.3114590206862239
-1.8735187393766828	2.9312139952765177	-0.28988542630321623	0.9841824920014736	0.24100298736376535	0.42701225806077653	2.6437726478735133	-0.16168695260896027	-0.30921662451651477	-0.36303454180865635	1.3473259044705306	1.2040999515435185	0.6760937125319113	0.5661378455722326	1.8528388112211256	1.3518274649646238	0.15568758916110917	0.1073012359078088	0.23149112628466514	-0.9190912330358272	2.095041477777736	1.6892650781013976	0.718180109935339	-0.2959511523192754	0.5149248086115066	-0.2161175226036284	0.31541684712769025	0.17616546370677688	-0.5782935256777412	-1.1601937504865476	-1.2725444173908147	0.172144412231562	-0.26859399994237443	-0.6885262024144703	1.219355878520928	-0.6774358402255203	1.593085157525541	2.5110564735862746	0.654009945359682	1.9711717329182636	0.7593407838062698	-1.2901873209958883	0.35933473870212496	0.5594993733775435	0.6219150561742088	1.5392897250766269	-1.112821467462735	-3.073114882906203	0.012329085140344209	0.29337761202630186
-1.8499381310161698	2.904519434757562	-0.19250147757423197	1.0483200232317982	0.3100421019777386	0.39411100726923454	2.5853311391171188	-0.20034711430696875	-0.30917148001496286	-0.3967260588776774	1.3504943267846794	1.1272394659734952	0.641655457154721	0.5197093976411602	1.8669215361122098	1.3550856874312889	0.10563005445175219	0.1701465148086016	0.3139542905698568	-0.9103412470949716	2.092374510077659	1.653152723778824	0.7826645511658579	-0.3076730545723146	0.5115890465339892	-0.21614663933037073	0.28660848293726027	0.1821086223416847	-0.6416536349593128	-1.1578206025346447	-1.2405888639160108	0.12985160448467564	-0.2995799527828152	-0.7124638367672372	1.1836276689406653	-0.7636752358043105	1.5815513923993207	2.4682371713843696	0.597552005669984	1.9256181426936838	0.7271650958504096	-1.27523169975714	0.4405792445250653	0.4883333805059884	0.6164923458799807	1.448648294110784	-1.105893507354218	-3.0735458072424136	0.03712904339598874	0.29701119654169283
-1.8267414705517422	2.907275723293659	-0.100055745668489	1.1625990982802816	0.3873290394587643	0.32617748982654887	2.5093251012844195	-0.27632002798330946	-0.3091297699171601	-0.4404712834297955	1.3532645753556722	1.0606993561340232	0.5929379251577201	0.4955150718304268	1.891112249379787	1.362950623096696	0.04270518327379536	0.2399317930249592	0.3940902575555896	-0.9199447523362595	2.0913394024482095	1.566148887797126	0.8447753935057112	-0.3245798778732797	0.5059193617836393	-0.21617360808326982	0.289034998727732	0.16976224163747827	-0.6954677975390156	-1.1633396867941044	-1.2221665847517635	0.08073464369204168	-0.3283301239617574	-0.7427462698581417	1.1217231569085655	-0.8489876811201992	1.5577415704408204	2.4304984483445424	0.5401349666346251	1.9165261166896936	0.6916339041493096	-1.2712874226348063	0.49310566232143077	0.41555235518702593	0.5940903272899642	1.3459103786102324	-1.0980270906767475	-3.074245359736262	0.05630930667744825	0.30090432280818297
-1.8107087720286554	3.0179060442529044	-0.025147738535218733	1.3167628730279635	0.45471682158254706	0.2765278456492738	2.424380426222811	-0.32940146141777127	-0.30909046632525833	-0.48133361256491786	1.3543951851746623	0.9930918768151168	0.5248011860872241	0.5010640068222725	1.9252864054306418	1.3648107841439359	-0.02013791470718257	0.29844991732695014	0.4739562661824518	-0.9433157311498632	2.0987302919419037	1.460604685279608	0.9028849822069935	-0.34369455575345526	0.4977521277114185	-0.21621061016488627	0.3050857451093385	0.14797783445465854	-0.7414572720594645	-1.172690076219529	-1.2476268987967936	0.04252086692935737	-0.3546329913254415	-0.74946997469585	1.0489422937447768	-0.9350041840785208	1.5344234272329582	2.4205909616944434	0.5014506419065767	1.9200270494794363	0.6550681103604072	-1.2572538402038764	0.489473242127092	0.36295960107319475	0.5671012087719121	1.2610819415643897	-1.0986673917732732	-3.0746986697522756	0.062295503497776586	0.3032401985680771
-1.8198533993141761	3.0760254588208316	0.0566455042277245	1.4692149031832473	0.5113506605859198	0.25459225113189005	2.3460666660592833	-0.35815098680557117	-0.30905050259612954	-0.5195241711665994	1.3448610732593453	0.9712898668925926	0.4883704362288456	0.5207118890755823	1.961904459446372	1.3615618036698272	-0.07387637261333294	0.32399904598271756	0.5442938731844873	-0.9648170065363976	2.13233703188851	1.3563623866728118	0.9488349871209625	-0.3622052676750902	0.4866432453573399	-0.21623727271243287	0.32063628079690626	0.12527397301041746	-0.7824384280307288	-1.1795123834456238	-1.3054519050218218	0.007007803423148695	-0.3839652361205676	-0.7518271355872306	0.9723628941857487	-1.003946404713322	1.5271405351887135	2.3919260625261267	0.47131910024365464	1.911731597105641	0.6138118933846031	-1.231813347624783	0.4652746133562219	0.3524107653452685	0.5308130733619794	1.196699941589511	-1.1155038891556615	-3.0746846787023983	0.09919002267612556	0.28870586050651315
-1.8718162638254756	3.0356780230809144	0.17026355243666402	1.6330358237649443	0.5640946898027284	0.25704836739204184	2.2629111440634295	-0.3940823896794223	-0.30900245353102174	-0.5575630766829108	1.3279550912186058	0.9449087101292843	0.46545995563964004	0.5454959043271959	1.9896088430920689	1.3574188704611827	-0.09676706706379172	0.32164769437575047	0.6105352310048193	-0.9803084760466726	2.166958250985118	1.264852658779434	0.988019039525985	-0.3838281992869322	0.47022440054661907	-0.21624720964316885	0.340130129155074	0.090803921970896	-0.8269881944943591	-1.1714817504794421	-1.3974158530777772	-0.028414797702361938	-0.40538024922167165	-0.731277114974535	0.9112047358676708	-1.0577472583946999	1.5361912430645412	2.3589749457290443	0.43342100257594973	1.9046695311808257	0.5612573203742028	-1.2014230623510436	0.43447010823172993	0.3410244575397619	0.5010441019905513	1.1444869950470458	-1.1385713471323329	-3.075062437049076	0.11714861313711004	0.30946920059446137
-1.8991915189074853	3.001807420359619	0.29148450268275045	1.789550932233571	0.5948176949332996	0.30820927560647904	2.1792129954654618	-0.38539143773985146	-0.30896149225011355	-0.5927369283216816	1.2970683467388369	0.9226726695619589	0.46520909048573333	0.5798662499782589	2.0094223148815518	1.3478769332373788	-0.11682764310027212	0.3032896262393677	0.6583386933242907	-0.9910236289419453	2.205115780844259	1.1999547714454182	1.018997706360643	-0.40333249856343895	0.4509839572931519	-0.21623627244161464	0.3589252990213887	0.04649833350287112	-0.8674615230286651	-1.1485556152334526	-1.4965603611626972	-0.06702660894011761	-0.42018288136395326	-0.7080693847229241	0.8523552771079961	-1.1004683439845264	1.559218197886103	2.3037805150524213	0.39416043689684244	1.8888485921759919	0.5130817488961756	-1.1690406230646508	0.3968893847773144	0.32749865828940017	0.4752048877438506	1.114351634205893	-1.1540842297289253	-3.0753730383563447	0.10664222688102445	0.29207990327080463
-1.9052507684891293	3.078130009235189	0.31221506309514574	1.9942606798432458	0.6011642215209784	0.4039832585286491	2.097998098657463	-0.3723530595920318	-0.30893127906775014	-0.630461376705092	1.2644469447729032	0.8986074410210042	0.4683340848470177	0.6190488065185821	2.0086247282018235	1.3322974543308894	-0.14796181519786894	0.2834627457415787	0.6777444459638671	-0.9987385892705035	2.2495274236332223	1.1189964917974013	1.0445218012889324	-0.42633916686875556	0.42997758517859114	-0.21621475754627198	0.37634735910101536	0.00239910097296184	-0.8828448942992424	-1.1259358427363244	-1.5383977915656615	-0.10084884831255218	-0.431045790414463	-0.6867121760454207	0.802405225210672	-1.1165755789599814	1.6012328631651642	2.24570399305554	0.3620091218664794	1.8783151947362096	0.4550196226847071	-1.1438996982381386	0.36057815349559486	0.3102999154908972	0.4496566998680815	1.0974532156625212	-1.1698160855249407	-3.075146383348338	0.1156826057525406	0.2898305414279438
-1.8399520370841373	3.220114867732851	0.3148747533018597	2.285462789218339	0.5977351504908217	0.4853762887333183	2.0279627354729817	-0.38831962698944156	-0.30891255641457416	-0.6535014947192612	1.2344871985389194	0.8830408125250223	0.4645679015939591	0.6589277665159604	1.985311607723523	1.3061039670640662	-0.18537318484995122	0.26250435117560417	0.6697455190282036	-1.0037171378315977	2.28130927988008	1.1040464740933689	1.0582110719791349	-0.44097214280657876	0.41063311297201494	-0.2161635055748247	0.4029303694317899	-0.0487446847442163	-0.8760868165880215	-1.100356808181143	-1.5686053652433465	-0.14072384333896398	-0.4433249949448575	-0.6619587665207736	0.7685833880096774	-1.118355181945628	1.6658281535261295	2.170567157768278	0.3351709437407967	1.8645921767897171	0.40965161426357966	-1.1164827983996943	0.30632967627905777	0.3116734675604181	0.42212116951495116	1.083203186529019	-1.1814656552460066	-3.0747770196315867	0.10383237939393275	0.2899170553449771
-1.7102052372774583	3.3148097465743604	0.3316367964081711	2.5393534058434586	0.5932619281668321	0.5156397610093539	1.9801073460264622	-0.3288906734583069	-0.30890984094530993	-0.6752347199683253	1.2127375234067181	0.8261556196665774	0.4566508217527777	0.6953118182524485	1.9457638454488535	1.2853380499712126	-0.21711433588663046	0.23213707287976942	0.6136514705814914	-1.0076663132260926	2.3051734836759072	1.1168698561131787	1.0544312102422932	-0.45999812638515036	0.39256155356128436	-0.21609531704510174	0.4238170845519937	-0.10413708229118371	-0.8680721250659602	-1.0731327180098384	-1.5970930349628705	-0.20516759857768102	-0.44596385262226124	-0.6527340667482218	0.7487831024085401	-1.1242742193114066	1.752475792770903	2.10150772413692	0.3135921851430009	1.8461784100201828	0.39630177723696935	-1.0951715598642562	0.23767233591692002	0.32694743097004564	0.409677992385393	1.0725734695594782	-1.205900718160143	-3.0746259162929155	0.09845701898384165	0.2851587899081551
-1.6285634303076335	3.446194811422566	0.3368478297070061	2.7070365258475055	0.587636416972628	0.5906879147013158	1.954155716448192	-0.32874722752933155	-0.30891136323527985	-0.6948403416373373	1.2049284539866087	0.7805000432063505	0.43641650330061454	0.727197985670481	1.9067835491883023	1.2676522369430294	-0.31640433751398767	0.17635349886426016	0.5805438121709492	-1.0132867283986964	2.3191205459770563	1.1310322921235976	1.0340816688917047	-0.4760401802454778	0.3783200539641992	-0.21603011458461277	0.4259292848255649	-0.16040567199416306	-0.853299355832678	-1.0501882381185808	-1.6236722752575834	-0.2678555612455774	-0.44731394258514323	-0.6484007978417997	0.7373415531316786	-1.1134444683391118	1.8363380480254097	2.0526003017576735	0.28839287534931346	1.8292569022711667	0.3912688557763057	-1.0787133568646188	0.17550486158482032	0.34997541475116883	0.3919106113462506	1.0891380711734064	-1.247781297667562	-3.074276140045991	0.08599595621499495	0.29277201460706986
-1.5192428884816478	3.606749854875788	0.3541032729424869	2.880117375626374	0.5793021626185497	0.7136961417467973	1.9457374305093231	-0.3439175740796669	-0.308927641091289	-0.7122611181205446	1.2074006378379378	0.7665459991553785	0.41424178696471986	0.759126509151246	1.8667103859674214	1.2522844836841938	-0.32380812942055215	0.1145792289769928	0.5703730658980062	-1.0148518278075833	2.3324509640889883	1.1653713492995448	1.0143716184349616	-0.49412061921587974	0.3675986634395659	-0.2159615030378658	0.40316296291429604	-0.208473980734954	-0.8378019824844163	-1.025825015998891	-1.6280287144739223	-0.30981036864276473	-0.44635788246012825	-0.6627026246709224	0.7343729163496089	-1.0895819853625885	1.9100230304997132	2.019197816113327	0.2657114455078808	1.7868098937712493	0.3982930970814924	-1.0601302907687749	0.12181502985925456	0.3972604619795299	0.37356622382129273	1.1033585722726698	-1.2844016325942085	-3.0741586152270246	0.06718219477967768	0.2974437661268586
-1.3833483241591966	3.8011764900307634	0.38842971002368126	2.9794990014309475	0.563488638108758	0.8382217139378751	1.9737927405598277	-0.3213561946032274	-0.3089535026991634	-0.709177505384676	1.2211398943276384	0.7547843451925662	0.40692502022346194	0.7924617966926512	1.8255369325389315	1.2319134517278365	-0.30440880719210706	0.037454061715994406	0.5520705835932349	-1.0076556363842182	2.345370286074776	1.2146909698007653	0.9951035803813225	-0.5144970791248247	0.3564556031953488	-0.21590164215963728	0.34909171356407354	-0.249919044086771	-0.8157088980204236	-1.0177090795356019	-1.6328239588550635	-0.34056428853897797	-0.43497103712012636	-0.6875054100612361	0.7466936256479475	-1.0666181488241453	1.9727104800127329	1.994935847362779	0.24470013774494145	1.7166538747574944	0.4030493106794184	-1.0416601080249168	0.08120806055960914	0.4447933335726512	0.36360006509259973	1.1323972669269513	-1.3179729612306814	-3.073999117258427	0.06046299426706543	0.30038523930598504
-1.2369572681027308	3.8029487430112745	0.47511344661121957	3.012506893669915	0.5518110566883568	0.9228556491643957	2.03405458781888	-0.3028175419011809	-0.3089991493963116	-0.6926562398490099	1.2474165334374276	0.7426520768271723	0.41096931915832735	0.8163546869081945	1.7825777757375234	1.2128127736573986	-0.27090653084232186	-0.045972672214843927	0.5413269353368368	-0.991612739393605	2.3585695659959307	1.2836448203011577	0.9703616854124532	-0.5318874975464394	0.34056801096446826	-0.21586435768864018	0.2903362649676999	-0.2952920604354658	-0.789339871991159	-0.9924773290200948	-1.6171941111558699	-0.37771883306221643	-0.415949134140964	-0.7265606464150058	0.7698113471897198	-1.0283643502519655	2.0168597311946455	1.964214183025004	0.2213594491883141	1.645181208780316	0.4209584656022759	-1.0358110429127692	0.07332706838977113	0.475450615101766	0.35493870430254576	1.1699051523235453	-1.343192026403465	-3.0735597982922904	0.06486101642077653	0.297962849629058
-1.1148181544526292	3.7918157899969787	0.5735079298365359	3.0641993721172036	0.5455073529737956	0.9958549036788641	2.0997168617370647	-0.31711292072742064	-0.3090409267334725	-0.6701491378260696	1.2942177847139689	0.7468540205648846	0.3902557120095632	0.8419146807370081	1.7433318921854812	1.194658139552269	-0.25706211029720427	-0.11549451003229012	0.521182486351927	-0.974028608875942	2.3472924183204946	1.3503052725364995	0.9499049194125952	-0.5511985699515948	0.326273322025855	-0.2158319770396589	0.2453280790362192	-0.3378283821467253	-0.7467549140633787	-0.9520321382378736	-1.5580041785832477	-0.41446054017536005	-0.39097881465851003	-0.7590113240416975	0.8047231585041269	-0.9759775084856248	2.040329833369129	1.9247938430660827	0.19488459586567214	1.58672434527475	0.4566769138551683	-1.0321428082730228	0.08287066355514515	0.4766673370641252	0.34684736166245345	1.2073764780099505	-1.3425048024784911	-3.0738648031796085	0.053377291908310386	0.3105938815158932
-1.0003373069214638	3.826319340211314	0.679892905386337	3.100773398923666	0.5537727567910499	1.054892584775359	2.1786365103889955	-0.2769561320710525	-0.3090769550705197	-0.646309124126318	1.358931764143207	0.7627500840853833	0.36913575140063704	0.863118881753009	1.7277010078343664	1.162979109612714	-0.26162237879499173	-0.17695338862888624	0.49536543969750413	-0.950944648693904	2.328840980185569	1.3891138971015697	0.9222054754847357	-0.5624442682757846	0.316855604398192	-0.21581963809804652	0.21199446944675637	-0.3785347813694746	-0.6903143854364143	-0.9210992288238737	-1.4271985510587313	-0.436658363628098	-0.3611894585664965	-0.7992891497649041	0.8417013702153617	-0.9345065084920773	2.0414906089309115	1.8606947029673198	0.1762573629527925	1.5471229394702002	0.5095449520198729	-1.0292266233933984	0.09965959776473172	0.4712374790299957	0.33200886742042157	1.253200483822215	-1.3215850414622279	-3.0738284264499285	0.04482558216498426	0.3002122114719189
-0.8508068445649659	3.8335972474008146	0.7894309474105221	3.1316790080880117	0.5733892667299844	1.1177236830314563	2.253481558956417	-0.23984501380769233	-0.30908070799951337	-0.6216781355107122	1.4380382538595113	0.7428958587453148	0.3244312603800278	0.8703843519187512	1.735977928549022	1.1321402608146403	-0.24881699542567032	-0.2292081965829488	0.46027953337742566	-0.9215607237564306	2.2982577859409288	1.4056366015208366	0.887259496627103	-0.5688360653562488	0.30933881829766957	-0.21581408670841484	0.18420628361975191	-0.41442410119979717	-0.6354543401591666	-0.8977098868018107	-1.2879211764234744	-0.4388459084704321	-0.3391624736054805	-0.8429148738579718	0.909430737080813	-0.8937725872699209	2.0271993056983604	1.8117872805880726	0.16790284584201381	1.5320606578559615	0.5683567213441034	-1.0289502014709722	0.12863523959413398	0.49221677733340574	0.32501166811931953	1.3028927872385299	-1.293425479040056	-3.0737136998409373	0.048857102472551504	0.3152656330356815
-0.7092921566977115	3.7789639889468964	0.8828752830629357	3.090827400641787	0.5945290334101527	1.1414457612602544	2.326123133653514	-0.2202513126375174	-0.3090829756438046	-0.5891344241466527	1.5260753734116619	0.7045290322025226	0.27419010327894855	0.8709096834061887	1.7644724756271692	1.0910335582865225	-0.21279333189019925	-0.2763038706636119	0.4329312759672231	-0.8903447783632096	2.250801968970552	1.4210646169194205	0.8362575907917918	-0.5705043629340357	0.3033920790253844	-0.2158144757026219	0.16386827358762285	-0.4526754162970059	-0.5901316050627513	-0.8583756857533063	-1.2257865958352032	-0.43885988902017636	-0.31607788621315713	-0.8791932544621966	0.9954403051846905	-0.8688156897336363	2.01162470501471	1.7667063703625427	0.17237017823208892	1.52962381883137	0.6312914583866455	-1.0266901629322613	0.17212296563890878	0.5129427061485756	0.32760668854977754	1.3573994114236334	-1.2555910159273247	-3.0737360855207405	0.049590106164835966	0.31699591137634364
-0.6315611004538882	3.765256719800752	0.9413222201346898	2.960702222224997	0.6119542105001821	1.151383486945452	2.3902546481259987	-0.1670258146078295	-0.3090535848881986	-0.5567966338838074	1.6135949802152498	0.6786947375799123	0.221298431596498	0.8669028192566186	1.8065408427552505	1.0304643116703311	-0.18458826866656206	-0.3272367474924089	0.41863910754663697	-0.8624939223089999	2.2029571578162965	1.4231474980651093	0.789370334447157	-0.542812734911858	0.2985153213262475	-0.2158296952427357	0.15167552566488623	-0.4864878591204397	-0.55183122522128	-0.8093072564407009	-1.1838725110541073	-0.44537893712738785	-0.29186172866814225	-0.9168412786444732	1.0844014151684043	-0.8679547817286515	1.9701216084033846	1.728073246255973	0.17621829576966994	1.532760223563203	0.6908660957372817	-1.019851993020821	0.22659366747841717	0.5210016772344059	0.3418879673991897	1.4140170398192207	-1.2209492602668892	-3.0737332873107652	0.03199801754999371	0.318985731468105
-0.6338337501262294	3.7075269635332275	0.9589988188332228	2.8456483031563797	0.6150718335242485	1.16970188136035	2.4406592242862253	-0.14148763389754765	-0.3090207464314425	-0.5251702750067446	1.702542695969789	0.7663713985923846	0.17204069795817745	0.8557758718843239	1.8481036042631946	0.9585448059595254	-0.1723783684564248	-0.3773821545121054	0.4239575476263776	-0.8301663292617942	2.15187220192587	1.4217820262399132	0.7469934559750351	-0.48215111203752975	0.28963868242183965	-0.21586448924353235	0.1387876914276325	-0.505017969934084	-0.5041222193624233	-0.749820440429394	-1.115794870225916	-0.4488156852086339	-0.27763517548581457	-0.9403667318577635	1.1582512120752342	-0.8585378633453591	1.9014003536398136	1.7070851903316206	0.17287805161268327	1.5368500775949214	0.7437178116081791	-1.0064957107018073	0.28142228701680083	0.5229498923869123	0.3459465399593265	1.4685921039819876	-1.1890055672421955	-3.0737892515102727	0.028332999088569233	0.3346447504510996
-0.6095415736588983	3.6428654432364596	0.9860125812935369	2.7862848511013576	0.6134024289958617	1.131008982895917	2.482993900388414	-0.10654772964079082	-0.308967299977499	-0.48050695457015263	1.7822113798632198	0.8487556859359937	0.12824268773331396	0.8329811377117086	1.8904581788140944	0.888249118340861	-0.0713659363463081	-0.4258539360830689	0.39432202244889625	-0.7804442766525772	2.108864032470788	1.4277920836083686	0.6937012624873398	-0.4152275658815143	0.27912855398062486	-0.21591129443280482	0.12502965223073154	-0.5186364462126019	-0.45075283761611074	-0.6810437561830638	-1.0502596842132412	-0.4572212851460389	-0.26754689441258767	-0.9473426829657242	1.2187002386786174	-0.8592183344671073	1.8335136797976328	1.6875393710142241	0.17004470415671313	1.5414510247978577	0.8016604123610565	-0.9927094281856904	0.33587539229432706	0.5156155830209724	0.36431082493884864	1.4963892448915657	-1.1695120646989567	-3.074390866654982	0.057530979497924864	0.34078723856045057
-0.6154870183252353	3.5646519237254326	0.984709743430497	2.7259472788923174	0.604495074952242	1.0494830913310793	2.5049573580930207	-0.046439373237662916	-0.30892572731533463	-0.4409998390361606	1.852829529327695	0.8999935388866586	0.08158569638864087	0.8026930635713276	1.9246075907073572	0.8345556621322109	0.010474189661736428	-0.46530017169576626	0.3349363916972426	-0.7227378304698531	2.059665108987046	1.4345046902653618	0.6255002143490447	-0.34756754025682396	0.267583049080027	-0.21599070028527484	0.12431480894086644	-0.5245474676678383	-0.38626220773083453	-0.5943241439151372	-1.0118401960767744	-0.46972071900266926	-0.2706272305907297	-0.9436330527104368	1.293457558111239	-0.852853511860391	1.7646197805536594	1.6865425485203989	0.1747581598004609	1.5594889551573208	0.8550781391132807	-0.9804474503612228	0.4207374428674563	0.48549738499079087	0.3970307924844894	1.5227301282142647	-1.1595399860948958	-3.0739543458988208	0.04103839642151093	0.337586223630225
-0.6678154380190356	3.4142942577733577	0.9625328659596322	2.6936624081936267	0.5956196416282624	0.9629384935527252	2.511142766749628	0.013766844124608647	-0.3088695257623725	-0.41476682885695865	1.9106897169677766	0.9211539740989363	0.03486025812977086	0.7533447612013147	1.9528546962095803	0.7852773578220452	0.04895163005716721	-0.4911593365971375	0.2833595885867425	-0.6632426992484013	2.004844188122285	1.424272732707033	0.5592616087124894	-0.3155589282809867	0.25896488046979155	-0.21607814232710748	0.12968870623553064	-0.5388307490611981	-0.3071171289504788	-0.4962678905494383	-0.9691445689153889	-0.48654343227138613	-0.29609909186109923	-0.9268463317722315	1.3615102130848737	-0.8462115476356317	1.7054695538971743	1.6736362577610386	0.18704088217422216	1.5771588097405491	0.9188461279694791	-0.9669954543429199	0.5202040049583285	0.4495744176438084	0.43334000320266197	1.534885543698661	-1.1361509112315726	-3.07355420187234	0.015016765345389755	0.3138814103631506
-0.7077092337848063	3.3465342617020672	0.9330941388614452	2.6912751905218526	0.5767803275493695	0.8832623991597661	2.4930792706828746	0.07009854410981718	-0.3087810003708226	-0.40181164101993316	1.946736883652882	0.9264356411295026	-0.0025975160360068306	0.7007684809977922	1.9892855194328614	0.7278168654474492	0.09068782477616584	-0.5077242296423035	0.22752768619912636	-0.6032482686569391	1.945818741107154	1.405521849051851	0.5000975157266636	-0.2832018744059914	0.25346525208406184	-0.21615046349499542	0.13967316314095785	-0.5546703160907095	-0.23620956393493145	-0.42771734933485545	-0.9239687888111396	-0.51006143081262	-0.3349187013829769	-0.9014918247525145	1.4220209999265014	-0.8486291660057945	1.6567838104237729	1.6606882838627488	0.20250171989501098	1.591907340015407	0.9887085014718267	-0.9547970326914195	0.6071500689752891	0.4144679971501972	0.4661720244198689	1.5278273425653144	-1.1139769421132595	-3.073691314161134	0.017093609140196996	0.31993738455546905
-0.7120177269420823	3.2812210032835596	0.9070119293347039	2.6750089867068683	0.5444070212133958	0.8000116989196199	2.4825635413591516	0.11515258660676608	-0.30869605835765496	-0.40115076066260735	1.9500902531460251	0.9292267793747216	-0.046135203570810156	0.6319026600000421	2.00758464877769	0.6577457582479026	0.15373415159745477	-0.5105352805726084	0.17555679596667376	-0.5469115984817522	1.8858421738431832	1.3911067924981977	0.4407922564759722	-0.2571246938499126	0.2499092348657832	-0.21621655395100672	0.14591367321793333	-0.5702426293117109	-0.1872966270435582	-0.38274140774767884	-0.898707225431464	-0.5453193904052603	-0.38083284898436787	-0.8766879659738169	1.446602935620626	-0.8733348670967892	1.6187367858072252	1.6677255886608535	0.20808637372239383	1.5988475639889925	1.0625959269227203	-0.9524282846389471	0.6865386817326725	0.37129010710617344	0.48248618416968014	1.5137838845526932	-1.1098281820313425	-3.0732743808748006	0.0115960814480592	0.31690939745931
-0.6742770282103507	3.222869178308032	0.84992551927752	2.653211490024648	0.4904298248623884	0.7188203226142832	2.4786341763093622	0.1308737337271902	-0.3086214527729926	-0.40859737319278955	1.932050833347779	0.9170978053595729	-0.09846687690490755	0.5541279729874541	2.0133285925601374	0.5897964445030529	0.217343391375187	-0.512921405199495	0.12685491917314776	-0.5070109842979661	1.8289009399837206	1.3817771691024678	0.3853185427858711	-0.23319254274274148	0.24733734863286125	-0.2162669916430351	0.14903796945592407	-0.5763092113972192	-0.15269699646631446	-0.34676025996943716	-0.9204385801084382	-0.5878838320098243	-0.4395076103638765	-0.8392986283920971	1.4481698531473008	-0.8947349173138489	1.588987039006871	1.7023654680579892	0.2138438998350944	1.5938042606573886	1.1300721610011997	-0.9598763092309903	0.7531244350890793	0.3303655724381555	0.5032254692706021	1.4928746581044332	-1.1335594025187634	-3.0728070798089098	0.029676839191091466	0.3106803954329257
-0.6878669444604355	3.1680717490981065	0.7645664140557366	2.6327665422582895	0.43650592138054023	0.6096092618766036	2.4780443260456524	0.11498168987160529	-0.30858892706760954	-0.40908652873285734	1.8936536497552676	0.8985555550046426	-0.15321503087487878	0.4730167719421621	2.0159993119696096	0.5231924288019433	0.2524279658830918	-0.5159031916576056	0.08041340111434436	-0.4811485330304882	1.7714896714854043	1.382428533836494	0.32997982415780003	-0.19813717591835725	0.24514035113239596	-0.21629155044640055	0.154881543937271	-0.5771164747509557	-0.12300204618581509	-0.33351992706912587	-0.9798942417053123	-0.637525392371979	-0.5052748254500783	-0.7957931237980433	1.4181856774365253	-0.9159733998642201	1.5554741198917603	1.733814800906788	0.2079828456871188	1.565632051169723	1.1819557463619108	-0.9799747631822765	0.807807112007724	0.2597094871850697	0.5145149406947055	1.4610419357697155	-1.1748876612329957	-3.073047725866794	0.037006876113943134	0.30332671248511117
-0.7202047835765862	3.0958395833963066	0.6555044884813779	2.609966431962336	0.384321536042225	0.5113655887915263	2.4734449196086876	0.10623746631762769	-0.30857644054558786	-0.401067500145149	1.839619097340624	0.9240340598007748	-0.20837290454669372	0.3889932959638921	2.021352298062098	0.4836458586354424	0.2560331163983402	-0.5273432370270127	0.01982988439728475	-0.47451633007790156	1.7092763876641315	1.383037795146648	0.27856753333391765	-0.15416328030234158	0.24172106683585262	-0.21630059030886306	0.15755861409692912	-0.565050167751545	-0.10687420680187402	-0.3538393563648782	-0.9891546843743138	-0.6910929378179003	-0.56965143036578	-0.7484019532537173	1.3697549763063814	-0.9193332997357292	1.5168049386684181	1.7702970750446017	0.1980187606316868	1.5286160450946304	1.223549878517011	-1.0065637252928776	0.8483227424521319	0.20624669710368324	0.5086849589321911	1.4247247057944	-1.217562018588321	-3.073330345074308	0.018193114678626412	0.2855913594933212
-0.7834745687642375	3.023902133870954	0.5795026065884732	2.5800269291664626	0.3355739475303952	0.4576492033487686	2.4671044747800477	0.09856172911649373	-0.30859427830921465	-0.3994550710168706	1.778320136464194	0.9927920909428064	-0.2642597266339	0.3094262205630035	2.019514631958236	0.47887270555257244	0.28439512430466135	-0.5384535646215418	-0.04271191546322116	-0.47347376787133966	1.6481925130926425	1.3796199877970043	0.2184399613053746	-0.15112180487650909	0.23792668019503932	-0.21629193944060762	0.1472032648815593	-0.5517676723016046	-0.10462784768022733	-0.40073027807736616	-0.9973953453786333	-0.7430432626125243	-0.6295628084518572	-0.6959583435856537	1.3033445929418075	-0.9089729205250562	1.478229637853774	1.7762792009543797	0.18531801939851317	1.495815171854613	1.2479234971806545	-1.0387110067392933	0.8742522742761286	0.174429948535526	0.48783281260116274	1.3947691406532514	-1.2449453992232542	-3.0735234215626104	0.03847288349851369	0.2960595434543292
-0.8307380949545802	2.9545647139693534	0.5251589168018144	2.5541842516252826	0.28754357731966673	0.44878110120068715	2.4580990116149177	0.0891870593477922	-0.30860096637703843	-0.3978337211188644	1.7035222938719854	0.9948675315972626	-0.3157238513602741	0.2425676989327227	2.0183887727877816	0.48709891910881664	0.3204371670043188	-0.5436636757421434	-0.09717058915716174	-0.48419457321231063	1.6049021755079664	1.3691576997433734	0.1639158414516107	-0.16347776579756162	0.2362649938988682	-0.21627269840353086	0.13295219934529162	-0.5412515234852939	-0.11607901092279319	-0.4578967116486975	-1.0281412503089462	-0.7965787350325616	-0.6831122638171468	-0.6365398561980135	1.225091659972284	-0.903584579874679	1.4436530059723147	1.747901319971263	0.18212720721697073	1.4695166011074208	1.2533634478105196	-1.069812741710423	0.9044730089216643	0.15023419831076712	0.45544469252582453	1.3581975441796004	-1.2714225827337915	-3.0735933768119956	0.06632702380534654	0.29078219451530934
-0.8786028329702316	2.8755491313069905	0.4470637292039611	2.5374479057249966	0.23400074437106025	0.4494173371706327	2.448820007617523	0.06690211635692303	-0.30861573349082067	-0.3982752992203847	1.6242970307379783	0.960813833112957	-0.3584934587216211	0.18250630766240958	1.9955614626035458	0.497677891915551	0.33270922012552906	-0.539429851928806	-0.14490547684528027	-0.5185702357508407	1.5660167550168704	1.3549028013119016	0.11801289195926365	-0.17205260417047802	0.2356717938931519	-0.21625281546930766	0.12099743317106537	-0.5276293391223993	-0.1446045762549229	-0.5265709321747635	-1.071453017300969	-0.8551166372997023	-0.7335553366815373	-0.5781507482706802	1.153803270336515	-0.8917146633401971	1.4143479977182494	1.7317389805881054	0.18082138662109615	1.4352057302552592	1.2496363098544612	-1.0923887480879024	0.9320080002667185	0.1713543305634848	0.40322036430763875	1.3094921777720754	-1.2796722025102516	-3.073419887793521	0.0728018897538649	0.2865430125806864
-0.9242374544637064	2.7933421087070656	0.3748255852299495	2.5324286047120195	0.19000770678043372	0.49672700339973	2.440157584258327	0.03836419402389209	-0.30862433306004333	-0.39497833140852906	1.4884148112439894	0.9332343564479689	-0.39014606094363735	0.13550737105939833	1.9588205126051066	0.5064241775983722	0.2707548005048301	-0.5216012377937199	-0.19055274442702114	-0.5596390220455938	1.5404507016665738	1.3313025938954137	0.07782601909344651	-0.18893936566512795	0.23791493154530424	-0.21621292825281416	0.09528013757826811	-0.5217775474713038	-0.1874425842490785	-0.614829204702698	-1.0857528277012545	-0.9127540030146999	-0.768307200933047	-0.5062466071997349	1.0714113488545098	-0.8740919944107622	1.39377545866646	1.7041364059890742	0.17763936455575627	1.3885931461106207	1.24002967603372	-1.1051107967166824	0.9262746049940602	0.2082481698157667	0.3307439943881397	1.256502931702349	-1.2813506711861824	-3.0736549374314537	0.09833485170179444	0.2920799032708062
-0.9324819883281634	2.7178643069386124	0.31711312896885924	2.536431935802022	0.15411064764897064	0.5752611525016926	2.438324771580908	0.0179386092567524	-0.30864240702750434	-0.3942334471362677	1.373850780023319	0.9637507463565246	-0.4125612551733919	0.10970051020134038	1.9191069644745682	0.5259701516737948	0.23866273770595908	-0.49785835888465896	-0.22998142138835026	-0.5977107560212425	1.5332543092648188	1.3101873140447295	0.04187953397608221	-0.18253964945059203	0.2405372301661804	-0.21617504384614494	0.059576588991375655	-0.5051381157690182	-0.24402129721263024	-0.6936517340979277	-1.076683828687852	-0.9705772278027679	-0.7985371184017582	-0.4280679743298076	0.9954188257201828	-0.8336340354806145	1.3700603127133413	1.7022892474610898	0.17638335461836302	1.343894112537613	1.2166791567390143	-1.113739163786677	0.8968012707131301	0.2593342346640304	0.25706097443743975	1.2150819811989482	-1.2863518626515658	-3.0737444801506664	0.11336142739363837	0.30747938050270124
-0.9904627188155406	2.6489514563475773	0.2519680542836247	2.5388627840839852	0.13387647669587677	0.6367485429762387	2.4445351285870385	-0.015201003260317689	-0.3086698311674833	-0.3984782467316895	1.3032586475931973	1.020344389218272	-0.4325155343770727	0.08442925484135985	1.858664410723628	0.5541427696374917	0.18555728708587363	-0.47331375322833047	-0.2771199701936906	-0.6304377885644563	1.5489356373024266	1.276635013005065	0.00495877021103818	-0.1741765159285277	0.24686075931606122	-0.21614818056397836	0.010040463527860088	-0.4820691025149871	-0.29994449822949615	-0.7621627975641644	-1.086048030895384	-1.0113799556625018	-0.8306662246715251	-0.35011668511962274	0.9181101790443673	-0.7849243322889896	1.3382300805846383	1.7085762557584658	0.17818630511947336	1.3000808998839173	1.1745986125171288	-1.118656134935283	0.8656644263973863	0.2998203389645906	0.19293527193213106	1.1909583279387188	-1.2910187289642594	-3.073724892680839	0.09992302636841113	0.3053165325768733
-1.0759336588448332	2.59105485907681	0.17892172132754067	2.5364657717854344	0.1389379242196375	0.7169956100146958	2.4459500564099557	-0.05679566303301311	-0.3086941907814209	-0.395775253504202	1.2464069028281832	0.9944837397937002	-0.4442012820782682	0.07946525998358916	1.8021372075090578	0.5977691754089121	0.12784292655933474	-0.4477345806833524	-0.32253026468227497	-0.6557720501839107	1.5815581040867945	1.2607273487972679	0.0004352785324995584	-0.15101463259540435	0.2511819340498155	-0.2161252083579765	-0.047523280237293686	-0.45695871919661324	-0.3552899159890065	-0.8278680269145916	-1.1005971333937654	-1.0263446949894732	-0.8603684539796681	-0.2655285281919995	0.8605610981018156	-0.7331601746687202	1.301879268098125	1.6986949699385512	0.19081574874344814	1.260558209079707	1.1213469747435467	-1.130446374180401	0.8267061823923323	0.3583009173765769	0.13615120229352146	1.1679113218590973	-1.296582016812089	-3.0740215029382303	0.09931218995817336	0.3072198387516021
-1.1492677069972528	2.54189768431619	0.11502325090527458	2.5391138826977264	0.16683942845810132	0.7890992041297598	2.4519029108085144	-0.08582406815814973	-0.3087134702632653	-0.3931807963084014	1.1950108170496523	0.9869717976471553	-0.4479977615064631	0.09124949203280434	1.741621246090594	0.6447509285869526	0.06937729128983028	-0.41226714355590177	-0.36356653933051114	-0.6654804396953771	1.6275131991773215	1.2580153929654856	0.0220607160693607	-0.12089341424000646	0.24995494779384342	-0.21611422352447857	-0.11261083943271104	-0.4310892312114946	-0.39948040317750994	-0.8875721633130006	-1.0709035993916447	-1.0360985133533904	-0.8868409059159763	-0.17107045773417018	0.80856097628209	-0.6852276473336499	1.2625083705995999	1.6943813605327744	0.2140197021591462	1.223323796595222	1.0709405441202204	-1.1510998537556112	0.7898386639217627	0.4287132609382339	0.0766523572019327	1.1456085223373207	-1.2947011934384773	-3.0741586152270246	0.0966245097531278	0.3242630804071264
-1.1970243878205924	2.4920800684058015	0.0833031815336403	2.5399214941965327	0.1892593495717791	0.8757296975647492	2.462360724320846	-0.10076045153710393	-0.30872088006502685	-0.3882706559707901	1.1539989215045687	0.9937556883895182	-0.44345662132908414	0.1087560378496453	1.6662818846637801	0.6872921563960356	0.02467604798069707	-0.37505896905127317	-0.39895018107532454	-0.6578276562694995	1.691218364101538	1.2419525239794917	0.0399656896966733	-0.10191230575450819	0.2450864568718838	-0.21612396312287627	-0.1687089748447746	-0.41443882255709036	-0.44436094839684603	-0.9357248711504292	-1.0195010317044564	-1.0469152235712456	-0.9032137377909175	-0.0627903006515867	0.7611999424905178	-0.6319114966523393	1.228033575093677	1.7147906162994218	0.2496929237480162	1.197735878175037	1.0258656519653773	-1.1765109397472124	0.766615737301628	0.5118913318467854	0.01832939613082466	1.113311859532447	-1.2930188145268424	-3.0737696640404453	0.06632702380534383	0.339403015887922
-1.1765084653611724	2.4237670245726632	0.07953502923737224	2.5599978078278243	0.21397737981482262	0.9754803996293291	2.5091326425881033	-0.10573613375938626	-0.30871226824819786	-0.3861616373276707	1.138922050096453	1.002936218935241	-0.4302737777142073	0.10689032597974954	1.575510416951843	0.7154408291972001	-0.007585634786503717	-0.3352784256250681	-0.41967360827684735	-0.635604123932636	1.7586226574296453	1.2220904401570105	0.024355632123871634	-0.08582168120520726	0.2381060286735411	-0.21614371677039507	-0.20623555342968994	-0.41431694610341846	-0.47659158125372186	-0.9592964240962804	-0.962275223354162	-1.0500027046244693	-0.9163215247059115	0.04566748074078971	0.7245635225057556	-0.5875428925926991	1.1919978188939806	1.7667301892990737	0.2903149807589479	1.1756502229389665	0.9954807381276044	-1.2098475753677458	0.754558464186702	0.5883169048068378	-0.03235169756564129	1.0768758292668363	-1.3020436385316154	-3.0738983816993133	0.09014964380460945	0.33507732003626656
-1.1130582016714687	2.345400608682849	0.09043932082869531	2.582806822329939	0.25673497162295583	1.0249711748487562	2.5530221354730323	-0.10447393244506349	-0.30870197938414623	-0.375340743647993	1.1466796510355577	0.9328118560290258	-0.4016295488148673	0.0921312250723558	1.4858829541259282	0.7296850922336471	-0.03452704244950644	-0.2959927718183596	-0.42476896379636386	-0.6058885888475333	1.8235706882406106	1.2051202836644328	0.003218491011382096	-0.05717183796034493	0.2295158004884938	-0.21617226871837608	-0.2222090679985723	-0.4252706058293317	-0.5008627963231712	-0.9755378548878909	-0.9032689197824946	-1.0552061830007478	-0.9338736113474188	0.1281555532950131	0.7032893477967141	-0.5477453562417179	1.176591884707313	1.7357431224610018	0.34110329549797136	1.1500534352229685	0.975084322672471	-1.244845208881787	0.7496305197924048	0.633116262078923	-0.0751880494249701	1.0315341688986115	-1.3165281291380628	-3.0734226860034966	0.08978314195846668	0.3227058299005305
-1.0865336095927636	2.2487891846120243	0.09811213705885875	2.5897859391189604	0.32858350243566886	1.0206734600539897	2.597800858815941	-0.09938455175665174	-0.3087021718465296	-0.38915901595617164	1.1570016266216367	0.8367008348013613	-0.3701572929909541	0.08154580529295097	1.3963198261097531	0.7393328922812777	-0.05803864104869466	-0.26459725532350054	-0.40610711570197083	-0.5749646864820541	1.8817643654951373	1.1839001580327329	-0.0222801477052101	-0.04593564259704119	0.22104810003959302	-0.21619900725021385	-0.20796069659530653	-0.44778889490288787	-0.5251866941709443	-0.9862655003864905	-0.850175486963073	-1.0495215269976836	-0.9470767791626498	0.19662850105749438	0.6967170473614999	-0.49481838315170174	1.1938579239408937	1.7356210504112801	0.3941702036926233	1.1325010988092612	0.9550833565544753	-1.289784166167367	0.745811884434409	0.6616503341081701	-0.10955104406167351	0.9812855122744768	-1.3138388645326544	-3.0727930887590333	0.07084721324110163	0.3307516241846106
-1.0767831723035384	2.17743305779981	0.11295491705475098	2.5752240003631988	0.4175495928186779	1.0101773659064364	2.615352022705001	-0.09042362049689329	-0.3087141814992549	-0.4210677171951156	1.16705890716255	0.7663491617282295	-0.34429687863764097	0.07583128038848583	1.3166403394412334	0.7468785591129219	-0.07459053957734203	-0.2390386684063149	-0.3749013182698377	-0.5356971462164692	1.9537216589300066	1.1600308189263941	-0.05881752549408883	-0.061020009176955436	0.2132778848836936	-0.21620651154953818	-0.16316085694931412	-0.4864179483114185	-0.5340598558840541	-0.9878745562053421	-0.8047219200378208	-1.03343359030426	-0.9487055914590041	0.24674436067590055	0.7077923092002492	-0.4468292481669886	1.2112870604946706	1.7552932530059102	0.45239495673904306	1.120986535520178	0.9450590262386586	-1.344078212673836	0.7414444903135659	0.6420818614630887	-0.12822435805860505	0.9422065352663249	-1.312214161597653	-3.072496478501642	0.04348174206245824	0.3324819025252736
-1.0440728807372923	2.122542496300166	0.1313187762475539	2.544008524824449	0.5025322720433772	0.9724509401773019	2.6010575094411066	-0.07946445832818275	-0.30870337911057105	-0.49185445615480494	1.2243606335043467	0.6910875890496987	-0.3116844967932503	0.0628808124371591	1.246505499161353	0.7423088138844047	-0.07527799777799372	-0.2189733145379169	-0.33080696227658335	-0.5043643836121514	2.0271303132403324	1.1379719270465691	-0.12153700271360904	-0.0793733943016978	0.20311115879364544	-0.21621065666273606	-0.08344864577468444	-0.5298659018604999	-0.5515669476775569	-0.971823174504134	-0.7864944765200169	-1.013988537096163	-0.9496820784376538	0.27281191959914386	0.736989517647322	-0.4221660028132261	1.229990742936024	1.7806664942403159	0.5066387638252648	1.12247435989279	0.944711888320751	-1.3934850740590294	0.7459216361869785	0.6156873174399501	-0.12772012638483093	0.9138734480234365	-1.3141409302407865	-3.072384550102626	0.02747782811423428	0.3192452732192065
-1.0186736928210665	2.0810056533227814	0.13782286419470618	2.5038095956898276	0.6574285953825947	0.9129623557495211	2.5789532717641945	-0.06957365162382831	-0.30867540645279934	-0.5070613949505925	1.2616178750807623	0.5820924463719368	-0.2931372745531233	0.040309198759761536	1.1740051174156396	0.7232980351961056	-0.0654402156604994	-0.20830703840776188	-0.270159211094712	-0.47367160347077747	2.092588162186229	1.1120758446930386	-0.11769620034876527	-0.0946583789447637	0.19414636229386154	-0.2162081378401882	0.008565874731429978	-0.5657871705404329	-0.5752482883601993	-0.9565854629985431	-0.7822124918872938	-0.9905917170258007	-0.9389085389561685	0.28949033564939847	0.7735824322275574	-0.4204382901730854	1.2412046781953237	1.742774972722641	0.5564728626165175	1.1298458533752773	0.9465117103875317	-1.4401713518014008	0.7600968460147122	0.586378232141551	-0.11396090458672278	0.8846085385983777	-1.3299197088652495	-3.0725160659714694	0.04042756001127044	0.32036995414063674
-0.9938136413217997	2.0633870653637887	0.14097035503208177	2.4551623557496143	0.8692820605954615	0.8685612728254591	2.545692666788322	-0.06151244782704823	-0.30864597895437473	-0.5048460704682183	1.267553152439684	0.4619873545686131	-0.28799966840917135	0.006627405670830785	1.1105759438432978	0.6991713935373265	-0.042745944126142285	-0.2029200021618089	-0.18821252662793816	-0.43885316601921964	2.1442934459229166	1.0812354994851563	-0.11064791531008729	-0.11785933000597441	0.18533464001953542	-0.2162112055641828	0.11622702166885028	-0.5674204764454035	-0.5982482075330458	-0.9526921124047893	-0.7516077353106931	-0.9843522527747599	-0.903733752958261	0.30311260029257725	0.8154045114382533	-0.42404938648988455	1.2497111979393773	1.7805601426887043	0.5983401860894837	1.1475500764797808	0.9674952400361434	-1.4882245615623588	0.7668533815923158	0.5620931505868836	-0.10720429864089989	0.8526874823985228	-1.3484815977520166	-3.0720151863858742	0.04116056370355599	0.3315302494379088
-0.9584961826048861	2.0551837691598545	0.142268500133588	2.4231926939490243	1.0136390462678504	0.8017017660052602	2.490119327214529	-0.06261993894916258	-0.30858292040410595	-0.49873980358962033	1.2730908216431522	0.3957254526073456	-0.29665123012588007	-0.03486660941421782	1.0583880410651803	0.6730442805806802	-0.01042273340986909	-0.19105822960681612	-0.11568400355584144	-0.40652306077392586	2.1885761607153285	1.0242679158711103	-0.12575810545320049	-0.15070261871297658	0.1796661728565216	-0.2162087888100858	0.2319804460999569	-0.5474499567916261	-0.6118429552969216	-0.9423733660007437	-0.7237823344974783	-0.994051012444243	-0.8603173760068428	0.30411246157232263	0.8641735170581437	-0.43665402314368906	1.2578533344022131	1.8118915718016744	0.6362753975811551	1.1685093311476142	0.9925512076941427	-1.5225572267592389	0.7722629638429301	0.5324564764552042	-0.0887664568963109	0.8275108294088342	-1.3548631024209028	-3.0717633474880888	0.029066002780852064	0.32469564999229217
-0.9691179747001982	2.0255655107344888	0.1368633933069253	2.422792004671778	1.1087911756819469	0.7393778973473224	2.4045429243025125	-0.06679868480063879	-0.30851046968952633	-0.4884080654500106	1.2770018606117957	0.32236430822649637	-0.31934937299871347	-0.07561789106970285	1.0083372086977929	0.6512866136684219	0.029156726247366937	-0.1719101184578588	-0.04587850097177263	-0.3822125198753724	2.227813002088451	0.9617798303857924	-0.1605721748502212	-0.18937966951951865	0.1785863437787771	-0.21620704570776422	0.36802697834649256	-0.519473728032825	-0.6344404125894576	-0.9373939514376157	-0.7192227604099312	-1.0188384449022538	-0.8232949961051645	0.2726153821860238	0.9175852255247456	-0.4484001104445772	1.2539222911871581	1.829596187325219	0.6580270284642686	1.1948943775289826	1.016137282107671	-1.5316457594935053	0.7808254146219042	0.4903212158704364	-0.06261751440468469	0.8064738691887341	-1.377343047483052	-3.071550683529959	0.03102067929361262	0.3092961727603971
-0.9852150477208325	1.982609639036927	0.1109156274212034	2.4343354175389473	1.193668565640633	0.6713116162765678	2.301706718583359	-0.07568435518009282	-0.30843708378272916	-0.4822148210665677	1.29104087858427	0.27960183015157614	-0.3410888246673161	-0.11276202574428792	0.9587243479197906	0.6390587853715302	0.05743000715416737	-0.14895088432570733	0.034224480748246085	-0.3624873685371253	2.2518090808064652	0.9201956820744657	-0.18601990114341918	-0.22699238870681432	0.18095373942276416	-0.21621287835268266	0.509106151040772	-0.4799721165658498	-0.6631888001643345	-0.9449279833797759	-0.6890801914293505	-1.042316187684077	-0.7914973051137559	0.20754984144541583	0.9692106820327597	-0.4705419567371652	1.243993244572326	1.8008967506989326	0.669573334436168	1.2153369957157156	1.0307432070377325	-1.5233047232412973	0.7744434862658808	0.4360619998123063	-0.03554815214292331	0.8041762753279954	-1.3843013119182745	-3.0713128356820505	0.0702363768308644	0.3009908367252178
-1.0692180192971261	1.9794407676334138	0.07096219543114117	2.44330462440496	1.2744667822820888	0.6143870117697934	2.16638954381091	-0.09878766971306867	-0.30837409609361066	-0.46842925824739057	1.297748748745963	0.22454714300685916	-0.3644429198061567	-0.119927169226885	0.9111705309755764	0.6464515392354249	0.08423682793000029	-0.1155187120541541	0.11393684747954544	-0.3492411760680908	2.2610447457479474	0.8861563022096103	-0.16153179689116628	-0.2713516821809896	0.18529883867961536	-0.21622235257310818	0.6361839145236359	-0.4299577058672178	-0.7015936819103498	-0.9614825176359428	-0.6184606341968867	-1.0714657983778748	-0.7785686908863573	0.13195169865405515	1.0137097576538163	-0.48922366044533494	1.2307314434487169	1.7484010055312802	0.6656099687083751	1.2343527659385498	1.029037283143045	-1.4975047114151225	0.7608778068325825	0.3848227433109796	-0.006918724657674731	0.8167637885507103	-1.3769842833572123	-3.0713827909314353	0.06046299426706325	0.3185531618829416
-1.1684903917827305	1.9820927187312052	0.017962385286357994	2.5161347978579363	1.3294864150476526	0.580029617845398	2.0436588113725493	-0.13822280033073345	-0.30831372151876146	-0.44710341481589067	1.2985801626698827	0.18022833151736525	-0.3929006941817133	-0.09908743389210392	0.8647014979002131	0.6577965051888478	0.095884535210337	-0.08269576309159314	0.18319722514602382	-0.3440289930848033	2.2622080446425388	0.8710188829914791	-0.11208194856902373	-0.3203172719735798	0.1904390224669947	-0.21623110664390835	0.7471139428368211	-0.3676134606054408	-0.746976872654022	-0.988853015291404	-0.5484556349428219	-1.0991194902490387	-0.7678726900737709	0.06646502471484785	1.0605615379333093	-0.5091990848130502	1.207792004262382	1.808611525599322	0.6513436101115613	1.253163433695711	1.0273010537611145	-1.462530792890994	0.7543915689596543	0.3449528180063516	0.03302745397309039	0.8376803844956513	-1.37182668246367	-3.0714835264905496	0.056797975805638244	0.32322491340273024
-1.2353927379034104	1.9748917542213273	-0.03697377757465949	2.6052881620453268	1.362300914837854	0.5600628412572651	1.9315026150817858	-0.1789697389994782	-0.30825719006777763	-0.39103860726984446	1.312493054584511	0.1449329924256558	-0.4229835938629162	-0.07626393248969662	0.8270731399299855	0.6801049948574612	0.09801415924446837	-0.04918639471581824	0.21233015903801963	-0.33377482853869705	2.262156473443919	0.8658286040525397	-0.04458441755399384	-0.36711671462640416	0.19547034967428295	-0.2162335415435078	0.8166674765052273	-0.2883812552217769	-0.7816628684416328	-1.0225723113453646	-0.5133935254993617	-1.1314452351291442	-0.7759180356587931	-0.005053125893191873	1.1044604335341899	-0.5429608305208642	1.1618033335473368	1.8632884898798068	0.6282627183226995	1.2501024179782874	1.032055840764857	-1.4270228127940245	0.75561244382708	0.308571725963244	0.0879127762151446	0.8722142463217425	-1.3721482993503218	-3.072135509414816	0.05704231036973269	0.3141409521142524
-1.2710056295822825	1.9471303804824618	-0.09973872019771594	2.657362630936924	1.3809426151077742	0.5517283161955473	1.8548416830741217	-0.21748184400339216	-0.308207546145633	-0.3064839834829883	1.3420829064605058	0.11567850337851167	-0.4494402016775233	-0.04584495776130016	0.7929753608455659	0.7020320422878422	0.09264132571624858	-0.0307838171139383	0.2136148483342521	-0.32659496640290436	2.2462754911945098	0.8564354127423359	0.04626957339329975	-0.40099424224318003	0.19665971888992134	-0.2162428978181679	0.8495852915680475	-0.1908406102321764	-0.8139099106884782	-1.0528788398878672	-0.46119693967417447	-1.1623623985032536	-0.8066064234354702	-0.08078647268540791	1.1330069002180985	-0.568147696633823	1.1187305246787145	1.8979699095022524	0.5961006598169778	1.2301598063430064	1.02951097667286	-1.3925810586435445	0.7581086159185776	0.28652394939420184	0.1397228761436701	0.9302601056954403	-1.369383762707612	-3.072230648553979	0.07096938052314938	0.32045646805767
-1.3428257274977404	1.953287337661789	-0.16131670912457846	2.6976586159187006	1.3950555018927309	0.5310720830795459	1.818038412466058	-0.254823238745736	-0.3081762176437577	-0.17070274647984357	1.3753767922057187	0.09881670108364193	-0.48075858819713274	0.0040888372131710924	0.7702102409774119	0.7214040988669781	0.07501108606356498	-0.030071665665983814	0.2019441405046268	-0.3237775362470991	2.2187114222633815	0.8446249895674566	0.1522183264766174	-0.410417483846319	0.19883313364619107	-0.21627622883783587	0.8410359095083544	-0.08023234766600507	-0.848272900589316	-1.0994889432768944	-0.39224645730169316	-1.1917903866140174	-0.8412426967078815	-0.13459038745258187	1.1490441490685992	-0.5724416227244389	1.0730712309907955	1.9197915091105102	0.5587905232552687	1.1860627762232985	1.0213869726266391	-1.372725920488766	0.7571716443449885	0.26858419529250155	0.16682129081632277	1.0070577682361408	-1.3640697523859107	-3.0722166575041023	0.07194671877953049	0.32962694326318037
-1.4280219263678577	1.9663156321643835	-0.2033240832995391	2.7273318829503586	1.339060666587757	0.5161319181458939	1.7808520064903284	-0.2844230157482445	-0.30816233935625525	-0.08634720453741018	1.4062776763780716	0.10558074336577769	-0.5102758262290957	0.05644810317308233	0.7728883836341619	0.742765704389142	0.04267273542277038	-0.04283614581809082	0.1720377889349667	-0.3275577663201691	2.1863048177818096	0.8322515362929502	0.17567892545673286	-0.3843054591003244	0.19940129834738088	-0.21631699611119437	0.8252904982003084	0.019469250250511685	-0.8827498925678388	-1.1551041514924805	-0.3238133881358066	-1.226292944208565	-0.8840245322104943	-0.1714103998353998	1.1549188671344113	-0.5809127216282822	1.0350719421752812	1.9743431857848417	0.506362363504672	1.1299777841504943	1.0206322914515367	-1.3665429483186429	0.7494962779793447	0.2500241185861147	0.18081568941852716	1.06521047905577	-1.3546470618982582	-3.0721746843544713	0.059485656010684326	0.3390569602197907
-1.4822827305326776	1.9243199615933722	-0.22769796855141036	2.7585660573220467	1.2227739760262335	0.5086350842315179	1.754004018354215	-0.30616248533046564	-0.3081629167434055	-0.006979116270228014	1.4322686936976705	0.12067100881630814	-0.5197873184280074	0.12096666072534323	0.7939605082398444	0.7739389452815255	-0.0008809544213313647	-0.06470030800693258	0.11688468859441406	-0.34052384870238034	2.1546857791763108	0.8279949626951817	0.18305736984711873	-0.3450751247933011	0.20133762535199615	-0.21634836288023065	0.7984892630963716	0.08308669416267075	-0.9116304189145769	-1.1899216785166116	-0.2814919567898043	-1.256799764467131	-0.9417330558893828	-0.19901322616435427	1.152205307897519	-0.5791425532509094	1.0055274593193677	1.9047764088053714	0.4446577011216021	1.0549014124183416	1.018350511890438	-1.3580102949479378	0.7431642367835801	0.2338219990026106	0.1880795800033363	1.0929789377341241	-1.3363627997464733	-3.07301974376704	0.061195997959348804	0.3307516241846114
-1.5183347482483904	1.8418811219741218	-0.2435997489302931	2.759988949466581	1.1363614449968475	0.5056511060410186	1.7553048965793152	-0.31499807341165803	-0.30819256732322897	0.07123075872731015	1.4565731284858896	0.14473228413696884	-0.5046705689669282	0.1799222292146002	0.8312441800948098	0.8181299527800213	-0.06108600857727344	-0.11228252618231141	0.07202559525657809	-0.3579572473347573	2.117119107907076	0.8258220958004324	0.18872021984919116	-0.2980169904274655	0.2083121151419273	-0.21638863228636782	0.7631404420214094	0.11602898484418747	-0.9419169708860906	-1.2266507785471874	-0.23530550186250573	-1.288587751613251	-1.0121378921123947	-0.22600926603980348	1.1346642945269143	-0.5533636654687693	0.9723265732236752	1.8330518743655513	0.39680626187382384	0.9799447761796625	1.0234291871825623	-1.3524733191030454	0.7374517034143028	0.20549763013758424	0.18566094217595044	1.107836408579431	-1.319302441370033	-3.073061716916671	0.07524523539481273	0.3346447504511019
-1.5318510936441356	1.7975977167867492	-0.25471896899985225	2.708493253975451	1.059543300115339	0.5039085427009063	1.7746256112595051	-0.32544066671270694	-0.3082409060004824	0.1442643570903611	1.4734202894054809	0.164128677151715	-0.47680861135419156	0.21537763668203036	0.8889929198891913	0.8683773220187716	-0.13030530337499968	-0.18451040040990527	0.014964557704458542	-0.37943842513658693	2.0724849722326373	0.829141661827707	0.19653990524232665	-0.2428691966361774	0.2158605371520092	-0.21643184806845248	0.7092739467793393	0.13638746442333982	-0.9635488651267231	-1.2577662647019479	-0.19683217260152336	-1.316811520959868	-1.0699047840664835	-0.24337808549868095	1.09961565169827	-0.5268382643069643	0.9469481528432354	1.7324617662171402	0.3773683849111492	0.896821735821266	1.021452390323868	-1.353089908840784	0.736149195011908	0.17974692979235493	0.18026851926628334	1.1095984940226216	-1.2763230856297976	-3.0736913141611337	0.08501861795861387	0.34528596224617575
-1.5328109633843503	1.8148410855600248	-0.2537438290608493	2.635886576097117	0.916380345792694	0.5091976953529189	1.8039817995351104	-0.33974202277987514	-0.30829717762724873	0.20283367073745384	1.4779551716109156	0.18146865438467097	-0.4461499817551758	0.23284534480015978	0.9501621270680944	0.9171110209130291	-0.19644767258220358	-0.2647703554166606	-0.05989203070040543	-0.4082684103956341	2.034602243189001	0.8204898210005901	0.20883525549202453	-0.18857138990192626	0.2241193252474384	-0.2164607515855419	0.6345216344613992	0.16534522910291058	-0.9633139517545249	-1.2590169642414175	-0.20475220201776362	-1.3428656734632354	-1.1193804578177189	-0.2550383035146491	1.0554286306051375	-0.5060149045206408	0.9288694911567384	1.6035575165597695	0.3522257225329896	0.8093505231906006	1.024421248488866	-1.3555003004155435	0.7556187931020222	0.155431258655413	0.17945298362360318	1.1422185013142871	-1.235034906831531	-3.074172606276902	0.08306394144585386	0.34087375247748697
-1.5213592000885168	1.7814092835780837	-0.23928057893782356	2.5622612570339607	0.8615071554670799	0.5047127692913513	1.8345577838998675	-0.34831219518614354	-0.30834898237706165	0.24253704320545483	1.4660880104192928	0.19308733354684302	-0.4121949503714101	0.2563320626667627	1.0143852581770507	0.9420349944750738	-0.25226919045230034	-0.34406807141619916	-0.14829601494736397	-0.4381629395945139	2.005959599475301	0.8002223885286703	0.1963377983494588	-0.12947511586245186	0.23297011712242907	-0.21648550091668226	0.5386571978954209	0.20051923100563865	-0.9507210404309067	-1.2514373719471235	-0.2696199888341214	-1.3711029299284294	-1.1428693384996742	-0.2650455034191756	0.9267409836242242	-0.4848707680530078	0.9143346557792519	1.4457357321837654	0.32653807295026904	0.7171553018775951	1.0266246810396882	-1.3631147093768166	0.7861506422197173	0.11396250972585738	0.18528286690336873	1.1801102261322254	-1.1956001797569482	-3.0739879244185255	0.08294177416380555	0.33049208243351225
-1.5098350154829423	1.767734818913727	-0.21412077543658134	2.417833252260696	0.8084941082469029	0.4960434976708294	1.8539702728658014	-0.3543094620532536	-0.3084018561679316	0.2648129486129528	1.4453575243285226	0.20461335910836972	-0.3597325867114468	0.2769373373247703	1.073081204324069	0.9574447567909837	-0.2930000765785151	-0.41165889389146715	-0.24307483581022202	-0.4638501650453466	1.9841560334300574	0.7595835033611459	0.17065170934673352	-0.06340842001300238	0.24101281550745765	-0.21650330845907173	0.4418614893550831	0.22844252556519037	-0.9253080772804051	-1.2176973104002784	-0.33422395414035283	-1.3999507252248073	-1.160621358182063	-0.26909432440382364	0.9230951201539617	-0.466240954690344	0.8975881411802451	1.4112610371114727	0.2995768331977501	0.6274878298712633	1.0216175410919206	-1.367671781838503	0.8174507536053991	0.0717442550951581	0.1925830976224792	1.2367085862342844	-1.157524259589497	-3.073792049720248	0.10957424165016287	0.33308749994450554
-1.4954139784877376	1.7620250490280376	-0.178196492822383	2.2269553875436383	0.7497016428550565	0.4705544230769593	1.86777294723911	-0.3630313036758711	-0.30843046657605566	0.2765749834989009	1.4191968306979192	0.2259204752653136	-0.30007925757079174	0.26983934322492176	1.1282309002854707	0.9584798599572888	-0.3166504871600885	-0.47016644719540246	-0.32789644659397016	-0.49425781070372105	1.9569345446040498	0.7048127278044432	0.14137166609259078	0.011267430457007805	0.24807183149193762	-0.21651030581842362	0.35757194621004845	0.24860460379515845	-0.901767511890661	-1.1798297153240163	-0.3579525068732859	-1.4257916332253107	-1.1654529343785067	-0.2629813775566416	0.9312120889076263	-0.4494107928559088	0.873514578921038	1.382057829977554	0.26772828883658756	0.5509945881330013	1.0045078829650373	-1.3537378023652078	0.8386809149330119	0.03009245615533932	0.19640816758524923	1.3285550362584	-1.1205813302172722	-3.073425484213472	0.10676439416307063	0.3299729989313136
-1.486714224962053	1.84046474836978	-0.13936603866729638	2.078647731103948	0.6921128341376456	0.43262071842319055	1.8728481543419673	-0.3720998689018388	-0.3084395350536307	0.2837428219750929	1.3821474426024836	0.2434861978488197	-0.22950300315348482	0.24520055983692007	1.1870827346253208	0.9592326622600561	-0.33304684056884193	-0.513651986348007	-0.41107747442509723	-0.5146355054953523	1.9175451998292927	0.6519134907167362	0.09386420386297213	0.09277274215051558	0.2576722940259349	-0.21650417263862218	0.2755176354123432	0.2606106451750934	-0.8919650605140019	-1.1436578585502442	-0.38850349924126315	-1.4514650213444669	-1.155610525923111	-0.25053221907839435	0.9309319404693859	-0.44254829466274925	0.8461081030337176	1.3477335514894553	0.23248871298037893	0.49875000114717816	0.9769314318381539	-1.332473993809596	0.8506375066881429	-0.010725624328947006	0.2005572457915185	1.3716386903507722	-1.0917345438701265	-3.072798685178984	0.11275059098339842	0.33594245920659876
-1.4715942648506197	1.8982902478354309	-0.10220612807981806	1.9617533126218443	0.640352355956153	0.41395269285068326	1.8774012281298187	-0.3803398663725247	-0.3084475703581384	0.2521558631643275	1.3499790763869306	0.2563024556838666	-0.14767448079269682	0.19236636319648412	1.2382582714358081	0.963897347957561	-0.3399520809225142	-0.5509388174236938	-0.4988894599558189	-0.5273654412572821	1.8884781988240884	0.5925724297765489	0.04758095399587759	0.16356557721399945	0.26881937017224317	-0.21645865918229976	0.19401292774704676	0.26790103635252266	-0.874540015670348	-1.099802141782135	-0.426976059343324	-1.47984339912355	-1.1467886264003204	-0.2525104738702041	0.9243752975144373	-0.4433455190618858	0.8142086539935172	1.3472000073111592	0.19355924167823607	0.4688748868634378	0.9455858160617077	-1.3104247447880646	0.872882644967204	-0.06814348896630353	0.21800316929035518	1.3662633369314492	-1.0709291572482043	-3.072891026108172	0.12704416298295682	0.32711803966922043
-1.4510484542316244	1.9017197353692032	-0.07470893164321855	1.8564875202598714	0.5826262390354895	0.4036114421843765	1.8809064712377264	-0.39248993925937403	-0.30845712174133	0.1292108555338895	1.3212387372413628	0.24909688811012215	-0.056628355963028024	0.13788890640143245	1.265123828139123	0.972577259330205	-0.33350306282927433	-0.5862432386337613	-0.5804941392991363	-0.5469794278301308	1.8633431333479755	0.5488888891729169	0.0036952164304368705	0.20725860754160283	0.2835643314522498	-0.21639584172127865	0.10113089641428705	0.2902807010491376	-0.8452198904028414	-1.0696086399249947	-0.47649220324244973	-1.5007147973596713	-1.1339822397950785	-0.2666824207048565	0.9211014414010638	-0.4424150308208817	0.7795492800569341	1.364776000577436	0.16256040854999126	0.46396018832112074	0.9047836801587502	-1.2882702012113192	0.9098644503867301	-0.1463109619241522	0.22687863157626556	1.3629813459733406	-1.0479575000462804	-3.0727762994991807	0.12166880257286732	0.3062681856642385
-1.4203498657137328	1.9477674962314375	-0.06172302648161532	1.7425391474282086	0.5130628388786247	0.38790632810529224	1.8919612631136307	-0.4077211882229366	-0.308447321906698	0.12281243344670992	1.292260851260389	0.2242474394933049	0.030865250590960458	0.07708605141419146	1.2985729803725206	0.9838709742339976	-0.3147078059846695	-0.6173339139721927	-0.6501477360542588	-0.5694761617090751	1.836837010719972	0.5220169980543429	-0.04375053377082518	0.24546420589973864	0.2957048306977962	-0.21632563904079252	0.009140623105190721	0.31463312313327896	-0.7956618053900264	-1.0560721566663211	-0.5165153877305588	-1.5197728360554366	-1.1179725890402703	-0.29117285007541066	0.8867998752501531	-0.45322119527249205	0.7490582758262079	1.3952499479752873	0.13694698661520377	0.4696010604581181	0.8434340897480398	-1.2742233383860382	0.9285712284445227	-0.236885861942495	0.22959980840791597	1.411050638485353	-1.033170943731701	-3.0721746843544713	0.11250625641930397	0.30315368465104614
[truncated: 199 more rows]
[truncated: 1 more columns]
