# Supplementary material for: Obesity dysregulates feeding-evoked response dynamics in hypothalamic satiety neurons
Source: Sci Rep. 2025 Oct 14;15:35837. doi: 10.1038/s41598-025-19800-2 (PMC12521569; doi:10.1038/s41598-025-19800-2)
Supplement: Supplementary file 4 — Supplementary Material 4. [file 41598_2025_19800_MOESM4_ESM.zip › Fig 3_1/Fig 3b/NCD to_NCD_1st_MPK120_matrix_3.csv]

0.7456258168425383	-0.9208461566154279	-0.24151599534691784	-0.6398846890171639	-0.04008957906537494	-0.658945563025058	0.2895798896366172	0.35387125571625877	-0.3103387858549097	0.0680780520731109	-0.214790486098704	-1.1329831159176043	-1.0413824350622345	-0.5022802340442418	0.609265238549272	0.057759573171627124	-0.0484803146377281	-1.25346197311706	-0.888902995934435	-0.06691477463397058	0.48793305008934096	0.12591108278400479	-0.7851859631248583	-0.2920390399906364	-0.9163939692366426	-0.10983058771057816	0.49962306174939564	-0.21906247495382428	-0.5799837259595064	-0.5109447245127763	-0.2942428731769785	-0.8283853765059283	-0.1837046104560372	-1.221207772008534	0.17269223477513834	-0.9972566597360022	1.1082725534849986	-0.8038611556626559	-0.7064460146769898	0.802630545214672	-1.167282705691429	0.19494736565206006	-1.003110816702764	0.6645416583605444	-0.20130203625874551	-0.2805393211735648
0.7161148691156303	-0.9848470223923118	-0.22649558532794395	-0.42663444934022005	0.04278168321167845	-0.5563740319164696	0.33556652238845386	0.36583873147223356	-0.31128413390361676	0.09873863458559565	-0.20776589761514877	-1.1508494393813733	-0.7431483216034322	-0.45309236516370294	0.5585534041608273	0.07971621153510453	-0.04947071423344245	-1.2467024256756092	-0.8582116841181227	-0.08158711924477494	0.41852068262942943	0.16390079538269378	-0.6904417105328333	-0.3210294419941059	-0.8998700542395808	-0.12792232456991315	0.4932132896338496	-0.2159411475761788	-0.5347894181812101	-0.5096047859522406	-0.2958790655127821	-0.8304101376871041	-0.17365246485326252	-1.2632908189290388	0.14037638490177173	-0.9735463344408926	1.021345685801697	-0.7612424838402172	-0.7025406475826717	0.7624563891904625	-1.1993582218735301	0.17508031845152586	-0.9631710198328596	0.6686747555417021	-0.21967868593985174	-0.29420378440206085
0.6783775369051543	-1.003155802949463	-0.26474314913199787	-0.3665188669954251	0.08803813610212834	-0.6471513708960779	0.3350187663793742	0.37907210622592274	-0.31100364602103336	0.11405332766891652	-0.20359445486675068	-1.2210014220045713	-0.5020576091708261	-0.45135140790095796	0.5162867339943551	0.057546963501464744	-0.013186556621775267	-1.227350704565076	-0.8354630641562988	-0.06383714730007936	0.3572469753393656	0.16748883885822305	-0.6853105033335405	-0.3460281532323801	-0.9036096940420023	-0.14565394542752422	0.49244583102940725	-0.21619635044353339	-0.5130120652564848	-0.48913406164994044	-0.31505633657711773	-0.8223201234831325	-0.17061627553039563	-1.2885553177065565	0.13044912669814265	-0.9601129924694622	0.950909745887627	-0.7453049246639626	-0.6799640022410326	0.7078334386013151	-1.2032288308466133	0.16112601497398862	-0.9231320621982689	0.6350706104513474	-0.2112481408410921	-0.29565566637915847
0.6395456772676273	-0.949269880074113	-0.31520289937388435	-0.3803563402118128	0.08985123150444466	-0.5874983622210515	0.32135881501776936	0.39197323880494495	-0.31055694309691906	0.10540380169315375	-0.20171707470990316	-1.278066389837013	-0.38181366950902673	-0.4409842102396641	0.47317660645530124	0.03256786763026323	0.013771669589282835	-1.2304693766317747	-0.8061670393893852	-0.026874982279201504	0.32211114146694825	0.15495163567338202	-0.6968318018520171	-0.37891853944079956	-0.8919785213762434	-0.15038602168719026	0.4823794786843204	-0.2159337859550051	-0.4751299966409665	-0.5013587704505724	-0.33069819819631113	-0.7509352634891486	-0.18944217123157997	-1.2850249916915941	0.12659255795447594	-0.96385332764763	0.8974700063964645	-0.7576381118247661	-0.5940383771316982	0.6517445343159042	-1.2080288168217006	0.16391972931028903	-0.8927590799907176	0.5429095550908578	-0.20584235209324403	-0.3013269165568465
0.614718835010744	-0.8636775181693027	-0.33535424835250793	-0.37779841488281274	0.08889624232307197	-0.46949194222823615	0.29267979984416026	0.403603516909749	-0.3110909089178371	0.10272878285523639	-0.20231823662154644	-1.205034296443363	-0.3413903810237262	-0.447435160358803	0.43491420288615873	0.0047753673994438885	0.013427217360411811	-1.2338483643586116	-0.7804315920449891	0.022768678467172718	0.29360080910173225	0.14715549497865213	-0.6993994960119669	-0.409913602224492	-0.8580158511267326	-0.1578967202783398	0.47519827895644645	-0.21554656468126887	-0.40907790653149234	-0.50292533322852	-0.34034894505206437	-0.6747204368837141	-0.20124450115580678	-1.2684052139744453	0.1305770497554509	-0.9680636039821758	0.8656857602176349	-0.7824338210106877	-0.5098455070359897	0.5802671462059281	-1.1937143742526366	0.2046314810470232	-0.8783571384612522	0.47660297973252364	-0.21656364327866579	-0.3061679208674868
0.5974956603102896	-0.7870336213290675	-0.34992914942417896	-0.40790325506020353	0.07297802591399556	-0.5533421489803162	0.2571073353321726	0.3957119956608879	-0.31064697624441495	0.09654810856225293	-0.20915227328561944	-1.1080819831234485	-0.35123899743384385	-0.45057141531472394	0.38777560190141425	-0.023538482487639855	0.014740855806775732	-1.2380697306934674	-0.7727483197638266	0.058585576194208004	0.2733241757373657	0.1554759543164201	-0.7023340164044282	-0.4281807468066021	-0.7995811034960459	-0.1703180916202702	0.4687923002289682	-0.21526387842819913	-0.3338017954803618	-0.5054035362295121	-0.35342108586468096	-0.6088103374855789	-0.21312926729807288	-1.2631650707129145	0.1500370143169135	-0.9714538041450068	0.8356130502609389	-0.8195427932614492	-0.4601023699277131	0.5031770595153119	-1.159476295994977	0.25083687179562963	-0.87081129748595	0.43569906380865525	-0.2307091060146541	-0.3143851185987568
0.5742110391445017	-0.7241730841556185	-0.3605596904307861	-0.4324164211194859	0.0573133858248178	-0.6760041759782045	0.2409368526125946	0.36633331377001876	-0.3105910765429477	0.08065979024766244	-0.2164668924880047	-1.0694991528360507	-0.3955088384195021	-0.4422778133732752	0.33879909595485447	-0.05181413558839292	0.02461833504114273	-1.2385199338094754	-0.7789561275864766	0.0855358037098882	0.2539597395592422	0.17849278102541374	-0.6991181535443428	-0.44854551529985115	-0.7389639589360144	-0.17653263985271023	0.4247329106912247	-0.21569716241727926	-0.2580084325884907	-0.5101445309149698	-0.3793415891335001	-0.5538503979717079	-0.2186528562637156	-1.2692763276505812	0.17116335319317397	-0.9789550843834959	0.8049423439845907	-0.8701553951626094	-0.4442875791690183	0.41795246416297793	-1.1198842169203496	0.2959189608180047	-0.8616231425216955	0.41507972135493565	-0.24176208139578415	-0.32937916327679717
0.5557619086886223	-0.6658313072187123	-0.3624509852696569	-0.4498676019144104	0.04258445718509055	-0.667405672217602	0.23034301472490484	0.3486173243778792	-0.3105439575467994	0.05107088940964952	-0.21437880693215203	-1.114274765476301	-0.43987287758195853	-0.42886213715208443	0.29929011534151734	-0.08766743443520941	0.033351949146724416	-1.2402713409433697	-0.7890511638517699	0.1293330567538646	0.22993225496395528	0.20691237491885006	-0.6932614171148554	-0.4733043869846184	-0.6902221788673308	-0.1751064360052056	0.1153097006996765	-0.21530068653406756	-0.17596342552992297	-0.5208128630091369	-0.40350213010357705	-0.5128469537718876	-0.21285278890526377	-1.2823069274542505	0.18879463041041755	-0.98083537769729	0.7797834177174777	-0.9151058855190916	-0.442019547294372	0.33557147236560947	-1.0732988530030803	0.31193950406112436	-0.8552186337606944	0.43777898101148127	-0.2615252596202741	-0.34343280425547196
0.5413841030958694	-0.6243133687779973	-0.3615615765404955	-0.46825297212896266	0.020119720735589656	-0.59886008667969	0.22235703848614438	0.3418449649613789	-0.31048884110073627	0.01845352740716939	-0.21206927839774264	-1.102637823718407	-0.4627505892601424	-0.41946176633954224	0.27232204726191384	-0.12429148676154284	0.04115946670932555	-1.2367738979621374	-0.7981028097566508	0.18591207874659899	0.21137371002792876	0.22604439206907095	-0.6942036653489558	-0.4971950455240815	-0.6503750972179047	-0.16912618170439112	0.1568347666402474	-0.21562377990780182	-0.11153393846250986	-0.5288700833298563	-0.4283854568979016	-0.49038660530846934	-0.20054950042525904	-1.2965499811575616	0.19987691277353906	-0.9421516892582531	0.7543074240633225	-0.9471199858915758	-0.44322123053869444	0.26405530180050146	-1.0319900747061714	0.3242312447055675	-0.853971604955064	0.4474184439142743	-0.2854237935399561	-0.3601965666863825
0.537360789735405	-0.5950752310045241	-0.3520943504937644	-0.4801882915461258	-0.008503311891473228	-0.5286392077034104	0.2200162201438635	0.35156605814639913	-0.3102868436544313	-0.020987452916737283	-0.20924532552062697	-1.0408107540033968	-0.48037743758609597	-0.41326380311862365	0.26015921544101983	-0.16511917532589376	0.04629496040951309	-1.2381359196525026	-0.8009972851053243	0.2344857649824726	0.19815131377482062	0.2358056160262972	-0.6745346878831158	-0.5194160602500758	-0.6224775862847652	-0.16107293172146683	0.18428170424119114	-0.21585280812209445	-0.05707108649548411	-0.5390635408730888	-0.45660370117706456	-0.4758496283332523	-0.1957747946764165	-1.305424661510531	0.209502873101032	-0.8808201448185254	0.7234393257448197	-0.9657358473930276	-0.4494454619089107	0.2063885593242365	-0.9902747035228956	0.3277352619423537	-0.8599256313252115	0.42892599318191865	-0.31233842332102285	-0.3739535124090476
0.5194189057464971	-0.5277622934418711	-0.3496389479303321	-0.48170968149520477	-0.03754224922723539	-0.4305058506913165	0.21136573476999287	0.35709862241363516	-0.30998765657967564	-0.07818631381289694	-0.21006411676793219	-1.0142112880322534	-0.43382725664658234	-0.3973958019692418	0.22618913996470402	-0.2264525315792322	0.06921575041057208	-1.246835300010872	-0.792573028469107	0.29532168404671266	0.16443316075561376	0.25426681009059443	-0.6134793284718018	-0.5643058463318473	-0.5747793614191591	-0.1568591652785677	0.17326022595420038	-0.21554362003279937	0.046502241208277714	-0.5552482840110053	-0.5045994837926105	-0.42666805044653755	-0.1951736444094829	-1.3096593154176048	0.2245525477659661	-0.8006799980297943	0.6495616735520914	-0.9919377511794017	-0.43520637269847684	0.08219950628282632	-0.9367926311413939	0.34448841630961835	-0.8538234058157987	0.4316952607563186	-0.35227428448559095	-0.3948637577499615
0.5055731606078101	-0.45316564723021696	-0.3546308549955911	-0.521033822776723	-0.0922257601780111	-0.41478344382555604	0.19327126111055973	0.36151260048466993	-0.3097674216496472	-0.1525070775325295	-0.21459122773738018	-1.014194929864982	-0.44382245149567945	-0.38665572699634365	0.20303680243535135	-0.28395297320533164	0.10088864993134963	-1.258747492440801	-0.7912431591809665	0.33959021991374144	0.15156275204365222	0.25217015771247936	-0.5508283675480605	-0.6088655054278184	-0.5393589636476116	-0.14662251716722574	0.16437084250505207	-0.21564668272923107	0.13342545579844128	-0.5724002175886721	-0.5617013851642001	-0.3644337578937723	-0.20554082319011896	-1.2755569038521526	0.24801191477415108	-0.7174304114380758	0.5913175167466003	-1.0288193139210637	-0.42776805753687575	-0.041485428759881426	-0.8835289090753056	0.35975996037718216	-0.8596419835571938	0.49741890297866603	-0.3874216972075171	-0.4148473145220998
0.4981555788020852	-0.39467425227319536	-0.34685417218852244	-0.5462688272408079	-0.1517475369705022	-0.3720946995918651	0.18290838067239623	0.3632740471327355	-0.3094079816223366	-0.23826173603983714	-0.22108880530906383	-0.9729958907359896	-0.4965514868843851	-0.3722857086578164	0.18214477937171475	-0.3236946449738653	0.12635424981730045	-1.2702477413369364	-0.7937242810018427	0.3586634323528548	0.1477548336162874	0.23985031521084904	-0.4710951729651681	-0.651613970353373	-0.5031334453171818	-0.13157428666596696	0.1554947359141408	-0.2154022769062645	0.21016861031140355	-0.5876727438346275	-0.6154127258160627	-0.29145637297076415	-0.2215938181663593	-1.2196343557271878	0.28004500591909914	-0.6354815055482604	0.5324079178533438	-1.0709587768836923	-0.43607400837767846	-0.1540081154159178	-0.8352519930257241	0.3634788250585578	-0.8696311511055871	0.567222013828143	-0.4328992274670405	-0.4255136676751453
0.4921662989802934	-0.3598318787479289	-0.32714226330466895	-0.5620398202597493	-0.23855709158899918	-0.3408223514222813	0.18087813846254247	0.36708435806607004	-0.30917320287617417	-0.3231587120545129	-0.2313132275239404	-0.8719749427637374	-0.5580404640031178	-0.36530686093734144	0.16357116720986084	-0.3438608269561159	0.1486465934885488	-1.278691053160039	-0.7964050333140537	0.36612326678823426	0.1448246525680817	0.2215812028604131	-0.37851791585560984	-0.6864928399185772	-0.4732526856242182	-0.1154362375763742	0.14847717873263283	-0.215849863473625	0.2614149171080725	-0.5923084352521465	-0.6685308416276944	-0.25027364544102493	-0.2338329332212441	-1.168544923743141	0.3107200971486027	-0.5430947875674202	0.48234718091228085	-1.0963650909071134	-0.4720064052591395	-0.2588057621917274	-0.791851014393117	0.3654969198273336	-0.8741453649495661	0.6625954966274565	-0.47124858204915265	-0.43465685511503355
0.4915280302180808	-0.36148618780463726	-0.31636398120620524	-0.5872714105482506	-0.37394653065123784	-0.38773976329143167	0.18695694368000626	0.3684308961814327	-0.30896127869822226	-0.41270462178126743	-0.24139032273511848	-0.8435900671318859	-0.6051701783670573	-0.3544884989918449	0.1556700519048035	-0.34563103695617875	0.17176387240538407	-1.288595072572846	-0.800605529028344	0.36376365965948076	0.14624957656545637	0.19983175603235698	-0.29414331952880113	-0.7147234024149098	-0.45467836368880993	-0.08846185369594536	0.1410539397716599	-0.21600592984250727	0.2872791186742464	-0.5970316403443962	-0.725630937703271	-0.23172347544423694	-0.2483495707431315	-1.1153058590960856	0.3355463663888064	-0.4505236559453958	0.428273820193492	-1.106393438035735	-0.521207739785607	-0.3357530246924655	-0.7609739642711377	0.3394876961840486	-0.8658416105274032	0.7412088542735655	-0.49429478879672306	-0.4370071218245301
0.48456209515368975	-0.42405636980961836	-0.30645216573528233	-0.5880433473204433	-0.4765248251112921	-0.2986070281712402	0.21063578413430228	0.37682412188478537	-0.3091337268038106	-0.5008419758023124	-0.24682818245470267	-0.8394200255122429	-0.6329870430669754	-0.3310803316653156	0.15220423639070557	-0.331443015242865	0.18829678388950608	-1.302539348781349	-0.7934983833405955	0.35806851724107286	0.14844293231187733	0.16293063732655522	-0.20969893845006954	-0.73632403449547	-0.4556605319397792	-0.05596267066893869	0.13466840319099102	-0.21609426929659156	0.294221483803347	-0.5940478287043195	-0.7798460336390355	-0.22051467467860456	-0.264105034384725	-1.0523101392723104	0.3520440336941585	-0.35865705970356887	0.37239186297206117	-1.088569960120874	-0.5650367989971588	-0.38246284596282376	-0.751174465705844	0.30682720658055024	-0.8544470070731368	0.7700921763800219	-0.5166876632542537	-0.4268670103700427
0.48041661944737424	-0.4717438142308403	-0.2962986995907759	-0.5998730493547155	-0.5016171658518598	-0.1536153508559289	0.22035533714697944	0.39931612873848554	-0.30893842413001177	-0.5909862043150836	-0.2461414774865754	-0.7986675909298825	-0.6429992503841794	-0.3105706553429043	0.15852767035382923	-0.29947160159621294	0.19226633728919665	-1.3247527771144938	-0.7790019075111813	0.34713277428741646	0.15637549210687382	0.11027919460498284	-0.1367405012644281	-0.751253299818438	-0.4605890699198688	-0.022269434178423704	0.15395879308551935	-0.2154170001486119	0.2846631678933771	-0.5924468477921043	-0.8277361950118987	-0.21312800480246552	-0.2802660842190724	-0.9694977415236956	0.36447484073478653	-0.26625077129550084	0.3304346608908926	-1.0396989008737774	-0.5887351301867122	-0.37293762233805544	-0.7429536005225481	0.26601329450342837	-0.8357123878705908	0.8389842490521845	-0.5396681983758961	-0.40376059698434935
0.4691148327645641	-0.5036220734598229	-0.2920706403738648	-0.6144582409026726	-0.49870029672179744	-0.11115156563580678	0.22894372825927797	0.41418481073833285	-0.3086994900078111	-0.6745502282900195	-0.24733364082684833	-0.6785215608006259	-0.6535159143643808	-0.2928793531911314	0.15664316720891897	-0.25189781167161873	0.19549607412341383	-1.3551099294949094	-0.7494400840011056	0.3116041430120171	0.17308279182285669	0.05030839474130659	-0.07321669413586686	-0.7565954806726205	-0.4563225503431763	0.0073620328829067634	0.3950699105705661	-0.2158086383950523	0.24212750577438671	-0.590953775300848	-0.8761150203080696	-0.20633912579052086	-0.30051799966738774	-0.8778742820919794	0.36808697772023646	-0.17308048351681274	0.2889256136851578	-0.9727636256695584	-0.6007811745968625	-0.36513653772737525	-0.7413985370859619	0.2528100692825964	-0.7741704983821641	0.867501694971933	-0.5576200326648207	-0.3703484422868536
0.44704806584405843	-0.5168768362385592	-0.2851653896191365	-0.6251462759308216	-0.4704616818412942	-0.165401964952642	0.22982222483563533	0.41912767330165124	-0.3087493545202703	-0.7516999037779772	-0.24959896669876408	-0.6378906756029581	-0.6844756476289263	-0.2734173153802008	0.15677751521732303	-0.19575150604768696	0.20326255705751786	-1.3999941518681314	-0.7159764600231731	0.23980992101094906	0.19133485664874755	-0.008569693533318523	-0.014956983460687575	-0.7512655652417141	-0.449903465459691	0.027867891542759447	0.3823089531107423	-0.21532866069452758	0.19505640229815313	-0.5880152971709542	-0.916696337939116	-0.20492681156456355	-0.32298123495837244	-0.7612681267381347	0.3653200319588534	-0.10777246244046683	0.25230872415706423	-0.9008456088800054	-0.613518005975268	-0.35708797499156747	-0.7378747956868531	0.2653455425578774	-0.6773032262211605	0.8687786093359552	-0.5773754282986886	-0.3347464092859954
0.40682340530817906	-0.5025269139569373	-0.2936107496325596	-0.6060110708734133	-0.4040722871966708	-0.18565651753518328	0.22056889337807667	0.40762105686050304	-0.3088262289769784	-0.8177649017990811	-0.25131331728725564	-0.6337479735386434	-0.7231257561503404	-0.2501236179357663	0.13662712947034913	-0.1392560359397052	0.21136474170197647	-1.445558465795438	-0.678281570217624	0.153368421047045	0.2019473797844626	-0.0643435676316867	0.012516915500824566	-0.7371577645158224	-0.44382624913203045	0.03443965781188176	0.37450089600467695	-0.21493407779961773	0.13080416815776738	-0.5798549986703413	-0.9231584018730882	-0.20501563635864892	-0.34034686817570187	-0.6313465589621641	0.35408054878770984	-0.07190363287577284	0.2341588511270169	-0.8250803178636957	-0.633716906809972	-0.3604751543619692	-0.7509893621462752	0.30511388064846157	-0.5835627168821157	0.917226460119207	-0.5970968475617141	-0.3029800702592889
0.35604356415244365	-0.47670656871734796	-0.30643064889448396	-0.5714937557232925	-0.34999083464284747	-0.1839700535903662	0.22638577059161627	0.3960856085560615	-0.3091835913162698	-0.8700017370308274	-0.24934916250022549	-0.5469968609040192	-0.777268231769723	-0.2223750723879708	0.09270985483125557	-0.09224764704016761	0.21778682679129552	-1.4825964834922514	-0.6311285479681025	0.06489150926811135	0.1991798402461236	-0.11757918646605374	0.005601962326313323	-0.7213817276320469	-0.42806892409661784	0.033215555707969885	0.37206048301444117	-0.21517259432564534	0.0663224490457855	-0.5471546711038713	-0.9201491333824089	-0.21148385786394536	-0.3578266438487782	-0.5043046253354388	0.3366530741799612	-0.04787340636636407	0.22670558020402645	-0.7437417762799636	-0.6508880409548772	-0.3493920563831908	-0.7607446929839496	0.34400558028745065	-0.49885183475640826	0.9381684104673162	-0.6093408494971988	-0.27605578383345875
0.3148985567423334	-0.45368283466496023	-0.3185462854056564	-0.5453819743148263	-0.3453871639695998	-0.13439826506222957	0.25022353461869273	0.3779746934293274	-0.3090589300351217	-0.909233773272695	-0.2411033147477672	-0.4352254150140082	-0.8366461834981409	-0.19552764700988556	0.05337221331647426	-0.06002438473275691	0.2204772134842321	-1.512871478827265	-0.5801321134169866	-0.01994823189061546	0.1850023732463668	-0.15246881059573172	-0.021750976398532403	-0.6955957055723192	-0.4145349512689688	0.02119048734910552	0.3707058219867006	-0.21568201851086483	0.01600653480837837	-0.4945561325796303	-0.9061998396086899	-0.2260093764407253	-0.3691244641186038	-0.40077247064748833	0.3171337314607539	-0.028527286343033642	0.23502959767643375	-0.6598083960121134	-0.6575543415388128	-0.3195890661515169	-0.7576301424260082	0.38489596993782366	-0.416996622716945	0.8928060508011837	-0.6243124720331156	-0.24692065329954277
0.2831664852048622	-0.4699435875172512	-0.33236589019391233	-0.5373711525796651	-0.38580604303948035	-0.046510980550153194	0.27250276698653203	0.3640700768583446	-0.30958250741594406	-0.9421426899937331	-0.2292412074071386	-0.32868840798145504	-0.8810827501934975	-0.172011172634606	0.008325689201336185	-0.04721623104492598	0.2269191861156338	-1.5507572116169193	-0.5246759637090728	-0.09461509174885578	0.1672882764915735	-0.16948883503586806	-0.05670419034882436	-0.6564493945040015	-0.4056849798544193	0.00115307179344335	0.36900617338857866	-0.21583808487974707	-0.01778735095074001	-0.4498386247998911	-0.8857286146289128	-0.24765864350315164	-0.3750134538854375	-0.31047995680854007	0.2912527580608691	-0.016032321266880534	0.2658580197760183	-0.583904185954293	-0.659873404885542	-0.292798926879261	-0.7488974430908802	0.43129845214386336	-0.3458650076314215	0.840244520071853	-0.6346290536937453	-0.21954665036239507
0.2641460546401164	-0.5146617371336608	-0.3401218837309825	-0.5224878452124577	-0.3455096517124281	0.04765511576314828	0.26801328326242746	0.3494433122114414	-0.30987546142664224	-0.9712192577005829	-0.20897617535190577	-0.29774230964621123	-0.9069786853423828	-0.13659352476890496	-0.02730285797331833	-0.05424816613112101	0.24921232528856535	-1.5900454057123272	-0.4783351223532451	-0.1746938409034618	0.1483711593378876	-0.17038487456105408	-0.0886924470187009	-0.6149820079971062	-0.3919579518423045	-0.020742507254880343	0.3709292103951332	-0.21477801143073544	-0.03744300561094052	-0.40608258743758785	-0.861814429641336	-0.2570492007338565	-0.38352695918474433	-0.22095070154983013	0.2652369277861462	-0.013041056735999137	0.2991508942654662	-0.5399732032456571	-0.6667098103764209	-0.2669639165201903	-0.7293031461253603	0.47285316937083566	-0.28732561013566166	0.7550980949887887	-0.6625232064155865	-0.18375278024831745
0.2530987817823326	-0.4849008208136474	-0.3420890195224481	-0.5040088280477009	-0.2630068906955781	0.16344005670283623	0.26803824103883284	0.33402322082611274	-0.30973833401737927	-0.9945335890576079	-0.19567523072228302	-0.22743454218644854	-0.9269720337306824	-0.09687682591730715	-0.05944108019990916	-0.07481226039918513	0.2805598646208713	-1.6253567189403146	-0.4281605500241624	-0.262117953467725	0.13509447608508493	-0.16910181966294238	-0.10733839592670831	-0.5757801906912517	-0.38195769328698004	-0.051453153113584824	0.372245305310852	-0.2148457383455334	-0.06075085133072937	-0.36786264500534627	-0.8403287562726215	-0.2480166074233156	-0.3896807594489109	-0.13909117745471472	0.24439210945660256	0.0014508446261198072	0.3370938748688185	-0.5119121751945587	-0.6803816148202675	-0.25991269772733805	-0.6998371201166715	0.5248430802494762	-0.2471031251180432	0.6655078969632982	-0.7024172251303922	-0.15516171234697457
0.25261549510067727	-0.35083608110376685	-0.34171412995007366	-0.49761849062611807	-0.1878575463752979	0.21782982548047475	0.25340886731867446	0.31389677825604223	-0.30968846950491996	-1.0199921673370986	-0.18474419309781798	-0.12657360655607572	-0.9355374415862692	-0.0716281292755637	-0.034049306611551935	-0.1047958299088478	0.31873121739256527	-1.6546895144434646	-0.38174360892464543	-0.35375242733573786	0.1254301463672163	-0.16094693870931578	-0.11435623687649046	-0.5476959747904926	-0.3739732526161185	-0.08772491371306693	0.3705734748918933	-0.21521676405268747	-0.0837278117426354	-0.34165270942505666	-0.8094958542968149	-0.24019913729586256	-0.3987345390387529	-0.06528797755868655	0.21252340267215977	0.020416846735988967	0.37862049677555065	-0.5044571281152812	-0.6899346661326838	-0.2675192892883538	-0.6744350780095523	0.5657174895114087	-0.21090919810568157	0.6844295302329216	-0.7312595302146366	-0.14573443825308385
0.2585040633836154	-0.21104290774689377	-0.3393274157630367	-0.4896984359979354	-0.18241618410491128	0.29936101030255563	0.24687336052265918	0.2929914248791929	-0.3095575751597144	-1.0325941346949175	-0.18127741576731882	-0.020370825587409803	-0.937069303388421	-0.054517333225456356	0.025340682914340995	-0.14728565362793614	0.35619616466948456	-1.674537101172102	-0.32680597315080395	-0.45133354565677425	0.1123602219569162	-0.1508419200568422	-0.10273439165241209	-0.5258565016565846	-0.37357266310835213	-0.12918242190508827	0.3693020576578611	-0.21513725854401158	-0.11359999502203508	-0.30892826976452353	-0.7689472605124847	-0.23575167985600826	-0.41246739836451185	-0.0054574727013022755	0.17215629768901708	0.03881756458247314	0.40117762550572006	-0.5122285560977019	-0.7105479586253083	-0.3172318680664509	-0.6710040266303767	0.6065005822679667	-0.1921091487921144	0.641618225404108	-0.7577908953679129	-0.15112789151818645
0.26215831560968644	-0.10259250172079315	-0.33468639871695366	-0.4890006118176792	-0.22786847897965723	0.3773807721625377	0.2459992379895894	0.26721528859725796	-0.3097528778335132	-1.0368585395354064	-0.18502699320836571	0.06146785499127618	-0.9234778207160197	-0.04495415226730924	0.10707782967597608	-0.19538100946617976	0.3796157342259756	-1.6837853534732694	-0.29397486262436384	-0.5470363364900495	0.094112107936933	-0.14060984564335435	-0.0852049987751707	-0.5053930357737976	-0.3884443474850282	-0.17286525114545734	0.36515672747496486	-0.21523148729503486	-0.12719030851435134	-0.26609936935238554	-0.7236840562088205	-0.23299455824759852	-0.4294578833772865	0.05575129878807557	0.13321429934135665	0.048029966845547604	0.4123032100871228	-0.5319097154979244	-0.7206403129503883	-0.3463285939732099	-0.6768774358427715	0.6377445245818436	-0.220866410297971	0.6172828820683367	-0.769135091398492	-0.17531614042760874
0.26546903316169146	-0.001717466973837878	-0.3397412011630084	-0.4699461811582243	-0.2714274039991601	0.5114298613383574	0.25005054549494854	0.2390286283448706	-0.30973625632936014	-1.0373932177759029	-0.19436160342598288	0.17993622368510157	-0.8969982839438135	-0.03340263757070938	0.2064690309473484	-0.24423453764144862	0.3833267495785922	-1.6748076485421575	-0.2735348767343241	-0.623527212765453	0.0779012928300169	-0.12384857915282461	-0.06477327595898313	-0.47704383129333616	-0.40792683318402734	-0.21053673821374405	0.35820133970901125	-0.21554950932973838	-0.13976661864380083	-0.22131599464902768	-0.6805127100953721	-0.2163470153401191	-0.4547959866536826	0.0998409397757477	0.10010987080741321	0.0446879400420465	0.4141789099935731	-0.555286451180465	-0.7019122659648925	-0.36401284262529493	-0.6833574428291674	0.6417772897504438	-0.28434449368525355	0.6598066268919287	-0.7564526439328763	-0.20158629374606782
0.27534509195740803	0.04000093508179402	-0.35395555722283745	-0.4850976262176063	-0.32773854868514485	0.5872985273812407	0.25350895572095994	0.20625162010770995	-0.30984429610635517	-1.0415021834323204	-0.20874571712354978	0.21612240345825012	-0.8657308469082899	-0.015618547661998033	0.32879924689689133	-0.2686357338529396	0.37355401139919364	-1.6510780793661168	-0.27648055221736667	-0.6769425684761308	0.07773140817598607	-0.10610499378363322	-0.048298706447345095	-0.44581550926332925	-0.42073845786313385	-0.23875154750814992	0.3491241835505106	-0.21582041698893026	-0.1427632654240622	-0.1755467494330472	-0.6495966091104007	-0.19215647091891042	-0.4814391186741179	0.1325263757682035	0.07812730116297763	0.037120959083578674	0.4067304321708547	-0.5910816010618872	-0.6822855819325391	-0.36886607921454145	-0.6708428386165923	0.6241143946983859	-0.33434942804423795	0.6796732322687433	-0.7323033291951384	-0.22228163958856656
0.28462276976652373	0.031925990096901606	-0.39498486234243474	-0.5122944492810534	-0.37932664905021046	0.6017761871697329	0.23507159137400593	0.16978181060204023	-0.3096012066081163	-1.0520679788605778	-0.22503394639033875	0.1869473007625996	-0.8220377250692072	-0.006566346723456709	0.4515660938737474	-0.26768360209108294	0.35502677719502657	-1.6162048543107421	-0.2992186152785211	-0.7099311127574046	0.09224732754850189	-0.09116801089324092	-0.038949339042293675	-0.43002658329068744	-0.4380925101533985	-0.2653030873885026	0.3357769368904419	-0.2156407934322922	-0.15394754462115517	-0.14924411349112648	-0.6121731426874556	-0.1669515473492468	-0.5081172543809823	0.16274234843742968	0.06585585440320398	0.022577873527171877	0.39237030375588405	-0.6405656354268652	-0.6715397831956983	-0.37338299866632596	-0.6449085719356571	0.6096726893734126	-0.3711457487052322	0.6619157084736338	-0.7105115381655092	-0.2072585922139921
0.2741947066289353	0.041465464842748496	-0.448647863293969	-0.5401841001702443	-0.3756769295266165	0.616959387893423	0.18958156691330325	0.13647112457532345	-0.3093248741015711	-1.0695528525242999	-0.24686918359575288	0.19871697933138927	-0.7776603321759618	-0.007127043717943121	0.5834086934723821	-0.25536584198732026	0.324445305983743	-1.5749314878614766	-0.32756824642166416	-0.7358057423452621	0.11221799294423926	-0.08784052786077537	-0.025226793850075636	-0.4220544877976093	-0.4499758611538656	-0.28348064410019647	0.320524355701468	-0.21489285272104505	-0.1802253528221826	-0.13735780045504678	-0.5665461369594059	-0.15433931483706562	-0.5388763633556499	0.18113633420918457	0.04973318616582474	0.004708568050794037	0.36628385552541765	-0.6848483471330347	-0.6652398624113326	-0.39190317367643523	-0.6066312570671094	0.6112558892853425	-0.4015757083682989	0.6712563231770025	-0.6865308091934846	-0.17739280338546465
0.25530124875350985	0.14142605349264753	-0.49128017305305677	-0.5642656961951013	-0.30666131463321816	0.6129613225939697	0.14538999864389415	0.09886488735604844	-0.3085872948547777	-1.0985776614243072	-0.2712194995560506	0.17055951563962174	-0.7465970447577217	-0.007804523814883407	0.7461340876244812	-0.2292998807923286	0.2769037388844028	-1.5268247732814364	-0.36161740314147445	-0.765884048797411	0.14105492526449126	-0.093063673234276	-0.017919972453228242	-0.43100274536559163	-0.4621142058771479	-0.29771019530143217	0.30451204318004166	-0.21487812947869767	-0.22712478730803626	-0.12408374867195901	-0.5207055121537711	-0.15219508430784484	-0.5652067450473388	0.18245751776938485	0.030905086293173106	-0.007493593325682937	0.32716496765532993	-0.7068093040379264	-0.6623631770619611	-0.4080500454456124	-0.5465009394378263	0.627382384134475	-0.4257633379576543	0.697649893431176	-0.6564372367080868	-0.17196475654256838
0.22878795831526427	0.31969512271473793	-0.5650498341600175	-0.5919071948101675	-0.2788109236155774	0.5696499535606278	0.1323702728535488	0.05678524238752562	-0.3086039163589308	-1.1094917708357188	-0.3035333249983959	0.18568132746448546	-0.7196714854521028	-0.01910693575192547	0.9171391316728841	-0.20767815581177484	0.20762580424027596	-1.4702529872580103	-0.38339243670458034	-0.7972081676535867	0.17664049254273434	-0.10578823560012089	-0.015722647443964455	-0.4430951013016499	-0.48460835245381234	-0.3104583719149271	0.2837603137555571	-0.21597059406087354	-0.28691896455834487	-0.11744372276871193	-0.4756964204028182	-0.16160695948913034	-0.560193608390936	0.17360054144158024	0.013637086550551597	-0.020129314936127525	0.2843961339280993	-0.6963578103333093	-0.661921306919073	-0.4213723923169771	-0.48058596277183396	0.6581925730478229	-0.44838686642080267	0.8111353107973078	-0.6007096730409913	-0.17508761315612345
0.18936852997040352	0.4334439629116192	-0.665352242683966	-0.6165134080588449	-0.2587499226164375	0.5449942125032662	0.11263527566462592	0.01320362853061834	-0.30830472928417507	-1.1325561787716534	-0.3294567095177242	0.2275389461040504	-0.7029289978172837	-0.031992263665243256	1.0833530352594196	-0.18540013057398502	0.13416973565509605	-1.4068612646416339	-0.3943049448220786	-0.8295215835495797	0.20273754096600113	-0.11585536183458703	-0.004868434491037739	-0.45415019062574374	-0.51273729722707	-0.31573391349712987	0.2647594436681088	-0.2155082842511657	-0.3469346214905428	-0.11337824024228807	-0.4220709021523012	-0.18852797808052318	-0.5462857306330319	0.15137868069609547	-0.0034819800800347566	-0.04736457525844347	0.23859566427881634	-0.6727347716023934	-0.6673928470027624	-0.4281704983984896	-0.41137395855116343	0.6944486500504412	-0.4623207931314569	0.9747125715167362	-0.5426352937133048	-0.17348372909478094
0.14957364707812407	0.47159780382999295	-0.7481987003247068	-0.6255651369841257	-0.30983976775643896	0.5517360481062656	0.09804029393188518	-0.0226469013833779	-0.30834628304455786	-1.1422104983561419	-0.35805302461920074	0.23536945040930207	-0.6917222193699611	-0.02991235056854697	1.1521401233190844	-0.16887264272197366	0.06027359553871191	-1.3294383125539082	-0.4040974958635656	-0.8559426660631472	0.22036603692612783	-0.1253223779140984	-0.004770914773607062	-0.46575851290614245	-0.5464736907124549	-0.31160233067033843	0.24769868083351976	-0.21537871971850872	-0.41578189192265613	-0.09869611629953688	-0.36658222700900855	-0.21805689262626243	-0.5241474208660732	0.1297375781592899	-0.005131112189982535	-0.08687952595740767	0.19623743947488875	-0.6337492243269945	-0.6832448125616333	-0.43685530352465085	-0.3446364529983646	0.7168017891097958	-0.4763061394967026	1.0795157109117106	-0.4916026810211346	-0.16788690752386104
0.12354480885113192	0.4752184612404318	-0.8082182725906067	-0.5877366544259466	-0.3413035471875128	0.5217535734925688	0.0820948820817284	-0.056033973827906924	-0.30871195613592584	-1.145831173381969	-0.38772933235479046	0.19958652907724445	-0.6735336719460511	-0.022926597712671852	1.1694238130488972	-0.15965451274628512	-0.006637721597583376	-1.2298539624463731	-0.42302194109871205	-0.8643458420170687	0.23699629592691068	-0.13813674450951266	-0.021882493815617986	-0.4787573877051515	-0.5807482255245382	-0.3080911107937375	0.23295715331478095	-0.21590875644301458	-0.48130696712642995	-0.08688940357398403	-0.30892811072408516	-0.24201471608696745	-0.508639265878598	0.11027555984137441	-0.0031179194030210252	-0.11918202151422144	0.1651589773111138	-0.5805215897380488	-0.6892659223446775	-0.44048007276504625	-0.26673011108392547	0.7327547825987165	-0.48669642833192295	1.1958859746324761	-0.43899081984209676	-0.16290228745086535
0.10223568443378031	0.4952541643154965	-0.8745563479140752	-0.5440830886867072	-0.29792835378225246	0.5128790343789008	0.07228964927994837	-0.07930358504458049	-0.3086039163589308	-1.1655979919259836	-0.41454479701960645	0.10925208168032066	-0.6572201943765378	-0.024124811332970595	1.1576293287705643	-0.14937077059729081	-0.05826228063665344	-1.1154074607409168	-0.42875884110571183	-0.8672677776152453	0.2603402911001667	-0.15257383588116008	-0.04830496918149206	-0.49926811358044826	-0.6153171694929315	-0.30102693441438133	0.2209127247121939	-0.2153993322577951	-0.5560318991566338	-0.0769451647807506	-0.2448618572232797	-0.25260440803782486	-0.495713774189822	0.0870510225304778	0.0037341363720635587	-0.13976634741407426	0.13963012641229228	-0.522528557969218	-0.7091899376759129	-0.4520196609606474	-0.18975205177031088	0.7326041103648485	-0.49944826276548787	1.263371037465585	-0.3992875287975985	-0.15309762887195283
0.08872446463022052	0.5201705108168949	-0.9610267380877684	-0.5215395371259711	-0.24280367935095123	0.4828412823415061	0.07612199732426674	-0.09137201782236538	-0.3083649822367301	-1.162114852094439	-0.4422588486442848	0.02613831461841114	-0.6470386020507906	-0.02807480772439337	1.0973924021376384	-0.13960959487804084	-0.09298115610280484	-1.0229000341334054	-0.428592832591865	-0.8822242109030242	0.2831344657846021	-0.17735339437668493	-0.08066451651865061	-0.5365832038832827	-0.6508811520579252	-0.29320041175130424	0.21246210981621236	-0.21544644663330673	-0.6366478349344395	-0.06762046173770665	-0.177277333163531	-0.27078417864327686	-0.4821939807814572	0.06622480152579333	0.018036519734140975	-0.14906756930841303	0.12483782012279454	-0.4631708218121841	-0.7573887101162214	-0.4720043625342919	-0.13744059697090621	0.7057890185616338	-0.5111436032260085	1.2766219134618215	-0.3682707736838414	-0.14405298071426462
0.07886128704410603	0.5533934314736677	-1.0438218863389128	-0.5007838477549845	-0.17948582056250367	0.46228612107845535	0.08570715571279544	-0.09248731538415969	-0.308333816916443	-1.1467317440683213	-0.4669661670304726	0.00891667305792324	-0.6433468964715823	-0.04197941993695526	1.0240202344127798	-0.1443032503750946	-0.11758689821927155	-0.9529899318214421	-0.40844171052180556	-0.9379456982267899	0.2901405615942445	-0.20059578645206946	-0.10430096986545016	-0.5801842889669582	-0.6927416294642686	-0.2828364825098855	0.20842489119324625	-0.2155377307358605	-0.7184530009720286	-0.06072710151284966	-0.11464562728943514	-0.2924094630113002	-0.4656288666537658	0.03855440294218786	0.030325788755412773	-0.16639266636611275	0.12314665457681699	-0.3944204065026745	-0.7852035800538016	-0.49430789598491653	-0.11952743845789959	0.6612642319973567	-0.5255154766526335	1.2742973930337609	-0.33998741736869253	-0.14093955871283514
0.06734882126036941	0.6358338856480426	-1.0791061949653025	-0.48310924366675223	-0.14047866463030453	0.45214522644007377	0.08905621485661844	-0.08547930033480303	-0.30840030293305537	-1.1027840410615277	-0.4904249262641045	-0.004367313103211606	-0.6411071680616758	-0.04970229599678879	0.9379603497050644	-0.1547128386891484	-0.13424120326026592	-0.8933344849327736	-0.38008194775598186	-0.984585538991624	0.2823930312092583	-0.21868192568891356	-0.11649003986797846	-0.6070087003753052	-0.7285919772195532	-0.26392665095442647	0.2072301846956947	-0.2156614059715785	-0.7887100918691802	-0.061382437402698234	-0.07206806360131543	-0.30550934364301013	-0.4434791426412324	-0.0036423964764561085	0.04228115920592548	-0.17903666777269217	0.12821376041438698	-0.32250156526777135	-0.7856776594098386	-0.5263185570246375	-0.13632914617259967	0.5918283027669226	-0.5355496663869286	1.2863601191691942	-0.30825263865317687	-0.16954110951653972
0.06791396743914838	0.7123239213849869	-1.0488030349837725	-0.46415474009754876	-0.15104894162369387	0.44503654975253426	0.09712895772464933	-0.07355361276068889	-0.30877428677649993	-1.0416157923857043	-0.5157638366954058	0.004521839538915273	-0.6371373456125451	-0.05138050284158552	0.8276461106963581	-0.16488441360406808	-0.13000117928825175	-0.8438279566053414	-0.35092719033049274	-0.9859307824325919	0.27246465596322544	-0.22922763396392165	-0.13041030852397803	-0.6284928712224176	-0.7542602727874749	-0.25017910566783574	0.20987501915402454	-0.21599120660015997	-0.8499238738275023	-0.06704045947507356	-0.04694291347045777	-0.3057118641735247	-0.4095171963583075	-0.041441317494333205	0.06375508926367604	-0.19698199683176243	0.12443759625008088	-0.26489938448945505	-0.7816177887461963	-0.5621476484765328	-0.18586874774354087	0.5058560958694883	-0.5499474495617459	1.3062082319411714	-0.2781079578635187	-0.2044722367662482
0.06571900825042028	0.7467388166148586	-1.049292956897339	-0.44223323467362824	-0.18687037821063995	0.41979888818024474	0.08792705729725221	-0.05204614195879133	-0.3094578461347958	-1.002576956470007	-0.5375845515942903	0.07801208312529878	-0.644636885357605	-0.04568557873456271	0.7038253580589815	-0.18190905477701375	-0.10664684086979168	-0.7950161641391805	-0.31425131661943434	-0.958445202935302	0.26095793375706927	-0.22933041614638153	-0.1421430936100876	-0.6414349986893649	-0.7680733712359973	-0.23830862411795817	0.22051968755962137	-0.21599709589709892	-0.9071814416127028	-0.07676716408635625	-0.0339612355078413	-0.3005244961989394	-0.3723333890245009	-0.0736618160034875	0.07885355920044691	-0.21850570323854535	0.12202187371298301	-0.22201681801598108	-0.7709535195801388	-0.5711787477289315	-0.2795207117540651	0.40530749180165326	-0.5604495341623141	1.2476804321131516	-0.26310189236490045	-0.2268710542425257
0.05398647509831237	0.7280699907149896	-1.0664021556153702	-0.4120385989026364	-0.17608107652456628	0.38290774064838773	0.06395061036829444	-0.023992747984519246	-0.30939136011818347	-0.9946837384265143	-0.5520115137934554	0.10539796381113713	-0.6668788382261276	-0.036346900991110695	0.5653343475579755	-0.18908611628607785	-0.08016928329250897	-0.7593325380166209	-0.2900417666997827	-0.8875759402442659	0.2415739630386243	-0.21274547357135778	-0.17335360816654682	-0.6500211069539242	-0.779218286155883	-0.23240705945061563	0.2391768345393776	-0.21549650565728787	-0.9578567933579472	-0.08840400948257705	-0.03522082938423095	-0.2902146023494509	-0.35957835006964023	-0.10544136846531135	0.089332440783329	-0.2426330291753532	0.12233262638061897	-0.19319833079937684	-0.7568539365241567	-0.5516703572491984	-0.3764446818522908	0.28085793390836644	-0.566209175223408	1.135740996511426	-0.2706092139888755	-0.24858743477505557
0.04311159057842416	0.7040029022449994	-1.0734522312600887	-0.37390975216567623	-0.16127251602297615	0.33350831717778157	0.03742915637042818	0.006369907050345356	-0.3095367982795231	-0.9444332613418321	-0.5656931275902102	0.08295067002250094	-0.6579347180370296	-0.03058094030365955	0.4131298548748118	-0.19553506784015515	-0.0896033764053247	-0.7298357510938418	-0.278159249521945	-0.8070134047838708	0.22289916198061027	-0.18743766432669784	-0.21898934668650916	-0.6567726403794558	-0.7872284675180067	-0.23701110161038308	0.25537670902637477	-0.21551711819657418	-1.0177250640118758	-0.09875264985341187	-0.04776192371229031	-0.27943304884336906	-0.35469077011455913	-0.13684367627876243	0.0867268561204857	-0.27017915820709404	0.12718404270594816	-0.16544848964571526	-0.7500799363837541	-0.5447136397841558	-0.4700535840563881	0.15039974996143907	-0.5534972450007933	1.00220127382938	-0.28004426694894513	-0.26882887094529206
0.03386457669791141	0.6900608586681733	-1.0791781936248976	-0.33803159659148035	-0.1490330840256224	0.2664126807977759	0.00892205825113022	0.036771665299801304	-0.3092853980292075	-0.8822528187415042	-0.5856054728590553	0.05255136279382113	-0.59940517069638	-0.03913372732439006	0.31178152991344593	-0.19836441792503515	-0.11780516001611996	-0.7121735475644375	-0.2666394444360701	-0.753447649185383	0.1989948108361131	-0.16029355485885374	-0.26729372569410664	-0.6628117675308018	-0.7833995396927699	-0.24952782184822442	0.26990433160685023	-0.21531688210064975	-1.0739002276810476	-0.11543584826917372	-0.0762350524288173	-0.25590780212985975	-0.3471200814997214	-0.17069559243394988	0.07360575816418338	-0.2889901023166206	0.13031633373371293	-0.15288105694978307	-0.7420024696487271	-0.5319079334465988	-0.5276852109917171	0.050278050556229734	-0.52513670652204	0.8523680868772013	-0.2925612769656353	-0.28578915867631166
0.017960197611667623	0.6728193492096639	-1.1051663994555223	-0.3357506774839149	-0.17859622737942066	0.1909735705892282	-0.04147930496737123	0.06522790347397951	-0.30910048379550437	-0.8152241221936901	-0.5974996011158482	0.041409734565487626	-0.5312620995302503	-0.05568973890219736	0.22937536638023145	-0.18926448954611858	-0.1489901624444931	-0.7205931140984865	-0.2500735659118938	-0.7738285050935118	0.1778079556884575	-0.13210055442066895	-0.3107589794940062	-0.6597503317403576	-0.7871367663053854	-0.26359508700712475	0.2828629667337588	-0.21531688210064978	-1.1305214638822174	-0.1377382019390218	-0.11460522522170216	-0.22646060639467902	-0.334396241482765	-0.20796008353329887	0.061839967392916174	-0.30862526249592953	0.13691563395823855	-0.15570282421654688	-0.7375525655446082	-0.5350377908035595	-0.5731558520157233	-0.020455714506838994	-0.48478659200406743	0.6977934885077384	-0.3113794450848752	-0.2933913594690277
0.0015790303657485679	0.6338969798511147	-1.1208819689464486	-0.3288253970391858	-0.2227675911130645	0.11356578006178439	-0.1389898519764	0.09171474518609042	-0.3092438442688248	-0.7271334731714612	-0.5934285778079021	0.08232261968204485	-0.47278211024886874	-0.06968100193261102	0.1643427605013703	-0.18208594289597602	-0.1717731715540037	-0.7230987798789559	-0.23362558945609607	-0.7732904077171245	0.1495267700658877	-0.1048982844972786	-0.3421260624041386	-0.650616887762723	-0.7866034513582989	-0.2777481720183841	0.2956119117980348	-0.2160559888664885	-1.1824174444124285	-0.16412630488102256	-0.15212366392603835	-0.202612037430699	-0.3190707144244846	-0.2540070947798526	0.049154562912438714	-0.34168121950101005	0.15100654990793067	-0.15654695319949355	-0.7454840842825539	-0.5337869792146996	-0.6086310390631671	-0.07284970092176149	-0.43732665065809695	0.5826711057614002	-0.3330173079314406	-0.280762606993869
-0.017180762168573272	0.573539738405812	-1.0783936565065513	-0.3198936638947819	-0.2583336718971653	0.032933104635809875	-0.2723346199702312	0.10489270915301101	-0.3096801587528435	-0.6996586614964913	-0.5876140669303777	0.10926347316170755	-0.43235456864654165	-0.09936963158525133	0.12236808544325357	-0.1683909098553516	-0.21354351872227456	-0.6790906511147612	-0.21499788819190377	-0.741317898233501	0.11516068487781925	-0.07647023891229932	-0.3634624819016648	-0.6401311981929582	-0.7832032669218962	-0.29362502008594726	0.30875010062681557	-0.2161296050782254	-1.2182372021533587	-0.1895522707363198	-0.18321588867596095	-0.17552669297024817	-0.30174769439063404	-0.3123078560422674	0.03332457816433222	-0.3975472621487257	0.1619188415272286	-0.16282295067786828	-0.7547402069112524	-0.5322257107989163	-0.587513473895341	-0.11577644864198526	-0.39307939013858423	0.5058768656531457	-0.3659779394022323	-0.25271245685439075
-0.03630073520319138	0.5322235613933353	-1.0397783754103889	-0.31283131679125786	-0.33684727701834644	-0.06044412253867968	-0.4085376966041349	0.11105250159623208	-0.3097050910090731	-0.7048796276823066	-0.588202810473893	0.13303749481585378	-0.3874150246332404	-0.1409791143642033	0.07605705608685345	-0.15078323356117718	-0.26230936291222084	-0.6147008734587157	-0.19790959318269669	-0.6573763786269733	0.08739112862029569	-0.05447172754389414	-0.38644877397638283	-0.6283473348377421	-0.7703131331344404	-0.3117966722982621	0.3219043059829934	-0.2158204169889303	-1.2281151070179583	-0.22218086468961826	-0.22206311665323453	-0.15880897847544134	-0.29795207726219797	-0.3724138487678713	0.027242224613016952	-0.44464274256346925	0.1677009181553749	-0.17061058931698753	-0.77682666829028	-0.5200683146269074	-0.5126232555527246	-0.1556418105195297	-0.35257073834965175	0.4363634414584466	-0.3903645373091233	-0.22874330060432824
-0.05965945205295038	0.4686402532380144	-1.0640551648267307	-0.30180852601076646	-0.3951337960653663	-0.1575460530767757	-0.4977005964127887	0.1133461213709881	-0.30966353724869033	-0.693384566354973	-0.5811806492168354	0.1709308779328299	-0.35142329917166915	-0.2012119199455537	0.04755076887123849	-0.14104133340981762	-0.30012126029329667	-0.5562139099056116	-0.176606317991219	-0.559645695973059	0.06673960767313251	-0.035755436594478454	-0.41145819758344954	-0.6129641663911133	-0.7570317408398006	-0.3325708641477111	0.333509333801069	-0.2153875536639172	-1.2397658277619699	-0.2544157237735936	-0.25200269417664967	-0.154294902440023	-0.30821957163148184	-0.4274192622060246	0.01303343104065966	-0.48943945048769644	0.17009187634106732	-0.1745243035334044	-0.8125517183620943	-0.4936000677295766	-0.43402198040904566	-0.1837912647575289	-0.31762752446290954	0.3585730971906259	-0.41144035020029623	-0.20553625135596248
-0.09001829977107559	0.3967371260938484	-1.1340651717895482	-0.2891918981407638	-0.3694175982617498	-0.2735112536951422	-0.560006270077092	0.11051848142829938	-0.3096552264966138	-0.6462532084367303	-0.561036434541438	0.15469118206787974	-0.3187430876107423	-0.27368459590869954	0.03630456970828423	-0.13148679553028877	-0.30576956089526525	-0.5109655655214983	-0.14511360232578244	-0.4932917721360539	0.03205811648009991	-0.014088584022163559	-0.44153488885642356	-0.6003805558605987	-0.7456455069393326	-0.34730142089030624	0.3386934200831771	-0.21543172339095937	-1.2509810607459295	-0.2955025907232597	-0.27374211446850355	-0.15663632401211325	-0.32338225545289656	-0.4904121692407548	-0.011398967983268607	-0.5268573546383377	0.17501119492025008	-0.16132074735527036	-0.8400387589020919	-0.4516633055486758	-0.3671014448989137	-0.21846950669290804	-0.27943555602313674	0.2436956489953591	-0.4176268869491377	-0.1889575412709094
-0.12133549125040681	0.32465604848173496	-1.1403902954135163	-0.27626383083947714	-0.34500516829705086	-0.4303051634919715	-0.6137451286696821	0.09855307796249892	-0.30950771064725513	-0.5319435579978152	-0.5350042507489501	0.09990423205435409	-0.27241517826540873	-0.3564223598434104	0.021311150419034336	-0.11510342264190691	-0.2994548685331923	-0.5020367576838736	-0.11514846518396482	-0.4374508004569727	-0.010251063985385594	0.000705641386433346	-0.4720906792916371	-0.5885826586436773	-0.7323729630073144	-0.3578758355963171	0.33527768487197307	-0.21479567932155236	-1.2487696439382459	-0.33978027678722095	-0.2820455620542244	-0.1648046520762035	-0.34673580189870695	-0.5583386255311233	-0.027512815875899422	-0.5457962592335839	0.18144513318539102	-0.13088827439325984	-0.8554428150906093	-0.4140250571627793	-0.28427368455846524	-0.239896011513975	-0.24185578535276311	0.194551921492076	-0.41157806549451326	-0.1762826640253592
-0.14761616195155042	0.24742675417780022	-1.155824490832462	-0.27463335381687376	-0.3854375417792768	-0.5771662227723363	-0.6583188596740899	0.08481505550160684	-0.3098879275547571	-0.3844439795799572	-0.5168873911175509	0.0637605804783827	-0.2166882501272477	-0.4370903094419476	0.004754573896867606	-0.10890764855902682	-0.28261648440268117	-0.5016176161007844	-0.08102499488801931	-0.4195139427257576	-0.05317393630186608	0.00653770910512295	-0.4931457230907051	-0.5831275804584146	-0.711187569702007	-0.36718095247099175	0.32671727246580906	-0.21503714049604944	-1.2419161375248913	-0.38250124344496783	-0.2686123315698833	-0.17525666559622866	-0.3723760022079798	-0.6188604973899224	-0.04011987203776595	-0.5498051859803061	0.17962055968184226	-0.09641821430096335	-0.8782539837654897	-0.39153725721463134	-0.1889940810331074	-0.239366375782803	-0.20183777942813053	0.13966966131867634	-0.4019474209974824	-0.15398657899222648
-0.1697235781513166	0.14514495233998131	-1.1483374578053733	-0.29169090812280307	-0.43169638729959503	-0.6663666978626593	-0.7366405645462549	0.07320396860580729	-0.31020373613366586	-0.2937062338057035	-0.504342278661448	0.030358478756155705	-0.19639533436576048	-0.5063386324300263	0.00023485272224904979	-0.10860608675480361	-0.2826829087932371	-0.4725401445071121	-0.055231356756380266	-0.3997355219238014	-0.07730150798014782	-0.0028073783058740675	-0.5246059418043654	-0.5844355457936337	-0.6561958004069461	-0.37556217303591904	0.3202902193601768	-0.2154258340940204	-1.2246933793542636	-0.4267982162508347	-0.24915718203064025	-0.18421375783179708	-0.4121143177014015	-0.6677140102705545	-0.03639361176092118	-0.5435569507334901	0.16850695785111952	-0.06075934523593104	-0.877395406927486	-0.3531943417093605	-0.10362705651496047	-0.24134680249311194	-0.17720960415114928	0.07658263921623042	-0.39463531386654205	-0.12932345460581843
-0.19546284120924504	0.07478780118501584	-1.0824446155722742	-0.3180335211097504	-0.44136876685615034	-0.7612112994257497	-0.793478169507811	0.06105552785788175	-0.31049045708030665	-0.20143139795541437	-0.5085314765973347	0.005836416490946165	-0.24948606961987047	-0.5658030690697331	-0.006132153567924606	-0.11061477914592022	-0.31388044037312224	-0.3907675742206946	-0.03634180933268895	-0.3879308018405757	-0.09945762751049077	-0.015919677042027423	-0.5512790160037471	-0.5777726482761654	-0.6066924291269252	-0.38790637666319433	0.3152439595111961	-0.21515492643482853	-1.2073997298958987	-0.4715856576367236	-0.23306335655645344	-0.20170247153926485	-0.4647043127622162	-0.7129872563424964	-0.023415744145541626	-0.5380433592164526	0.15964052119792868	-0.00777368535727202	-0.8685328406219519	-0.3142327308912706	-0.038976286011967495	-0.2494739714714403	-0.16412518131409273	0.016511723977554137	-0.3787793913572042	-0.10459952938571235
-0.23203753968045282	0.06893581240962307	-0.9667047013461808	-0.34134184800121126	-0.40231489949660143	-0.825180344217	-0.7821269268177737	0.047889953032717814	-0.3106504390577801	-0.12121849630186561	-0.5072903068869704	-0.017806223411206256	-0.3225324299634341	-0.6193288303227941	-0.01462875734266444	-0.11810278229759708	-0.32016222283055684	-0.27987153101407525	-0.017340356260264773	-0.3111917657502855	-0.13052281436268165	-0.020532938740495353	-0.5785904417479618	-0.5697023594077409	-0.5638301561925252	-0.39681860464157265	0.30971825755921134	-0.2153345499914666	-1.1899943621722917	-0.514561558622322	-0.21735307650355334	-0.23023033065566204	-0.5160478722062749	-0.761104893971533	-0.01287424225760809	-0.5415901227971053	0.17087395053545187	0.04534780189283411	-0.8733793206629679	-0.24862296571844705	0.02860586685148477	-0.27402897976663676	-0.16355740596790574	-0.036992097431266066	-0.36189979458695054	-0.07509540068866405
-0.25596951754927805	0.09786299495545132	-0.8811231222116268	-0.360969943431285	-0.352595256225526	-0.8728791326214411	-0.7452432785061813	0.035140097636411884	-0.3102577560221634	-0.050151628100892354	-0.5022321413386736	-0.04463088378072412	-0.3882456768803754	-0.6640599608191561	-0.02018967558241406	-0.12725155618492706	-0.31562565174104035	-0.13817627591688525	0.00978331851891166	-0.26061395458962433	-0.15171625418685	-0.021900911108137442	-0.6095789871127281	-0.5628014386704023	-0.5190260698610409	-0.40582378463987656	0.30501424561145196	-0.2148516276424724	-1.1675678099015627	-0.5581237952285937	-0.20219105799423714	-0.27726927685944947	-0.5676121070647778	-0.7970600317704881	0.0025426750014519743	-0.538026799624183	0.17648187785371477	0.0887930832345273	-0.8809515053667196	-0.18628436622609296	0.07872275928483005	-0.3077829845219945	-0.17604286579891446	-0.09823396440824621	-0.34882761566652976	-0.07075862398162233
-0.27091891743339347	0.09225870356115906	-0.8930326935936131	-0.371451379200339	-0.3359182386299457	-0.9315460674360037	-0.7299495647996455	0.028554629761539385	-0.31009569635667067	0.040078458181091015	-0.4739942552359547	-0.06360225688221684	-0.4185071592800097	-0.6877109127063521	-0.02273321017395483	-0.14432508976547814	-0.3501567235787938	-0.01120765052399213	0.05297307512298105	-0.23763034506744923	-0.19090890725881696	-0.0142013800571625	-0.6450168472183612	-0.5571005461575307	-0.4637865464125822	-0.4113863491983235	0.30042593199975814	-0.21544644663330673	-1.1443097748732831	-0.6025579019027638	-0.19613714635176366	-0.3211052009885187	-0.618906965727718	-0.8182069107262896	0.016802767071296614	-0.5091438598710417	0.189352949784178	0.11547519552069832	-0.8966092091087855	-0.09619731522892191	0.07698024220614158	-0.3187660772059095	-0.1885917405383072	-0.18421588537786399	-0.32931416157952914	-0.08109371742003761
-0.28443979010010206	0.08249028314824802	-0.8776597384138632	-0.37234822483534613	-0.29061438229100006	-0.9092128927640515	-0.6748494842098969	0.020998429089415772	-0.3099190928750441	0.16162213431220201	-0.4246118446420266	-0.07077737129168413	-0.4256879001661959	-0.6904619186497436	-0.035515333865419836	-0.15613172684233162	-0.34450599669669113	0.1305699270909976	0.11404889821102812	-0.23452625849403583	-0.24201653248073493	0.005362883925252239	-0.6845631503920074	-0.5575131148047514	-0.38388100556221977	-0.40637114342437997	0.29629746131938517	-0.2167774277415103	-1.1405673019353344	-0.6373526376396798	-0.19039950428928343	-0.35939845796666103	-0.6605506992824075	-0.8387640140026503	0.024354002857367597	-0.46925707105475106	0.19788067401814605	0.12063839788762654	-0.9125487434659052	-0.0021493054085025497	0.05948318654175463	-0.3068150295650251	-0.20364466449110133	-0.26228398857034235	-0.31486314244536534	-0.08851666058236844
-0.28918953503953915	0.06633805331544454	-0.8190453813662673	-0.362376916862026	-0.29934838117368473	-0.8651982943968666	-0.6348983450704221	0.01675509960924726	-0.30960536198415456	0.25204805768976085	-0.3783132278792235	-0.0688863853814837	-0.4005308978711734	-0.6702951254570424	-0.06036935231743571	-0.16883577995710283	-0.30669067865837707	0.2902549275729106	0.18336113014588978	-0.2543063504058566	-0.2980672743608283	0.018546561402303346	-0.7261036870532959	-0.5684315305865775	-0.2975869468992459	-0.4011851105451381	0.2962688001650957	-0.21739285927163093	-1.137133299494089	-0.6641880089931752	-0.17901014311380098	-0.40135218470906137	-0.6971287906510508	-0.8559281491290742	0.045521499313116866	-0.42574222611393886	0.21274008371145214	0.11560089148934813	-0.9403613990200814	0.09820145494178903	0.05706121913051924	-0.27729354483377433	-0.2228660990735695	-0.32588467975735663	-0.313708728202876	-0.10652419025932339
-0.29367371898834627	0.055991714366312687	-0.7141358861990337	-0.35226346260282315	-0.3636253812703805	-0.8365132512704422	-0.679776886856083	0.01483183412844893	-0.3098900052427762	0.29973045158462475	-0.3565035766173984	-0.07072876763776731	-0.3562444846986738	-0.6217526277938334	-0.11288653345665005	-0.18726935102147496	-0.28673528028217304	0.46798965718367214	0.2460747938319426	-0.27264009672990386	-0.35073020017507484	0.019882008776898857	-0.7701744577775724	-0.5830857801730749	-0.20333579704987637	-0.39516868582675874	0.2977815190289914	-0.21793172994154522	-1.137224559796747	-0.6841068466980792	-0.16720396422595735	-0.44939227516698504	-0.7351747540005988	-0.8572399015730652	0.07717967071766547	-0.3889460593821471	0.2129445893230583	0.09330691019080575	-0.9891533242512877	0.19299380580170505	0.06346173803121538	-0.23862933743879933	-0.24251128598835373	-0.3842014789641818	-0.3275281422032744	-0.13539619994396027
-0.2946548789004152	0.054781547574098435	-0.6553229121594512	-0.341261823056435	-0.375778656635067	-0.7260053997353884	-0.6531773862034782	0.010723248559389493	-0.3097321009533218	0.3246829166255086	-0.3446946835236648	-0.07397761812926829	-0.31493451377236437	-0.5611895841119742	-0.17726446512158572	-0.2064379105889861	-0.3367602445364539	0.689070295023483	0.30683706196029154	-0.2943494849803548	-0.39386246520466306	0.018406447577578137	-0.8143507108384093	-0.5968971471002013	-0.09499724951072273	-0.3900792832951743	0.2991165808850488	-0.2215978172860439	-1.1457462796373443	-0.7008795987965301	-0.1568118577087776	-0.49358651851539453	-0.7725305359677307	-0.846741331921212	0.1169368374471003	-0.37462953915633795	0.2103155738238555	0.052694423072435416	-1.0454167803951546	0.2677357267524757	0.0398724389984984	-0.20452810167175514	-0.2727933041879773	-0.4333883866997602	-0.34971651746107596	-0.1536951543065708
-0.28989301425502456	0.05886784635942398	-0.5800189347893951	-0.321638390890573	-0.3707473168936393	-0.6000664433070211	-0.5665880533934338	-0.00037423022669312854	-0.3093248741015711	0.33751193912655186	-0.3393963508410211	-0.0744408717056628	-0.2860747108102376	-0.4886100511785122	-0.24278562571749443	-0.21544701086616408	-0.4032097729455909	0.9227759803820303	0.3621095516161773	-0.31567953129155146	-0.4096571287559688	0.011028721691795126	-0.8560368113347983	-0.611177024092075	-0.02098874014918613	-0.38748902033991717	0.3023622458645498	-0.22181866592125465	-1.1476024394773707	-0.7079658264404441	-0.15622776446711364	-0.533041070851409	-0.8084785609806511	-0.8289004728422247	0.1709688405980288	-0.3789636360785361	0.21346064645234564	0.015383324303313989	-1.0867633446993832	0.321995350053523	-0.017444000397012153	-0.176120678306073	-0.31476597670230655	-0.4677332222558689	-0.3735766772114487	-0.1819140791740727
-0.2905757934417572	0.09082113662025829	-0.5245071406707873	-0.2974896771700971	-0.3049132692186185	-0.5372815414357849	-0.5126571288447772	-0.014733551410684923	-0.30884285048113147	0.38063939525572565	-0.3192504170940027	-0.06766445914473171	-0.218150582711919	-0.4228513246790559	-0.3164479125199605	-0.21417963836909962	-0.3989776244402415	1.1373345236709285	0.41504372504811426	-0.34898057311749725	-0.42453454686903846	0.010728386226446635	-0.8921145439349859	-0.6178967436428835	0.045769742639060654	-0.38606270374737495	0.30566649761531905	-0.22220147022228667	-1.1389358238930798	-0.7162983256128251	-0.1543164358781943	-0.5719002305926691	-0.8372948892635363	-0.812695995154644	0.22789911366390828	-0.39962022201738356	0.23043780761583896	-0.02349988869298996	-1.1398622456513594	0.3666695217708809	-0.05781772712579877	-0.13231729213425422	-0.364194978942525	-0.5005261953992328	-0.3952895641642823	-0.20809722440292955
-0.2929550096998928	0.09318566749365595	-0.5169596949753028	-0.2976362369024659	-0.1945362424545935	-0.4769854100873565	-0.490681420774871	-0.02793173867721634	-0.3087992190327296	0.39618738275143955	-0.2665670810943242	-0.04483972760614787	-0.13919349920997937	-0.36878618603705615	-0.3887202420895333	-0.21018140409024505	-0.34798111398014053	1.2796929094014504	0.4614864079741454	-0.35002167456311584	-0.42798360042645456	0.00867178124740548	-0.9291290026282919	-0.6318303346121045	0.13174606464426813	-0.38277120841538437	0.3108887285218858	-0.22217496838606135	-1.1259532008371762	-0.7282415055374136	-0.13732745780375477	-0.6199663467152597	-0.8610598051198586	-0.7969996395351127	0.2627835903650727	-0.42672300560154275	0.23462617840353875	-0.07482532174766278	-1.1870064683224109	0.4033901644820874	-0.09290791535815755	-0.07974866290280301	-0.41536537216000635	-0.5224109912049768	-0.42660099795893014	-0.22884708133770926
-0.2825616646934298	0.04496756631551707	-0.5175671319424613	-0.31554067329827656	-0.13509750819961305	-0.44762988698802	-0.499087388552413	-0.03517522625707528	-0.30887401580141854	0.4112332447153631	-0.21977831339413795	-0.030150032641888147	-0.08366998101657538	-0.32525436535123764	-0.4646511311774232	-0.2127181813826918	-0.37086156409083915	1.3343310677228672	0.4945164660455026	-0.3469944590434721	-0.44099360428048795	-0.00854531581069758	-0.9703574761938022	-0.6474373449546342	0.1976036232383415	-0.3820212200734823	0.31694929819141965	-0.22143291697175319	-1.1171675732792434	-0.7374167413307078	-0.113008520879701	-0.6709739847187816	-0.8828466322180875	-0.7725317667372875	0.29262900331820335	-0.4481767100955497	0.20457503739806668	-0.12626751687505916	-1.2116867778978453	0.4336882662478886	-0.14951172678535088	-0.04545360785310154	-0.44526018356720237	-0.5343554571324749	-0.4486218045270105	-0.2549358804453107
-0.27405009173082895	-0.030158527867730767	-0.4858256539106295	-0.30628875710219194	-0.14136202962307412	-0.4330091893278791	-0.49472235064811654	-0.04144174164426741	-0.3092999418453415	0.4374788661095936	-0.18775082370516685	-0.013412149324290782	0.005740154628296213	-0.2915824220288692	-0.5434540992803785	-0.20901229321684284	-0.429944571902204	1.3234074073961257	0.5188178309813569	-0.3393123669961068	-0.4692458173264014	-0.026383672280317672	-1.0240294657034672	-0.6600989261572485	0.26369526124357956	-0.3820420319722833	0.3209313019436223	-0.22178921943655988	-1.118378417821235	-0.7378294096072249	-0.0908906739805719	-0.6994462395140812	-0.9123061151916211	-0.7472764784650737	0.30411061187181765	-0.4706977555822062	0.18436413125105083	-0.1830966379207303	-1.2141246127180616	0.4521032697098418	-0.20910359903411124	-0.015055484670255786	-0.4452178003371349	-0.539580912481378	-0.46308153337588037	-0.27430618742928864
-0.27206535581337865	-0.07220757588018234	-0.4810522255365556	-0.2796023116522043	-0.18764059774605132	-0.40266138119574296	-0.4290289375748396	-0.04397935106214164	-0.30894257950605	0.4738679115366208	-0.17632890133065662	-0.004308077400000531	0.09098963231222863	-0.2745299312157962	-0.6235104979914704	-0.21080103621425703	-0.41030785150033183	1.2532380098371427	0.526321610934784	-0.3390591938516265	-0.4755987132259721	-0.052305931516768114	-1.075978934919836	-0.6692153579235031	0.3143875307012685	-0.37971665304361896	0.3226615083900675	-0.22061430469723858	-1.1318483851249583	-0.7344868632343633	-0.058631176821251976	-0.7331597789339762	-0.9352092555070545	-0.7221454492853722	0.3061759493170499	-0.5129006291900224	0.15548570211213295	-0.22516354969254052	-1.2076002339795637	0.4422183420873195	-0.2464339688817137	0.013534571706175263	-0.4179907333734311	-0.5406575519350112	-0.4757555633358332	-0.2849578645190277
-0.26970362196294617	-0.1058382802657613	-0.4799101778326336	-0.24602564351165074	-0.2805361323323615	-0.4409836109749331	-0.4036605156937897	-0.041836332723305864	-0.3088137628488635	0.5042168018632455	-0.16425947908409214	-0.011543946376863793	0.16424384063570774	-0.2699276584716436	-0.7010235527399528	-0.21872296632289728	-0.4024790728294082	1.162115669933638	0.512412393975556	-0.35084803839113904	-0.47671547436254674	-0.08811674996920998	-1.1135516716285252	-0.6704494535343594	0.31170567243039893	-0.3858748763606966	0.3212056903471876	-0.21994586949466735	-1.1457730528840302	-0.7286483737913043	-0.015178844381532131	-0.7582247146281611	-0.9349459669091316	-0.6798264590014549	0.31257592165822073	-0.5704979019386508	0.12142673042920729	-0.2630791730147038	-1.204769849374094	0.4172363836790124	-0.26072454428904546	0.03559435649201418	-0.35739982760568845	-0.5343889287472308	-0.4805724880210369	-0.2835772662779896
-0.2627848786739498	-0.12821220586508067	-0.4327096772578579	-0.2702052513575294	-0.3064890013678835	-0.4918669820108089	-0.3946360067360575	-0.036003646779102776	-0.3090007547705858	0.5158316083295542	-0.14834857320922062	-0.032972841729524596	0.21805945496567908	-0.27674190502701934	-0.7679665328329099	-0.22000745702502264	-0.4239031264133294	1.0686965731516178	0.47904745950743755	-0.3730036129754265	-0.4712087093948737	-0.11641093037344848	-1.1458875995111868	-0.6573473967282436	0.28769202067266886	-0.3946784966267368	0.31627723627208787	-0.2195012275757763	-1.164634315962322	-0.7165877267418009	0.03360893759119661	-0.7658423289689222	-0.9208037166420938	-0.6222916863792338	0.32083929869935973	-0.64619857258165	0.08449908823347783	-0.30117523547677083	-1.1925051849296948	0.3753272631364958	-0.27079948635130763	0.05109419182301422	-0.27780867973541457	-0.5293132634975107	-0.47562831101058123	-0.2696517787806868
-0.24650242911437387	-0.153969607926051	-0.4174889951052975	-0.3468726459014808	-0.2498467245635748	-0.502368265350819	-0.3181848486109736	-0.0255126777722419	-0.3089508902581265	0.5199389463505366	-0.11546663308281188	-0.06906864908367165	0.25036909059088497	-0.31027212044530117	-0.8179055030703063	-0.2193692371879355	-0.47499939278451675	1.018855459636264	0.4426911446806286	-0.40485830921359883	-0.4192536363057555	-0.1322687070325031	-1.1712709978144555	-0.6442941175009071	0.26536197100280035	-0.4074387365416855	0.3132916291190075	-0.2192951021829129	-1.177292457942108	-0.7052049490033842	0.07998539253495882	-0.7487567910018079	-0.9042119692747285	-0.558571094272774	0.32483229617904186	-0.7199482221717945	0.06696033548811284	-0.3286166413193518	-1.1753386808591797	0.32014236979250577	-0.28661899780705635	0.08047185305830017	-0.18994888355241096	-0.5318126315043089	-0.47799586408713923	-0.2440672072766839
-0.2257433033884398	-0.18723451660444573	-0.40940942138544945	-0.3927296872533408	-0.175637836980603	-0.540483797767142	-0.3005060805949657	-0.012760659986188994	-0.30888024886547594	0.5075721723131188	-0.08571602040073822	-0.10990103439842916	0.281405749798175	-0.3533410035910599	-0.8611465896589936	-0.22196338782519817	-0.47516398208279254	0.9493520884775706	0.4047703572138322	-0.4433740493718926	-0.3678141433875913	-0.14051908008394115	-1.2004979255313224	-0.6399624827915458	0.2089979011048289	-0.41948673774229606	0.3117763813297333	-0.21577035796494912	-1.1837838584177232	-0.6933192359696452	0.12291121839064348	-0.7262180324514107	-0.8770057344726085	-0.4951933315134318	0.319562829901056	-0.7886035390128183	0.058311984897298906	-0.32771238965924104	-1.1706260703603144	0.2660808443452943	-0.2526195243506477	0.12017855250775653	-0.087326688463472	-0.5358059245928962	-0.471758426408197	-0.22257306427422244
-0.20909629736394003	-0.22722951025378252	-0.3956626428275884	-0.4136488406894637	-0.11052106922333049	-0.586708186524952	-0.3378448009395711	0.0016689713004260046	-0.3088698604253802	0.4810099758267222	-0.02638844692809763	-0.15227734515713742	0.34286070198069385	-0.4110874425432268	-0.8950951512988284	-0.23373867279223473	-0.4648039250106101	0.8807596428675968	0.3614190950393294	-0.480431746173361	-0.34080840960555503	-0.15340738896650308	-1.2223006503199025	-0.6373981084765731	0.1784203730752642	-0.4246030156843209	0.3084023733872743	-0.2157468007771933	-1.1891668820595944	-0.68902661922382	0.17820446452757033	-0.7056778317679342	-0.8412015289539291	-0.4375375262331912	0.2959996319134205	-0.8489444351170237	0.053893545296542236	-0.3006825366299183	-1.1848454314276944	0.2254096690136727	-0.19993896835329794	0.16897695152355913	0.024986152291139586	-0.5415209716548693	-0.4537727995573443	-0.20273207497420356
-0.19040524394064187	-0.26715258117638446	-0.38717590427416815	-0.44919340632737	-0.07556753095654278	-0.6121744252694524	-0.3052966014159183	0.014302390117818337	-0.3090090655226624	0.43556395301996204	0.01834164270368852	-0.21071640410325498	0.381689811253494	-0.4750655072513877	-0.9242976879904292	-0.24661997358643992	-0.4719795888445237	0.7959467654841047	0.32025161032229355	-0.5191939750366769	-0.35403965859041925	-0.1648696451366969	-1.2256911156517858	-0.6392298836114698	0.12377288552583374	-0.4206502748822817	0.30650083224643676	-0.21587636530985027	-1.1873756540138565	-0.677393173840863	0.23693828493933786	-0.6753414110191649	-0.7947220361190674	-0.38286683469137917	0.25955002218840023	-0.8968761749413823	0.04201144972220572	-0.2710423865661606	-1.1927709109381746	0.19954192703272805	-0.162914800435826	0.2142334115871492	0.14289525875018874	-0.5360222880694938	-0.42826779331200254	-0.1884250098309342
-0.16731012533267245	-0.302514473365232	-0.35335308568047863	-0.47841708387141824	-0.10655277776521124	-0.6117197232325549	-0.2510048465986729	0.021959318508339435	-0.30891141418576296	0.38647365447356274	0.07256388135537487	-0.2863148311782796	0.4336355334367535	-0.5446236981905451	-0.9561314485817587	-0.2541315044994105	-0.47148025243791325	0.715244222456687	0.2851218147273781	-0.5563970583963617	-0.37418679331670024	-0.17610406613392446	-1.2396477081658377	-0.6451970466833126	0.04554933797012891	-0.4084176896774239	0.3048587167006754	-0.2161502176175117	-1.1714406801140698	-0.66274911671328	0.2963293245072188	-0.6440880519210525	-0.7413493281917111	-0.33475614630586514	0.24056217421120185	-0.9427537726155707	0.037775147931785755	-0.25195967143452214	-1.202860446957104	0.17756715172251153	-0.12993415687786514	0.2530668969539621	0.2595797297653637	-0.5272744538141878	-0.40754790046151024	-0.17838343765864692
-0.15754968638667294	-0.3463432160091391	-0.38117684354537795	-0.45615157943930695	-0.12013334674336232	-0.5993674251078198	-0.21278798989303965	0.02251060625939756	-0.3084106913731511	0.3320780782257994	0.12343762506720117	-0.3248271514506025	0.5122087268974971	-0.6152753518459819	-0.9880113867621926	-0.26086966773716486	-0.3913074449399183	0.6574927009746606	0.25442808032750913	-0.5950840873157723	-0.3856954909258102	-0.16303086147808318	-1.7548169087895065	-0.653130350176674	-0.0075939279336728035	-0.38968916951358606	0.3058340389216435	-0.21719262317570648	-1.136424297669053	-0.6532058794843842	0.35831267774232833	-0.6028298233163405	-0.6821960658304808	-0.30061054188275593	0.23692421169351166	-0.9979724857472929	0.05798445637871095	-0.24771342749166475	-1.2145815809296134	0.1527516798083854	-0.09599827389001639	0.30650303298647075	0.36119176454824176	-0.5295089152566903	-0.3953514447077887	-0.17696405267887066
-0.15898785574182495	-0.3922076394792472	-0.4179143664964684	-0.4257916476065241	-0.10317190845680815	-0.5895209983306968	-0.17791392286918392	0.020196092393711312	-0.30818837875510346	0.2682837211568897	0.19194442520914862	-0.3588831242044289	0.5560764854200604	-0.6801251035842102	-1.0208222930978899	-0.27989862404331195	-0.2633374756517372	0.5879156945990409	0.21956710670193083	-0.6398397517083193	-0.39240527629237565	-0.1478633196468339	-1.7224737340287608	-0.6585342739242964	-0.06977298086707225	-0.37378679763979683	0.30914946009283434	-0.2173251323568329	-1.0792073789660306	-0.6489147960778741	0.4109724768851488	-0.5695903418224791	-0.6150102183834902	-0.28637898752289315	0.24250199780691148	-1.0604762904145297	0.07939363759373172	-0.24869286856771472	-1.2281235419829533	0.12745150037955527	-0.05491191919291251	0.3457508669964204	0.4559054888116661	-0.522840851804422	-0.38831307146761257	-0.1778058297385164
-0.15542670001812328	-0.43463039210856974	-0.37040849229651346	-0.39030731027427196	-0.06998188227723139	-0.564373489211238	-0.15032340123251128	0.01354199522374595	-0.3082943408440795	0.21628809335847782	0.2731733816579339	-0.4059253857391498	0.607034005108064	-0.7346305309221575	-1.046558778258621	-0.3060747358071246	-0.14821294934488746	0.540661742019968	0.18116570507479302	-0.6707118353461325	-0.3961611757752891	-0.1323235829444166	-1.699434745519578	-0.6646574226898916	-0.13248052236794663	-0.3722586430480657	0.3123552944976243	-0.217887560214503	-1.0155552747106678	-0.6518905410198154	0.4499988633528231	-0.5382342124376098	-0.5552542838559164	-0.30079221496341974	0.2542851392813238	-1.0910370179480775	0.11287504069387908	-0.24953813116301796	-1.2323681123532473	0.08284519769679054	-0.006366126053442214	0.36458946205517473	0.5284519840662156	-0.504939640469726	-0.3795588844303281	-0.17752488795522242
-0.14031985121064566	-0.47358703916521455	-0.326673858231901	-0.3662005659317017	0.007228993036751124	-0.5318069457962782	-0.11236142260220938	0.0005086865714392819	-0.30855197415845237	0.17602202032456346	0.32103849345515106	-0.38514580482553384	0.6661109101182415	-0.7921073243369512	-1.057024333794635	-0.34061963318045435	-0.052520906337738274	0.4917356908632729	0.14404036256200353	-0.6847725537465092	-0.3948804561935452	-0.11600396740626515	-1.687407880331455	-0.680468176958194	-0.17796915020768242	-0.37609908144112575	0.31545196362357636	-0.21742525040479516	-0.9487496199967895	-0.6645322570027795	0.4727273116376042	-0.5059185088022363	-0.518100153560604	-0.3366363303241915	0.25743929174281394	-1.1124681411798985	0.14424987622447386	-0.23630691690449773	-1.2199977614282027	0.02316461442465769	0.041791212267216875	0.37725734426324886	0.5738132358086186	-0.4936018244439183	-0.37479267215326173	-0.17399948789097755
-0.1354108340292516	-0.5097220359101043	-0.3248954085828225	-0.29178719345352305	0.08460387736231723	-0.5160626289698521	-0.0761687873644929	-0.018736176728656944	-0.3086620916234666	0.15756382067053115	0.3842361846445919	-0.400224329021128	0.6882315566924364	-0.8529173129235558	-1.0566586893501406	-0.3849565659413357	0.019347738638407115	0.44209066213906	0.10857420459900025	-0.6832802526374605	-0.3924895601517397	-0.0989541417409728	-1.6646461520097193	-0.7030426053421855	-0.21420641272850044	-0.3790831335826836	0.3185583269634793	-0.2175636488828606	-0.8815936004367417	-0.6875420134322597	0.4766066413991409	-0.4815041258999325	-0.4852621299919332	-0.3870050264800315	0.24069385798310244	-1.109330851153549	0.166167924918374	-0.20283431201915328	-1.2037995468279798	-0.030119715243256084	0.09319442928740833	0.38428985663340065	0.6006466185428465	-0.476117343959233	-0.36430868298918945	-0.16339079070092136
-0.1440817864878446	-0.5326516573908943	-0.34803180543684203	-0.13296565765763654	0.10720182788240813	-0.4957462963284981	-0.04142962098155805	-0.03932442465906809	-0.3085395080303376	0.14253260742552537	0.45747120147785925	-0.3336745353276447	0.6993636282145936	-0.9078904768706659	-1.0499070664980699	-0.44144726796480277	0.05711298780077394	0.3140654954875705	0.07260356687556359	-0.6636321784049397	-0.4290727059216753	-0.08839209085862117	-1.638329337915667	-0.7178046589907756	-0.2633405659682306	-0.3799162525990095	0.3189401946956302	-0.21756659353133007	-0.8116946128324761	-0.7063118199880389	0.4725408405557584	-0.4659473514638214	-0.45520005094702654	-0.44891261058888404	0.21435965971366375	-1.0983352818865342	0.178502169618371	-0.16893060569074053	-1.1932027157019534	-0.0735804544180827	0.14408684895688545	0.3706608682062602	0.6250617581124696	-0.45057914914181324	-0.3449491740522295	-0.15023369994673225
-0.14867440426602446	-0.5418703723170296	-0.36436970816932607	0.02174396164697636	0.06106858420007468	-0.4856540649188078	-0.02039259117771243	-0.05817338593134165	-0.308288107780022	0.14159020650848603	0.5107521586147976	-0.28389376166754926	0.7219473097903082	-0.9594243655033816	-1.0345649233513305	-0.4945044801457847	0.12079504540386202	0.20959780671863065	0.03050014537001758	-0.6350570352759591	-0.4660502738147289	-0.06181268256315405	-1.5977362634631775	-0.7283170968847469	-0.3025894893667139	-0.3797802737321248	0.3196482938016053	-0.21850593639309318	-0.7469215011751652	-0.7221622818218986	0.4514074512799032	-0.4284854945583181	-0.4409756181118511	-0.5062534662251872	0.18426603959743246	-1.0800158565839189	0.17347660398315856	-0.15440034381059434	-1.1683875300464575	-0.13117601895762832	0.17801858474026294	0.3339756036283818	0.6545221014272945	-0.43111845644117947	-0.32268633261891005	-0.13591300703039266
-0.10136690176761731	-0.5400425162246226	-0.3498764607499161	0.0987230454399372	0.008485011416599953	-0.48700785927737067	-0.024033767800699074	-0.07941161217986763	-0.3083192731003091	0.15458524782393013	0.541412698997875	-0.25000106681359957	0.7445931238582395	-1.0101960998163135	-1.0142498205917554	-0.540301783395127	0.1842627948534678	0.1296183780686705	-0.005754177788473894	-0.5979007429924821	-0.5009852750535052	-0.010934781248133674	-1.5624194530618412	-0.7310084217954346	-0.34785449495111026	-0.38152303641514296	0.32216120265269094	-0.21881217983391874	-0.6843906711647408	-0.7248180255154905	0.4040684764872019	-0.3786308023820245	-0.43843252419781076	-0.5637056752160319	0.15451162242237068	-1.0565042463960446	0.16123422703837526	-0.16392765488875935	-1.1243977971881878	-0.20243767340259328	0.22249666149413957	0.26941711724126194	0.6810420081957403	-0.41851657841171175	-0.30609300644998244	-0.11826608919468073
-0.02119644118682702	-0.5404388251270388	-0.3168050764425751	0.16248267453643828	-0.05837035566663025	-0.5001951128366205	-0.03437855170682976	-0.10106326031814546	-0.30866832468752403	0.18038082802029987	0.6056177148416528	-0.20204368960747643	0.7751068345893724	-1.0666240031638352	-0.9710013811728786	-0.5878085856405559	0.22285759317118478	0.06112687062122507	-0.04448429428480214	-0.545361884405764	-0.516852370046452	0.04351261788751382	-1.5416284282408816	-0.7319498103559086	-0.3950862502272511	-0.3878545304818163	0.32606207004900056	-0.21815846787369492	-0.6266065332121569	-0.7238085549108021	0.34735841575781934	-0.3483246708880383	-0.4455124002529368	-0.6052701762032036	0.12207660490535632	-1.0280872333526705	0.14073253947485692	-0.1705412524324783	-1.0880245367017494	-0.2844984338078816	0.26645564648835934	0.17579601156239805	0.7178642386049268	-0.41388408843691976	-0.28892629072956777	-0.10982735279349973
0.04910621915894083	-0.5429012935141643	-0.3337231063058195	0.2342662158169233	-0.09078497215220115	-0.5221892358924917	-0.06365969853705648	-0.12305444869648648	-0.3085083427100505	0.21275856591702738	0.6610272418543883	-0.18012420112309296	0.8082641349298202	-1.1195156140445917	-0.9174658784402343	-0.638180584586577	0.24632863168658573	0.015027915377313086	-0.08253250754529673	-0.49295086572368446	-0.5304194375334702	0.10409001688259005	-1.510646235077893	-0.72942105427576	-0.4401726797660167	-0.3928495440370917	0.33046366467024973	-0.21830864494563823	-0.586024161781636	-0.7168891945845167	0.2716173357929999	-0.30593126141491545	-0.45951691862337335	-0.6314655151200357	0.08616751563736673	-0.9857293017445116	0.12139158102721263	-0.16426258581228234	-1.0686436492272393	-0.37288168797819476	0.31106366898233656	0.0657111106926749	0.749925152942005	-0.42238402932438046	-0.2667789189987918	-0.10681037349379799
0.05508609280186412	-0.5483650031753597	-0.33478901749614665	0.28702405547640075	-0.12425838099103308	-0.5531446936676769	-0.1000540372062166	-0.14212752815109925	-0.3084792550777826	0.23812363654076002	0.7142450808392719	-0.2115472228123953	0.811713227920373	-1.1530762983728264	-0.8540330123938757	-0.6863251064110457	0.2617215892585322	0.04218772735534353	-0.11465505891187591	-0.43158269816758327	-0.5353724312064149	0.1478964559778789	-0.9655637781755771	-0.7286811789971305	-0.48799647094118576	-0.3999800489902135	0.3317314992599957	-0.2179935675594042	-0.5634296763223903	-0.7054358165706829	0.17924193843882016	-0.26184041012682124	-0.48136150180421	-0.6374857109669845	0.036398101198766415	-0.9247252692407828	0.07603607085318208	-0.13817006531274742	-1.0663064681981138	-0.4746991044994088	0.3410133972725271	-0.06278342595180596	0.7746177827160321	-0.4300912847054862	-0.2500721026079358	-0.0933209747347424
0.05648597246652552	-0.5591957196718891	-0.33973871845060855	0.31227404900402334	-0.1696452798674894	-0.5833733337247612	-0.13794001897853653	-0.16375134453134196	-0.3084688666376869	0.2630052994402082	0.7136616227995465	-0.24356336096590114	0.8204768680130321	-1.1798630448735836	-0.7913007530562078	-0.7236342734238962	0.2642409430895582	0.07499593962502454	-0.13572199336583965	-0.3739486256038332	-0.5421665004323445	0.18247861477920074	-0.9516495664781741	-0.7350440925341089	-0.5293521090401513	-0.40264368558082186	0.33178039181731306	-0.2170689479399885	-0.5617796971661468	-0.6965466485600277	0.07877360472514044	-0.2315689203025284	-0.4985490727905743	-0.6114632758473233	-0.01149045647371015	-0.8569675575716452	0.012477963546111892	-0.10282547481521528	-1.074055803574185	-0.5585904399213277	0.37339891698885735	-0.1752748591750417	0.7919949070436962	-0.45065922212075893	-0.23199972737565394	-0.07458383505341201
0.08588130034371635	-0.5706031994512373	-0.34205177883645055	0.2692518781638005	-0.19497429183996234	-0.6268545552054655	-0.2230127594855714	-0.1861831914497917	-0.3084730220137252	0.27724873713452813	0.7057195119105125	-0.24847916490032973	0.8329706766562719	-1.2066946747544411	-0.7439972731755639	-0.743851577088676	0.25490493533429404	0.10505317328481274	-0.14214671797926198	-0.31910029318429833	-0.5493398470254125	0.21681754110789225	-0.9293799995927563	-0.7387862246682804	-0.5601411933760262	-0.3941708225087026	0.3339683337572637	-0.21653007727007423	-0.568956884126648	-0.6890294192347433	-0.03124479060083507	-0.1922968140935653	-0.5145457574886463	-0.5553562418526499	-0.05553109798414084	-0.8172456119693109	-0.06660898979225635	-0.06537803339630271	-1.0955373356687574	-0.6255905381328213	0.38374204494026315	-0.2537183626412457	0.825181775870114	-0.4830371842263621	-0.21730491163850382	-0.060868005603343475
0.11518738213839375	-0.5887885112217969	-0.3584178189761326	0.2070059612849441	-0.22815186163891243	-0.6821223304802387	-0.346029982449758	-0.20416544438658019	-0.30866001393544745	0.28568884068428213	0.7151395112379013	-0.30963091528067854	0.8543708821897635	-1.220894222562779	-0.689092510065375	-0.7536980624380788	0.23588051257806159	0.14160188910196	-0.1461343745682042	-0.2713499999144665	-0.5389518613587849	0.24715915620557088	-0.9043516983156179	-0.7287496436197104	-0.582914465573564	-0.3750659086321798	0.33810123005704906	-0.21673031336599866	-0.5765708041144892	-0.6745119626010384	-0.14641618630326841	-0.15127574768906132	-0.5245750746002714	-0.490142472408804	-0.10360819085614596	-0.778746065359969	-0.1537251849363027	-0.03260550628008939	-1.1271456456849633	-0.6755458034194246	0.34841615725378594	-0.3167518633886118	0.8589979956788547	-0.5154681276448245	-0.2172593835843581	-0.05624504566182696
0.11605878899645954	-0.6196410297621733	-0.3782207606479799	0.15821914091948566	-0.24735856253341132	-0.7294602075601364	-0.4306034816631314	-0.21822489707340437	-0.3082548647717159	0.27917911276079527	0.6962692363963656	-0.31914432110279933	0.8839629609530155	-1.221955887130541	-0.6330309924476912	-0.7520486178572809	0.1963162363589011	0.19282056032723038	-0.1420121550202531	-0.23673128796031798	-0.5250292213400743	0.2714959662304791	-0.8935185102558989	-0.7097999804354129	-0.6044216175196474	-0.3537689639763323	0.34394557660672265	-0.2162856714471076	-0.5754144844901676	-0.6551774205088494	-0.2634665615182165	-0.11395423395821294	-0.5244373427036703	-0.4311261045217346	-0.14435559222633193	-0.75704095614696	-0.2373807616839509	-0.020846256749834813	-1.1519870013261424	-0.7225416908570994	0.303219231724885	-0.37514534420663737	0.8887902076819436	-0.558966247817299	-0.2259819177839984	-0.044689742388508
0.14627896475512794	-0.6623664104313581	-0.39509989468362683	0.0881176223856588	-0.2743162462728124	-0.7900958930466794	-0.4709040296722809	-0.2318111468039299	-0.3081031935463189	0.2829845244085292	0.6899825658205723	-0.3957520334286899	0.9090215868020284	-1.2191618967192839	-0.5907393287102862	-0.7355684763028473	0.19646181316694591	0.21936233290027127	-0.13642505293081136	-0.22033435796929152	-0.5041248488148187	0.2956863897534319	-0.8886753590048209	-0.6859244193192249	-0.6218786325749603	-0.3306284124649059	0.35295424103622264	-0.21601181913944628	-0.5745943870335333	-0.6294760735792696	-0.3845075824179718	-0.08819948491316092	-0.5135199972863342	-0.3817602503894857	-0.17730888322311614	-0.7415471994525302	-0.3120109306193862	0.0011603136246140663	-1.1691998061405593	-0.7531579027263724	0.27503828614170106	-0.41445824122666625	0.9152949204622519	-0.6022397753040234	-0.24095056167289436	-0.03681079297344264
0.1738318828192974	-0.723134638886574	-0.4147381497662853	-0.010870736125493522	-0.2928098193764384	-0.8482232006057069	-0.5122958843285597	-0.2461685182331665	-0.3084439343814573	0.3114836070629342	0.674590973521956	-0.45263045942482283	0.9154730105771949	-1.2138924152670985	-0.5576884114730891	-0.7175499630872115	0.19974564411562787	0.23496472526880016	-0.1361941269827522	-0.21530849505163835	-0.48994408947680573	0.2955084636215198	-0.8958430582359759	-0.6525972546893182	-0.6362194151943557	-0.3066738584846477	0.36262843432782677	-0.2153581071792224	-0.5680140388945087	-0.6024690638895331	-0.5003725774189569	-0.0951766724885665	-0.493626489149064	-0.35494146505376384	-0.2019996785962439	-0.7255957958444679	-0.36779942238551255	0.03006890241242941	-1.1882253857325193	-0.7625540189032881	0.24327277349382914	-0.44843939578914294	0.9279819005569777	-0.6428067251467464	-0.27130118385530116	-0.02836891170155314
0.14787147695678893	-0.7885946812322664	-0.44110124516928445	-0.06136172974261593	-0.2913472326845318	-0.9008729365897448	-0.5173724246977398	-0.25948667668485215	-0.3084522451335338	0.3477204685767606	0.6680441330023271	-0.4771183472458721	0.8909181017186532	-1.213932982937574	-0.5117006842446156	-0.6875068878828058	0.20465388950161803	0.23533952024933594	-0.13629664399446778	-0.22725860169308057	-0.47954359292480353	0.27544366723379765	-0.8938198372359965	-0.6225852191527556	-0.6309586614176648	-0.27942050162366255	0.37048706994146186	-0.2145748306863416	-0.5522756393308564	-0.5818779035618473	-0.6140914182382475	-0.12169709125863437	-0.4684215520710393	-0.33507804519332535	-0.2221680425017551	-0.7137142883910295	-0.4252247578945337	0.04313442376669112	-1.2244929597383123	-0.7369637248347647	0.19716761018571505	-0.47021724086463806	0.9380515162741405	-0.6820775283164163	-0.2886065574797496	-0.01992807871989987
0.07539096980357517	-0.8530911489916922	-0.47153929919120535	-0.0832699781725632	-0.2911074473574697	-0.9485441867867437	-0.5558719818246353	-0.2711361009488743	-0.30786010404807995	0.361844275066586	0.6362536237507577	-0.49228116840372815	0.8209865023837143	-1.210255998337032	-0.4674644238612438	-0.6500860226278001	0.23233814358230576	0.2231491687190621	-0.11365543924613933	-0.26230261110775854	-0.46760228206880117	0.24106571091345028	-0.8929645266867879	-0.5943160517563831	-0.6260413849900025	-0.24575310462547906	0.37423599107128086	-0.21483101510318603	-0.5438060428210172	-0.5681868501520045	-0.7240338540205888	-0.14102447820366926	-0.43936392663670515	-0.32693526909565285	-0.23554690218666946	-0.7010108229940275	-0.4792278198093329	0.0366059502053813	-1.2494309430189388	-0.6994386527697082	0.14413246820606967	-0.4708724367906999	0.92407224750415	-0.7197585222482156	-0.3053354309403159	-0.0097366010438401
-0.007489263971183294	-0.9195130390874752	-0.5140458181887015	-0.09167226428378454	-0.28326926984818146	-1.0026634982058895	-0.5598321205453933	-0.28217947043651737	-0.3092978641573223	0.3640350723625013	0.598606981562207	-0.4788088430836657	0.7733937530182551	-1.204961485769021	-0.43494185739979974	-0.6113535433046594	0.26830754769461224	0.17689632414539366	-0.06856213085813515	-0.3065828447438393	-0.459773101695056	0.19734034396831682	-0.8966505036027759	-0.5684627569683145	-0.6248902934526256	-0.22011547602028064	0.3752758008894004	-0.21491052061186192	-0.5308810578510029	-0.5621962201154336	-0.8286567451563138	-0.16443336443692677	-0.4072221720480904	-0.3324905274593002	-0.24080538600282209	-0.6749821547811737	-0.5255778982898075	0.01730105735742805	-1.262440445517409	-0.6580585843790532	0.0823902704389438	-0.4646977288429097	0.9130374136984694	-0.7532895907284545	-0.3208922633548209	0.002704507479043804
-0.013450797174123608	-0.9772886604495014	-0.5565175792126004	-0.12166296551808817	-0.2776483280904279	-1.0502904259595236	-0.5461860489093838	-0.2953922574378238	-0.31135061992022905	0.3622251417584464	0.5528355450526592	-0.4322989434457522	0.7815449442590638	-1.2051815869598985	-0.42220321525970333	-0.5674825227496496	0.2812901351661453	0.12020134392196376	-0.015491940766957318	-0.3764628103950581	-0.45189190237685944	0.14945370057291393	-0.9072216633391692	-0.5458979330344134	-0.6209865567434083	-0.1911411037413165	0.37701865196273804	-0.21450415912307408	-0.5089919273625934	-0.5550977590904627	-0.9297834863222167	-0.17860624858118784	-0.3684571112273371	-0.3536149868318321	-0.22984611426357243	-0.6595471093684271	-0.5571149003796054	-0.014934755835798258	-1.2647917180772872	-0.6075288796831473	0.03681456690166491	-0.4313743955560244	0.8928949835297992	-0.7725599945253114	-0.32820248526612794	0.004964621228229616
-0.01794216714327492	-1.0252834817100698	-0.591466721665013	-0.1588497496117024	-0.27147100133135293	-1.088050635096317	-0.5409362535432399	-0.31292522885488955	-0.3131706746249926	0.34835768784968085	0.525038926674602	-0.3805322548639001	0.7472515069180822	-1.2048173410675442	-0.40430424796167264	-0.526012850253806	0.278415192082682	0.07315174975391135	0.03698093388041067	-0.4430882895850535	-0.43597015456885624	0.09652127716018045	-0.9104718792132138	-0.5294004536550106	-0.6267186869288363	-0.161440390348161	0.3744050075840762	-0.21518142827105374	-0.49052817139207827	-0.5478931309846594	-1.019514742017302	-0.16551525042888654	-0.33915674283711456	-0.4075747045780047	-0.209375849886173	-0.6455248982597732	-0.5760700142553522	-0.048979814350061227	-1.2639250889359965	-0.5690265763749863	-0.011436774720343526	-0.35184365494770564	0.8677081492995136	-0.776446122968866	-0.3378761127707994	-0.002827320097233543
-0.0520887415163926	-1.067237830026624	-0.6257562901898707	-0.15209592739932987	-0.2636182913780003	-1.1216978018923658	-0.5039040592909807	-0.3379026324240316	-0.3144318312526084	0.33514210193275346	0.500179611567775	-0.33335785214509295	0.7381520554984424	-1.1888656151514365	-0.3686930389421568	-0.4894625903319878	0.28166242995393187	-0.004281472378170603	0.08692525570294626	-0.5133125038683708	-0.4195762854548836	0.04949423888888589	-0.8997267541423636	-0.5215396339624778	-0.6472996566274454	-0.13848921542374504	0.36644858685580645	-0.21551711819657413	-0.47052028398477663	-0.5363106258004239	-1.1034217014412844	-0.14635041285702785	-0.31644391604289657	-0.4814121543171089	-0.1813529438618178	-0.6332790797764037	-0.5845186523348319	-0.09437243560895128	-1.2458919557241905	-0.5355571342749934	-0.05415920158137266	-0.25562311079772554	0.8210865962252928	-0.7739857743582748	-0.3465393568129704	-0.010379202958613432
-0.07238339291840815	-1.0941056740906383	-0.6487172420343023	-0.12572625082543937	-0.24546830677332476	-1.152073550249571	-0.44641369269292597	-0.3401376874764735	-0.3152234303878994	0.31051565226956035	0.46096887078196563	-0.2924024388313585	0.7015219926465973	-1.1921144813571736	-0.35198423160235925	-0.44991059452875426	0.30138371218473925	-0.09135106231996161	0.12942343524774846	-0.5918914319195376	-0.4213528311780429	0.013431189115368034	-0.8838570573881617	-0.5299268274132263	-0.6749766913897329	-0.12558998885485176	0.35627387708304437	-0.21547883776647092	-0.4605866089352193	-0.530252602167612	-1.1795266742378823	-0.1177390584341905	-0.29637691137289107	-0.5534707631725921	-0.15143257516596667	-0.6248555162723538	-0.5848477785535106	-0.1455011353919302	-1.2204356054194472	-0.5049982665213045	-0.08626409379514541	-0.1559728328515119	0.758014752099789	-0.7688758053265813	-0.35033835715714023	-0.0226756474289057
-0.09419915322083187	-1.1045271304134308	-0.6794068775794059	-0.11292725601572777	-0.2377245901504549	-1.1882833784082507	-0.43329713759137223	-0.3241151903474637	-0.31576778464891314	0.27971346547420445	0.43079736778838545	-0.2606794414655384	0.6868372739801929	-1.2042036471588624	-0.3398257368417966	-0.4034970437137523	0.3518535209803242	-0.16980483546416472	0.1665159813226757	-0.6705831598865617	-0.4304923621778397	-0.008456072356870275	-0.8683245015066147	-0.5525103128075128	-0.6997838803952773	-0.11459546024897271	0.345424997953135	-0.21557012186902474	-0.4663095015989775	-0.5245968667708238	-1.2444793874958604	-0.07422645655559205	-0.29288415222703673	-0.6236840169564519	-0.12700215210375085	-0.6054273509964149	-0.5821924010028117	-0.19364431245045965	-1.190293821139433	-0.4904506078912016	-0.11977696192692222	-0.057928583943571824	0.6880664288167343	-0.755063586310506	-0.3620821443412069	-0.04921416304782465
-0.1216788811315257	-1.1100322841428527	-0.7090165332305832	-0.1121409963605989	-0.22829199592096167	-1.2399268642721748	-0.475249615948781	-0.3063069377056494	-0.3155454720308655	0.2301264939747229	0.392050519762393	-0.23441600141234117	0.6843334824783656	-1.2011023782223016	-0.32075176912431913	-0.3596208955137563	0.39575487237686197	-0.19944838812998403	0.21311709280780752	-0.7486122927922894	-0.443306142671791	-0.018811597544458446	-0.8537798981994792	-0.5858371101676831	-0.7318547707163444	-0.1066802742201725	0.33628040378454155	-0.2156731845654564	-0.47585981221924056	-0.5252158825189849	-1.2813364114447419	-0.010202433226800783	-0.30052941391296245	-0.6943335872677906	-0.10157203432322659	-0.5789944781904349	-0.5842031065669239	-0.25538011999790794	-1.1484007067495816	-0.5042820751202877	-0.16088128784340167	0.019821713101208116	0.6051144507388269	-0.7426763149601764	-0.37823249856766367	-0.06788735702474852
-0.10827781122189842	-1.10632735712702	-0.7450671724177207	-0.12119047692634903	-0.2250834398778932	-1.2803155651580027	-0.516320167107646	-0.28497167872220597	-0.3155309282147316	0.14650623519549738	0.41318432443086717	-0.21100802602675578	0.6776061608508559	-1.1769205940512246	-0.30239946807360635	-0.3180525002188628	0.385278910709422	-0.25198264765227407	0.269345722458319	-0.8296761612120512	-0.4536605464882034	-0.023762606461360348	-0.8375382755578176	-0.6364406432031042	-0.7597296870427093	-0.10126274988904323	0.32749386330078484	-0.21587636530985027	-0.49618079540174315	-0.5276628697315351	-1.2800234356508042	0.07001790305551622	-0.3201375659108654	-0.7503399416150569	-0.08111291811414713	-0.5532571082597783	-0.6047607136336158	-0.3238722571903303	-1.0998714879131222	-0.5167670093451389	-0.2050144554254157	0.09637119810031376	0.5197418304455566	-0.7117993975892245	-0.3866884768502938	-0.08917079368973957
-0.015588342205382322	-1.097725122715754	-0.7949572780923128	-0.12860931392434521	-0.2351201685677764	-1.2813902587790948	-0.5828468868865314	-0.27799585444821606	-0.3179098809966428	0.04963092034003839	0.4279031695966073	-0.19860574052495533	0.685731463553241	-1.142142879608726	-0.30392132237150715	-0.2804183218058154	0.38859853923385257	-0.25968290567401014	0.3205535702027018	-0.9029676976517618	-0.46060408787097407	-0.02736727293210428	-0.8338987681292	-0.687799088787499	-0.7898213595247018	-0.10014440263044275	0.32283853316656125	-0.21605009956954943	-0.5373591161771066	-0.5309611359316563	-1.2540538823043215	0.15889066252968873	-0.3443205475351031	-0.7998963555867696	-0.06334654729851294	-0.533036340681117	-0.6286383414887267	-0.37958188450608454	-1.033579894562891	-0.5494135134738284	-0.2507671063534699	0.14035036854497834	0.439424010100522	-0.6739288544578422	-0.4095642597430083	-0.11119746813217617
0.10256415066670888	-1.0891790104802115	-0.853480602351915	-0.13701826184158322	-0.24541536715566167	-1.2323544602520138	-0.6034366235931714	-0.28701184839870064	-0.31880328684487147	-0.016471912066758868	0.4044155196966285	-0.20016713290703247	0.7382496922719258	-1.1220946821165212	-0.3193050770905794	-0.24827994703582984	0.38385337169293987	-0.25225484974630563	0.3436336768455508	-0.9577934700881251	-0.4660660770383598	-0.024747088332170476	-0.8281462768267517	-0.7325353838378792	-0.8153762351717498	-0.09748094726704307	0.3233976364189875	-0.2158115830435218	-0.5760949341152491	-0.5382368309813639	-1.2157347404308352	0.2473717046619448	-0.3578898026742915	-0.8488124976973589	-0.03870837254909647	-0.5124655635385758	-0.6533678630321843	-0.4109917065140688	-0.9774956021671652	-0.5830150057619649	-0.3031304012087658	0.15734551165148544	0.36634732462833597	-0.6266759957991829	-0.4421139434972412	-0.12322345372153612
0.17393355964446597	-1.0893655087872307	-0.922595177709194	-0.17293705443248125	-0.2781777242670584	-1.2018988108914637	-0.6551800119047325	-0.2983405181835865	-0.3198296647263249	-0.08286785720092234	0.3668920348779408	-0.21312987929306093	0.7821425996603864	-1.0939130982649483	-0.3544430724831966	-0.23301333770610463	0.3384955362644394	-0.29061854955639177	0.34017335245486585	-1.0078699482894193	-0.4762578393449054	-0.031534397472256524	-0.8196543850875709	-0.7719763422495267	-0.845293675349762	-0.0882707466813941	0.3278546566547817	-0.21561429159606688	-0.6218522806029265	-0.5507539531449448	-1.1488599947782103	0.3165333540806337	-0.363383859544241	-0.8856855974740212	-0.01655817492781974	-0.5097844150083795	-0.6994026353997645	-0.4197104325094482	-0.923705209670396	-0.5942907444756489	-0.35182272890622174	0.15211958219453592	0.29213508846377606	-0.5793272529844415	-0.4621704275587534	-0.1329568285643889
0.19391756045954262	-1.1218628387853466	-1.0031153338312937	-0.2573709489759288	-0.3624420251108535	-1.2585430945207194	-0.7561883355293604	-0.30916192737365866	-0.3180968729183651	-0.16336094001830376	0.34179051027705026	-0.2579758632164165	0.7982682004081968	-1.0503365150388988	-0.41308708561485813	-0.2258810829033741	0.29608145481500814	-0.34434768526166143	0.32764144329264033	-1.050445649863653	-0.5035032553520085	-0.05555963248372671	-0.8244829531148496	-0.8140354280204132	-0.8730942654301076	-0.09201256239670927	0.33459276758196743	-0.21579685980117444	-0.6648406863286704	-0.5724100042935174	-1.0590389770231385	0.3409717196773406	-0.37593572492787236	-0.9222671103016363	-0.022039251915028608	-0.5148561664953143	-0.7523351583688082	-0.4167345970178638	-0.8702570400633352	-0.5907314828458221	-0.38630604288428133	0.1103774378402825	0.22992930166210396	-0.5610155982853795	-0.5033964387794129	-0.12289638716785053
0.2072353154347913	-1.149878165488383	-1.0921536761972113	-0.35897373325836107	-0.4731200810733546	-1.291279389878635	-0.8284338081507017	-0.3112819703214327	-0.31600671877111386	-0.22262404141710684	0.3376606331409809	-0.3021208913184408	0.8391646943922547	-0.9874536911193829	-0.4772012231497789	-0.21639973902941154	0.2571321013970422	-0.37062966617048987	0.32648216051081724	-1.0721274648013386	-0.5281490410718493	-0.08442372126366242	-0.8345516313237278	-0.833112665466016	-0.8976721209644387	-0.0940350580453523	0.3448669484196165	-0.21569674175321224	-0.700622552364988	-0.5909898101080893	-0.9580173543592565	0.34019361448115276	-0.3838632989543452	-0.9415509632522852	-0.05075244444797067	-0.5256447408589591	-0.7992390795857145	-0.4264226543281862	-0.8187917501407606	-0.5692143291063527	-0.40200597661110776	0.03542519266580814	0.1725703970762612	-0.5322891859309684	-0.5026110562801541	-0.10279018043808019
0.21232956033460929	-1.186643371095742	-1.1713654428846005	-0.46096731573625177	-0.5768069934091764	-1.3288167807457227	-0.8801121861718322	-0.291015422915672	-0.31728657459090187	-0.2528114703085496	0.31669411723323726	-0.3160124231535356	0.8161468250435497	-0.9365242607767517	-0.5329229038491774	-0.212324613525359	0.21226262445192248	-0.31487829229430286	0.33615568374807214	-1.0811548002896716	-0.5630221463514051	-0.10098791513622547	-0.8450100126382797	-0.8272825702316865	-0.915405768011159	-0.0935674918470101	0.3578481331311498	-0.21877978870075454	-0.7239962193556999	-0.602172113731108	-0.8393349092819321	0.335967330778571	-0.38629529421145853	-0.9472516841740978	-0.08108783737967967	-0.5424090699057108	-0.8380658279942226	-0.4346542258716931	-0.7624262310527276	-0.5406396675772158	-0.41163440299196064	-0.06043419470541589	0.1254786300533673	-0.4923617288561274	-0.48851677725721165	-0.09298761843963999
0.19359436115051015	-1.2350828526716577	-1.227864528967541	-0.5466911857422709	-0.641788817042994	-1.2965773791746473	-0.9273630031993207	-0.28526720532096056	-0.3166528797450653	-0.27577740630064834	0.31543842521634335	-0.31769228694203494	0.7777711350294262	-0.8644472490720304	-0.5851451892944313	-0.19408218793430146	0.17642368261567803	-0.23580763805189348	0.35610334782489517	-1.0623105299020026	-0.5800902863402906	-0.10947517588332514	-0.8508919528661923	-0.7987406946615276	-0.9279996425301202	-0.08015702916852664	0.37019750798562556	-0.21860899908952486	-0.7415064563744667	-0.6030317170844862	-0.6979614929509819	0.29197152202014814	-0.40272876404018854	-0.9590868580884443	-0.10645700690411704	-0.5598026634587076	-0.8544374608233509	-0.44580773479201435	-0.6927355591773641	-0.5004488850869981	-0.4161175310254288	-0.17055276853649604	0.11438142092796477	-0.4613414013346615	-0.46346635581302104	-0.07124607894144215
0.2212351202693347	-1.2649035865968115	-1.2491893733404844	-0.5995891731458262	-0.71536139118229	-1.265808357073934	-0.9698255293102781	-0.29213653189991134	-0.318674470187685	-0.27955799650799407	0.31736070649762016	-0.3092549963949158	0.7446596943856145	-0.7839828283394106	-0.6355946029889201	-0.16862319608149592	0.14583027887914496	-0.2172226057168492	0.3747212927116914	-1.028484759578586	-0.5706979037624015	-0.13654742594534972	-0.8532906730908003	-0.7637511147525797	-0.932156040212007	-0.07633032896709077	0.38043143676100044	-0.2185177149869711	-0.7591091989631791	-0.5991129525237536	-0.5394729563431668	0.24675348409511066	-0.41442227815660326	-0.9514713144785085	-0.1350075278470062	-0.5818321901384528	-0.8232319815023675	-0.4282476671665457	-0.6393806956346444	-0.460692620145717	-0.3923222541706376	-0.26946669301249626	0.12784569346845628	-0.43243191219236027	-0.41928199196100246	-0.04592882144766299
0.23408384262417808	-1.294277069952354	-1.2742126316183748	-0.6404209644015139	-0.831123726503882	-1.2177158929083576	-0.9699644695088233	-0.3095609603616357	-0.3207022936943621	-0.2653803966670318	0.29543561572777693	-0.3071111195979295	0.7280525668231246	-0.7287201665906522	-0.6704696212326546	-0.16417941947913908	0.11639433009182018	-0.1697303728852502	0.40668025814798014	-0.9895203264216589	-0.5621134609926357	-0.1789687489574498	-0.8529614796277777	-0.7200412346714848	-0.9270697600582769	-0.06770379691410605	0.38783128316222243	-0.21869144924667022	-0.7796116353790368	-0.5810581820907181	-0.39472020869072705	0.19678509618238776	-0.42461900420332394	-0.9263394546987479	-0.16314747553604106	-0.620447653893682	-0.7778365288260701	-0.3889964743242989	-0.594974155427468	-0.4200506714571445	-0.3478676782420983	-0.3466782226755669	0.15519727116652793	-0.4058467585520714	-0.3631232238923876	-0.026167502205593097
0.1827852029758029	-1.3190157250112313	-1.3261426993148275	-0.6609051851773173	-0.9484181966425458	-1.1840590776892637	-0.9748676862685961	-0.32767561011566204	-0.32238937636590087	-0.25854628100128946	0.2523187336944824	-0.30352887841784293	0.7114040175991568	-0.6947607970072553	-0.697618721236345	-0.16174785270729491	0.06486745865945993	-0.11667239322459558	0.43001376042652206	-0.9324694712006387	-0.5609018805142764	-0.2148079266402821	-0.8539073403659876	-0.6538787003777137	-0.9431704015633977	-0.0642873132685301	0.3934804809701897	-0.21911253397780542	-0.7999157185054914	-0.5690133284361594	-0.2873518965043952	0.13599873659800807	-0.4135799068331913	-0.904035028667305	-0.18373219373639121	-0.6607266039632663	-0.712004894289972	-0.3603703920413	-0.5531374071606278	-0.3919946469687409	-0.2942498540342363	-0.39638179655089406	0.19732380280283804	-0.3952307088930675	-0.32248466124863107	0.014561718340380187
0.06879786692544751	-1.3542673587102345	-1.3514671933638975	-0.6849941091887927	-1.023291424525603	-1.1548150089517628	-0.9916065495711118	-0.31668805731336314	-0.32069190525426644	-0.2402319643197377	0.20564260367214998	-0.29661273035190105	0.6998407169941148	-0.6614702761015488	-0.7191968268996557	-0.1340010401059645	0.008012873803502973	-0.14616122919867053	0.4601658447690597	-0.8825291884533059	-0.5688541943388113	-0.25879797973572527	-0.8528397410227244	-0.6037790267726983	-0.9697581224473375	-0.07246164251363577	0.3930113653124812	-0.2197780245319072	-0.8044084649842983	-0.5635979739771156	-0.1978530715283872	0.0685176522834144	-0.4017319199266658	-0.8752302140614979	-0.18960808405658192	-0.6800253033360066	-0.6261045489149282	-0.33632585562508893	-0.5312455095597788	-0.3763609994881877	-0.21308768012953375	-0.41582536345775417	0.24850755073620853	-0.3813084773708145	-0.27328631070313325	0.0815139191441848
-0.051457120359268395	-1.4053955242123455	-1.3540773516669193	-0.7169967591127349	-1.0752833192293143	-1.1911162961205606	-0.9910919562431666	-0.28607683107210385	-0.3222709481488101	-0.22105630296582457	0.19305386784933026	-0.317007279194645	0.6682330305964522	-0.5999954956043017	-0.7603572440960266	-0.11020900186561715	-0.04465562209456783	-0.15563121451260528	0.49524122229282225	-0.8628192831557964	-0.5731770344694789	-0.3068001429340176	-0.8551139992476017	-0.5670892651684079	-1.005766775453884	-0.08744240972496117	0.389097010314153	-0.2212503487666456	-0.8004867625045795	-0.551667227434364	-0.12126544210235365	-0.004171229708404345	-0.4025004791286947	-0.8410619385586868	-0.20135590536963144	-0.7023566662203022	-0.5419781299505584	-0.32024594565355363	-0.5000937651399604	-0.37213672358486904	-0.0990001587264876	-0.3954047099433871	0.32736195011853597	-0.3681464213556125	-0.21044067613586112	0.12937360987659693
-0.12136595461396434	-1.4168401309694798	-1.355586840806016	-0.7298248993237699	-1.1261437593594426	-1.2239066628492932	-0.9873500050934574	-0.25826412909658586	-0.32162478717485865	-0.19777104931585127	0.18305708150641695	-0.33937635147775885	0.6292663422337437	-0.5680885912043858	-0.7795561191510473	-0.0750222421512923	-0.05996568839111388	-0.08319757540123315	0.5526556570618628	-0.8418635654542603	-0.5732580259905866	-0.3508748731665302	-0.8651175360745886	-0.5228612991518304	-1.0315468821494753	-0.10332393462371556	0.3798257591328539	-0.22428628133867626	-0.7761738081882649	-0.5299249759495173	-0.07138387926424909	-0.04527223842758507	-0.4213492033210285	-0.798325828205231	-0.22663839629882973	-0.7429555175041858	-0.46422980963316085	-0.31189458013954785	-0.4689719148960959	-0.3797549503445786	0.022828811022972916	-0.34034051476568317	0.3735404784860138	-0.3513951911453348	-0.14957163779758037	0.1865431661964486
-0.1683179099863867	-1.4075014009291051	-1.3342338590258747	-0.7194999327235346	-1.1545609156955936	-1.1540290644911864	-1.0020030501067012	-0.2367471347698443	-0.32298982820343125	-0.15332040695954954	0.1413341356376874	-0.34115797916664653	0.5724846410729517	-0.5541340893885583	-0.7718830804686625	-0.03159477617569958	-0.08923688877982613	-0.017743892964898488	0.6151069717597354	-0.8139526884964408	-0.5533209424450646	-0.3720978316834981	-0.8633791800106637	-0.4730568896261175	-1.0612685885023372	-0.10441147325684388	0.3723481482762435	-0.2280200955979729	-0.7450296733221113	-0.5133080444589344	-0.03448225764829293	-0.0759887404702456	-0.42385044500129493	-0.7418847837843865	-0.23229287454739084	-0.7855686173750444	-0.3666783162318871	-0.2916147281065796	-0.4587099589330281	-0.4152497821703154	0.13030430609728696	-0.2448118072895466	0.4224003459179489	-0.30942012190726814	-0.04034141839638895	0.25830513226185553
-0.19541416182038493	-1.408323374948931	-1.3154529672919577	-0.6887865088089872	-1.1528388210739662	-1.1405644891224649	-1.0333760900004363	-0.21780505108411247	-0.325377091737419	-0.13218295661546803	0.09200550376193273	-0.33465951875155214	0.5187844156570971	-0.5502893099977942	-0.7551911846383013	0.002567408158273668	-0.15582022057209494	0.013579204536434302	0.6421893245281867	-0.8024830259410587	-0.5535080131047938	-0.37035221690890674	-0.8531255068978199	-0.4529983490222613	-1.078904099163621	-0.10128051015549189	0.366069248049034	-0.2303257553495733	-0.7186166646727017	-0.4985825470136467	2.3119158551933826e-05	-0.10019438510644887	-0.4149610305477284	-0.6772632388010322	-0.2223012141063665	-0.8155459956354584	-0.2687566357196044	-0.2555107719136693	-0.4423924695903628	-0.4555160215306139	0.2099216463364327	-0.16938243337449052	0.50314999539952	-0.28726512140594285	0.032712444833085316	0.3424767581430612
-0.1987518001351719	-1.3973700530838984	-1.2979779822803512	-0.6586859710479821	-1.149778703566698	-1.1354468047321142	-1.0591023257755174	-0.20196473529128625	-0.32439850068040577	-0.12764103993326023	0.056045039913517634	-0.37670980531297166	0.4572902608306796	-0.5468744615998777	-0.7825513108684354	0.05054780626052171	-0.22014743004034312	0.004824059980077676	0.6489519950447973	-0.7999287345130843	-0.5525315055779424	-0.37353021315067075	-0.8452661960412937	-0.44957955977819114	-1.0903168799216254	-0.08422130070239846	0.3614741906363309	-0.2291037262347404	-0.6924562673873746	-0.4902576412042213	0.03264367552046539	-0.11291498386741416	-0.3974432073894032	-0.611789013364539	-0.21249634365825504	-0.8301169314152277	-0.19149082082959007	-0.22280409736980408	-0.44295371512948456	-0.5038561016227388	0.2877176726119354	-0.09952656236496563	0.5994790805070254	-0.27940581058156155	0.10665716860030497	0.45300177158747806
-0.21996879333646907	-1.382106548123308	-1.3015547432777068	-0.6450817304359938	-1.213085144006238	-1.2051632945262436	-1.0879933105174626	-0.1853698761211425	-0.3253334602890171	-0.14999905409027403	-0.00025583856360056887	-0.4280922212560442	0.4073527495565668	-0.5320196164420723	-0.82155050614837	0.07669691972283645	-0.2847717832523562	-0.006688682082075172	0.6616127709426134	-0.8074295111401455	-0.5649008204072783	-0.37624036220181456	-0.8192196117682705	-0.45966532725298304	-1.0995988123114169	-0.07262217474427446	0.3605005543656151	-0.23141821993174924	-0.6407065168158086	-0.4882990135634656	0.05002844760686196	-0.093711063386158	-0.35572946646185566	-0.5489803936497022	-0.20874476642705747	-0.8500411317505151	-0.13340883058330233	-0.16267151346427175	-0.4557761022303171	-0.544936882533548	0.34701993174845036	-0.050877694126713745	0.6618400059244162	-0.2659372303948772	0.17229061883090221	0.5721950969947975
-0.28037480211180277	-1.3936530382148327	-1.3313770846244697	-0.6394008753551966	-1.2687983824221458	-1.2525758463803365	-1.1105144875149908	-0.17004569122607133	-0.325148546055314	-0.19725573993703494	-0.06422854881847447	-0.49369826868823974	0.3661470724564782	-0.5324913235040903	-0.8579697884824611	0.06745457413103895	-0.34362864584519115	0.01948656913030935	0.6667153563207552	-0.8382781992398549	-0.6002177328837982	-0.3641052552518229	-0.7866942683860116	-0.46080483358264346	-1.1204926922881806	-0.052270008449443225	0.3616149674823998	-0.23467794578746015	-0.5678521541471035	-0.4865228559078725	0.050879450436265926	-0.08567508426525487	-0.3219082958743519	-0.5018803238221974	-0.20189835613094892	-0.8760795851769826	-0.12158744761241139	-0.12260286141560081	-0.47590575325675066	-0.56120013956478	0.3802120827344472	-0.002678673823062916	0.7443161722685471	-0.2573603991057632	0.20936440553078697	0.6752432851587445
-0.3473589260864151	-1.3870573874402006	-1.3567404745011373	-0.6151514018187171	-1.24840832536812	-1.276636701854303	-1.1635090237378964	-0.14557347596156886	-0.3236152122971913	-0.2375154651927517	-0.11416229390482217	-0.5399017374768498	0.3301938099662792	-0.5223659782101843	-0.9035242025347751	0.08829759118171997	-0.4160710145903527	0.023191496112294287	0.6356141265556943	-0.875076874012317	-0.6304446904159069	-0.34372017580449477	-0.7450725666901791	-0.4537152110406086	-1.1491954131576025	-0.02672217500311621	0.3622465665956759	-0.23726040249519137	-0.478924059223693	-0.5102150816663841	0.0655110318436453	-0.05749186534990898	-0.2874289037920413	-0.4562037734386729	-0.1987011904963078	-0.8822480332974088	-0.12344956706809104	-0.06222993314046171	-0.4726339011235571	-0.5810566764855091	0.3979033658082397	0.027082516734795913	0.8039301845674138	-0.251972671149412	0.22457718536220334	0.729153707134339
-0.3889944061985247	-1.3679283596993996	-1.3413774501709868	-0.5927502463615892	-1.21313912165562	-1.268774141611932	-1.2013547900416373	-0.12540458297777785	-0.32441304449653974	-0.26032626311333484	-0.15547081522396305	-0.5840148694309911	0.31139281369051885	-0.5112178960493339	-0.9295936165844406	0.11131673073877055	-0.4452592361984794	0.045114106706679105	0.6199026064951856	-0.9124579305725771	-0.6588095014301896	-0.3307897286304489	-0.6936233288904143	-0.45733628275408467	-1.149887033355951	-0.0029365130892509196	0.3640279837810354	-0.24010787756517554	-0.37258979604770465	-0.5182229049055129	0.10602461659643288	-0.012469241971859241	-0.2553906383633037	-0.40271056502850344	-0.19206491012805155	-0.8841102347189993	-0.12596754241099195	0.01228859039499237	-0.47781314259791896	-0.5809053856273726	0.40362305197489856	0.03303406997257742	0.8328691341840504	-0.24452403484695723	0.2571624526370159	0.7586012281586341
-0.37640435912526515	-1.3188050509977465	-1.3456005439630983	-0.5546623697316323	-1.2294092308173976	-1.2889229635586004	-1.1966136701801673	-0.11810283926664152	-0.3255308406508351	-0.30531101403773075	-0.18311040795544498	-0.619536546123246	0.2735896302118205	-0.5094232513588532	-0.9536645404661194	0.09379573978437926	-0.48676141815830487	0.11700441720057253	0.6162657291981603	-0.9497955382763588	-0.6719169584966128	-0.3140940729017545	-0.6345664079453839	-0.45253668403384817	-1.1547814649201182	0.03562406531105822	0.3676080991418408	-0.23892707352891523	-0.26509654481749234	-0.5161671455525056	0.16350067127967208	0.03170421637473437	-0.2204729392509251	-0.35181000355591163	-0.19535698679721913	-0.8967309021546533	-0.10314040236549879	0.09451495656523215	-0.46390862658907056	-0.5824524566605745	0.3702187023601205	0.05060222415030931	0.9037019075134187	-0.2566359328186533	0.27346979098756247	0.7606862774383794
-0.3645358700076284	-1.2651980121648374	-1.366054783854501	-0.5144918459956838	-1.2914264358620844	-1.293005854577328	-1.1915895239883276	-0.11289730491378665	-0.32382298109910496	-0.370057375072748	-0.20917307319697404	-0.6317671999721527	0.2352257749581191	-0.5126781595580656	-0.9618439558550718	0.07910628754382551	-0.5232400228980947	0.16440729493747427	0.6126250994482902	-0.9556719961150707	-0.6956112584603509	-0.2934900505825146	-0.5893134119494293	-0.42731786503964797	-1.1348492410809743	0.06914536979490601	0.3683370618821884	-0.2374459153487684	-0.1630949223261739	-0.5154999829498534	0.23544651628457158	0.08181383571005296	-0.1893067221840936	-0.30118997642600226	-0.19966131150876598	-0.8985855764888487	-0.07554252984925548	0.17232875724877655	-0.4488285749540741	-0.5658400771182941	0.30102190455584465	0.07500656021163783	0.9267319951117804	-0.28609034354769813	0.2880283996062022	0.7631403248812568
-0.31712142451093484	-1.2322922854110723	-1.353900251515731	-0.45878732298984026	-1.3219435303655367	-1.2757178905680386	-1.1819151694229553	-0.09580023522988411	-0.32221692826031256	-0.41513512094773974	-0.21778947068600743	-0.6323253825601035	0.18894668399952708	-0.47349651375436225	-0.9573158833177688	0.07393565163160046	-0.5495755516048402	0.19684236695059537	0.6067907857654437	-0.960851601140263	-0.7140285986667136	-0.2629381870402526	-0.5274995996458707	-0.40884768982041075	-1.1160634432789158	0.0912423448864016	0.3707165699195591	-0.2379200037523542	-0.07258444847071076	-0.5169099884503924	0.3252689051505392	0.12575013185643857	-0.16325104333590224	-0.25678844677070606	-0.18909605982676375	-0.858561794681964	-0.059297914177335834	0.2452902724569775	-0.412047414979241	-0.5756266213162072	0.22055024019561245	0.08933297844857584	0.9890793259082061	-0.32101952692406355	0.29323914667281537	0.7670483508817043
-0.28217282806006566	-1.1864292434099053	-1.3407542893586293	-0.36871304383714737	-1.2807876487752488	-1.2757646251171648	-1.1060538210172512	-0.06410027728586795	-0.32134429929227526	-0.443271205092093	-0.19034662185288145	-0.6252763338779828	0.15090532596733142	-0.4178477254654506	-0.9330280572997921	0.0629337265232482	-0.5699547137277406	0.23475043851392421	0.5932556883548263	-0.9745948086663743	-0.7204822401169304	-0.23586473531592334	-0.4649075978907411	-0.38083665068224704	-1.0964464865999701	0.1006592614107025	0.36980236339523764	-0.2374488599972379	0.014238255259800287	-0.4977933805417146	0.4426743889467925	0.18368432730273712	-0.15006758969713832	-0.22027265393183373	-0.18241086078822305	-0.7923271891472601	-0.051725614597590244	0.3019542560684448	-0.326227677658134	-0.5575897340825438	0.14573605393496974	0.08617342736261913	1.1042521550404274	-0.3688659057349792	0.2737591722012836	0.7427173248421155
-0.25408388650523733	-1.1206428290269288	-1.308128965712458	-0.2958475419869643	-1.2469685753740287	-1.246040848846374	-1.0258553085125146	-0.03259894385006969	-0.3201891047536353	-0.44335942293268626	-0.16953302634605086	-0.6278287851407072	0.12277484011622439	-0.36923186073861586	-0.9161533755574564	0.05617680360871481	-0.559355091323631	0.27610116330906176	0.6085491851684421	-1.0032886005957382	-0.7145210666231075	-0.22725442434882495	-0.42335396585235135	-0.34134427450748805	-1.0783783714461632	0.10479124176814518	0.36568211172234466	-0.23581752474514772	0.12162565877055553	-0.46924384250112416	0.5551630690702593	0.24964828413435286	-0.13433495454669422	-0.17465748853275934	-0.1748654511717121	-0.7330656773755369	-0.046117687279327364	0.3556847507931845	-0.22961070751293883	-0.5538594827262483	0.08461317203555697	0.08579103949636344	1.1852313137112316	-0.4184049404055689	0.2506039620545122	0.6994059557864045
-0.22902604050779723	-1.0736064018440985	-1.2737425714040067	-0.22451900205742428	-1.2066254726196268	-1.2068059385497294	-0.9509397826435745	-0.007712000252009886	-0.32022650313797985	-0.45750481186838377	-0.14862547202912907	-0.6028277490547895	0.11861270281023246	-0.3289727807641803	-0.8778666441057108	0.040519508377002036	-0.5489374637946278	0.3349985811443818	0.6232130203947271	-1.0454323202699838	-0.7030538524760284	-0.21704029475908687	-0.38326712609448405	-0.2929884253299013	-1.0699030057594647	0.10555999589520196	0.36238397154124014	-0.23433636656500081	0.2296294695887376	-0.4473462304102038	0.6649387777676561	0.30657342991984166	-0.09981979782824944	-0.12329430599137352	-0.16961500588300077	-0.6483829333437583	-0.010209377741447404	0.42268247773268186	-0.1492639194285963	-0.5282642639406417	0.01486548723734435	0.07555902506915349	1.16204848654791	-0.47631742654653164	0.2150741702343512	0.6379901950359163
-0.16624424760344753	-1.0302179160832894	-1.232342514566035	-0.14833958480420104	-1.1421502084646242	-1.162047306059572	-0.8792440672275884	0.008613677434463233	-0.31897781263847885	-0.4485387867567754	-0.11395615925701415	-0.580231606576033	0.10683415750001106	-0.31601307591118455	-0.8216959233433583	0.02680329253468134	-0.5455596284120299	0.3822442601035754	0.6251065081001326	-1.118422304934635	-0.6871512002299123	-0.2205996185055344	-0.3628192991047757	-0.2581875111916379	-1.0691764747485921	0.10108777606859798	0.3546911912836772	-0.2346072742241927	0.3081248930708643	-0.4219585513709331	0.7663086625991028	0.36600965263412377	-0.04831719989584995	-0.05976746541265253	-0.15483391851620007	-0.5563981618298257	0.04123656517822929	0.48090098190755814	-0.07196694121430129	-0.5171153256001408	-0.034591999685065225	0.09097553408899933	1.142318693109708	-0.5316718491529422	0.1797838013076271	0.5524899661093866
-0.06264167623675596	-0.9880839768044206	-1.188936426109	-0.09101429435802352	-1.086564647950139	-1.120715873838679	-0.8004872736966455	0.019006298252644015	-0.31945568088288023	-0.42477866233037564	-0.08287621671398274	-0.547814260448086	0.07440691394310928	-0.3003939099473637	-0.767624027109593	0.022334659360592268	-0.5617917527546776	0.4175147016493589	0.6311644679725197	-1.1959324746719247	-0.6720545123889657	-0.22055611833010516	-0.3537894206088481	-0.22952217755306964	-1.0750724685658015	0.10030849907136105	0.3497382909299188	-0.23234283955116494	0.37348986248050114	-0.3869057612939941	0.8900020609640675	0.4457680999871968	0.029671774417759124	0.0014355150404563866	-0.12577719792650138	-0.450335478760514	0.10696834345866027	0.5205916463742912	0.03204476100095263	-0.5450158443824541	-0.08011655436719822	0.10604960621369089	1.133000779963553	-0.5769699081827945	0.17637061116142477	0.47555154285776446
0.05720720007972062	-0.9609424292064933	-1.1516742232707453	-0.05892769735101262	-1.0716709688476003	-1.1154966799975379	-0.7232607091919026	0.016323610502661578	-0.3192666112731388	-0.4124450106740662	-0.06550989862075636	-0.530709191713789	0.01629084354471122	-0.2872038929345175	-0.7362863011514548	0.016971814926701887	-0.5514837135375665	0.4440539921364361	0.6567503425465284	-1.26473549357093	-0.6666333482159594	-0.22849998738303076	-0.36193079606458856	-0.2184162872018367	-1.07520455048784	0.10537935329044115	0.3422587833792746	-0.2333381307338481	0.42654981213408705	-0.3387369067169547	1.0016360819624075	0.5028033885173515	0.12081528628134304	0.052095500320621026	-0.09093501163615218	-0.3629572847324883	0.17115993885168237	0.5175652105493376	0.12333915867327275	-0.5649002769416153	-0.12468863442242414	0.1313808048045704	1.1333734325147127	-0.6148816898229642	0.21307960786225394	0.45163689769998283
0.1889925924580653	-0.9580447981029895	-1.1109486366347272	-0.036541447684847364	-1.072003138997643	-1.1335030495060854	-0.6487270115722978	0.01160658251854398	-0.31878043227666086	-0.3896755546935398	-0.06101003621939051	-0.5213408374213262	-0.05913948135140479	-0.26919174366638005	-0.7299134670625381	0.0040628123431195855	-0.5305387985725167	0.46105048945464	0.6815983347931671	-1.317808271759374	-0.6540190834203468	-0.22125115980712917	-0.3740882839934902	-0.20458511681333297	-1.0914383196305821	0.12743119696094146	0.33860301100089635	-0.23093824223122444	0.4623450203199161	-0.28841538507553033	1.0998853183947297	0.5407848704682541	0.20820807704908456	0.11419774597719748	-0.030827892252858084	-0.2651171919337728	0.22313152510119055	0.5037968701451552	0.19864258790122577	-0.5992043698535411	-0.16664590205849958	0.17006133502488102	1.1656270705960599	-0.6521883934328544	0.2644065976001736	0.4264894632244635
0.2768104480653491	-0.9798443779901364	-1.054361000476193	-0.027754525548733033	-1.0413064650068242	-1.1687050194741437	-0.6008260916405048	0.003523733175035551	-0.31921259138464125	-0.3429441068017505	-0.0684590044732651	-0.5251342007231139	-0.13960253811707274	-0.25286567309739544	-0.7292905688758707	-0.004806762838014252	-0.4989885813213383	0.44947238579543997	0.7013377377371126	-1.3563131497035479	-0.6466429287906836	-0.21857834239825064	-0.3997387431743099	-0.18420109206751525	-1.1083778583079007	0.15604755781221769	0.3329540239367106	-0.23250185056851672	0.5006467736606208	-0.24414419037022567	1.1820861588272165	0.5982154293320886	0.30361290726055173	0.163371089518051	0.030544590068458926	-0.18208589087651722	0.2357693328184154	0.48831832091763017	0.270598372691294	-0.6324515341824888	-0.2010414335419167	0.1921188368980856	1.2052154065298386	-0.6786518657333132	0.33643424152222723	0.396929775144898
0.35698162724817384	-0.9878465368302061	-0.9885219503450904	-0.010393442706164848	-0.99405837525841	-1.204672732517027	-0.5819765380378665	-0.005543941890401965	-0.320822799599472	-0.27101743204390233	-0.07902026209471677	-0.5214547522351938	-0.21063846853391066	-0.247765022205742	-0.7274230117351557	-0.015638912871516166	-0.44705250382308614	0.42800399693243296	0.7386378695034054	-1.4003468946346067	-0.628503461933162	-0.2032207777012221	-0.4121718808733069	-0.17001803569372714	-1.1301566155710259	0.1810504819643777	0.33004259859473234	-0.23385638886447607	0.5290557678769365	-0.18311881230557497	1.2548053103774175	0.6890938526567087	0.40825871068928576	0.2081002263679866	0.11169470568808477	-0.12333622104767254	0.23877221013883565	0.4839229966443209	0.36087425465156747	-0.6627336638928855	-0.22717642491926254	0.19083469854125704	1.3070583099640465	-0.6894477559743607	0.39303324796484446	0.3709195978050095
0.4064040720625065	-1.003451091935577	-0.9394486570500427	-0.010547663515452978	-0.9655519481944349	-1.228538709946357	-0.5609190359961241	-0.021390429503964387	-0.3215956995425907	-0.23197251690985415	-0.09775044542803325	-0.5245410842589104	-0.294285815525684	-0.25360064707796065	-0.734500827920604	-0.02774984753878979	-0.39570345883701186	0.4104266914986968	0.7756625712309015	-1.4373603070246646	-0.5999397936881922	-0.19162233313649835	-0.4482078320899715	-0.15716719831700304	-1.1449041815520227	0.21791209620577448	0.32603425186983725	-0.23050537890621142	0.5686428149539066	-0.11032336165830733	1.3062886963715346	0.7970950315371651	0.5157322032217223	0.24526047881449578	0.18281675832465485	-0.08831343610620718	0.2700407986134007	0.47001594330996566	0.4410531018854752	-0.6582317626098634	-0.25532557526816657	0.1747675594206181	1.3113126266425175	-0.6803769483755697	0.4437767622262386	0.3324756499738902
0.5018775619512513	-1.0257626787489391	-0.9035229810536964	-0.030613689418553858	-0.9682757434247851	-1.2484118483053834	-0.5366850351065298	-0.04713827452004289	-0.32242469706222615	-0.19046288482957752	-0.12757895514654521	-0.5368233794901037	-0.37147138332692153	-0.26876423810234196	-0.7368534612542572	-0.028629910875686858	-0.3274499712606448	0.3952901039293768	0.8253450468939383	-1.4680987018733131	-0.5802002504380548	-0.16703127540116686	-0.4666011244089659	-0.15392836431420598	-1.142723221045181	0.2609480045254297	0.3171804841197693	-0.2304936003123335	0.5938194510819261	-0.03459293289479978	1.327573821919872	0.9388727266165227	0.6169773224189046	0.29791009869846846	0.25864439921889115	-0.07186449202131728	0.2876290800615765	0.4774246153382939	0.5038544243758463	-0.6529749598748789	-0.2902941121693675	0.16000624632683413	1.2393650943940158	-0.6639235230735933	0.469083950584493	0.2936081928873576
0.5817301537485481	-1.055686159426571	-0.8766327230511337	-0.04782488162574487	-0.9610365102172922	-1.2670459683383246	-0.5263322750038157	-0.07128811351309891	-0.32332849135055053	-0.1594464198291642	-0.1511821677119121	-0.5542643450388913	-0.46076539038515013	-0.2816215052716775	-0.7253602614623386	-0.02546796735457834	-0.25078480910992945	0.3952462537440161	0.8473899568656306	-1.473652635508166	-0.5562662682492501	-0.12853426103285429	-0.4801174467124888	-0.1429621057590242	-1.1478435271751732	0.3037445175484844	0.31533837272532617	-0.22905955650769827	0.6165624791390656	0.04974486278003556	1.3558059093408952	1.0928656073785	0.699881270876974	0.3299974033734384	0.339253606557794	-0.058060566447126295	0.2778144084045711	0.5122419730343666	0.5567309811033031	-0.6321122611056064	-0.31700487376747793	0.16672257529712686	1.160329966521212	-0.6413819624070494	0.48815671761521856	0.2592316111725839
0.644703845572298	-1.0754385750269457	-0.8527581330435645	-0.07201281672914446	-0.9707680575818239	-1.2926243398494062	-0.5153114869958741	-0.09332484722548577	-0.3241034689816884	-0.12787328723352345	-0.17807193732321208	-0.5884015770266099	-0.5530491537950437	-0.28194495907665573	-0.7034249534928998	-0.01583737461877452	-0.17368953510908486	0.38477433306268893	0.8666025154301884	-1.4594239705664012	-0.5232111921548843	-0.10404526448259988	-0.4833366709992693	-0.15035358244676567	-1.1357466088768908	0.33234217107499575	0.3127816291676801	-0.22871208798830006	0.6356301897441302	0.14139242030414226	1.3699228671253374	1.238652853662871	0.747855345027385	0.35740637803404873	0.4174757943270143	-0.07834230343368923	0.2466488715858545	0.5522224197361317	0.6276610031083661	-0.6037216109647747	-0.3390161614988677	0.17629825234195778	1.1507009764600338	-0.6100774960122571	0.5097886702982333	0.22395978959611976
0.6797089884954934	-1.1007609007133463	-0.841623995501125	-0.10687904396939345	-0.985158291300704	-1.3213072924841707	-0.4982225286992462	-0.11425542848271661	-0.32631828441008787	-0.09982484800209038	-0.20453655743063118	-0.6215872406024887	-0.6263810277337936	-0.2716910401616002	-0.6764342570531721	-0.002235045647566576	-0.11899636014673409	0.37912758749501424	0.8860799971655782	-1.4127865529108707	-0.48833413606942083	-0.07887011875637606	-0.4797116215397682	-0.14317969575386327	-1.1177779171430835	0.37377948003310224	0.3108132822480944	-0.22935402135464597	0.6700965198386234	0.22895502855921715	1.4111174369564343	1.3914226170102928	0.7602755661120549	0.3797606053228221	0.4789224232498028	-0.0869623239187558	0.20508310602690086	0.6118329102264064	0.6992612787083021	-0.5636469475356881	-0.375361570284538	0.1903370235869662	1.1976064172073477	-0.5816669373484689	0.5294835598079682	0.1945258963448949
0.7032189657107959	-1.12586909871391	-0.834129514336837	-0.15116801276651198	-0.9911934077142919	-1.354996369617823	-0.4835373216030058	-0.13429456456675257	-0.32599416507910256	-0.074377809657836	-0.22015865927317418	-0.6488430305708903	-0.6952815235669458	-0.24814652230517703	-0.6339371679488628	0.017109933046987567	-0.0572853250193869	0.3732682098964396	0.9216269829628552	-1.3348911923498008	-0.44381513816623225	-0.07095933547223916	-0.4631994756232484	-0.14365770078074222	-1.0786703181835953	0.42072609613446554	0.31023921618717887	-0.22845001427451658	0.7202896863005256	0.30655333127611006	1.435787378269845	1.5103661222741254	0.7328235445552268	0.40872405957617913	0.5412138714384804	-0.10828204625712681	0.14392394540597656	0.7097915486806985	0.7689272904048484	-0.4846782217728265	-0.42317399943333456	0.20653885455303253	1.2016008367203108	-0.5632499672648578	0.548000187046852	0.17520066584107238
0.7225056007903816	-1.1608841558567868	-0.8145582924889737	-0.19723407660940548	-0.9860063632150317	-1.3462575114532316	-0.47779411700091706	-0.14318884345485156	-0.32743192518834496	-0.06106692568617169	-0.22765535100787063	-0.6655611686540839	-0.7590302002537975	-0.2206065118464639	-0.5482081242894105	0.02292496385657291	-0.004892709105086124	0.3756584586795915	0.9535611071613121	-1.2556169990394854	-0.39439714093750433	-0.05695388120043092	-0.4357425755115637	-0.13568288887753735	-1.0352852678975941	0.4572696858548594	0.31285812916037925	-0.22578510740964003	0.7972703310747908	0.38211729272354933	1.4569034001410182	1.6366492202732317	0.68943343142761	0.4519359449236681	0.5984093868231468	-0.1237773083690357	0.0799728038766008	0.8388530063056903	0.8327910136601815	-0.39910993145049345	-0.45467685579802464	0.2196850069580055	1.1980854276754689	-0.5479714696112253	0.568043842188759	0.16580798532497534
0.7376938446850115	-1.188584334957684	-0.8065052010347239	-0.2338840856832188	-0.9839074630794495	-1.3468535025851007	-0.475712844286042	-0.14773412363331476	-0.32710157279330226	-0.0644978998020147	-0.24469761127164524	-0.6750874848217764	-0.825189395736899	-0.19162386323712774	-0.45391935144640455	0.02899239048415638	0.04166339050897629	0.3888068953918972	0.9795483440915838	-1.1984115661559938	-0.337872960816139	-0.06324618558181118	-0.4112201242182357	-0.13495659564954116	-0.9947001613036275	0.49580619026661166	0.31230555896518075	-0.22598534350556446	0.9025985961776193	0.45559024601380643	1.4819243458437854	1.7632751819775077	0.6331261970579722	0.500687370107789	0.6136962509326489	-0.15455105247586942	0.015804375134893436	0.9858331652834924	0.9260863080455932	-0.31640574122991955	-0.4706553434251729	0.23104934605185906	1.226037567746761	-0.5335330909953558	0.5558992573106396	0.14685909101593847
0.737062118418933	-1.2144273017511802	-0.8019485962102351	-0.2722642490521615	-1.0046888580914943	-1.3188650354007945	-0.465405196865078	-0.1543249650467085	-0.32674628814202994	-0.08544068494803417	-0.2602214951117226	-0.6789537536044391	-0.8790791992212672	-0.1509797183871068	-0.35588775655886484	0.036050875202912974	0.06878872510697412	0.4174584410341793	1.002863834596471	-1.1385265086046865	-0.29714278577842823	-0.054895513783342884	-0.37603420496057016	-0.12905734283086465	-0.952030871157999	0.5272309882482155	0.31644098419034467	-0.22526979392748156	1.0195665525141968	0.5238145121618684	1.5197660924973808	1.8962698814177041	0.5654534178947656	0.578201217857647	0.6514597015572352	-0.1604108900130894	-0.030113525471053955	1.1367598410970827	1.024488171868199	-0.22796891412377063	-0.4608223216237362	0.24309513456706955	1.2097064295498186	-0.5245990362093373	0.5134233737513555	0.13977998705107203
0.7310569649999632	-1.241300326323723	-0.8019999055998317	-0.32197656081849907	-1.0278556499935334	-1.2777572254848608	-0.4506128685910702	-0.1619393790528124	-0.326868871735159	-0.11582587154486601	-0.26106184403031085	-0.6887208097454381	-0.9340623866341439	-0.08792745970771158	-0.26875921695792243	0.04160553733186913	0.06773611727962532	0.4577625529145757	1.0157197380422087	-1.0740567611399685	-0.25831821612352807	-0.05799828596483421	-0.32566428676368636	-0.12594733042055353	-0.9300659765211847	0.5645708084789145	0.3215386655220212	-0.22585872362137693	1.1628639066965791	0.5862007555353584	1.565139808339257	2.000717180286805	0.5075207949552922	0.6622332905735776	0.6737005088957234	-0.1558028071097033	-0.0686021206553711	1.2777709126836927	1.1131873121910374	-0.13972774469632604	-0.4449986629635162	0.2608036878718147	1.151734967336963	-0.5187375277170522	0.47533816671817186	0.17064479647467098
0.7360764538373947	-1.2676112657209437	-0.8042964145696747	-0.36041268335798254	-1.0528317311815862	-1.236531925917468	-0.43909301082057617	-0.16862274011352243	-0.3284811576380088	-0.11225524630867426	-0.5316185725465055	-0.6910530257013521	-0.9861148435629614	-0.024901958427991693	-0.1709636343031192	0.04007537302925818	0.054797361950842303	0.4922312806940476	1.023444537468185	-0.9993456168703174	-0.23934381228418058	-0.05292494782531639	-0.2574720586667464	-0.12266061275965653	-0.917895938571786	0.6073959670930154	0.3319883959296933	-0.22599123280250338	1.2756041805913096	0.6402669664517677	1.641237377137017	2.08269447099613	0.47549242187271945	0.755851182896296	0.7031627696691671	-0.15746177717162144	-0.11015270806346333	1.4288110527886058	1.1912403010302144	-0.0546683418059065	-0.40911221147266896	0.30574510599186294	1.192098996349335	-0.5291445184783694	0.4531085994113814	0.20751106750035214
0.7190359327585247	-1.2810745439679447	-0.815124350916135	-0.3963482970090729	-1.0969376989169404	-1.2101311268461696	-0.43332836482982307	-0.17002581571081146	-0.3288572191694725	-0.11178648730330751	-0.6013284149297303	-0.6847573336549418	-1.0254089849531023	0.035747960488619696	-0.08623933219516607	0.03139894435362865	0.03430770464413084	0.5163215796968291	1.0170863813682267	-0.9175364334509635	-0.2319419774161175	-0.05135125087111396	-0.20664755543842653	-0.10859549847861245	-0.9145073374464514	0.6548242968070743	0.3485711918677491	-0.22277862132230414	1.4049403095249589	0.691527833090982	1.721484841579776	2.139898526635047	0.46237821465710854	0.8585767206881721	0.7369483831947721	-0.155959370527525	-0.14511917339789143	1.5661306703196487	1.2558056818632406	0.023500450182116515	-0.3448339981713472	0.36715317294356337	1.2630901070287668	-0.5411514894102181	0.43348440563789736	0.2511964665123292
0.7215789259280867	-1.2946664715100655	-0.8306661305390733	-0.42327356820476164	-1.1510274557245146	-1.1832853947663071	-0.40627336331643227	-0.16527468503839243	-0.3286930818159608	-0.10070635907749517	-0.5962669549217897	-0.6781413131519362	-1.0569490652818527	0.08831139617806794	-0.01754429067639402	0.028938769074696342	0.011376573121188857	0.5406021719568364	1.0306785160620824	-0.8222271889907914	-0.22880372059010656	-0.04816227944696727	-0.1593192682814426	-0.0887693079552324	-0.9072250545694238	0.7016007931738572	0.36232791369535045	-0.22668911448976942	1.537660897051334	0.7361060069938359	1.8071198577695895	2.185814727441596	0.45076992690765155	0.9816958063463579	0.7683012844683964	-0.14189952398189476	-0.1594785029628167	1.6876147537865258	1.31335951960889	0.09562084662258288	-0.30134986808909053	0.4114690730017963	1.3129719700838385	-0.5592661978677619	0.4147660598982438	0.2912799402728208
0.7465358673294101	-1.3029535583191922	-0.8471761679979455	-0.44972426899433093	-1.2031750551860585	-1.1306685237232679	-0.4032448100503645	-0.15667348249116614	-0.3270807959131109	-0.07761525792042175	-0.573757482431947	-0.6683241344928355	-1.0792754147856367	0.134511292131123	0.06535178920908825	0.024720733916247378	-0.01611914706055562	0.5718830739967845	1.0611371758020272	-0.7272011976526616	-0.23811511164688795	-0.029195049364007335	-0.11542215422829712	-0.05197684941707194	-0.9005445407903079	0.7622516938732924	0.3779212675790749	-0.22980455257047588	1.673933164777645	0.7841628611339532	1.9074742064641215	2.2374343682763658	0.4599005624176965	1.1268770856071864	0.815645743128863	-0.10971144015348919	-0.1581939520899155	1.810143821734794	1.368047743922188	0.15163541060289742	-0.2731219208552319	0.45877787152367766	1.3648746335611837	-0.5797727398349745	0.4031257712720488	0.3322680885071284
0.750714591786572	-1.297165203456889	-0.8500337699701503	-0.4679418102729297	-1.2476931215138092	-1.084734592700888	-0.38793814574507535	-0.1489459709963163	-0.3264491787552934	-0.03979885759840731	-0.5421156343889162	-0.6709111399157662	-1.0947658587350368	0.18020263349338145	0.1384843999108535	0.020064347643727994	-0.03551912616147629	0.6013222682515832	1.100676771426001	-0.6398213694998091	-0.253151878931568	-0.0038446051407774852	-0.06958484513643448	-0.007608586361147118	-0.8989801502788539	0.8187045539747089	0.3991465382806803	-0.22933929811229864	1.8011870289108807	0.8309917104835302	1.9928925871323782	2.282237594413025	0.4953988661549743	1.3019277026520037	0.8836894099507473	-0.08796794279476426	-0.1365570986119739	1.903673024489412	1.4071587875262928	0.1971854942753166	-0.24060092579283934	0.5087531120024937	1.358501155379339	-0.6017042294679327	0.4369249314687834	0.3573106939590306
0.7490068930414953	-1.2885318859944532	-0.8520853179832102	-0.4821614352157167	-1.28496987857063	-1.0249816072672737	-0.383446860944323	-0.14137146659598016	-0.32635776048245146	0.009781196450474195	-0.5095583678788085	-0.6759942467401616	-1.1037299500823472	0.21366431544281755	0.22001457811900132	0.02532119990381674	-0.053763957268070185	0.6378461632090923	1.1312682679966461	-0.562896840214553	-0.29472423409526866	0.03238636251987105	-0.02623330469511691	0.03462937363065599	-0.9104493979086422	0.8692681143985819	0.42156756919874494	-0.23182458142053708	1.919256157320466	0.8867619280473992	2.0812451451179146	2.3467057417122428	0.5553677905049719	1.4772248523836962	0.9519613639006256	-0.0646053689373162	-0.09705396387007934	1.9634545873898557	1.4233700871193575	0.2178536667198092	-0.1936331439546962	0.5574499214060671	1.3825252496753209	-0.625447624522859	0.4276468230431913	0.3885120045484406
0.7492362021682993	-1.2630912720299894	-0.8543983783690521	-0.49443664552736016	-1.3305000258242923	-0.9686059116145456	-0.3631904949486368	-0.13623217299854345	-0.32680446340656577	0.07177050582163491	-0.4864417295555417	-0.6903127312976318	-1.1047366443907631	0.24601806841731094	0.29082868714330246	0.046278807313489774	-0.07419347464752382	0.6766477857193938	1.172300589362218	-0.5070516907608102	-0.3330885348619225	0.07358623585467902	0.015276097230698182	0.08481435775880714	-0.9267343266752676	0.913099376322694	0.4457282900334242	-0.2329494371358772	2.0042883445865467	0.9414208079425223	2.184203690440773	2.3960701210251854	0.6233335353045956	1.6586778736692085	1.035061404160312	-0.026955630494900573	-0.06054651679819696	1.9979174335853376	1.4383775673709773	0.23653265276414132	-0.15658547521188687	0.6030705060348379	1.419651359847255	-0.6401896517101584	0.38355813408756584	0.4214786358955636
0.7426947785743903	-1.2363650285324153	-0.847421128954729	-0.5093324437808489	-1.3691438706548822	-0.9099919426223264	-0.33451280914112497	-0.13278327397656703	-0.3265613739083268	0.14485109272133984	-0.4453812163899623	-0.6966749495953406	-1.0880201192616201	0.2826862363039663	0.3680424817030648	0.07556399157602198	-0.10195815394839365	0.7108302462510394	1.2046369765056206	-0.4414497663628557	-0.3907762273231035	0.11912056921110632	0.07709554599498923	0.1333667239638984	-0.9414819730959245	0.9481896407504162	0.4713224900701401	-0.23473978340531917	2.057349183716767	0.9923916734504198	2.2852326256961	2.4592929447113265	0.7035262199638244	1.8388262572124314	1.1327409709997127	0.006458615870194921	-0.030664732002336298	2.017894774977623	1.442009156153529	0.253779366923491	-0.11994561490875477	0.6539885894316455	1.396744423521165	-0.6502760731666193	0.4248708371330654	0.4503454041290194
0.7372827399689031	-1.212101253421967	-0.8409031813343741	-0.5239684315996838	-1.3880100971455873	-0.8745943910787843	-0.3100212457143384	-0.12317702871477083	-0.3259796212629686	0.23059704337906858	-0.4097221288887158	-0.7076686404520649	-1.0595136578653495	0.3053795322253639	0.45294679198714294	0.12771393888877716	-0.12565479674117983	0.7528213492248408	1.2442636290355906	-0.39119698607085074	-0.43756628015556426	0.17098968170584297	0.12796236741261607	0.18705185797718352	-0.9312611489923478	0.9929399000036032	0.4963742356131714	-0.23791411445541524	2.079329040821854	1.0530399100438133	2.387276183014411	2.5196636042593865	0.8055878381944492	2.014081215108451	1.2340422822751236	0.028912670279033513	-0.019594268074061803	2.0327079968075283	1.441439455695956	0.2792328337173832	-0.10231653990203168	0.7196268934948185	1.3532008525701462	-0.6569970254687225	0.43194323858762385	0.47675917320983396
0.7438198734014126	-1.194091215523282	-0.8373851778638144	-0.5327736737023442	-1.3835745876107988	-0.84519001781256	-0.28282265550933994	-0.11357807250841348	-0.3255557729070647	0.32152050235649016	-0.38224130140165835	-0.7184405771377936	-1.0334945672408202	0.3257244779113871	0.5375333873864818	0.1770882356914324	-0.1371381817403568	0.7770870489690651	1.2735830440919025	-0.3485185112399472	-0.48858435377690784	0.2228054403942521	0.16826037761915463	0.24457738610320137	-0.8839141236831491	1.0394878162459151	0.5221635843915935	-0.23930104388453888	2.063595088641372	1.113992147823138	2.4854504653844223	2.570317719582449	0.906263006062602	2.1880803454250186	1.3435451832261431	0.05514607526903866	-0.006156811461454903	2.0594447595148515	1.4258159742428609	0.29356775344286334	-0.08331335781382003	0.7794220826703423	1.3112182639793484	-0.66527385307882	0.4301541651555631	0.4924835267524072
0.7552660240153164	-1.171581905967756	-0.8269966816121241	-0.5392181382978134	-1.3610254245814954	-0.8248857155486906	-0.2502405614384865	-0.09636832880375704	-0.32542280087384007	0.3998096854127023	-0.08136989944941794	-0.7175383718119632	-1.0048468283920093	0.3536712871593575	0.6000742008121741	0.2409497710520272	-0.1397518025208545	0.8006221880779405	1.3062924250480625	-0.32224030861979924	-0.5306472673408138	0.2724937761384645	0.20950495535818564	0.3144092222494321	-0.8160586048091757	1.085003322002765	0.5422944626356606	-0.24145063726725696	2.0661016337962477	1.1832337512732436	2.5620096415171436	2.6189137644265528	1.0008186164033124	2.3542723315602405	1.4661803232504451	0.09034574676429294	0.0270905285754088	2.091563089245673	1.4098573156654337	0.3052652875196862	-0.07764412930156196	0.8327714680227452	1.275546778250673	-0.667005130743697	0.45999342151242023	0.50034675181393
0.7880685980760014	-1.1529225776668555	-0.8114929702459831	-0.5420660603699808	-1.3236448643527863	-0.7907653740057885	-0.21652287293185854	-0.07123865695659809	-0.3262206330731884	0.4613579055808964	0.026226536731307058	-0.7218246065417507	-0.9839734915990646	0.3915433654030166	0.6520233077374747	0.3073021224969601	-0.13050091344570386	0.8170643528642263	1.3413058120508314	-0.2962495368963551	-0.5663836237112005	0.3286345577938601	0.2583596497620363	0.38894349694654773	-0.7493413071269484	1.1240349859168879	0.5603429815743286	-0.24193944891319014	2.063708941650536	1.2524006877654013	2.643094397680348	2.67350637111936	1.0848023524927473	2.479698731526127	1.5878265128592681	0.13726659875146616	0.0681769841071605	2.103858661087373	1.4014899660120659	0.31939611987055405	-0.10154170386664499	0.8615784010994407	1.2782960904199556	-0.6696750005670962	0.5496563524947607	0.4939941129827304
0.8374751692931557	-1.1376245359827433	-0.7928403519860573	-0.5571059201785822	-1.285585431379928	-0.7494528265629191	-0.18685611301836927	-0.048011302439563516	-0.32490753424509417	0.5057020191979577	0.06297659326725573	-0.7117720039339905	-0.9535214695566326	0.45697729159609163	0.7046831882477778	0.37689419195631463	-0.11860100376514848	0.8235839653291752	1.3763657294688743	-0.28864348034782705	-0.6083452649503394	0.37642995496492804	0.3309894723402257	0.47071229249117846	-0.6802742865307925	1.1616302780514072	0.5744680835320624	-0.2420454562580913	2.033730021175045	1.3126195893505923	2.7182011103373194	2.724589510197854	1.190377275511261	2.5927050132770573	1.7032172825940666	0.18903414231245566	0.115329108033153	2.099082030839592	1.3916772279186358	0.3399889796371328	-0.11512310730938571	0.8757644202093655	1.3058939706625703	-0.6638043382354164	0.6729120121239827	0.4999494498144209
0.8583242811544446	-1.122460324102279	-0.7697544369508342	-0.5810542800831039	-1.2401082237439287	-0.7237123816455556	-0.13022022864136776	-0.03011043644687721	-0.3257801632131315	0.541776117168254	0.08712262194029333	-0.7012956382186433	-0.9387693667230741	0.5393063578293104	0.7428915802865146	0.453364575072027	-0.09762123787135306	0.8455024391136202	1.4033135943273736	-0.28825661841418226	-0.6384385535492377	0.4208529749998277	0.3717759758102243	0.5556229766874027	-0.6175074610003551	1.196616482985125	0.5853091651420547	-0.23938349404168419	2.005111110473083	1.3586704356651202	2.7862210078102203	2.762745976993105	1.2964635567315204	2.6755002861041337	1.7993032466249237	0.240451676309565	0.13479708363800585	2.084718131725551	1.3743386058653555	0.3634015726849027	-0.11128072236673237	0.8709177966866152	1.329134375044097	-0.6476625133249502	0.8423357579644286	0.4875041481305923
0.9109066443475895	-1.118189858238772	-0.7523696571564218	-0.6046362406567034	-1.1897252782044867	-0.6619906153886385	-0.06762046489014364	-0.012991864499928113	-0.3264180134350064	0.5692302578731958	0.10753646915077722	-0.6796628353491596	-0.9301697120295154	0.6421997804258898	0.7839394356380063	0.5242963199493653	-0.07438296314848718	0.8521378822568805	1.4184772562725647	-0.28249212493639536	-0.6631264811987607	0.4620856777487995	0.4144135645587926	0.6280021402891377	-0.5331219137151452	1.232426394812396	0.5926601189859593	-0.23818207746613762	1.9800065219524252	1.4102759703155772	2.8403049341369413	2.800835825192792	1.3895216180528318	2.7142083998162247	1.8698087124757143	0.2873032790927018	0.13378733718070038	2.0524153323476204	1.3583900126670376	0.3888543739764863	-0.10572623317818004	0.8361273495952573	1.3596191130328168	-0.6136650336118047	0.902522337369334	0.5003572347162917
0.9767046352238674	-1.1192320038710513	-0.7333322184745221	-0.6091213015574911	-1.1447006523979204	-0.5903328829786484	0.003912295971993163	0.02780394715091597	-0.32427799477529584	0.5773578554193718	0.12822895991057592	-0.6660454584994393	-0.9027988698630101	0.7667978561829606	0.7988193853255636	0.5975989753102956	-0.04907805460256388	0.8662353031693508	1.4307973094520876	-0.2594984887550329	-0.6674341765734487	0.4951460033409886	0.4399726772886979	0.7081140642488635	-0.4502869213198359	1.2765727582380166	0.5930662222529872	-0.2377020997656129	1.952020029137304	1.4483807856320325	2.902264521449855	2.826043413506278	1.5066272119508946	2.7338267761134003	1.927297404943444	0.33325012597092674	0.11065343871779794	2.0127131359515507	1.3432174601980287	0.43111388148443774	-0.10125831156110662	0.7814093581185543	1.374258120761405	-0.5775975194520684	0.987277099036216	0.49154006553985274
1.0365534592874392	-1.1309675825238592	-0.7227575187928446	-0.5634413809731018	-1.0730619313509038	-0.49939424447668995	0.07077666616300975	0.08826753147662303	-0.32414502274207113	0.5822977289655108	0.1601138898123737	-0.6356794143964087	-0.8522348559590455	0.9022070434933577	0.8018767102735682	0.6702481685967558	-0.02185893035610443	0.8652548792136446	1.4364267392096166	-0.205929390936816	-0.6743856195680347	0.5281871504027952	0.46768080250730487	0.7739461250759507	-0.3687847336542817	1.3169121810739841	0.5916797389142341	-0.2358086907997393	1.9110898723428527	1.4817202490251535	2.9524087891356183	2.855697571011677	1.6145633619039583	2.7294983901478598	1.9778775471825412	0.37099395300578325	0.10382966163053269	1.9656032980838412	1.3130646040009943	0.4926776144555739	-0.08886508219939143	0.7060401389514137	1.3791601811446808	-0.5551475896424939	1.0760916811835433	0.45605963420639045
1.0754287568091365	-1.143782433786733	-0.7135425179354741	-0.5054170172580401	-0.9573857526619791	-0.3954212296685483	0.133861519891377	0.14857206753146063	-0.3236422222414402	0.58580691096402	0.17395831765208727	-0.609660055817725	-0.78437360002547	1.0296378647341184	0.7873289995797668	0.7451188202751349	0.016726958342759574	0.8547448998808722	1.4524174417617666	-0.16436638194050385	-0.669945572195439	0.5620183663966795	0.48456871247264	0.852313171306362	-0.2807444908478153	1.3674710646666661	0.5892532350135801	-0.23641234373598205	1.8824469457717705	1.5041170030632645	3.005354693418722	2.868443928962928	1.714560523584975	2.71323054197768	2.030850737886902	0.4188203136066079	0.10618946466445703	1.9109343269113903	1.2754231057468135	0.5737780550296706	-0.08392783527631667	0.5954318803602631	1.4068084414532245	-0.5444676480337768	1.0867657947476403	0.4225468436462222
1.096465563231654	-1.1513079858421977	-0.7037879409165405	-0.41187918188465533	-0.8568129354828077	-0.2646377598273041	0.18889958340855273	0.2085592728909281	-0.3230646249721202	0.5755585044456465	0.19567609351599463	-0.5816285059668856	-0.719485827647979	1.1701711803965293	0.7637763412956426	0.814007480020595	0.05941302181771283	0.8221840688455846	1.4566276938534528	-0.11806326981337771	-0.6535793587228202	0.5947030203080991	0.5195711336198007	0.9147143784250155	-0.2176114235445144	1.4092790124966765	0.5869034418494066	-0.2359824250594384	1.8628019648311789	1.5201863990845363	3.0607932773106166	2.865479845584299	1.7948947448893295	2.672042210160716	2.051737687972114	0.4673037889370398	0.10920432473555733	1.8530149799457347	1.239700068750821	0.6543666134114654	-0.07921799339841777	0.4707026656692669	1.4635787789196397	-0.5392114949608438	1.153141550208874	0.38893551380385377
1.108130512076933	-1.1440077859077147	-0.6949072786623471	-0.30463468063177446	-0.766209374931792	-0.15311133633187238	0.23565766017142295	0.2703040866566602	-0.3236256007372871	0.559830663234332	0.2201838969630045	-0.546718779654727	-0.6439378948201671	1.3082126053214367	0.7398805509360001	0.883829433685813	0.10760005898288649	0.7961296124834389	1.4658069440020118	-0.07125715361702009	-0.6278530275872254	0.6361757510968886	0.5624001830980034	0.9636797498432408	-0.17763371682467302	1.4547892568184366	0.5791141409398982	-0.23506075008849212	1.8675695595899207	1.527351093701223	3.11198964409052	2.881674382041943	1.8573200148870002	2.620187616827372	2.072123992927208	0.5093854764377921	0.10696275150834282	1.7820580603231897	1.2183664977291517	0.7279567495168838	-0.08158742955301676	0.33561930072512236	1.55944644659792	-0.5451225636340931	1.1919421980929183	0.3322901026020879
1.12457899088267	-1.103872659502687	-0.6996492593460232	-0.18785771787692787	-0.675179183344315	-0.0701809291593896	0.2657104937292033	0.32139783798961763	-0.3218761874251742	0.5348537836619186	0.23379894420134845	-0.5221314062295668	-0.5620184228500388	1.4231675731781042	0.7276330960077105	0.9421298191958989	0.1546853263166831	0.7771606841859916	1.4582540069163197	-0.01461488475788407	-0.5956565933101317	0.6872805262550317	0.615452698732907	0.9944299282540152	-0.1661099311052733	1.493566033432638	0.5759896536347828	-0.23335285397619554	1.8726369079743521	1.5272204265248137	3.1516174912045405	2.8997599983656643	1.9173741656039553	2.569224843079434	2.082244428462441	0.5402043830689974	0.08633165023747992	1.7186540906652596	1.2015673799961177	0.7840541574429037	-0.08198763478449658	0.1902422827126401	1.6677371987874872	-0.5571252812668291	1.1906885270367327	0.2798755907935103
1.1037620552318776	-1.0545870282004803	-0.6862616465153377	-0.060518711500224566	-0.5656668370021201	-0.0010664607615328676	0.2857405345464835	0.34526724206236137	-0.32049868026848677	0.524624094951051	0.23367373420865448	-0.48962543437643075	-0.4753376788275432	1.5206257910728964	0.7274805928630358	1.0084241719734566	0.18719262755307906	0.7769447427071399	1.4468698154762505	0.050425546725579626	-0.558508482295396	0.7380086203360692	0.6720203975768486	1.002976918688235	-0.148563628027145	1.5409832556726177	0.5738213108665154	-0.23365320812008217	1.8681388246357407	1.5202337326025215	3.1787005876947783	2.9061411715727568	1.972826092505197	2.532715668567726	2.0918201479934253	0.5570379613197859	0.050413754499055975	1.6791147222258567	1.1786012044829577	0.847496492513935	-0.07924978863269772	0.05240800804408954	1.7162348095548832	-0.5766079801672193	1.144125487312319	0.2407460611479349
1.0609741305138236	-0.9990243473981323	-0.6654606544587587	0.07526846417664061	-0.447617717803828	0.04451227763704607	0.29212969957658663	0.37443414061692926	-0.32006444347248725	0.5083412300562986	0.223470146115513	-0.46637314256979756	-0.3980167509539764	1.5878869887212175	0.7231850876213616	1.063423636023629	0.206288645460809	0.7877641554234011	1.43960281529732	0.1255168684894173	-0.5196508575644014	0.7978177565643566	0.718395943934824	0.995813079940954	-0.1329092657567808	1.5807462590642676	0.5729842365662375	-0.23261374721035682	1.871303582499846	1.5117176993808268	3.194451909667163	2.9175809168030113	2.0057128168549863	2.4880014229539102	2.1041899609442574	0.5672281322355064	0.014761076975683731	1.6552666099143334	1.1526003171684138	0.9196557986560394	-0.08030732577287752	-0.07078229524008325	1.7566460198988398	-0.6057599073589387	1.0736823704921064	0.1903568460756408
1.0374350874550393	-0.9411088523058415	-0.6515996711305057	0.22060217442068186	-0.33211385238023816	0.11802516058809757	0.2878885071332156	0.3937055382412124	-0.31900066720668935	0.489457403735935	0.21342512313607004	-0.438875625366369	-0.3137014796708735	1.6440507706396865	0.712032387410202	1.1084312272293615	0.21991797580086891	0.7712367723523579	1.44290047085719	0.2112264223326457	-0.4833205633725581	0.8455469020870268	0.7902500821551014	0.9701291450087413	-0.11741095642719306	1.6268796911422576	0.576360773434075	-0.23169796153634956	1.859158668537932	1.50621101123215	3.189962892593905	2.92245917449418	2.016862251932341	2.4464987205966366	2.118009705653969	0.5759354669343582	-0.004532749319285723	1.6472622761204778	1.1373754247280377	0.9920036637855574	-0.09293832819094683	-0.17381699116673843	1.8339706245808074	-0.6494678261332935	0.9182488395508417	0.16082860670316051
1.0221084858552751	-0.8707238731858983	-0.6522915203192583	0.36875824205630126	-0.22664048745621823	0.1826360265206829	0.2686219614038323	0.41444880248661065	-0.31846046832171393	0.4892393005876047	0.19435677019133835	-0.40308814744175675	-0.2411580966452545	1.6713804334112745	0.7035593853126141	1.154837196008332	0.23626394438941442	0.7636142863574881	1.4521742828174335	0.28525909599728694	-0.4535090989284085	0.9014568844691044	0.8524220333842335	0.9501365050689268	-0.11409845122040203	1.6682117713985616	0.5786960252773223	-0.23327923776445864	1.8482536850039442	1.5010849912351554	3.182919038884574	2.926135632721373	2.0185538431265093	2.4320732492508563	2.144483961161393	0.5888782937105298	-0.028878503300963688	1.6821826894853271	1.135409656188037	1.0698851806104035	-0.11284629205464566	-0.2532064194829903	1.9499407382484488	-0.7089464509779353	0.8439297111644362	0.11811077957916978
1.0368945271187004	-0.8080803006434326	-0.6377262742402532	0.49293430620881934	-0.10145282412716541	0.21863439340761676	0.24354497087750876	0.41377846166504517	-0.3207687797109745	0.49999471554407454	0.17194931305619873	-0.35963951856850906	-0.18602290652820483	1.6735762664684999	0.6902897962122778	1.1945412702579876	0.24605657011089557	0.752153668100575	1.4758432543802864	0.3268045583400213	-0.4259950281195824	0.9668663278129198	0.9200550887894838	0.9299685458020607	-0.10984560638594257	1.6876364051473942	0.5883560987355633	-0.23319973225578275	1.8273349735233306	1.4971836426823637	3.158123869442669	2.9304418587386314	1.996765570223841	2.4233445030118625	2.1749060855733897	0.5979898330025077	-0.03982514547221101	1.7396166442510463	1.154324516609797	1.1430116834408877	-0.15005086336661885	-0.3190467613143043	2.059800469634099	-0.7640863131367197	0.7991255813579496	0.08084406168327113
1.0673460927324518	-0.7598238637021841	-0.6028474753058358	0.5589706241660651	0.017418312389310252	0.16845565876727808	0.21470647465501394	0.39264785935621804	-0.3213526100443518	0.5152839090055755	0.1518803064813309	-0.3264158833880078	-0.15269104347152918	1.664368268412494	0.6899130771346584	1.2297062843803128	0.25411897967118896	0.7526368475015307	1.4881640580503783	0.35105904691419154	-0.39045160277102137	1.024482430335175	0.9766272610149589	0.9209371750927057	-0.10870336321118709	1.70724577372828	0.5974954243096182	-0.23419207878999648	1.8202236078337524	1.512157701097307	3.1448323204175734	2.9270363161333988	1.968730661192999	2.4391540320259053	2.2104404313844768	0.5938552038962843	-0.05764269688339842	1.81245845205551	1.1880113274120252	1.199800104597252	-0.19864434935750902	-0.3623433408812947	2.1856002939430494	-0.8098176927323824	0.7663293580061639	0.047667772288913855
1.1247699030649483	-0.7180586039469137	-0.5643513644048654	0.5885384339544246	0.10419911352919423	0.11749037663992276	0.18851153012372907	0.36632932364608084	-0.3209079848082566	0.5250074030960644	0.14857250478909645	-0.3040832638453316	-0.13905444077501822	1.6432411435140266	0.6767070310112702	1.2626998659154633	0.2508462857460733	0.7598307599866488	1.4950880840393084	0.3682071407893361	-0.333598188824015	1.0919105862400242	1.0199099113806604	0.9021780070981575	-0.11234808421457954	1.7107569047450881	0.6021659279961127	-0.2337651047619223	1.8197539641709508	1.5260384219137233	3.1173689691721984	2.9186414848443905	1.9487260543988019	2.451684179929971	2.2458196477186254	0.57008842544571	-0.0780621028922471	1.8990159388174113	1.244764967518504	1.2501497909187038	-0.2514700575113541	-0.3911212809675338	2.286687496388318	-0.8445944230744684	0.7341722241100879	0.028685332692319467
1.1659307840722366	-0.6853471462629606	-0.513588999107133	0.5599724598638967	0.19497000479329402	0.04389914045338983	0.13562395212403697	0.3423709462452059	-0.32262207742404414	0.5355219280081097	0.13802612868316988	-0.2860778883654353	-0.12379351721055662	1.621977642191408	0.6575687941113938	1.2850223179761322	0.25187168741585303	0.7694993121776886	1.516390758838331	0.3865843359698618	-0.2759269580541161	1.1507383649194938	1.0627335928010229	0.8927301663668337	-0.1062081249519676	1.7130093835675595	0.6067824812745328	-0.23387405675529296	1.8170357235771608	1.5429311544802273	3.071245712707217	2.895641192663926	1.9274430521002397	2.470100502555906	2.2896269780214116	0.5451346253129012	-0.096180021920481	1.9871934606924762	1.3010706982546292	1.307127880232996	-0.3084077188984866	-0.3896990263963263	2.3211322674957953	-0.8672773597049941	0.7136959110623241	-0.008083447341397649
1.1940838957161986	-0.6377538144133363	-0.44818194093360103	0.5121733355129989	0.26423557772459944	-0.016170132348182778	0.08070603757238107	0.3282437837294292	-0.3205319232767929	0.5487659975451549	0.1162431820443767	-0.2692481137646515	-0.11366074327155122	1.5949379951066232	0.6455065215730665	1.3220312519951978	0.24457693697994873	0.7742682266761615	1.567183210052812	0.4006208232772025	-0.22158691513205384	1.1964039358217557	1.0972788343554583	0.9095102355548204	-0.11120584103982403	1.7133554690757093	0.6262263347907788	-0.23492235161042677	1.829802381706306	1.5587612162345046	3.0354085301834646	2.8644779019070157	1.9224550267841014	2.498495607964017	2.311747031164783	0.5116134943067928	-0.11699725525190732	2.0733809776034704	1.3602470751126607	1.367017542147055	-0.3550969468363078	-0.36933087987254953	2.3141222411793523	-0.8845246725326399	0.7798840871700382	-0.047861868643163295
1.2066133120834794	-0.6163954411691842	-0.3695213363989743	0.45920394187620167	0.2963138719332521	-0.027762913646089293	0.05072068435300535	0.3207028999846801	-0.3218657989850785	0.5732244752314248	0.10187225644849926	-0.2501666230097536	-0.09573034155935108	1.5761275431348825	0.6268675509206376	1.3486645214490518	0.25286606451998406	0.7601583953338722	1.6200680289734646	0.4091100613891485	-0.1728300194252132	1.2343484258623785	1.1181221082727293	0.9345621893555262	-0.11048510168448533	1.7241244574973922	0.6478107128961288	-0.23433636656500084	1.857621652914218	1.559209884651461	3.0143382120088216	2.8164245765547737	1.9185992946289718	2.4992277604065825	2.3381463661861863	0.48617419703698905	-0.12625432957726773	2.1471801725708657	1.4232543352596032	1.4521652350104044	-0.4018380148300203	-0.3477071313998737	2.2914560096127015	-0.9000732546799224	0.8798940461100873	-0.09606959173398445
1.2386189886642043	-0.5980598946513036	-0.30667892013446696	0.4118908795468023	0.2983162351189782	-0.016356668527061153	0.02121325968695892	0.3269715777616192	-0.32301060508362267	0.5971303706874099	0.10724243093022959	-0.24252597672761445	-0.07456978992440935	1.5816507883130209	0.5919679324672563	1.3697933890746536	0.2852111629631541	0.720315124080757	1.6757979576409234	0.3865977048487782	-0.12459331316288544	1.2661852669624398	1.119098200123343	0.9650033068182171	-0.11273741216991869	1.7335108576981704	0.6699672603683605	-0.23665086026200965	1.8836521866109674	1.5626838982038527	2.9942011633173387	2.778592320257934	1.9108581532802191	2.4894152630944126	2.345110445716222	0.46663011461516285	-0.13233677382246062	2.2029693588629153	1.4941146041874405	1.501138440723738	-0.44344899089274276	-0.32138286581304676	2.2781588709417218	-0.9127702771612786	0.9792102442250588	-0.14979446633777638
1.2704841624590955	-0.578674431738351	-0.23547059065333126	0.3587930296354866	0.31331579345684285	0.008390330531605202	0.013161366425265187	0.3318869599552364	-0.32333887979064624	0.6361708342385426	0.1065111840466686	-0.24272570736792876	-0.049184968491258946	1.58899008410138	0.5757735509136922	1.3981119028258255	0.3208066812843072	0.6636151796853994	1.7239246663545722	0.3460565795346422	-0.07244662598724419	1.2931257347250515	1.12073008970677	0.9963494323486147	-0.11702725924806738	1.758825375728445	0.6957627207164473	-0.23720150952580185	1.9098712893541445	1.5716165997176685	2.969793561222015	2.735012211535831	1.915243506430014	2.471813822000599	2.3649141337153163	0.45053644905532975	-0.12210590129183482	2.2528668525710236	1.57029442597442	1.5243178861294238	-0.4718649447293001	-0.2657793325254748	2.2939774119599234	-0.924883857960015	1.0818463141143817	-0.194564845744191
1.2875729478537103	-0.5720882785626874	-0.171617710442093	0.31773102301837447	0.33331970271144423	0.005815407631354038	0.017347497382545957	0.3608494676289277	-0.324477452825133	0.681183092201795	0.10632080327908881	-0.2542713534694457	-0.0314986587127672	1.594744651315421	0.5604823873896011	1.4150815937788725	0.3484264997286472	0.6174880941338976	1.7608870773648473	0.3026361319238756	-0.025401746173737205	1.331247269678563	1.1251811043326199	1.0369375889655361	-0.10711065793934475	1.7754649565029066	0.7234904907974764	-0.24021977420701562	1.9554329509823212	1.5876813290540688	2.9573054831819316	2.7026027089179037	1.9237973420636845	2.4475526891975727	2.4015273345251074	0.4419442787936257	-0.11065039164170809	2.2959523665730193	1.6632512216603934	1.544501461976264	-0.4954086245128327	-0.19659338222850345	2.3100094684956347	-0.9190790293015564	1.2003040897766966	-0.24283336966871
1.2935126763113376	-0.5637666550300384	-0.10805365244003504	0.2896202001694271	0.3516357723911413	0.003608330859710229	0.04559909991451907	0.3991661129497886	-0.3238146703470285	0.6948080284307008	0.11704781019414763	-0.2903489344533739	-0.009493401052688966	1.6128645897471536	0.5287662720813064	1.43385065039631	0.3699376607468903	0.5653634615318355	1.796926384975341	0.2522020362115663	0.00420691023381752	1.355717119742763	1.1281031171503135	1.0738267156701935	-0.09157534636606775	1.7795589376069205	0.7515904343967056	-0.23966912494322345	1.9924111630914951	1.6092740799557024	2.9501071509783263	2.6646638628681614	1.9406691189224827	2.409196174116092	2.4314682049916043	0.44737733047553363	-0.09735832573735248	2.3209382134678327	1.756741482439148	1.5454830778813282	-0.514728376542353	-0.1590463181311534	2.325660875644325	-0.9205260756300826	1.2964135292953192	-0.28750940295386906
1.2525062411144317	-0.5412348966042231	-0.06529637949015578	0.2689013172766832	0.3634527254789095	0.004906948298982019	0.09636012956303244	0.4443357317771385	-0.3226386989281973	0.712944770086261	0.11214666002931187	-0.3271487353572221	-0.00037767683746867955	1.6367278745479024	0.5083517291015922	1.445791966319373	0.38072466357250245	0.5116858704784143	1.8451551604063638	0.20676790121400934	0.0325348470596284	1.3880242113580539	1.1550006656350473	1.106219213468766	-0.07834945743696194	1.79118729375999	0.7784286549758533	-0.23946594419882955	2.031097170338128	1.6604736130223166	2.9584307081905203	2.6353721105226304	1.9668678563152102	2.364777271351989	2.4497276495611806	0.47401192922370683	-0.0805561127337879	2.34874160234699	1.8373168552830574	1.5400581248963916	-0.5276324032547824	-0.1377729967478521	2.3598609435744318	-0.9199454078381881	1.3851630713652956	-0.3271599328468218
1.2109635357425865	-0.5158478145612183	-0.036625189126114316	0.24185063758272882	0.38154458030732763	0.07811425765183197	0.14061901521629228	0.4787100702905257	-0.3205859431652905	0.7290355739996478	0.10808708522520594	-0.3544381681673193	-0.00674255892704754	1.639915457676964	0.47852374796546215	1.4514691135046323	0.38935506133467535	0.4690188127604678	1.9344537817314051	0.16955896896979866	0.06001270214763392	1.41487575611012	1.1913093141899949	1.131864342542027	-0.06445350613843956	1.8060900163508116	0.8068664208568915	-0.24117678495959566	2.06420082222919	1.7090104690349577	2.959523940611538	2.60488477644871	2.0023448534607486	2.3021248772498693	2.473502123319396	0.5245480412868296	-0.04805330093917788	2.3881542123137978	1.9106371028651505	1.5404629721340732	-0.5449027450747387	-0.11467791108233001	2.41327181029531	-0.9218862067158732	1.474056832737224	-0.36074505543328594
1.154414918335591	-0.4716002278027972	-0.00247299735404726	0.224434303386509	0.38607787243003516	0.1768412439422371	0.17591968868557015	0.5072644268994735	-0.32111990898620857	0.7545316692759222	0.10181016460786	-0.3841600619695337	-0.01702992442406831	1.6416823091974593	0.46107575425239855	1.4523695779900267	0.39769828298917526	0.45912025393678146	2.0520969308637214	0.13509316356825715	0.08952653921340396	1.4313817895271366	1.2207575848251404	1.1562891659435948	-0.04869939868943469	1.8221753926291135	0.8416806613359924	-0.2404435674906959	2.101376498151132	1.7854954340753022	2.970773448475636	2.562892855044853	2.038841523210959	2.2325555039700196	2.492371508786932	0.5895610005372809	-0.011902140987515677	2.4258767093126745	1.948651020146367	1.538928989312939	-0.5641432163787828	-0.0885196132440212	2.4510328692346706	-0.9205205278486313	1.613155878165222	-0.3877007905662012
1.120314570451553	-0.41678069094883596	0.019025636886884172	0.21864326203419449	0.37872995730157544	0.27809832816749475	0.2524129491214354	0.5427154553077143	-0.31987537386274584	0.7896609248760262	0.11853852752519649	-0.3926110222943168	-0.05163402422613343	1.6334125464139393	0.44391824271966784	1.4514722401174287	0.394455022626342	0.47031777108153	2.1801336238851214	0.09396297202686503	0.11949010968499976	1.4450751320430104	1.2265443511768985	1.1797868065009123	-0.03729385927052022	1.8320078456047544	0.8742595425242958	-0.2390536934131028	2.142432960627625	1.8894258395157344	2.9896408484774923	2.545829612101054	2.0733239590920896	2.1649443282399465	2.514969290205874	0.6523482000449501	0.007517903614616903	2.4630159112262775	1.9994217989104157	1.539216264476116	-0.581849844109119	-0.0895161046089202	2.537776946878237	-0.9279499318420552	1.747164830583142	-0.3971521753355239
1.1165102698305338	-0.39451313845796465	0.0355828458813532	0.23074593157000362	0.4042548458594018	0.3703772532357526	0.3472344886952857	0.5698160553096778	-0.3215167473978636	0.8125259474711364	0.14810348047220181	-0.3844456084362948	-0.09486566437600195	1.6223470669353126	0.43409086745627745	1.4324937004426255	0.39005669381935015	0.5007406987399867	2.2805087355169715	0.05843434075146568	0.1412702441864606	1.4576292986940522	1.2430699172380186	1.1928214173382456	-0.023964203179763995	1.8319488006109652	0.9021765605211481	-0.2356732369701433	2.1649660721991184	1.9629874598185553	2.9968757436383227	2.527565457941221	2.112286105886432	2.099584211036677	2.5516045264527305	0.7361322098417329	0.03851727962390346	2.4963904895594817	2.0412504948739687	1.5654359462612153	-0.5993849158144929	-0.10843003578460848	2.6515079465045783	-0.9324371624058493	1.8335767003077492	-0.39479457059437406
1.107209199916387	-0.3689955076000465	0.03397653095866292	0.23974026070919244	0.4424083245059912	0.42565829509221337	0.41506097687845084	0.6007242632577925	-0.3208851302400461	0.8374133070946079	0.17323630757126593	-0.35936688244731946	-0.16438304709616286	1.614449318321472	0.43820754460568406	1.4020819194241914	0.36245517191372606	0.5523027251902513	2.3784079787619286	0.02820396330164209	0.12711121428093974	1.465122063717803	1.2653276743961883	1.2296260027073287	-0.00010499556960656825	1.8138664174140124	0.9277566407245008	-0.23514908954257646	2.2015208934304633	2.014944995842196	3.007490884194573	2.5344342792678427	2.1434812390420532	2.0566312677394967	2.5817419530178465	0.8214284114962261	0.06379688930857999	2.5198222569691486	2.0748296061197298	1.5696751959664756	-0.6145180649302426	-0.1253053259778115	2.7673533095327763	-0.9326664707058331	1.9019686981668638	-0.38744395945833904
1.1052818449076556	-0.36211596495806264	0.036389727411298006	0.24568500658082879	0.5111488609938855	0.4840734663679337	0.47198001623415414	0.6376939199654267	-0.31998133595172173	0.8796187077496835	0.20263089282329422	-0.3061443625442407	-0.23194991336423545	1.5944365096481925	0.4637236808774965	1.3680862584877602	0.31590877742020007	0.6203937894355349	2.4740782650171687	0.005914699928190104	0.09770997518353888	1.4602096682162913	1.3171437473752274	1.2852798411006705	0.044346765050227874	1.79419157319645	0.9485492544426041	-0.2327757028761781	2.2481116795242864	2.0613031766889933	3.0323427262201763	2.5319631734963877	2.1838663617847076	2.046172656237899	2.6475803132982616	0.9058017922360587	0.08610557567464976	2.555633071312225	2.087738454827109	1.597506502508703	-0.620807300510959	-0.14527738715952657	2.884322227999555	-0.9399275919952366	1.9756440240484756	-0.3843556964225776
1.1046651342064753	-0.3752787737104214	0.05445990134222367	0.2653384252010238	0.5633507495143267	0.5475510446103071	0.5211304202255314	0.6801209077970164	-0.32182840060073403	0.948784261755087	0.2591431914520105	-0.23918143779246476	-0.2863372945571057	1.5872896945091106	0.4852139156812564	1.338693753240988	0.2573789455693717	0.7273716944758775	2.580801776371582	-0.03678549933095261	0.0682343292415432	1.448284371504696	1.3842283662044683	1.3582958365662816	0.12317843643699969	1.768706935431594	0.9648011826436418	-0.23183930466288447	2.2773247606178226	2.0945759731553744	3.0573664141447354	2.540926483467542	2.223444116890378	2.049441282566234	2.712247269744299	1.0065601368179216	0.08950228606742099	2.5914016328311034	2.0998018116893267	1.6357861952946646	-0.6378322660663637	-0.18456288922794317	3.045384899724643	-0.9409576300846794	2.058867044763251	-0.38548051184598975
1.0892623822418699	-0.36487631258556624	0.07779847374266946	0.2741858531902854	0.592044748909904	0.5974062555654034	0.569293954285686	0.7045117631472885	-0.3216517971191074	1.0270019102339174	0.32013328678665876	-0.16536236011005037	-0.32131566865752376	1.5678940323122132	0.5191386033168952	1.324279286595887	0.20206612252582765	0.8444707187146621	2.6815596381935856	-0.06990021240700035	0.04585037990385663	1.437453388598558	1.4680210650613972	1.4381873986841005	0.17698452514080038	1.740916619889467	0.9758142311793708	-0.23048182171845566	2.300645059010489	2.1277107690834054	3.0842932039928384	2.578478053415071	2.2672481866575036	2.056803344245772	2.7854604501016427	1.096526143492442	0.07616308801039058	2.615280661843259	2.097198904651722	1.6883908252714785	-0.6431358493844027	-0.2429255507254049	3.1994087565241864	-0.9363659163035539	2.1650360162454945	-0.38430957165218615
1.0611328664856055	-0.37210571223682887	0.10663451621005966	0.247662019094264	0.6091032431621738	0.6289917754663371	0.5800995565169919	0.7136825481638281	-0.3216788070633562	1.1398255295204027	0.3918180602267768	-0.07172969913561632	-0.3428430978655545	1.5547216233946373	0.584276508986127	1.3073439883836016	0.14662514416110314	0.9577009982978499	2.7926374958289184	-0.0887144028171075	0.03864015912231667	1.4496935208339783	1.5653627419070435	1.5149460806532968	0.20786852827570432	1.727585897182794	0.9834056436780129	-0.22920384428270268	2.3584663770863776	2.1556075445775194	3.1118013448608135	2.635576407549027	2.29985640341527	2.0850098273296966	2.918053844844378	1.1723773558833468	0.05757704285558936	2.6305421758323413	2.0968687602169447	1.7803887552305078	-0.6432250142805357	-0.2828293796808384	3.203346398502531	-0.9282791002081607	2.24564612254843	-0.38627197097429933
1.0051355348184474	-0.38295110684085504	0.12322565560732635	0.2354793412681934	0.6072867914572997	0.6718981117405839	0.582693964545383	0.6932776979138332	-0.32284646773011083	1.254358166013954	0.48573940995134973	0.0514296815932726	-0.3510076032118383	1.54537207006293	0.6327017039612631	1.2905947236327084	0.08553236498700359	1.040827711949925	2.8900969516004835	-0.05482596587377012	0.03834845795279866	1.4636816711685992	1.653217271196406	1.5948002228356972	0.2359484048562437	1.715077127557978	0.9950024524886085	-0.22785813993215176	2.4580681916189118	2.1421568254385726	3.1316257802680254	2.704556854387781	2.338828442555778	2.1553957367234586	3.0488341638254024	1.2395663960997714	0.02626451762853089	2.626440560215045	2.0899337140107965	1.8947464535852316	-0.6324761514916883	-0.31727681914888356	3.123969006054842	-0.896148476692258	2.3082052508619215	-0.39055947804024094
0.9550591621527937	-0.3864151402101212	0.11493918918749232	0.25474503445095503	0.5899889270906554	0.668168393207082	0.6201014688648238	0.6809007195995231	-0.3228589338582256	1.3737989371626562	0.5869167813836786	0.19000173663843362	-0.3265532898168856	1.5515133248593755	0.6792215173847775	1.2732490574908812	0.06871625490362507	1.1218669913064334	2.957021948084642	-0.00545135381558951	0.04337520000268686	1.4818956672746606	1.7522838839613768	1.672446588828425	0.2479845912110794	1.699818965796623	1.0143306076687888	-0.224192052587653	2.590868832042355	2.1059600175653994	3.1562262519627096	2.77029519624242	2.3999486838094093	2.258599448652965	3.1477847346747145	1.2937117465689276	-0.024977718529584914	2.5887427965766747	2.0947399325353766	1.999041757035161	-0.596685085703681	-0.3594484935152922	3.0266099284883383	-0.8485527651399132	2.3538445329659874	-0.3941152785213348
0.8982811283649592	-0.397105982976386	0.09072612272274629	0.30280209560356436	0.5930247546557017	0.6298380225709472	0.6775918354628785	0.6798262821939896	-0.3236089792331339	1.4748482417101731	0.6682786451607743	0.32992026478350833	-0.3172711392832278	1.5580740666313757	0.7437566725298185	1.2680932729894396	0.06686273598152508	1.1793967797756923	3.019738193458252	0.050947768558253594	0.02790581947111448	1.5072859906642417	1.8654443325858476	1.7620624834226022	0.25784166717125845	1.6904840107389483	1.03441828343764	-0.22223091670698142	2.7163321797111606	2.0427624376934905	3.1849830178199063	2.8582397366184007	2.445794381634994	2.388163130387519	3.220369464366963	1.3418790842287582	-0.06484752544228899	2.549186939230268	2.1273125058702314	2.079895850838055	-0.544681699076419	-0.40402087880799564	2.943460428564645	-0.7987541220363135	2.3494717660264035	-0.4010287526288862
0.8423239097068865	-0.41401110474779035	0.06016476065163395	0.36811960469160115	0.6055227603542293	0.6018485503425735	0.7413456605175747	0.6736715803766311	-0.3239538754443106	1.5830119407453913	0.7247216677689428	0.45927813025097386	-0.30954082170993447	1.5926221853218219	0.8466627081832201	1.2931569828194465	0.07362131828288203	1.240713404063742	3.0792153215363682	0.12920500796049322	0.004252344501755867	1.5405576165560848	1.9936559207179916	1.878417693720138	0.26999690422318146	1.6908657570849315	1.056245649123106	-0.22035517563192464	2.830340847286109	1.9334653446505343	3.2248503523037484	2.942663262156837	2.4895330097274906	2.5397575686706846	3.274263736340642	1.3927441300110543	-0.10251090852977343	2.5137986531291743	2.1556395022968804	2.1393385170348926	-0.49016171965590144	-0.45820489701952133	2.856368488561091	-0.7565450288840297	2.3331410509524035	-0.4177647062493651
0.7678326575327381	-0.419838313424056	0.03500081533775288	0.3903458044682136	0.6293938567775307	0.6208881051522368	0.7941618043867924	0.684627237930162	-0.3231809755011918	1.7222691733188846	0.7800998922835048	0.5731511753533844	-0.3017476319718981	1.6338648327826444	0.9726902176343138	1.3420908180443938	0.08428422284589852	1.312479610259445	3.160500204566396	0.24200993714763758	-0.013131201492093823	1.5889245243192565	2.11202785882901	1.9902506355262102	0.30769253778331757	1.7017937577671156	1.0752501018548406	-0.2208439872778578	2.9271977369258297	1.8544210362926628	3.3002349434356275	3.0397825155138953	2.5251507825684505	2.6812880132094317	3.328581970123453	1.421666210618651	-0.13124714236062138	2.486345653523856	2.1910293752443626	2.168574033448093	-0.43765603744709114	-0.5027829895938107	2.7139464412298286	-0.7023240642596152	2.318921781867769	-0.4419592449002045
0.6946778978885731	-0.4377837676497546	0.033155332453878986	0.40540754830958	0.6642118281018322	0.6810721539862874	0.8589918156213316	0.7009361616010746	-0.3220195478984945	1.8639353063366229	0.8365280333761479	0.6495910531868436	-0.27137741771088464	1.6856084649031378	1.1275026956427794	1.4239752438785396	0.10825189306218656	1.409054265663459	3.2520172760131887	0.3764056057848495	0.02843983673630431	1.6510080067361919	2.2361776165287197	2.0834235028704153	0.3318670688614357	1.7199457088280372	1.0924364679832277	-0.22091760348959472	2.974168329542411	1.809720195244608	3.3672100544058337	3.1372597327911174	2.5888673842154706	2.8164168807983794	3.4069012019575085	1.436457690059102	-0.15105383038469689	2.465704633624651	2.214288453289597	2.20622593572302	-0.3827919782956054	-0.5504184729136694	2.564078540027656	-0.6424764564706531	2.285190489577835	-0.4622195502946922
0.6266384049350838	-0.44675191864673724	0.04483103232780146	0.42120693727666775	0.6870699716525784	0.7401918611531382	0.9464857177363495	0.7284426601784622	-0.3203303875389366	1.9832727226351836	0.8785031439596718	0.7287717214419548	-0.23896126924187872	1.7597911976481129	1.2752918591848819	1.528313439510807	0.15022176637166051	1.521516753321841	3.3494317023506186	0.5405336611322471	0.08241903938546391	1.7318614543521522	2.344958624631877	2.146461541852945	0.3573439180380955	1.7550599420156145	1.11661404832043	-0.22062608329111652	3.003132357178401	1.7733360533072975	3.434270174251588	3.257282459303087	2.678507259462016	2.937868975302023	3.4563751652559405	1.4429738896171895	-0.1670691760936049	2.419913908317278	2.2646495711239063	2.228164219323319	-0.3391364304285353	-0.6001193072938352	2.409809180367156	-0.5832762655307455	2.2248370682353773	-0.4792878119200374
0.5519582784053216	-0.4413633263592023	0.0429162817679722	0.4232702651452106	0.7098195370855295	0.8072403609663905	0.9880700045676134	0.7508044731494792	-0.31827970946404904	2.075360266475932	0.9058112381039395	0.8287008338948916	-0.1626899366832582	1.8320681130226664	1.4543650457920332	1.6413162608553975	0.20308603523399266	1.5994707998253297	3.4441736317720943	0.752431227512919	0.1456661742264203	1.8295582019386412	2.4320768353208226	2.1916572012586717	0.3900707937880451	1.8098192046219104	1.1406373642095449	-0.21898296944514845	3.0380612151226227	1.7513799676549344	3.4909912038681377	3.374528522751948	2.758397086138663	3.0513815590810323	3.476296081780221	1.4241960646922025	-0.18495622745873663	2.370427606727587	2.3289361409556113	2.2348103690443866	-0.2916889552732126	-0.6559764721750847	2.1979466088300628	-0.5330362039496774	2.1800187992816404	-0.4975437863829648
0.5036972875358726	-0.45347103820796103	0.03999048796185204	0.4145611612306296	0.7649525157705815	0.8820819724769683	1.0232664728879821	0.7775946801231777	-0.3168689592990554	2.1807846550735386	0.9343452612340506	0.9363419792466576	-0.0519432073421642	1.9136255303749266	1.676652903264598	1.7886758669144158	0.26569360871344105	1.6620226755613703	3.5376037036790846	0.9677913335329518	0.22637587117938013	1.9212987100349577	2.5018061173126793	2.2215640451990035	0.4246107794787687	1.881420905555587	1.1671141592033514	-0.2171013390731527	3.066853573768233	1.718469172600748	3.5384883134508356	3.476496721618126	2.829495660873685	3.135126561856205	3.474786213632524	1.397722545614288	-0.18510321586707856	2.334395222696642	2.3907788367396345	2.202224048507797	-0.2478993144615706	-0.7203429656096547	1.9732691078244553	-0.49309643080001464	2.1427687445460366	-0.5239607003344879
0.4679481233719664	-0.46431297913963493	0.033793472297715385	0.3993056454376535	0.8082445213138906	0.9648744876034266	1.1165236487448786	0.8110495524962319	-0.3155433943428464	2.2736778784547615	0.946357210041346	1.0408451511924206	0.07549275321184885	2.001519272598684	1.9106081590616	1.9273731922207085	0.34545943755025743	1.6946662427954517	3.6131841078946905	1.2130083239480798	0.3167196083382497	2.031242799830695	2.563584410966862	2.2521645438681053	0.4535191845593066	1.9457980715066268	1.1933372186841833	-0.21540227690626454	3.0733013898887775	1.7048911196317285	3.591425076994633	3.5386589772628882	2.8844803646560697	3.1917678603112276	3.4152200201583027	1.3861082497633819	-0.17787042755660104	2.31851640525159	2.4240559866121236	2.1260029599427037	-0.21269093090177987	-0.7653359775552395	1.8692054830714295	-0.45649115169160676	2.1588430697498993	-0.5405027202612749
0.45783315621331455	-0.48295072198833394	0.030028025157972593	0.35198707046377525	0.8460898083431436	1.0054742477433736	1.2058030181767576	0.8601592256417359	-0.3135488138444754	2.3749273821608208	0.9523354740367743	1.1475552327988432	0.2176245275201622	2.106065611981657	2.176032620313613	2.097871296280284	0.45783741474532935	1.722492081173772	3.66726821074449	1.4354397313599825	0.36237512140755124	2.1526171014685014	2.6168274926550934	2.269785175679467	0.49559154003060113	1.997137985908242	1.213189072161491	-0.2154935610088183	3.0575665482316614	1.7210491826655638	3.6268024803312855	3.5645789404249393	2.9078438034480447	3.2148939500055533	3.374026974108913	1.364914229784512	-0.16784166408744544	2.317896010125556	2.453443873996869	2.018132799925518	-0.18063995234613392	-0.7868388458039258	1.8041456255506847	-0.45399381787134063	2.159885596207149	-0.5592471979742586
0.39790645284985726	-0.5009011840389432	0.04473726855616783	0.2953242466624201	0.8817252296460658	1.0445845325756813	1.2031185563159759	0.9186099719963543	-0.31345739557163343	2.4713908238693767	0.9494966966614344	1.2268065282385519	0.36397835260910505	2.2276779935059263	2.4678355868103026	2.286196564852349	0.5539793616844884	1.7834339104812862	3.712459000352492	1.6346176450065841	0.40476134258823676	2.289265332106931	2.6293762225329167	2.2761042940327707	0.579009076445036	2.055956153384618	1.2141920018178411	-0.21629450539251605	3.0363881095738927	1.7609480049805772	3.6574102458979816	3.5864014158358315	2.897654686898374	3.1943812722502836	3.3436251222990157	1.3475138618528595	-0.14621998876036518	2.3223923289542663	2.4709747447911328	1.9127970945332713	-0.1657162370561846	-0.7986078311622201	1.7458135060404625	-0.45843065608695294	2.205785038620619	-0.5857133815668817
0.34373771667601416	-0.5253272817499456	0.06981349136525494	0.2420675609756981	0.9227537032231776	1.065338692564044	1.169373241180413	0.9736081027216189	-0.31200509164625706	2.562874514963629	0.9668382806495466	1.3353635486938127	0.5367591977208805	2.381199005713961	2.775156656034468	2.4693887168657467	0.6600109855504918	1.8186249252762277	3.7502964833661374	1.8358518593415223	0.453403006456103	2.4045199681811296	2.62062807760597	2.2665462723804928	0.6465928701468736	2.1050318968857846	1.2100656385752835	-0.21601181913944628	3.0104687604564053	1.8127268736405568	3.6773297449939775	3.5755070548412617	2.8800995772045046	3.1555217643043063	3.332349148444093	1.3380477967445643	-0.1337954740052451	2.333283252030545	2.4856530871458857	1.8160341680452525	-0.1663120520985604	-0.8056780115908388	1.7671794520959865	-0.4844207177035744	2.2830055200227686	-0.6220009963821961
0.3011537140546826	-0.5260741383961108	0.09503619420593194	0.18276771205887693	0.9803723526622681	1.1094380161460966	1.1452199456777512	1.0183655160034497	-0.31057356460107216	2.6312783355853115	0.9978005565887882	1.431939768458583	0.7205027293462702	2.5294669361663855	3.0528385575397197	2.6200828554722406	0.7731138238793909	1.8296602794713404	3.775392137500522	2.033532458549481	0.5117458742303098	2.502714203961754	2.596437819625321	2.2289738853735703	0.7145651874074488	2.1464481601035303	1.206008820780634	-0.2163239518772108	2.994146864220787	1.9018505546521625	3.6966130486342648	3.553456299709569	2.8612303073701364	3.113749365115082	3.34168512241981	1.348545072826012	-0.12163857401531282	2.3504492347786137	2.4890078780029383	1.7218445171501702	-0.17366988403138012	-0.8009257865055195	1.7975858210932607	-0.5080106241383503	2.3645129908711846	-0.6564855519912954
0.27291020871003324	-0.5461201161464234	0.10507214529684639	0.15263311581461123	1.0412651617490603	1.112789838110319	1.1468777938492818	1.0489065681924405	-0.3090651630991791	2.6598604276469167	1.03792112244446	1.5178224249295649	0.8949626310929493	2.6698492019919198	3.287538173923825	2.7406841275655447	0.8919554113516502	1.850393970889059	3.788039404568097	2.2128859958728513	0.5742357712722915	2.5812548521953156	2.5560261855278315	2.1909746339181737	0.7611856012661148	2.1848946355148517	1.1926969790758641	-0.21589108855219769	2.9995370926233944	1.99564025386626	3.668579315256185	3.5279005182032686	2.858764830326004	3.0851797013280087	3.33267351007769	1.3825230980370133	-0.1337211809510288	2.356134816025002	2.47558972111264	1.618995572050753	-0.1833072960219208	-0.7921972983393001	1.868570534304003	-0.5433863299511196	2.4321518434867704	-0.6943760025777161
0.25325944618166385	-0.5609044240681447	0.1108543824760514	0.14105841106014577	1.112474552877147	1.0795178542645683	1.1800536257019187	1.0726662760353114	-0.3090215316507772	2.676968503707367	1.1181114517407347	1.6018239681075486	1.0542511096508596	2.8008914090469217	3.450822746273065	2.8333076867024958	1.0116863697058445	1.8691113811421733	3.8057029505983886	2.3479350684671045	0.6214722651723217	2.6400305588415827	2.4927036805682783	2.146957009516352	0.8110421026543875	2.2302335908942332	1.1768684351319407	-0.21641229133129508	3.0142846152166665	2.0922919642452817	3.628717465215927	3.512036409979622	2.826082040497149	3.0704439958963947	3.2995683508486535	1.4419532165663906	-0.1647389305113581	2.371166515872713	2.4646144317321124	1.5024761003638596	-0.20044769210177646	-0.7856889427099978	1.9535944925536994	-0.5907384846514534	2.496899711794596	-0.7340558845972815
0.2447036845566477	-0.5787754516546532	0.10235738204471183	0.16510736423552058	1.1792151551735373	1.0445865426638157	1.155047820585961	1.0868934490768862	-0.30927293190109273	2.6886939893832764	1.2171458849374492	1.6551869829477304	1.1932903131263397	2.895750706605509	3.584023350064757	2.8809885318492428	1.0737275459867797	1.8878172083274563	3.854761768598646	2.467185468401843	0.6467587399168602	2.6839433049954247	2.4156067391907183	2.1203673735546658	0.8673908890169223	2.265171858308241	1.1565990982234018	-0.21608837999965264	3.0429186470214082	2.1787963017052947	3.544713156918334	3.468097449089414	2.761271954124074	3.046378931035615	3.295088987202072	1.4946322904109477	-0.1919661366065653	2.403264234469779	2.441883786090105	1.4008494611710873	-0.21662455434280165	-0.7856312991659802	2.057620532178175	-0.6192391023007998	2.590196403620242	-0.7769519210614215
0.27667632689459665	-0.5912976041856771	0.0599638264614078	0.22039061128337875	1.252740644194065	0.9940398613904632	1.2158212926163072	1.095365061408567	-0.3089301133779352	2.6849276409859897	1.3164661458633868	1.6990479834471786	1.286847052954149	2.996771111224817	3.686952079638497	2.8915807143506123	1.1350535662544243	1.8899716589440458	3.9139529597700005	2.569012876888717	0.6825365797492776	2.710292554904137	2.336251634815039	2.0966327400730336	0.8455458904980239	2.2700807772473253	1.1321559807214587	-0.21614432832057268	3.106147983032586	2.264958637831135	3.463639369642298	3.4269804519072977	2.7045735916060765	3.0391566815174262	3.3133687043737483	1.537997346312594	-0.22061449693242627	2.4300236694242328	2.417672523181153	1.3138239426272027	-0.23628575954045852	-0.7948990112964356	2.1664782600303427	-0.642958272043389	2.6717161283962745	-0.8160049255197566
0.34310078858923865	-0.5971843887100183	0.0185381976857175	0.32825819958026525	1.3144633596401047	0.9355965488808602	1.3132355249074554	1.0990276090425242	-0.3087929859686722	2.6544680714497644	1.4060102774007492	1.7394771103208453	1.3185871407340353	3.0859647451876393	3.6916724150689086	2.8328512012342055	1.1745024947295053	1.898407441773059	3.9823504187503955	2.658022037159512	0.7191921569608544	2.739580269701881	2.2427839063774186	2.069709096539652	0.8220068327354386	2.2477781385041955	1.1058939336410418	-0.21711900696396952	3.181897592145266	2.365479696638113	3.3864668499021326	3.3990717016056755	2.658353506525642	3.0619684006714407	3.3315311930202385	1.5780399458379668	-0.25330104423746375	2.439858271895555	2.3861799650247018	1.2523492760483563	-0.264195754431518	-0.7887072956495192	2.2751952435713436	-0.6719684534190298	2.771832602245609	-0.8521195724461027
0.4276880775848637	-0.5969288169559548	-0.02637737991041437	0.481490063765209	1.3919375213192648	0.8665922333127722	1.3291115867301162	1.0995159487270518	-0.3087202668880024	2.621792476268377	1.5056681947823947	1.7660595118528715	1.3119774270382214	3.141574389990252	3.6653057106628077	2.786714902808934	1.2174039005101291	1.9488202624220778	4.060670864033158	2.7119738191367126	0.7389448695640173	2.7366714458163637	2.148170992267218	2.035460154167277	0.8347243430121182	2.231606240848856	1.08610719999223	-0.21688343508641136	3.2334783421563538	2.4515780325142833	3.333420397486661	3.3894697413650476	2.6351217120326287	3.061448034698137	3.357874117322755	1.6006919626453011	-0.28057458363530036	2.4206198396483956	2.372440722540824	1.1986321480458029	-0.2897757116104558	-0.7802799236597724	2.39232569812253	-0.694971497039291	2.8881968415050747	-0.8856271215550902
0.5285549739081375	-0.5728031887395948	-0.0520966252310575	0.6632619376517302	1.5091325480192594	0.829073938282962	1.2951029713417546	1.101714828801018	-0.30856859566260547	2.5642905577923414	1.6096181465037624	1.72915642818445	1.278180309962447	3.181518008853935	3.6311613458782923	2.7071027428246506	1.2690176407263063	2.0250269204070426	4.13378140378642	2.742897707180327	0.793283595550777	2.703212360604991	2.0597071884129905	1.9979459759487823	0.83542979883202	2.2327859715168414	1.0681063091481902	-0.2169747191889652	3.2577610542671094	2.5251236527546865	3.2929927356833515	3.3782689348308828	2.6130313420970834	3.0620594026699517	3.3877056920214086	1.62351183350155	-0.30327710307372113	2.3934450903487736	2.360868556179129	1.1511396849689222	-0.322193026561066	-0.7803592548738163	2.512055924012384	-0.7098308598042838	3.054507147121023	-0.9181807265491614
0.6945285680956594	-0.5564552306604107	-0.08475587928002654	0.8380606493627771	1.6402280650731647	0.8088876281925858	1.345418191637158	1.09403969669281	-0.3081239704265103	2.5070458057150833	1.6967160647822226	1.6547890405312866	1.2142504135066297	3.210071606875187	3.601319748389959	2.5807391233473824	1.308145982023016	2.055161098731708	4.197132564181343	2.7902987384884668	0.8385427110940066	2.6630624196811885	2.026378706635672	1.9699891264207985	0.820353797718451	2.238116389867034	1.0692106065634608	-0.2168215974685524	3.2645655505179256	2.600695947567968	3.2506043852988697	3.3750481477973473	2.5996005798042012	3.0832992691224135	3.442417919418942	1.6354008680423835	-0.33295597995806625	2.36966602533533	2.3444267594044668	1.0957421636373605	-0.3509317711456389	-0.7804691771171608	2.6091575034641385	-0.7408511873257495	3.1729093088041536	-0.9457046349900816
0.8395821211834745	-0.5352151456943218	-0.10827875169761972	0.9497921700874146	1.7625991746574683	0.7988000008897675	1.4127535862543539	1.0841490160896698	-0.3077936180314676	2.4583176560530386	1.7809444163428776	1.561960618142757	1.141121949512637	3.2341990131049885	3.5349173374794653	2.443504271176656	1.3185304609968758	2.1062540109348125	4.230350777743237	2.8326697291042917	0.8677615546520023	2.6402805046009545	2.0293463479450073	1.9397753004176845	0.8258960903058211	2.251649385522728	1.0718807302755753	-0.21663313996650588	3.2888304730959996	2.678855585808007	3.2160277107254367	3.3878415828894624	2.598611345187728	3.1151598960920017	3.5078640489195996	1.6288560655521938	-0.36059459382662173	2.3505224043034447	2.318502368971152	1.0411365900529357	-0.380504795029687	-0.7778313857137874	2.6061315007740378	-0.7593412956614927	3.2889492902866815	-0.9550103074165763
0.9430216342407739	-0.5328609499354381	-0.10188245698485665	1.088801360720593	1.8757849076464481	0.7497528453647266	1.4873078676070763	1.0778420459942946	-0.30772713201485524	2.4201927374342627	1.8621497676291057	1.4851387459667955	1.0708589768858758	3.238396472286312	3.4358148028747983	2.3144330050176123	1.3086185100228989	2.160854110604784	4.241390494012169	2.855338334416998	0.8748762976241065	2.6181707193031367	2.0379907104203765	1.9061029022354568	0.8154381300839925	2.2828958793151664	1.0745677134902134	-0.21610015859353057	3.345899293939445	2.735929141789632	3.1724090168303447	3.4117167992916677	2.6166663988377694	3.1292023317531408	3.5618993476904954	1.585978764913761	-0.37333465434964974	1.9483394124504358	2.2898905223157158	0.9856314791814969	-0.4054488475230264	-0.7769550896990876	2.6063026330614805	-0.7674344917055548	3.398754850441681	-0.9518287465497958
1.0508112744285494	-0.46561143906553343	-0.11053636483986554	1.2573556285618241	1.962076692043566	0.7034926770381229	1.5409139122346902	1.0675026695186545	-0.30794944463290286	2.3753066212172462	1.922340879526768	1.4341778148350328	1.0098973862784584	3.2311624798128036	3.358563790285681	2.207449694959499	1.280503889531543	2.175370176683151	4.23991202759138	2.8621564626643883	0.8761747958324347	2.60255391599158	2.050208410064719	1.8634372462410589	0.8193217568781612	2.310230788420048	1.0847942662332344	-0.21648001824609314	3.4187207459726885	2.778905976112205	3.1399932130288897	3.3925617324471586	2.6348987537690696	3.1217269312209117	3.6001334752507916	1.5261873461894109	-0.3665372393138807	1.9299429450171786	2.256436221770907	0.9438778643450707	-0.4332717511201887	-0.7797501737829686	2.606400194458994	-0.7779895157685953	3.527691619436039	-0.9286269387526108
1.1819279378987448	-0.4092743585800114	-0.10357401169994107	1.360544072566882	2.0357496438500786	0.6724438506690918	1.5708658168877494	1.0516703725878067	-0.30784348254392685	2.3287692688511163	1.9273810948884076	1.4002638558824947	0.9556608982809717	3.194271793937881	3.3097954632350266	2.115087207991056	1.2464858510483832	2.16027412985124	4.229022409436235	2.875433430538288	0.8719869415702801	2.594130263235807	2.068151143395658	1.8131490108096244	0.8213625110572844	2.323502466132932	1.096700868402694	-0.21632100722874137	3.525769258885854	2.8103094319528124	3.1232930823165246	3.346000663635551	2.6442051686609647	3.1018024572923815	3.617097236120943	1.445578261855954	-0.3369566209851119	1.8940806028397141	2.2344936953131396	0.8974690608605602	-0.4584991959190666	-0.778408620173386	2.602584904069335	-0.7845497673346615	3.6478131014247963	-0.894012395154226
1.3043206654170634	-0.37826806527815304	-0.07804419733540502	1.4039557314751376	2.1077028885079168	0.6233645337338993	1.630437713497343	1.03099882760235	-0.30794528925686454	2.2759256429909125	1.9086488589322599	1.3708837065218826	0.9097982429547369	3.1427430841567157	3.276734052329065	2.047737623394677	1.239168031063663	2.119441333660551	4.184330696056569	2.8843905794123095	0.88379853429898	2.586114374555422	2.0870869674270374	1.7494166241365576	0.8149337734145758	2.320992176991045	1.1116194206979269	-0.21620911058690123	3.6572250106385473	2.838600875653224	3.1611851030363036	3.3261936228024545	2.6361847587704843	3.0914116836442194	3.607334656083647	1.375620758895548	-0.30589733122242513	1.8643490423977522	2.2033473861980397	0.8530257075272066	-0.4789677235871353	-0.7631056860570996	2.564576742901846	-0.7954835199447718	3.728498616513066	-0.8522118219868856
1.3826482871686925	-0.36503877333301415	-0.0026347626183122253	1.4240985346925819	2.18077616939043	0.5819818442655779	1.6034910338794846	1.0060164685567048	-0.3081489026827399	2.218738671971608	1.8783875536898216	1.338631384987625	0.8516585030354944	3.0861063004633413	3.221792071189521	2.001144057847916	1.229299832682268	2.099109740168971	4.110214498940943	2.8740296982520603	0.8825375687467745	2.574523941072729	2.097425846827303	1.6871727193390136	0.8422502776198735	2.305267501318366	1.1327791500834732	-0.21642701457364252	3.761018039070931	2.8527115973668913	3.218869566575724	3.2820681298446672	2.6204574502679754	3.083122228870765	3.614255546157035	1.3115991170550543	-0.27077349242906573	1.841224380881038	2.1577794018954686	0.8085579524425407	-0.4974621819268682	-0.7301505865781368	2.5073745762988944	-0.8009505811758755	3.791413108727446	-0.8074603118047221
1.3981615107893357	-0.3610912258344386	0.080528472573231	1.406681242861747	2.2507540396872336	0.5577723427740677	1.5380544886424072	0.9792379745274692	-0.3083068069721943	2.147013661244194	1.8394657195674822	1.308116644080893	0.8127228809188942	3.056089676879197	3.198145006196788	2.0002865842884736	1.23193373875569	2.066339586550735	4.042153259735427	2.8421950553322626	0.8231497128099831	2.553258523820996	2.115034865895841	1.6357320884890523	0.8705867567164318	2.3027829347480306	1.1544301232237897	-0.21649179683997102	3.865638280773021	2.853094932195643	3.2783940609374747	3.211244568528641	2.6123837738981464	3.0779268420466837	3.586335765978145	1.2473463936315257	-0.23902719162738947	1.8251209020780537	2.1249350633246693	0.7623487996505858	-0.507177008400873	-0.6908893975292763	2.46270824959288	-0.8114548430386375	3.8084055358927573	-0.7516472430504765
1.3971844265305964	-0.3619546439224909	0.14827556994068325	1.370839893765794	2.328206776391716	0.5356211715322509	1.5074130289299013	0.9491118308711812	-0.30829849622011773	2.0620852718656164	1.7902556266602203	1.2869163377880593	0.7741622727731735	3.0204548625051637	3.1969540292574234	1.9873932147688738	1.2250582177068872	2.02110026041229	3.9926584067146225	2.8099677015942945	0.7749479053331733	2.5200774231561054	2.1211365583075588	1.5959020320452324	0.8771538505746742	2.3033611080040455	1.1711631794780837	-0.21732513235683298	3.975150643962626	2.8422928900560533	3.313071283643276	3.161233544714757	2.649929032341818	3.0950939554203316	3.603450249237821	1.180335745386369	-0.22191822020641566	1.8130602971611638	2.096640276111169	0.7141786333895308	-0.5188672866047039	-0.6630367219337441	2.3972069667325657	-0.8232198382361888	3.78576593331571	-0.6968017461842171
1.3857500738605413	-0.3635511039672998	0.2165041479995426	1.3248967485711673	2.36902218357821	0.5105845187734078	1.5077174966489353	0.9183477822395323	-0.30867248006356235	1.9833606149486898	1.7327247139515964	1.291270161974075	0.7358146903150528	2.988646356284699	3.205979855254457	1.9678448499119068	1.1959301280710013	1.9779119646419425	3.963937132641746	2.7770468372625348	0.7140745463750893	2.4908874435591413	2.116286518048919	1.5687344659698652	0.9301394547444956	2.3030559447688184	1.1819798148094174	-0.2167597598506934	4.0487370459011895	2.825736825469584	3.360515376937998	3.136427444470537	2.719845091235303	3.1062061267294174	3.6405861306147953	1.1231667639105316	-0.20936908484422306	1.795587208520142	2.06336312623868	0.6813826796257583	-0.5248807330880794	-0.6515169164894904	2.31094589797505	-0.8327426050972058	3.72700929300271	-0.6387893645144834
1.3294749542427646	-0.3543021694080825	0.2997623221132552	1.2900546703777294	2.396772923550838	0.4901459426221561	1.4860925696975786	0.8900871502378835	-0.3089072588097247	1.8974694792101316	1.6861481361365702	1.331349190653122	0.6892670982293815	2.9852852816287108	3.1215321466475903	1.985183481174942	1.15694577257897	1.93602179983067	3.9461129816297054	2.7068351563032014	0.5644766222126384	2.457519684682924	2.073202485823306	1.5420471223990317	0.955986326358048	2.2929738659283463	1.1815096454328011	-0.21709250512774428	4.101892169554624	2.791442691685554	3.448473054985508	3.1148527902351426	2.7627702640931777	3.105244814708783	3.6198710569386905	1.0800975225435194	-0.19192299870411722	1.7887401898866446	2.04504816241182	0.6593634265779225	-0.5365053472211148	-0.6456597616891399	2.2297084415059105	-0.8434128380883832	3.6741496197028667	-0.5821009734130346
1.2829492264053841	-0.34550877423212173	0.3858430969197599	1.3060271830286778	2.4091223869103935	0.4693545960033056	1.4530033610551458	0.8661769761084518	-0.30904646390700685	1.8141736081731619	1.6345277508699496	1.35286390183223	0.6368760931852356	2.9768040490735634	3.040615612045396	2.0063780076692703	1.1246762467957139	1.882128267298397	3.9363415944222617	2.6267956782304127	-0.28681669607102095	2.421610810586421	2.0145126147798633	1.531006855527134	0.9958361340181808	2.272298764439761	1.1700409688413822	-0.21724562684815707	4.120064177189156	2.7353998063913205	3.554035796936693	3.108124312083176	2.808617483818172	3.081588431550407	3.585022453929068	1.0529661360272582	-0.17883304186123175	1.76915858226246	2.018517836156139	0.6379830557462638	-0.5427019619019724	-0.6375954869538882	2.2272630090993757	-0.8518029329031098	3.594847855825485	-0.5303982506748176
1.2913611603694815	-0.3314227988600173	0.4894740779581609	1.3022024736493019	2.4123558557147153	0.4432747075026747	1.386413269107924	0.8462275791989159	-0.30888024886547594	1.7345211990581137	1.5788098172768494	1.3551718159611852	0.5847861348593302	2.986643867018676	3.0103519076387664	2.0146643132332156	1.126529765717814	1.8384733393668526	3.936138961968651	2.5394960633510593	-0.27310476570072073	2.392897490370312	1.9610485480438762	1.5221923818508507	1.072079257139908	2.242157756620147	1.153001280384947	-0.2176225418522501	4.046664565343752	2.6730382297807243	3.6872026575185672	3.0812859005502826	2.8304567403510736	3.0578104366303847	3.543709535102045	1.0242841695075708	-0.1664300960573358	2.111876392118169	1.9945561946490922	0.6217869478979614	-0.546214644089158	-0.6250498547173843	2.256972054009502	-0.867674211004805	3.516796935174839	-0.48694033064408976
1.2729392073199677	-0.35641861436224015	0.6422130275081275	1.2873150026533344	2.410098136726144	0.4111524940698386	1.3163685406190961	0.8268949138651347	-0.30912541605173405	1.6708839088087104	1.5291691867307753	1.3374443926271256	0.5312774846278103	3.056594614905328	3.0271417776620133	2.0026080942898807	1.1622971124025612	1.808862053818563	3.929843096585914	2.4365548601394584	-0.30112388119808026	2.3643564084178728	1.943298170118879	1.524093868939508	1.1488227149480426	2.224187032767885	1.134130017723146	-0.21722795895734018	3.931899842629824	2.615368671474049	3.762616499016226	3.126041161298135	2.8252290158778672	3.019493631511891	3.5452299802595326	0.996446742193633	-0.16007843934686455	2.0797374512535924	1.9894610997440825	0.6075451984956739	-0.5554794988780274	-0.6118298500886897	2.2942525031135688	-0.8906799360527675	3.4309939913918077	-0.46286739366064633
1.2576018803167046	-0.375319786069604	0.7557756857166499	1.3213818131715713	2.40849333968875	0.3709024892652887	1.2310378173236511	0.8082564657397088	-0.309474467638949	1.6119732718634219	1.4958735917883397	1.3156669179440301	0.48345247808906483	3.1586110853060974	3.06539646529824	1.993197771425591	1.1995679572687539	1.7858547716579918	3.911311232967374	2.3392361060671574	-0.35576747770738365	2.333337498793194	1.933569459959785	1.544006818276117	1.2181713547945374	2.201282252008886	0.869219815732543	-0.21745175224102037	3.8037351544232765	2.5630331339757952	3.806079800343113	3.2125467400099326	2.818738114894395	2.967039252279269	3.5745203646238695	0.9675705768191477	-0.16473813166131293	2.069117564586195	1.9822885105909607	0.6133672345246931	-0.5673985645285247	-0.5508702613240097	2.3722760312498563	-0.9209809937090826	3.3628367033770465	-0.448389457208881
1.2110804426407236	-0.3603558871855678	0.8319277576424879	1.3721597640828658	2.4003354484100456	0.32383225542049515	1.1566001771252628	0.7902613285640111	-0.31061927373749315	1.565264203958868	1.4654306294253534	1.2922551453979825	0.4321258618103931	3.2794345551109076	3.120048872014265	1.9965260507474738	1.2408417666053364	1.7717325298858833	3.8821411655342786	2.230821182494202	-0.38799683536704144	2.3053091260907492	1.9350689374498202	1.5806631098270612	1.260515596317288	2.1723180518377627	0.4418187821420716	-0.21734280024764976	3.638032773304711	2.53055434060688	3.829022141927658	3.2694265851504385	2.825556224251008	2.8917723266017363	3.5968845704099217	0.9444165032825484	-0.17145885709272968	2.0489877008041204	1.9802160490324034	0.6196462488055616	-0.5807601661342868	-0.4514818334569573	2.5087172450400876	-0.958545021915285	3.319151451422961	-0.43441050690953337
1.1519727439589178	-0.32891227262211087	0.8674029620253008	1.4133771906343493	2.3705231774437157	0.2622372252204561	1.1138623435838546	0.7712998734701293	-0.30897790020237537	1.5280304157409197	1.4426629369833648	1.2421812309502014	0.3781970775838842	3.3450609619532594	3.172681519820162	2.003016898913024	1.2870373448565249	1.7593585039942874	3.849804778390876	2.1310325280420868	-0.38385968311403545	2.2874532253514808	1.9362096497408672	1.6207426325070025	1.3113719626817726	2.177933172286721	0.015456715394593524	-0.21698944243131257	3.438924318239491	2.5089889231452096	3.8309526660691207	3.313028011823122	2.824786143149569	2.79139712224413	3.559546844429432	0.9320735853717801	-0.1944297901463834	2.045013874216106	1.9729699826117855	0.6244545029846048	-0.5898784863651706	-0.33803580031566305	2.6621829226964784	-1.0015357050110214	3.306001101870443	-0.4180592758057295
1.11565974533308	-0.2816785544061605	0.9028949247168121	1.4407488861057363	2.3298001550802026	0.18618343006038868	1.0594509603980062	0.751210371724903	-0.3040454688449455	1.5073163133735599	1.422656535404844	1.1799609596157754	0.325792018761737	3.39269172280108	3.253650704317541	2.0010924687367737	1.3400320759949191	1.7524516861189834	3.7993042680077083	2.039329538669627	-0.3214369497724844	2.2661357360665457	1.9350564119815263	1.662230946459261	1.3648490531753796	2.1702900609124702	-0.41329729327336623	-0.21674798125681544	3.2488342667673464	2.481209481442157	3.8158603914007108	3.332154654733524	2.8293137938941952	2.68375582195087	3.535286709638303	0.9272020544095595	-0.20468782357855067	2.0304716887950827	1.9632649440748224	0.6270998746609643	-0.6042672122783231	-0.21899366343375753	2.7772837803059436	-1.0337415009655886	3.3470677837537886	-0.3908068745359776
1.0891336773998845	-0.21662906736133697	0.9856291637570805	1.4660987234510352	2.271808437041345	0.11110563319401132	1.0071236801903365	0.7340608190398498	-0.2973345365431349	1.493766248374678	1.4023904770381956	1.1242816768936212	0.2760002229753228	3.5032127305889724	3.2490701634364156	2.0177776379253385	1.3804101504361004	1.7491016974298241	3.724996695797004	1.9448942846686184	-0.24377990885086862	2.2467449120101053	1.9310124750752267	1.7105380041988334	1.4249246089947047	2.158277619997822	-0.8410882028596871	-0.2167420919598765	3.104470430100686	2.4476793506385617	3.778902554238021	3.333161927898452	2.791007585745544	2.5795378513834146	3.465301280102247	0.9282701481109488	-0.2112591640514895	2.0433670446290613	1.9362232965604007	0.627350547197173	-0.6140995428790146	-0.0889990248972374	2.8690570680229888	-1.0556922229075776	3.434685251433931	-0.36923201318533094
1.1225240035723028	-0.15715150216668455	1.0884180915065391	1.494668711279688	2.2157962454903988	0.033657339390657924	0.9579903092381145	0.720803567899371	-0.25429522922672415	1.4853603251690655	1.3790182871724632	1.05940946869236	0.23405265433126585	3.6052956629179675	3.2298565827210153	2.0463869266665857	1.408585229055387	1.7538441363446826	3.641557154343584	1.8418970992765544	-0.15323402212305542	2.2162883803440145	1.9212443991586379	1.767243065592719	1.4408564880927384	2.1636103767636103	-1.2326227522698274	-0.21721912501193175	3.016803613044419	2.406281189141178	3.7264411091381446	3.3300956960066252	2.7237320223283366	2.479067508572819	3.380969899619367	0.9266066617965935	-0.22448173000190072	2.060651541396222	1.9072138674301562	0.6234806512731401	-0.624957615385606	0.05894387277063588	2.9783450256445203	-1.0756799548460771	3.51552441192232	-0.3510389361365736
1.1568710357368128	-0.10134897072682043	1.1877849312411515	1.5092364155868512	2.148917937906181	-0.04867647362351527	0.9049880541152897	0.7100736097756817	0.1309667203233058	1.4823679174212645	1.358294493914491	0.9980557093754194	0.2041373386739817	3.649869175067404	3.284981022980081	2.0721713207461874	1.416237159747095	1.766254566163748	3.550421332105807	1.7506603495563062	0.02866239880243775	2.1754110331717813	1.9190855452305624	1.8237374666094361	1.4468693526922436	2.2073510250833923	-1.6171266783840044	-0.2169158262195756	2.9318879472174055	2.3633230215580925	3.63823845927723	3.301808552082199	2.670226604772432	2.3763692713804963	3.3386583347845553	0.9181356776419533	-0.23499938969880238	2.0632547275895115	1.8711023068005541	0.6205003101014932	-0.633325982807931	0.2090796221694456	3.0927261680264246	-1.0875309406561222	3.594989247297987	-0.33681468592196173
1.2015766626004498	-0.047837270519193995	1.261355804876541	1.511965257876469	2.078093033726769	-0.130734550787755	0.8511006984683991	0.7035292273060019	0.5162394738510352	1.4812074133558946	1.3374824378747836	0.9518784409939991	0.18058024805353903	3.693243783083001	3.3250575785410845	2.0923911257012047	1.421642593685151	1.781786632763302	3.46242180995558	1.6598380350824677	0.93773164421255	2.1237563773430184	1.9164713010623746	1.8647739694896086	1.4307886602228508	2.258558234399957	-2.0286060192791115	-0.2166360846149753	2.849280473255864	2.332206900171731	3.503301951565681	3.2722938495035137	2.592373840456014	2.2869374709892827	3.3206377543527643	0.9040592715040534	-0.24551625054565873	2.0661073085012394	1.8605074887503494	0.6182986066308124	-0.6404301440672564	0.34646290744707803	3.165383819299453	-1.1005118246217322	3.6695949290686634	-0.3360483857593203
1.1805194779112846	-0.003749139813274327	1.2675724339686363	1.5042475556060455	2.0102472805805522	-0.2083805568600144	0.7914207372599369	0.6955108158254601	0.8984918923053462	1.4791785657857917	1.3115336932003778	0.9059859596472475	0.16272159457639862	3.7378069375293363	3.362064100558693	2.108569001963536	1.406110423318626	1.779823302765926	3.3788576870677174	1.574428445459927	0.981519084555164	2.072798685650968	1.8994688725297817	1.9030143716399226	1.4263041491670327	2.293458502560536	-2.437321455479319	-0.21660958277875003	2.8078860096584157	2.304699459529776	3.334272314389996	3.241757661792846	2.5057244975500375	2.210095383446615	3.3109307036168723	0.9016837227221053	-0.25267953890219197	2.0635546195856502	1.8486102106434312	0.6206999607940485	-0.6560208680763389	0.47311125264415044	3.188030058776449	-1.1199253611800306	3.6973038872398214	-0.33654737191173806
1.1515673237066633	0.0276494474968907	1.231223538265199	1.494928521714342	1.9455571438597405	-0.2813516808570645	0.7296197938847933	0.682092736947549	1.2793476888731938	1.4741247577591818	1.2825701587428697	0.8512772311392443	0.14936458809486275	3.7113499112439334	3.3408316686899795	2.1233688236358064	1.3598909800169383	1.760746817410047	3.3074657707172994	1.4971471342185885	1.0703601985338076	2.022984976472968	1.8431633138437042	1.9274468176209276	1.4051171470685213	2.2890482507472156	-2.8471220114106766	-0.21676859379610183	2.7687899536834655	2.2820047043291396	3.2532798796937845	3.164034190472269	2.442319885282059	2.1614572971151853	3.2963053433280622	0.9129449981741731	-0.25613456534827267	2.051884595653422	1.830785430779183	0.6322064957083267	-0.6601321301088812	0.5801123951273777	3.179946057403768	-1.1351031666003233	3.6904633678001657	-0.33812714529764853
1.0636505477029103	0.052183472468899594	1.207187158166241	1.4817739530084855	1.8915576958117093	-0.37004692029478947	0.673836161824424	0.6655702772891217	1.658983467036204	1.4613640959464211	1.2563781782629848	0.7884501735629507	0.1245448764718738	3.650574362020137	3.2769174192054003	2.1219907690457456	1.2982618736079545	1.726902747931468	3.235868970441564	1.420959564383602	1.1826210314656047	1.9758141232570494	1.7689400727632758	1.930049582017792	1.391957218660775	2.3083296565408173	-3.011608586621731	-0.21650946473078786	2.6956554058750206	2.260209285970218	3.2437433463756618	3.0907093229547993	2.410996912576002	2.113783004677076	3.299857455782947	0.9252276993857794	-0.26085017716589454	2.0249674855257407	1.8243778104383506	0.6426282618597202	-0.6525634819487707	0.6343258629118866	3.096049653010584	-1.1530816770232397	3.7067742880680163	-0.3378493483850631
0.9934156719072547	0.06622584522755734	1.2256809655896577	1.4626112680012582	1.84049380146468	-0.4518948950068623	0.6285407994431276	0.6495496722511405	2.0364289464894414	1.4310925183029732	1.2274644199091296	0.7258372758367282	0.10239242397904418	3.564149687352746	3.205506913954603	2.0954012721710424	1.2406786887602588	1.6750279786497628	3.169022024976574	1.3482437252922308	0.7723917339108959	1.9328963534914785	1.6841050760090375	1.9174092664258837	1.4078561174981288	2.347613284735367	-3.0149720573751133	-0.21645940570680677	2.647534719970557	2.2244538131520604	3.2130249778633613	3.027996353586708	2.3988445457874845	2.0736610508244824	3.381034243095597	0.9331499588693039	-0.26732485678334766	2.000715394992614	1.817698424861573	0.6431495720013928	-0.645061880260946	0.6441960356865502	2.963614853987108	-1.1765386216292346	3.748939110387796	-0.3354372325516324
0.9393415123414638	0.05906482828886841	1.2513521290468241	1.4463198213872568	1.8058370364663208	-0.5289331308307845	0.5930578741702024	0.6417934505274208	2.4088194109921193	1.393587728785047	1.2019872653301569	0.661091892794906	0.0833495547871547	3.507938432628402	3.1318578804016144	2.057341014599151	1.1769120693282353	1.6216076971745903	3.110987339771937	1.2722867686185533	0.7571719126191595	1.8913276499399554	1.59904998888335	1.906235950894721	1.3645514264326617	2.3712119903223634	-3.0191974701949946	-0.2163445644164972	2.6491526779679733	2.180926976683887	3.1861027583849113	3.018664420720099	2.378829285697418	2.0335101417905443	3.5378957053868043	0.9394207753783059	-0.2686173961567023	1.9599805807954067	1.8080628374404628	0.6312426265314895	-0.6292320007940192	0.6314984756142292	2.8123139197985036	-1.2052881497396926	3.7327827781298817	-0.3408254443655542
0.9166494543969789	0.07114423729270083	1.277440719215482	1.4335308192865703	1.7680236170108377	-0.5821309173446847	0.559262815012938	0.6444297640272876	2.77606489665301	1.350845208436322	1.1802176607397654	0.5937401388117955	0.06335990476148703	3.4657118033730674	3.0380566455880254	2.0112813181873936	1.10847505951353	1.5624637254668647	3.0645912623102367	1.2025480117508893	0.7133917154207096	1.8647244487308554	1.5064921462496472	1.8931292720336195	1.3031542469963484	2.4040041768235	-3.0220678004995727	-0.216176719453737	2.6291554642802804	2.1457148393186554	3.195429968772923	3.0729639055924247	2.333192088090997	1.99022297297156	3.7091471894989665	0.9415863184219259	-0.28487798882952864	1.93192779719781	1.7792305589825381	0.6127549724008564	-0.5949035157828879	0.5932882253965972	2.703787260951014	-1.2394902223864563	3.647171184139637	-0.3573852852263562
0.936895798581636	0.05537515787065148	1.2841415599826242	1.408914613328868	1.7448630532991118	-0.6289375281306429	0.5444553920013104	0.651481407091781	3.1389052681757272	1.3009264434533545	1.1610856764872712	0.5182829661059666	0.047405908039798786	3.3811618729667985	2.993968712667986	1.9526526383336749	1.0448723134282674	1.5121295042066998	3.02044665655532	1.1303092745258494	0.6428303219093106	1.8387020509690153	1.4185982512027897	1.8699275261508128	1.242477002518772	2.4483592438410287	-3.022778007043363	-0.2159705940608736	2.5584785404118366	2.1143033834468388	3.2262653387483424	3.1230069063321793	2.275880400110787	1.9485639126350258	3.8993332839723793	0.9463464484906965	-0.303397729430567	1.8773649733641986	1.7702874696441318	0.5893658937679873	-0.5646786895961015	0.5444179146328122	2.6285218415034564	-1.2907138131558014	3.5490803787863507	-0.37654698245333595
0.903634177251203	0.015014705247184837	1.2631866397572555	1.365848535607732	1.7323329724204708	-0.6564661474524275	0.5319936569095672	0.6536573117746856	3.463822015822752	1.2440706962451336	1.1417427852388868	0.4401943611997985	0.02883716893732475	3.285879635864956	2.9270143856148594	1.8806553438152864	0.9798973269393041	1.4529226529878911	2.9744228224158076	1.0537724427291706	0.5775663006524769	1.82437342964807	1.3360956755801277	1.8448173635616787	1.1681507564994689	2.479637890847907	-3.0575675905000237	-0.2173781360292836	2.529631034214913	2.084817268419257	3.276617101216356	3.136616641281939	2.2374638542549143	1.902329933646077	4.068516081252875	0.942832804094583	-0.32333622771212306	1.8392158258965878	1.7612145369152177	0.5736589301164458	-0.5331025659524187	0.48989168781739567	2.576093785909992	-1.3533713814961084	3.474297486370138	-0.4008149014207074
0.8647363563821584	0.02416836852773023	1.229818157532735	1.321327685997685	1.7207080552006957	-0.6871029057538931	0.5160078151769448	0.6551565686659291	3.4427544670775108	1.1767403011930322	1.114521927564939	0.35804887005576264	0.020127524939092124	3.2145487240402133	2.8335998552038384	1.789287119716133	0.9254945578214606	1.3862000454706567	2.9406942752670435	0.9800405688401496	0.5064722068111908	1.823645222291437	1.2513367263119588	1.820502721081064	1.1101312383947037	2.4546665353062873	-3.0971094462304163	-0.21886223885789993	2.501314545568543	2.043546440751946	3.2953940078990818	3.1837710597180373	2.204643332529458	1.8501105050277924	4.203906213667906	0.9237772296447101	-0.3473193037732182	1.8055197138768015	1.7467324694530908	0.5596789449555086	-0.5060918232308846	0.4348666445913711	2.524675730685871	-1.4176618468435576	3.4055793455144516	-0.4258512171311926
0.776751152304083	0.06352470908569638	1.2064459030007317	1.281097039462435	1.712338405451339	-0.715339570580691	0.5090710971162415	0.6500380119356681	3.4233203966529144	1.0974744554938678	1.0851083555517234	0.2758555346899025	0.018032772344357968	3.1161289660409603	2.747135110957284	1.6936377810453611	0.8694451002191762	1.3277287190591243	2.9169007222697485	0.9118099886252476	0.40819854372792996	1.8407272525064946	1.1555491022110567	1.7979385000239003	1.0531711106146944	2.4413089208202647	-3.1000598591719792	-0.21878273334922405	2.5099086688071552	1.9941209146058685	3.306250463973014	3.2340210222280112	2.178957475237887	1.7827425528210128	4.333148459141791	0.8944501917352478	-0.3677203362310242	1.7624682082455028	1.7210124062156897	0.5459562873538653	-0.48723448449991347	0.38523041663875757	2.444546635667175	-1.4931015036474728	3.3621203199163694	-0.41795654336258464
0.7606062024173614	0.1103553664697822	1.206277906128343	1.2520274161825244	1.7053950112837284	-0.7343800098291333	0.5052373768230487	0.6434472281860009	3.4077450084174585	1.0105497712538936	1.0629631209832502	0.2056384434219784	0.020748110188732675	3.0302256290962757	2.6315068635621106	1.5912959276836638	0.8170819974173261	1.2832381555197634	2.89231840368451	0.8373996441312167	0.33699053498297193	1.860685261170741	1.0699151595149319	1.7713564866416511	0.9557892491905724	2.436931991429182	-3.101619363155377	-0.2197102976171093	2.5610162172489055	1.93908736658247	3.292570433527407	3.301030446886011	2.161110160857305	1.7030694758337581	4.433689988547199	0.8538423079464899	-0.39730974191029167	1.726403876957237	1.6967326987287965	0.5304556294179643	-0.4688374854652559	0.35122529149362014	2.37943879713126	-1.5641833781214556	3.375641115126843	-0.39105217445124174
0.8180686242024537	0.17258523223535752	1.2203552164637017	1.228948421963191	1.703306491465335	-0.7555689518809812	0.4986492957420282	0.6428413085589809	3.389226159565292	0.919298018209172	1.039999403060896	0.14062649971570634	0.026833396063336467	2.9523080812417826	2.507604412811516	1.4852060472321524	0.7758264846194598	1.2551798284228326	2.862306285833078	0.7510801351874251	0.26238878396330556	1.8802699534123353	0.9925587620084283	1.7457557071214787	0.8647983187688677	2.4717808144466575	-3.102281098629413	-0.22121501298501195	2.6435053908181123	1.8745384481055527	3.2348283833303584	3.342704375527043	2.136767379795022	1.623270650630379	4.488417200041937	0.797430551462617	-0.4248604822738601	1.6933168239399183	1.6695642274376006	0.5120711281451514	-0.45441419951484263	0.335933201212347	2.356475083270551	-1.633845945174168	3.387205052357887	-0.3487180215536899
0.8908164620378747	0.2109850955037409	1.2502490599275795	1.2102912014874856	1.6940545147549275	-0.7447146769636775	0.4854130976917272	0.6461231854978957	3.3732850982384677	0.8350646291614684	1.0127215851033866	0.07841002554174259	0.03237132426841226	2.8906926949249514	2.404778259757706	1.3848042571106884	0.7452243303644104	1.2454045465353487	2.865967178828309	0.663073640835364	0.19078569462757825	1.8993731796238564	0.9328319611255166	1.7225394090415649	0.7824562606112274	2.504988654319914	-3.101183123527589	-0.22126212736052359	2.7666907888270047	1.812920207728101	3.131271119582946	3.3260310734292786	2.09740192965704	1.5521873350116646	4.4855904941752325	0.7423811977972886	-0.451970257412403	1.664077869594707	1.6268668892569351	0.5028472661490906	-0.4498965114441137	0.314049200699354	2.3669565360345954	-1.6929575565369046	3.3471865525906908	-0.3067738326239938
0.9883582151414376	0.23079785323574442	1.2566081139543452	1.2017515988997436	1.65328343152283	-0.7052634610828832	0.4659438021911334	0.6522720308430228	3.3622646254473643	0.7642942266168581	0.9874353244477015	0.016060650751600118	0.04231030400550363	2.8741255488163113	2.3222958446521536	1.2896457966489683	0.712635808406149	1.2569131517875618	2.8860120314338085	0.5805534001686414	0.6148928564007102	1.9128910794432479	0.8833509933069733	1.7042403676603066	0.6774205655196417	2.5313069372446044	-3.10110936320405	-0.22163020841920816	2.91233547184676	1.747361951980349	3.04105110855716	3.3088710114599267	2.0518256080270185	1.482567496987186	4.426086881342277	0.6832197962879226	-0.47448344939007886	1.6317719785467126	1.5951639646771043	0.4940326880727682	-0.4406309654544989	0.3012066756747512	2.381968995997929	-1.7481672282789504	3.304599441073038	-0.2946220522062932
1.095820215703132	0.26172527329525924	1.2674749461284027	1.1864519286564885	1.5909611489559636	-0.6672037638897153	0.43980915084477273	0.6523891602876511	3.3555484989255056	0.7086185150992306	0.9601498091545755	-0.03614119241922584	0.05003396452605948	2.890242134840096	2.2802539955898347	1.1970613201719733	0.6829588226087829	1.2809736657587778	2.8801567040150315	0.5068056507359069	0.6025775359187795	1.9377662902582244	0.8472320161290469	1.6735303810320183	0.6292002068197159	2.5495588555722386	-3.1007616359645085	-0.22127685060287097	3.0821988246596157	1.681680362418129	2.9585449674318474	3.263339422011768	2.0132736131236593	1.4185384908348635	4.322229459367321	0.6127843232779167	-0.494431533872179	1.6026906993747285	1.5952243569517588	0.463552460508536	-0.4462773843421649	0.2895649626958227	2.422792843072354	-1.8080083729025218	3.3010033846224	-0.2763094700706123
1.1798765972255674	0.24901401493459008	1.2751034937622818	1.174210027374929	1.5443080589888134	-0.6431582393579505	0.4154259178900741	0.6463227560516279	3.3518745232012668	0.6592450079870886	0.9397159488714888	-0.08117095890895432	0.060066143001475926	2.911353723183913	2.249899515501851	1.1012939518681333	0.6473497807590137	1.3262047182773433	2.8693916672943276	0.42586628000105453	0.5959803485205835	1.9810902218827764	0.8218903097416705	1.6332304965101698	0.5927674759246264	2.564339980552089	-3.100639404571215	-0.2210000536467401	3.2574097109966424	1.6195901201993617	2.8732499867442236	3.1676982132282907	1.9825989695662443	1.3633681155921367	4.197673710648429	0.5451925838858449	-0.5193380805856833	1.5816147845532877	1.6363645809842517	0.4577659179359711	-0.4758801298582573	0.28038080516778485	2.428491388307464	-1.8772872184048583	3.3220122722165883	-0.26644086578729337
1.1842386188285234	0.2566443427750399	1.2832749278409235	1.165558839536406	1.5247133418377956	-0.6165350441354547	0.38688073986450827	0.6421187099851964	3.3500673501622225	0.6131414204644668	0.9196259029126029	-0.11874993713965613	0.07227369837700301	2.938414948816823	2.252494792231764	1.009090140499113	0.622879353478877	1.3737490749141823	2.8589838640844336	0.35206589060758653	0.5975712063660812	2.043363566943851	0.7891406835347892	1.589860791360497	0.541282875814026	2.5639453729203296	-3.100504528551029	-0.22062902793958608	3.448025443159536	1.559928554121712	2.786774936612174	3.0979494319206973	1.9580088798498427	1.3138861925472416	4.057129930212627	0.4736257896403295	-0.5375438731189043	1.559885496791805	1.6893648412209585	0.4694255183812085	-0.5017745833762681	0.2815085640091596	2.4085088948560296	-1.9332504637940282	3.297301755872293	-0.28764463239433535
1.2008565590095412	0.2776728039677472	1.2849855166844066	1.1592526074157852	1.512974967751147	-0.6288560200618344	0.3672395701923807	0.6394855499703771	3.3513459593691985	0.5680030207549785	0.9021955429870477	-0.14050994488462507	0.08730458378575758	2.955815026883098	2.2802131465332254	0.9228628494906179	0.5999649274912845	1.4242926187572955	2.8623438103615246	0.285229851574657	0.5921158018752083	2.1185635939704164	0.7622520818131224	1.5357266181221938	0.49788326594952964	2.5560725122138104	-3.1004581649190905	-0.2190330284691296	3.562983182303063	1.506628346193539	2.6745668771854065	3.082925606249098	1.916035655072897	1.2736649637871813	3.931369283795019	0.4066490132884516	-0.5530583398493862	1.5230595841112824	1.7674057516052053	0.4754194758399282	-0.5297523159403588	0.29366735669977095	2.379151710723822	-1.9760645425135674	3.2645875395745576	-0.31217043075980494
1.2385284662586746	0.2586645537393574	1.3027534617591932	1.1578544608780164	1.525183258796934	-0.6355886092594153	0.35705062229906276	0.6385913117104257	3.3556717058250407	0.5389993711156303	0.8904940533829487	-0.1628843331923861	0.09278037949861669	3.0369244735762773	2.3151118572297937	0.8442261926988449	0.5759081610864663	1.470903711071741	2.867623511513933	0.2261661445217789	0.5820346621340781	2.190704188769279	0.7331581029954316	1.4759371839033757	0.4613121788389063	2.5669560829996776	-3.1007553136510624	-0.21741052716244785	3.652404047281761	1.4720062111299512	2.5811494355503237	3.038204098922998	1.878617475229957	1.2359363624954263	3.8578361488914914	0.3610484124304092	-0.5720741663285785	1.4803172454863123	1.8396369251676972	0.47655970312852247	-0.5505574583713473	0.31211443224173224	2.351177979195703	-2.0093160952716893	3.234679472701083	-0.3313258382453676
1.3142652595411373	0.2115201388562543	1.3238829994233496	1.1598146972984495	1.5368621536660911	-0.6175247110284593	0.3556955265354733	0.6393715740107965	3.359114227103947	0.533664795976431	0.8815877229190298	-0.1818200129855336	0.08622244287965024	3.1908908670176173	2.362620217823254	0.7770610782574597	0.5453927165148971	1.5009568079215894	2.884273144785602	0.1742631432385246	0.5753242182998612	2.261342705687298	0.7131182484015801	1.4142899191872218	0.42162646808556936	2.5687087254885874	-3.1005403549938912	-0.2176549329854144	3.6941471857197734	1.443060764878226	2.5159183776397334	2.990323981919222	1.8459780595342856	1.2002999798785283	3.7655931650847783	0.32941055869059804	-0.5923745436806722	1.4330651907956915	1.9117493272567025	0.48587784461829014	-0.578952676185548	0.32797496776896146	2.3348196517568303	-2.016995149430418	3.1898046471583457	-0.3847383223587804
1.3531866762978795	0.13797427245775995	1.3474580088013393	1.1579443952592428	1.5369400060450071	-0.5991490883296102	0.36046580668552675	0.640496467177093	3.3611268834880854	0.5412414389277578	0.870206955632282	-0.21208793846221963	0.08014085536767837	3.336875787078391	2.405396442147727	0.7350347123531977	0.5088791892512102	1.5164665357474694	2.8975755901198514	0.16696874867973632	0.5495057016930869	2.334759465853726	0.7011805824412354	1.3638277503522693	0.3739949276982641	2.569430711303732	-3.100340148401428	-0.2162297231261876	3.6742406986487586	1.4254626962268193	2.4654221914906826	2.946719002254775	1.8184895123916185	1.1610599181205956	3.6719619487429673	0.3060901365225635	-0.6118409215854343	1.3950603212643677	1.961756143746373	0.4997336026816372	-0.6010954302986778	0.34395193184054307	2.286186094779784	-2.010612426870791	3.1387133098745963	-0.4527870347496205
1.3353449675776499	0.0392238506000752	1.3608183117956265	1.1404446635789505	1.5271327861681692	-0.523069765050235	0.3735755005427079	0.6375565181169203	3.3656774357875974	0.5685132844639457	0.8584957160697355	-0.24057575511420287	0.073999354381069	3.489643276385892	2.46175089288914	0.7200895031858897	0.46999586247295866	1.5230564739813928	2.883122642743435	0.19304892478093444	0.5245510946447947	2.412926797664636	0.6973746294325187	1.3288463473921723	0.31340616684690115	2.5579227835538365	-3.0997879996937927	-0.21504302979298845	3.6147311539213596	1.4186766697540125	2.4242221372160015	2.959756705530625	1.7764272564991903	1.1092011883327726	3.6001396451731695	0.2831355308019391	-0.6290976802647954	1.3662521396146414	2.024854998843208	0.5229618515899477	-0.6437980196983193	0.36407238234349165	2.2086231843891353	-1.9919164033801835	3.1369129251247356	-0.534159516042201
1.333012192316664	-0.0338179005135289	1.3588379348713617	1.1143553657657905	1.507694500397187	-0.4069215459072254	0.38986066406108516	0.6305035235588349	3.36809129372823	0.6091040707672025	0.8516948634747645	-0.2682935076244418	0.07359031547397576	3.6393776849689075	2.5136818446781697	0.7280779988809674	0.4330392407716711	1.5152792712947787	2.815372106633456	0.2088200241276847	0.5033405346616928	2.4960962490958063	0.692165823974891	1.304327281190292	0.2437076144785618	2.5323773469834947	-3.0999081236492705	-0.2148045132669608	3.525044335429068	1.416485994541355	2.3738045614249836	2.9837838123307163	1.7357484071704143	1.0633171533926433	3.549029771027029	0.2631187472916898	-0.637659755050713	1.347325966043874	2.083042955472729	0.578019966744165	-0.6932953889037279	0.39631281602226753	2.1297791808934283	-1.959942689616326	3.1699806201037255	-0.6162962009169505
1.3071006900039486	-0.09717524999666131	1.3226704426872726	1.077605512874301	1.5042015236631447	-0.2976079480355021	0.4048672346906275	0.620536708816686	3.3679533352437594	0.6587135850174629	0.8473961581108413	-0.30080099834176277	0.06785489470435409	3.7739147536782753	2.5453480333617198	0.75107736261208	0.3972909861273234	1.4979526565433876	2.74580613383724	0.20922861048956873	0.49234478335293164	2.5904499721506893	0.6790963924865664	1.2927465041401316	0.17289095083352515	2.492592128643687	-3.099684735240838	-0.2149252438542093	3.414356084129191	1.4175953322022992	2.313976594518268	3.019199145980493	1.6844588751554093	1.016463533522924	3.4850309290328036	0.24741649027641097	-0.6517394870997705	1.3618207458572604	2.126652217000676	0.6443328351059379	-0.7516031000239746	0.4270647906634394	2.072625794989233	-1.9213430755392291	3.2081959072916106	-0.6620729389500897
1.2823078472761567	-0.1543219144524457	1.265015587776547	1.0308629509576623	1.5130144129564644	-0.1891236773515172	0.41779038846642846	0.6115767568004775	3.3644212656112273	0.7113684051671718	0.8446292225345882	-0.33815898183356163	0.06119784196685142	3.8817496637955364	2.5447334819989527	0.7652885994254077	0.35928509770575684	1.475656905692443	2.7206759571366836	0.18996823374562505	0.48777765172363835	2.678539830165403	0.6637097493638798	1.2843055368562637	0.09346080837490951	2.4560082012542686	-3.1001062228039182	-0.2148398490485945	3.2802061076518276	1.4162559936441041	2.2428835804906337	3.0534721927783317	1.641819058436902	0.9768081717354231	3.434623544620296	0.2315463792122176	-0.6647687313392103	1.3766937399750558	2.149230875418137	0.7333550824094799	-0.8011521710451251	0.4447025736765193	1.9699288294849864	-1.87504776395905	3.2491711560227388	-0.7086495224334278
1.2552776853785177	-0.1751961691746269	1.2250512007623169	0.9637231048337395	1.5225202922253107	-0.08254372496940687	0.43167171501886364	0.6034768052065599	3.3594620320783513	0.7661017157677601	0.8286793168259268	-0.37850153344868886	0.05116714283648777	3.942144567430404	2.5371691444717195	0.7821089946174216	0.32970039010365415	1.4472734253342527	2.6948268104710955	0.16525084773897267	0.4788514642428569	2.7540899414767304	0.6496669100538618	1.280288437492945	0.01085249494202702	2.4174722814464156	-3.100257958326627	-0.21477801143073547	3.142837115235679	1.414396653057341	2.1544350447423826	3.0996939508765338	1.5976991945422103	0.9247235915331139	3.4076371855554806	0.21010471805804323	-0.6806019392377816	1.3859182528872225	2.137047740544521	0.7991921166206623	-0.8422940982821444	0.45877673006736036	1.931182560367454	-1.8212204144285997	3.308983519330422	-0.7500632765036211
1.2509220990176613	-0.17479278024388883	1.2166836324040884	0.913628238856889	1.5123224610126569	0.06903010654750188	0.43224282784732837	0.5966535645590917	3.354932464427832	0.8268108898690565	0.8077789980044845	-0.4197075593529317	0.03955576351723037	3.9759814571746426	2.518289618263702	0.7938674036918889	0.2884066932249892	1.4179235861741513	2.696717296214225	0.12939802114984938	0.4677319210156547	2.7892337572392574	0.6451344798841019	1.282303570311391	-0.06123833292048325	2.3716130285970105	-3.0999818839728093	-0.2148899080725756	2.983811145732619	1.407865960913947	2.0495688271263277	3.128468742920488	1.549611738885757	0.8599599510655389	3.3810703812123832	0.17531452011709178	-0.7030456312615132	1.40544317989358	2.102585895550895	0.8442643696355654	-0.8805714131506921	0.4615904198892114	1.9435528657620527	-1.777035109060367	3.3780372292808467	-0.7609497706062628
1.235082823130655	-0.20940108112548428	1.2121493719911982	0.8599610626761229	1.480844875759722	0.277823187303649	0.42451234957826933	0.5970364877434539	3.35143841648605	0.890079520692364	0.7837432978086156	-0.4659562143510424	0.025288220155709452	4.006619542944793	2.4914690354508315	0.8094293372333082	0.2521747735571922	1.3832165781421533	2.703445444164665	0.09072770332908422	0.4562666822715292	2.8027845024949762	0.6447596105115931	1.2949515084827363	-0.12569221944417036	2.324681612197019	-3.099410768324835	-0.21515492643482853	2.853863946351348	1.387337880832342	1.9429887208903664	3.1348756753178657	1.4961253450724772	0.8118951773247284	3.3419936185387202	0.13353993778206671	-0.7324356439694646	1.4187497278459757	2.052003339376186	0.8531954106158786	-0.9179385548779401	0.45053883982626564	1.9456408396055658	-1.741651358964494	3.4461577555127567	-0.7570606138300663
1.2053648751162207	-0.25919900687212966	1.1790987597109357	0.8109138489679844	1.4285709478379904	0.49606287825653317	0.3874551203606055	0.5973581432183179	3.346668044794113	0.9363377335813394	0.7595228615579525	-0.5098225308751374	0.011323202857481724	3.960195454508136	2.457370058506993	0.8323137979441493	0.22456847864146834	1.3466670349630179	2.7172747338783023	0.04837593047670146	0.44865743009331227	2.811306691559732	0.6543970636874031	1.3144951091975323	-0.18308350380281996	2.278947464581979	-3.099383371633235	-0.2151460924894201	2.7525881367934497	1.356253759570816	1.844225774909038	3.157414966817028	1.4500612546815637	0.7950159611827335	3.2787078432879198	0.08348254847728323	-0.7728894901503144	1.4302311599043431	1.999428844675792	0.8626610717840343	-0.9586869124106336	0.4321419883622603	1.898728201705976	-1.7121325384928003	3.5097188780613804	-0.7539314674750944
1.1912577518942684	-0.29162538980595054	1.1632325723344195	0.7807325368090259	1.3691999970542528	0.6974224118808485	0.3075695663648144	0.598660082045149	3.3412986756462586	0.9609451399099393	0.7335423012296653	-0.5653919237735143	-0.00013358490376031568	3.8478445858392236	2.402099469400947	0.851694107363304	0.2006843361019272	1.3138273829377953	2.7204500594754366	0.003315288533872862	0.4473332516465839	2.815183254154614	0.6669851593227213	1.3583193972663596	-0.22334998890275798	2.229781107476483	-3.0992232063592646	-0.21466611478889538	2.6737582700969043	1.3295709888126268	1.7491328357591354	3.1717219764003572	1.403023148668277	0.7779431589711788	3.223897778549817	0.01659233363045093	-0.8069583675738021	1.4659255213417022	1.949809545281821	0.8620199712268288	-0.9791935252397636	0.39611648553571255	1.8526024524551858	-1.6986227660288407	3.602938275882059	-0.738756418016275
1.195188612276573	-0.27597760335691085	1.1505947386484832	0.7466349154379613	1.3152656335949953	0.8744848443727534	0.22368039051205377	0.5976761947102704	3.335402404816752	0.9715491847709261	0.7105231624908733	-0.6181601513988897	-0.023904440884329456	3.7039959420428494	2.3438723163532	0.8654957579002893	0.17522350922607616	1.2928074242722505	2.704292748016985	-0.06359929266269074	0.45342671129154927	2.8137476682546287	0.6763479468723733	1.3979415651800786	-0.24763954869495358	2.189805892869532	-3.0987110989701216	-0.21507247627768322	2.6161370842636864	1.3087475742455663	1.6704100466326444	3.1615959498746258	1.3565534720846097	0.7546789116972957	3.2103124908904777	-0.052776551095644754	-0.8297994076100842	1.5046136499570126	1.9276737635451586	0.849624990730679	-0.9941412251955718	0.3543882669485288	1.8133171966005688	-1.6926219157591056	3.707197519875707	-0.7319582558347025
1.2144160431288455	-0.2123649303524152	1.1322284598853376	0.7069696896883845	1.2609686026137943	0.9796405950392151	0.14634318844180272	0.5939514783710874	3.3346438409209647	0.970673516906734	0.6899184213571019	-0.6729287231557779	-0.054232493811338725	3.552875327528267	2.2767418844782465	0.8744417787642977	0.14414882697114373	1.2944919332796916	2.690136244415295	-0.1344276131620453	0.45502481228121106	2.8024119871805273	0.6761734849925662	1.4191815363004987	-0.2671550146546323	2.155335308574646	-3.098818578298707	-0.21445704474756253	2.5634676148524673	1.281650135203058	1.5997795540139021	3.120626401850691	1.3063612295441842	0.732694483438835	3.2107276385247827	-0.11320777224859331	-0.8550044047005263	1.5441303461492846	1.9032823303501547	0.8117124333849164	-0.9874309101208703	0.305279391814453	1.7850283897394956	-1.694667197854122	3.8168965651214206	-0.7176805428180459
1.2354067303163183	-0.15627774032993721	1.1210115652629038	0.6742602221460635	1.2176112010721956	1.0235660459976361	0.08240025033908657	0.5854613956269843	3.3375299573483472	0.9540716354666626	0.6692223385073489	-0.7179688179219637	-0.08343254613560445	3.4096731770337256	2.2136909117233445	0.8637128069530806	0.10708879005102653	1.3027804456748515	2.704511140772543	-0.18634481887914842	0.4474906254152404	2.780494467851457	0.6639056834750479	1.4415988494630578	-0.2748353934099602	2.138284751259256	-3.0988670493684616	-0.21471911846134595	2.5147865586685243	1.2347539522574742	1.5377495830083312	3.08853578024353	1.2495761187598196	0.7158243674966913	3.227482503451558	-0.1779565307314705	-0.8866747348628911	1.5752974720573005	1.9040815214514146	0.7253646180252058	-0.973934800850089	0.26613428887304963	1.7512881398714424	-1.6991756949134789	3.9257482041419385	-0.7009414443268586
1.27229890073109	-0.10444174467924114	1.1403355089557436	0.6663210148255827	1.1947940286333938	1.0417442780416806	0.02554489190771641	0.5733939093452116	3.3424073299732697	0.9267509608674157	0.6478627453274595	-0.7531362195430907	-0.11173093765020178	3.2557059204504606	2.152201280687732	0.8419226607210175	0.072199677224648	1.300142815657306	2.728706956714783	-0.2186131148087985	0.43839850408633596	2.7557586498638225	0.6427358527058299	1.4485021345859455	-0.272363482652197	2.124416192965593	-3.098869156806277	-0.2146042771710363	2.4450711590415355	1.1804384070350593	1.490619931145741	3.0419418462581103	1.1894702234629257	0.7043961710655038	3.240820112798287	-0.248298667857775	-0.9139208737041727	1.576439328867342	1.907504756886409	0.6191295971800486	-0.9556013024278943	0.2288018185633296	1.7230513124434705	-1.6894827960879577	4.031090506814953	-0.6983165255754851
1.2979712265457826	-0.05191015351426735	1.1787344464933847	0.6704471709272171	1.1933629981057412	1.0652110519675055	-0.025008327801861675	0.5571777882342737	3.345539236893316	0.8926552537687279	0.628386433595057	-0.775917739395614	-0.1420848791156346	3.098013343318853	2.100076976697418	0.8320339660988619	0.04446132902949554	1.2796018995827771	2.751103096272734	-0.22813426326210803	0.4313884574707859	2.7259622313570993	0.6110902570614207	1.4546972127829556	-0.2619972236429896	2.123349290850096	-3.098715313845753	-0.21516081573176743	2.3580118545263558	1.1254161923892068	1.458465552488442	2.996229942477958	1.1195290532291762	0.685721733680156	3.235215179026423	-0.3159144939295116	-0.9426030253869513	1.568025864068445	1.9079627316358714	0.5133863825408862	-0.938647530549247	0.19945611810492464	1.7452353348076552	-1.676742315985234	4.123550161123386	-0.7007925871133224
1.3100340878608663	-0.016152081935716926	1.1961483567799551	0.6849066208866077	1.1901891123220834	1.0887964210932641	-0.11830795760831363	0.5388001783720779	3.3471617034674592	0.8592358291934078	0.618820184890956	-0.7970481019927329	-0.1758457522376161	2.966645731758122	2.05194861820031	0.815913932173266	0.013156746788088036	1.241123775609759	2.7996260640067763	-0.22387543977228627	0.4273665370567543	2.6790869870681315	0.5639909175713222	1.4773099411638095	-0.23554142380176826	2.1176762946151464	-3.098458206432274	-0.21526093377972963	2.2627017647533236	1.0638452855297396	1.4273842966256869	2.9493793048376316	1.0455761561507766	0.6678580413724514	3.220466420290049	-0.37822146526136213	-0.9711042375344615	1.5502425778644067	1.9138469522630324	0.4100709203231979	-0.9251375972635614	0.1772137003083367	1.700865690712114	-1.6636865369700324	4.203117740969072	-0.7050842873402086
1.3152337634770774	-0.010093908920897265	1.1878014776917252	0.6937440894758743	1.1909242463853966	1.0588179666558362	-0.2069244450682442	0.5163437608496302	3.347747611488856	0.8312421273416639	0.6159383024361641	-0.8187830484786509	-0.2077101050019357	2.849210957150901	2.005546813162556	0.8062276857296842	-0.013631772397198533	1.1762155729320718	2.8069486004878073	-0.20259134898236483	0.4257783130818617	2.657587646221088	0.5029212075520488	1.5109809534225032	-0.21360552846685063	2.114593093652334	-3.098506677502028	-0.21565257202617008	2.183607723496452	1.0086764036450604	1.4107755733063836	2.8861484869200225	0.9810970828993675	0.6527252363109717	3.2005102470664637	-0.4238024956921769	-0.9939913712183595	1.5280948840876922	1.9240462009142507	0.3273419956001574	-0.9042747395703472	0.14734407140034572	1.6228221704861714	-1.6431893337682628	4.270429507978269	-0.7107576340983691
1.307767810101573	0.01890390122453369	1.181425044678161	0.7476843997033277	1.2040608491973812	0.9961544741079216	-0.27456456470113844	0.4882876548782171	3.3447756865462837	0.8067364482277701	0.6211365697557941	-0.8485387370089794	-0.23402247578317814	2.7551000036412967	1.9621905322342301	0.7983001589841382	-0.03974785400958761	1.1077761892898665	2.7764539172005542	-0.1733126686004061	0.4255485078715641	2.667881085522935	0.42187427028039315	1.5330316898103178	-0.20108026897803502	2.112533534116501	-3.0992674625533883	-0.21491052061186192	2.0984047567166253	0.9647262321920917	1.3919557051489193	2.846297243053623	0.9267584254165107	0.6286245979416831	3.179435555057458	-0.4645594158113612	-1.002325773741356	1.5159240096052113	1.9335871737717363	0.2747627656281185	-0.8828783440219012	0.11077181099786829	1.5658495130724532	-1.6243851285393565	4.31284129407002	-0.714314482869699
1.3019128123315862	0.05275040832704057	1.2007437746749612	0.7809298095396975	1.217977013830247	0.9251621813748464	-0.2916992531915097	0.462625044057999	3.340635893168154	0.7889594140034113	0.6351436679548683	-0.8817460443994932	-0.2568080879585969	2.6841238431477334	1.925325620279533	0.7941847548907346	-0.06118423786959998	1.0434339022119288	2.7439606775282455	-0.1437590906457278	0.42298706870807645	2.6933282875949374	0.3302799940290099	1.5500549885785224	-0.1896232481765963	2.1217585836411823	-3.099130479095387	-0.21517259432564537	2.019117699030155	0.9334101100255128	1.363322339272355	2.8203381969821746	0.875955901212692	0.5841386846150404	3.1496251343783865	-0.501124500960118	-0.9951806991658566	1.507716656143867	1.9602221799701514	0.20439843012913889	-0.8619979989498333	0.0804170631550754	1.558175749379482	-1.609863810590791	4.355320005458753	-0.7019394166316939
1.294674237510256	0.08776173550377707	1.193702802309042	0.7846587554575822	1.2348147187359104	0.85731969674848	-0.2999216826820845	0.4370538843041638	3.3399419453697625	0.7737410226833459	0.6538050884233446	-0.9091503185306106	-0.2718345353321932	2.6313677455492037	1.9040596014087179	0.7932389545197909	-0.06537414523556592	0.9771398682044456	2.7125991776338805	-0.11658266647338085	0.4142248396724645	2.7172117264544555	0.23699299020534376	1.5535135607576362	-0.1827352000741797	2.130349337935554	-3.099328578250035	-0.21510781205931684	1.9417207791911337	0.8989966424426195	1.3160053022539884	2.8066547374533237	0.8340755122997539	0.5394707672913758	3.1106841099970444	-0.5173190294910477	-0.9924233084643683	1.4875599978879106	1.977567847788808	0.1263829255061778	-0.8511442118878622	0.06452228393833073	1.5409185775897447	-1.5997011996024002	4.360179159063745	-0.6974412032282817
1.2724629994046213	0.12441265045882069	1.184846967178847	0.8045484100463891	1.2438253530716774	0.8189119377191683	-0.29602938451506056	0.4121809962394594	3.3353049612486543	0.775452481343565	0.6707284505096307	-0.9337732561606602	-0.2801210866453312	2.5980055838637215	1.8830550165002022	0.7953283135210574	-0.07198635522719475	0.9082868035682715	2.716550510479286	-0.10249938808983257	0.38790325378011037	2.7385123924671264	0.14429021000995496	1.5633917307462695	-0.17991015920816464	2.1134969613418924	-3.099661553424869	-0.21544644663330667	1.872587986759477	0.8567944778087588	1.2606105939107632	2.8027082518521107	0.7982872867248789	0.5042108020319549	3.0553628231190326	-0.5226549817455566	-0.9919659668134131	1.466487174736533	1.9813977245398084	0.048880356787507157	-0.8507689590032846	0.04348067818741724	1.5176685770051839	-1.5928663328544987	4.354100268355968	-0.6864771356481636
1.2396582802632365	0.129486354169643	1.1854990929692024	0.832490522657962	1.2500786429919404	0.8084785752572218	-0.2681977759042456	0.39386240159744185	3.323646222698072	0.7836980824588006	0.681840837361219	-0.9494565920746816	-0.2802786368934521	2.574694709894979	1.8440795699540238	0.8018621526125598	-0.08346520586677694	0.8259957255240133	2.759487576908798	-0.10408527135129646	0.35913809443384814	2.759908390355967	0.057187208818223256	1.5901781678497848	-0.1823571336712677	2.079073145358919	-3.09995870215684	-0.2156084022991279	1.814393977973903	0.8184016613687891	1.202851176309033	2.8033975322542135	0.7675274168005064	0.4795500877263761	2.9932017365760317	-0.5083384615197475	-0.9870842740713656	1.437670748633304	1.9624184456917497	-0.032738953753130816	-0.8472537884934164	0.01689501910395593	1.477820343905897	-1.5727639467660075	4.324176177115609	-0.6815271091529616
1.1864924551197578	0.09630789091022404	1.1852119259016223	0.8542263302391652	1.2541235100499617	0.8077469031762762	-0.2821931706443753	0.3854570124517624	3.3112775381513506	0.802808150104671	0.690274551418289	-0.9662353328388527	-0.2801262643530159	2.5519094893585677	1.7937689640771637	0.8127615248211866	-0.10112796839169673	0.7491975037176736	2.806440518372643	-0.11120670603910317	0.3299166170052473	2.7851585198100026	-0.007764501695836696	1.6162965898099089	-0.2008059697367733	2.0277764916458216	-3.100015602977856	-0.215793915152705	1.7687629371682665	0.7930068956352059	1.1528522463782371	2.804482971237937	0.7306122247125574	0.4483107562193491	2.916636525532355	-0.4725019984308531	-0.9921324471628612	1.4012828225450806	1.9282716470642378	-0.11313129987096424	-0.8444560152370073	-0.019394160131860638	1.4378305668118565	-1.5687630717094367	4.283809854326058	-0.6822955058960753
1.1064809450188196	0.09683923840161146	1.181892539423049	0.8514716734512324	1.25217795834021	0.8198747699355776	-0.3222036595476731	0.3808308498868046	3.299970136644805	0.8308124315867443	0.7080902912803734	-0.985259942130026	-0.2765580840857145	2.534749364747446	1.7296186978210641	0.8502527388641138	-0.12387517992545868	0.6910885618568581	2.8361411826379705	-0.11799976763852457	0.29950594699843097	2.796162542088014	-0.04951099284292822	1.6467411720814347	-0.23293759200128697	1.9756912072731059	-3.100203164943427	-0.2155230074935131	1.725454319854249	0.77374548716165	1.1112600543873223	2.8034090794774444	0.7061454088483625	0.4142445717222133	2.8360687977001833	-0.42383260404175804	-1.0082887100197664	1.35790050821701	1.8988777204520269	-0.17347250510135273	-0.8407849098390183	-0.06517797301398823	1.3621533103174173	-1.5820241186383333	4.235087295511628	-0.6668657219098663
1.0375959685075213	0.1250975913938917	1.1727472200270337	0.8600579086810918	1.2272361180816491	0.8499547338237962	-0.3654263257695603	0.37942259356408004	3.294256286823378	0.8702589901789846	0.7247478387100387	-1.0094335010080102	-0.27828226074472767	2.528625372789501	1.6543565804104141	0.9106471732946609	-0.14964458190426355	0.653981376697853	2.8547848693512807	-0.12566347747737983	0.2588791513819715	2.7958188666688764	-0.07256859061929061	1.6760382096668036	-0.27481689228811573	1.9150163378138156	-3.1002368839484733	-0.21557012186902474	1.6813425051396447	0.7584054273189074	1.0892208178462262	2.8006546226128575	0.6810835303148739	0.38655514544800995	2.7624043315917475	-0.37858502358255386	-1.0169634226620765	1.3002027309392234	1.8943895679072937	-0.2217095543444137	-0.8347923376181484	-0.10705001509713677	1.2374530509394623	-1.5959287082155713	4.19779293811464	-0.6343938835542162
0.9716679857408378	0.15297731828619915	1.1607446296871333	0.881870826666939	1.196929002862483	0.8809141112708436	-0.3452356561887418	0.37837879001329544	3.29695561909784	0.9169997969745267	0.7396468015292034	-1.0324275707145687	-0.2786728078386612	2.5173751809389224	1.570797565724003	0.989050115779895	-0.1719676319404874	0.6301442504633803	2.842434796549001	-0.11555576946161095	0.21505944612444466	2.778440426418666	-0.07680130422630485	1.6871165894358864	-0.3250385897336695	1.862317219347252	-3.1004581649190905	-0.21586164206750294	1.6338400054958755	0.7453520430633274	1.0899237406988702	2.791405296804748	0.6625216841613172	0.3719981348498361	2.6953672435349945	-0.3259353053788384	-1.017115284055695	1.2637065963987848	1.931272136576651	-0.2620995549506863	-0.8355402859445462	-0.1389228998417802	1.1330391647756899	-1.613173986856685	4.162463922185432	-0.6064684799528424
0.9055962825672706	0.17778133409434202	1.1311594701316343	0.8963794074457032	1.1549577930304082	0.9120302755923795	-0.2992004972860802	0.37335393683873713	3.298979079459677	0.9657336433605952	0.7484335667132138	-1.0614611988057165	-0.28690314403979356	2.50415529921547	1.476664999673471	1.0526430751012696	-0.20279125386416888	0.6279500864713695	2.8306430887300036	-0.09954820806902609	0.16555914043930647	2.7474415444990647	-0.07995414353112804	1.6914912570709788	-0.37451702471903026	1.8117980888196954	-3.100664693825	-0.2156614059715785	1.5854987293861564	0.7279859753169735	1.1126339075050389	2.787163024639231	0.6317975788730787	0.37312159588599886	2.6248591334317553	-0.28125376189175894	-1.0251565086120533	1.2293138280580704	1.9688149941155628	-0.31041358062743274	-0.8462565240582192	-0.16031036685679956	1.039732083940354	-1.635131181210367	4.136483710418067	-0.5734567721255639
0.8498767388507311	0.2066515483147206	1.0918076510235226	0.8819249538408253	1.1038759407346421	0.9440419341778199	-0.2749982124985981	0.35877807845046084	3.3009354304984955	1.017669048647901	0.7500099810474589	-1.0860222958804777	-0.30435349828236713	2.483098951954854	1.3720260562630209	1.106876519016298	-0.23817538352301754	0.6232754912395216	2.8433031141372505	-0.09413464766279594	0.10869058173632067	2.692180299539871	-0.08000692943322348	1.7002780122765813	-0.4158638144553744	1.7614520010462145	-3.1001610161871187	-0.2159912066001599	1.533298903637739	0.7012018708301405	1.1481529923009375	2.7638625046547576	0.6012210978276061	0.37518403208861584	2.5610921042354544	-0.24016564992718265	-1.0282391910520026	1.189129331132128	2.0154750720514683	-0.360247502659783	-0.8591649744554182	-0.17850403909634663	0.936420961441922	-1.6537763500376719	4.1250715333675085	-0.5521743837508093
0.801933112670811	0.2075440635923403	1.042102490871302	0.8822055824192816	1.0513717773776619	0.9754073494280293	-0.29578108465777153	0.3401621552182327	3.3090581518093094	1.0736434312679064	0.7397951035287467	-1.1087784507011134	-0.33023094161809274	2.4547084877574283	1.2670902763745429	1.1499338854902084	-0.2876877662676611	0.6163819111560248	2.848503263289353	-0.11040707996891294	0.05448750008572508	2.6329167179979063	-0.07481064944388957	1.709008637579057	-0.45810428881647447	1.696826378438141	-3.100456057481275	-0.21625622496241287	1.474878967787105	0.6622183854192596	1.1911162951877776	2.714300934298946	0.5679424843797525	0.3661409153093115	2.501349627264713	-0.20253623462073428	-0.9950296366222833	1.1511296143842433	2.0274740104873876	-0.3915121356116553	-0.8779288628456362	-0.20206826330823002	0.8673059084556656	-1.667656899228621	4.118215932170787	-0.5449736781185469
0.7505251811607832	0.2138714676353764	0.9923318781445136	0.8930301844707742	1.0062063944700155	0.9970760995175743	-0.3016111697667284	0.32322613852069415	3.3180688769795017	1.1336144726992938	0.7259116758552431	-1.1338985505504855	-0.3539012021350729	2.405665626720291	1.1593486201754106	1.1801877725624188	-0.35385648258259145	0.6215231385490696	2.84667807022572	-0.13464235077964076	0.0033364159988224368	2.5641143410814307	-0.078689965909756	1.7110570325623187	-0.5038897390023263	1.637319547568858	-3.10058671862583	-0.2169747191889652	1.4103367642640046	0.6190422169857358	1.2451371504132862	2.669231233780031	0.5393482773157506	0.3638700018010149	2.4356073414899013	-0.17285993985613124	-0.9407384294961311	1.1222946382606351	2.0322480197988186	-0.4063058082618071	-0.8994268372555989	-0.2252923335375935	0.8584582092581841	-1.6660517411287352	4.12208911590753	-0.528780738840405
0.6968077485153621	0.19223852743922354	0.9404066621646328	0.8967483049538817	0.9772342025737775	0.9998419807905996	-0.29350160774608297	0.3141558145278166	3.329244345296833	1.182139167931926	0.7209258549986266	-1.1639884423617386	-0.3765137309393166	2.3342682529673224	1.0676842449008954	1.2054203194834374	-0.41568494171341125	0.6208571121487798	2.827362694453219	-0.1632183294635537	-0.03435624776352366	2.4960842324727595	-0.08554408109541142	1.7027872268349007	-0.5487541550789563	1.6033517226270284	-3.1002958922073045	-0.21665964180273117	1.339184859872955	0.5794140623932846	1.300992552017542	2.643161156715976	0.5121542177089105	0.3565112492850592	2.361365546930362	-0.14918423916303983	-0.8935280694018337	1.1101423137985338	2.03277141951249	-0.41462700511000444	-0.9227917932624414	-0.24444939490884138	0.8956019124690144	-1.6630624115567703	4.114385165875795	-0.5151456277385215
0.6380451933181471	0.1483395889047579	0.8907725870338441	0.9011983913730814	0.9613664864078245	0.9766254628375158	-0.30904567110666425	0.29903395272842637	3.3456614049488413	1.222694960073324	0.7203075023707732	-1.2045794801575154	-0.4036005388556885	2.2577507213151957	0.9910922637584086	1.2203108129268065	-0.4683873259831909	0.6181814234797893	2.8021837358656834	-0.19469535487233627	-0.0628777740788115	2.430185872792582	-0.11219702507789249	1.682348319517136	-0.5802245633366748	1.5840019181772553	-3.100424445914044	-0.21638873414353932	1.2642873693757368	0.5361832270798346	1.3450207510335503	2.6310463430506728	0.4988322712238403	0.3354732418111127	2.290167286938246	-0.147328812120105	-0.8627917547124765	1.1068053712435573	2.0327905437327973	-0.3930868138989553	-0.9510173904137662	-0.2549108420558048	0.9022744723120898	-1.6726757921814905	4.105436028276225	-0.47631905397119967
0.5938485941045626	0.16339583035331123	0.8430729694063436	0.9081083496639719	0.9620080626723148	0.9477304459045651	-0.29448525289245053	0.2720679164384261	3.3614719874680636	1.242981808138917	0.7190430867068475	-1.246194536186752	-0.4352762751257789	2.184759987568659	0.919367674650126	1.241516282565923	-0.5064734805246028	0.6129922090914443	2.784103667569638	-0.22996579967366163	-0.08268645643233344	2.3590050056210528	-0.15406358178534366	1.6505898817353717	-0.5936869448667512	1.5811069596698903	-3.1005445698695224	-0.2162974500409855	1.177238738580166	0.5006770885676823	1.3675956348979876	2.611798898420315	0.5008069357082612	0.31033683524059014	2.2198645471084535	-0.15742414173464508	-0.8507218494924814	1.1187289121209751	2.0271539314317195	-0.35408494019120007	-0.9736585762962786	-0.27114691671138647	0.9100913793669869	-1.6715690097819724	4.092626903477345	-0.41333463171130447
0.5633706439982045	0.1804607880811758	0.8051141174686964	0.9151840203795295	0.9796788503142853	0.9023215499029078	-0.27129004440086835	0.24896751221945418	3.375971756616013	1.2493678357693212	0.7039752956598291	-1.2873297070767693	-0.4693574264516869	2.1061139479294573	0.8557212134255415	1.2330509784193775	-0.5442480370566644	0.610168422626613	2.7737311374164833	-0.24730272896350095	-0.09376846700341258	2.2877480331702276	-0.2110705666958767	1.6122794904465902	-0.6046532837410062	1.598763166624543	-3.1001230823064416	-0.21630922863486343	1.089126293730219	0.46711162429291464	1.3678287237502949	2.5856248963471797	0.5261823255202013	0.2831015916680462	2.1624851504085667	-0.16331785116514375	-0.8547344732702072	1.157905524606285	2.014991933854233	-0.31105078799613356	-0.9944705616146449	-0.28809411865257206	0.9372454352192723	-1.666275501647268	4.075599599748817	-0.3697372890791658
0.5327763232638845	0.16930696326773553	0.7711171117730349	0.9172275293751724	1.0274116111894775	0.846254161568244	-0.20842447604264955	0.23853623417956743	3.392244624719493	1.243915257061062	0.6860271616251421	-1.331149394470388	-0.4985486027056359	2.0205903934317773	0.7931894775679845	1.194862529722829	-0.5847388340863698	0.6044960288373121	2.7539241903213343	-0.2763583161785414	-0.09518746479192572	2.22382360410253	-0.2632375317224051	1.5670477970289791	-0.6104907898812886	1.627253837637555	-3.1004455202921983	-0.21640934668282563	1.0038833005018586	0.43787484357133816	1.3460006382871712	2.5512630247552557	0.5800750664759404	0.253043631559871	2.140365978682678	-0.15652390208217043	-0.8666009912686597	1.2314192553711703	1.9901817808882918	-0.2460316561221198	-1.0187684796513565	-0.30334511650642665	0.9872600457496497	-1.6583199830462203	4.050789166763954	-0.3598582018934851
0.5122910170892745	0.15444461098503529	0.7438628881326567	0.9114167690770483	1.0884079265710862	0.7963316126606429	-0.1646122659746017	0.24485581821513341	3.401647201850095	1.225501003563783	0.6682765925379435	-1.370044103989901	-0.5246568238695948	1.9409569194303642	0.7281732113117672	1.1483838671963398	-0.6260537708599789	0.598936156278371	2.7402510026460343	-0.3133224308275947	-0.0919708503154123	2.1718789471042395	-0.299873989676129	1.505591789760518	-0.6135579541244878	1.664900574915178	-3.1003844045955513	-0.21619438734455382	0.9214403797176244	0.4204427755675123	1.3048243499346865	2.514327010630738	0.6253188530848862	0.22306260950498222	2.119861563784915	-0.15268960376301838	-0.8818233984225665	1.3002975421544976	1.9363350222685114	-0.1765696308364392	-1.0363851545167104	-0.3388761404563717	1.0279575428174583	-1.6400659328112266	4.016090756802106	-0.34057490299910936
0.5022758498101788	0.19570934727466177	0.7150758792351631	0.8955741616434268	1.167560186935501	0.7505005981507478	-0.17107631291047626	0.27033507640472176	3.408726923775302	1.1855620852523643	0.657318152398684	-1.4000095400698434	-0.5481954226768778	1.863681549168079	0.6609765131894252	1.1151159253882956	-0.6585171604034565	0.5978837518297142	2.7285343438839296	-0.35462391113010383	-0.08380980224542092	2.1352074179983687	-0.2844256138882798	1.4322909870086686	-0.6187052879803051	1.711663040788387	-3.1003780822821057	-0.21663902926344486	0.8399296304459203	0.4135667487436077	1.244486329774687	2.473024369628983	0.6636121250885525	0.19161480069227566	2.0930197571872458	-0.13668475783444956	-0.8923564998908444	1.3794504791148219	1.885346831315707	-0.09603719648266265	-1.0581484670687469	-0.3818509434875488	1.0515442101918002	-1.6236186100688463	4.00138887149133	-0.3164547929550381
0.5040122926366322	0.25730626714242855	0.686399971717562	0.881286253188968	1.2631406943658747	0.7107973373187726	-0.18119400335036256	0.318461312713211	3.418415806314941	1.130928874231047	0.6511484813242603	-1.426164836993076	-0.5698315837462877	1.785996186491413	0.598309521566651	1.0880441484897314	-0.6835277571916076	0.6047425827097176	2.706565983950268	-0.37505573588910146	-0.04614676952738257	2.0996470259702216	-0.2375356286539499	1.3616352193214707	-0.628197972279805	1.7583477543430424	-3.1003717599686587	-0.21647412894915413	0.7783849631797155	0.41772143161800884	1.1873795609594169	2.4350570996451344	0.6890461080277759	0.14230081769917785	2.0548288190835984	-0.1201048424288819	-0.8857250060094918	1.4680783542624392	1.8359479637242238	-0.015445865174582329	-1.0854246308764437	-0.4282377877420432	1.0688525617310531	-1.6084287844554095	3.99832727480675	-0.3064614421336146
0.5001257281707772	0.3283903558882679	0.6574289690041171	0.871032901003413	1.3707346542884016	0.6748840976643334	-0.10204268826799483	0.3731030996280868	3.4243700446401824	1.0598467795005766	0.6562477095922923	-1.4457467934968982	-0.5883167398532797	1.6986565813835122	0.5391183307829234	1.0691171979260705	-0.7046780388712194	0.6126430623325346	2.681929630044067	-0.36212802997689386	-0.005262513059271756	2.0553297201738046	-0.19399799554083802	1.2823430691321103	-0.6321692783035853	1.8027951887765972	-3.100538247556076	-0.21571146499555965	0.7379235605714314	0.4268241337950104	1.1234300346995512	2.407287804270226	0.700728207898616	0.1009751555935527	2.0114692488619736	-0.09901620167354577	-0.8848061686873455	1.556890699057166	1.8139923522736143	0.05280372582202967	-1.1074405496528263	-0.49209176729019893	1.0369747749352098	-1.596983711321545	3.9872959121221307	-0.3101776310208427
0.49063535488487703	0.37372904408456104	0.629410160977379	0.8737167761024175	1.4786582930848458	0.6370582591499497	-0.007649204577440371	0.439310968702153	3.424139005732454	0.9821141663814658	0.6657544322342928	-1.4648355747998836	-0.6233476307030715	1.6147367445825	0.48388132867897876	1.0530761109735862	-0.7177441540194994	0.6150465489074937	2.6621391937414343	-0.33546547208789795	0.03196198020301268	2.0126146307836215	-0.16163755352737275	1.1947339918151747	-0.634754608982222	1.8327362620627867	-3.100576181436753	-0.215281546319016	0.7017574406291853	0.44229219413709275	1.0726733374802744	2.3701572638466613	0.71262946128449	0.06723434460563825	1.9814481694045605	-0.07063381323219023	-0.9006098191342394	1.6298324708603427	1.8052042697734874	0.10764000687340776	-1.121920956432824	-0.5608717700625282	0.9659348835570212	-1.594399369795519	3.968658630826712	-0.3117909496943107
0.5082289850221794	0.4000329897952685	0.5960076137870486	0.8681250226770946	1.5640929746916818	0.607818512101938	0.03902690604484366	0.5097931615094279	3.4254572987805956	0.8998380089447119	0.6682550399982174	-1.479796994566822	-0.6583652074473881	1.5342185501079522	0.4344185676659656	1.0264795792200911	-0.7275375752426638	0.621389105907024	2.6546695611088937	-0.30667392023145734	0.06233445908605473	1.9714841334192037	-0.10461804314854597	1.1350013804612513	-0.6361220832055209	1.845032820472301	-3.101067214447742	-0.2154022769062646	0.6755748064280059	0.46175027004452984	1.0340290339155978	2.3122621513097603	0.7254172210766647	0.03551898991730942	1.9551766399181347	-0.02861986951799538	-0.9156665447887435	1.6767372279471875	1.7966013902489668	0.15593920294037927	-1.1258652036292998	-0.6460417614602476	0.8608404666614105	-1.5931122844988361	3.9636873066535356	-0.3081502377040869
0.5774713319780573	0.44111355900671345	0.5651335325723368	0.8402187172728619	1.624925110824505	0.5965127713896333	0.027680895053640603	0.594337194642206	3.4231834770124534	0.8282936657506159	0.6746443417155633	-1.4939783256883956	-0.6934382596311839	1.4551461183577958	0.3999537647262702	1.0018778264307682	-0.7354228265780853	0.6206146950863143	2.644531934503813	-0.27156139531233253	0.07196059768014904	1.9365990756062836	-0.01606065615263707	1.0870137780962679	-0.6379979360812462	1.8450281436411102	-3.1015371730805765	-0.21579980444964394	0.6502425118890199	0.49629173812676264	0.9923938804499436	2.2500377183091382	0.7282684996212216	-0.7956916099001518	1.9361115797694606	0.021716774729152736	-0.9094363132851635	1.7316174632406298	1.7963155334822698	0.1795826254638587	-1.1275955555748727	-0.7336729609690729	0.784768166475399	-1.6015939177075076	3.9533563030627112	-0.32674480991329785
0.6702507914200897	0.4852473904320337	0.5233451058612302	0.7981561573555765	1.6643610984204096	0.5796149654872436	0.027795220537999155	0.702083354411637	3.416467766028199	0.7734968773680507	0.6824176243767435	-1.5071271329370743	-0.7270364047973598	1.3752942694493553	0.3656260330654194	0.9634884928620441	-0.7484183011768879	0.6052580292282027	2.6269674532286214	-0.24211811060871505	0.06709452173717365	1.910566263437803	0.06448096794099256	1.0598323527855606	-0.6446036409763817	1.8283985011329302	-3.1015961813394073	-0.21549356100881836	0.6298414758094489	0.5271738586002683	0.9543007634654288	2.1984056420031965	0.7198813119729414	-0.7647970105093024	1.9283780227771132	0.05237987065127607	-0.8823128778108454	1.7844139129114158	1.789658291739532	0.1774042145739761	-1.1379833973024864	-0.81682508588928	0.6939185133003904	-1.6137352374135	3.9461698458203345	-0.3723947048278604
0.746544447652209	0.4864225887916819	0.4748567396075825	0.7730300734198657	1.701408242861013	0.5712188273495785	0.04381536849248456	0.812706033141996	3.406000789325393	0.7296052464020031	0.6936300765913453	-1.516197562019669	-0.7649645929330179	1.3058130707699092	0.33081719029339207	0.9231325198443164	-0.749555948134182	0.5776299303649997	2.587451122812284	-0.24437828670052747	0.04291756498504567	1.891595220079796	0.1389341408322437	1.0419608688145439	-0.6520394831647198	1.8000756114389032	-3.1019418011411335	-0.21554067538433	0.6127813139675337	0.5544406316366948	0.923430658680646	2.154281925541291	0.6809610174123722	-0.7506503361953235	1.9204796407155196	0.06854504354136412	-0.814869882848299	1.81988464354753	1.7737680777400466	0.14898444870714678	-1.1610469690483922	-0.9010376237281482	0.5907761240386422	-1.6333004133314648	3.9336953475063767	-0.4185781794726342
0.8148192559584615	0.4851357677416104	0.4204623977887221	0.7642156713339323	1.7180059548332705	0.5603110840878981	0.06710696031439076	0.9093346714753772	3.3876560507292304	0.6939575889157557	0.7057148935091425	-1.5287139142217554	-0.8068063884058011	1.2421563538004294	0.3056387395562169	0.8842194786321773	-0.7457477224758657	0.560363713038728	2.552318407809056	-0.24277151456575666	0.01154092293379826	1.8783977635416513	0.18943253454677006	1.0252999890504815	-0.6635882051787796	1.7590609710997032	-3.1016341152200853	-0.2149429117450262	0.6047955927466413	0.579152728040466	0.9072113308557856	2.117329922953837	0.6357453859425106	-0.7465974380980028	1.8982696829889225	0.08061849172338188	-0.7479184203186481	1.8469985900025745	1.7394078930754222	0.09744883838108605	-1.1903771049905716	-0.9886675676350245	0.4872914702020094	-1.6613139357693942	3.9265814712198845	-0.46147631251724636
0.8751483635907089	0.4811042441997909	0.3590013627034805	0.7650633861495658	1.7232064937448761	0.5431640272568347	0.08112363348863103	0.9848755047970068	3.3656298567319594	0.6568580806212196	0.7125075356127895	-1.5370757172188854	-0.8540159874025909	1.1827005485799726	0.28551104772958147	0.8439627755707388	-0.7453082873460081	0.542637482447163	2.5237727485293084	-0.2582242674833088	-0.024855218023173142	1.873308323127251	0.23592743072405975	1.0162256547115724	-0.6896109178895162	1.7154547816766683	-3.1016277929066387	-0.2149753028781904	0.6073359380136126	0.5948001224154774	0.897221416868077	2.0920166331353895	0.611811995821506	-0.738819249098001	1.8798454133500997	0.08884559824641518	-0.7007740452380954	1.852825357515186	1.6968967644082746	0.028752806252509776	-1.2126666286699406	-1.0514609059732558	0.38858332642562216	-1.6951350607565079	3.9105948087289724	-0.5011394218930332
0.9342526301433951	0.4234840035568907	0.3104340048169782	0.7817503774958124	1.6991002831372477	0.526614971645775	0.09431043572538256	1.0351276405255017	3.3460599055109115	0.6260884465345696	0.7047137267232987	-1.5425083906354353	-0.900076209260624	1.1336369721366355	0.2782771336824766	0.7979320003273493	-0.7445552654525919	0.5025683413713409	2.4992677304726696	-0.282923271281451	-0.06610887484365328	1.8605434650187895	0.26120203638843326	1.0113257220570915	-0.7125190873971994	1.6711722055426037	-3.101912297011718	-0.2147485649460407	0.6165162263540928	0.5984541366700655	0.8809097675762242	2.0682435652463824	0.6252937417446217	-0.7299556544430319	1.8644135560647097	0.0835819060309008	-0.6508743325006708	1.8419035177382739	1.6439176414676961	-0.05546484713468576	-1.2297662853778732	-1.109607603935507	0.2928899897691289	-1.7222248775828093	3.8762753279134303	-0.5398370559613059
0.9823249611653008	0.3448267020771262	0.2717199945243827	0.7987604664338722	1.651771019308417	0.532635185608501	0.11280363001779645	1.0728811635164182	3.323425364461638	0.5969480755186561	0.6842875637758284	-1.5484368972651459	-0.9510204888104052	1.0997690092830972	0.2718620162811852	0.7441339372442348	-0.7450347143171197	0.4525940225759289	2.4854894741177196	-0.32015727017363005	-0.13230133548879483	1.8400366972354074	0.26354966701722315	1.0134974642348802	-0.7337064916940113	1.639064005603183	-3.102192586241167	-0.2148545722909419	0.6193963516952878	0.6043521596787028	0.8669884216129342	2.0356120006432414	0.6487895857852632	-0.7022720192050975	1.8543909578700457	0.08329888754483854	-0.6354466208851124	1.8267079593772089	1.5700921118543276	-0.14503092074133844	-1.2318145896662451	-1.1506149700292645	0.20875128124933232	-1.7497686878578687	3.8271163407538773	-0.5603898343316855
1.0330311295244032	0.2753647168933108	0.24930176361055406	0.8231193601341772	1.6144276206152441	0.5504214504663247	0.08441626061280037	1.0968643182998106	3.2997559270100316	0.5768231771788754	0.6614393058877213	-1.5526241779932874	-0.9932051964664227	1.0757926528901725	0.2738844984617536	0.6833424229885312	-0.7442811355725251	0.4018899705071558	2.468996693374957	-0.3675165237351558	-0.19775302002624395	1.8130016987048283	0.2636069263008522	1.027268000468771	-0.7578029963017412	1.6140458817496515	-3.1020619250966117	-0.21486929553328923	0.6088685062541559	0.6092135119765419	0.8625405378665538	2.0016498406247014	0.67757403027551	-0.6680883594007929	1.8599535836027445	0.08600412275469964	-0.6414204215241395	1.8194342902749774	1.4847980892840873	-0.230499718468548	-1.234974552113147	-1.1667088648859782	0.1426846220935892	-1.7654559645414316	3.786617109980174	-0.5692478868273352
1.0866790615551523	0.19672563353520414	0.23081490778185682	0.8588133167720093	1.575678934581047	0.5803375921715842	0.05894534889393462	1.0941315982570572	3.275855242881896	0.552626748797689	0.6393736104539511	-1.5505860900867794	-1.0162141157775584	1.0609258963738022	0.30545718819350887	0.6211634743043771	-0.7439720036183928	0.35526481303891544	2.455063085472239	-0.411800935145898	-0.2600578876582155	1.7831275727024027	0.28485817261398017	1.0489597826612778	-0.7812109374182101	1.5964574888472716	-3.1020324209671957	-0.21507247627768314	0.5978612329072475	0.6099228480770494	0.8492297932889155	1.964819528005145	0.7057512369011832	-0.6405787034381937	1.8745542642020419	0.08759384361258127	-0.6343593859734094	1.8111280033716077	1.392700876974028	-0.29583696044603336	-1.2344965867978306	-1.165019087197713	0.09598789876226763	-1.7702168856568197	3.744132742932539	-0.5746381952217292
1.1155353306524942	0.13048108951470727	0.21219895090836846	0.9029594397936134	1.5519519169603266	0.6071461376209591	0.05694057047725869	1.0707102143100171	3.251367404119553	0.5255258049822077	0.6180637933777147	-1.545572699128471	-1.026024392495058	1.046079855263632	0.3223106011937033	0.5679446162418158	-0.7401267871318028	0.31344414663462916	2.4412690688153416	-0.4517972786441886	-0.3186799457165659	1.738310375387242	0.28241302226775955	1.0368904675653798	-0.8076489600945285	1.5876036627983936	-3.1021399002957812	-0.21479273467308285	0.594902833622252	0.6110088523136348	0.8248697230379838	1.9259213741792813	0.731214896878901	-0.6214447886894551	1.908179459745813	0.08001783014923905	-0.6535405744119863	1.8105890222239076	1.2986489680409876	-0.3564922827660424	-1.2389414914300885	-1.1469239682965913	0.06596697725353141	-1.7570094672819512	3.680825182424603	-0.5877984308466269
1.096918175259303	0.08024897930437733	0.20633428767748913	0.9825122290685766	1.5561154621847677	0.6367195592992922	0.108332748842497	1.0333499759543334	3.2258344882835837	0.4857293047713777	0.602573675183208	-1.5408766748415974	-1.0317035981526743	1.0350644380166556	0.3384986284495727	0.5159474821294899	-0.7314585234895046	0.27885048719497874	2.426446129588444	-0.49166244001811166	-0.3599731105961229	1.6850486965030271	0.2749514218698525	1.0151307751197072	-0.8403497733945754	1.589280891384345	-3.101739487110855	-0.21425975330010752	0.5957184836957159	0.6038668244520398	0.8138907810573484	1.8721184199058931	0.7559404356427887	0.1944385927060712	1.9372891535262162	0.05760969097351158	-0.6780692650540464	1.7925099662504818	1.1922438193273885	-0.41739206626738035	-1.246923132035465	-1.130513170922539	0.03252980746463956	-1.7277966994203164	3.6252187441189507	-0.5947318224686656
1.0554355321470508	0.025876261310983313	0.21671856331809977	1.0863721997746394	1.5841206237316938	0.6736338228446955	0.16400025434185997	0.9833505695275179	3.2029522868224283	0.4480674484339452	0.5916029193069623	-1.5410589385437854	-1.0350964760312216	1.0318052141078184	0.358334022582248	0.4752577431957351	-0.7116936795865194	0.2599030703092178	2.4049115532036227	-0.523202132046815	-0.3986863992179564	1.626332271863791	0.27470001782766884	0.9761558334963695	-0.8822571471228118	1.5927955300245464	-3.10176477636464	-0.21422147287000431	0.5972937468146957	0.5912061083949548	0.8207719296070298	1.8159713793165921	0.7729385301526132	0.14228509917216223	1.9602209921710643	0.04820459527311803	-0.7061749665441102	1.75298399504802	1.091285047249706	-0.4615796448801602	-1.2555299637148893	-1.1101808330248883	0.011846791191712535	-1.699991218786808	3.553075159189445	-0.5996545934177272
1.0335128073955338	-0.003693753269761765	0.22884876507535118	1.2152417560836948	1.5945690358012865	0.7093410284653521	0.22621124283382144	0.9276271372412854	3.1839227422551577	0.3991618865094525	0.5796253519320872	-1.547804214388926	-1.032503184153701	1.0250071083064403	0.3800611819143419	0.4481163991624485	-0.6967406344454405	0.256116234490427	2.389897238881648	-0.5503083696048506	-0.42328148292864853	1.5681061254448623	0.3090752708838303	0.9307370404016675	-0.9278370739768679	1.5932059219615762	-3.1019207267629794	-0.21384455786591125	0.6005812524543056	0.5912941087382508	0.8264876338951753	1.7672980569016339	0.7817769609759461	0.13025628955080243	1.975476565959934	0.04525472972291057	-0.755154300178801	1.705407315000754	1.0089794357369475	-0.4886361514514005	-1.2591655413945744	-1.0889341155639716	0.0248040643385667	-1.6674756717012147	3.482533068338481	-0.601210256128206
1.0194357153033782	-0.03818998248352799	0.24605603093317577	1.3623261056763671	1.6017792041206502	0.7659551607725908	0.23659530736398535	0.8854934235191305	3.1694940300374634	0.349056757269143	0.5526051381398742	-1.5522271468953546	-1.0250953638019134	1.0108015185046275	0.38915327415876444	0.4348720673564408	-0.6824442998089802	0.24723450354991594	2.3828396255714486	-0.5695395019261646	-0.44731160139454057	1.5119171971864596	0.3862706266551275	0.8878004363563716	-0.9709411485298112	1.5903109634542112	-3.1018532887528867	-0.2143480927541918	0.5945755062209055	0.5909741074899016	0.8191293387537119	1.731709514903391	0.7727170937884643	0.13947148283638205	1.958273940951997	0.034489489330191254	-0.807845570434153	1.6588271832705543	0.9430663006412171	-0.5101374229782769	-1.2606870815950173	-1.0635736431843816	0.03329670402378496	-1.6332597296008227	3.3966226670363477	-0.5923668796958627
1.0121242077382562	-0.06652196777035738	0.26448702573287675	1.4691215179311428	1.6190894210647493	0.8436521024781776	0.24958973231570675	0.8494567478877478	3.161862681943175	0.30468416003196386	0.5311377822613546	-1.5653410202677807	-1.0125497780818264	0.9933781356063778	0.3956056095894109	0.4294559923396899	-0.6695549849098145	0.24587432044174645	2.372645712173699	-0.5739420408643382	-0.4693959479508938	1.4486240413828173	0.45445748669422725	0.8544759049811796	-0.9966259342280728	1.5832109491020403	-3.102194693678982	-0.21438637318429504	0.5865648796542585	0.5916721102128635	0.8049621069030858	1.7029125166609151	0.7473523572723939	0.13738174603421177	1.9297574411373852	0.014506577713220708	-0.8306100806360919	1.604010842491753	0.8906830481438955	-0.527544966862185	-1.2597388924127304	-1.0458869145244207	0.03881851918634914	-1.6044269847685968	3.3110836540019877	-0.5929340047136314
0.9980632037513487	-0.09420121761679998	0.28016891309224545	1.4952258048078402	1.648976430314839	0.9364558615583448	0.288286630837936	0.8185395299823544	3.1648298282033034	0.2618700237240857	0.5213390740216373	-1.5785232425285272	-0.9999523413176397	0.9736553426199016	0.3917458276182363	0.4303259723503182	-0.6608246721362184	0.26150401575587734	2.3574888046436286	-0.5617162010952442	-0.4887101210983028	1.3922917147560567	0.5210795578729028	0.8184834708030244	-1.0193723395791057	1.5702081891826516	-3.1018132474343942	-0.21439520712970345	0.5635069768686499	0.6000534762425445	0.783964000568962	1.6734244615204552	0.6969135670275554	0.11036656183988527	1.8928489654709222	-0.001871611750153593	-0.8619659035356074	1.548268031250653	0.8663882425883387	-0.5470879967370765	-1.2628775658766798	-1.0336867668714378	0.04199486239065111	-1.5787241133051	3.2270820375786338	-0.5900092749547128
0.9818270879348873	-0.10833813465609951	0.29363208313696576	1.5271550083204475	1.693065997149035	1.0181287575939055	0.3220481556633293	0.7897369490503671	3.17902417721244	0.22345701363326156	0.5223833458869332	-1.5888765802448976	-0.9790409853568385	0.9659889160419638	0.38608414837218374	0.44376102753691304	-0.6670081067205461	0.2909663761463383	2.3380428435121337	-0.5414523228776345	-0.5035572496994135	1.3414718136749417	0.5971234652374726	0.7810330450670943	-1.0299981773717592	1.5509834899672437	-3.102095644101658	-0.21391228478070926	0.5278122795424736	0.6105795173054329	0.7553845650543043	1.6484558119030588	0.6470728832508303	0.0694413085277084	1.8440880689159147	-0.023830383808383294	-0.8877213083072866	1.4841251524475965	0.8675910553918722	-0.5546130531735936	-1.274227151233194	-1.0423786371190018	0.048413122853321715	-1.554826120073733	3.166044281509265	-0.5847625823226743
0.9569774005685519	-0.10697048040462453	0.29891322619680505	1.5633627567473227	1.7217366408309374	1.09945893360254	0.32383010659244943	0.7683419044953983	3.2014602990558862	0.19065039379933216	0.5269930236097602	-1.6038853126311956	-0.9570545153789304	0.9803248402744531	0.3685063454347838	0.46243003254486215	-0.6791463487054197	0.3243297483099255	2.311513752391096	-0.51738332749843	-0.5179539864270473	1.2968556945187628	0.7043647354167932	0.7467543053387384	-1.0355563970118478	1.5309818521701943	-3.101771098678086	-0.21489285272104505	0.48288392527777135	0.6361529504026777	0.7203618224027305	1.6197929390996517	0.6091616079990636	0.009241004640011301	1.788523510812705	-0.06513075963750628	-0.9267448933669655	1.412987885404693	0.8954590705311481	-0.5657472395462557	-1.2833794785407424	-1.0646573075682235	0.055056894087294674	-1.550573745591374	3.117381107113286	-0.5773092387434944
0.9296244040255994	-0.08927453673801126	0.29774552379808483	1.5795784253178833	1.7460047843867117	1.1714160686401587	0.3137553984179353	0.7618623937181279	3.2321132614774135	0.16811089829128226	0.5292806717549635	-1.6121753492955886	-0.9417293142719256	0.9950336418185467	0.31426515255529314	0.4914473442560536	-0.69776538380384	0.34971652354780547	2.2721662823527677	-0.4963290143148851	-0.5298129888266393	1.2692983734397514	0.8248418468774851	0.7109136297875571	-1.0369925667049522	1.5163772775678126	-3.1017563466133784	-0.21451004842001303	0.42553758772448846	0.6913111655790789	0.693815287309764	1.5826472984610924	0.5796595879370217	-0.05039674143870887	1.714763851616149	-0.11633076080889215	-0.9857422059952	1.3465788124452458	0.9280396961692897	-0.5928559214984838	-1.2989166344920706	-1.0898930918255498	0.04665941674883167	-1.5645541548484454	3.080428917079753	-0.5681461337891189
0.900438436024705	-0.057135352562819264	0.30527559050677044	1.6007263285181068	1.7813733277347086	1.2457290269713717	0.31109109146249825	0.7754394983420152	3.2732581328579755	0.1599320302288941	0.5112730116581761	-1.6262168689689425	-0.9442301470836474	1.0154573060481307	0.26037798483308333	0.5210931051393429	-0.7203320960056602	0.36288895375776137	2.2341284183572188	-0.47114455310108905	-0.5374090716518306	1.248476770132545	0.9552149729666244	0.6863190307530735	-1.0377654309600968	1.5024145980464259	-3.102034528405011	-0.21461311111644474	0.3652026086806509	0.7528500723137108	0.6758445938338424	1.5581227728141225	0.5539729696957452	-0.10769159970121914	1.6330978776006553	-0.1720138952329026	-1.018093555821214	1.2805046704093215	0.9785799777517408	-0.624515086402256	-1.314788193363934	-1.115860150072478	0.015888392036259736	-1.6013914236845384	3.06477216802468	-0.5571034444412877
0.874374632982307	-0.041590027938288684	0.30705991590852855	1.6011560150061883	1.8030914425698739	1.3018476725534645	0.29491013309302994	0.8010804852647635	3.3243875417833	0.16676809905715886	0.4891000666814838	-1.6344009648564384	-0.9586521340686787	1.0323766140621746	0.19474081291640416	0.5410666893366352	-0.7493729986570558	0.3680434189426131	2.1936004266539664	-0.44447948854729635	-0.5492687325190742	1.2274212432300282	1.1016359079691043	0.6520527643365238	-1.0375733410515533	1.4962218889453518	-3.101891222633564	-0.21518437291952322	0.3029597022566826	0.8134283086340277	0.671575868577863	1.5345833141335596	0.5333367746464154	-0.14399395148903849	1.5551523667792235	-0.22297302960763984	-1.057664353161949	1.217844762679956	1.0434674507162571	-0.6465991150081208	-1.3289645824081562	-1.1383284278305466	-0.011724602226133706	-1.6430552623831916	3.0788236525619452	-0.5561075687169248
0.8504226618888195	-0.040818132167569875	0.3043053465009166	1.585802217589047	1.8120382379549298	1.3458404614643904	0.2680997349415224	0.8292253393153759	3.3850365016747035	0.16760226221775062	0.48066943155866027	-1.63225329089899	-0.9738447858589543	1.0439608418377326	0.1244078150032795	0.5559696892311903	-0.7947033574574149	0.3726352779756673	2.1480524035351545	-0.4208199150849081	-0.5531148420702133	1.2102558977618467	1.2670749772231802	0.6169757326525802	-1.0364281216093705	1.517807218704528	-3.1017900656184247	-0.21489874201798398	0.23900633226535234	0.8740138783162857	0.6656718650600106	1.5034466708148753	0.5215953206985869	-0.16144482563986137	1.4924236473774273	-0.2756272640637925	-1.0790190528038777	1.1707575970593775	1.1015386489481127	-0.6747224661467363	-1.340958988939882	-1.1686093565518512	-0.046807120993588316	-1.681258210086526	3.109955226977472	-0.5508577312141776
0.8239384230292689	-0.04113181195895933	0.29895104618236246	1.529283455342804	1.8254329992554008	1.3789194768492323	0.23509714950929378	0.8451779191758998	3.455620757904815	0.19005305159457656	0.4639949499906387	-1.6333354816307313	-0.9952889279405138	1.048260151766207	0.06413003931374393	0.5601976513852682	-0.8396841250880287	0.40077303182344004	2.1040961709130386	-0.3935315265516359	-0.5608551293110354	1.1864517686144367	1.428615941808949	0.5840170850903659	-1.0270766089135113	1.557429917160441	-3.101539280518392	-0.2152786016705465	0.17982856232247063	0.9137833667934248	0.6703455250672532	1.474403627892783	0.517789811223986	-0.19492197901936265	1.4342412793508905	-0.32878581337542845	-1.0701283311093086	1.1307318058633506	1.1436924566568887	-0.7065198336965773	-1.3489183728812628	-1.2084626110022394	-0.10587614892847434	-1.722831435021476	3.1434037363224014	-0.5426559084063713
0.8000572395988736	-0.0432669585489041	0.2905859605365339	1.4299484331010544	1.8324376372944258	1.3777254844973594	0.20741571638468415	0.8449833040986711	3.5305170478498424	0.2219490094024549	0.46139581633082366	-1.63487560991422	-1.0143955569041778	1.0633254309253295	0.02717979821857433	0.5547323322169724	-0.8855973559267621	0.4736263916712929	2.053439558491534	-0.3790162662680998	-0.5647565501448824	1.1559399604823306	1.5976945542786944	0.5533396676651267	-1.014754700885666	1.6072720763730683	-3.1018448590016248	-0.2149929707690072	0.12825492812445513	0.950692844113442	0.6695310851950738	1.442949880059214	0.512463163289132	-0.24076795857829675	1.3945369474296154	-0.3863085679588436	-1.0389596787754152	1.091000753880024	1.171126653956564	-0.7369670079794864	-1.3542596266399163	-1.2568222867167083	-0.15777633338670244	-1.7605054942264609	3.196817664194453	-0.536873539463649
0.7712520234221861	-0.04922428433103922	0.27969082544111823	1.363283740291277	1.8193054980188326	1.356253723044992	0.18497009884080912	0.8411180324259337	3.5993946911410353	0.2681087503475946	0.4711606562938286	-1.6371417552780905	-1.0500559090739268	1.0760541848934504	-0.0022569397309197977	0.5396347006758344	-0.9267803587461951	0.5447017506070676	1.9975655356348407	-0.38063055839726123	-0.5681924343492728	1.1219441327748698	1.7943676680760958	0.5296313667306403	-1.0080432178373755	1.6617314371792276	-3.101364363179713	-0.21481334721236914	0.0690940582376212	0.9839896406734499	0.6677870321354574	1.4114241841424355	0.5070695517802397	-0.26921601060372324	1.3731960673408636	-0.4310262414654205	-1.0014140461846135	1.0619060774710993	1.1894275262526708	-0.7590579134425395	-1.369820076056358	-1.313450140074192	-0.19580512639071534	-1.7949747850131252	3.268889610777891	-0.5357770278766136
0.7402534622299968	-0.05316898254992417	0.2755738262255595	1.3771927585285322	1.8177764772969174	1.3053994982870663	0.15548493033619634	0.8341821673124767	3.657661166180895	0.3245689821450374	0.50264121949791	-1.6455881590103192	-1.0816496156608406	1.0906274731553176	-0.025833199692195958	0.5156293492774453	-0.964029009115424	0.6143515648376259	1.9506989005864217	-0.3962320400927589	-0.5697016422060115	1.0757842781112852	1.9373879384367956	0.512736958851098	-1.0026486929057818	1.7100121193778866	-3.101389652433498	-0.21445704474756244	0.02361511793641508	1.004885055521389	0.6795219132567129	1.3850192376046786	0.505526345778542	-0.2779422749700303	1.3778499516490004	-0.47870130760960017	-0.9678669776107395	1.0438321742811119	1.1996952194818309	-0.7705004492181483	-1.3819389678422973	-1.3722435072838155	-0.22452352327428365	-1.8213988680652804	3.355831227219473	-0.551513960902021
0.7145993696012523	-0.06163842325924772	0.27354702257941793	1.3845074215349413	1.8267990489974513	1.2339006633441056	0.12615928576324667	0.8239099150185663	3.7055277738409664	0.3928531715622252	0.5329394719513073	-1.663119648864527	-1.1143985427994691	1.0983957504804065	-0.04714369864687481	0.48391298906966834	-0.995199390222858	0.6644681898949631	1.9084192638952913	-0.4166989581589123	-0.5760966800352642	1.0233389284860466	2.043668326262716	0.49459036905858084	-1.0105032235254299	1.7519387417993744	-3.100970272308233	-0.215213819404218	-0.016845395195234824	1.0159190985660318	0.6765859077915725	1.3684791726980425	0.50158462630675	-0.2820249555395909	1.4009871605672943	-0.5272096223284364	-0.934089041373763	1.0364698773037333	1.1959186892401088	-0.7845457645223716	-1.3944982236230132	-1.4199610613128795	-0.26531762211930277	-1.832119955719761	3.4349359856451684	-0.5672299281227048
0.7013127397469568	-0.08060901378089096	0.27069976524221234	1.3722147239825038	1.8314162140830443	1.1453120590819141	0.10395345155708322	0.8122618422481359	3.742462210450749	0.46753722351101706	0.5586403624188641	-1.6845675300194987	-1.1479155458895	1.0882529697196153	-0.05841803827104891	0.44612865507706856	-1.0257998739243726	0.7038398648149538	1.8723521881337475	-0.43639883679723435	-0.5821321945269167	0.9598197800583055	2.1171740369451686	0.4702625603043935	-1.0176115154174579	1.7922477652325988	-3.100995561562018	-0.21477212213379646	-0.04301290829363462	1.0151337621690415	0.6722367440296988	1.3641276460358003	0.48948476504787636	-0.27652429837505016	1.438071038312795	-0.5642556883617511	-0.9004800619213755	1.0186742244194418	1.1816057201470145	-0.7911783823631661	-1.4070866480751774	-1.4424464951593952	-0.30980130109423326	-1.8378230750516136	3.495674934402649	-0.5873770181716859
0.7160279933472904	-0.11369814780492002	0.29914742873318906	1.3524849527380993	1.843089918793607	1.0457885753682268	0.08196858372593953	0.797935109178627	3.770144079004911	0.5493088139628276	0.5810303722599397	-1.713012818474305	-1.1836276011688436	1.0718990196664528	-0.06400437370157773	0.39665782410432116	-1.0586402517155682	0.7410769458060652	1.8359098670877394	-0.4535644773259566	-0.5886971170102002	0.885048826585329	2.178525570001054	0.4555211846349308	-1.0212798052412873	1.8287258793163155	-3.1005066359888445	-0.21507247627768308	-0.05210691740060765	0.98613364903739	0.6622678537423945	1.3751001728491656	0.4772768489308957	-0.27669802946311656	1.49613088930925	-0.5941863986803143	-0.8723151656429524	0.9923002176662115	1.1781875174015748	-0.8019016210603184	-1.4122187444883283	-1.4555249592047592	-0.34750438297359565	-1.837544761348811	3.547332780186223	-0.6096123023711206
0.7401140319845124	-0.15732675013601652	0.31877724259368806	1.3134850748644469	1.8443210244122028	0.9374649258018467	0.04573529561531538	0.7731915140008778	3.7916321518052256	0.6153663981045234	0.6179088203539704	-1.739052985492322	-1.215706458965816	1.070238334602734	-0.05562850158303878	0.3481335751557165	-1.1005188014317988	0.7773170556017116	1.7861613482546375	-0.46351844323418634	-0.5967251546146326	0.812590992938032	2.2439604057207334	0.4430610391024431	-1.0224127978551203	1.8746774995817468	-3.10000928066441	-0.21561723624453633	-0.05733170314927347	0.9333094429661359	0.6476691789965173	1.3917477157566451	0.474777890099744	-0.2675167551042546	1.5513578645166235	-0.6174021943335546	-0.844933461948977	0.9593667175953696	1.1684462434998193	-0.8118699583055082	-1.407918231691746	-1.4485611625049015	-0.3698162747432102	-1.8293127783054441	3.5942389298839084	-0.6305518998386475
0.7315948439854272	-0.19437878323222663	0.3300898044005954	1.2746925457030664	1.8534100301427459	0.8417967911300653	0.010961651479408169	0.742233300789864	3.8061078197721527	0.6678218329134078	0.6428384377927607	-1.771204302558284	-1.2419028490949207	1.084988566959228	-0.03803526677980869	0.30152805031500896	-1.149553286540197	0.814569856470594	1.740572798645103	-0.4644667980823221	-0.6063321976468397	0.7447541116279527	2.3049164918490557	0.44865116167685926	-1.0200378973275512	1.9229412282673377	-3.099990313724071	-0.2156378487838227	-0.04695862664247379	0.8799145680019927	0.6146747663969816	1.4168869089786855	0.47180333770298055	-0.26055841138174723	1.5977671392280495	-0.6316140880445693	-0.8156039221894575	0.9278996996912143	1.1576621963223643	-0.8363320484938113	-1.4119482776367256	-1.4224204202647512	-0.37783566168212784	-1.8268356938874746	3.637829920856327	-0.657552711451718
0.7049247338832427	-0.22386710119348008	0.33434525621098476	1.244439619129428	1.866834894363064	0.7549388727516491	-0.03475927958409908	0.7087212151880875	3.810460991709847	0.7249689268645476	0.6677521474046104	-1.8105155453918642	-1.2679385823512932	1.1003119255539286	-0.017201340152238658	0.2636718042280895	-1.1885949181534259	0.846777403937032	1.7089839001083529	-0.45311327766252657	-0.6177131525316009	0.6641777352951224	2.3736401576721775	0.46102676587377245	-1.0170629169349343	1.9473794250531582	-3.100055644296349	-0.2167214794205902	-0.03683727202312266	0.8267583606355766	0.5749893326253328	1.4403766257745605	0.4742086997204197	-0.2603846802936808	1.6160318723025218	-0.6447368122094882	-0.8031840407646005	0.8951970443184314	1.1507382220332365	-0.8670391014281968	-1.4204442407166173	-1.3751677813936751	-0.3841407669173542	-1.829419110783259	3.6848718063676147	-0.6856353585885177
0.6947601617334089	-0.2504325762430587	0.349008238401463	1.2167531533237486	1.872913608108845	0.6726820461130258	-0.08034641638234054	0.6935795314826831	3.8005099049421935	0.7702082399710246	0.7199770300949744	-1.843819680374165	-1.3009673793837317	1.1280938746942222	-2.930451049131741e-05	0.2333327169571744	-1.227792468096583	0.8421342484607258	1.6799826930532664	-0.43694779638774117	-0.6229861614830686	0.5984794123332631	2.4308681276304664	0.4742658004323719	-1.0309830001315148	1.9551692720060334	-3.10024742113755	-0.21648885219150146	-0.02071372907690789	0.7837261927638102	0.5395598270746346	1.4436480429407246	0.47854687398850587	-0.2643838044827904	1.6347540610504638	-0.6675905549590158	-0.8251899629634876	0.8634394094283271	1.1428741413353218	-0.8999536255199369	-1.437895538891671	-1.3102216564412406	-0.3922463597468619	-1.827764947280554	3.7221991551081866	-0.7041859026078093
0.6930859262472485	-0.27150282687122773	0.3831058982232386	1.1944344377160783	1.8773034442480028	0.5901176759898292	-0.11400039120219327	0.6787540972777757	3.784884444425477	0.7966019761898676	0.771329034926435	-1.87064965676833	-1.3331332744468842	1.1565016017301477	0.010247410375601661	0.19864685624591405	-1.2645589648955609	0.7906690233630501	1.648805063348289	-0.41116842006216336	-0.6261474646768743	0.5291364315791605	2.432610957075925	0.4914256126686764	-1.05557662988321	1.9503223210802332	-3.0998807269576703	-0.21688932438335035	-0.010603048177165878	0.7390053516377338	0.531367896508449	1.4273327047631246	0.4991267587596672	-0.25967403741439965	1.6575104976162742	-0.6865881708359451	-0.8571005872194896	0.8220161833636936	1.1336311036994648	-0.9338668467426601	-1.4573042484571006	-1.230549032812696	-0.3963800841405371	-1.8241468691441174	3.7226082477686253	-0.7030453628308548
0.713928602866438	-0.28528945519220433	0.4286082566193623	1.1854884649613138	1.881840680891242	0.5004586997960345	-0.1541686029605062	0.6607526531319826	3.770312371734461	0.8014026869062884	0.8334593622437307	-1.8882525332392277	-1.3436548202657599	1.185128566815026	0.016621678720283688	0.15798869610140404	-1.2991274905435677	0.7366770347542126	1.6121150804145343	-0.378364533420923	-0.6218114551931812	0.4639518112414677	2.372316931414564	0.5096186308995828	-1.090130531635147	1.936019986693584	-3.0996425864845296	-0.21712195161243902	0.0022587839518276734	0.6892744909671895	0.5401402640205761	1.3969430779626983	0.5131327990295136	-0.25953753441663313	1.6697595563719898	-0.7031191601734434	-0.8983766897520041	0.7856694795429808	1.112177754666398	-0.9740350132460932	-1.4749327013831528	-1.1443590360499436	-0.4034895111267421	-1.8151798050584642	3.697658308530893	-0.6829318180694314
0.7717749940967866	-0.29203456363787855	0.47225076550252504	1.1701946237983232	1.8620300531426968	0.41589529702311145	-0.18704254006074844	0.6447577264722469	3.7555485284392796	0.7972432645513764	0.8757213268678935	-1.893171374902026	-1.351206137087667	1.2071663064443785	0.024876819182621836	0.11240612080239398	-1.3264084252708197	0.6732167155554163	1.5616656033900531	-0.34807399601597533	-0.6120213581539176	0.4071159400425559	2.331958083219169	0.5257819641149365	-1.138464471135267	1.928158818065042	-3.0998765120820395	-0.21743702899867304	0.006987241738669293	0.6422769742929617	0.5449025891990885	1.3673937337143194	0.5217170726513835	-0.26268041252884405	1.6768999193985459	-0.7011854514215978	-0.9305443040675909	0.7422469735040871	1.0719806566564247	-1.0285004985945752	-1.48828490265878	-1.0514473454722075	-0.41251953818187237	-1.8075580779747313	3.6492223031007347	-0.6524391516796733
0.7959082245094035	-0.29603132596747306	0.519360564317627	1.1475519778730878	1.8023870342454402	0.3305973075414476	-0.21894861287668008	0.626160724150305	3.7406683346150276	0.7807789183055878	0.9173177285390889	-1.8874277899868268	-1.3543798499966448	1.2167575395150885	0.03170224266363351	0.06473731311491393	-1.3263058055536736	0.6105548006749799	1.5089624031870812	-0.32342011218417616	-0.5959830615716374	0.35825161618498735	2.297899545575581	0.5388928007466401	-1.193698042048871	1.9285464104500143	-3.100449735167829	-0.2168510439532471	0.012659434234284173	0.5921867788872919	0.5596849928050196	1.3280194789921582	0.5246436852167333	-0.2702683246228683	1.679264762504366	-0.6929967330442804	-0.9597143134730567	0.6905624944993976	1.034316008030293	-1.0819904684758213	-1.4915289842363748	-0.9641577838391147	-0.41190082299124586	-1.8102469027180887	3.5829606034273196	-0.6293683801620098
0.8014328798516278	-0.28439478136936447	0.5669192706374504	1.123900068336312	1.7624351656458852	0.24153713660291035	-0.24349375404546128	0.6102860804202455	3.727968466598056	0.7630059531698173	0.9677604214563951	-1.8811184281627527	-1.3650434869078398	1.2208686845039105	0.03391444601823189	0.016477544342765965	-1.31833965169706	0.5654486798165931	1.4576843845745038	-0.30542643671756603	-0.579883527497788	0.3298535801132968	2.2363162913562595	0.5637361730554781	-1.2633204984986668	1.9356674705425454	-3.1005803963123837	-0.2171690659879506	0.021827269901887027	0.5414345808990995	0.5786456283477991	1.2778174818709906	0.5138039566693052	-0.27969861354129205	1.6761771570628123	-0.6759192771618852	-0.9859405604614571	0.6517847074522518	0.9811848978651678	-1.130228737806448	-1.4808746085893987	-0.8955371968560429	-0.4051869994751236	-1.8044069381104393	3.5245753513820914	-0.6055679986399708
0.7930284536699796	-0.26252785487134944	0.5845840747358688	1.104511714650267	1.7273284138973903	0.14731948152895982	-0.26044370353110013	0.5974698666885789	3.714327405908415	0.7408530210776515	1.0236923409796324	-1.8668168029977348	-1.3735716152680966	1.232669560902646	0.05142779822187047	-0.02542001605742459	-1.3010645371424145	0.5580379984906353	1.4123464988149912	-0.3039767489100636	-0.5701026490056423	0.3011630033590742	2.177412592675515	0.5848285433195268	-1.3447015440359689	1.947985074692421	-3.100873330168725	-0.21741641645938672	0.024651358215134273	0.4942443968065948	0.6058896018498259	1.236305214355195	0.48688459990596245	-0.28229878882601933	1.667966753212378	-0.6520862603422326	-1.008265143943429	0.6164520714122977	0.9053368309736232	-1.1814401387003792	-1.4646471504538237	-0.8281306628119249	-0.4072051609415629	-1.7854483196311406	3.468080974629126	-0.598309637044719
0.7672703246272969	-0.24443018003672715	0.6050086710412177	1.099208084335169	1.691452273038859	0.07322079859288091	-0.2756395587397718	0.5872760010229966	3.695365386201767	0.7215427542732391	1.0860176674658777	-1.8461313916635826	-1.3649875676648449	1.2360737926548848	0.06256415881038642	-0.06339406509798447	-1.2803655833428258	0.5677512282290237	1.3681756258901623	-0.3248898533100534	-0.5582298187853734	0.28510398831939665	2.1128429089444176	0.6051025257367443	-1.4216322653730349	1.9636366748777365	-3.1009555202435255	-0.21730746446601606	0.013550689821645989	0.4554989123241736	0.6349672076566695	1.1944838365559818	0.44223663691601534	-0.290099314680201	1.6640638365994174	-0.635092355129925	-1.0247398284284057	0.5881045486020011	0.8490945121258852	-1.2325076801786194	-1.463237239173733	-0.7784210392181169	-0.41436664732922796	-1.7525860362048462	3.4189172744204894	-0.593616441657379
0.7667234363028939	-0.23630178947218422	0.6270228984419299	1.1141455188762626	1.6613067938907673	0.007978664481666512	-0.2781431410457806	0.5797346667803835	3.673346879650167	0.7100557171886014	1.1311610013891247	-1.821778682754989	-1.34438975888798	1.243666852169197	0.06712472904161429	-0.09144314299141725	-1.2438122809949737	0.5789743935953984	1.326199187388879	-0.358490859356687	-0.5417207178324264	0.28081261189694107	1.9970100621918232	0.6198563747180131	-1.5044365298181501	1.9700480258370003	-3.100801677283001	-0.21688343508641136	-0.0034231927867623413	0.41433608507818065	0.6912540521561766	1.1579111158392732	0.38676035962421457	-0.3098939039381294	1.6621793660216153	-0.6368010039686519	-1.0375124820332835	0.5552679208598089	0.8169064362729973	-1.2703492506114733	-1.4606381170114988	-0.7339864505320233	-0.4325915162266002	-1.7081852919902585	3.338920807108214	-0.5745637666149611
0.7675552985982597	-0.2308714077491875	0.6513217012415501	1.1347063504212587	1.6183185787103067	-0.04836149281284445	-0.2717632129659141	0.5725298544421451	3.650189800064081	0.6948853411138773	1.1561060134991479	-1.7981914813955857	-1.3189385888292127	1.2582194250248637	0.07285902883275017	-0.1180145836772204	-1.2049655472941538	0.6015324181965196	1.2810436708376163	-0.40320725266741697	-0.526377104622249	0.2942476290616379	1.8201701327614248	0.6295328928324482	-1.5835378349458924	1.9707062898271643	-3.1006436194468456	-0.21640345738588668	-0.022017701822489178	0.3746499302594661	0.7842720434835797	1.1207628104568912	0.3280599384324172	-0.3234987027155203	1.6762379748691116	-0.6371577879111878	-1.043289845446162	0.5223342146776295	0.7963901740349842	-1.303253903085637	-1.4478042471747086	-0.6845633324738277	-0.4522119129502129	-1.6597938436517605	3.2437831983105894	-0.5586328998958621
0.7511001700423533	-0.23209055408951743	0.6683856152854084	1.154635143120414	1.5695015040188003	-0.09955311086414062	-0.2681450215115756	0.5603799270512686	3.6279764063762854	0.6770578501910243	1.1646654507046197	-1.7721649841552325	-1.2841036594218374	1.273420217466213	0.07612876887512329	-0.14716633973866164	-1.1575513400143107	0.6507538375829084	1.2426463218595507	-0.4495053514649495	-0.5167931079578368	0.30631504236846624	1.6415659016542072	0.6424157450428079	-1.6494983563050145	1.968798142701147	-3.1002453136997348	-0.21631217328333285	-0.05707731283192272	0.3371584506690135	0.8692114494121939	1.087597408841297	0.266470191210814	-0.34127883864277375	1.6860419815280903	-0.6351149363921108	-1.038537806066473	0.5039566064317584	0.7805935680612134	-1.3322376377921148	-1.4188220616876708	-0.6437397180180098	-0.4676641988859448	-1.6113311987846384	3.146441767761565	-0.5579861048201442
0.7181232009207781	-0.23852129200933167	0.6787631909128228	1.179281327205192	1.5258429279542847	-0.13906883047317004	-0.2732788618478224	0.5536400285086321	3.6052448372965182	0.6615855477430517	1.1836814617671596	-1.747664185988612	-1.2517328750688748	1.283100354155199	0.06109903931333175	-0.16162051436627814	-1.0836440628743604	0.7017772513790254	1.2126372059703938	-0.4901943700020987	-0.5148664316101851	0.33660471921801227	1.4887113493302224	0.6486537868693723	-1.7057036302697965	1.9671565749530284	-3.100542462431707	-0.21600592984250727	-0.0967212864134748	0.3058629952497234	0.9218877018857652	1.0593076001730486	0.199687723202433	-0.3620959594476072	1.677383817596494	-0.6256533875362527	-1.0387653185593848	0.5204218106321477	0.7735709530568167	-1.3600201408317174	-1.3850313308563171	-0.6220538743216794	-0.4919847518809948	-1.561977210364354	3.059799901241687	-0.5795546764293739
0.660183820442095	-0.25517774937137694	0.6874472719991974	1.2001594272617366	1.4784840802214656	-0.17098521088103683	-0.2816344852447804	0.5513379844238202	3.586206358670765	0.643605872906998	1.2008521649045871	-1.720994449765954	-1.2260128340467649	1.2990650272001818	0.04012622589329003	-0.15639969631866918	-0.9909802879451146	0.7462686422803744	1.1883806002920705	-0.5295247762193637	-0.5226659809396226	0.37596882106105023	1.3751912408304565	0.6463593904588241	-1.737288343284651	1.9676108121824758	-3.1008965119846943	-0.21600298519403785	-0.14696248461361808	0.2871175887891308	0.9606873980186468	1.0389773813027898	0.1461328439157047	-0.3983062337587514	1.654430824932064	-0.6274546195499415	-1.0429873209339933	0.5553885990479459	0.764798975163264	-1.366428928062747	-1.355775706354472	-0.6193406326557401	-0.5278276098021881	-1.5144373464786183	2.9713642482406657	-0.6117319452286596
0.5709466400136065	-0.2742130099078153	0.6989618603897869	1.2288951275150568	1.437703654703898	-0.18549613762815453	-0.28941762356439926	0.552874182139908	3.568870129839091	0.6181887179493357	1.192053597139298	-1.7045011035821254	-1.1981327273458406	1.3120345977653805	0.007930814987446095	-0.13167788159796032	-0.8884621563637631	0.7892136936262678	1.1811241069811054	-0.5556291834135978	-0.5470365271812275	0.40769371530080784	1.2599157774169387	0.638734039174719	-1.744143893764349	1.9634724011821454	-3.1008353962880473	-0.21640640203435618	-0.19929751081041772	0.2708935254978234	1.0060272931250898	1.0143125124811654	0.09334195813277546	-0.4354110577152583	1.6182407045139215	-0.6384629848655281	-1.0448776397962731	0.6061496992603997	0.7545061184863314	-1.3453890725789468	-1.3287701476385272	-0.6167180226213853	-0.5616011265074267	-1.4728705939553617	2.880752109172927	-0.6551154366526192
0.5161839095431936	-0.28684196725633127	0.704025931628801	1.2550069089235232	1.4137442747209374	-0.19015954210011593	-0.2853123695251606	0.552671458101128	3.5506485981424625	0.5851371389823936	1.1658688008393219	-1.6917616302312772	-1.1792119780880579	1.3182500827673767	-0.02883152044732054	-0.1034456623599721	-0.7927194717194548	0.8419762223210299	1.1753093060530508	-0.5787322772910887	-0.5748752225421356	0.4350739193671925	1.1672425215396711	0.6227384027069802	-1.739595594057997	1.9521895459333276	-3.1005171731779217	-0.21709544977621373	-0.2529418466126031	0.25688080416646286	1.060542662347062	0.9964285284400175	0.043887075856474875	-0.4721846343971854	1.5821149275720092	-0.6470032182242048	-1.050646295743658	0.660387897737366	0.7445464258579089	-1.3245843612441566	-1.3016839949156902	-0.5978148211350787	-0.5974738126263845	-1.425351071934947	2.795609934871389	-0.695726200401905
0.4784377825018485	-0.30659075650073614	0.7023772012199013	1.2818431617363129	1.3740501597774986	-0.18032337682291935	-0.2850483831479245	0.5505077168605503	3.533210354829049	0.5287892140299866	1.1306693982210887	-1.678480681798512	-1.1623217778497188	1.3170244212338627	-0.0695661996981408	-0.06585233314311106	-0.6885827328630831	0.8948785751917535	1.1695980728235083	-0.6094848765735862	-0.6066541883283165	0.4414546180277045	1.120410690265277	0.587730667199737	-1.7228247293041392	1.936354964727655	-3.1005993632527225	-0.21643290387058145	-0.3172750231266915	0.24036407306676938	1.1030562408600386	0.9841618243768284	0.004424224156255615	-0.507481662288727	1.5421214907164407	-0.6644043388645968	-1.055761492353957	0.7071391018777341	0.7489137938533335	-1.314151503387621	-1.2811355644414746	-0.5798072062752321	-0.6394246537788112	-1.3787358382910808	2.718828709643813	-0.7401705615448704
0.43468510773907865	-0.3317022354900345	0.6941944550759951	1.2936070784361697	1.3381262694598985	-0.14368027416685542	-0.2907770076057215	0.5422865813412285	3.5149426984583956	0.4569740322994565	1.096540951564955	-1.681077180122599	-1.1493371225179672	1.305879532698135	-0.12542710306003194	-0.02385628443983056	-0.5787573614693996	0.9092084848228341	1.164833958691953	-0.643501153421562	-0.6322323642423731	0.4515102964259481	1.0787724549512965	0.5468500807171399	-1.7029204984667428	1.9131824353829585	-3.100544569869522	-0.2164476271129288	-0.3768254837792585	0.21687198142232944	1.1179611303726724	0.9603834270001759	-0.03387589639475549	-0.542581381301679	1.4773346614927694	-0.6981934341819769	-1.058944110934578	0.7613051613865569	0.7809945727649186	-1.2923429927374825	-1.2680599471440455	-0.569475656857164	-0.6699601716752535	-1.3536117853589946	2.664163938545025	-0.7781700343158529
0.4043479821806595	-0.35097899406570116	0.6808420305557231	1.2984701968284087	1.3135689302672435	-0.08820907797287421	-0.29791167256657447	0.5300397969096017	3.4987708059926454	0.3890176486589383	1.0774782433330086	-1.6899291205921956	-1.1565616520177158	1.2877112583186017	-0.193335573299871	0.010112339112442796	-0.45712276758705733	0.9191848156733868	1.1685421325930265	-0.6787749404426167	-0.6676805093217935	0.45068515497673795	1.054328108899544	0.4997071987461337	-1.694277337418552	1.8755128985532785	-3.1005740739989376	-0.21612077113281689	-0.43060590950646016	0.19126454819244743	1.1329729665351882	0.9229260113343768	-0.0692889737650756	-0.56627962537937	1.4047622716452774	-0.7335496690950528	-1.0658374678607923	0.8069433643041408	0.8024096733573712	-1.2800700209978946	-1.2525067553354283	-0.5502514778544658	-0.6925244675751736	-1.3419669920928863	2.6014332552448973	-0.8183950272582277
0.3780790021693295	-0.3615379065481116	0.6558674996465331	1.2899372560466837	1.2712282392730223	0.0024415752020594318	-0.31196530211831663	0.510824261020449	3.485443683962697	0.3167348472678463	1.093230070938474	-1.6998518603121469	-1.1785235648677475	1.2580795960330122	-0.2660435353642619	0.03559751634741913	-0.34209163317782765	0.9317780924917862	1.179352949238435	-0.7184245286440119	-0.7025694836717451	0.4321035944049224	1.0700466769320174	0.44925195952885116	-1.6924988165316617	1.8390529071904278	-3.1008838673578016	-0.2162061659384317	-0.4787710692426289	0.17205980660662018	1.1229876229171327	0.8766580643432503	-0.0954040066902554	-0.5636877230035983	1.323010800133972	-0.7603506164746616	-1.071744005326002	0.8511212683951648	0.812086528832829	-1.2652104636191992	-1.2280645145831153	-0.5356192634701549	-0.6975474417160467	-1.335748853716312	2.5541283815947557	-0.8579082311302418
0.365033479385687	-0.3727670041504682	0.6242523089187727	1.2754661479267637	1.2646462877499267	0.11204705797178864	-0.3203283871185299	0.4871366328358112	3.472974854853453	0.24043487885888754	1.0852402365686182	-1.707691477802508	-1.2083290391548627	1.219247703968742	-0.33446071252240905	0.05584686779336319	-0.23634400341276401	0.9283056542284118	1.1984184116514833	-0.7618483184745075	-0.7403046185975989	0.40539857234320653	1.1398314288548899	0.39546357421228256	-1.6875887796734168	1.7987409607377085	-3.1008459334771246	-0.2157497454256628	-0.5184319428802289	0.15921842317807144	1.074795817147166	0.8323460393178834	-0.12316801762612499	-0.5563951537592869	1.241525516702412	-0.7864974599596211	-1.0664180720737428	0.8847330808778923	0.8189128689445988	-1.2352007461870893	-1.2127492340710013	-0.5302076190704	-0.6904688025479097	-1.3371210049952467	2.52241710214197	-0.8856438941988687
0.36165572806181456	-0.37991610591954206	0.5800847891201258	1.2696320713075808	1.2792420517491458	0.24677894393556463	-0.32575666060391606	0.45854353341056325	3.460247145817026	0.16639618436019257	1.0705526939010515	-1.7159297971414051	-1.2410944979744558	1.1752171080901372	-0.4026744613786418	0.08196268282939514	-0.1398066125868342	0.8922872774455326	1.2161322405498918	-0.8086878568681561	-0.7771472664689048	0.36752866547629376	1.2500233414937183	0.3451212877630216	-1.6804851532816802	1.7661229861984449	-3.1013369664881134	-0.2157644686680102	-0.5441315912690954	0.15218906242266605	1.0195007428623781	0.7868455385476546	-0.14628643061309682	-0.5407014454706214	1.1663079929896323	-0.8089605468733341	-1.0561446208357006	0.8959709923909415	0.8322374178091827	-1.1860744749427965	-1.2086521416537361	-0.5310568625703826	-0.6825447378924645	-1.3413179016630938	2.4968299586681617	-0.9072963290269922
0.3752814951747413	-0.3871377348080123	0.5282305186332399	1.2626888039866064	1.288490291545365	0.4087602881810106	-0.33190973879171337	0.43196460993505986	3.4474334204966057	0.10170874372793315	1.0662072913677219	-1.725662678838244	-1.287361458303615	1.1307221418558773	-0.45962449136541894	0.09884467229350015	-0.07360536025305656	0.851784598688031	1.2321979921589346	-0.8655991744154857	-0.8020915355750718	0.3129819289234598	1.3582245993501316	0.298134322189591	-1.6660167933612169	1.7377737893289673	-3.1009365533031867	-0.21561723624453638	-0.5482783313372398	0.14773237837013525	0.9765657762673872	0.754903254346616	-0.1706261678765603	-0.5317137571813192	1.0956659074290382	-0.832068705176822	-1.0431349484223715	0.8732781341264003	0.8525745162990542	-1.131495521450712	-1.2082087363756804	-0.509860247051596	-0.6611659809058902	-1.3516968761280823	2.4801542484012558	-0.9244170051641459
0.39407647775794274	-0.39428338290473397	0.47785057380216145	1.2346509279135425	1.3186366011188322	0.5561099998868643	-0.3319862416664679	0.40530279485258863	3.4315438858326566	0.04566453554775323	1.0271427999586247	-1.7446849338899308	-1.3308479156388249	1.0923373573087622	-0.5084878605544512	0.11122324501615495	-0.036579291254816494	0.8021395699638182	1.2445172948478882	-0.9317391961898276	-0.8227391057163274	0.2533499177188815	1.3988625865532176	0.2546059287952742	-1.6546891195333704	1.7045928412350606	-3.101088288825896	-0.21611782648434744	-0.5384629566800168	0.15108639145439584	0.9325640853953668	0.7154534985494823	-0.20043028497147902	-0.5176856336526733	1.0322170699439561	-0.8552190151697234	-1.0329920292817374	0.833576968287019	0.9145641666180702	-1.0873659524558248	-1.2094381060211208	-0.44356571975167575	-0.6397616500382298	-1.3642736966779954	2.475430830609867	-0.9425880681179436
0.4199136530244115	-0.4104025351905841	0.4321919203847604	1.229585457163544	1.391225224991799	0.6703313485441745	-0.3305625334591523	0.37374046400601085	3.4140435196474703	0.00256930660019846	0.9925776577951856	-1.759979136799781	-1.3799240782559574	1.0703453642014353	-0.5557790857181123	0.11282719738076352	-0.028172827216493834	0.7541302358897582	1.251655961139532	-1.0106264440110049	-0.821849515919445	0.20774106527740033	1.445316864426183	0.2140371751078288	-1.647872501849206	1.6701602561936035	-3.100911264049402	-0.2156084022991279	-0.5182504896468736	0.17082113510780159	0.8715103453476944	0.6776843078564435	-0.23063922730944664	-0.509952945651927	0.9746843066020968	-0.883959692971094	-1.0209367430175718	0.7801044734290608	0.9677707671265132	-1.0537914719081374	-1.226146017794695	-0.364172981212104	-0.6205169446634039	-1.3726591683415126	2.4726548446997407	-0.9521757306179687
0.4318315068841918	-0.43421905973142144	0.3910705893922094	1.228087383535524	1.4853636458186823	0.751631272726385	-0.34680352771688094	0.3421628162320586	3.3971668754056297	-0.0183425534725503	0.9624210363171306	-1.7685219884077505	-1.4323350544583158	1.0513415684384924	-0.6010435622441815	0.1090306296272838	-0.0410537495729006	0.7088007272946283	1.2479155161439945	-1.0864848052026739	-0.8156829663651874	0.17472619456465605	1.452793674321304	0.1841296382057303	-1.6376133884673774	1.634765997738452	-3.100483454172875	-0.21605009956954943	-0.5051102513314089	0.19604323350112968	0.7970663362904198	0.634476375021558	-0.26649669930747455	-0.4836661083620465	0.9178743055959707	-0.9124534823058996	-1.0046939647007564	0.7352979297585014	1.0258268672897053	-1.02311081723199	-1.2602856667622333	-0.278066196614874	-0.5978736640156769	-1.3888614640697972	2.47452686779567	-0.950355898767975
0.43746298724526406	-0.46290094519843406	0.35843311121369925	1.1901317437549994	1.5672922611115006	0.8700268709081346	-0.36260420161699763	0.3057907899907476	3.381697449259149	-0.01945422847486098	0.9197203235628312	-1.7738600365855812	-1.4878712950191735	1.0395674494394325	-0.6482607035587761	0.09753423070516384	-0.07054347427401667	0.6496377262611802	1.2362303779857848	-1.1496126514461529	-0.8053647782695956	0.16498605666545613	1.459425909782897	0.16875420251945955	-1.6307997470506401	1.5915976766356954	-3.100392834346813	-0.21591170109148403	-0.4910894311481913	0.22022332782952053	0.7249523016822869	0.579694571517349	-0.2882096381893499	-0.452019915192586	0.8659358990161843	-0.9376210517207342	-0.993720960478013	0.7059394308375093	1.0618891075616734	-0.989638934956866	-1.3024522991040344	-0.19541882367812427	-0.5742801993308524	-1.4001308574577063	2.4725992307205567	-0.944014791129373
0.43451457382344794	-0.49291335793913527	0.3391476495630566	1.1479708389263918	1.6466261188969433	0.9918036383408696	-0.3806822082899365	0.27080881995845724	3.3725811775375845	0.008599533124445627	0.874335806456936	-1.7586470929096236	-1.5473715146162037	1.0371748200233049	-0.6883998126418006	0.0835797669677493	-0.1124979944010028	0.5902298260793026	1.2176504829708332	-1.1904771365190805	-0.7889307426288948	0.16247381338481026	1.5119201474024173	0.16021552762644395	-1.6211459421117715	1.550405901315128	-3.1009955615620184	-0.2153934429608561	-0.481423488565496	0.23458071717212392	0.6714926878501768	0.524750218639964	-0.29335746294353393	-0.4167646654912698	0.8354767550699179	-0.9512081971779415	-0.9915205280281333	0.688821884253766	1.0825221281973516	-0.9605631390977096	-1.3489771940646809	-0.10684204175614649	-0.5586499837971957	-1.407093323178986	2.459314087964253	-0.9284864678609642
0.43490412047852384	-0.5284511283925191	0.3311586120887223	1.1205458490068705	1.7443944857812077	1.0770715770049233	-0.39237977228968096	0.23455757219447268	3.365493560397904	0.05345814230260563	0.8223033571569829	-1.7290272667806341	-1.6029184064614417	1.0457587664675283	-0.718354516629101	0.07242471599768802	-0.16404416470420008	0.5273643801498334	1.1858784647352645	-1.2075491948953878	-0.7676844278523285	0.18333915719990682	1.5306913509933633	0.17907656100074176	-1.6073379918015014	1.505170420825852	-3.1007827103426626	-0.21481040256389966	-0.4774679859736818	0.24657543063108198	0.611016642526654	0.4689877894090526	-0.28803690260631964	-0.3853130511404437	0.8273245247733352	-0.9653403037625662	-0.9943964680763496	0.6924432604545652	1.0878457072081373	-0.9205176468531467	-1.3920828917389318	-0.019442215442813927	-0.5453256958684647	-1.38192488799529	2.4497814748881575	-0.9013944549973465
0.43708727636070155	-0.5583944676861763	0.3388541102003167	1.1096571270724662	1.8879391172396818	1.0980297609389342	-0.4054615923415984	0.19833276865510224	3.3586939108176765	0.10526040701130364	0.7781740189122737	-1.6879784433195286	-1.650575433369444	1.0544721842005031	-0.7453991519786891	0.05506372945315805	-0.2205028045073257	0.4626911482767205	1.1391821910459927	-1.2146906829015693	-0.7470012346111387	0.23242643748148475	1.5256847423810505	0.21989200907724032	-1.5803115530108633	1.469677948915685	-3.100675231014077	-0.21547000382106254	-0.4815506837241714	0.25435679432010816	0.5587124181428434	0.41011649238515335	-0.2859572270626116	-0.37434896490166225	0.8498588441335297	-0.9648284618196877	-1.001067904459969	0.7098277212204389	1.0838316340194412	-0.8790943429958483	-1.4394211571765105	0.027716024990831322	-0.5531042221896116	-1.3539742404138078	2.429986668737854	-0.8723400428116157
0.4404781126768425	-0.5773387239561341	0.35059982256391437	1.1106439070887	2.0179058786024733	1.0828083685406895	-0.4153461582814367	0.1656019814987834	3.3528246499324177	0.1636889383406561	0.780554548240582	-1.6393019598650647	-1.6932987705591782	1.0642394982239152	-0.7680584840593375	0.03707499722440923	-0.26616102137144204	0.4038069682332074	1.0787174173791665	-1.2141684610688954	-0.7262321771882216	0.291747458481613	1.5018720378018304	0.27850202236861843	-1.5519398413431402	1.4492384427983576	-3.1006415120090307	-0.21566435062004796	-0.4910458467931208	0.2487141056408829	0.5235955258764161	0.36059400493873894	-0.282585458919849	-0.371695015708724	0.876816997838902	-0.931232812648366	-1.0108713922163397	0.7582412132981687	1.0866791297693965	-0.8518718601488636	-1.4791741856360936	0.06172685741755477	-0.5724730464538484	-1.3112119409878131	2.4109516060997955	-0.8329715029921931
0.42603292473660853	-0.5895172360881131	0.3723353075677896	1.1138307485419703	2.13961354059397	1.0289229308759884	-0.41627354122394883	0.13591574900664777	3.3484371961424073	0.22065048185217173	0.7924341028752746	-1.582372500032319	-1.72885760267468	1.066499203783591	-0.7893191108546804	0.014672503876149984	-0.3136928038000776	0.3528869746855825	1.0150683122283792	-1.2112582232397708	-0.7061718943451447	0.3570384179221874	1.437462501129633	0.34604569876020397	-1.5258393434809958	1.425329312541044	-3.1002010575056116	-0.21601770843638518	-0.5098209195855685	0.23216937443195884	0.5037957704653306	0.3192247453414204	-0.27690040367394964	-0.3717372075443973	0.9104659916547038	-0.8833951614164484	-1.0153884897976955	0.8163347243440564	1.0906640133586765	-0.8366280861040506	-1.5117392101859564	0.1031777021196636	-0.5962127812634209	-1.2703062990874934	2.400048438350245	-0.7865961912341998
0.40037239686576476	-0.5882903189849906	0.39755188638454697	1.114864161200321	2.2849396420883914	0.9351774455048242	-0.4110312932266148	0.10318442125289218	3.34435620133522	0.27130526357898255	0.77393278698762	-1.524906653312676	-1.7433468998596127	1.0680589012420838	-0.8143775561411056	-0.00023651474803857987	-0.3597199743449107	0.28435823594867987	0.9626457954981863	-1.1987942503149775	-0.6895723857836769	0.41864059453069047	1.335557080443492	0.41621777913403335	-1.4996399048368128	1.396729905202836	-3.1001989500677958	-0.21575563472260179	-0.5376784382887463	0.2128052988912244	0.4873058767570077	0.27016237032836826	-0.281341306152208	-0.3736416311859633	0.9612215359728389	-0.828024401119342	-1.010383694263662	0.8642844659122927	1.083855790929303	-0.8014792489285124	-1.5415130278864895	0.12797584061041972	-0.6328786735315095	-1.2434402427797244	2.40318827164961	-0.7377898944185247
0.3762168576138704	-0.5787003342809925	0.40963698553320144	1.109149164363688	2.3947103545254165	0.8455556559415168	-0.4006453418542485	0.07384363052283753	3.3394237699777904	0.3181883257115701	0.774795401732368	-1.4710718033134549	-1.7573104378127873	1.055608942115741	-0.8433397188284808	-0.012738901337435054	-0.4074018743051993	0.2238838661643506	0.9158376987141441	-1.170149756126618	-0.6724074510500528	0.4740611799114842	1.307576973627647	0.4824330478182735	-1.479963961755047	1.3737193111381356	-3.099842793076993	-0.21556423257208576	-0.5625802261368308	0.18067384021062197	0.4924420581731422	0.21999146188513072	-0.2894195482202667	-0.3849440794010265	1.0180994061251252	-0.7670610148875474	-0.998923711053281	0.8974580856913834	1.037415138257975	-0.7730294689075687	-1.5620204010364394	0.1262784950667717	-0.6642224316285027	-1.2357334497137393	2.4098317856375786	-0.690701745299935
0.3474648394385368	-0.5679464619943001	0.4085672675171946	1.0719388141312896	2.430263978928891	0.7659521456403889	-0.3930200121551996	0.04912715531649846	3.3360209325400483	0.3587485124686434	0.7860956035729971	-1.427905455348971	-1.7631971216140556	1.0287298394290079	-0.8665516052048018	-0.01604466904718292	-0.45085901756177976	0.16866655445137746	0.8821234108861894	-1.143709455849608	-0.6654428387024411	0.521183886524395	1.3112845122426262	0.5405288834785351	-1.4668460228499216	1.3489940738379542	-3.099868082330778	-0.21545528057871516	-0.5876145460033955	0.1355569975397135	0.5300452315308466	0.17183243502792672	-0.2939814417016167	-0.3913191830421681	1.0780296250196613	-0.701862136578433	-0.9876508185235181	0.9117838542079768	1.009654822675166	-0.7530805935415328	-1.5634679136370697	0.10638861873989372	-0.6929476258225535	-1.2392498185235703	2.454229650613075	-0.6471966522085794
0.33079960022808913	-0.5606989305631882	0.40515899993470744	1.0288444237345824	2.462703508175715	0.7112144306066744	-0.3780797382994076	0.03193958061172726	3.3335844278000075	0.38352926197110293	0.7863562866725402	-1.3950840913478406	-1.7532261880238245	1.0050357304455615	-0.8825561748086544	-0.020984717265665562	-0.4857606197645863	0.11387036999026452	0.8627922748117408	-1.1282767562504303	-0.6631342511170459	0.552175318137707	1.3558465497269137	0.5884859955257704	-1.4598288690928936	1.3235889422033493	-3.1000577517341643	-0.21503714049604944	-0.6099341831827063	0.1064488839867441	0.5854052050647085	0.13682036594329777	-0.2831866091867824	-0.4126186144391098	1.142728312495072	-0.6482459403531643	-0.9729571702146196	0.906326025989584	0.9786786184670101	-0.7468338561226275	-1.5526470968506456	0.06009457488398614	-0.7179916365643477	-1.2444601099365067	2.545520468748824	-0.607774649587112
0.32158100866684813	-0.5573704538337462	0.40633431598478714	1.0108259039107348	2.5160053989086566	0.618827764814409	-0.36170117609200825	0.023412061495129487	3.3292187897341976	0.39505047939988197	0.7806207453268834	-1.3624665589203233	-1.7375077030345385	0.975506782049048	-0.8923703984913303	-0.026004494110459124	-0.5144264433723038	0.06142306621290672	0.8501937896311457	-1.1206531530483246	-0.6637077764413126	0.570062245797682	1.398734647841359	0.629309066181706	-1.4517692173397505	1.3136641218116818	-3.100099900490472	-0.21476623283685753	-0.6369324674573495	0.08816081264358402	0.6363209511479127	0.13772460234708678	-0.25949748392107613	-0.4389564128481564	1.2026479543798168	-0.6014786409488547	-0.9618135316221922	0.8799695387000457	0.9685870693722588	-0.725715138615268	-1.5302920058685854	0.02845797159699911	-0.7419912605425925	-1.2729868021586737	2.64444925422914	-0.5729043231711015
0.3233966049711225	-0.5581794765822512	0.40561358457511637	0.9881860059804811	2.5492846958160578	0.5136348275174601	-0.3380604155439802	0.02549768640609733	3.321994252954057	0.3876829876019914	0.7677415633734703	-1.3495233299390708	-1.721089931638804	0.9309867846989628	-0.9133610856430305	-0.03133615058170442	-0.5446051520813301	0.01059160039799122	0.8488879360412109	-1.1240112483211506	-0.6720874357715297	0.5758486984152862	1.3910726399507503	0.6627209107395405	-1.4296289972239742	1.299659935413473	-3.099482421210559	-0.21506658698074416	-0.6642198316380732	0.09056548869107521	0.6666471819439785	0.13800972993610083	-0.23027397145105652	-0.47045998106722314	1.2619479597742926	-0.5640645003419111	-0.945833814625306	0.8316682742456131	0.9563898429678904	-0.6934905185833584	-1.5051687941420862	0.0020823404758990908	-0.7650348627935605	-1.3000109702378024	2.7239027782870076	-0.5440186857133944
0.3236932696318989	-0.5616996321272409	0.40129109952993164	0.9549542528464456	2.5613341680088557	0.42174063331813905	-0.30870818364908664	0.03848927895620177	3.311032370965093	0.3575578971477207	0.7659547551990427	-1.3464847661939694	-1.7142698550764852	0.8677555966985127	-0.93510939570888	-0.03085543386424126	-0.5805316309228055	-0.05078790340114182	0.8571238195446274	-1.1439902023068533	-0.6838331817351013	0.556300256319883	1.3996427442926629	0.6764048267525562	-1.397293621300189	1.296369200066551	-3.099613082355114	-0.21531393745218025	-0.6889535084023142	0.09197616086088148	0.6904606359844013	0.14467247774044414	-0.20965908299346608	-0.5070771997698905	1.298281751242099	-0.5247798785172424	-0.9292758899656054	0.7661508389324185	0.9506223807383944	-0.6662205632383661	-1.4804652795080817	-0.022478375100883304	-0.7922572276177774	-1.3551032139391306	2.795583541796522	-0.5113696863078314
0.31897452110857333	-0.5716928330783594	0.39227256398046767	0.9178804696373906	2.527583604701082	0.3463452425265159	-0.28280681461139456	0.05426283096558983	3.29761902488235	0.3143669632365702	0.7636014231232457	-1.347531719276621	-1.7078424706584265	0.7998082012198088	-0.9458229050185125	-0.022917980123066412	-0.618425297921908	-0.11872176886871724	0.870872806767389	-1.1686190194906843	-0.7016822643584074	0.5148533692817261	1.4286839372082583	0.6803969794922625	-1.36605117903946	1.2828362044108577	-3.099712131932438	-0.21475739889144912	-0.7183364795329623	0.091234824635539	0.7087165205266754	0.14879483643394598	-0.1940657016390332	-0.549224940838428	1.321872890163933	-0.4930200859616278	-0.9152364998438376	0.6910067674874923	0.9408841264503713	-0.6515948190040637	-1.4563241258003847	0.01952493445874106	-0.8066860728221643	-1.4173308292169682	2.8466362320777874	-0.4868889644225172
0.327948895232147	-0.5834551776918971	0.3853920575926576	0.8765972577514918	2.4582337435942034	0.2715528781752326	-0.27094543840225416	0.07074325917331023	3.2824132573454983	0.2731194260351693	0.7416568324365075	-1.3587858953410556	-1.709525595492225	0.7245499936362713	-0.9689612658162071	-0.026062258281874695	-0.6563879906020713	-0.195079503152679	0.8967924995464569	-1.1906534386097913	-0.7169609526581685	0.46615024922343784	1.4460907594314814	0.6907331972088849	-1.3307574737327186	1.2505508694900693	-3.0998048591963157	-0.21531688210064975	-0.753235984748259	0.09994619195258017	0.7146040707137767	0.1529838137230119	-0.1785324353112936	-0.5911262319491799	1.3354934345225766	-0.4989694958388514	-0.9130962208023717	0.5885010037597835	0.9149748340857199	-0.6496567653646075	-1.4360055195739534	0.09922369743694898	-0.8154279658843585	-1.4784590591372226	2.8751200155182577	-0.47174746025125536
0.35145265171342005	-0.5906647187271347	0.37776193757425885	0.8595830051846715	2.3575467429259547	0.20337078915854812	-0.275533037920887	0.0831353742158492	3.268827878694771	0.23157891445541418	0.7019544884826618	-1.3715980463431514	-1.7127690595204412	0.6482327109107465	-0.9899199545402301	-0.03933840337308693	-0.6901317401048277	-0.27242767247240096	0.9261381817726815	-1.190634220846349	-0.7375825133271984	0.4254920051447571	1.4651697316719332	0.7057101798791289	-1.2913442121084588	1.2165877213794312	-3.1003591153417664	-0.21566729526851747	-0.7861652992190385	0.11233357361003346	0.7070620467122594	0.16001429617486868	-0.16415048588718745	-0.6417504782626565	1.3473299898964348	-0.5299637836063666	-0.9231910491702768	0.47679937659582805	0.8800932627832456	-0.6668471336618358	-1.4216106419741683	0.17647061224585223	-0.8294190619745887	-1.5315679709697403	2.897710602384837	-0.46410647271980093
0.3774585375769247	-0.6030651293077431	0.36589399300350955	0.8778588372659171	2.2586721456388763	0.13202482141821387	-0.2919918766874458	0.09434808585055299	3.2536511987901875	0.18293239071044964	0.6807986181187541	-1.3814543357550133	-1.7185820719380813	0.5735818962998382	-1.0095213289663747	-0.06609077332489197	-0.7171380676510031	-0.34033696528893465	0.943591590443672	-1.180138815342003	-0.7645804771909493	0.39604102449521805	1.5103830935075009	0.7264027112036165	-1.24765743265707	1.1884074750367362	-3.1003106442720125	-0.21598531730322096	-0.8212880630694928	0.12521562386389332	0.6877302971536495	0.15669047238019423	-0.14669886535319546	-0.6896837954801638	1.345760185359921	-0.5785029593835237	-0.935960507374973	0.38287423396177156	0.8358891373499524	-0.7218046470504156	-1.4076290332999477	0.24839948207300933	-0.8348006926044957	-1.5664135862648456	2.9102284607503623	-0.45613527376395246
0.3926911846420395	-0.6137939624698823	0.3579157967066545	0.9490585545216076	2.17373001008265	0.05719607447169681	-0.3131668775390692	0.10272288619126987	3.2422228758409277	0.13052570358285248	0.6423724924101128	-1.385658779648444	-1.728231395913839	0.4973624938686096	-1.024240787249298	-0.09687884219338566	-0.7289223050227924	-0.403265704410481	0.9644567292410097	-1.175243298993785	-0.7928536953549388	0.3729356219225665	1.5360280951628495	0.7542001795251898	-1.1922674870440484	1.163729006048467	-3.1003064293963813	-0.216108992538939	-0.8441520599488689	0.13463832728924413	0.6405503712248753	0.1519259104254552	-0.12737378664554472	-0.7225988874252256	1.3319527804949658	-0.6381596432434986	-0.9516146929783845	0.3050364934463704	0.791582345049747	-0.7786648315390486	-1.3898109840094828	0.28380745703196214	-0.8397968757458649	-1.5803533117912747	2.917071808019467	-0.45460372172890573
0.40641423116470027	-0.6255692583547409	0.3501545067164647	1.05784334859814	2.1241816420451904	-0.014260448116033076	-0.3292911448769088	0.11480131957113675	3.2306782023625957	0.07426941450545285	0.5955891128448582	-1.3874177003177675	-1.7444183894813396	0.42278918940256727	-1.0388461405007592	-0.1355314365595756	-0.727400828503304	-0.46023445871571944	0.980672578963838	-1.173746820110075	-0.8196664322683841	0.35413241073311275	1.5422174658526244	0.7921003374479051	-1.1335587619307406	1.1472478529306085	-3.1002811401425965	-0.21618555339914539	-0.8631263755073537	0.13500699539411315	0.5599866372021228	0.1484048955879113	-0.10918784964624781	-0.7572495529400707	1.3131882837078588	-0.6991862570094134	-0.9687873327479718	0.23654662347866098	0.734967204559809	-0.8337909388457863	-1.376310796654305	0.3149110002188257	-0.8401486565554249	-1.58609711485377	2.8960544369369283	-0.4586731844257237
0.43872579625321084	-0.6473429356992463	0.3381054896546877	1.1372920471540913	2.0588240509291373	-0.08361764470656727	-0.3347512373830729	0.12662382511449055	3.218821667912592	0.02026617977936881	0.570264365511091	-1.3846115987361647	-1.7687968864423376	0.36217755083032993	-1.0529128308590654	-0.1564813056025773	-0.7136852419157232	-0.5049225962978001	0.9994003206208684	-1.168014913274647	-0.8450252726077985	0.34220711402151743	1.532288348200829	0.8351159391346397	-1.0712335501347687	1.1343813057196637	-3.1003443632770584	-0.21646823965221515	-0.8746575505917432	0.1111129021814345	0.4720326154503353	0.13869989858614423	-0.0896885134561568	-0.7905192217629671	1.2789593171885052	-0.7569205227486357	-0.9943123491665757	0.18060594535351032	0.6774679211689306	-0.8840017570188607	-1.3647610395619763	0.3483670848753992	-0.8336145219411171	-1.581905765967374	2.8278962063123507	-0.47602238783436296
0.5169983966848912	-0.6591674464151238	0.32306132835375534	1.2119592344415087	1.9848570247366653	-0.15893362495635016	-0.32448913147163205	0.13528442130010077	3.20735075235894	-0.013926208864175985	0.5773669536622261	-1.3735980107586183	-1.7918740035604064	0.31530980744421777	-1.0612120883025415	-0.16106273133330037	-0.6852633191241071	-0.5415259180061514	1.0163614074786422	-1.170561684708231	-0.865781753298576	0.3295625823651639	1.522811042083919	0.8810066391926707	-1.0116720037440836	1.1122154642888775	-3.100131512057703	-0.21658602559099424	-0.8762203610378456	0.07745343753996423	0.39357582183765405	0.11254099672800381	-0.09210681161858063	-0.8238195913509972	1.2352753853332832	-0.8149370542651807	-1.0225045661165495	0.13623336910416797	0.6249705272725123	-0.9451020785491655	-1.364427673442559	0.37498013891047294	-0.8297142251862473	-1.5596804288435497	2.7616854075690362	-0.49637599105986974
0.5824519948548234	-0.6492191432045841	0.30599681845892107	1.338733985848592	1.9192689905790197	-0.22386982365349892	-0.31057104580247064	0.13416335736564783	3.1959930708023307	-0.025608562201049713	0.5962962414101542	-1.357235818497156	-1.8099959064896887	0.2845396609595401	-1.0665921813850339	-0.16031382940321678	-0.6492729137673614	-0.564074841625405	1.0222730216900884	-1.1846056920099621	-0.8829778335521056	0.3176171778376704	1.5107275438855816	0.9287884319128542	-0.9687370214008343	1.0971642523077345	-3.100135726933334	-0.21652418797313527	-0.8795532299857944	0.03588574204788277	0.3290988749198226	0.0841064036453963	-0.11244014868532873	-0.8605401951077585	1.1920559604913925	-0.8598970999858855	-1.0536495565121	0.10645172360718047	0.5840448971226249	-1.01734889824484	-1.3576064897683247	0.37888506097154895	-0.8196087836444239	-1.5243817447299282	2.719960784033647	-0.5237898290259919
0.6407965810776904	-0.6329298975553875	0.28198336207112146	1.4644399337528604	1.8463617947715278	-0.2899589084001706	-0.30036568238199113	0.12335469726512557	3.184897801242539	-0.019169636418998517	0.5810195959900766	-1.3443752916707712	-1.819871866127532	0.26953480173516803	-1.078388299625631	-0.1563125466768857	-0.6087560242824435	-0.5714623568157006	1.0288255548473992	-1.1913962469445867	-0.894146827699919	0.310110064966002	1.529044251912722	0.9719682655383682	-0.9412846546094686	1.0821966386841342	-3.1000134955400407	-0.21666847574813963	-0.8905000189215844	0.003606282789918744	0.2802507640676732	0.04123778152391676	-0.13573586295356072	-0.8940442412324014	1.1548116647640585	-0.9040735759087422	-1.0825241767340017	0.08984461175088622	0.5674340019789303	-1.0913604082286017	-1.341702444461436	0.36956164577281503	-0.8092343285442098	-1.4824442154796817	2.6798159745510155	-0.5726537818046564
0.7039630942055415	-0.5906536669756076	0.25266931470968385	1.5604190712136643	1.7824989693306663	-0.34984546419032014	-0.2923671867546272	0.11024453367722813	3.175017979173941	-0.004935150719572612	0.5496657822458126	-1.3396928612183525	-1.8344518471641993	0.2654547298556463	-1.1012908224798974	-0.15608860303533587	-0.5704371457235807	-0.5651007704904477	1.0290837236031105	-1.1929754457665926	-0.8981163340889087	0.2979763519442838	1.5280180581889335	1.0020386484557124	-0.9187329132361054	1.0731908156215417	-3.100099900490472	-0.21716317669101173	-0.9017705773521845	-0.030802451441175917	0.24196477748379822	-0.008112385821971987	-0.15554947137180805	-0.9229701364791003	1.1266468505250047	-0.9509605560026367	-1.1087973162200633	0.07567322062611982	0.5571300733849777	-1.1627248827802328	-1.324461962513673	0.31941404539010454	-0.8080670304134647	-1.4280445198295137	2.657420507916489	-0.6207325651964285
0.7429145420920801	-0.5367996042277067	0.22215744137240812	1.6541348600802717	1.7261268921827828	-0.39515264973237335	-0.28886263466021006	0.09804847530508258	3.1661757545021003	0.005638782885861134	0.5133297397348865	-1.3311359601166726	-1.8430499485454526	0.29837064716589856	-1.1063640937594132	-0.14029576913889447	-0.5488096744042217	-0.5562491555262976	1.027356844804007	-1.199339032130823	-0.8991634951947427	0.28311722395350314	1.5378997579964735	1.0056718470001111	-0.9067067013991335	1.0726950715152723	-3.1001272971820724	-0.2165212433246658	-0.9023860951829773	-0.07011940481960752	0.2144465818025864	-0.06528535278295897	-0.17216556912973296	-0.9562847271976253	1.1149945114050106	-1.0007936381030411	-1.133733907683773	0.06709187814278617	0.5593132541137346	-1.2246292420162788	-1.307832018184159	0.23772001676946436	-0.8085972206311013	-1.3784075945552172	2.6419324860186015	-0.6784136871515318
0.7550349988239524	-0.4810200328016401	0.19349510601592604	1.7051942722957747	1.7095318790929945	-0.4295665646473144	-0.2866012542805542	0.09008227652697319	3.156620051764488	0.023460577084690678	0.48790338757098245	-1.3282845963823597	-1.847375109676261	0.3598228996589029	-1.1099064331728925	-0.11442359540503037	-0.5410033368357842	-0.5477383309649789	1.028390270317421	-1.2237322228237513	-0.8956703243046906	0.24990984693954993	1.5238936004150303	0.9820723410630444	-0.8987706049640487	1.076183987583922	-3.0996425864845296	-0.2161531622659812	-0.9049237720200465	-0.10524174183452106	0.21155536596004626	-0.12818307772274778	-0.19089254136927017	-0.9781828690156795	1.1053703139124826	-1.0409122612111064	-1.1498224759878366	0.0697080493503413	0.5671229817644602	-1.2729125436697821	-1.2918846345905455	0.16117395613931024	-0.8112494512130217	-1.3304941800517662	2.6238758523702583	-0.7289790149835028
0.7510172626733075	-0.42572466623935334	0.1687789592618944	1.7514113842628412	1.6810950001541847	-0.4490741684790881	-0.2786052458542753	0.08635287501000498	3.149651070610701	0.0528448492705841	0.4407649042559565	-1.3224665111788914	-1.8442559106324776	0.4326990944719908	-1.1049776767780926	-0.08636899122347977	-0.5509427326178351	-0.5276364958974485	1.025876126911512	-1.2583935480794461	-0.8942062214820649	0.20341649093100767	1.506321263075067	0.9401925037124286	-0.8940487969106578	1.0774192556223032	-3.1000366773560097	-0.21648001824609317	-0.9071012108203075	-0.14548309881912164	0.2277216774969309	-0.18028503718940111	-0.2055126680510347	-0.9956961209000271	1.1073041438693108	-1.0777731608944972	-1.1720540733245313	0.06871716909505718	0.600564197316427	-1.311943144893855	-1.2766451788001816	0.09589292790341486	-0.8137398258370995	-1.2837994282070992	2.595358134976388	-0.7719756873103151
0.7523256546461243	-0.3811089180081865	0.14182067493957595	1.7790895228109995	1.6686292772421143	-0.4585355427731728	-0.25031324774605856	0.08721927250196393	3.1419684036223403	0.08736626441737494	0.40476138664366007	-1.3126295113421778	-1.8317554449365006	0.5213831294422873	-1.1046743952266886	-0.07143159858816292	-0.5661613957709692	-0.5106925360654788	1.0323821296535491	-1.288424227900455	-0.8957422289722109	0.1485045291483728	1.4880618143315556	0.8920365116380633	-0.8975662623716232	1.0761103274926607	-3.1001926277543497	-0.2162650589078213	-0.921871859806066	-0.17690775474243264	0.25250862027346044	-0.22171114465493433	-0.21031730448827313	-1.0095047666359551	1.1296339743735415	-1.1082157131559391	-1.190342307182431	0.07225867715255463	0.6370723338829267	-1.3606690055825226	-1.2590452724649068	0.06102143741353707	-0.8088575176384023	-1.244274259257891	2.560988695840561	-0.8101858664187682
0.7552584089788321	-0.33936343052713236	0.10999975011094962	1.764038004841869	1.6553871066043189	-0.47002523589706807	-0.2374624800983886	0.09321197528744396	3.136435104889776	0.12994390529650396	0.38041881933454963	-1.2898755892518938	-1.807719342387968	0.6145217535733675	-1.1043643962748646	-0.06420521476223387	-0.5822429395999843	-0.48552095768066145	1.049163849265349	-1.3022326087112839	-0.904247721470588	0.08854326247231356	1.468634813007796	0.8373846959598085	-0.8969423723671582	1.0737964652608045	-3.100179983127457	-0.21646529500374573	-0.9377863757432687	-0.1957273614924862	0.2898229462690899	-0.26635182141841696	-0.21202107087772148	-1.0135640431460806	1.1589825322917298	-1.130596002108304	-1.2067794457152767	0.09217871959300061	0.6884766276081001	-1.4026455636923025	-1.2337017197648477	0.029250142281122722	-0.8102252164758438	-1.2079668035503894	2.524086464127312	-0.8451159453782404
0.7346697099144939	-0.28565882545027327	0.07965132200666274	1.7987784904935513	1.6429459850439863	-0.4754395140178886	-0.23887315194139616	0.097571082718649	3.1295533866327925	0.16991041202855112	0.36265593451036476	-1.2525187449082336	-1.7726364081792199	0.6983674464830211	-1.1213591470109274	-0.06393788936813238	-0.6110591368908969	-0.4692874535877337	1.0588369222082625	-1.307135645053892	-0.917132748164408	0.030129496512214894	1.4595869515181037	0.7706649511091899	-0.8996297809745812	1.0694090129995417	-3.1001989500677958	-0.21622972312618755	-0.9618894135739374	-0.20928421437880257	0.3120550524095462	-0.3125389378469258	-0.21107444944472747	-1.020641111385009	1.198036378110845	-1.1417526510455775	-1.2122554030060502	0.11976661906874717	0.7393518850073011	-1.4396763304792786	-1.2034145472708428	0.005454202436851513	-0.8247724205287386	-1.1875722343054673	2.485131228233332	-0.8709416236365627
0.6681407827897736	-0.2771921476788314	0.06209159374514226	1.8579186734073914	1.6153806375363509	-0.46743867177239506	-0.260551167771086	0.099883037756468	3.1236037192211934	0.19691190731893551	0.3255409216350558	-1.2238854970105462	-1.733740477630058	0.7931896289388329	-1.1492593250021415	-0.06966842346689216	-0.6525459020280999	-0.45149917084707347	1.0707089325181354	-1.2878535438817091	-0.9359210690455033	-0.026488745632238304	1.4287071987922326	0.6968832328910398	-0.9065423631733569	1.0693201532069083	-3.1008353962880473	-0.21691877086804512	-0.9911594211720557	-0.2198500555969544	0.33208698259900815	-0.3534818384326347	-0.20409045305242873	-1.0239698321239972	1.2328453173337504	-1.144481220226364	-1.2128949623523464	0.15293384939637375	0.7750068800405162	-1.4794766960402037	-1.173931476251777	-0.02039407586571094	-0.832207158797801	-1.1726255864456419	2.4287744725136022	-0.8817327233277126
0.599778884207111	-0.29980765765918777	0.059012368312712594	1.8788675551528644	1.582146079796034	-0.4602230583961019	-0.2902009718344195	0.10031839889219447	3.1167093270672934	0.1996243617718648	0.285243830215914	-1.2032484766893248	-1.6987112362500003	0.8861379302754484	-1.175862318506806	-0.07856324604635775	-0.6918700162890706	-0.42958731595853183	1.0796157545901734	-1.2293763963912903	-0.9569448217559362	-0.08148418288963802	1.3758792469103116	0.6246655293810165	-0.9144786204877621	1.0714165427883726	-3.100734239272908	-0.21742525040479516	-1.0043165595435681	-0.22774921974552914	0.3603684300122848	-0.3878650279751391	-0.19308179367049524	-1.0240459220386577	1.2615522033246045	-1.1489417722168027	-1.2133494600971402	0.19095386811100742	0.7933145967944175	-1.5248772635273093	-1.153554055753935	-0.040390107630086734	-0.842495647912501	-1.163620612520072	2.3532082713397275	-0.8785165688831384
0.5266737831811454	-0.31441841854521047	0.09608613327982003	1.911826840420814	1.5416376185888139	-0.4488879703970339	-0.3221558795571733	0.0979877932428077	3.112525071165554	0.18483892147758943	0.2609140917994976	-1.1873876994669028	-1.6681661634037481	0.9668770890827989	-1.202579598594295	-0.09205833219864545	-0.7239043122245736	-0.41616254034225497	1.082770816941947	-1.156617943998373	-0.97332394119452	-0.13427396097572458	1.2965903485813282	0.5458542946579561	-0.9145338825343154	1.0707927704282436	-3.100590933501461	-0.21729568587213816	-0.9874547509910558	-0.2364086535266403	0.38766176350656495	-0.40072952290252284	-0.17383889753098225	-1.0273565110430882	1.2896729466895285	-1.1610362962435272	-1.2149893298840069	0.20637954978045014	0.7833800676137676	-1.5544244568549994	-1.1482995476888065	-0.06467230786547706	-0.8542909808086373	-1.1714050745263738	2.276877613604525	-0.864875168039838
0.44930951717177725	-0.3295565551994156	0.14072091610353107	1.9881361628913645	1.491790193613144	-0.4327015346854319	-0.3445064688664877	0.098865047733288	3.110996516089876	0.166350610568004	0.2351608594497491	-1.1691722878531974	-1.639532996103707	1.0314875778794144	-1.2101310459747767	-0.10248480422180037	-0.7400650482461616	-0.4121771376463591	1.0851356127246394	-1.079927370094155	-0.9880180419134726	-0.182015764008004	1.2504214724502012	0.4639877915041778	-0.9022890357009363	1.0677481533227597	-3.1004708095459828	-0.2174105271624478	-0.9612961326589969	-0.24215214259909548	0.4051836466825539	-0.3903698871683465	-0.15345685968311545	-1.0235686273112492	1.3090614870543176	-1.172366068190892	-1.2222078187786727	0.22381863005077549	0.7737817220953607	-1.5705196301865099	-1.1398281498833995	-0.08197792709025734	-0.8542968184988163	-1.1922499386990864	2.210586693026792	-0.8536836214784704
0.39564388822525515	-0.3539593406220405	0.19009047974495868	2.0524800490300508	1.452237136799984	-0.4132546355153191	-0.35717507047606506	0.09833530729506286	3.111026642566153	0.14851986437428025	0.2126266528547922	-1.1580843514738	-1.6178196871897945	1.0585582980734998	-1.2216935076115685	-0.11430207178216197	-0.7381135076066447	-0.3991544599562199	1.0841307058528447	-0.9993130302279587	-0.9942281820262453	-0.21829322798876144	1.215034340491158	0.3804949070832427	-0.8832468767018394	1.0638225381416295	-3.100597255814907	-0.21783455654205244	-0.9313794755478926	-0.24957230487904733	0.4042046735028636	-0.3662761617726908	-0.14029242978697604	-1.0115250670932217	1.3146285198744299	-1.1753641071004293	-1.2320017283229996	0.25109509529548	0.7630308906689655	-1.5789526536059486	-1.1321735163505844	-0.10361993886400804	-0.8467282371879353	-1.2284963688106245	2.1557560226002686	-0.8452344021749278
0.36476362823365743	-0.37799914508044813	0.2460411346587767	2.1431222471456732	1.3997706955156681	-0.39506544849094183	-0.3672960062845395	0.09712891906517677	3.1143719280457645	0.12515841297140334	0.19494741241097252	-1.1468225810884412	-1.603932483441343	1.0598219378517144	-1.2346008109676208	-0.1329954643699239	-0.729292030340142	-0.38233253601747086	1.0775924320163435	-0.9265069512039018	-0.9934827966449937	-0.24022813136583915	1.1905864157341783	0.301633086151191	-0.8612848384773585	1.052598727886601	-3.1009239086762945	-0.21763432044612802	-0.8876963885709215	-0.2561925973719796	0.38197896587992175	-0.32861000784079114	-0.13369043014657675	-0.9951546348519926	1.3046914191755785	-1.183252494690675	-1.2514996128735496	0.2761930667579223	0.7618170059484117	-1.5839694318416608	-1.1186261407205307	-0.13252275427134674	-0.8185784873056627	-1.2714445189152348	2.11734278735088	-0.8420350203741321
0.3462998461104986	-0.40500384091141894	0.29362629014136615	2.165758231264892	1.3370748357134925	-0.375484878459887	-0.37783110395645547	0.0941263958517006	3.119156012478628	0.10422783509114861	0.1954569760287803	-1.1411818232785595	-1.6015503680701066	1.0438158339943309	-1.2448544688306498	-0.15421594175046333	-0.7062654863453044	-0.3789684821745162	1.0730902390933441	-0.8626546788341376	-0.9829041845933197	-0.24197102237253998	1.1463938795645596	0.23755075378578722	-0.8490024263226686	1.0407207458687002	-3.1009028342981404	-0.21760487396143327	-0.8409979758043729	-0.257906670725377	0.34307780754074185	-0.2697680229989402	-0.1299016615654855	-0.9781198880216335	1.2915089393057877	-1.1850100695974715	-1.2682352017833334	0.30721127722455666	0.7389877195911352	-1.5861012575699474	-1.1025373305424384	-0.16926737457771845	-0.7773338467281906	-1.3092378554214212	2.092681286717052	-0.8488751141651516
0.2962792562684422	-0.4458617345979552	0.34654696008535113	2.206057161311814	1.2775690446094723	-0.34387263443720556	-0.40534194939285123	0.08869699559531037	3.1243963572004945	0.09729573577220114	0.19734590218905254	-1.1427950848725508	-1.6064796197532167	1.0082353975615732	-1.2409519315135575	-0.1718136910490089	-0.6782744390854336	-0.38208019061114984	1.0558904962346511	-0.7940597966687625	-0.9732506537449321	-0.23017550518984953	1.1127128953224	0.16962317657528175	-0.8321180612082772	1.0180001153378555	-3.1009850243729415	-0.21793172994154517	-0.8017346982222129	-0.2592239425308214	0.312932563382938	-0.19817701546201655	-0.13411960578018498	-0.9687167317627114	1.2729621526368835	-1.1836183111380856	-1.290820529920103	0.3229192283707778	0.7136179315467298	-1.5858428208401392	-1.0891588083424335	-0.21164120085789984	-0.7474227137790008	-1.3386105843148992	2.0823031526353932	-0.8599513488005401
0.23848027132155822	-0.49442822497462335	0.39791138314004243	2.23003133571465	1.213948142841014	-0.3036135548887638	-0.4236772527297628	0.07653738250035877	3.1267840362720856	0.10233896416848165	0.20061624351462037	-1.1544493753292138	-1.625089336713653	0.9765442786429096	-1.2463502705080018	-0.1792747584314438	-0.6461820556170157	-0.39989652092320116	1.0199404970018602	-0.7166063611113745	-0.9578411937696266	-0.21610211694241704	1.1033384769807608	0.10510012052606388	-0.8213605436918859	0.996788347470078	-3.101098826014973	-0.2177256045486818	-0.7681676290047884	-0.265951368775024	0.2981949493996071	-0.11948180089414526	-0.14912096826414412	-0.9658547106366321	1.2609898589707047	-1.1848203869951106	-1.3106832173323568	0.32906072789583257	0.6862954599551653	-1.5752069847795056	-1.0830981113761151	-0.24251188695605858	-0.7216050891359375	-1.364341194685652	2.0973585166274242	-0.8661991586081227
0.2036035651052607	-0.5096917299352137	0.45006646733699973	2.2527139524759865	1.1548370840587334	-0.2655690035086803	-0.439667382740118	0.06320827695057896	3.131151959794716	0.10787699373709374	0.1985451470780925	-1.1780391587577317	-1.6488256204003389	0.9719506373180071	-1.2358413514290052	-0.1820432958974318	-0.6023614476413333	-0.42527320234482824	0.984301200864605	-0.6442857395029713	-0.9355980906625492	-0.18370882608447103	1.109912558482418	0.04508866135709817	-0.8073198814446746	0.9757630682460505	-3.100837503725863	-0.21755481493745216	-0.73903015342515	-0.27738188003298625	0.3057241763660957	-0.025375484552462947	-0.17563473883473296	-0.9543965580021169	1.2567731577339383	-1.1870724915437763	-1.3352385895659311	0.3141851573863176	0.6532226372785903	-1.5619268862130267	-1.0850340955433895	-0.2559582423724501	-0.6940710636276791	-1.378466770890697	2.1341900526044215	-0.8615940196006209
0.18538153357696444	-0.465345886198372	0.49160232854324243	2.2512008897844282	1.1067159473528352	-0.24763560019941377	-0.4529553831854322	0.054557681817548595	3.1366063063825527	0.11346792145735314	0.19335765602832547	-1.20251307302828	-1.682036427911673	0.9787737742352103	-1.2299594503799878	-0.1976779388194339	-0.5570614451852091	-0.4670548999994827	0.9607140327737655	-0.5840012866940347	-0.9153500786920917	-0.12520483931853735	1.1178644414963985	-0.016138044862661398	-0.7910191865046512	0.9465299502814322	-3.100460272356906	-0.21697471918896521	-0.7131063569244918	-0.29521928295138783	0.3196327252943575	0.0658662321799663	-0.2086964816166675	-0.9442652641433449	1.2650399723032595	-1.185883211735323	-1.3534431039390795	0.2910311250040026	0.6265393172604516	-1.5426073541967462	-1.0865284784665528	-0.2662952707808407	-0.6673980174524801	-1.3895308963649111	2.1852917585961547	-0.8443391623132372
0.18623280885266302	-0.38514470683536106	0.5153786858968582	2.2521851716234056	1.0632915512441	-0.24978368088431102	-0.46289046503696385	0.057112950751689893	3.142001231093043	0.12639378826679692	0.18036968506486686	-1.217708990236725	-1.7135081403088095	1.0005189087519846	-1.2323522973404806	-0.2252008077792144	-0.51871118408494	-0.5190132328419692	0.9530064946308745	-0.5596682559562304	-0.8969643449329906	-0.052536554546281464	1.1348042426875227	-0.07097966276889851	-0.7780594724111274	0.9188968931881097	-3.1007089500191234	-0.21694821735273995	-0.701259417634999	-0.31249768368907926	0.33477161773322905	0.15884003239706024	-0.2458315881693555	-0.9360957309762374	1.2698419347484733	-1.186298706959542	-1.3564214405861073	0.2574859895389733	0.6086400535907964	-1.509904570756166	-1.082874480287008	-0.27734456793115225	-0.6426975507793083	-1.4011507246144888	2.255094843350841	-0.8175689745521243
0.19640038411547653	-0.28885213407803073	0.4954856217648972	2.2273707769367044	1.0374798856632976	-0.2660046298091818	-0.4762565121370164	0.06868178094785042	3.1454221444165507	0.15272892960996906	0.15844202851648476	-1.2263821224201545	-1.7358827904285665	1.0388285999516238	-1.2310587438811853	-0.2535577788677833	-0.49135410393656176	-0.5739710010993264	0.961867536778208	-0.5664404286823449	-0.89106072151189	0.029783001192202656	1.1295363885936525	-0.12157827577577389	-0.7680817369606574	0.8909978413207871	-3.100635189695584	-0.21715139809713385	-0.7004072990195374	-0.3233419926602217	0.3390732496507106	0.2426053662113242	-0.2884272698049739	-0.9232559032712387	1.2616147839658693	-1.1823289210672754	-1.3375009009403225	0.24046366639317945	0.5862302922347857	-1.477032084226914	-1.0776620196220925	-0.2840529067072246	-0.6170097147822816	-1.402996286577261	2.3309975562292706	-0.8001055075077425
0.2312105392030641	-0.21158562645450094	0.46718534863339034	2.166600117000261	1.0221820489110116	-0.2972044328929486	-0.49154945395356026	0.08300364864042868	3.1458842222320067	0.1851782834658498	0.13360221332655284	-1.225339481392924	-1.7559928591415304	1.0924849545779387	-1.2348026053072707	-0.27732628934683695	-0.47864540371708203	-0.6220850792010595	0.9848137859231828	-0.5869491244951122	-0.8883608724481027	0.1215341640276204	1.1056852129332442	-0.15825646491855552	-0.7763376614846738	0.8633022316102821	-3.1006646938249998	-0.21671264547518182	-0.6880613633383181	-0.3304064868860188	0.343597001533332	0.31112303587289414	-0.33597901686912157	-0.9128672474877693	1.235475467101834	-1.179563469158252	-1.3143554990367674	0.21752656619363858	0.5522390037145083	-1.4519293371496107	-1.0715521444139526	-0.2890011198422041	-0.5975440568325945	-1.402380482836176	2.3933700477990594	-0.7696725936614461
0.25750054100525166	-0.09847621642526963	0.43277992019654066	2.1056329337863224	1.0029274947542723	-0.3422810613259786	-0.512211662553886	0.0957920666538892	3.144291466596537	0.22068677812237897	0.10621406689187426	-1.2131461536313612	-1.7633947621131068	1.1650156336784454	-1.2431113941972889	-0.31351823944217516	-0.4808813123433298	-0.6755502947057967	0.9970715483854846	-0.6167575467041353	-0.8911939953645094	0.20482386180007892	1.0766905431855975	-0.1696057927385367	-0.7908988487730009	0.8376328590133733	-3.100437090540937	-0.2164387931675204	-0.6776286918970342	-0.3332342312505984	0.36055672924199184	0.3656232647798524	-0.37852143202539146	-0.9074425604461671	1.191833843285777	-1.1816544940366587	-1.2826520006205202	0.18716925173086665	0.5046109382696836	-1.4314407394113666	-1.0628896641625312	-0.2832436141783433	-0.5811098154308861	-1.3883547666972527	2.4476643732398915	-0.7450157590164551
0.25293023206634924	0.00790846182516559	0.39103700077615217	2.0137224943502585	0.9930950538207606	-0.38071334343053065	-0.5256588438686446	0.10733742591133763	3.140251610012128	0.26200511746521543	0.07623037888733511	-1.2026283457067288	-1.7594871461234454	1.244996090733712	-1.2417441308847343	-0.345393978737254	-0.4851653275584308	-0.7082948828386055	1.0065967746863194	-0.6489021805038082	-0.8955850527438498	0.2782752298408814	1.048011694174217	-0.14804082254939183	-0.8117085084255414	0.8123224332103905	-3.1003338260879816	-0.2165182986761963	-0.6707396953659793	-0.34267906809562676	0.3768738629774281	0.4097656344485162	-0.4129589718739283	-0.9119970532863716	1.149427085362845	-1.1811750185695797	-1.2386701929844506	0.19812850071554466	0.44350593412056394	-1.4072608222018754	-1.0549272043778342	-0.2676456136040658	-0.5827189867240102	-1.364633377842083	2.482367496250823	-0.7414180269259144
0.2649702482719806	0.08814650914053654	0.3518756884661872	1.9599117562498312	0.9978545122943784	-0.42174527251938787	-0.5394490874020335	0.11388352027290045	3.1351805968638216	0.2973801460160499	0.03978996050545009	-1.1864147743057587	-1.7477319004978054	1.333451738350651	-1.240668802163414	-0.3638262991565075	-0.5031316057955987	-0.7344100675706656	1.0093405682063203	-0.688697990818352	-0.9036230990565818	0.3332327746802737	1.046403960851071	-0.11728510044448119	-0.8324631473505096	0.7942324501627522	-3.1000177104156714	-0.21661547207568904	-0.6652080401785512	-0.3574613924292673	0.40146793615459747	0.4323786505267687	-0.44748630378765286	-0.9208612932282391	1.0940696603680464	-1.1774927674158122	-1.1942205787618319	0.21586149575322006	0.3937056592102114	-1.3899655263740036	-1.0526598378372811	-0.24350152958305457	-0.597176746167791	-1.3441315514891037	2.503740231234251	-0.744978020567953
0.34430164981165745	0.2174431088009566	0.31463500246873116	1.8668180135200387	0.9921891417410247	-0.4689586246393554	-0.5496078458201119	0.11856432822875607	3.127268553118148	0.3183587391416461	-0.004602267408345506	-1.173832981080834	-1.7348203248116612	1.4281712069173866	-1.2723450669475942	-0.3901997470869717	-0.5316053634768989	-0.7645080901764592	1.006599776648595	-0.7461206679842359	-0.9095265907841522	0.38004192754248456	1.0346067590708787	-0.06852138090045398	-0.8604559882187189	0.7837633635412067	-3.100137834371149	-0.21672736871752915	-0.6599636859439354	-0.38161665826080027	0.4252850464907428	0.44699565864145646	-0.4528357802136564	-0.9363355212423141	1.0427694000456635	-1.1714680866646359	-1.1424025314910373	0.24284466456458728	0.3452836366612635	-1.3696799068398575	-1.0565024647001953	-0.21376362473406627	-0.606854924766355	-1.3332551259539893	2.513871401543939	-0.7183126618304572
0.435463182135898	0.3884007536534194	0.29161636893954357	1.7613199879870283	0.9941453436562121	-0.5253761703270434	-0.5525161557785496	0.11993402193432601	3.121819608519161	0.3202158711733246	-0.04550616545191596	-1.1535939639306239	-1.720254989291016	1.5023893284812875	-1.2912134277468048	-0.41212133612100005	-0.5757364716696088	-0.7929920122799851	1.0002228582844135	-0.825193409000379	-0.918834162728556	0.42862753784510677	0.9948911831400041	-0.014818229881226769	-0.8920925043747383	0.7688331645671365	-3.100268495515704	-0.21655363445783005	-0.6589327825250207	-0.40465740814452145	0.44669722831543596	0.4735889137426744	-0.43563603403201234	-0.9613479996366827	0.9995869947380422	-1.1673394792283287	-1.1017337147629875	0.2593505757541433	0.2928602233012969	-1.362413730801354	-1.0595076949482736	-0.19148696324796294	-0.6085524291084083	-1.3336148071180767	2.4995343062322197	-0.6754973437145025
0.508231880881124	0.4750634086201794	0.2809449262313525	1.6277707627689206	0.9880048981641091	-0.592143458810284	-0.5510923618056796	0.12365189070597697	3.1163176828756862	0.31918476412506125	-0.08634848481055499	-1.136257040578502	-1.7007951666960008	1.5460090688035875	-1.3137920629699997	-0.4518389329710006	-0.6405493349155147	-0.824411944228386	0.9946692280743459	-0.9084706624357457	-0.9333802399195005	0.4539570571220713	0.9372453993464849	0.03687075846602848	-0.9196961781669287	0.7525157005409705	-3.100445520292198	-0.2168392653593693	-0.6488203226720105	-0.41174243578375425	0.473189833046496	0.4779066869831641	-0.38517517624572933	-1.0035850881219397	0.9537929494294721	-1.1607291910778001	-1.0742907392705348	0.2989145744983833	0.23561321857240816	-1.3461776928145406	-1.060058519734143	-0.19414199064172574	-0.6013697910898887	-1.341047909632468	2.465445764821764	-0.6847306841147016
0.5445876738669215	0.5796925852139865	0.26749474904819126	1.5265754311969888	0.9891068726368756	-0.6499491713636342	-0.5418945206619844	0.12251726678581895	3.107695069827468	0.3251085432918397	-0.11967538225116423	-1.1124216568112857	-1.6768004118416937	1.551824919094304	-1.3206681392812072	-0.47662615643141243	-0.7160617753520373	-0.8358821598843591	0.9809697732291334	-0.99142789833205	-0.9431821893764869	0.4555710337967264	0.8819964533786244	0.09065713419347284	-0.9497817372347465	0.7356481242459374	-3.100413908724967	-0.21704244610376322	-0.6325393423615612	-0.41070916508621985	0.49540914215192344	0.4730906066478555	-0.32350705120451323	-1.047963205444892	0.9054075367220529	-1.1591289322975649	-1.055065374424451	0.3281584755156962	0.16905328221512908	-1.336094223669977	-1.0565711907902924	-0.20989865364409152	-0.599425200513378	-1.35145832152568	2.42625299125398	-0.6659568542751054
0.5592342848848627	0.6337025812685898	0.26151985338675937	1.4240427420671913	0.999797426365532	-0.6864981013905983	-0.5312359205913616	0.1095436040507	3.1025199645094026	0.32787959262043986	-0.1489594337637406	-1.0902900589434807	-1.6510194218034093	1.5266703739737408	-1.312924247456255	-0.4663765404794388	-0.7937837217139387	-0.8402286233517909	0.961937332401118	-1.0599099805815673	-0.9397191763048637	0.4446613820650424	0.825946772116264	0.15990473427394303	-0.9723500491781099	0.7156739628321365	-3.100333826087982	-0.2169776638374347	-0.605074972330653	-0.4172927774360601	0.5070325062536438	0.4571350088863011	-0.27430556517997073	-1.090045507803591	0.8631902835578803	-1.15467816552074	-1.054604501856295	0.3550541500642723	0.11686923363575512	-1.3344981273000478	-1.0576232328845476	-0.2290269503161464	-0.6053155154702383	-1.3686555193942165	2.3696539848113627	-0.6048645958914998
0.5738502212487975	0.62164300497824	0.27138085601056583	1.3246735780696057	1.0143850625763922	-0.7057191370074818	-0.5196410179605422	0.09219970658713626	3.1000709936412467	0.32093935512431593	-0.17338934017431223	-1.0682369863540355	-1.63170102459544	1.4808366746137902	-1.3026702264905006	-0.4594578153526861	-0.8700713944508756	-0.8435582217047578	0.938543790877062	-1.108525073206307	-0.9296857096216863	0.41167389323068065	0.7797206367015082	0.24949422702479715	-0.9919627666869631	0.70262735762033	-3.1006372971334	-0.21699827637672103	-0.5869109699858274	-0.4327040415565759	0.5153167582868218	0.4310986852439985	-0.22915918013326214	-1.1402022520319899	0.8264907038347941	-1.1385777255822513	-1.0773438802358077	0.3882836260158397	0.10485237882502126	-1.348872977164039	-1.0561830080280943	-0.2555137592825399	-0.6152957345593022	-1.395304287595146	2.3030906499966095	-0.5685958503004365
0.5523310934309396	0.6002468399243737	0.28324515926979543	1.2259980746235155	1.0302000467310255	-0.7013530356260926	-0.5102128105370369	0.07368874935720976	3.1003911653649956	0.31415943971856913	-0.19703786438867452	-1.0512919238861609	-1.6134475339237127	1.4191082167047828	-1.2973261713535058	-0.448007025894735	-0.9427529665746984	-0.8543390131634221	0.9126563691924581	-1.1456103433205405	-0.9128633097602593	0.362381064606347	0.735646197804374	0.3550126240252277	-0.9986788347958852	0.6884010217405381	-3.100424445914044	-0.21685987789865563	-0.5935037707977291	-0.4540540781780293	0.519047093997668	0.40967236841472643	-0.18450132479715023	-1.2001897767013505	0.809620373217798	-1.1200904462307215	-1.0987334218023488	0.43009557806309734	0.11638881309087919	-1.3705794441268715	-1.0586472347616913	-0.2832453263628192	-0.6335680246933348	-1.4336440805742772	2.238358806055668	-0.5369961894212814
0.5194640596952269	0.5476899506094199	0.2936931578620016	1.1509436698613738	1.0693041548257685	-0.686920396786592	-0.49331699626949793	0.05553472158489507	3.0992978859293263	0.2962855611858099	-0.20940091433122046	-1.0451492953779842	-1.5971063926017124	1.3438784928047705	-1.2890987174739805	-0.4232953726656148	-1.0118562408692386	-0.8620391255694482	0.9050523987480791	-1.1819060140237714	-0.8968069053175689	0.3051853035582669	0.6856132147045948	0.47965427113259	-0.9981893594636041	0.6764178110208352	-3.1001020079282875	-0.21660663813028064	-0.6120911640203832	-0.47835370630606394	0.5183414289232319	0.3901833203444562	-0.15681036503295862	-1.2675070159762327	0.8156113678470416	-1.0992103057962344	-1.1209533159858796	0.47744429897103036	0.13938790239372587	-1.3930612212791273	-1.0648043542319674	-0.32534794262203837	-0.6643122600057698	-1.4834215496453378	2.1749739515427633	-0.49196478574605995
0.5018436160491776	0.5332583489766682	0.3035891667306457	1.0931441754084077	1.1577763840162087	-0.6833764103967149	-0.4809315925213998	0.045620975491120215	3.0943964121233813	0.2748788999407296	-0.21633416109879416	-1.0544468857880722	-1.5914214174983905	1.2651176552895427	-1.2945741250218945	-0.39532960337014506	-1.0772226937365563	-0.8978687562620193	0.9080205889481896	-1.2148469316739052	-0.8806381662935697	0.2516543722069849	0.6396706916790639	0.5777998321168115	-0.992342361443419	0.6689553422513451	-3.1001272971820724	-0.2162267784777181	-0.6541571824765721	-0.5007974605275264	0.5158432648708569	0.37818042591970064	-0.13476793492882727	-1.344727332643439	0.8435258595210368	-1.072154190153926	-1.1471910264724305	0.5012531470727498	0.17391728608117402	-1.4253558299704827	-1.0747254903044041	-0.3836788716338825	-0.6935846376936633	-1.5393422620433816	2.1165415690067015	-0.4581521841783466
0.4620506926881173	0.5558388041826496	0.3153235413742841	1.0320345960908612	1.26775865769786	-0.6860282191681094	-0.47384564239559224	0.04111360921288748	3.086556671920774	0.2513782857081345	-0.21565607714655727	-1.057700414381263	-1.5951410826990962	1.185405635372954	-1.309831247665478	-0.389667393577521	-1.1267908013741155	-0.9344829991486112	0.913345319534734	-1.2367075553670985	-0.8644771313410906	0.2094417378817967	0.5871478244177287	0.6536708300624767	-0.9825756996612982	0.6552183198349347	-3.100413908724967	-0.2161737748052675	-0.6991842686476587	-0.5204430704998815	0.5030453157682944	0.3600237497607109	-0.10643092886510833	-1.427359397522641	0.8787094011740478	-1.0292114038551543	-1.1688552805069272	0.5046581063691187	0.2268559461977338	-1.4498574066290915	-1.0893661174171432	-0.4460600300959797	-0.7231540978338222	-1.5933730302270432	2.0551220559615766	-0.4495499145003228
0.38946651163960355	0.5153606417712389	0.32366760672179407	0.9605009558085801	1.3896758993314307	-0.6968420913139102	-0.475630423588016	0.03521123124913046	3.078819777275114	0.22571861307061236	-0.2054800455149226	-1.0216474169735994	-1.6045136212154787	1.1030731165720353	-1.304885788545309	-0.37965086739118015	-1.1710018415759638	-0.9614633563114581	0.919125597896618	-1.2551173371899833	-0.856695031404412	0.17464319975481304	0.523423609796466	0.7163928784792527	-0.9687576139538436	0.6413497615412712	-3.0999334129030554	-0.218146689279817	-0.7424395173636307	-0.5333625492997529	0.4726733812756977	0.3324605279080807	-0.09803993646830314	-1.498745915254576	0.9117748966163675	-0.9712633688339063	-1.1937365835589988	0.49969700647422755	0.3096623103211682	-1.4662365276122362	-1.1106822161750172	-0.512271116939114	-0.7554865847167668	-1.6376249089726902	2.0084647552554955	-0.44013417159902984
0.32221994776677965	0.4169891913807621	0.32730577347250556	0.9692695579781484	1.5155086059509146	-0.6935325817049185	-0.48764574896776686	0.03136397949095151	3.069274462977597	0.19937207827939313	-0.19251798891470598	-0.9671217875430858	-1.6228638610536574	1.0274817362054438	-1.305312434247673	-0.38393417059175633	-1.207560473785094	-0.9822634848968077	0.9282245455543015	-1.2661550178453775	-0.8507165402113606	0.1472867165023227	0.4550953909009071	0.7919839198710485	-0.9511477635441621	0.6269649980048768	-3.10008725586358	-0.2157526900741323	-0.7693043801431598	-0.5425117249913847	0.4191964000389059	0.28758180069644945	-0.10898771987383829	-1.5567473626709791	0.923514496067139	-0.9263755831521963	-1.2154863944333512	0.5126292562376278	0.41714838009729016	-1.4855593871400596	-1.1420977738855864	-0.5819383052194089	-0.7823744898779003	-1.6699453590772488	1.9687017027486196	-0.40968029194801014
0.27143451867582136	0.3874219570062606	0.3220901740200218	1.0286862058416841	1.657975449075672	-0.6906975534000674	-0.5152815548172986	0.03077098915262705	3.0595963844156584	0.17387435536768348	-0.17977556295741148	-0.893574738436187	-1.6452930250386093	0.9543451314735805	-1.304184092528442	-0.34313439052062844	-1.2322106844456575	-0.9901731234168312	0.9280286675158113	-1.262705011530001	-0.8500028929709009	0.1242733612622093	0.38265881840496574	0.8877644023444875	-0.9389626833783071	0.6160416741538841	-3.099691057554284	-0.21114725986787047	-0.7842466981192984	-0.5585498542240156	0.3483712096729423	0.24780161666531808	-0.1462925182107367	-1.5940613257658824	0.9456310235405804	-0.8995550653453597	-1.2208841443046858	0.5056840255517866	0.5510392205900865	-1.5088308936984238	-1.186631278027222	-0.6470910337652532	-0.8130202841408767	-1.7019015048665112	1.920460817550514	-0.32895879889209223
0.244586474129592	0.31111476731782317	0.3252415636262066	1.0839750321520816	1.7631694381428715	-0.6937998229223957	-0.5573764897609936	0.025844389562197416	3.051882967644614	0.137768437124627	-0.16847895320673673	-0.8144183720080342	-1.6626295436793714	0.8981813495551115	-1.316402680790061	-0.29246622317745824	-1.2394099746795653	-0.9986175372861019	0.9205492785058743	-1.2423458800501115	-0.8503763758227084	0.1018244668620119	0.31103729602443114	0.9911071765812343	-0.9202633582109572	0.6126989090599597	-3.0998406856391774	-0.20572321738709412	-0.7823974761970177	-0.562512316348549	0.28372241685615485	0.20755421421729756	-0.19080883690172246	-1.6036325023238192	0.9789962009269843	-0.879480323262167	-1.2217996264566418	0.4957847041204729	0.7090894268971482	-1.5193114458870698	-1.2448945725875808	-0.7108129468175112	-0.8414859810112125	-1.7339750786964907	1.8553462740239997	-0.32415029157877334
0.23233967214450404	0.2827564046084038	0.33086854852334224	1.1400074825591002	1.8558806494368596	-0.7077252109959435	-0.6016723403683109	0.023926259757048225	3.0441348534836505	0.09938684039770422	-0.1567904977576148	-0.7184995166624888	-1.6779392856305748	0.8591164091710889	-1.3314857864524887	-0.2621635929934036	-1.2376041858584634	-1.0043495011385342	0.9052167561826744	-1.2130855818766628	-0.8600146960683512	0.07958786613564048	0.2548990418077072	1.072440792136187	-0.9013751607214717	0.6010962754784422	-3.0993538675038197	0.020195808023263394	-0.7723926430167329	-0.5509676846453943	0.23651141241373969	0.18375894012976876	-0.2264433506361916	-1.5898599289528097	1.007557653033209	-0.877714468559236	-1.2088495642336956	0.4894399788165913	0.8586610510463075	-1.5244801804832269	-1.3025935155634865	-0.7740740516716105	-0.8593154007774343	-1.7745607985331238	1.7863642024196427	-0.35927849739288187
0.22165341636848934	0.29191364416666993	0.33405304096152466	1.1906205537714798	1.921960814432428	-0.7445946395255076	-0.6484131096422512	0.01807732435489229	3.037126188488698	0.05668102322804518	-0.147584894884929	-0.6248079997008898	-1.6902591232956081	0.8384674648990773	-1.351438281214111	-0.2543124962976683	-1.2252134516393092	-1.0063672756915265	0.8863839458459941	-1.186585121644529	-0.8670682673956511	0.06727757284379128	0.20319838207223265	1.1597061604166885	-0.8819024082213561	0.575644375531925	-3.0993875865088656	0.5422257388757454	-0.7597780853920174	-0.5290790619228756	0.20641735639605044	0.17314881847627178	-0.26202155409249217	-1.5559874959834126	1.0306798778542987	-0.8810256343044165	-1.1849453826030778	0.4628175048459412	0.9830953068200688	-1.5128239075495322	-1.3542193849325297	-0.8257872278807137	-0.8692519891300361	-1.805102260052325	1.716612018595057	-0.34890881037667293
0.21811810886721977	0.2864945680401181	0.34809708295072517	1.2390060835970034	1.9699520310883905	-0.8106020845425981	-0.6917624515883676	0.009082993495191732	3.0300013807334754	0.010513957923446633	-0.13895181983539337	-0.5123599529767523	-1.6998860351938159	0.8278490929376054	-1.369332800503755	-0.24011575915118427	-1.2116024178379654	-1.0021023239271465	0.8605265437841471	-1.1747904282204904	-0.8785304113418155	0.0640434990278091	0.1559541050204481	1.2364565268446808	-0.866997180506379	0.5440494578157408	-3.0992906443693578	1.057672613609865	-0.7445164453042393	-0.49081949266937996	0.19299875109459924	0.16023369341625954	-0.2972033027524986	-1.500733357537511	1.0453078823955562	-0.8888936987586952	-1.162299409685231	0.4303190027530041	1.087017326507461	-1.4905251435321187	-1.4081652737500936	-0.8804615700678475	-0.8563267912918237	-1.8168080789143968	1.6510516206252528	-0.37412752858825193
0.22311389456291897	0.24493974917544867	0.3676957801491464	1.261206552147876	1.9902201194154479	-0.8873365005702162	-0.7359617301811403	0.004210976225958918	3.0254088591359762	-0.03222164497467835	-0.14185422851849577	-0.43450813899701013	-1.715717764046892	0.8215447043173331	-1.3857379631894235	-0.24599877033949763	-1.1916981702199978	-0.9944965225141251	0.8231408560929966	-1.1586450002640798	-0.8925769749724972	0.07192736507632128	0.12714552794459574	1.2582522533022378	-0.85796919612382	0.5136161480466757	-3.0997121319324377	1.5703058767313995	-0.7382883299123159	-0.44121176581252336	0.1773644305853335	0.15541672483301008	-0.32486230262908106	-1.4254673418799635	1.052882784241035	-0.8893280117014026	-1.131323000614748	0.38985491579767173	1.1846635823203495	-1.4646337762192219	-1.4606022851648663	-0.939616482151375	-0.8433697436557408	-1.808086966473081	1.5865214951850808	-0.4195090612023546
0.2436708464329007	0.15917746659090976	0.3837930252930068	1.2547995602112514	1.9507061963980896	-0.9620158979683424	-0.7784619931361471	-0.008554340257037957	3.0245019483156232	-0.0801068422447808	-0.15288569071496982	-0.3409301951048371	-1.730403296353075	0.816396062734649	-1.3994744116189635	-0.23455030239154812	-1.1734008360023058	-0.9822011456531025	0.7761121150816894	-1.143091145199722	-0.9099322068573418	0.0819799111414907	0.10078657459649758	1.246543278325182	-0.859360802245177	0.4817084672445784	-3.0993960162601275	2.07800979831503	-0.7227945364230394	-0.38817062556165943	0.1735426874814256	0.1458911539152954	-0.34688190424206305	-1.3393999681027904	1.0356810406505808	-0.8821087821805962	-1.09972820172417	0.3325520478426361	1.272081399882603	-1.436011631100372	-1.514515210618891	-0.9977249413270005	-0.8238242612904813	-1.7956525389804157	1.524275313330727	-0.4434928935157235
0.27429269177021964	0.05662455147344218	0.3913701807802092	1.2849991923367559	1.8711653550879017	-1.0379029563176558	-0.8117801958095153	-0.025089017417535914	3.026193394132002	-0.12129358726267321	-0.17073565806276197	-0.2468715990470316	-1.7355770098061574	0.8107994504928848	-1.4137661348913466	-0.20141195086738736	-1.162971808934181	-0.9653446379832576	0.7301625795085009	-1.1292810932790285	-0.9305907075616086	0.10221607258494148	0.0736000456646986	1.2374162788919805	-0.8628003216754145	0.4536200037140111	-3.0992105617323724	2.5399825341125974	-0.7102422421627105	-0.3367080248021317	0.18215874835141738	0.14229907924248322	-0.3602944037420257	-1.2376076971701893	1.0311787601494513	-0.895311293471905	-1.0770491684770822	0.2853920218642324	1.3323629553668102	-1.4154409547440772	-1.562865601307689	-1.0515690338472696	-0.8055191041610568	-1.7878181469410532	1.4738881055800384	-0.42860402729137903
0.3084779977204522	-0.017376508941073416	0.39484357818465193	1.3659484626979834	1.787196478071301	-1.112911907665428	-0.8449457357955934	-0.03515698649955936	3.03065003493305	-0.1601415015418097	-0.19491863394675848	-0.17123960507352068	-1.7305059628997381	0.8047160262054153	-1.4275776548093666	-0.1506665092889516	-1.155555346740731	-0.9504224860939715	0.6917929986814857	-1.1159949343008737	-0.9383546996378767	0.1242193265139091	0.05671392505197692	1.23131613645705	-0.8746614713296681	0.4310291552487227	-3.0994423798920665	3.0074766919158273	-0.6869726439381877	-0.2827154141728426	0.1945407938155494	0.13937319052531133	-0.37477679852718904	-1.1335687523525309	1.028296524981344	-0.9276220688248535	-1.0570530731072574	0.2471446623442782	1.3644705081868254	-1.3958507851223323	-1.5966805932851995	-1.0907668720705266	-0.7796420070496891	-1.7796814008125987	1.4150852773860207	-0.43862568194917906
0.3340142181647451	-0.0313918739819369	0.3916911127364273	1.3696532595690574	1.6980019417754975	-1.1929873866605283	-0.8709867311562679	-0.045707977589324295	3.0350728094193853	-0.18671932332838515	-0.22535605422810095	-0.11612761812442637	-1.7207476851608436	0.7944834786844229	-1.4432682313314156	-0.10155672392888089	-1.1416261122660651	-0.9277269539304551	0.6587196297993956	-1.1077070649276066	-0.943175012079088	0.14056091645007202	0.05446470881692439	1.2124162972238	-0.874476942749183	0.41705361444156014	-3.0988565121793847	3.468788854722237	-0.6800925421734736	-0.23854717520250954	0.2096303262621677	0.1496813078789181	-0.38103256605182273	-1.026643555058463	1.032462985421602	-0.9515122915087103	-1.0395159979469877	0.2017876983467847	1.3641876710338607	-1.3828901276639425	-1.622633315026032	-1.1251161462952943	-0.7510245702188758	-1.7753966642717738	1.3455678034057887	-0.4747843570654444
0.3387944232501187	-0.10407285448162913	0.3903004627642023	1.3415296127435277	1.6085968926471044	-1.252455844118709	-0.8771121070699108	-0.05986480088446385	3.0420874997095937	-0.19973414041436818	-0.25763649889165635	-0.06014608142947688	-1.7240266534703266	0.7835759541780729	-1.4631181495731078	-0.08195816130346596	-1.1256222094013408	-0.9022868055707335	0.6396571693486233	-1.111736946365984	-0.9397411032776514	0.15824155073666252	0.05428487887927695	1.1961427830874927	-0.8744364816001055	0.4084903365304366	-3.0990651485231098	3.9291578466238732	-0.6857042502579702	-0.19688034599036655	0.21568058160891884	0.1594502587324267	-0.39043029490831527	-0.9391931990911914	1.0303220223563625	-0.9682427486621835	-1.0318797104786106	0.17702929531296033	1.3489043993946521	-1.38186414493831	-1.6319168322350222	-1.1591339416055526	-0.7281409686598305	-1.7655216132886047	1.2652489635362083	-0.5075140748191926
0.33564190539972083	-0.1838371183895431	0.38953893211409435	1.308430429549226	1.5503288505646806	-1.297223320996658	-0.8779440329500889	-0.0688653697880866	3.0499548731628554	-0.20387525187063305	-0.2892915093785914	-0.03858428546063737	-1.7424419844908279	0.7643261629665022	-1.4720758938091263	-0.059280995021033366	-1.117459566628951	-0.8837170529568825	0.6290955155720989	-1.1252620740547705	-0.9353512311400835	0.17592543752255765	0.06482774447747089	1.1889747865696099	-0.8768143583951018	0.40281207886039694	-3.098751140288615	4.3897862620556705	-0.70164633997083	-0.17598975116123064	0.2113076519248492	0.17849607108021104	-0.4108146156052971	-0.8796610980598336	1.0125552901595605	-0.980048985241669	-1.0343837858307228	0.179917018207741	1.3236543893616446	-1.395093221661136	-1.6295238952550861	-1.1716288167040005	-0.6878681035762828	-1.7532591670209274	1.1853514702546841	-0.4893272875118524
0.33300817531655913	-0.2567211748235453	0.4031201965119665	1.2990206285505437	1.5036077695199437	-1.3338509459740864	-0.8746617851733444	-0.07186539273841785	3.0547113243450648	-0.20030609150633297	-0.31873864177509453	-0.041420004893845556	-1.7725437715920145	0.7348662659239895	-1.47334856886171	-0.019297948744609317	-1.1166513369187134	-0.8704683399716387	0.6219365860350942	-1.1324712420104666	-0.9288393811494933	0.19047170392012586	0.06783475154430132	1.1928186454911776	-0.8855682044157194	0.400731473584203	-3.099195809667665	4.62929513461751	-0.7386485679491239	-0.16706938302886132	0.19580952843124522	0.20251784839265752	-0.4330868525203321	-0.8502006074364278	0.9965522743454445	-0.984434266358155	-1.0425786292507992	0.18116883541636666	1.2835851216663565	-1.405973075234893	-1.6281007129206873	-1.1693430972285546	-0.6511131265566938	-1.7348562513169927	1.104868616277001	-0.45630614507244854
0.33047933967961546	-0.33429445489376014	0.4206709870088477	1.3433599439466342	1.4762205482552686	-1.3535923230558986	-0.8658279330436158	-0.07552891795273986	3.056107322925122	-0.18392442914065776	-0.3444940293788156	-0.0567461039515784	-1.8170474265855148	0.6874297120092957	-1.4623674346883098	0.024577636665083256	-1.1246453333342425	-0.8562247572903795	0.6179064516799506	-1.1059490573500934	-0.9262721474706744	0.21390173155884434	0.0710090630804853	1.1999977293973325	-0.8993473573276398	0.3988829560558734	-3.099212669170188	4.573456354620515	-0.7826580928508073	-0.16646778068196472	0.17030869391490416	0.23195882639225215	-0.4625066900142364	-0.8345589357450924	1.009825540215943	-0.9984421760007578	-1.0568442537054064	0.1917128731115449	1.2227429245657746	-1.423329375441045	-1.630273848063645	-1.1505355954398804	-0.5958611003343409	-1.7163858376054015	1.028611482107499	-0.43427632575930347
0.3263379396266294	-0.39122135699726485	0.43474578152897425	1.3764191563048354	1.465101982907965	-1.3544767618350635	-0.8558353882704637	-0.07484805665455731	3.0562945226156466	-0.1573508392062141	-0.367143234167882	-0.1236794108517489	-1.8705239010621366	0.6314057590826785	-1.4527866969511583	0.059239187961850716	-1.1292441285654273	-0.8542724560283025	0.627644817302361	-1.071261829891498	-0.9222805165686019	0.2334948652377964	0.06880994871860811	1.2295761094601043	-0.9285903913945852	0.4011915568526393	-3.0990925452147096	4.52730429022871	-0.8255797878289943	-0.18239204280372492	0.1381698545144256	0.2884016535458574	-0.49280999011562143	-0.8385177295030438	1.0358749524967532	-1.019395329182979	-1.0789782419516116	0.20788344115490273	1.1533129460093359	-1.4405215184110964	-1.6329266765237826	-1.1281242877666025	-0.5442047314047029	-1.7127030353520343	0.9511016194916284	-0.3705245550465306
0.309127731939005	-0.40549650727246167	0.4417824505267337	1.4459609165881033	1.4620731101554354	-1.3484746386655477	-0.8404876422644936	-0.07121846744432701	3.0578382448138646	-0.11093678022430853	-0.3859191396747601	-0.15596514739807446	-1.9207313928083818	0.5682617484166548	-1.43907584726376	0.09711338862275407	-1.1326695588137374	-0.8533118887603068	0.6411986769772015	-1.0399886798861915	-0.9227594200913793	0.2500755939836717	0.04811429639194294	1.3289461338866209	-0.9637638394093371	0.39457676373655776	-3.098947132005447	4.487059190666676	-0.8525531667578831	-0.20969814932692757	0.11032259221819182	0.35288756580389263	-0.5151088602703308	-0.8505718955903525	1.0672966043340204	-1.0520336081084958	-1.1184250337998087	0.210393568079287	1.073659561891817	-1.4437281303676393	-1.636452491525127	-1.1063109776433322	-0.45830105563615564	-1.7247666861177096	0.8733636453001206	-0.2681076472628062
0.2761722887022519	-0.44714926365085894	0.4538412329239499	1.520986175948922	1.4604554415247275	-1.3371477920278307	-0.8199828134569644	-0.07270593030149218	3.0576130234325904	-0.05868951998759912	-0.4018492852965828	-0.16647189039711976	-1.965393115820771	0.499633161330733	-1.4187199453742003	0.11673530704575882	-1.1342406746382643	-0.8481320814777644	0.6489992759506397	-1.0112405768862294	-0.9175548917756451	0.25732546300023723	0.024459949519009323	1.43072974414761	-0.9928816128374279	0.3871698323374634	-3.099031429518063	4.450851498621141	-0.8738588005743271	-0.23874612931197806	0.0624059227013408	0.42619111537078214	-0.5390384456428104	-0.8591391629194428	1.1014198007554616	-1.10554194117139	-1.1611904484488451	0.21888762241116716	1.0020604941373743	-1.4424437109121995	-1.6376399744054075	-1.072941871958128	-0.411344611069715	-1.7351863443133404	0.8026773351472041	-0.15069914081159255
0.23772159917966817	-0.4903361412881078	0.47798743166806046	1.5138422217216927	1.4589473890435336	-1.3155413546704544	-0.7939272379519982	-0.07409307629431175	3.0552105927760627	-0.007848455385218112	-0.4180306447556733	-0.14514703724112463	-2.020444057237065	0.42701409649710553	-1.3849148093109047	0.122859403530279	-1.1340903248201197	-0.8495945265276431	0.6487486121006175	-1.0008905579400997	-0.9130189056662574	0.2534691203764022	0.015720751355129684	1.5280756272527096	-1.0275580081039086	0.3802867060317856	-3.0990335369558784	4.460613508887697	-0.902900568468137	-0.26795344325193576	0.0059929359994086	0.4998970412548783	-0.57666132095639	-0.8768226795430045	1.1312028974925725	-1.1589613040612723	-1.1997111893589865	0.22270902966506112	0.9510692835708368	-1.4491419916474344	-1.6345323358549184	-1.0352601160153507	-0.36833155020976716	-1.7445093910421132	0.7339130064105005	-0.030473878495785933
0.1935804074005584	-0.5426338929322944	0.5140690633816558	1.4558545312487532	1.4512514218797323	-1.2828794325735144	-0.7655294051493338	-0.07264362689740501	3.051602687530832	0.04158478594739916	-0.43641357562154715	-0.15735946471981263	-2.0684798704458314	0.36765435897290266	-1.3538247738769091	0.13774090796185826	-1.127634828660102	-0.8420891288013062	0.6363977888077688	-0.9960610504315321	-0.9060603512210378	0.25492062589859965	0.018733126479800282	1.6382475397032745	-1.0604627600744454	0.36985561866366873	-3.0990335369558784	4.47248603705178	-0.9483496223544376	-0.3026918454357569	-0.046905436439302825	0.5768610605860258	-0.627415600948913	-0.8988039310044262	1.15593018354948	-1.200428931772318	-1.2333391862355536	0.24068492691404214	0.9119109326849193	-1.4653336628136802	-1.6405202079107208	-1.0019048219515843	-0.3288764975392969	-1.7520312580597242	0.676112172451615	0.06089405019869025
0.14411259412942584	-0.6288315109168293	0.5550610202310515	1.4414966738311181	1.4439025725227255	-1.2410515085834084	-0.7360629335356365	-0.06917845364009323	3.0472366339274197	0.0878097950734944	-0.45297572740513947	-0.17463654482304944	-2.0976394626829036	0.32447810097167273	-1.3209430080443472	0.19419276182132877	-1.1198174336182665	-0.8436717068118333	0.6261723548061242	-0.9981340622185142	-0.9006355654759494	0.26932124281375924	0.02367352904541694	1.778758011275014	-1.1045684049243971	0.3565237267491978	-3.099318041060958	4.483637715270536	-0.9877846578746411	-0.33255255525799504	-0.09451497711546678	0.6426473678294709	-0.6908007329044441	-0.9293286171988193	1.1786002412019951	-1.239752092284451	-1.2601887287821774	0.2602737484350411	0.8959099995152343	-1.4736690792278693	-1.6414187688795008	-0.9680366715645086	-0.3053185787898779	-1.742793277313203	0.6313466896476125	0.14287139495754173
0.09859355266444106	-0.6445854373514333	0.5911638460328333	1.4562525741582548	1.4442018370672796	-1.2013802081527714	-0.7066453482880937	-0.06119863180657788	3.0400372371723097	0.13233156509831887	-0.4711771294393925	-0.20948080808883898	-2.113807742535487	0.28168533692772485	-1.2895172841407043	0.26063977146867595	-1.1205023605675917	-0.8421578825825039	0.6216341383358162	-0.9921314355850279	-0.8736719736235952	0.2859292412828686	0.05528154828494458	1.8841076027890025	-1.143872263784413	0.33850564998112465	-3.099492958399636	4.491086203574079	-1.024439189436668	-0.35966896104116064	-0.12870774063804075	0.7020302956673017	-0.760507226249178	-0.9548671946923978	1.1943044564895093	-1.2833614021720738	-1.2766751963053227	0.2773692411056662	0.8746639972918141	-1.4763122325632003	-1.636930111240071	-0.9419785935908485	-0.2761007955004127	-1.7297180810629222	0.6166268947503204	0.20433684466522442
0.0632320367591914	-0.6668866631477387	0.613450948353411	1.4479936001489693	1.4596790976021743	-1.15791607242121	-0.6726461671107443	-0.05409389306383856	3.0322722937383912	0.17616346184389092	-0.4880596186735554	-0.22108796818984433	-2.1220188472509327	0.2447117031138084	-1.2683001933621387	0.2682718333049518	-1.1353146019107256	-0.8362394313379904	0.6158591134079149	-0.9842747125568165	-0.8542649565373553	0.30515353096604475	0.10629241258795079	1.9533774469421936	-1.1721155937544667	0.3096121868817686	-3.099834363325731	4.496977856231807	-1.073385754395888	-0.3792256373332453	-0.16065005414343672	0.7581373650992641	-0.8281240756090685	-0.9772738391323135	1.2105948144029537	-1.333317627422265	-1.2859246975322534	0.2885318189248397	0.8513515727373022	-1.47817009317448	-1.6260748035364603	-0.9307556204375087	-0.2618610697864036	-1.7093762157417867	0.6145635218616052	0.2455440855588919
0.036218295454309324	-0.7057724235793545	0.6095391039391582	1.3822474038437536	1.4730710562170044	-1.1162327742723792	-0.6417667079840635	-0.055180156038300975	3.0265848305548078	0.21423035525939818	-0.5064862190901598	-0.2042164248239758	-2.133173848621408	0.20947194879885195	-1.2563054579307387	0.2459228050355128	-1.1573555670500497	-0.841999360025615	0.612290530752662	-0.9821833185613243	-0.8442486758598763	0.33436371451189084	0.13462144316341015	2.00306627044517	-1.1934940422442397	0.27943844124381617	-3.0999418426543164	4.5054808231522685	-1.1250931658796712	-0.40126375130560754	-0.1949180459505004	0.8029565796988584	-0.8937536287194356	-1.0004063816956246	1.2168255545874649	-1.38321604464126	-1.3010161731637297	0.3029353944713592	0.8306903690401187	-1.4820765917254815	-1.6091013324365744	-0.9295207713059124	-0.24602213683675425	-1.663241789823693	0.6216990781738814	0.2505695889510983
0.01804485000386257	-0.7008249515930054	0.6025069038237185	1.2688493091006108	1.4800526499518702	-1.0833945674460463	-0.609580096038847	-0.049898361407035734	3.022397873658644	0.24860723637953433	-0.5268522915042511	-0.15998482146341234	-2.1321789890734144	0.17610400406247195	-1.2398813231276677	0.2583987717467788	-1.179149131165866	-0.8402443597768017	0.5957767362739693	-1.0096705691684789	-0.8344784645436814	0.3625856189340442	0.15807090916210867	2.0229847634759155	-1.2090193792996524	0.2510898289782373	-3.0997879996937927	4.51681624743552	-1.1801000553585592	-0.4259867544185935	-0.22121595293433907	0.8352506100844751	-0.9506076815470716	-1.029514446397524	1.2070092080837298	-1.4253842183761842	-1.319247129473379	0.31334566590846585	0.8071313426974347	-1.4822352031090116	-1.592603061849024	-0.9527376286728074	-0.24917896776155352	-1.6099682938081223	0.6211665036274564	0.26295933125240994
0.025412236921213204	-0.6518464381047187	0.5905127050517298	1.1752401091302713	1.4841354363085821	-1.0674411009492288	-0.5748488200869406	-0.03795658204922112	3.017664900351051	0.27499608969207134	-0.5460489333759233	-0.08585817378355574	-2.11979687098166	0.14681147023921867	-1.228757035704772	0.3023823972616547	-1.2021884509177372	-0.8181384305867494	0.5639832540081292	-1.035874407399654	-0.8240514317453327	0.39927265973783	0.18891219080679142	2.026790509500297	-1.2096453607352826	0.21689050089244238	-3.1000598591719792	4.528672580033022	-1.2326441708277351	-0.452316183798371	-0.24789868504296733	0.8332973528625379	-1.0038096323606305	-1.0500023054259269	1.1873624123965385	-1.464175439622093	-1.3343492194254074	0.3153269111406902	0.7900051001433559	-1.4831591421473376	-1.5732155721464722	-0.9963100982316604	-0.25487831268024946	-1.5372757134528023	0.6294972891872841	0.2435292717249702
0.04676084154884394	-0.6170891976029341	0.5835786548331635	1.0539827487388487	1.490325946070487	-1.0548358382579917	-0.5479278701354795	-0.017868161498868475	3.011059099063009	0.29817199065532385	-0.5591816142489707	-0.01542920096183804	-2.105445744624657	0.12034762513260784	-1.223229432140079	0.371479680245962	-1.2293946084867589	-0.7955866939367369	0.5357595551824522	-1.049539072762131	-0.8007031565323434	0.4323446975319488	0.2210292808648333	1.981910840660324	-1.1976334671578253	0.18603803012786418	-3.0997901071316076	4.538498871975666	-1.277906879359193	-0.4824929681869734	-0.2633017448477871	0.807165098442623	-1.0535246072460933	-1.070840563513142	1.1638179886012825	-1.5026686785321977	-1.3421937111811004	0.33356992868313945	0.7864802043793603	-1.5009702022643103	-1.5464947190174818	-1.0500240647317711	-0.2767256682546528	-1.4578703175415078	0.6396435412540395	0.19425334088349028
0.07563526875430927	-0.5390339143850641	0.5728711300380949	0.9542621744738786	1.501452504262026	-1.0479030442822181	-0.5252132918121986	0.009945099094000816	3.00597042556654	0.33016560658932037	-0.564894364810179	0.01720207718655229	-2.0935103887388413	0.1034410053048616	-1.2182748046760932	0.4612295695616429	-1.2598663004657464	-0.773309393258123	0.5230342370957082	-1.063754368824979	-0.7764155772147999	0.4679477085165022	0.2500588429884414	1.949097022107414	-1.1861590874777168	0.157546832971343	-3.099638371608899	4.55246386734216	-1.32438787735207	-0.5209419848461845	-0.2610586074220541	0.7670233974995642	-1.1033031823078976	-1.0872665814296432	1.1551659945920645	-1.5289526045800912	-1.3526271561062226	0.34841252137864587	0.7699236622828547	-1.524687595369382	-1.5117286348145544	-1.1171760540171578	-0.25861515411010416	-1.389153647226228	0.6398490301940761	0.13984288446524212
0.09796492603997378	-0.4528556525072271	0.5463632097451058	0.906274687557857	1.513458275319459	-1.0485774288513316	-0.506814607730395	0.046031942167513516	3.002545772404597	0.3636810616553234	-0.5608408326711097	-0.006992669846811258	-2.063214141730467	0.09549932276703807	-1.2343362906321549	0.5594655549989659	-1.292278221050314	-0.7449925155399617	0.5260587140884885	-1.0641002885669422	-0.7520464137552627	0.5015334889901977	0.26302270267257494	1.9161903466777246	-1.1665907083095626	0.1303106050045957	-3.099539322031575	4.5699303442037085	-1.3633153419257944	-0.565376958190402	-0.25502389133212333	0.7437468602094939	-1.1964817019675074	-1.090327789384645	1.1423581171523796	-1.5528353528661643	-1.372215486458906	0.3701644813872593	0.7294062839096311	-1.5348997282935921	-1.4626727977331824	-1.1890734196499608	-0.23711989921869542	-1.3234096631385595	0.6415806044273193	0.04793927946008225
[truncated: 163 more rows]
