# Supplementary material for: Obesity dysregulates feeding-evoked response dynamics in hypothalamic satiety neurons
Source: Sci Rep. 2025 Oct 14;15:35837. doi: 10.1038/s41598-025-19800-2 (PMC12521569; doi:10.1038/s41598-025-19800-2)
Supplement: Supplementary file 4 — Supplementary Material 4. [file 41598_2025_19800_MOESM4_ESM.zip › Fig 3_1/Fig 3b/NCD to_NCD_1st_MPK120_matrix_4.csv]

-0.21713114071531825	0.5051469753811092	-0.08207473148305522	-0.49865834495169975	-0.25937473080713236	-0.6233023970922005	0.34650243459209895	0.09581768835968837	-0.30965490263312084	-0.00976311628008538	-0.2648861006850779	-0.10560134592131873	0.4964160103177452	-0.4416577437351871	-0.4792971338561234	-0.48858708356471003	0.5724562949168388	0.34676090620471334	-0.47062400007933275	0.7988279966286935	-0.2554246652381219	-1.3107779147784742	-0.028290833493158918	-1.1544638210820355	-0.5112314385040456	0.2782508423236173	0.31027112943512264	-0.21570430810541658	-0.23471362570366705	-0.5008721445412493	-0.9694186136466115	-0.13090483624546428	-0.42669124841041245	-1.015200739964198	0.033073743062768036	-0.5436636034074409	-0.1840682950010558	-1.1751479249978207	-0.2875091622649364	0.1540466053137528	-0.14610171613517667	-0.3497659870427165	0.4840074289252551	-1.7603342173674998	-0.04120126045240586	0.08016834895282247	-0.25456527832777787	-0.9563783997733598	-0.4324490758000007	1.2523383020243029
-0.23284947248671228	0.49989589312190563	-0.05967371691942971	-0.5172010125577475	-0.22111996174138002	-0.5718164426152914	0.3014191846842672	0.0917074374283015	-0.3097297115334191	-0.08974513786161718	-0.24458963357278943	-0.15462545730551663	0.4641851320507786	-0.45765647496506445	-0.4191176508614235	-0.47456426569437016	0.566975056816969	0.41748935125927	-0.49179537088223135	0.7820308572230921	-0.24024505726736922	-1.2831457052616666	-0.04838645738713175	-1.0816689307603182	-0.5176996805121947	0.2694759192173865	0.29855142858094086	-0.21580361942029952	-0.20718187631644763	-0.49962070948055926	-1.017947090792662	-0.16650770573503054	-0.3822389047416388	-1.0262032276774613	-0.017519232314848542	-0.5276195387637219	-0.18523264287150684	-1.1678726602896916	-0.2814190753891086	0.15662861468842487	-0.1414587419899338	-0.3930173039557237	0.3560705696660368	-1.7582617974195887	-0.08541750942620623	0.1262659956024612	-0.22197144912980687	-1.0143128491980349	-0.3634068831106516	1.3008372974867863
-0.2601168763965201	0.5090961408669942	-0.05455965298828632	-0.5338839507515224	-0.18288694891169877	-0.5432573140463256	0.2700196746061018	0.08762815717131688	-0.3097442080041916	-0.13390344809032115	-0.2327307790873396	-0.14031639613759933	0.42006901605024893	-0.49514097819344755	-0.3809226892939519	-0.4787072337571563	0.5788551328763899	0.45484724807886906	-0.4791353391073098	0.7435614429942768	-0.22604064346378436	-1.2853130837864573	-0.07160606466671461	-1.0423388439261139	-0.4963789580993978	0.23880048356155623	0.28898499274192524	-0.21586272962636377	-0.1689749340717238	-0.49978060748994935	-1.0232696388925915	-0.18467172885488906	-0.36671085518925234	-1.0384067491658762	-0.04507320472651142	-0.5695615909000236	-0.18411649584007717	-1.1922365764238358	-0.26261263525032363	0.1955359846092076	-0.14782593410355316	-0.4238905963505337	0.2779977279676883	-1.7611728245092129	-0.08182931310660559	0.16243532297653934	-0.22931122998357534	-1.0573163270023438	-0.3598519407185054	1.2476797431203783
-0.26620354955054915	0.4852277563902395	-0.0794709645889936	-0.5291935561731156	-0.22006004474871668	-0.5334836209028383	0.22637076385852795	0.0828044746331634	-0.30976886399417075	-0.1351830187589667	-0.22875216269892545	-0.06382434599298714	0.371679030444815	-0.5474277757425371	-0.3718119040607733	-0.46320944197580133	0.5902459576831929	0.4711245888406471	-0.4683357001717714	0.7178092835863601	-0.21807399540689684	-1.302261298271768	-0.10285843951381077	-1.0253679692123272	-0.4738313293392571	0.22677286336294553	0.2848142379921691	-0.2159052897269014	-0.10461829560788476	-0.48580613558677405	-1.0168825966641133	-0.20407022685481482	-0.3238926160631963	-1.0171280846881627	-0.05054696051868714	-0.6051782984495275	-0.1751125236740925	-1.181706452822628	-0.24070444964621657	0.23998564706802963	-0.13368734676286922	-0.42585474229428955	0.2428574908409167	-1.751427631172755	-0.09084115723198494	0.2030460938411081	-0.2133753018804647	-1.063297263916685	-0.3772160196084153	1.2206997363249545
-0.263207033536258	0.4818593674194802	-0.10788814306458469	-0.51628498656917	-0.25713340064680207	-0.5170355611249244	0.197539325688927	0.08470718013697713	-0.3097678605004776	-0.14111752114937942	-0.23535328483297163	0.0073624883359890035	0.32104948975521713	-0.5999634938208775	-0.35046852195135453	-0.49272981012542305	0.5906686220433384	0.5004238022118475	-0.4608851026495196	0.6762142857723342	-0.20844589842741573	-1.3165633831914072	-0.14582752431674995	-1.036690828424561	-0.4667813128999622	0.20599563516669642	0.2777969612544214	-0.21593427598368745	-0.050121880158345886	-0.459343879346252	-1.0217334459832794	-0.2215678288866651	-0.2873109936833209	-0.9745908228805998	-0.05896599544460557	-0.6430353377222622	-0.1504099934041685	-1.1737052030133275	-0.23381905660011953	0.24561234506053067	-0.14442163814679132	-0.421721486869821	0.20692991005388764	-1.7477936668919987	-0.0960777607615295	0.198534954864312	-0.20119263290998307	-1.059019141628361	-0.362435322938557	1.1689762605482081
-0.2715860563048906	0.4746597515168913	-0.12780550991483663	-0.4915463771209551	-0.216217031370227	-0.5231470584587108	0.19453131931696063	0.08374502451887995	-0.309760480048017	-0.14401725545081978	-0.2425961408851153	0.033135323480482544	0.2686351671447857	-0.6416174801351971	-0.33645398579393726	-0.4982737317138415	0.5786237028232841	0.519816633994123	-0.4531656145659362	0.6335194538035587	-0.2086950542692044	-1.337478597268812	-0.19554890395872382	-1.0447769816353274	-0.47071429241722235	0.18920691026179437	0.2728657351114239	-0.21594794329251346	-0.0022004099314412856	-0.43457201573160104	-1.029972628989101	-0.26095290774945346	-0.2539956308662971	-0.9449148057959237	-0.05933075621602422	-0.6682461802739595	-0.13112215340350802	-1.1582528010934672	-0.2446523885404005	0.26247567610000866	-0.17070699623109106	-0.41264820914318007	0.18355215916620973	-1.7518919175021708	-0.12286241629097268	0.16348075527111836	-0.19235221535280886	-1.048821250019356	-0.35902136844494753	1.1072279018325677
-0.264951816138967	0.46665943078549216	-0.1530963833379726	-0.47601996032315613	-0.17412096371118904	-0.5328137047642626	0.18669723585983228	0.06839555798388156	-0.30976561119190277	-0.131696730490396	-0.24177263257081164	0.05673826964725135	0.2076005626330011	-0.6852574728186757	-0.32039662026775234	-0.501376688349283	0.5763030220150747	0.5285026435273387	-0.4440631970617145	0.5822481425162671	-0.21205800599907207	-1.3574132562412646	-0.2415876650432394	-1.0625625906052862	-0.48474842250462885	0.17839199029566485	0.26540944854214576	-0.215951734191427	0.02973347178448209	-0.4233646924439279	-1.0346219413454403	-0.2878720177375826	-0.22561292334861113	-0.9161225133849912	-0.049201712613078645	-0.6996356289507061	-0.11170277563066666	-1.1290903321371364	-0.24705310327430613	0.2942769158912772	-0.20563275539851697	-0.4081195311999357	0.1711328274482511	-1.754926647177833	-0.16685175214054268	0.12930836325937153	-0.1817729647901011	-1.0173397495516074	-0.3698041840796143	1.0730208808783523
-0.2593630095979097	0.47266294541163734	-0.18070929600302982	-0.4602672336705441	-0.21645688391452073	-0.5495096706962656	0.17333912067357787	0.05538254177441273	-0.30977522595896534	-0.12879092636422235	-0.2421373111764598	0.06582405811737302	0.15087168769200188	-0.7077551381451238	-0.311566769640751	-0.49467655833609736	0.5808273635482502	0.53152272156408	-0.4281350011748411	0.5403421890750628	-0.22096274203607208	-1.3662746499098384	-0.26725055560609595	-1.082372239714899	-0.49774960545110236	0.16192990528375772	0.25931377086293733	-0.21596639235243723	0.04019701521833888	-0.4153478084350986	-1.0462282203836204	-0.30565415411263447	-0.20961545427302677	-0.888245329982468	-0.049596378945356324	-0.7323629210060346	-0.09745992162924995	-1.1046520999667029	-0.25610145952222574	0.31090436712701613	-0.241852712573006	-0.4134017826003761	0.1711878965689931	-1.751675839608377	-0.23583387207732975	0.10726575677693119	-0.17377975193052028	-0.9868401463587659	-0.3791057460207321	1.0392341259778122
-0.2588026801782814	0.46960731656533716	-0.21197821009045248	-0.4357927737785371	-0.2759064012032503	-0.5743726475357103	0.1593981621145134	0.04574464610470382	-0.3097773346701683	-0.12497791340419417	-0.23771981116491622	0.05281403006862598	0.1043720155027789	-0.7305177303162452	-0.3117248746424291	-0.4938856390469324	0.5847622383644302	0.5281837115044568	-0.4143913653247094	0.4903667944290169	-0.22859288641158176	-1.3964653608912974	-0.29157354480598563	-1.0932037433632444	-0.4999599974499627	0.15067996423989605	0.2513242842636169	-0.21596197781523213	0.0356820064504144	-0.40595464669045306	-1.0598710517466463	-0.32862100145356954	-0.20304352531897266	-0.8624977316427249	-0.037173701244945664	-0.7559403802974575	-0.08412629645469338	-1.0858523855191526	-0.2586525956401868	0.32141186467715666	-0.28048128730145194	-0.4165546889138166	0.15950056143915176	-1.7433767884086984	-0.29418041129572675	0.1071669484486001	-0.1740822413845309	-0.9551753104570443	-0.37455252710278114	1.0046250618882377
-0.2608214143879754	0.46504004509635893	-0.23609696803556918	-0.4185723754031788	-0.25143412597008663	-0.6024541787209503	0.1464123745145969	0.04366692187865685	-0.3097740568425079	-0.11800340097160704	-0.23253527955256179	0.03238118556909956	0.06337089812441975	-0.737959486544709	-0.31369202222820264	-0.5021882388155435	0.5783630395003125	0.5087944346969585	-0.40385779395248333	0.4528691031254005	-0.2276301200766211	-1.4133602254488742	-0.3017582112559031	-1.0982227487685636	-0.49585822974016863	0.13267201268249038	0.24765720801793373	-0.2159466379414805	0.017974440626408437	-0.39702613214671956	-1.079420244105537	-0.34602447269941977	-0.20645665754465004	-0.8390117807365142	-0.021955435938451635	-0.7662223356324698	-0.07752740124213175	-1.0690955281804226	-0.26357634483570686	0.3308693863120248	-0.32304206754943043	-0.4237909642295826	0.1542686822733387	-1.7215587581839507	-0.34334774912344346	0.12376616315970113	-0.15818938711272165	-0.9268173555026843	-0.36431981465167096	0.9591595315069489
-0.26280125532598925	0.4640201295599121	-0.27848519408408023	-0.38172907207764967	-0.2841672866794859	-0.6191458626579897	0.09974940208026302	0.03538226647604978	-0.30978035034217577	-0.12748890933333873	-0.22087209198162844	0.01831677900609248	-0.02171996797641217	-0.77090485071028	-0.2897990434633529	-0.5105265808909628	0.5535115119731406	0.4949454972055863	-0.39588200736452234	0.370564021172043	-0.21841187428629066	-1.4037314444122768	-0.3244504961476552	-1.093575371269097	-0.4992262888803956	0.10444590209148148	0.23716414848915135	-0.21596499514971498	0.0169608951157456	-0.376574639961493	-1.10873689109118	-0.3775899216291908	-0.184656916187781	-0.8047562608034429	-0.02124091740934877	-0.7969628149956612	-0.05126659503408425	-1.0342811258765505	-0.2733996096690463	0.34899008539447546	-0.3790465982864103	-0.4490578389708566	0.10682182272052454	-1.698722618190477	-0.4246089440720122	0.1727975952800382	-0.13389407888458402	-0.8999427463548496	-0.35829083708949355	0.8866465044506139
-0.26072888803783173	0.4663747474960142	-0.32639566875169856	-0.340104289515162	-0.3394565279347122	-0.651056450964343	0.06497284109650764	0.025833211169059823	-0.3097665346088025	-0.12308532566020655	-0.2161936609057949	-0.0007744641363495785	-0.09591649029791144	-0.8058716345297994	-0.282100007499567	-0.520429131893381	0.5366057496025947	0.4648624118959808	-0.37538191577482766	0.28357934989823025	-0.20880201341408303	-1.3730524830919857	-0.33559419545865316	-1.0991874803291395	-0.5051662904366252	0.08622785475687508	0.2251309831093172	-0.21596982929688835	0.009727726041671814	-0.3698895612084466	-1.1307970389180564	-0.40320152193313286	-0.17948859694676592	-0.769133179718915	-0.00953294056633286	-0.8239639714274434	-0.01788101623526958	-1.0034681191621493	-0.28915297492127595	0.347293336376834	-0.4413236960549048	-0.47400935271911937	0.10163566655969351	-1.6669538662633783	-0.4904027225450265	0.22333076787887718	-0.12216310156182748	-0.8644594632643716	-0.35683210091156436	0.8084799471502704
-0.26837178751475915	0.46553544443187533	-0.3702550296369426	-0.29492241432133365	-0.40205306838964383	-0.6767158164571285	0.05335710600460016	0.021950063768682724	-0.3097532284775742	-0.12242217647925777	-0.20803440078438035	-0.02420182418272806	-0.15647505790410232	-0.8295452869696162	-0.2822965628593107	-0.52957312488442	0.5135187747259439	0.4297169536290636	-0.3607374649712308	0.19040568970608754	-0.20149018588879977	-1.3275041375717256	-0.33299978733350755	-1.114491212188807	-0.512447572015169	0.07507254610247786	0.2143298879889533	-0.21599104453357873	-0.016026988041715533	-0.36931754484455537	-1.1525449723133419	-0.42221367095638385	-0.19331406589528194	-0.7382219847567517	0.026039767611046438	-0.8317339685765155	0.01986044204154882	-0.9677175916959738	-0.31505063807194056	0.3329250246635975	-0.4920107385774126	-0.4755912237242247	0.11128808476036245	-1.639017645365533	-0.5705760069073335	0.2807243433466697	-0.09391711710585723	-0.8116323179489221	-0.34582248154761575	0.7424592252353142
-0.2511540829609169	0.4662534092833046	-0.3998425119069278	-0.25366645381382813	-0.38489947449261014	-0.6873364998767866	0.06654305795384655	0.01664660124021755	-0.3097215931239122	-0.14624544807845924	-0.19451731522783172	-0.07538502173366327	-0.19409284593785794	-0.8380424936430568	-0.2873740053338065	-0.5577129464335802	0.47902595238992	0.3899178556298602	-0.34551333381121163	0.09342744139321268	-0.20237878811209176	-1.270668386077403	-0.31882840743242113	-1.1260732075119402	-0.5220300304709911	0.06491553581179985	0.2102412779330559	-0.21602902206376845	-0.06372501367188106	-0.3830756881606311	-1.1663857661744106	-0.4352612073228802	-0.22889753679954658	-0.7183528127842408	0.06009895300912793	-0.8452825759746869	0.0575255901038537	-0.952628610484933	-0.3434824481495398	0.312182882687068	-0.5352177097407927	-0.4616330168809374	0.1357148705495778	-1.609593137770211	-0.6318769055205931	0.31775237171239545	-0.06637443105154976	-0.7453080301961914	-0.3230452583751101	0.6700656884576546
-0.21539621591135946	0.4566629632493959	-0.42532728971999667	-0.21349271339068104	-0.32388731978514734	-0.6988471820339351	0.08046806552656427	0.010018257504643843	-0.3096879751756325	-0.18397317424181306	-0.1787692251344227	-0.132307629230642	-0.2194268926759996	-0.8337777066186762	-0.30785332405749666	-0.5627105903328105	0.44384777228259387	0.3311330593347569	-0.32790228353651224	0.004287257380226256	-0.20416472034542527	-1.2216567149357258	-0.2933862662037875	-1.1282037467055495	-0.5220622251539491	0.06228394196511407	0.2156550784662606	-0.21605546466855258	-0.13207712915780964	-0.41133451112486685	-1.173274002880673	-0.45010925510237343	-0.2746367697257839	-0.708525601014542	0.10020013334457709	-0.8503713515342358	0.0872908628218483	-0.94617335442611	-0.3691751166050804	0.31243044986649277	-0.5621767542696964	-0.41913856635115687	0.15211970103918468	-1.5705159727988964	-0.6916063777314742	0.3596183188350467	-0.037469166870550005	-0.6441307515137505	-0.30110139931573743	0.5974718297422154
-0.15245633674019907	0.44564753100486704	-0.4585475443737493	-0.18324709554301993	-0.28107211687445594	-0.7162109701674826	0.0811793583648756	0.005499547621711594	-0.3096678071518848	-0.23103175930539543	-0.16677010642795942	-0.17612840033011604	-0.23187981707435043	-0.8202905295833158	-0.33155415345928585	-0.5794575515869	0.40106342017025165	0.2734168884577241	-0.3077237908527451	-0.07991831636532076	-0.20405693572694877	-1.1687565915925886	-0.2555861273145089	-1.120393892433071	-0.5093525072763324	0.0665189241432201	0.2189146421737948	-0.21609931447585	-0.21194297817027716	-0.4402844210190192	-1.157338611753781	-0.4447674253549181	-0.31694803897803936	-0.6882979159675033	0.14708886463116	-0.8588131563339326	0.11521441415937275	-0.9548091347378497	-0.39095399588606045	0.30002750032978137	-0.5768612979878869	-0.3618488725110961	0.1647217394761394	-1.5274501223650436	-0.7090320332622998	0.4235146146760373	-0.013351934197883188	-0.5403604987522	-0.2822397311471469	0.53744787975413
-0.12282226486225864	0.4339561138627408	-0.4884438130383856	-0.14859837813059712	-0.26301470001579236	-0.7085018510331611	0.0795919182982244	0.009604710513732375	-0.30964682407891714	-0.29992459516225745	-0.1603939426626987	-0.2285206767070232	-0.2235344488030661	-0.801129814045337	-0.3484964838433874	-0.5983751334733604	0.3539406071992171	0.20419139786466062	-0.2823268377515888	-0.1420136641207481	-0.20609845729257473	-1.1050315902198897	-0.2210912229238094	-1.1070906913495446	-0.48374122423085647	0.06131360796553746	0.2272975048067066	-0.2161517825641432	-0.29624311441235784	-0.4606581591011021	-1.1365652446922943	-0.4323252580876901	-0.36584599710928817	-0.6679291618660766	0.17832091962865737	-0.8525843851699506	0.1308001496214672	-0.973127799137824	-0.4212495903605502	0.2771438745591496	-0.5843604047133857	-0.30396252580433797	0.1752146827045625	-1.4936407597264432	-0.6973067747214776	0.5054054960755404	-0.0020151241158878784	-0.452142391621177	-0.2599008267879139	0.46343653832106735
-0.1164591274331015	0.4049570255414025	-0.5069822443436975	-0.12066820432938838	-0.21021956283318718	-0.6815042118243785	0.07334593686492476	0.016020374203803617	-0.30961864141828815	-0.3697778451417986	-0.15351312898531896	-0.27334311405472655	-0.20448712638697733	-0.7937053546682351	-0.36920780865912456	-0.6288956824584252	0.3023968305856462	0.1362496975380667	-0.26808756145317303	-0.19698104123785434	-0.20930181757284694	-1.055557119617454	-0.19908128809539874	-1.099617544651228	-0.44668671260505216	0.06300448060246502	0.24002239748512197	-0.21618795968995547	-0.36479875885523044	-0.48380920278278705	-1.1000748228241914	-0.41928920335418135	-0.42378212994108677	-0.6470482462296102	0.2147010712514572	-0.8403903809824689	0.14895161691175757	-0.975258999562211	-0.45720866685967004	0.2514410844558377	-0.5869591460353222	-0.2198717069943525	0.1924386359642724	-1.4673123511416752	-0.6472603429333481	0.5795917387153735	0.004968839101762096	-0.373402602047022	-0.23139195696796677	0.39726001045450465
-0.11194763178212055	0.3891104002767432	-0.5176207803830252	-0.09892363784267313	-0.21330753636965918	-0.6222581408777136	0.06366762345102492	0.02094347260678833	-0.30958163957285156	-0.4352618210969517	-0.13983887385415023	-0.29058737489792347	-0.18644666801151258	-0.7833901804142896	-0.3795478774978241	-0.6626790452011277	0.26109022026502887	0.07976532542138468	-0.25979753061201893	-0.2220956482783106	-0.22111022140921915	-0.9917824239817424	-0.18753324320407672	-1.097377389189008	-0.41106090194836337	0.06285741748324751	0.2521095539859525	-0.2162369526132581	-0.43648501889564917	-0.5016954441523868	-1.0556980540292988	-0.39032793230639795	-0.4825814476148085	-0.6213093436539417	0.23567959781865713	-0.8370055898165949	0.17281509370237144	-0.9719214204983688	-0.5076646559352357	0.2218502157999581	-0.5699067682655201	-0.13475222875254442	0.24257439734198566	-1.4413685451425895	-0.5819449906362804	0.6142908858311632	0.02326460178968392	-0.30682300607727114	-0.22160935109722346	0.33950520428793685
-0.15089342176548323	0.3746344025645373	-0.5350232014377097	-0.08453081155868258	-0.2725075857407824	-0.5028285345705523	0.040473812971153836	0.02030764466130975	-0.30954777761419877	-0.511027425820515	-0.12133504374312021	-0.28855593249190337	-0.15409077391199255	-0.7796486659575914	-0.38451393181173493	-0.6858360752285488	0.24082100778934815	0.03080612391339101	-0.2508810170788606	-0.2419350163659563	-0.2475412663118274	-0.943663430415371	-0.20792142513828163	-1.1076418891007278	-0.38417049938382336	0.06815333820075227	0.25836029701332813	-0.21629694063440047	-0.48790426303316387	-0.5188050451962634	-0.996996861087403	-0.3791872081383082	-0.5386087648757177	-0.5990289690862048	0.24689059983171963	-0.8308240323259891	0.21512087090869753	-0.9632918056651952	-0.5684344514516828	0.18093328714578658	-0.5438026599740562	-0.012180430473370252	0.27702133103151233	-1.4263073536606754	-0.5128162254421053	0.6099605606160081	0.03854408470376025	-0.2499166281336314	-0.2413378854538466	0.2904860746712179
-0.19053817586378666	0.3496667532625335	-0.5574279261558254	-0.08322489791172785	-0.2689316999497117	-0.3651733772577964	0.032640580326692155	0.025360731409142877	-0.3095192120284468	-0.5840743749443427	-0.09955073813370877	-0.2802504489699023	-0.12311978574195533	-0.7861837931651714	-0.39838218359810684	-0.7084795027972624	0.2575229493061063	0.0001583308604039116	-0.22450923818801152	-0.25128698593416066	-0.27514631206443874	-0.9212681585924593	-0.24393843336084636	-1.1288319739359725	-0.3477148088610389	0.0715240154736414	0.27421314369911653	-0.21634589683928102	-0.5149584469927095	-0.5364040979135494	-0.9268659829967889	-0.3776293419024482	-0.5984774181651629	-0.5620069681878117	0.2626268858624335	-0.8154306579444391	0.25053894662426623	-0.9554281487858972	-0.638602680294132	0.15889681743253295	-0.5129488139607472	0.12176283142325725	0.3081674528932957	-1.4095853344716682	-0.42814878881000096	0.5663377612347944	0.05285615715637445	-0.18912021918691413	-0.2492918364029754	0.2452297173594627
-0.21320155777247002	0.3200370955363862	-0.5815548655340131	-0.0946839549187997	-0.18117144152259282	-0.17909746947349814	0.015553002502511886	0.03473148411921691	-0.3095156407617522	-0.6389652895234561	-0.07430518690814178	-0.24610267094552324	-0.10578899808062565	-0.788367820347516	-0.3995189910985124	-0.7380471812029901	0.29232759318736723	-0.019363279883181046	-0.20311722780308344	-0.2581878707822344	-0.3077720703629543	-0.8804565499408785	-0.29912014065681525	-1.1570030162288325	-0.30561291390163403	0.08182432105342083	0.3026026142885005	-0.21640015024401818	-0.5437363756933422	-0.5505973776190481	-0.8329510640263604	-0.3744770595657177	-0.6546396080576227	-0.5273126066868223	0.27938712758052303	-0.8029568054383993	0.2769030841103973	-0.9520648802280292	-0.7058823825697917	0.15829955468915113	-0.4652387372137186	0.24847715813325558	0.31704258000927044	-1.4043011455626218	-0.3687463259800196	0.4941713726886382	0.06899900638714351	-0.13736217703023595	-0.29023137193053794	0.2060837648866522
-0.12987139042183032	0.29205152708758836	-0.6073508276731614	-0.11545651739977163	-0.06801174579426367	-0.034020018881461354	-0.01814175585120312	0.036438897399014	-0.309523991109279	-0.6796619951665612	-0.06006451874128125	-0.21616040781089932	-0.09769815306124634	-0.7921393902241546	-0.39714757089307307	-0.7726728548759978	0.3306840793573437	-0.040625406277755176	-0.1732740528216406	-0.24476457740316598	-0.3418807931624078	-0.8370438155432917	-0.3576235933043222	-1.1729765048446696	-0.2721606570969593	0.10452508539626422	0.3488595405848656	-0.21642377821484535	-0.5717108466787477	-0.5576429433636773	-0.7383759309721005	-0.38707413319800266	-0.6937499304319121	-0.49773446936217614	0.2780925550329123	-0.7781880831699375	0.2901469940630911	-0.9401511204785871	-0.7780963177585983	0.1598446618863754	-0.4191077682508476	0.36395310825093835	0.31049057067833863	-1.3895908195974704	-0.31831944358920905	0.4106091146269845	0.07265155612323283	-0.09903517071893211	-0.342370371913148	0.17796137635833384
-0.02566063441797415	0.27065054130751826	-0.6437610341032914	-0.1423138992487599	-0.03466543035965582	0.01840613255156269	-0.06080499918173621	0.04585172598245456	-0.3095447200840167	-0.6882697056742313	-0.06066306868679949	-0.1934372339949354	-0.10261045182301236	-0.7883439301419222	-0.3903308659431737	-0.7988700578999323	0.39618284456260044	-0.06615803499798689	-0.14768922177336247	-0.23325078715717	-0.36398787963642965	-0.7974024419611562	-0.4130578674478252	-1.1864946703412371	-0.24008732332851862	0.11625575348385297	0.3985201285731947	-0.21642660753617124	-0.602943215721178	-0.5526628595867195	-0.6433881060225553	-0.40161868314552496	-0.6953855349217745	-0.46507563547781616	0.27673693897316953	-0.7391064070528619	0.2912739658592164	-0.9116700005159032	-0.8568917681027045	0.17466690214604705	-0.38645549392780365	0.477607708051369	0.30383057722925794	-1.3880610845010353	-0.2957087171355566	0.34520055823408735	0.06724926399097243	-0.08524282815572143	-0.4159688467888712	0.1517438034489043
0.06572730718633342	0.2546208367997596	-0.6763639971583979	-0.17520337576114758	-0.04344011449224501	0.010138421051301472	-0.09243220979827141	0.05529132207734282	-0.30957494942196045	-0.6733322063628198	-0.058790089410974765	-0.18773605378596164	-0.10244725750267336	-0.7841939702347502	-0.37904755356366693	-0.8270191531286967	0.4685798494209523	-0.07516216398842104	-0.12449866449249887	-0.2232040432068992	-0.3943266243057623	-0.740650792627567	-0.4560928713040311	-1.196809913507091	-0.21289107127587714	0.12345113155861658	0.4355479559699593	-0.21644522711422193	-0.6310744839392746	-0.548043399271907	-0.5486733641334488	-0.40199633319054034	-0.6660276620783976	-0.4425611941032761	0.27131269312631756	-0.7039008018339024	0.2870615859977227	-0.8816162724869308	-0.9381325054259767	0.17198697358273482	-0.36454909773342925	0.5720394671242003	0.3048102169317447	-1.392633903214008	-0.2875958307051407	0.26435379411998755	0.0597850970282327	-0.11625935721717535	-0.5171018394728721	0.1373053947755924
0.08683546606989123	0.24654471892949772	-0.7091477033185616	-0.21171404811059671	-0.10942058000728731	-0.020544081788563817	-0.10392350077632759	0.06082188813681777	-0.3096075146775731	-0.6399634271902769	-0.047728464620855934	-0.19944460156447413	-0.09113819054229555	-0.7857090716604699	-0.37373843129739226	-0.83977437491813	0.5493065497135031	-0.08780089919121482	-0.11239090027744454	-0.21148569552286287	-0.4269565549120899	-0.6827261930619584	-0.4862099935926266	-1.2162918001984897	-0.19947711534617027	0.11346426234661695	0.4712696032832975	-0.21643067193169552	-0.6499875096210584	-0.5400610995843578	-0.4691684564039826	-0.40994784243578974	-0.6267302648248685	-0.43281844406040826	0.2655695394687728	-0.6606518752185424	0.2759257916751557	-0.8407874458417195	-1.00925438848011	0.167897629005552	-0.35080721846290946	0.6424046609895192	0.3058589275566511	-1.4025121169936339	-0.30315104347362143	0.19538024785211774	0.06765743717429878	-0.1522475578975637	-0.6260589625657653	0.130804889320971
0.14268239786432155	0.21632354750772578	-0.7379439697582537	-0.25742143848769466	-0.16274146158944144	-0.000537014419299231	-0.09671108907972482	0.07057552687014501	-0.3096316493789284	-0.5912274246231721	-0.038858677508746456	-0.21037778785931777	-0.07308126301523701	-0.7833300695744085	-0.3708462132305711	-0.8436825788157261	0.620250417448934	-0.08937504202262406	-0.13384977114177543	-0.21357362320541542	-0.46353548971332825	-0.6233727391917196	-0.4983799214457975	-1.2339150204317137	-0.18366787500438445	0.10811152981564343	0.5046528964815991	-0.21639479202482007	-0.6645512055280666	-0.53153489646885	-0.39161407557149	-0.43076653072935595	-0.5880507477058183	-0.43699929953854755	0.2562822051229734	-0.6187102522974534	0.268254680663985	-0.7847358471005806	-1.0844085663397978	0.13829800965295003	-0.3383522954839854	0.696603551130966	0.3141659220149772	-1.40008883152896	-0.329592996564975	0.151520746819301	0.10695411031414818	-0.17875060240812807	-0.7304444483546224	0.14047305863381826
0.16910770051029178	0.18876765465048603	-0.7685546970149204	-0.29916062920815145	-0.21632403979624454	0.0536056593531517	-0.06358224853833713	0.07832965462024119	-0.30965810685066375	-0.5279820252274924	-0.025119144279492644	-0.21944152213190388	-0.05049382160426987	-0.7811784097673847	-0.3643044586944155	-0.8331641975270878	0.6826373010769581	-0.08954301458085374	-0.14506093632803813	-0.22125669244211904	-0.497232310648533	-0.5087996664703384	-0.49709371140167785	-1.236497438804329	-0.1708717267855957	0.09681769453213541	0.530318441574553	-0.21637264347260032	-0.6869127455105389	-0.529233866309821	-0.3274746909486469	-0.46005244494986214	-0.529733947089092	-0.45754686091273367	0.24769082307678048	-0.586107064755	0.253234418071586	-0.7508271535980848	-1.1515060189828863	0.12648767059047689	-0.32787291248450795	0.7235008422061087	0.3143867544007414	-1.39562011577151	-0.3674751883476506	0.13208096617683607	0.1620224752067912	-0.21806920759803644	-0.8251980876097853	0.13743659978747141
0.14267414852707977	0.1486825395896072	-0.786857865471299	-0.34088938019430953	-0.1342204642789567	0.07789188793861164	-0.02402231819359571	0.08143928730551132	-0.3096983168826361	-0.4771023523929626	-0.01904928543601559	-0.244939472680277	-0.027631644800805343	-0.7930264104382967	-0.3555972680700214	-0.8106498045159929	0.7206373037616245	-0.08885992617738653	-0.15440067669581628	-0.24526020115172192	-0.5279485931183345	-0.37973916504410227	-0.4797237029350465	-1.2264411285053656	-0.1584668677904509	0.08384399574032024	0.5669696219260822	-0.21633501857278445	-0.692819799427082	-0.5406135324224901	-0.2616952557211324	-0.5127536187640681	-0.47299646411732776	-0.4906743675281053	0.23129665489381127	-0.542944067025185	0.2208881917471162	-0.7309509865543095	-1.2023682001797822	0.12486192406143118	-0.32178325049507855	0.7311779192954173	0.28793550960370584	-1.3687914346504788	-0.42267869803767405	0.1564717563653254	0.21644556631696982	-0.2397179766787425	-0.904201563902677	0.1348933312089919
0.2128664213865492	0.10965095990854294	-0.7924519973572967	-0.3735847521026612	-0.05503762944990496	0.04467439550167756	0.028371541410200807	0.08424930083784979	-0.3097447673289969	-0.4196728651963276	-0.015165740739171468	-0.28436575825939603	-0.027283546823935252	-0.8084309691355036	-0.33679360213074877	-0.7718608283056503	0.742800182496401	-0.08545408259194914	-0.17682033264916558	-0.27598436789174186	-0.5506222051973042	-0.23379781910392544	-0.44443907657127585	-1.206433652807861	-0.13889662807541164	0.08221941336449713	0.6048385624419454	-0.21628522211688436	-0.7063627760938268	-0.5579828915355616	-0.20783575665883397	-0.5590908104541025	-0.42591143937708403	-0.523592427031516	0.21720132349030213	-0.5074310578710239	0.1802985453089821	-0.7370733067705572	-1.23849092547642	0.137703183812453	-0.3169284044458814	0.7049832268025505	0.2671364064863605	-1.338321077918653	-0.4778618491670189	0.23304737067717082	0.2573819351614073	-0.25538067988539004	-0.957063650335208	0.1275727944301257
0.3295022399618664	0.08695352910127317	-0.7813082554391831	-0.41184184632956466	-0.015449019813984772	-0.005792725524509146	0.08766522431472493	0.08206002810817394	-0.3097851995418818	-0.36316922643147304	-0.018234815627600598	-0.3105551599195636	-0.024699387219300057	-0.8234532845432107	-0.3156442993656004	-0.7253688295234014	0.7436974814742314	-0.08353599595083148	-0.1941559177487254	-0.29252828861853547	-0.5735187590095137	-0.08340700049541142	-0.39918483997538523	-1.1762317963815856	-0.11382935262145774	0.08541035336638116	0.6239704474726709	-0.21623378161032428	-0.725426450097216	-0.5820022564670452	-0.1667219093789134	-0.6073936577116046	-0.37587737141634603	-0.5679760760993472	0.19323119598445432	-0.4755878387838453	0.15662977423202254	-0.7581978804660141	-1.2521254339480659	0.1420604769386418	-0.325054850636994	0.6710356164477839	0.2514446603084942	-1.3016893684858735	-0.5496143238686464	0.2905553519432379	0.29791913464273884	-0.2840709407730143	-0.9801591432192616	0.13026366864696928
0.4713581776031501	0.06162347080467363	-0.7696021322088779	-0.4376208602752224	-0.0468952463722761	-0.1125797695326511	0.1425555067050967	0.07764144199120217	-0.3098022764643829	-0.3173203552019664	-0.015818019580805854	-0.3492790797319381	0.002941089339780553	-0.824521407928789	-0.3053864940308997	-0.6620775601380455	0.7188540742998002	-0.08604758563102725	-0.2246770579913128	-0.28726566554296085	-0.5891648281553425	0.019374121166571667	-0.3438507483744625	-1.1476967440694155	-0.0906541339198079	0.0695782844527698	0.6249543499702989	-0.21616880722745874	-0.7403262864769211	-0.5911777865202589	-0.15087110150082989	-0.6657237977782292	-0.3124561730118608	-0.606141455161491	0.16499927488966623	-0.4430082580780799	0.16118580390101814	-0.7769902591358256	-1.2614869547361123	0.15043157065258717	-0.33593232108101023	0.6460496536271924	0.24302968173201922	-1.2630584967405507	-0.5942759163572906	0.3949315752358281	0.32570592426746703	-0.2989734181727316	-0.9685799885820165	0.13512176850646013
0.4371683089036901	0.03443786266841093	-0.7645391382288393	-0.445627246272392	-0.09633868188335745	-0.17890019004114557	0.19353560645594803	0.07440053789028697	-0.30981172738055296	-0.280022097079608	-0.009828503011894994	-0.3832013559462682	0.035162984433150746	-0.8312199133165585	-0.2884126652972217	-0.5908896801190449	0.6971905972585674	-0.07719623168164956	-0.23776833985838236	-0.29673838707899514	-0.5950109338803393	0.1115118055380087	-0.2929547960369519	-1.1313591099382625	-0.05487180757366139	0.039654413160402455	0.6096383196860289	-0.21611032252527856	-0.7476926819578564	-0.6009950011596629	-0.14061961174524254	-0.7132409186182836	-0.2370700556280812	-0.6308369858520927	0.12995786093615797	-0.43449940986218855	0.16237509833161642	-0.7997429302046669	-1.2530306103357503	0.16390033289642378	-0.36246265605425687	0.5998468617820005	0.2375244373662074	-1.2363792226390202	-0.6226544775331944	0.5074007594976342	0.34488406133699134	-0.3083525758417392	-0.9549041624239581	0.16118587841092386
0.3554355476756391	0.02005901087500796	-0.7575538936803226	-0.44124118208801677	-0.09859619417533368	-0.19287309561122315	0.23930708209787777	0.06865680510328329	-0.30982001662212727	-0.2505821140778011	0.004391075307891855	-0.41606080646012744	0.0648546189634656	-0.8399336731439295	-0.26589291083682964	-0.5123824035711424	0.650691833395644	-0.05435196376241712	-0.24961935983252986	-0.30173157106217297	-0.6116467056605235	0.20495684068888398	-0.2482806921672597	-1.1231723057779295	-0.013485129878740157	0.021494708320249443	0.5834728782370081	-0.2160484856314416	-0.7356008483073893	-0.6111815733772303	-0.15782904967589034	-0.7678274722493192	-0.187465830831144	-0.662644014236071	0.08637241819855608	-0.42167737797575866	0.15904862771661474	-0.8248936641618361	-1.238294411991061	0.14777113731235264	-0.381810864533311	0.5359821901340152	0.2132824892567066	-1.1948296124740345	-0.6485861941975409	0.5878162006021465	0.3620403405547938	-0.3090786085838899	-0.9151246362398014	0.20625479999142318
0.2717701005048886	0.004150671490185725	-0.7617256694975681	-0.43649150762299155	-0.088048198685549	-0.1760577084729503	0.2678868986050643	0.06506110980517983	-0.3098232979869688	-0.2326769154974123	0.01788104534677438	-0.43036565238776137	0.07526686575977833	-0.849319441335099	-0.22963550014244163	-0.43814022268435615	0.5963756059493952	-0.04917760909961902	-0.2967773931649177	-0.3024786112213599	-0.6211329228871121	0.3179361129792576	-0.21629954306141377	-1.112222805809399	0.02905395236514105	0.0014382542507335471	0.5615944564242252	-0.21596800258876853	-0.7274842856739713	-0.6092541996190922	-0.1749844844553758	-0.8278010167175612	-0.15964612721895788	-0.6958230964165503	0.046646969588318744	-0.40493377837868644	0.14838550505999532	-0.8368958985287032	-1.2266027751973674	0.13365836809707277	-0.38929093589243885	0.48470055382422556	0.19074688477993826	-1.1430133302787213	-0.658140721206009	0.7156613926511507	0.36459342379952125	-0.2998886525399953	-0.850628954298313	0.2503631134492356
0.2207685730079274	-0.013454357695334054	-0.7642181122297964	-0.42049220207661564	-0.07883552732230988	-0.06888021453405578	0.2749044395423746	0.07240469914416366	-0.30981867948497244	-0.2240082669568982	0.026307443531121612	-0.42544383380628836	0.07783006462602138	-0.8628135542365994	-0.1559020604201533	-0.37773640038453105	0.542346838990162	-0.03340818535915445	-0.33423397093595825	-0.29862085618941897	-0.6206950434397005	0.4522653873805713	-0.19573478097016753	-1.1086971997411137	0.08181773571462303	-0.015105286959011952	0.5415389582391443	-0.21590802845386584	-0.7294539868584953	-0.6142527751573068	-0.20147893233819297	-0.8875542095127171	-0.15456118378653763	-0.725717156540705	-0.0011383793065687792	-0.3863180278676771	0.12985368588266005	-0.8493563307110159	-1.2318824246536848	0.1334739388560247	-0.389381974601169	0.47589298989812195	0.16387926878859854	-1.045293428195299	-0.6721588626432566	0.8155797348385553	0.3698526552327236	-0.30115265616800957	-0.7583684277836105	0.274815276064898
0.14440531653826796	-0.00908503386810812	-0.77072533266295	-0.40759516473730234	-0.05701709296439063	-0.04589295558602714	0.27000542190055177	0.08164369375656633	-0.30982194960433423	-0.21803241375848414	0.036388390432316675	-0.4083741993152204	0.06133471210917983	-0.8776909871071572	-0.08495080201532718	-0.32659980958361085	0.4876481429298335	-0.0020285118738811005	-0.3447899034240735	-0.29422332183859634	-0.61384330509559	0.5749527234547068	-0.17697294779034148	-1.0947752561475637	0.11828688196387463	-0.029430058983631595	0.5206277475221974	-0.21587099278458374	-0.7348435074253065	-0.6247717896658056	-0.23402442866131845	-0.944753026008969	-0.14567536611504672	-0.7496368972850732	-0.03801391168911272	-0.37857017822357053	0.1118845385577405	-0.8794440716300788	-1.2156317521015776	0.16423596088463716	-0.3773102418235369	0.47726353357562934	0.14022977408407739	-0.9465585222955275	-0.6888007135879568	0.8780295205864179	0.3584728268985641	-0.3200306472327529	-0.6452095861303669	0.281934319432664
0.153224861347444	0.014807390411268074	-0.7843209008851888	-0.405872446721678	-0.08918636623338962	-0.09391566573158454	0.24789596240019854	0.0903937941516189	-0.3098270734914206	-0.2326470439126847	0.041453468704500104	-0.3974644693696817	0.034576083758169986	-0.8883806981326691	-0.014631585343620685	-0.2831678352682786	0.43068200077376195	0.016845204716532367	-0.32860699298941803	-0.28947794972969637	-0.6047433456508818	0.6279126482535391	-0.164094446436371	-1.0837842944012892	0.15038250435897857	-0.04553749740638137	0.5020074873391981	-0.21584170510293252	-0.7329834618218147	-0.6318426706998304	-0.268172638126427	-1.006323378584954	-0.14864329967805706	-0.7697324985678121	-0.07283253088866457	-0.36237537319721697	0.09506279294872988	-0.8849178862591369	-1.1882018813048947	0.17983845314067037	-0.363005577808139	0.46297371641587537	0.1080514797055726	-0.8190382816690202	-0.7078028851613304	0.8688257713665971	0.33690067407487334	-0.34005182642995635	-0.5413866560158691	0.298446235882995
0.23540287497924056	0.04516212625879943	-0.8123845094487198	-0.41311608468966277	-0.1718971603072767	-0.1401414995896799	0.21941824267856172	0.10404292431126363	-0.3098332382468828	-0.24509991015385402	0.040773070066767544	-0.3746161216095596	0.015008485871275418	-0.8898302941559543	0.03133221152436307	-0.2492718118085088	0.3849083844105693	0.022335507762667243	-0.3024210862313087	-0.2797087550786168	-0.59146462125114	0.6854815615219382	-0.16815655602501944	-1.0822275130438117	0.17165823676610342	-0.058510201255556574	0.4761821053826848	-0.21584081838641883	-0.7270282414350986	-0.6375208014054066	-0.31035775270120436	-1.0502138342853422	-0.151617690779184	-0.7811231508128952	-0.08361969776372905	-0.3434112716197323	0.0968386291508743	-0.8553505117310625	-1.1742292809712385	0.18411532847166343	-0.35129634461617826	0.44919066790726064	0.07244493278331095	-0.6926898740335247	-0.7201020006312799	0.8220298548447305	0.29612137187205895	-0.3805991024142735	-0.4442557653626074	0.30160101353469726
0.2502271569576798	0.09060147944834004	-0.8474864763513633	-0.41801078244044926	-0.28297208527861095	-0.19443422535534766	0.19778075052592775	0.12354936114532722	-0.3098343154976931	-0.26520698591819386	0.03524100232366803	-0.3465669050066874	0.005184636945543095	-0.9054930212039322	0.05260790377484831	-0.23586772224926542	0.3226376218267351	0.018202582960892933	-0.23502371717889708	-0.2693466141974469	-0.5724904128575664	0.7301134039153042	-0.1771448870297572	-1.077745305175292	0.16968693156344117	-0.07865355679435868	0.45355501856152813	-0.21584863740750632	-0.7255279071301335	-0.6390139258327795	-0.34284050870241145	-1.083809092406899	-0.1383501555761771	-0.7851422710694429	-0.08398352084678923	-0.3267276763093694	0.09530272633827234	-0.8277682157853559	-1.1575787386541714	0.18200485980518472	-0.32994114642193445	0.43053497542911695	0.0353061787792055	-0.5044178475293142	-0.7163992874078625	0.7233108010254465	0.25080214342920815	-0.43009356368255114	-0.3448551091348838	0.32019932396857137
0.21508018677413115	0.11611721830996444	-0.8862892247222918	-0.4278751174300887	-0.28121376493314076	-0.24386321308586806	0.17560094149898092	0.14462543600191843	-0.30984487310137043	-0.2844436890509615	0.0270008977884712	-0.32876722394860725	0.003980891683592497	-0.9314170539455009	0.05423799051865232	-0.2396126948957024	0.27139714038802365	0.00034150093580677664	-0.15490146168654326	-0.2763826691587631	-0.5565162215045232	0.7695389220727973	-0.19666602840209724	-1.0652894893366065	0.1667250207313004	-0.10874211169897063	0.4452774185848769	-0.21585834816170113	-0.7291875340447718	-0.6362674557568375	-0.38303917917251795	-1.1042607511659635	-0.13370121857811468	-0.7871244260629472	-0.07031108689291968	-0.30435071289111243	0.08292783199660243	-0.796299510425438	-1.1532567912596532	0.16415487847956378	-0.29438556491502005	0.43103322046787473	0.003934360382191892	-0.3096691713171916	-0.7025312903556193	0.6570014633472832	0.21684773695348283	-0.4757413051631388	-0.267491838592295	0.3240476138259206
0.1439530633456199	0.14828094930476873	-0.9484917221913378	-0.44454947723754074	-0.23874732795881637	-0.26810855474234296	0.1716378896050046	0.16007179439712682	-0.3098670039161152	-0.3149052802504464	0.004382538941219261	-0.3168958535743688	-0.012442595444475884	-0.9581571298710443	0.05060289236464767	-0.2641444754738323	0.22588962798413875	-0.02738356960398435	-0.08743856936431689	-0.3210866696907752	-0.5483623399519457	0.8102588939875017	-0.22004607025151218	-1.0528956696953287	0.1575231199381362	-0.13941721766966575	0.4462546445217881	-0.21587681832915417	-0.7422078532692133	-0.6372664202763852	-0.4295199981084027	-1.1073627056780986	-0.14490284020382205	-0.78242242375968	-0.05447634358457346	-0.28355923613066	0.06172229302176019	-0.7669941687364277	-1.1646117818520925	0.1290225037406667	-0.2654112544246784	0.4493681059599551	-0.032302580310885634	-0.09618581877595025	-0.6908136662750517	0.5616159577880714	0.19756055361684435	-0.5297253158369604	-0.20018896195816033	0.30701790616799485
0.16544425902326632	0.1795267724629069	-1.0292848274541049	-0.477746051887472	-0.20453849111147396	-0.301341997129792	0.16307615513706245	0.17482387875987748	-0.3098827135784594	-0.3462164193195793	-0.019436936910797502	-0.312564731567627	-0.02589864089445214	-0.9734437788438692	0.0380619282178271	-0.29249295481408816	0.16262314774725856	-0.07371600024899619	-0.05397690523759409	-0.3605623803559763	-0.5499255929952181	0.8399376572945517	-0.23894217464031592	-1.0308761460611984	0.1358767359246481	-0.170478208316591	0.44575946626862767	-0.21591013689242441	-0.7522541491650967	-0.6417311912082868	-0.47003837652825275	-1.0975679159369738	-0.17103380768341384	-0.7837962746141984	-0.038466252553206084	-0.2592961482680073	0.050099734415056975	-0.7467672887202108	-1.1845233493239389	0.0909292809200059	-0.23442085034827395	0.4935703185900433	-0.06931486642887064	0.11643097305218766	-0.67221866591525	0.44397747245709607	0.18727518965170195	-0.5867000799101592	-0.10846726048142982	0.25006907364582787
0.18650336779349488	0.2095680041680413	-1.0864235498579564	-0.5187337435947711	-0.20530591821204625	-0.3205500084121554	0.15868792132961781	0.18071494346939485	-0.30991282332237974	-0.3877646358221859	-0.043731436461186934	-0.30759235448396227	-0.0305212323077264	-0.9837759074372681	0.01734278539855725	-0.3131486271201272	0.09367494602169738	-0.12744882188801157	-0.03285969142301154	-0.4057520020481643	-0.555973878255057	0.8681773844373186	-0.25608941906091187	-1.0014451806097464	0.10168185509974088	-0.2071851746477412	0.4466209651531149	-0.2159498866539477	-0.7707418751634377	-0.6564934849252957	-0.49548731039175953	-1.0821892253529062	-0.21090233249545717	-0.7810350949700289	-0.015610098817140669	-0.24397395493730012	0.06328123420148758	-0.7355769451225375	-1.2157039387619668	0.062183674183353355	-0.21854038904721781	0.5532274869306111	-0.10837301381232697	0.31890158238185357	-0.6436339743124754	0.3399904918804751	0.18779340952661142	-0.6636344756639583	-0.02364419459448424	0.17032337030965278
0.21488136659885254	0.24366101902398243	-1.1220144760681445	-0.5499083278458498	-0.2526713362080318	-0.3215775758776584	0.15709104705726887	0.1799433312385726	-0.30995745461394114	-0.43334116354636326	-0.07284094895417251	-0.3074744144447713	-0.028464085554094475	-0.989713008853211	-0.019550410994453975	-0.32816691653548613	0.01935383170182553	-0.1858568797310855	-0.03192899354972444	-0.4493708569110657	-0.5591933672014119	0.8711756027097893	-0.27921524676232273	-0.9647974404523604	0.05525959878830391	-0.24244199736297278	0.444985652881554	-0.21601604016548853	-0.7848874451166031	-0.6707693975565576	-0.5049072817475222	-1.0338009356099218	-0.2618008114129507	-0.768209491897826	0.010719252598448314	-0.23949990140511174	0.09013257363070473	-0.7255487942345951	-1.2373359389101921	0.027724709864569846	-0.2179569136867193	0.5904379310389345	-0.1554142032996624	0.5137321914756379	-0.6276983109413137	0.21774066387352514	0.20245062842100894	-0.7476149222999795	0.04029172351222003	0.08803791281495925
0.26595609024220435	0.2664922833592797	-1.1690154942345816	-0.5893562477650869	-0.25768156938475884	-0.37903091691676355	0.15718358967446872	0.17139675241816352	-0.31000812534001543	-0.4698455202940515	-0.0998700986751094	-0.309483751220513	-0.035162538665993615	-0.9878064163164714	-0.08958812295512462	-0.3449537256316252	-0.04774769624594952	-0.24590866903683528	-0.045142630094101216	-0.5096204207248032	-0.5662216480937579	0.8229366668367064	-0.319358913880241	-0.9120945075877007	-0.005249895079008837	-0.26463857893841086	0.4435913644518686	-0.2160848026878225	-0.7887858547450781	-0.6906885044293242	-0.5084245506685787	-0.9659346295852167	-0.3094665650082553	-0.7523666284139336	0.030026255897959597	-0.2509426072846114	0.13718058688287282	-0.7136898044864162	-1.258069605464976	-0.019819766089053767	-0.21496587829261796	0.6037189476438553	-0.1918622480795717	0.6467903237694663	-0.6032362278759524	0.11398775493015571	0.1905635848810983	-0.8239372621942262	0.10258324810925887	0.02019203546689799
0.3477483526020496	0.28275879786301206	-1.235342121326368	-0.6195004545193399	-0.23612607134889352	-0.4177903492028565	0.1560145536314521	0.16394565059518326	-0.310064228459683	-0.5061334360735434	-0.13000397516881418	-0.31167685730208333	-0.03641643998052548	-0.9773748736417305	-0.16581088478896183	-0.34929279337770963	-0.10621517793880994	-0.30866721613805714	-0.0257678003727558	-0.5743565869826492	-0.5476806501364728	0.7659331861743677	-0.36755404140087333	-0.8721471009515325	-0.05555037242985421	-0.27796327465447535	0.4423955924274951	-0.2161688633065034	-0.7905628900489099	-0.7022011611054222	-0.5101045970666153	-0.8821738206144787	-0.3651765637505712	-0.740367672029865	0.05832944130798616	-0.2707918364733394	0.18323859808389253	-0.7010285832187971	-1.2977264894217908	-0.07978910627041881	-0.22579369125914486	0.6002448701523613	-0.24775327110565798	0.7599909136889101	-0.5713458149829928	0.023024625228388915	0.1665353899861669	-0.8918070764749888	0.17748830390607448	-0.052658375905697864
0.39377160573318454	0.27890058894376263	-1.2806380305976452	-0.6597814004930717	-0.16482957739202073	-0.4252953592696058	0.1475765177951672	0.16002387833944448	-0.31011756568745585	-0.5265005653197818	-0.16051847318827633	-0.31958683127576215	-0.03322367036471744	-0.9603565700892556	-0.23758932380398493	-0.3580506245539777	-0.17456166964664938	-0.36052034486355017	-0.0015048010022711473	-0.6418740855813	-0.529770962087407	0.7499829636327062	-0.42649798471724176	-0.8407805208602696	-0.11154022811267121	-0.2792776904325914	0.44149848521918517	-0.21623075694699273	-0.791727083881178	-0.7038548431499055	-0.5137557584820771	-0.7911230645232061	-0.4093931909298889	-0.7130263328198286	0.09272741350995861	-0.30311740761633976	0.2304362206715121	-0.7034156510036819	-1.3566457427938674	-0.13686318843084785	-0.23287236467523478	0.6038185814534867	-0.2994290222043608	0.8017202624261875	-0.5408117911952436	0.010670114023900243	0.13356340033893777	-0.9479384116169609	0.23727415248456518	-0.12906186585891471
0.4330785940624514	0.2703748908841749	-1.3089461188149485	-0.6927728222248083	-0.14346519969663313	-0.4267624278239583	0.13593694689551056	0.1560790992970069	-0.3101622806090042	-0.5381214652525997	-0.17884956740898897	-0.33201199238735774	-0.04033085787526407	-0.9286827813827067	-0.291613633204398	-0.3566639196506539	-0.23247464493226877	-0.3977518623298145	0.024963925583712132	-0.7169015365469543	-0.5129879248712875	0.6830385939958747	-0.4723332371654032	-0.817179162657208	-0.16747394947648453	-0.28236743475968634	0.44009930064497416	-0.21627455868653755	-0.7975531771350897	-0.6972539667340942	-0.5167341019801486	-0.6976815702799736	-0.45752024162149174	-0.6932470137482019	0.1287491806421769	-0.33343184795959135	0.25387198212351736	-0.7418240135217748	-1.406566432604902	-0.19020689288584444	-0.2341932535764483	0.6088437132284719	-0.3374374861330176	0.8425100848816187	-0.5066692125272156	0.01876399549953916	0.1002892825020896	-0.9950165629741561	0.2784495984562138	-0.20102312898136504
0.4966660462070872	0.2415472207076494	-1.3334417303866843	-0.7285233281537866	-0.1127681156737379	-0.41020165796362323	0.1117937776945815	0.14694319278654316	-0.31020462008832983	-0.5419356398853673	-0.19668053097052693	-0.3411337913239462	-0.04210578325840144	-0.8821377250199468	-0.34821720476423773	-0.3501085873803964	-0.2634174114571801	-0.42254621166316075	0.04170110939261684	-0.7922411223381083	-0.5063101391224337	0.5911018316549226	-0.5098512983779424	-0.8020333832337441	-0.21536205446814236	-0.28676939657151396	0.43615189539719595	-0.21632133355010144	-0.8096880531631582	-0.692008993594781	-0.5290832191267362	-0.615633916631252	-0.5031401327040541	-0.679578590465706	0.16645184792566783	-0.3788580116619423	0.2753139444631233	-0.7518021212753548	-1.4606008946616686	-0.24898078126935214	-0.23883126197394247	0.6392186761505231	-0.3834688781911761	0.8334648875294277	-0.49623799499952603	0.05183516125597211	0.07579488980463343	-1.020320570679787	0.3061795450347405	-0.28312232221812295
0.5469097048621006	0.21095262503843867	-1.325145824946698	-0.7445516383573146	-0.12660561616695637	-0.4011708384882814	0.07484013964493372	0.1372206132152593	-0.3102449257895674	-0.5343951984263157	-0.20352167564983956	-0.3592436281908505	-0.054944235523608255	-0.8077196575302444	-0.3934523240942783	-0.3270678406011381	-0.28894486983815765	-0.4369278621249184	-0.017740531215654765	-0.8568577892045071	-0.48663122226280553	0.5277978162393409	-0.5382419362293296	-0.7915446577569935	-0.27817437622211616	-0.289005586083692	0.42525530320337984	-0.21638451754270466	-0.8237547120907207	-0.6837345786676017	-0.5310106873288039	-0.5398987691188081	-0.5369682322216396	-0.6683721366674356	0.21083892044086813	-0.4376974082844381	0.2807134304604656	-0.7616641125159378	-1.509063780166899	-0.29353888590654403	-0.24965907494046938	0.6427001855227682	-0.41659568171558414	0.8111642994071447	-0.4816803517042959	0.0782681606941231	0.025992759316475295	-1.0296245036062799	0.31475328436951566	-0.37661526496860354
0.5807525217142506	0.17965630035464392	-1.2822306632303664	-0.7842817062584032	-0.19006413299524622	-0.40005120458887333	0.020496715572126456	0.1282855736502046	-0.310276169990715	-0.507938960001854	-0.20103458011279937	-0.3697985188842441	-0.06887489197860736	-0.7473059514944176	-0.43627026573620126	-0.29614301714582514	-0.32077194440058515	-0.45017129853733895	-0.06266676174557693	-0.9001677623359676	-0.449863327330558	0.49195359751711054	-0.5547180138463385	-0.7722304744718483	-0.3395163915705364	-0.2904641543322607	0.4124306760609774	-0.21642567155021114	-0.827289311146612	-0.6751285402728678	-0.5201665199603568	-0.4702635261718219	-0.5649585292774899	-0.6692940274305068	0.25497187941094135	-0.49722942091106104	0.25858653186418534	-0.7602480048472552	-1.5371518121168504	-0.3258353370670132	-0.25665912401720137	0.6493129255932134	-0.4433796343361057	0.7945049347747017	-0.467148156609914	0.10958378920116878	-0.023101070647675307	-1.0021047853029392	0.31600682033868344	-0.46839902814469364
0.594553439964595	0.16174539159099155	-1.189406503312472	-0.7427728937676208	-0.21813202867654505	-0.39788451108900563	-0.03714773793124375	0.1231789518794761	-0.31030781281104486	-0.47509361634112046	-0.18899679668670108	-0.37166525321430866	-0.08792520878589505	-0.691841371275463	-0.4938831990790281	-0.2700767323956788	-0.34747158300797815	-0.46376427784474233	-0.06862469906516104	-0.9398309179028725	-0.40852015628590593	0.4938481022032019	-0.5830916109691232	-0.7517493724864233	-0.4109026526990542	-0.28726368348635345	0.4015676892227691	-0.21645748172070087	-0.8278017204037722	-0.6628957284369811	-0.5075637181313812	-0.39923824019114357	-0.5902531066112932	-0.6684143675308512	0.29865315389877206	-0.5536618455793596	0.2553770037206107	-0.7436472482917795	-1.5687568475526807	-0.3637468998544496	-0.2534537338452715	0.6098084518999841	-0.4309099007646309	0.7924739632257487	-0.45152677851922773	0.14038261910221522	-0.07276714340805795	-0.9646542612188158	0.30466776390488676	-0.5568581500376308
0.5994988061634785	0.09864494624339948	-1.0987204077916097	-0.6774209420612951	-0.2332551614442862	-0.38427507412476136	-0.1027931005048032	0.12273076197705471	-0.31032889025839383	-0.43211301467714136	-0.16090110327089788	-0.35547198505772765	-0.11865065687762391	-0.6505567840540876	-0.5506148199174756	-0.2508707970340236	-0.36596178048490713	-0.48081189276640207	-0.008649511831255086	-0.9565553357875493	-0.3437508250716232	0.4614881158542096	-0.609706345369206	-0.732091219041211	-0.48846470428875827	-0.2786578005459391	0.38833815092809687	-0.21648707943935624	-0.8182299154800191	-0.6428849133460266	-0.49097539079800023	-0.30804132291193964	-0.607304445265266	-0.6681690691114374	0.32665487250157227	-0.606861852199087	0.26289152035948865	-0.722504178160624	-1.5808734122310955	-0.40119898460297226	-0.2504130409736809	0.5532028127825553	-0.40595000419392324	0.7907851819472645	-0.43484802768329767	0.1709329122690786	-0.14443355066483646	-0.8998982953706365	0.29291411929420474	-0.6320280785845195
0.5896386743477773	0.0060311581400310345	-1.0097699615954996	-0.5837239220899706	-0.16178777189684407	-0.3534231030606749	-0.17195148365240026	0.1237302298838365	-0.3103406475232361	-0.3782735798804333	-0.11974627526357348	-0.3432978699497574	-0.14676349864832813	-0.6177986882743	-0.6004153609606157	-0.22340693978726725	-0.3834838857488134	-0.4903503344658714	0.11712641620692339	-0.9601261697257806	-0.28005735322886116	0.4263844577240702	-0.6219481398593969	-0.7360265108323274	-0.5624943965395394	-0.26571501562277927	0.37975033568534217	-0.21651044704319028	-0.8045055459362395	-0.6216509808361588	-0.48610646297125915	-0.2505922737927516	-0.620920859182649	-0.6695662817201857	0.3424642982242415	-0.6552596445037473	0.26607330092563636	-0.6634941670116672	-1.577882822014971	-0.41433261510063746	-0.24870234087417692	0.4776962721835414	-0.3447804061671488	0.8086436584007315	-0.41914903258002434	0.1992134995989067	-0.2159939129279076	-0.8322552950862443	0.2918588039348608	-0.6982901240034678
0.5634789557699784	-0.09242501960642673	-0.9015640479210326	-0.525424642142137	-0.04271425320208373	-0.32134455448862	-0.24322258047562711	0.1225139672562388	-0.3103311171114466	-0.34019550270191934	-0.0884057582337274	-0.3288434778078766	-0.1757222559327166	-0.5919271369198581	-0.6457434664364119	-0.17956924198924878	-0.3947758371406477	-0.5109197740250796	0.2484885372992065	-0.947451078968873	-0.2149265639194376	0.42272645494608857	-0.6079375249494624	-0.7592414073279345	-0.6364493888708109	-0.2599933948617398	0.36873790516309013	-0.2165388176989393	-0.8020992720646151	-0.6009607470484053	-0.4768971131998921	-0.1974460910200035	-0.6299982286873371	-0.6715798852289995	0.3552009191964252	-0.6895611507990704	0.28570318014886303	-0.6041216771020053	-1.5617029868398808	-0.43473304569320687	-0.24129261760815876	0.3953279703155045	-0.29481683568053796	0.8368236537194264	-0.3942492404600734	0.21065407942637354	-0.2755932002403667	-0.7616739707684699	0.2828816437815004	-0.753190049688343
0.5492830447604213	-0.2014663350706385	-0.7606387113947262	-0.4981237415346188	0.05497548594996852	-0.29694817408754803	-0.31772769901955566	0.11958856583984159	-0.3103104762318128	-0.31140048988806995	-0.07948475292158198	-0.3214243812976173	-0.21177697176065582	-0.585311091273977	-0.6894794340781937	-0.13736023417172757	-0.4001936877670246	-0.5500365834901406	0.30584613676449257	-0.920519920776551	-0.16022177578820734	0.4322872211602046	-0.5817603524838172	-0.7899009692614607	-0.7144836869292281	-0.25876244476282295	0.359690876074236	-0.21653934377378709	-0.7926647928217809	-0.5910338783118078	-0.45567926581334817	-0.16068946093560138	-0.6259680709746306	-0.6712240677414982	0.35464393231153407	-0.7105793046975551	0.285964900200934	-0.5652029157166062	-1.526161609921705	-0.44349062527057204	-0.22794799815755268	0.3376944190071603	-0.24858017651490708	0.8645086780412594	-0.34974669922673074	0.2165085002760153	-0.3410679804588936	-0.6900098660660123	0.22336101996263297	-0.7910368382488855
0.5342118623478876	-0.3237917046006554	-0.6387990344339007	-0.482418011028102	0.15448131379209168	-0.2753600459119473	-0.38857692147100303	0.11989517551642404	-0.31029310378471886	-0.2942064057189637	-0.07108647453333297	-0.30513709675767264	-0.2518651325334892	-0.5830268793584973	-0.7354844522892909	-0.08775329335115603	-0.38271362968960876	-0.586163481418714	0.3175661101990106	-0.883648460592466	-0.09911888135099686	0.4356207620105791	-0.5473382068677006	-0.8139961562068923	-0.7918369601274727	-0.2594433958688466	0.35134163660109385	-0.21656455397480356	-0.7826051742852113	-0.5883604882222342	-0.4192586948369811	-0.1373481956824927	-0.6240631953194024	-0.6804555547783353	0.34910707009283787	-0.7148886254311811	0.30001375249437856	-0.5373763640617015	-1.4782571349776163	-0.4341601040602999	-0.2124457613100396	0.3121813347195353	-0.2031139986247176	0.8986506235970172	-0.2955929278216968	0.1874560025601271	-0.40026809840824684	-0.608224614188833	0.17305905042036224	-0.83056469102413
0.5131486289090382	-0.4041675288552812	-0.518275298500198	-0.46578160653372036	0.2633550180605207	-0.2508509430814113	-0.4540735499786369	0.11731045151845176	-0.3102498893905311	-0.2688477346647725	-0.07502676096158947	-0.28863521937368014	-0.293317987095213	-0.5729560017230428	-0.7691360818544891	-0.038134035924860143	-0.3675818671879621	-0.6307745932765343	0.3266584667929983	-0.8394199704961591	-0.032202798426782385	0.47548885166765353	-0.5033997830623385	-0.7975625638045035	-0.8545403152622038	-0.25209454936366826	0.34308444464503357	-0.2165858653469991	-0.7748155287578613	-0.5912157253367117	-0.37352211554198583	-0.12297660122708373	-0.6139456962542956	-0.6870426709421519	0.327914844348758	-0.7217152075431509	0.3183146365501824	-0.49418245983849174	-1.4137572455799357	-0.40039159740499175	-0.1993535673700038	0.3202536895836184	-0.16989185777077265	0.9142966519882316	-0.24898454796816322	0.15116963936942335	-0.44558732685109775	-0.5146849264092989	0.1272896324280777	-0.8617129951389122
0.47037648417587885	-0.4394297930663421	-0.4223064116364485	-0.45210231747556345	0.3805089488766751	-0.22903726044157535	-0.5197176272380686	0.11294712593337777	-0.3101889808954536	-0.24063931442758485	-0.06846028643345002	-0.2666024482774867	-0.33833491578140623	-0.5581063123170453	-0.7788752017919712	0.015521445647943787	-0.359020603654661	-0.6670774624565863	0.31010046906889316	-0.7924590796400413	0.030461113888801274	0.5425363974823016	-0.4527616224345744	-0.7553584393518588	-0.9063845937012631	-0.23525491557914605	0.33773169013198256	-0.216612039573498	-0.7600806881589618	-0.5969710983808212	-0.31573218162535743	-0.0991298140255747	-0.6120439431048403	-0.6880256616778244	0.2953403946973713	-0.7150426278494307	0.3313005903177747	-0.4534684857831713	-1.3512494767032766	-0.3495572493882085	-0.19277643447655513	0.320719132013063	-0.11917726260658515	0.9014481302693087	-0.201218274976035	0.10383062405804604	-0.5047804418291685	-0.42074859907832296	0.07840312555032378	-0.8745968587161197
0.42096288721143155	-0.48552701160075806	-0.40556619457687004	-0.411809798773113	0.4555778731270185	-0.20554856986397	-0.5902697193382176	0.10737373185558652	-0.3101096808316797	-0.2739418640294179	-0.048778437721593	-0.21761382536966262	-0.3736575029612188	-0.555655639614203	-0.7898834977432291	0.059058473365042996	-0.3609916057171519	-0.6970213705036585	0.33172649113173114	-0.7364987068256921	0.0717527413212998	0.570434692931373	-0.4216726739721682	-0.6983242276194279	-0.942330048029444	-0.20723167909094875	0.3352736475384966	-0.21661990132147668	-0.7483167964330774	-0.6004441377330026	-0.25695253074904484	-0.07075464206969549	-0.6164757760366009	-0.681181566217479	0.26234904880183885	-0.6994318130412216	0.34776111848903224	-0.42324828983291124	-1.2969223165322212	-0.2983648981839974	-0.19102187027193562	0.30850085662439036	-0.07643500841745113	0.8796388117054688	-0.16165268470724914	0.03376825019280327	-0.5584151984578245	-0.3342013930461897	0.03782652916750918	-0.8741083543415338
0.3709543792588196	-0.46753025921356517	-0.36437988674443483	-0.28812767683537394	0.5276515096813692	-0.22868052198618144	-0.6319923869275658	0.1053916086938413	-0.31001302833115074	-0.305449814168212	-0.014082124310959648	-0.14622986895892137	-0.40873754445392185	-0.5507481289941711	-0.7911836062679661	0.11156923511169678	-0.3659835162330877	-0.7176939932057792	0.35366608884296824	-0.674128305912498	0.0976046585463851	0.5705283660401802	-0.4061405499887439	-0.6398612647053042	-0.9697399159310358	-0.18327472607464548	0.3324947294369626	-0.2166220803929273	-0.7284189201590314	-0.6021061444818155	-0.2102558293365858	-0.04489963114641745	-0.6232012038959158	-0.6545732469728557	0.2289516838471179	-0.6781546706835069	0.3650208119029013	-0.39927577882974513	-1.2421286898240713	-0.2649489227614576	-0.1902629384909752	0.27262831569754264	-0.04594360107381432	0.8563112672052764	-0.135354513950688	-0.03523028124940256	-0.6046948343908551	-0.2791129463799915	0.022872040484108392	-0.8668475627020055
0.3273044604521288	-0.44961199498791665	-0.3396426074254878	-0.2197530255015397	0.5800177853995679	-0.2344990457170805	-0.6561027377744323	0.10359929152236136	-0.30992065151086046	-0.33926982496490893	0.014750207334772508	-0.08365789945100373	-0.43710640667213063	-0.5472547644149307	-0.778100757340706	0.16812201705461122	-0.3487772196076141	-0.7251087818476308	0.3384740507130624	-0.5867377548339815	0.1275272013199485	0.52865920156598	-0.39866622148588	-0.5936454063574879	-0.9860402902888701	-0.16163866162535886	0.32903032884663796	-0.21660310164194757	-0.7033375118395526	-0.5918536569824255	-0.1719520355626543	-0.029854338480225794	-0.6333331629419445	-0.6221473118075874	0.20452152643263766	-0.6451245856906883	0.37962750429395414	-0.3876563179238636	-1.1862566965697334	-0.24134538049452345	-0.19359247235662816	0.26513260284196594	-0.04273812657560788	0.8154979926673649	-0.1099928369853419	-0.10810019970448922	-0.6522460098239046	-0.23863633606288523	-0.0015733068344498447	-0.8440096903217851
0.287851670660991	-0.5185452319977006	-0.351542986534046	-0.20096622187643193	0.6021577414974317	-0.2027667406139449	-0.664692834840794	0.10477352252041312	-0.3098412274987472	-0.3716024868843347	0.01707611618346426	-0.03516155186263149	-0.4686860048533406	-0.5334770516534786	-0.7056343717373866	0.21256830007665878	-0.31495531705571966	-0.719642474881243	0.26964921042540085	-0.5085618494999559	0.1630645492781219	0.5168299170211876	-0.39511184901191554	-0.5557828090130057	-0.9865351720962169	-0.15486098872960247	0.3244739767510856	-0.21656952231111956	-0.7025268803947251	-0.581621571832171	-0.1265168886587425	-0.008657167723252503	-0.6422731585408245	-0.5759189826846047	0.2020210866561211	-0.6040793358194105	0.39590053937105246	-0.3739314488455971	-1.1403838568739824	-0.2238211798540955	-0.19895299705159059	0.25045577821781667	-0.044945477603356064	0.8009525927734172	-0.09521506675277452	-0.16784106655067585	-0.682602889909332	-0.22228179317886645	-0.024337966728867736	-0.8216450931629863
0.25357745806211074	-0.5072815080604237	-0.3711239321968337	-0.21422128545246819	0.5572344982431068	-0.19143286365825435	-0.6844480272971041	0.10287059579749654	-0.30976559924948677	-0.4158471686665936	0.0003925407305749457	0.00656636056317055	-0.49284400444812126	-0.5058992772285673	-0.581516728440434	0.2542802966278894	-0.26742112701484894	-0.6935563365881784	0.1915508216445701	-0.4533782002016616	0.1951753539668894	0.49642003995153605	-0.4048945969762931	-0.5043678876289193	-0.9831340019628245	-0.1537492551304516	0.3173440998168495	-0.21651361217117654	-0.7045324502272503	-0.5797753980588869	-0.09073994043663294	0.01824379126110832	-0.6523708681125382	-0.5491658205637561	0.19663641125799364	-0.5503548110413844	0.4197687078656099	-0.3993893366691371	-1.1038586596230249	-0.2248350344686692	-0.20385584532902734	0.25418197732439834	-0.07662081892705881	0.7710822739102305	-0.07567339332141851	-0.233219377732535	-0.7101965976115554	-0.20671824986007942	-0.058524042324544515	-0.8055314776415742
0.22692150840596303	-0.4543975303232175	-0.4207648619729182	-0.19267245993744414	0.47788968664964504	-0.22345526354664375	-0.7198678571542724	0.10542656131209524	-0.3096895457722545	-0.4369744017230676	-0.0015949262865066912	0.04049923447672231	-0.5102893275728082	-0.4640498022426689	-0.4413775533684528	0.28321707501804017	-0.22665638783260827	-0.6635772342908102	0.12925691298497474	-0.40573704322229875	0.21859775338287993	0.46733793362014875	-0.42904842848351243	-0.4606529874550921	-0.9677288048921622	-0.15341949934848162	0.3134165907200073	-0.21646429332180706	-0.7112542348626781	-0.5654927983700487	-0.060568816740774	0.03256521480757275	-0.6682472568887746	-0.5367246980544366	0.19916629444896408	-0.5014550953256423	0.43120123495624413	-0.4230830241799441	-1.0752403593079716	-0.196278961176925	-0.21956250545887115	0.25706708713194826	-0.10992273183224896	0.8012123682040972	-0.07991306358273374	-0.2978718038494789	-0.7323129813463479	-0.188549195005097	-0.09594585998762749	-0.8027164272527735
0.1678264335158628	-0.4251201005558542	-0.45992183246201196	-0.1628754593232031	0.39099088190215076	-0.30328992734264165	-0.7062047966007955	0.10431338678643656	-0.30963019209705234	-0.43794787399564183	0.022981775503296577	0.06345536262588411	-0.5139469764222426	-0.41322608712324804	-0.31877069917394374	0.2798995610408619	-0.18734827752496705	-0.6252346983322554	0.11423737489192817	-0.3659639583079641	0.23837222176801198	0.43213652963734106	-0.46361429025183687	-0.39964929828930684	-0.9385534053422917	-0.15779946056477218	0.3068157422017657	-0.21642468015281402	-0.7163117142308496	-0.5454569614014086	-0.03594226442724829	0.039943025124544465	-0.6830116412531245	-0.5147183748343964	0.20571229687897322	-0.4494209917405755	0.45359711874316455	-0.4089803756783306	-1.0496878235683265	-0.16919893325465213	-0.23033735044940956	0.2702567756998969	-0.14185392741787214	0.8300666229430543	-0.10495791044751956	-0.37499840700588855	-0.7453895295798247	-0.17598666300512109	-0.13796444151092127	-0.8074058349541339
0.10911523150132844	-0.37521239390440775	-0.47904350005317625	-0.09815987011851034	0.30824710371626923	-0.3655804552143714	-0.6647102294253233	0.0961466854094816	-0.3095650000664379	-0.46040789181526864	0.050951934115090115	0.08230333818335499	-0.5104510246975479	-0.3579965557012642	-0.17765149162052724	0.27769706213485146	-0.15357835335096492	-0.5996036856850605	0.11037283918244596	-0.3446419543048659	0.261443380985544	0.3840414973806863	-0.49744794949002885	-0.33106548832870547	-0.898914304568615	-0.16022840932207058	0.2990457255280867	-0.21636927539188083	-0.7175496949961488	-0.5336124765519117	-0.004192687180548088	0.05104515665375483	-0.7042136189328628	-0.49865267615631126	0.20989260534956816	-0.4125496022818546	0.45907398284285816	-0.37006675219173674	-1.0247844858852664	-0.1488516991443732	-0.24839446451374364	0.26896062935351994	-0.18096752610524286	0.9250158441435575	-0.1424405654768779	-0.4492701252421337	-0.7505447168682576	-0.17063316882948268	-0.20353358576899092	-0.7924297200267816
0.039622903759066394	-0.3371586421650513	-0.5120088397554748	-0.04308357084037397	0.24980320175381104	-0.3790408947443099	-0.5972777917947865	0.09595112772254157	-0.309530827699469	-0.48862655373864855	0.07990176633737536	0.09445412047348369	-0.48925522659626114	-0.3234258869035251	-0.027581660239836513	0.2541998764375712	-0.12326919034119914	-0.5831655711889769	0.09689242932525201	-0.3353896501668257	0.27927999688180727	0.3373556344999993	-0.5439842868903548	-0.27919431124462923	-0.8691529617889081	-0.17807490739659154	0.2873760988792807	-0.2163476489088628	-0.7187825516688763	-0.5291099715094013	0.024955443947853533	0.07168293268354743	-0.7173432734359306	-0.48132095010476866	0.21060524850195428	-0.39592566788603106	0.4611616160341271	-0.28473714538323097	-1.0273541960667854	-0.14162761131093946	-0.27808135980605575	0.24203184017437626	-0.21630362631718553	1.0438853219493553	-0.17744583815366094	-0.5115397547329431	-0.7513160441338081	-0.19086520525949294	-0.2694991712467084	-0.780095277436818
-0.019537775657611587	-0.3556979944255944	-0.5167426063423346	0.013825104127609133	0.1816145009470977	-0.39090741503477267	-0.507190381641786	0.09752709261141132	-0.30952081517081015	-0.541677890782862	0.09915277960187106	0.09310405161251371	-0.4615863033207911	-0.29201951436926754	0.1113804762062021	0.2451623858607374	-0.09604852554091435	-0.5760627315838375	0.08523263032219647	-0.339038792657329	0.3060352755142814	0.29216446861636464	-0.5992561739744098	-0.22893884273090886	-0.8347765277172583	-0.21257510272664176	0.27245727944725373	-0.21632100869220686	-0.7298516164420515	-0.5205310225213793	0.06343059780695341	0.0905083999224484	-0.7258708693980235	-0.47028970946322224	0.23122117098095982	-0.3790270357541993	0.4549323286676768	-0.19518966275699698	-1.0338984131745943	-0.15161204550288115	-0.3090543837653389	0.19099997230407167	-0.24917360274977968	1.216503830433051	-0.22608625684492584	-0.5540263861864638	-0.7484728377930889	-0.2260852017511692	-0.2986683111261393	-0.7750837145723614
-0.056837599906189605	-0.40116102861473246	-0.47865790955515336	0.0291778340369374	0.11939218394507498	-0.3912194308814576	-0.4163447475472884	0.08802582063064199	-0.3095304993479977	-0.5141251945041339	0.09428102492786257	0.06264550010484116	-0.43319498316859084	-0.26176295431068325	0.28874098691476213	0.25071572603000397	-0.08070942444867264	-0.5911242709717628	0.07917573949309617	-0.3656411720775411	0.3438173676498757	0.23904706438823348	-0.6518986703270605	-0.19851795701142133	-0.8031426843913826	-0.2532198636354938	0.2557144013722029	-0.21629920863119337	-0.7323316772467072	-0.512963525109399	0.10655039446051444	0.11109933088965185	-0.7205256626572052	-0.441760874315101	0.2791574877015501	-0.37426377701181995	0.445274421087306	-0.07808246011240631	-1.043138498459182	-0.17346718748784906	-0.32418750003018204	0.17213365921091678	-0.27676014003221944	1.3414843830679497	-0.27073767005323063	-0.5863216965293097	-0.7381774695832571	-0.2698021748405429	-0.32128639944287063	-0.7693071796297163
-0.071871905551702	-0.504140277284287	-0.4793211289609619	-0.009222088703679396	0.06326643840627762	-0.33769705432792213	-0.3532758331316517	0.08744671326314012	-0.30955982168838714	-0.49172935791797856	0.07118412740772559	0.016072675560552863	-0.3953219232851305	-0.230970791255723	0.46243740967093466	0.25849837183538704	-0.06325171520606943	-0.6054707271832247	0.07238940083371125	-0.40449726294363864	0.3754488536435751	0.1915432587820931	-0.703779984097166	-0.1837590545906691	-0.7798011512595899	-0.28674442645486675	0.23775276164871065	-0.21631166084954406	-0.7270682093571572	-0.5080731707274688	0.15411406487839777	0.1396133923325704	-0.6995340781085867	-0.42225057482872136	0.33778101371819924	-0.3765222216170186	0.4394072527360457	0.024074381830907238	-1.0563842205649938	-0.18570435009058062	-0.34469769348248414	0.16617498290601712	-0.29725280173319607	1.4238402311821867	-0.3008174434558387	-0.6210918541405801	-0.7316356939808774	-0.3135841147529976	-0.3524935822120396	-0.754401353101585
-0.07075467774309986	-0.6000067045028072	-0.49279008327944196	-0.06369884779883314	-0.01704749400351637	-0.29255687267580577	-0.30055218762895036	0.08231004993824145	-0.3095869814237955	-0.42901608239789457	0.03882225921245667	-0.027905256817716283	-0.34950249775763675	-0.1965488582540998	0.5483052113418421	0.2513076476109942	-0.06172666423927814	-0.62998432238353	0.07193408096897815	-0.46696748247979186	0.3889726656484636	0.16005416082874943	-0.7497467862841632	-0.16050387513256767	-0.7498074701845358	-0.3192137024800149	0.21939651493165485	-0.21633886719750825	-0.7084267605816682	-0.5056607805892115	0.19803563637176316	0.16492058584193017	-0.6703622150593652	-0.399444740496614	0.35620855910636473	-0.40273533891862767	0.41819751223528395	0.10782500957860627	-1.06784079291985	-0.19434577387226032	-0.3583816390292667	0.1753916295660271	-0.3233363168305891	1.5052189573888897	-0.335294665965021	-0.632713905234276	-0.7176657666966397	-0.3583918466088363	-0.37487994784404716	-0.7274762103066641
-0.06739084326649131	-0.542960611684852	-0.48058226905355206	-0.08880599524414358	-0.07077001422774756	-0.3483717510000535	-0.26249413913063047	0.0747218807591209	-0.3096010545628928	-0.35205330990584127	0.019110282147637332	-0.07035083015591875	-0.2941639026088971	-0.18252916082953677	0.5766340159156352	0.24493271738928835	-0.07598404664666922	-0.6648978185462251	0.07249437178637368	-0.5384058785759496	0.36884340918408054	0.12486565386816875	-0.8113097273799014	-0.1372392109540673	-0.7173853441739557	-0.3405727425185293	0.20294627051282008	-0.21639667935171683	-0.6719544944755175	-0.49144204230022626	0.22316708561663795	0.15602432956235562	-0.6406739206168874	-0.392224251234465	0.34735499939516234	-0.4349496574785448	0.370597637306764	0.19375739467493522	-1.0780372309828654	-0.2243201113507129	-0.3582301837229246	0.20602090769850684	-0.35804105044182283	1.5598035106764851	-0.3543579132204303	-0.6500115359297357	-0.7035937961165705	-0.3975394864748473	-0.4076589362939321	-0.7070035425602301
-0.0664400514106174	-0.5382324848334236	-0.4794416504005051	-0.1119755773698085	-0.10737640351101296	-0.3461157843317263	-0.21733419881317487	0.07000960416117448	-0.3096221784524193	-0.26783933824228257	0.015142880201714759	-0.10935499572156085	-0.2446636217001777	-0.18403039052297604	0.534297876423867	0.22266356973335277	-0.10010991509188742	-0.7170100249460545	0.07106088310797751	-0.6024372228066448	0.35416582634546795	0.09527106060091647	-0.8774166612126258	-0.1211856441988622	-0.6853463596557171	-0.36314709027374426	0.18890176896185656	-0.2164596047131068	-0.6406257924927411	-0.4804474005863275	0.24794254162751658	0.13296574689741414	-0.6143659838965034	-0.35690613089553797	0.32644032940516965	-0.4694031918021399	0.3121171232234986	0.30410754108488675	-1.0883351544309134	-0.2559101420261286	-0.35727344965663205	0.22900401158597306	-0.392564837692915	1.6356131143292099	-0.37780206825186247	-0.6665043810097461	-0.6957994890790815	-0.42858906883225467	-0.4323387981367889	-0.6726688310140966
-0.07040463829797808	-0.5811928679287491	-0.44894113425932486	-0.12494577377738528	-0.154366375844579	-0.31580482627822154	-0.14268983790540393	0.06377494194107422	-0.30966142277881803	-0.19871814692228712	0.0036951103544620757	-0.14079237153464638	-0.21040329479816858	-0.18973090183836155	0.49108930809397694	0.2034185110358672	-0.13691343487725288	-0.7700777552414129	0.06042538664937299	-0.6482415080604509	0.3453919171455914	0.0711027197380408	-0.9433159162344712	-0.08035107746538037	-0.6506599238073689	-0.3868989084891663	0.17751431602414358	-0.2165167559357173	-0.6054991130958932	-0.47631598629812794	0.2652681653394947	0.11234502109260809	-0.5879829215672674	-0.3135722332687364	0.30174255573320147	-0.5071401357999831	0.23740138779641082	0.4238833683688859	-1.080177965429548	-0.314778340766641	-0.35351768910919656	0.23379496565972202	-0.42244822635328044	1.6675968195811386	-0.38073115616949366	-0.6734318493466537	-0.6773566639942259	-0.4537813791929396	-0.4505388003261081	-0.6354640098331057
-0.062309920390770865	-0.5764405218731871	-0.44304394133286823	-0.11580623150386052	-0.20870961916610814	-0.21993945016201813	-0.1206474718025206	0.05767540034900902	-0.3096697143356382	-0.18361771945303368	-0.003677297615419608	-0.16162830967387662	-0.18678802860818516	-0.18122752995057423	0.4597747617609225	0.2154786415587127	-0.17421500602270484	-0.8216890034830552	0.042393115354435976	-0.6871841979124325	0.3201388112406659	0.04662417155107205	-1.0052782574045274	-0.035310172730982005	-0.6284725865697165	-0.41969857611761663	0.16577095788982196	-0.21657342113994052	-0.5816720826379426	-0.4688042507580995	0.2901235571679286	0.09920212976415019	-0.573589804774131	-0.2807500468105689	0.27720793983559516	-0.5503315475768662	0.1845278100527647	0.5287666465889637	-1.0734334857561547	-0.40451529566675043	-0.35218107534011145	0.2238708465069564	-0.44271908283859956	1.6787551141471955	-0.3758082017154035	-0.6706361398393901	-0.6528002449796958	-0.4807562879974605	-0.4418380322906712	-0.5954874827761671
-0.04323856746320694	-0.5770495900067708	-0.46117433375277883	-0.1039499304674987	-0.23856845011598932	-0.1262679006785064	-0.12050026049108595	0.05183795915002813	-0.30967169817056606	-0.15624809331499218	-0.016660107046102962	-0.17672531736419084	-0.17177489973479015	-0.17710531350796282	0.4185967053014892	0.22498633667173093	-0.20929978583280917	-0.8580534626011247	0.018504534668607023	-0.7108715887838655	0.2909851651924552	0.02456347563635619	-1.0663921856648044	0.005081186567858745	-0.627346020317592	-0.4609131389102389	0.15789901684024074	-0.21661220781063206	-0.574782227766166	-0.44480494699934453	0.310067543647967	0.10825836346335116	-0.5599258993422445	-0.2394462856263436	0.25553411735063963	-0.575779975055863	0.13271695577139092	0.6223158639059899	-1.0509646986117165	-0.5071204270179264	-0.3456271159361578	0.20218933495891905	-0.4505737113965719	1.6777256515870236	-0.371545628073325	-0.6415376168023569	-0.6318933744278482	-0.5038457248742081	-0.39862314750949673	-0.5746200285207752
-0.020836488885531725	-0.6035023429661	-0.4815664363498878	-0.07469276123030573	-0.2634386260077707	-0.06684518909015211	-0.14510380350630184	0.04343747342515657	-0.3096757359592956	-0.15077391204522905	-0.024069673317971586	-0.1830094116657066	-0.1600294002571753	-0.15290530589329013	0.3468743031706529	0.25649148960852886	-0.24735275514229635	-0.8895679940545766	-0.007427302267771674	-0.7282827609572229	0.2676436574585339	0.007081222612248264	-1.1186861265750359	0.031458193997262705	-0.6275388582134639	-0.49707675470248047	0.16053525906477756	-0.2166241846923183	-0.5611941590847912	-0.42169590895688314	0.32315935748826813	0.10449841570075488	-0.5392613114452955	-0.19182945962599832	0.23706728282025719	-0.5859429328577351	0.09272315573407881	0.6488664697716171	-1.0131800417106038	-0.6270586947465371	-0.3354407120538668	0.1791008574384466	-0.4588748688755385	1.6581311619585855	-0.35230169859189336	-0.625359058915308	-0.6116237742627135	-0.49505126861292936	-0.32236404951881387	-0.5520750244706424
0.004870786987817741	-0.6070957552534879	-0.4986086209307071	-0.048602958822422083	-0.29074684755502794	0.0031967515981336514	-0.18157039318913099	0.0354900001791491	-0.30967145854262257	-0.10662183217562529	-0.028151060865935017	-0.17336274217019668	-0.15116450511288493	-0.1213463443039499	0.29864391713132926	0.2342390055956322	-0.2826164669250387	-0.9100438489027711	-0.038238616990967214	-0.7445297580019272	0.2320193864209441	-0.0065590753694814204	-1.166989518142961	0.03853989273511545	-0.638823672443545	-0.527398014327401	0.1650765510648731	-0.21665354874828754	-0.5385302976405943	-0.3978373063483541	0.32326438943459074	0.10570896253874178	-0.5001824160289771	-0.15198976160877933	0.19820582026345218	-0.5883522036886106	0.06400763426708006	0.6480629023984876	-0.9624005041202283	-0.7479444746240516	-0.32052112294222723	0.23045593866383757	-0.481436739759424	1.59359889652939	-0.31152604637277415	-0.6081311237061533	-0.5925977017124675	-0.46153522651609646	-0.2838003694695626	-0.5273358508914943
0.04079063088889161	-0.5623871044227357	-0.5147846601822352	-0.03130446476025601	-0.3188918648507634	0.06613074257502796	-0.20651857176580793	0.03970041912031704	-0.30969004252478505	-0.08167905892822486	-0.022554217163966484	-0.15542694894450557	-0.16360769773983927	-0.08641886372589129	0.24613126445256978	0.1863078476597983	-0.3152583116963241	-0.9106813447547187	-0.06855449556178801	-0.7517205376862016	0.17723549473956407	-0.007366836235281773	-1.1939402009102038	0.05465036781271411	-0.6571621766087968	-0.5572625422954405	0.17125299509907232	-0.21668624550176943	-0.5337577178194038	-0.3711674920289003	0.3287994800571675	0.09373886261179668	-0.46331044556976897	-0.12275357746902789	0.12907305820116913	-0.5840501796135973	0.05046419052903951	0.6242240795222322	-0.8972119019386471	-0.874105263100477	-0.284964713810688	0.25793667290625183	-0.5114300581977249	1.5577007273665462	-0.2743525869837217	-0.5702457093579554	-0.5796562107822971	-0.43337951720785794	-0.23667830520319835	-0.5030336368608367
0.05563208040699615	-0.5280980934148239	-0.5206916166731397	-0.015904741479512666	-0.35431573242816516	0.045508478732444124	-0.220556265398736	0.030026905946050543	-0.3097254226976228	-0.060024805769774134	-0.014413536193545356	-0.15257646042839315	-0.18295595647141574	-0.045563529553409934	0.18484245485287332	0.12286718509206758	-0.3450959794167744	-0.9180209456800297	-0.09338848342637257	-0.7454249446052279	0.13329023696406947	-0.007262981266821675	-1.2154415272127959	0.07568341277735367	-0.6753032200519061	-0.5912639122415316	0.17922230265910644	-0.21671552810960232	-0.5489352800164898	-0.3360038999996552	0.31425302023461066	0.07295491582604514	-0.44461056773186336	-0.09807371712434032	0.046451274027920104	-0.5841914772615564	0.04567480110792978	0.6088750178736735	-0.826345226196544	-1.0001762960129255	-0.23454664929124683	0.25702643216056	-0.5317018875129372	1.5013463274434344	-0.2466305893897022	-0.5181266356933778	-0.5608622367088447	-0.406014807464851	-0.20921916706344507	-0.4871613448434166
0.05699779163062263	-0.5215589082987333	-0.5130691628545033	-0.010435971641741894	-0.39377211415120034	-0.05548324791315577	-0.22953098843345437	0.023296182009667075	-0.30976857677965663	-0.07125807494969201	0.007526934712054192	-0.1582878563643007	-0.21912296196931305	-0.013188447714915567	0.19781553108879488	0.06370473174801838	-0.3703176813439767	-0.917720994683191	-0.13076349141254168	-0.7428712207124417	0.09796079482033719	-0.012858931332080686	-1.2260711209887483	0.10125218653276376	-0.6916567981870904	-0.6277876089609429	0.18473166258033008	-0.21676537970989634	-0.5904547773056688	-0.3047531782993742	0.29468268722733065	0.056159831860579046	-0.43038564937141877	-0.08330359843881373	-0.001253152361637297	-0.5714855051685899	0.04188625017356919	0.6058437603365957	-0.7505900967985505	-1.1001362578973903	-0.20358190157821182	0.21928937318920783	-0.5420936564324641	1.4634528516330663	-0.22751135609242681	-0.4626253584292318	-0.551823401631998	-0.3813912417483314	-0.18446392555206376	-0.4845056148261836
0.07071398695794391	-0.5506228502666962	-0.49940126614683533	-0.018744197063782848	-0.4433893511579754	-0.07976323213347127	-0.23329857832363937	0.015580015457623952	-0.30980532804934435	-0.12214816016518379	0.027517599041775087	-0.17885340444799797	-0.2637483740062525	0.02970063654020765	0.22017935928813945	-0.001553716923390086	-0.38262975204884225	-0.9232509712478411	-0.16976387765299314	-0.7295206488542979	0.07280362361204112	-0.004433103073946276	-1.2195606795365332	0.13137159363957127	-0.7175874112122755	-0.6637569048021831	0.19145199928019946	-0.21679481586749444	-0.643868318272051	-0.2802032908786126	0.2838346531960808	0.03608134530966477	-0.428362927732611	-0.06684827062662482	-0.03350400576053918	-0.5645020878179681	0.031288601295862556	0.6192155530089706	-0.7025396004804223	-1.1580577841128115	-0.1929146477889001	0.15973794576954975	-0.5433884930203587	1.4567652006569691	-0.2147452661369122	-0.3941646657398345	-0.5487981180379321	-0.3588090019991458	-0.14999866599888861	-0.47597026021411465
0.07974611941738971	-0.5890632122646309	-0.4670569984953371	-0.03955319340817529	-0.48856165117547495	-0.13626101325651113	-0.22638629604463323	0.009327744196934978	-0.30982349299681766	-0.16141529711061925	0.03904320046751379	-0.19465414569093017	-0.30117302380768024	0.060357935531332244	0.25912423934645745	-0.059932979044611256	-0.3926506652279622	-0.9324662657400496	-0.20678653091270943	-0.6966935054924511	0.04187617908280728	0.008479531337919611	-1.2053143240341924	0.1667502782075814	-0.7341417231957035	-0.6942161023327589	0.1966587507634962	-0.21683737585676405	-0.692228479144319	-0.25273602447261173	0.27552597560158654	0.001967040832851252	-0.41822854097921436	-0.0641649934475216	-0.03887039623567774	-0.5574341150704814	0.014539943856176008	0.6054665358063197	-0.672813124094403	-1.197389175135535	-0.16968984556718664	0.1227635791274807	-0.5469869907954317	1.4124983105695825	-0.1773504074004803	-0.32443761921436237	-0.5466722160414408	-0.34684256909515854	-0.1154985084510263	-0.4826511725600698
0.08479103505082536	-0.6169117089881077	-0.43651297591097754	-0.07511125214209766	-0.5469991020479879	-0.150603004324894	-0.23437949323005566	0.003363765671110555	-0.30983443856954646	-0.19225724746580772	0.049055856435327574	-0.20907265925707952	-0.3151119148384762	0.07405781246165637	0.29737134608586274	-0.13011734549956094	-0.395725442558621	-0.9477768844357497	-0.24259700368085296	-0.6702933405616499	0.00887698504359537	0.02520900553835303	-1.2028514836708637	0.1900244271064807	-0.7325769790534731	-0.718933656617569	0.19830231971514345	-0.2168495783898444	-0.726338538574961	-0.22860090520977844	0.27333703548132315	-0.04201890378188373	-0.402746092190519	-0.0615349091857418	-0.024454375413594878	-0.550426833354044	-0.002477076423123886	0.5515084253123378	-0.6548270321827516	-1.2164985921793035	-0.14446136412878277	0.07811542832213439	-0.5342244354260933	1.3393659843146826	-0.15242389466963885	-0.26656801042501327	-0.5523726346654445	-0.35410061697901324	-0.08287725893712804	-0.4801184472414734
0.06709475745943268	-0.6571371160314496	-0.40020167516978883	-0.111299984127101	-0.6035509692810643	-0.1823006810329269	-0.2352790417442819	-0.007567997516479052	-0.3098550780765702	-0.16676097935762352	0.055449092933933616	-0.22838186960301504	-0.3040251814246155	0.07033864690696526	0.3383626758022974	-0.19801299680842935	-0.3990050337810042	-0.9572318197776992	-0.2905794267242774	-0.6410189183428601	-0.010003204508976724	0.05065347281106455	-1.201795336980113	0.19987227680067637	-0.7099487397602335	-0.7313286402524956	0.1999324020141428	-0.21684484238099927	-0.7565553124696996	-0.22264367855626138	0.24936372610474916	-0.08917448713521532	-0.38501101959183565	-0.0726654372827652	9.899425117945448e-05	-0.5438337443176812	-0.022112801019286168	0.4890761728030271	-0.640372978628836	-1.1968575980017278	-0.10747978539330261	0.02418109945711406	-0.5154244977393443	1.2971956120815782	-0.1293729143413119	-0.20077547135284926	-0.5585622608547582	-0.33523516337135567	-0.055596798530173644	-0.48125946225549415
0.03487797415965066	-0.70079716502397	-0.3576355023010784	-0.1475320126845833	-0.6606975220797318	-0.2651202930553681	-0.24312922631108722	-0.014946450986075683	-0.30988384608095776	-0.13174013085488417	0.058280153833960444	-0.2499123089433941	-0.28164135861517237	0.0662911836883085	0.3670602185402949	-0.2566110598078134	-0.40287196199675845	-0.9655746967972363	-0.34685455502803203	-0.6249640430857779	-0.02489295061898144	0.07417628377194344	-1.2041793268012568	0.20696955757918456	-0.6825267121745402	-0.746881536503445	0.19665325372850612	-0.21686939832649443	-0.7749251843388938	-0.22908802323656446	0.2142337932617119	-0.13958143931795994	-0.368044933519561	-0.08348031213898259	0.01762720273480086	-0.540445519430107	-0.03744688258515846	0.4166640656545426	-0.6488389125788756	-1.1711461679700064	-0.07835815771974294	-0.02494429089198546	-0.49845445308176856	1.2513854920701886	-0.10395143410397226	-0.14131075643353266	-0.5668257669681787	-0.3138223264376278	-0.036147448131049045	-0.47989118141732556
0.01883345913461787	-0.7495549079828475	-0.3155034565619739	-0.19915366630539974	-0.704674815977844	-0.38133329227359447	-0.25905126928793487	-0.028907323105489498	-0.3099086948702772	-0.08347428996191215	0.04930793032177906	-0.2843380083790336	-0.2654387078380215	0.04521231583668991	0.39786777347417734	-0.3152127453382928	-0.41171354254276915	-0.9682937725803118	-0.40753445171484365	-0.6140586985761908	-0.03648742504890315	0.08953188570987276	-1.2019411428969762	0.20087494724284824	-0.6484210684067551	-0.7561409790136627	0.18772806964721275	-0.21690253703625703	-0.7954318028104461	-0.21950538784752252	0.1797749494916386	-0.17894851434235534	-0.36981026913277726	-0.10736420157589795	0.014936037146185136	-0.5268207692532361	-0.0619526851570793	0.356200347693447	-0.6595548632909722	-1.127366099962917	-0.0665769211854229	-0.07105158788226516	-0.46828116111321927	1.1795534888430712	-0.09936439590107869	-0.09712513312517432	-0.5706904066916827	-0.31831301561199776	-0.047106814382648056	-0.49202530206950945
-0.004687742369674614	-0.8166905418413769	-0.28653769464346857	-0.24979099055974646	-0.7435097945187976	-0.4933882729835338	-0.2871500355608992	-0.047018752276833733	-0.3099497942047108	-0.04682001199784611	0.03053093647722399	-0.337487583013927	-0.2536288289496306	0.030286331903151248	0.3990779136591061	-0.3418745742005249	-0.42357321215575316	-0.9802821340350271	-0.4660799613176795	-0.5967664761024867	-0.026889697929005935	0.09969541801544324	-1.1912518029387738	0.18751165368079464	-0.6080174842486222	-0.7632321530367792	0.17368425133096266	-0.2169324084740591	-0.8208421778730217	-0.21545122272138442	0.13810821869370712	-0.2130533656080092	-0.39288319178328523	-0.1222315321148911	0.01109807869524292	-0.508181497748581	-0.09216358221791451	0.32077905678270735	-0.6730189958237185	-1.0685234244570725	-0.06844321471439319	-0.18615265103636816	-0.4296140913468431	1.0851628571122496	-0.11224881999053764	-0.062006498082377536	-0.5597767761600478	-0.34223448373171245	-0.04534516361083327	-0.5046291835231533
-0.04291405637252246	-0.8871083263637987	-0.2600142297901875	-0.28373245239111294	-0.7872380802312198	-0.6106514792861096	-0.33208573140686204	-0.06690011567082912	-0.3099664646394186	-0.01024417852222204	-0.0011173918920538122	-0.3885179428872835	-0.24107409525051793	0.021257375492301465	0.37339166972448734	-0.36023283728585376	-0.4371473562039073	-1.002602167598718	-0.5217623714715282	-0.574586952900978	0.012702168198847525	0.1085495631696449	-1.1928663015830985	0.15961844594762006	-0.5644287727898394	-0.7729608081411374	0.15469840271279522	-0.2169568883122793	-0.832512811114103	-0.21950857443516347	0.07071061296786149	-0.23713214877205907	-0.4195566660315664	-0.15048328787255577	-0.0005170670002911492	-0.48746216348104754	-0.12895468159127121	0.2937041797229999	-0.6793672198840406	-1.000525637118281	-0.10178572797453748	-0.2790707913286458	-0.3800347886680598	1.0379977600214279	-0.11765401785070177	-0.03622179816778309	-0.530967552728066	-0.3610144546774213	-0.0730262529967978	-0.518156185953233
-0.08550895183251497	-0.9593264050601565	-0.2437704704556495	-0.3216900233574524	-0.8123069768967079	-0.6443020088313134	-0.37567750280082224	-0.08280364103965353	-0.30995647535417425	0.026112271207372934	-0.03679287677396281	-0.4339901996182287	-0.21932134038623916	0.0053010301110583	0.36158544701943574	-0.3761350242884932	-0.44850188303396016	-1.0237567115690926	-0.5729534289214934	-0.5495815633120216	0.055050170041554256	0.10992682938536669	-1.1952422711776658	0.13333357580209132	-0.5245176847304955	-0.7823362291721152	0.14010628074976134	-0.2169775601163224	-0.8376942935225073	-0.2270113991297952	0.010313618835980743	-0.2573309532686553	-0.45024502060174393	-0.1840833848054177	-0.01919113065788061	-0.44358078825005054	-0.16684183653252854	0.2803023817216028	-0.6695183186666377	-0.9227768044229163	-0.15480998243753857	-0.3422700208851368	-0.34370153781555224	1.0405686210647183	-0.11993290423666081	-0.012658148750727941	-0.499121040608391	-0.36967099891075617	-0.10800521103177001	-0.5282179703017179
-0.1275325249497529	-1.0233476286686083	-0.2368231866457057	-0.3615259534014563	-0.8238557880683801	-0.6163417253375817	-0.421725423805354	-0.1050254096300258	-0.3099350902883804	0.06542404483512958	-0.08374088491672695	-0.46794077429014314	-0.20518182514511807	-0.006928443197560273	0.37080390112454636	-0.37237556151767465	-0.4601826044336009	-1.047700799810067	-0.6070215175963998	-0.5266066090507853	0.097129100604957	0.1103992676732634	-1.2174759613160708	0.10069123306917038	-0.4919279977776891	-0.7963908242284753	0.13166259464871974	-0.216982576520391	-0.8432170404961802	-0.23890301408814807	-0.046335872630559105	-0.2801706768727992	-0.47751508145691696	-0.21093943748306881	-0.038057420428942584	-0.39961381892137426	-0.19795045963150432	0.3070824461478693	-0.6055425294815024	-0.8572484858528477	-0.18622578557110064	-0.37491431644685796	-0.31246980692316423	0.9931504574003502	-0.10665912267422398	-0.005328287606095716	-0.46114892946541425	-0.36944418491438574	-0.14861112173012195	-0.5364522562704568
-0.18544677410021845	-1.0817975383187555	-0.2361085718366441	-0.39928415700467873	-0.8215221257116581	-0.6072496463124513	-0.48576927640694356	-0.12677814505410392	-0.30991223652985617	0.13839674173406338	-0.1320990004059713	-0.494156672636486	-0.17619911273113859	-0.009710496171541799	0.37054154061998956	-0.35713484869305745	-0.47211856476058245	-1.0567765970920124	-0.6260640507351132	-0.5080074718088439	0.14434202754796885	0.10962680392092658	-1.2500497060395255	0.06374621467528105	-0.45567568684568344	-0.8108369203828321	0.12711327519712237	-0.21698509073089434	-0.8448803209449224	-0.2613874263647666	-0.10857371428183757	-0.28178278425649783	-0.49486495781989215	-0.2361757298870617	-0.05750789004728951	-0.3391331033262305	-0.20979337951950816	0.3327308369833077	-0.5162691323743399	-0.8020387894748661	-0.2034618960076128	-0.39772998771072543	-0.2749146817247546	0.892698180465976	-0.09014451273376492	-0.009141814215251351	-0.4178955775509185	-0.3728623516235064	-0.18810308843805543	-0.5521699138095907
-0.23439176411832374	-1.1287998374817223	-0.2503174481232344	-0.4319660041967824	-0.8255453129802618	-0.6161847154820685	-0.5446415819278175	-0.14763388568423327	-0.30989552175314666	0.2129490480333835	-0.17740712229699593	-0.5119030945670281	-0.11172088704561108	0.004247549109553381	0.37218813099006876	-0.34268819468455447	-0.4840063064329906	-1.0498144545011234	-0.6169543104164809	-0.49354363889803465	0.18810286647986876	0.10952702169632773	-1.2873195187107949	0.018453964850311266	-0.42579698619154743	-0.824878563523168	0.12379821591691043	-0.21699271347532542	-0.8352275553585381	-0.28258886523363663	-0.1795005578302408	-0.2633405026449163	-0.524132057295186	-0.25399688468972015	-0.07424750262149421	-0.2934865719494712	-0.19306214090602963	0.3654335628782527	-0.4532370030661994	-0.7596303654869343	-0.2264930340671183	-0.4386597917715653	-0.22817312384453525	0.8222026471261975	-0.09370598844247469	0.006051801799294941	-0.3642087988498777	-0.3814835630232357	-0.20867615426611116	-0.5582205735091976
-0.27641377655013755	-1.1652838259901928	-0.2616066280973619	-0.45179251633704637	-0.8300659336904319	-0.6531334944073264	-0.5700660379389222	-0.16855074915248652	-0.3098669217694566	0.28068568286652423	-0.2100190558218522	-0.524270834678562	-0.027249111325148068	0.02775474076200741	0.3685243259569889	-0.32736706166961904	-0.49504189016845296	-1.0344735207580094	-0.6164842812462791	-0.480876397019036	0.22936081742788472	0.11688511227218985	-1.3106295412787499	-0.011424259366352172	-0.4130560642366022	-0.8338401119648349	0.12010848140239475	-0.2170317498312874	-0.8154526573062105	-0.30395699607141397	-0.24653561744402325	-0.22926514003998558	-0.5482159606695	-0.2691399737815269	-0.10500180540038548	-0.23597696989838185	-0.16532256388470692	0.41216984281167923	-0.4107072538674458	-0.7239918792493751	-0.24349078861168216	-0.4688863197201991	-0.18428779453085126	0.7794362854727243	-0.10784119160362415	0.034708481753336316	-0.32558441095315394	-0.37886437426112857	-0.2389773850931979	-0.5849875674058714
-0.30555957684539226	-1.1965768317460137	-0.2773373503933419	-0.4706257970118264	-0.8377110582054389	-0.6802055154411755	-0.6040167537480425	-0.1806297280612849	-0.30983591442622627	0.3344319865967907	-0.24169500184801213	-0.5233760507781423	0.026054795003951303	0.04988246570437083	0.3445959539867617	-0.3301817683307541	-0.4999225226185734	-1.025520423430504	-0.6000132021453976	-0.47510463318358126	0.2759634379169691	0.12090015892866819	-1.334425283186563	-0.029475037245559006	-0.4121034318229203	-0.8373436052493153	0.11862617364725989	-0.21706866853570483	-0.785252280507701	-0.30902136884441433	-0.3143566041570367	-0.1939502394737745	-0.5798225608116687	-0.257339682161313	-0.1499320807816085	-0.1758806594475643	-0.14307112680826428	0.44894486729960664	-0.3882217741601512	-0.6932420638888488	-0.2715588501378453	-0.48865654100898537	-0.1467774195075303	0.7350579666662778	-0.1384999115755296	0.038226131297988485	-0.2877163439549465	-0.4013634108860174	-0.24936442423192529	-0.5997692177620457
-0.33610999402234587	-1.2124942309071969	-0.28667920696548943	-0.49701615046806935	-0.8406159917802096	-0.681578364925535	-0.6210915521222883	-0.1889111890600465	-0.30980221230222316	0.3950083172233826	-0.27162234848216016	-0.51946236840529	0.09214250595887792	0.04838740122527825	0.3181740255460154	-0.3432692486722585	-0.4985528627218253	-1.012967834154002	-0.5689765676066145	-0.4571045698835309	0.3071862080433715	0.12560349929768558	-1.361710274229689	-0.042757033204193266	-0.39998749946970674	-0.8320174241461908	0.11542044527430528	-0.2170916475918721	-0.7654978788256599	-0.2965654522030841	-0.3751793401711618	-0.17434773358638625	-0.6103431011318021	-0.24213270765697775	-0.193561782409727	-0.12412389756421471	-0.12559269145120938	0.48660525450964204	-0.35792466656073746	-0.6568250979479353	-0.29479275623043166	-0.49166703530773265	-0.11340740850981375	0.6441266375908345	-0.16892450809963128	0.029407679766609983	-0.23725493374175893	-0.4185260498676576	-0.2602246801786122	-0.6154915611944611
-0.3716791296131162	-1.2213243733328203	-0.2943265774005964	-0.5179374589307539	-0.8508668125652955	-0.6648428591066875	-0.6349807422746452	-0.19439625300468963	-0.30977296520732334	0.4537794482417266	-0.2950006950328868	-0.5041713862474044	0.15649871020305092	0.04111090699249878	0.2986067603956013	-0.36831615317215605	-0.487257127245614	-0.9995356285809045	-0.5250418779862358	-0.43480853004440706	0.3309797157902584	0.1525861061686355	-1.3933430391114359	-0.04138649110654893	-0.39958217666631174	-0.8218077819785791	0.11332805565607443	-0.2171126572053986	-0.7543119847418522	-0.28811302507381503	-0.43390439302511163	-0.14743962728549054	-0.6420986578778949	-0.2182333904769807	-0.21397150721871983	-0.0946201074085313	-0.09588785068102411	0.5138160803717344	-0.3281751463422761	-0.6102703944699686	-0.29987188855295516	-0.49836687327170975	-0.10170523772410049	0.5684028224847906	-0.19729416240523848	0.051511668998781436	-0.20077345505749836	-0.4416815933363122	-0.2577259837590017	-0.6214063299889074
-0.38863597674607153	-1.2143734617464577	-0.3059440474657159	-0.5283136646137192	-0.8473362009898049	-0.6659741316121185	-0.6412553887836225	-0.19829031535560246	-0.30972796468366426	0.4978049067310403	-0.31879456178488563	-0.47339270945419376	0.2202028857636674	0.02738559855299431	0.29140467219556865	-0.39436722329170165	-0.47086993060107946	-0.9841278257622283	-0.4744527654323341	-0.41836661769640726	0.3444127020468587	0.21389108313902208	-1.4234236648633631	-0.027705459411131415	-0.40552993796663905	-0.8081806001510097	0.11605344999586223	-0.217105372270451	-0.727032340709156	-0.2770434501033052	-0.4777557883065534	-0.11708534711549323	-0.6722429607746944	-0.17805362618578552	-0.22186309244303679	-0.08179644450429376	-0.06642515785466804	0.5250640711940018	-0.3031270594666409	-0.5445140039435532	-0.2982149840540645	-0.4988899419067045	-0.09700452367999318	0.5222942807483155	-0.22605317418382348	0.06518644941554337	-0.1658376321777458	-0.47134407703249914	-0.274832980754715	-0.6265619840717671
-0.4058982723120314	-1.2037842874946814	-0.32211297884232604	-0.5418246230723318	-0.8267597500934603	-0.6702046130935571	-0.6567065783516616	-0.1895822421657138	-0.30966567911021653	0.522862857981359	-0.3407983524456277	-0.44444393185918213	0.3320980446812921	-0.0026158757619923006	0.28889357472798005	-0.4036590155514334	-0.45417589262364355	-0.9658753676764673	-0.4221434664643571	-0.4121957415732519	0.3428530536504715	0.30307331304853075	-1.4466941269878675	-0.009675005932779427	-0.41037647600886273	-0.7953829296724292	0.12250492159566732	-0.21711120048545215	-0.7033231643803523	-0.2609800050995855	-0.4958003696334036	-0.10803392326371122	-0.6931987345961115	-0.13583685170509627	-0.22518063385506548	-0.07782586041638262	-0.04685059872271523	0.5312475324060311	-0.2959163349241355	-0.45882529857652515	-0.311977553940205	-0.49673054233608427	-0.11076617534968299	0.4515521583522233	-0.26319100609168833	0.08298509860689565	-0.14343012492249252	-0.49752570673413643	-0.27819016784363293	-0.6325142400124647
-0.4504357752149197	-1.219128498824701	-0.3804002088592983	-0.5846447713976506	-0.8451171814965684	-0.730716205335996	-0.6824145746593537	-0.19178629675584363	-0.3096545206340961	0.5126102729280424	-0.36566527061673276	-0.4141587144995156	0.38585709847262156	-0.04882569859464642	0.27003605981383255	-0.41681604848996967	-0.46668708249806007	-0.9726234652360123	-0.38248116147781785	-0.4266854370323948	0.3266172415677886	0.3341673548473401	-1.4729228812253372	0.015509636646474274	-0.4198717611692909	-0.7789316414281816	0.11841441539652638	-0.2171136492704034	-0.7056843462373465	-0.2524741968273323	-0.5036989578941145	-0.13078791734154818	-0.7256317524834328	-0.09999345130760044	-0.23106087755060867	-0.09723335160955779	-0.03694834089867923	0.5047222152783228	-0.3509161128560136	-0.3637979382820059	-0.3192391323983802	-0.5077339813211565	-0.11528302454396891	0.3359071732021243	-0.33350820226547573	0.08534554007704545	-0.12428800313384991	-0.5251388860812075	-0.2629983727963585	-0.6357240769102231
-0.5511746750153128	-1.2525527945442847	-0.4480278894951376	-0.6248926177486834	-0.8985106378406075	-0.8035083992301404	-0.7018648049169467	-0.1881989989348852	-0.3096320509252428	0.47846432046827686	-0.3918221543054886	-0.38262452090205273	0.4151250266482946	-0.08786845974917638	0.2599575310136978	-0.4322523779937392	-0.5007794902404475	-0.9888062214501204	-0.35580249298650973	-0.45506323083334255	0.29967179652483594	0.3273387209734312	-1.5035367168722449	0.04308917112645596	-0.4388903160991798	-0.7565348350054822	0.10473220628525721	-0.21713713971404952	-0.7179186296613043	-0.2660648566452365	-0.5197617258167945	-0.1700375735325909	-0.7846480516119732	-0.08524751203770171	-0.25365166548124624	-0.12193831825035295	-0.0566016786416233	0.4371662651161336	-0.46522518343179103	-0.28094512326291204	-0.35743483645847207	-0.5485890612912827	-0.12358029070336266	0.2718319390260001	-0.4356267426292539	0.08884740951159083	-0.12840975194587076	-0.5470566406048455	-0.27084065016248804	-0.6476297602649387
-0.6066180247068214	-1.2189132170101797	-0.48950023071163484	-0.6461561714543838	-0.9403980311993585	-0.8328173441487576	-0.668528726323729	-0.17603177572595058	-0.3095865331922026	0.425628997655335	-0.4144828585528291	-0.3251925492956273	0.4571243576038144	-0.10588244541865524	0.2389932103224846	-0.4545816596658586	-0.5389380834141367	-0.9971452590968977	-0.3283382138622186	-0.48158225535038834	0.2884271431410558	0.3222315001715136	-1.5122535316671506	0.09923600596796427	-0.443922179944585	-0.7229146046245688	0.09407913051598411	-0.21715540813046327	-0.7353313210381232	-0.27375711544570996	-0.529333430226057	-0.23154145702160536	-0.8463829988099242	-0.07940303009969255	-0.2898501868690234	-0.1583765437166061	-0.08320709750686273	0.32238139273148236	-0.596805659430413	-0.20317513381977542	-0.3992737441170238	-0.5883878719113226	-0.1456430998520191	0.23814476241186355	-0.5412545898900032	0.11938192256834745	-0.13342888150652812	-0.5520659245950374	-0.27350266919723504	-0.6435448327968787
-0.6668426456726212	-1.212123766784708	-0.5236455245154276	-0.6596843676138151	-0.9757789562804378	-0.852068408152879	-0.6447884602580534	-0.16772355562206726	-0.30955173298017674	0.38041733597607386	-0.42210397607641487	-0.26068181848745964	0.4496930272459888	-0.11797936661881818	0.20971709760049878	-0.47474176971804527	-0.5684134209953039	-1.0205767910744739	-0.3373596983480394	-0.5449669187253089	0.28945035196161556	0.3152643930063245	-1.5034249743896058	0.1404701504222521	-0.4685274204228563	-0.6969513115076362	0.07686348517657889	-0.21718289220322018	-0.7754109483146818	-0.27365485122949096	-0.5389973202451205	-0.31755793277863387	-0.9064998177414223	-0.09213958894711917	-0.35217926974040825	-0.18673140200713162	-0.13347993070631675	0.2159509595957972	-0.7042815735020574	-0.12908819078195127	-0.4329630320949679	-0.6484217129945873	-0.16629627848537926	0.20520523780163297	-0.6420549134498431	0.1456860511072925	-0.119703057792711	-0.5474794948392849	-0.27998811252992234	-0.6280040677291175
-0.7328484913594457	-1.1981519770222626	-0.591481442453809	-0.6841075190442303	-0.9750444647143753	-0.85950365570669	-0.6391466167379846	-0.16517243480582147	-0.3095606394828271	0.31156845402245364	-0.4547503111589619	-0.1983280933161209	0.41270705575519734	-0.11426328367130048	0.18784290841612847	-0.49502142329638066	-0.6004633164128614	-1.0441992518599046	-0.34779260755405345	-0.6023166150202688	0.2793637268685105	0.27661201739181174	-1.5049677415692684	0.1561090994000186	-0.5052944087647043	-0.6679459076784041	0.05926558448093616	-0.2172011899943716	-0.8260205858258832	-0.25866839096606004	-0.5450945734469483	-0.41792767017199983	-0.9450560612752351	-0.11644983039872976	-0.38647053300719436	-0.21269684247306425	-0.18680674805853262	0.12141823130336744	-0.7622534371923905	-0.04325903119411327	-0.46743690821724176	-0.6911195650323102	-0.19189921561551454	0.1965471684957118	-0.6941053910547709	0.17292252115171727	-0.09324983398507604	-0.5390098726934112	-0.27646620690608026	-0.5835197113354728
-0.8074057783950902	-1.1756559244123266	-0.6474576758202506	-0.7110748094447767	-0.976742733573472	-0.8795525208523672	-0.6258305909990072	-0.16617451796483743	-0.3095836001891713	0.24753743194844252	-0.486468150659916	-0.1683286911907625	0.3834413733729235	-0.12109202921214546	0.19099953343716444	-0.5212689070519195	-0.6486883048613706	-1.0687754208374969	-0.37325575252981846	-0.6579451542179486	0.2363542581308483	0.2282705841315557	-1.5182407659788795	0.14223701833656563	-0.5830519151001515	-0.6309630066635981	0.05295777021255358	-0.21723588423001655	-0.8955842417594415	-0.23876261931433546	-0.5428067173998916	-0.5152487469663479	-0.9643310768845665	-0.14443128167466468	-0.42754034541687364	-0.24532398022437593	-0.2596356482205893	0.06884586349612967	-0.7870156957336472	0.02427820365312896	-0.5025124674417603	-0.7396256319854959	-0.21902755001824098	0.22278651121853224	-0.7088678923668291	0.22347541888818992	-0.0674538890535328	-0.5229619276235817	-0.2951533851012345	-0.5290098862662742
-0.8765051255475613	-1.1373456285106651	-0.7075130483044572	-0.730956352742584	-1.0146001388157855	-0.8688025983032197	-0.6161370089101454	-0.1694164193214684	-0.3096184032125671	0.16875232209324614	-0.5254073697187438	-0.12195519116419717	0.3202492387073158	-0.12200679289084797	0.16123510199030633	-0.572025494340931	-0.6902600446989668	-1.1053613397755524	-0.40756587614016293	-0.7186236758803907	0.2094448595567476	0.18339505589716248	-1.4916361424711775	0.13021581271095967	-0.6403892586005605	-0.595526093443288	0.043087832760155174	-0.21728265148285292	-0.9658119800902792	-0.2348211201907114	-0.559448480897822	-0.5888640118762192	-0.9670327800469952	-0.17828722575750416	-0.4680419186813608	-0.2749762445063716	-0.31596112963429324	0.0236257775001106	-0.8000776165310098	0.0695002535580936	-0.5302387199978725	-0.7998127207802239	-0.23978579428007044	0.280902564488994	-0.6974123847549982	0.2742807983863721	-0.06510789367387534	-0.5070530343505221	-0.3075533405735251	-0.4767047739859738
-0.9028974308445648	-1.0971955701024059	-0.7704432828131826	-0.7318564358811086	-1.0504153466085444	-0.8765454086718456	-0.5960625444244959	-0.17400174004602859	-0.30963640292590655	0.07588856366124425	-0.5697614270992946	-0.06691174672536568	0.2627876201985687	-0.11476343668518241	0.12738828639481314	-0.6018051632663621	-0.7262528585932247	-1.1362545327374196	-0.4535839382987329	-0.7593283532151927	0.18482327643288887	0.11106312492263559	-1.4683693750577926	0.09987554711486299	-0.7046713089068039	-0.5613535698141747	0.038956376988618036	-0.217320878698313	-1.024005274607452	-0.23488567759043444	-0.5803838388230707	-0.6589880279394852	-0.9643494686070507	-0.21414353801685698	-0.5260201275697571	-0.28694702244612974	-0.3583105852038245	-0.022303657080748628	-0.8133382964067712	0.08947425051486599	-0.567869156439212	-0.840237187346238	-0.24773284167789997	0.3404112839644521	-0.6710226004753834	0.31708040202367876	-0.056960436798851634	-0.4783696120758538	-0.3254225097732089	-0.42052442796195627
-0.9566006162881907	-1.0914914990251465	-0.8217851817331006	-0.7730108396244948	-1.1056887516038147	-0.8761496960670654	-0.5627824198396407	-0.18213142261830875	-0.3097058427132413	-0.02196878491594905	-0.6034890135343459	-0.015987688927024218	0.19999748255141103	-0.09713323560879024	0.04330834613489988	-0.6341651610910554	-0.7565674346301273	-1.1623343520628178	-0.5031367134218911	-0.7715577340406944	0.17110149267977834	0.0016054184908942393	-1.4624290004968477	0.06301453624450695	-0.7497094415024521	-0.5205667499354781	0.028978435039024697	-0.2173822558775051	-1.090759902993258	-0.2377883627901792	-0.6234022285266867	-0.7489198319199291	-0.9428298372706649	-0.28530593032641854	-0.5778133440461295	-0.27692932489290156	-0.36490551036342234	-0.04888663170884851	-0.8132500436365196	0.08180941556423718	-0.5989522544735963	-0.8603101045279148	-0.24541556087221633	0.41633192402232133	-0.6206873316076265	0.3453517842892778	-0.0510869447417218	-0.4341272055577023	-0.3200873043454148	-0.37523878381719233
-1.0261860054727419	-1.065190340343543	-0.8971744274538281	-0.7984859763738887	-1.1888417465193597	-0.8995781087859989	-0.5059065841846805	-0.18965450913736404	-0.3097700978961677	-0.10138384381935431	-0.6232932837870732	0.03676269215873611	0.10329511597911412	-0.07201769366362164	-0.06179891151537962	-0.6912700167729107	-0.7524305867013126	-1.1854906490056947	-0.5639601595579806	-0.7750502594266541	0.15822978116455316	-0.14315551052018433	-1.450680720285829	0.02056885425526242	-0.7919691399386327	-0.48531081030543	0.02529973910489408	-0.21742121612619214	-1.1540321980674029	-0.22673999261571418	-0.6736619667631839	-0.8041521058925651	-0.911498156596189	-0.3678075340953068	-0.6039570331667548	-0.2500189904000871	-0.3300072859486061	-0.06350189865005204	-0.8083637295585472	0.0653486904195314	-0.5873108865008708	-0.8782641504593587	-0.22911968733065172	0.483757306977126	-0.5379692271604963	0.37459627334479934	-0.053477959222481455	-0.3724714109161946	-0.30560463655018644	-0.316735406198921
-1.0708517075354678	-1.0086313226309427	-0.9045541200060351	-0.7686976107956915	-1.2215606254483078	-0.8909852753566183	-0.4431467518279783	-0.18137945021943963	-0.3097930049880334	-0.14335062950190008	-0.6443252542946624	0.09986969919008912	0.06076952077039073	-0.031230176848954815	-0.16827747904946894	-0.7296414600491961	-0.7260404309775672	-1.1798754863579428	-0.610716628851075	-0.7618801847263934	0.15251059732702751	-0.2513676361210486	-1.4139107749945587	-0.02034484214554757	-0.8243113818602422	-0.4542163625045211	0.03414177552454097	-0.217455436360388	-1.189025651057389	-0.20774148204181894	-0.7222038285112434	-0.8138284434533685	-0.8930445807057913	-0.43974861859980063	-0.6290908319253803	-0.2385424949821977	-0.23516026819759744	-0.03849390579748831	-0.7497058516510573	0.019396134567547258	-0.5521525648138704	-0.8947997051772567	-0.1995563597051603	0.5957749788686271	-0.4047746163309017	0.3941964851066838	-0.03239901566197667	-0.2829448491729439	-0.26190815944232737	-0.2536199381184323
-1.0286596918699564	-0.9598027160747853	-0.8922028204370207	-0.738848063518814	-1.1956620253470822	-0.8569141164692182	-0.4223976688004633	-0.17517810802061415	-0.3098483612755458	-0.18662508221221216	-0.6642715295176853	0.13299260493068843	0.05388017521956283	0.006587247954153922	-0.2933606316367349	-0.7615720430378392	-0.6896008758772882	-1.1513945792995843	-0.6455165054730452	-0.7445149703915385	0.1565097685563445	-0.31677861769414656	-1.3661960139884073	-0.06954635497893905	-0.8407492687895421	-0.4180025109398103	0.05002195293417554	-0.21745089262255313	-1.2097649033316922	-0.1656297096615444	-0.7497698439129764	-0.8036574388713518	-0.838179399605211	-0.4861293382426827	-0.5944141787432906	-0.22321839593594714	-0.1029446373305057	-0.02188238020611696	-0.6981742138715238	-0.01828228307480938	-0.5057906885806744	-0.8722469613919003	-0.17210893709745306	0.6907959154384905	-0.2823687702509143	0.39939734639606683	0.014154736575542592	-0.17570058102979966	-0.17476367894878272	-0.16108643201731843
-1.055844602407347	-0.9698276725710031	-0.9326130420586312	-0.7377433939593049	-1.2006091563714076	-0.8956774552787239	-0.4259094040603733	-0.17955332192027657	-0.30992801300862405	-0.2472981114259359	-0.6845689356303077	0.165349233626415	0.00831377574837475	0.021844612158831676	-0.40118627230061865	-0.7709297653635074	-0.6361919516834463	-1.1406749705680306	-0.6849407871529103	-0.7158018645963404	0.13811258749486469	-0.3667267484076374	-1.3159360475954334	-0.13380872308178268	-0.8801498399826873	-0.38234872966014816	0.05266121964071703	-0.21746696728014742	-1.2198757627939778	-0.12537707575801807	-0.761610993105643	-0.76432834891609	-0.7874357381205398	-0.5131981536043373	-0.5401839102234297	-0.19741543669141504	0.03788202090867272	0.04237392913700737	-0.6420671561783483	-0.05579894574977724	-0.42888532556847725	-0.7987720295032863	-0.1258606039731035	0.7685692092855806	-0.17524456878028916	0.3644088972616515	0.08932563074700772	-0.07631729847945481	-0.1098673680282842	-0.10145609706487065
-1.0609079118332811	-0.9591918539260804	-0.9515652922794976	-0.7378284494689785	-1.2294602959822412	-0.8943018732520807	-0.43060388538066274	-0.18130566081792343	-0.3100043809210463	-0.324962786786016	-0.7205740246936247	0.17298193391630873	-0.020791706704758932	0.03892842111374108	-0.5090222866724468	-0.7702893018658385	-0.6001189087041118	-1.1104913416842848	-0.7286605871924883	-0.662212348534242	0.11982113328100166	-0.40615158777448707	-1.2764279609049778	-0.16387054438616816	-0.8946240741378124	-0.3374761395631761	0.0630795252799861	-0.21746674429918406	-1.219917780353065	-0.0932450066927212	-0.7419288429024106	-0.6990842660732179	-0.7170853152234172	-0.49572122526496587	-0.4527529099976051	-0.17211991198129334	0.17527043043703175	0.09864829689454095	-0.5733459373747293	-0.08018392523402136	-0.36587081425926765	-0.6873026838088626	-0.08410966344517515	0.8117425363818486	-0.06831377363611046	0.32001155747602633	0.15677624929168518	0.015264266457041825	-0.0698644946781288	-0.061576802293521284
-1.0633436958701956	-0.9379785221276684	-0.9503194614559615	-0.7343501565995495	-1.2943462136158999	-0.9149216373245013	-0.4346506540681615	-0.17651122344516984	-0.31004853695878853	-0.3859920559844605	-0.7388035813434622	0.18346821100889793	-0.039172028481296806	0.030406553582913422	-0.6180020494983596	-0.7502907567005072	-0.546582568055418	-1.0789040221222668	-0.7700580553404891	-0.615287872506632	0.12897963275878616	-0.42394947844783626	-1.199980116395603	-0.1649050563896792	-0.8861278973051828	-0.2857281720257505	0.07847191316365346	-0.217445366166221	-1.2202231762703324	-0.07244692704273109	-0.7279603748099533	-0.6206400272573627	-0.6708714287233087	-0.46649099837254304	-0.3750198578497243	-0.14913425520670792	0.31424053941051566	0.16085326314682735	-0.540894833800636	-0.12741844707900518	-0.3047358384730255	-0.5677336266340948	-0.04417499632791487	0.8096451317246116	0.0016700511065651316	0.29546954123234637	0.20574902789509436	0.08655224744692512	-0.03650759543622227	-0.05083673489255393
-1.0567598329310575	-0.914429382641698	-0.9302619757396066	-0.7143252085794382	-1.3488608383028438	-0.9175246368628519	-0.4207536663434294	-0.17430153174986057	-0.31008854887186765	-0.4505411366850301	-0.7555189271445503	0.2212857430903706	-0.03537064885431605	0.019672915405180756	-0.7122540705427788	-0.7052973990324305	-0.4801193485551664	-1.0331353153813665	-0.8112265932070148	-0.5788659250398054	0.16335852668058926	-0.43877969642767367	-1.1031373042996497	-0.14182127937878689	-0.8231910894437711	-0.23684340214245725	0.0887772291403924	-0.21739765758656313	-1.2203902216881664	-0.0583826120190591	-0.7141076091659763	-0.5381680315894765	-0.6324942878700959	-0.42379506532730893	-0.29542699461178756	-0.10627900478426464	0.4717640616539255	0.21933174838859104	-0.5139488661373061	-0.1730581156774227	-0.26222903774224365	-0.46170520795162673	-0.00010580216440965462	0.7849967327804087	0.0790363989153123	0.23786687930563807	0.26950657951269064	0.15170029377124233	0.005457941135146885	-0.043158898750980994
-1.021502834425109	-0.9237403211197528	-0.9129539097717455	-0.6962859142085662	-1.3876528743474748	-0.9496506304653728	-0.4012157776623221	-0.17318121892619032	-0.31009904926416676	-0.49804540579274564	-0.7488977746771764	0.24378968106722115	-0.007686005025051945	0.02231162714559979	-0.772141297892755	-0.6410758636617727	-0.4378731102939879	-0.9875316696743537	-0.8312222224796152	-0.546855452468147	0.19160192843267362	-0.4552675211590106	-1.0158717421379044	-0.11600590289300483	-0.7576952830799153	-0.1795475402485154	0.10886103594291241	-0.21730682822718878	-1.1997350045320379	-0.03051505015831276	-0.6735197330591655	-0.46588281818093746	-0.613493341622174	-0.3659295976844799	-0.22745677857625218	-0.043684404267496556	0.6091729536211422	0.2751019957911584	-0.4932312078659544	-0.20614938486740503	-0.22309646260685487	-0.3441083601676916	0.04930130962327115	0.7649046695812208	0.12438509282685868	0.16149114638847947	0.33352844327498	0.21872212004547437	0.07072277487954334	-0.022709660470954084
-1.026879395711168	-0.9198212950879009	-0.885090259008105	-0.6925844214383954	-1.3949258953309978	-0.9593527748566455	-0.380739095542287	-0.16409866603895762	-0.3101117034056316	-0.5158006490178029	-0.7272831971441782	0.277925325376157	0.016981789671338506	0.03313928484212071	-0.8205811856793369	-0.5795447096850556	-0.3914552495054185	-0.95169768389256	-0.8263440819023863	-0.5174380202695468	0.21962096220343974	-0.46659653699952147	-0.9102890638542561	-0.07208826004585034	-0.6566964351170508	-0.12340164365493331	0.12194798515587675	-0.21720394053799183	-1.164294730669808	-0.005078499844114922	-0.6364146419335127	-0.3858112454224364	-0.5627673361910874	-0.2912639935193771	-0.14839277157245462	0.02246075033021781	0.7087953346992325	0.3491042928956426	-0.4790675682823339	-0.23735561884604142	-0.17493615806392387	-0.2126835027697124	0.10680431178244632	0.7358882841281991	0.1849238178247136	0.07039651576915543	0.3461798111091587	0.2711492065030042	0.1495280305626113	0.014827859133016022
-0.9927405168340642	-0.8917602075725839	-0.8574257849591991	-0.6498349234079817	-1.3967708681933688	-0.9630635672778418	-0.3623731562828859	-0.14368753156178315	-0.3100703840153505	-0.5169404633436165	-0.7056321090687818	0.30648222378499523	0.052954908339108195	0.02798593630001142	-0.8194725192193912	-0.5053053543725236	-0.34172718376463396	-0.9071648792416477	-0.8097608777775465	-0.49975227253948945	0.23139283067298688	-0.46126056375073443	-0.7983979817361968	-0.01552816238696041	-0.5602599039312184	-0.07714923295881816	0.14562548414700166	-0.21710089262295296	-1.107914340104468	0.028953594278539024	-0.5821659205037577	-0.2833053310756826	-0.5162821431749915	-0.1843011235430721	-0.08225761165431326	0.0984031851894736	0.7892979893325175	0.41324582157945927	-0.46535197751778323	-0.2531932722304501	-0.13215210308382708	-0.10129496041406036	0.17828687950739566	0.6647115511711235	0.24365572056234425	-0.004438026394234051	0.32838025895782963	0.2976796054653921	0.21516417897048062	0.07014951521321718
-0.9556385652017573	-0.8864562018673107	-0.7956700681992833	-0.6076315286880123	-1.3783609731069704	-0.9473613672632928	-0.33123652436264034	-0.12704083831438392	-0.31004850370193593	-0.5109495890054538	-0.6874329268201225	0.33162819093360535	0.08520824454006666	0.033388976023165026	-0.7881062929594866	-0.41598822768404614	-0.31677462768087594	-0.8619151517148245	-0.7851811603161306	-0.48478659805491525	0.23662737399425565	-0.4516624640512242	-0.7034243510300803	0.051993087896950216	-0.46277394165161045	-0.02683892810005174	0.15421603677965023	-0.21698372614080702	-1.0288547158172165	0.0488908517361553	-0.5263370724479102	-0.19487140179873888	-0.48823496256502247	-0.05671287958041523	-0.047026784652407616	0.16597487946749476	0.8023945832826576	0.47360657604849915	-0.4388037670271624	-0.27511458720556936	-0.1043687444286022	-0.0011604993748738524	0.24364451022454303	0.6178016894654215	0.3164083095573072	-0.06582791474658649	0.3028464252371478	0.30312542091593514	0.271222921716368	0.07243623113454006
-0.8969902365143083	-0.8705271416078407	-0.756893095638497	-0.5901612403005038	-1.3731029461816662	-0.9116660662067069	-0.298730930071183	-0.10518904097603912	-0.31002338660869955	-0.49965812997848696	-0.661230248034864	0.35094948704527135	0.10790048964299473	0.04285797460801578	-0.7392896415310088	-0.334736883831369	-0.2888561890899486	-0.8223640931932736	-0.7573228055262395	-0.46839010286496474	0.2374093269209248	-0.41557795344118437	-0.6192905521741076	0.1132819961547316	-0.3532268687853337	0.03112694229704398	0.1599684657958488	-0.2168598729001901	-0.9396657853344215	0.07056312769367168	-0.4615453743743661	-0.1103902160383073	-0.4294904685725013	0.06177623066840693	0.03554455188715937	0.2562853655879209	0.730449841731293	0.5165890043568879	-0.42681008351296146	-0.2609938537485889	-0.10809967623729308	0.10020437614106181	0.29763365080935655	0.5674464151375732	0.4188525868919427	-0.12850519708182295	0.24643849198059806	0.26961051858792834	0.27564379968335484	0.07827836858312477
-0.8392158916643611	-0.8227507249201572	-0.7401450677273602	-0.5738200617807074	-1.4021513103796832	-0.8799681708952912	-0.2351492678611808	-0.07975057407898808	-0.30997530292177955	-0.4654951080417343	-0.6260730210378287	0.41021980187557955	0.1375135214043389	0.04979384074813592	-0.6818861052552966	-0.26492984021531746	-0.2530376785672666	-0.7983473768175982	-0.7248757491744542	-0.4306124892757247	0.23997870219086023	-0.3833469373144627	-0.5251335427403103	0.1864114261145195	-0.24347087719179994	0.08391453658477432	0.16516654665229474	-0.21673743632305914	-0.8367852795003052	0.09109014268834056	-0.4044830051152909	-0.025467944210604155	-0.3696928236800428	0.17150764822675418	0.0799491591746618	0.3557091808766283	0.6360804184341011	0.5998867777038986	-0.41213016956035153	-0.25411064432140207	-0.0900442174222086	0.19047107772302088	0.35325130863544396	0.544442939282259	0.486730573014427	-0.15321027446327365	0.21841160048332503	0.21248074595439587	0.2583092677622804	0.03736349139658609
-0.750671518902782	-0.7805312700698097	-0.7028240378970262	-0.5412482526252385	-1.4229997951893842	-0.797025594470086	-0.19295034854368726	-0.05086733640457787	-0.30993298461041585	-0.40742073600452666	-0.5886018863193649	0.44906800896877996	0.17964610276820894	0.0516919561151488	-0.6214471381023335	-0.21157575322965178	-0.23697284368582622	-0.7643545302478663	-0.6958088243588778	-0.4038323160998944	0.24956649524453836	-0.3633450134215724	-0.4430175968450275	0.2543870622535414	-0.12833099353233204	0.12799392779550112	0.17758689469017536	-0.216593334541665	-0.7321901498098795	0.11453912890268628	-0.370627955613635	0.04626461036210687	-0.30261175424219877	0.2682834455653193	0.13240710292830574	0.4510849215629576	0.5410758644687396	0.6870280076311095	-0.37307275293013326	-0.24350615126727523	-0.0750195199832169	0.26766397640313794	0.4010192020530255	0.5161781771681133	0.4874825673494924	-0.1545463237856537	0.1521534879056206	0.16103500045603683	0.2540391491323427	0.01787017534596467
-0.6754085791003791	-0.7410970236948342	-0.6955193295197782	-0.5269914601255681	-1.4131220494854733	-0.7557294622178652	-0.1419378074642509	-0.024910469086235443	-0.30987570862855385	-0.3429033191837681	-0.5503360158636764	0.49810016615223346	0.21442820233662324	0.04908175849108357	-0.558834152975469	-0.1758583211351088	-0.21461329000767368	-0.7442447755896802	-0.6471507093106086	-0.3651179736258838	0.2545626209765505	-0.353618622290435	-0.3628044271762972	0.3184820927893469	-0.013573623981640304	0.16953711013382394	0.18995395932249567	-0.2164456510450954	-0.6203508854872766	0.13687744944184907	-0.36165636842518245	0.12428614329149826	-0.24317710473288545	0.3289913001070791	0.17881939475998426	0.5252951664942205	0.4586612704530541	0.7871121184384391	-0.32752537965912765	-0.2258720573835778	-0.05045313824466937	0.3911649139104515	0.4514623776770007	0.4890800910930163	0.50592233368412	-0.12385400962782858	0.06016245713791592	0.1376446646092298	0.2584725903774171	-0.007555481598908375
-0.5967132461402372	-0.7099152468765161	-0.6794117914364156	-0.5115429193523935	-1.4065611744251296	-0.7077193217668126	-0.10971244592769214	0.0019995074636906113	-0.30982245780906287	-0.27175347173228676	-0.5170283684549984	0.5363656623296408	0.24970811944185178	0.06190155107340569	-0.5020830625733386	-0.14990143682404394	-0.20542407959694603	-0.7228899443403497	-0.5873519000213672	-0.33702601955773936	0.2429567933280928	-0.33923029701953555	-0.30020407157518453	0.3658135575000851	0.09080954556386861	0.1955905368118141	0.2003291165753725	-0.21631856524811705	-0.5149549626097607	0.16389800675470306	-0.3526999318626153	0.1980143013577194	-0.17996432950168953	0.3793543003171465	0.21689713738683633	0.5700165588176258	0.3840959146411696	0.8831159155306499	-0.25447158303556844	-0.18771322649116154	-0.024878709713090454	0.48701793785375447	0.47822298238008454	0.4827035922839822	0.5289682243722773	-0.04204755181739721	-0.017773610265691454	0.11132056380434478	0.2788125376009616	-0.023747585832784003
-0.520050148557347	-0.6948939582682784	-0.6879623306371998	-0.5116584038550617	-1.4145570283784283	-0.6740189992288845	-0.09114586056418436	0.029490759328326715	-0.30977010083983736	-0.1991178457954173	-0.4839675726849252	0.5706537704709376	0.27845352635331994	0.10426273885008648	-0.4606663542473233	-0.1393192989881265	-0.1983662750124991	-0.7161246495903193	-0.5147816693985192	-0.297396124850033	0.2309961776003841	-0.3267894221049228	-0.24534835314703612	0.4099032802744772	0.17024332172533152	0.21012847382524988	0.20795615247578164	-0.2162031501679452	-0.39079830208168903	0.19414247640738394	-0.3379479626300415	0.2813648333097025	-0.11012841708458605	0.413073766828833	0.29310343597268235	0.6225786829571256	0.3096083745905865	0.9374964640643932	-0.17950066677098078	-0.12688522835879987	0.0488815141998638	0.5728339966022141	0.49631664556434585	0.5071723172382825	0.5179173431539333	0.11395073742186346	-0.08245155239470985	0.08474799339539545	0.31356116887099766	-0.03404249337201842
-0.4820151299964828	-0.6741452763862085	-0.6988998660741761	-0.5256958000781145	-1.4067273094222152	-0.6242239722786789	-0.0852678877013213	0.05192503098891912	-0.3097394566511844	-0.11518075811806638	-0.4601748759172996	0.6038227810793931	0.3072251341877783	0.15255563348015672	-0.39967640174286045	-0.13160548127355629	-0.17776728445556614	-0.70708052713364	-0.45812042182621343	-0.2561230121323419	0.21888442215091453	-0.3298840286487748	-0.22359344350077767	0.45348015066729896	0.22513855818757472	0.21602866029761786	0.2148780767988927	-0.21612373609868102	-0.28649094143008436	0.21257228002853532	-0.3274824121909311	0.3692991106231108	-0.01662613426405355	0.42977749118845815	0.39411628945695487	0.6807397478577665	0.25865892065450724	0.9874275922328544	-0.09663356109781802	-0.05010848730098052	0.13033401242574988	0.6425616926529457	0.4880816405181192	0.5612402114132822	0.5228008528967086	0.28628353148630403	-0.12853680585342583	0.04471133384511839	0.33617506942836656	-0.04016695589080737
-0.46034501288271523	-0.6754046750011593	-0.7135717696411378	-0.5438210401685615	-1.4298871109457554	-0.5768362239956258	-0.08705464571414709	0.06660690040841777	-0.3097253136412755	-0.05180494791820509	-0.4462473367441689	0.6182735241668642	0.32223227427877543	0.18384717889720562	-0.3505572812826555	-0.14172538414169916	-0.1589884490404745	-0.7048400931545864	-0.41850425057046214	-0.21791528724276424	0.2047482459212389	-0.33720546452988637	-0.20625218168895426	0.4891786058087585	0.26907439436902064	0.21776833810901747	0.22257626258134025	-0.21605510242462828	-0.19724646578381327	0.23346953966002557	-0.30526155619131856	0.4337401546595955	0.05496744646151488	0.4337869073317105	0.496258326016183	0.7373952974789983	0.24314741215032462	1.038200308225603	-0.0009238799148491462	0.02802581690805525	0.24458014326059924	0.6943027681347226	0.4720017352128526	0.5939176471938211	0.48419338738985845	0.41376762201569645	-0.11390559799522064	0.01897307421678804	0.35729812765269403	-0.043833667383502375
-0.4650917261226156	-0.6712452509430918	-0.7331363906241689	-0.5682208842851935	-1.4437151776914785	-0.5411782069604214	-0.08477853262408136	0.07911515941072399	-0.30972956286156184	-0.0012705052557394937	-0.4381841358547825	0.6370958181832764	0.34392064973227826	0.21421702476941187	-0.31788933385796053	-0.15387970047302546	-0.14002044188793905	-0.7203711558362298	-0.37814392217895765	-0.18828599842000848	0.2065115426751162	-0.3594752279628094	-0.17394409570648353	0.5090389328440741	0.2973636146328534	0.222302097440858	0.22992999346880838	-0.21596644826458	-0.12316991904059345	0.2524467267084865	-0.2706014786479812	0.4881374527068864	0.11465561564764873	0.4427801044754026	0.5787568041703021	0.794652606828173	0.22101412373337515	1.0999105831948106	0.06894066379157018	0.09428243713571556	0.4108427300528058	0.7444141111980371	0.4395870431702919	0.6174506986395458	0.4931269782976296	0.5543539379668071	-0.0806855030796951	0.002884097469223093	0.4037375871429747	-0.042891802833941166
-0.4455775844447257	-0.6518501534698259	-0.755422312290084	-0.6032200530573599	-1.4629984959496893	-0.5109360381287757	-0.09329062911728488	0.08265599237131482	-0.30971869857049916	0.02941042872302966	-0.43577371697603134	0.670711817639272	0.3716442206471279	0.23506315577943981	-0.2977644611581206	-0.15598656455811705	-0.11960230214299658	-0.7412373469149769	-0.33106010397870694	-0.14179739193956004	0.21460567791514787	-0.38099221257205806	-0.14152769160777717	0.5307887516788609	0.31623547737911034	0.23831419798720227	0.2500962780513829	-0.21589267908524948	-0.06389195660786394	0.271725923112379	-0.2302854772694835	0.5553963803465504	0.16735125194530545	0.4409377605956742	0.6740657087472948	0.8672243149597951	0.240741863497811	1.1610464410775994	0.13429542058264535	0.16259640154696783	0.5391780942132124	0.8035656634115768	0.42724183182515096	0.6240992011208689	0.4676800498594419	0.6633234883096664	-0.025830228598935724	0.01180734760783776	0.44942604178758483	-0.002384598362884155
-0.44247070567544383	-0.6542128713841994	-0.7771396039625607	-0.6248715764237406	-1.485183833133599	-0.4927722223377377	-0.10334319944203445	0.0839903859998469	-0.3097096271892707	0.04326794222546736	-0.43195263839766246	0.7111748735325852	0.41124579285014284	0.25948125785162973	-0.2757742184737836	-0.15407169462108225	-0.08385902668845582	-0.7519387986128553	-0.2864267223485691	-0.10375691753676779	0.23919249180724017	-0.4034954799863553	-0.10744641463265311	0.5577199377715732	0.3263900105859564	0.25683308300763785	0.27230813398292203	-0.21582334028397057	-0.01805223438971567	0.28533749704402916	-0.1861942745353759	0.6023288947069889	0.2172525725402023	0.4639813457035209	0.7416821349652049	0.932151700156569	0.2880280244910056	1.2461341556103573	0.19590350658249095	0.21093724407111986	0.660316581953363	0.8772742917276224	0.4194718394678902	0.6207476161069689	0.42576813547244907	0.7715947687802975	0.029932430875149595	0.03931224891644042	0.5133326455787516	0.037898854703986
-0.46526674584517674	-0.6686555901159104	-0.7981211134182529	-0.6311923904366274	-1.4887610790942365	-0.48882530790165307	-0.10034687514736282	0.09255289259566286	-0.30970770991766045	0.04616659546003188	-0.42840617975654516	0.7495850315551965	0.4611637913311063	0.2774066185648737	-0.26490188505416634	-0.140000334834064	-0.0481763290653594	-0.7535889290301304	-0.2489848538829972	-0.06335817522493803	0.26824041100783413	-0.4244945473345907	-0.0715773480502083	0.5890337421686167	0.33189612687647446	0.28272514058643855	0.29544183823126724	-0.2157441969162664	0.025455513299096354	0.2978962005838338	-0.1328302381189824	0.6447307566905423	0.2529179642634608	0.4949676576908235	0.8059646102248141	0.9975486467958316	0.33947098265905007	1.293253825552626	0.27653899393614456	0.2591275081506589	0.7533557421642738	0.936248336230417	0.42537107994046186	0.6131187009080178	0.4064962129700843	0.8708805915542526	0.053348365995091476	0.07444220367086421	0.568188105467821	0.09548731165906402
-0.48240307180190467	-0.6888167320458487	-0.815741613448443	-0.6316243850233426	-1.4781886753615758	-0.5037924540419002	-0.08735974415616163	0.10620697806321196	-0.3096976021331731	0.05486725780463516	-0.42594640059285743	0.8078154877847273	0.526935594014551	0.2990118415913482	-0.24171604423730994	-0.12323018938096372	-0.001123026313783948	-0.7616972043766731	-0.2192814173035061	-0.018266326581328783	0.30242069456287257	-0.4507841089584968	-0.04154907905829192	0.6275146077871029	0.34827661646459296	0.3143619616453198	0.31683401948016926	-0.2156718295528271	0.0692004039921222	0.3146479621650456	-0.04615443691443364	0.7029083823989823	0.2902891269413835	0.5417345651017056	0.8603737896834582	1.0620416661975427	0.3716863577106634	1.3261384330652741	0.3486387219252698	0.3117632923176449	0.8402571553950533	0.9502435378311574	0.43106116198598815	0.6336227804711755	0.4589271411776932	0.9577237975089556	0.08844625763881195	0.10801067513369227	0.6243529381175577	0.13170692377764057
-0.5048000224131866	-0.6963542865767826	-0.822167601025391	-0.6129465673686225	-1.472103859649606	-0.5128429579422115	-0.08158060338096368	0.1202282429977102	-0.30969972008698454	0.05292100457330447	-0.4268694831137016	0.8775343701030323	0.5882629715610548	0.3183058798895758	-0.20419351270588812	-0.11251546690695427	0.063897937336219	-0.7580873941133854	-0.19393193514272586	0.01612275249573941	0.32687481771332494	-0.48054704230534434	-0.0003845902925218997	0.6624996764585578	0.35435398200144375	0.34037176391524737	0.338135537485578	-0.2155786974810608	0.14114686545332694	0.3422136511409232	0.04297037466330823	0.7490064690820512	0.3198115198729553	0.6041033505163089	0.8944529947279916	1.1586099384303168	0.3883390181609497	1.347066122478517	0.4131245402249307	0.3649689683778848	0.9252177557756436	0.9274638354516334	0.4493182605923128	0.6483756055040029	0.49331783980399146	1.0075324000520551	0.11782772386702574	0.12186000613820214	0.701289057205174	0.1654863569699284
-0.5087340644572467	-0.7197186425052887	-0.8171928696679602	-0.5871685973963945	-1.4601605993035671	-0.5023888482760592	-0.05120177553293316	0.13579246693092947	-0.309700223239516	0.043096009918514824	-0.425394398952666	0.9448191949697329	0.6419801038755999	0.3392891869188195	-0.15663989322688984	-0.10529938496489359	0.15521425971207398	-0.7512101176578687	-0.1829447525624626	0.06756309079130465	0.3630603634922899	-0.5234058835378109	0.04928764668773215	0.7124252121984014	0.356072682768589	0.3736734949066627	0.3577463500206791	-0.21546226042706032	0.22499044504727772	0.3659472467139461	0.11865035352275491	0.8035111203977756	0.35872268278021824	0.6802144182979347	0.9119646530120873	1.2777343285110507	0.40221044351608376	1.3521341458599427	0.4612004705346166	0.4114852352512606	0.9961335588244079	0.9530188412206589	0.5071092203998853	0.6549994452240295	0.5121711394024029	0.9475064392166048	0.14965022579944615	0.15794166786232094	0.7673886509824906	0.2065183814885021
-0.48993783807444735	-0.7348188677788509	-0.8139458986752081	-0.5467686060803889	-1.4460294090543897	-0.47540138019688793	-0.011931881462380844	0.15389832138088128	-0.3096908482303343	0.026590286547867416	-0.426094782731197	1.0148704744492083	0.6933301699474287	0.3573286040974787	-0.10713850162893487	-0.08300850212238552	0.2732101309426419	-0.7336665837547691	-0.16436288812683444	0.11959547418287216	0.3933550080033717	-0.564784282376739	0.10307993714077743	0.7572168042823137	0.3768547633703571	0.41283243555818466	0.3738174993220157	-0.2153345367977094	0.3018925189163304	0.3804431498924089	0.1926206353727696	0.8434404127174611	0.41310169300160277	0.7577940418916114	0.9023683691059613	1.3886521237285445	0.42582538254219926	1.3639913887225277	0.49309078302619075	0.4573416552844426	1.0352854010610626	1.048045214079068	0.5775148654330244	0.6147610985363188	0.5364881677229293	0.8242124281737928	0.15596090334950147	0.20398832843200224	0.8237684552795009	0.204174263374482
-0.46150995307428333	-0.7440320324328106	-0.7988514280389467	-0.494427028382337	-1.4294285394918116	-0.43021870245199734	0.03095367836845323	0.17218960168286157	-0.30968786627639106	-0.005683468606475987	-0.4288912964531602	1.075250540681909	0.7462433082250739	0.37880204566729087	-0.05974084141823667	-0.057384890672098496	0.41364900059612425	-0.7053392116133259	-0.1426312265065401	0.1917285545476875	0.42757289909481067	-0.5925631106725493	0.16640422182256187	0.8008763272386119	0.4110281810732923	0.4600586537222647	0.3879663110065775	-0.2151877934262675	0.3896746810245177	0.4055202981559982	0.2658257641412553	0.8611537020089962	0.4593916149695102	0.8472126837057827	0.8864700692806826	1.499695249788092	0.437227098442757	1.3901843968313146	0.5092397774384976	0.48796687844657194	1.0648560481985725	1.1174385768168071	0.6753903081614151	0.5465006749299441	0.5990004006965644	0.6837751816628247	0.14365268110816828	0.2490274333595152	0.856953656387546	0.1949395391901641
-0.39730491541182106	-0.7383763997638185	-0.7678296156647708	-0.4494781777694354	-1.4243230458679252	-0.39712316236512973	0.08206942160358914	0.20055781031510822	-0.3096797633294189	-0.03044923137752023	-0.4282953074176438	1.1262300250973454	0.8262324803208105	0.41198862384417934	0.0025151844182621564	-0.012430728790474155	0.5780432600093898	-0.6557073200030888	-0.12074444857403124	0.27100041915988327	0.46831605253983366	-0.6108314032618646	0.22124995551919704	0.8509841051061204	0.4521061200136927	0.5168863627242861	0.40024793346588516	-0.21504173782425226	0.4817501153347476	0.4430333264528904	0.33303886684634837	0.8720899574296329	0.5047823860604143	0.9298660310536843	0.8893978886571923	1.6135746299719222	0.45008639371023335	1.419595784751664	0.5261212399669033	0.5238800701002266	1.08395663138988	1.1399137215337227	0.783738264690471	0.5256847106233695	0.7272555157415176	0.5923236575532509	0.13613949334645056	0.3026398793960665	0.8876262018781057	0.170029330506245
-0.2913633592726269	-0.7287443325791025	-0.725199940572892	-0.40301563851858396	-1.4231066656553457	-0.3675164310607564	0.12806525139715047	0.22572148326695202	-0.30966576163219295	-0.044047032787599236	-0.42063693116422796	1.1624523758879968	0.899458819893872	0.44595587228772804	0.08599730675062853	0.03839483149059401	0.7536682189937676	-0.5916313881237515	-0.11063180106435662	0.3584590869641331	0.5008082544137958	-0.6195633661002309	0.25734818430595746	0.9064473625988778	0.5202358476857689	0.5814157519729167	0.40819735822810477	-0.2148928304692932	0.5551330649074753	0.47813014343576726	0.38867698432356407	0.8841609809105385	0.5562326166524325	0.9940812037285557	0.9202194236913808	1.701850464298954	0.46240124124396986	1.4396037902787802	0.5531849730829206	0.5753142285315894	1.060738781215015	1.2037521840235177	0.8924208747027995	0.5355240785779252	0.8694189632370583	0.48466911638596255	0.1576636257956324	0.35785028132664476	0.9021968126199462	0.1453428732265127
-0.1966835196420091	-0.7210856820275002	-0.6752745395830573	-0.3498990715959206	-1.4119581329561837	-0.3376596721374291	0.17993769419122768	0.2594565558225474	-0.3096697688266026	-0.04232002845342943	-0.40543100078237604	1.1868872244155209	0.9666477182121875	0.48465723469780536	0.18233116877241304	0.07122945333940808	0.952212873588341	-0.5169675859906719	-0.09836758332749976	0.4291143074241638	0.5270909553247077	-0.6229186282511983	0.3083703425684166	0.9551121080056932	0.6047072662254757	0.6447335483498517	0.4146244381260912	-0.21474187222355715	0.6113237923103699	0.5206250296269335	0.4484373733223797	0.8771447463523995	0.6103034633459714	1.064437462767255	0.9491856391627506	1.766925499528832	0.4782786326303121	1.4553298709416629	0.5866105772967916	0.6291819667982821	1.061794830236286	1.313325982178141	0.99941659768026	0.5532398221680399	0.9922776600511399	0.4008543765625993	0.16616423250819098	0.4143531811058869	0.9154357158845194	0.13743191389419016
-0.0860427062475606	-0.698586041387322	-0.6090806891569092	-0.29771422263455205	-1.3937716942986138	-0.30167310231446015	0.25143976196321594	0.29336900185482656	-0.3096631235749431	-0.04430102660516736	-0.3938391169801202	1.196421902887047	1.0498528664555233	0.5253877232797645	0.27740646614058445	0.10285342529613548	1.152519238709976	-0.439278678070809	-0.07316385701181759	0.5151789207938393	0.5456492101741675	-0.6209413111065963	0.36129482648290157	1.0019984683377106	0.699580043874707	0.7121141252941197	0.41533504673837945	-0.2145795257925825	0.6679419407710322	0.5799283126828649	0.5110447787069137	0.8859722085143236	0.6771994711851305	1.1296365247068079	0.9836249634213285	1.8400242839414198	0.49075191270393115	1.4597916222640777	0.6323291168012433	0.691948942095026	1.0876345306678616	1.440462031391966	1.0999097310853654	0.5819897329724103	0.9887429049533208	0.32647351256478174	0.17522407649888544	0.45958034788968705	0.9305200251081569	0.1223058503818329
0.022706857402198365	-0.669851301194065	-0.5216818819012871	-0.24217766865173868	-1.3760360546974633	-0.23507397261356036	0.3247949528008275	0.3218306091923063	-0.3096554039665306	-0.03726584166493395	-0.380046909347104	1.188459812451866	1.1539087092144749	0.5791329793477626	0.38372085560048874	0.13201914765151632	1.3498615126742566	-0.35709530441431536	-0.04183303636366226	0.6161915464199585	0.563438284467811	-0.6060004502518637	0.4055214197326052	1.0408688849725811	0.8143400550404107	0.7863386124101376	0.4172407597189694	-0.21443877521478577	0.7216712283216765	0.6434942537672214	0.5700876043202332	0.8834510332708085	0.7528319559092089	1.1707918488987725	1.0268152642846995	1.89815375860242	0.5066695687136689	1.493676064884213	0.6541894349714474	0.7527947517721088	1.1306339335753368	1.56642504536514	1.183722917707057	0.5977107251307641	1.009797473925104	0.2383139824253322	0.18577055125042038	0.5179991990654054	0.9507985518610516	0.10114669926967401
0.13334886360622095	-0.6378110881403425	-0.44038104785468113	-0.18670108244501296	-1.3507971368361276	-0.15135201440589624	0.41531048395226877	0.34531744134437015	-0.309643945980287	-0.03302604815823146	-0.3604108557317497	1.1636047944076546	1.2836025294182545	0.6261373441793572	0.4784289519993602	0.16247956262039737	1.537139583858957	-0.265623848157047	-3.654487458549793e-05	0.7180242040664156	0.5910833716030466	-0.6006427557024836	0.43840074410011576	1.0714970795807879	0.9334058986755812	0.8580139269632584	0.41957889128198217	-0.2143065341780467	0.7880066034532739	0.695512055829157	0.6041170254425096	0.872713792821956	0.8275464893288561	1.195015292448129	1.079761181060056	1.9499119626488834	0.5323015027765309	1.533653027907526	0.6696387295781123	0.8077070352298417	1.1472953414723739	1.6536303262807652	1.2527194186398465	0.5973035669047186	1.101454258920175	0.16532308312609306	0.21923474973636656	0.5936103232122392	0.976606316892202	0.08785984887026606
0.2457546672945486	-0.6109492997334225	-0.36372254656659425	-0.13123097049211585	-1.320320594592989	-0.06909946563047424	0.5266473156476843	0.3712040583244041	-0.30961349826504897	-0.005025798727640041	-0.3379996293111137	1.1277042755872315	1.4367656392410724	0.669292303303185	0.5646146606655448	0.2169544607269835	1.7083133714886038	-0.17778939772011298	0.04171448148849738	0.826838848628892	0.650862324652201	-0.6002327661537917	0.45730955469057444	1.1117963015957535	1.0618255359671023	0.9502239156489072	0.41979521184920554	-0.21420036332782658	0.8262495509884674	0.7567873385172557	0.6476485845051053	0.8585177104356057	0.9108397395250029	1.2165979592405005	1.1272151040046663	1.9980166868064404	0.5754811098423304	1.592165474660392	0.6955748473048721	0.8485450968451985	1.168209945421348	1.6873492555877483	1.3192030999584126	0.6173413616187589	1.2093037341149746	0.10319678963542087	0.2772869806500614	0.6726555708317574	0.998343579823026	0.09093379486286399
0.34940834778402163	-0.5907406164027773	-0.28165353870179205	-0.07448227433623814	-1.2733413093060189	0.004871982187496587	0.624880224141488	0.3938874226948319	-0.30957963357771356	0.0401782474044633	-0.31455314246877053	1.100989783937254	1.5958037445960964	0.7067082185219601	0.6392715018545357	0.28155940478877967	1.8556709765654986	-0.0852221204877274	0.10521990203487155	0.9222356066168296	0.7256630049768417	-0.5825495910991989	0.4554522864912257	1.1472786406081232	1.187771135699001	1.0483588171920606	0.4228087888047316	-0.21411855161235901	0.8548156497021902	0.8208902912661504	0.7131076537066108	0.8326161032184534	0.9762080082831442	1.2356683389241514	1.182905493951814	2.0549555184679305	0.6063083182364875	1.6864048145449293	0.7267259452634887	0.8903878270589368	1.1975552378221408	1.7294472884837435	1.3636542271380014	0.6346941676049355	1.310844600319498	0.07140644281599404	0.3101909414334028	0.7109609215353677	1.0165547493706455	0.09268866189674811
0.4340392906968919	-0.576132848279933	-0.2087907597826803	-0.015576437732835203	-1.2329666188154678	0.07702643107421803	0.7179178586557775	0.42164776547620314	-0.3095408867811065	0.09098469218271839	-0.2835040670399135	1.06786953574853	1.7527936863710853	0.7360715931520556	0.7204401081330796	0.3345360240343034	1.981671241899479	0.003740945566644893	0.16967674720314765	1.017475567273406	0.8164830766558218	-0.5583391652164245	0.4508077642692735	1.1958627658915475	1.3039254242881957	1.1448288088026797	0.42563608971625966	-0.21406134164027318	0.8842898401014523	0.8937068894485307	0.770642852621388	0.8171599116117199	1.0215203080247828	1.259289768037584	1.2366562192683042	2.1053822969251805	0.6392509073993401	1.8028491254856764	0.767286367192465	0.9297681776759807	1.2287367569769088	1.770398623214789	1.4124254973074646	0.6554850218930715	1.3868634658933314	0.06053000192484699	0.3251182749344133	0.7184845355556764	1.0316669769900328	0.10938332818505372
0.5262914061160353	-0.5675520739561304	-0.14396326161961157	0.0394623400072374	-1.189115723532097	0.1163419458355606	0.824535093992847	0.45241226367459453	-0.3094795822136172	0.14703675793387933	-0.24469021205776192	1.0483726949258299	1.8912693073633868	0.7669053714038567	0.7857822083459489	0.4044124753461431	2.079877975908387	0.09566272825383368	0.2473425486822423	1.107816061891986	0.9106431233128708	-0.5294600172874526	0.4471175588950215	1.2417295187806807	1.4091112320449897	1.2353426852126455	0.42877652132540434	-0.21402469264935636	0.9191043597788381	0.9775782855688832	0.8254593042530358	0.8382086152861365	1.0725275024574048	1.2839256364019989	1.2876244387731866	2.130196086790956	0.6708428810426426	1.9202675820398845	0.8165149710111697	0.9749505725249122	1.2515121259223596	1.801976390695326	1.4597790624735176	0.6607028162504844	1.486674872368209	0.04781123317872513	0.35273099070154645	0.7383016961330291	1.05971379736032	0.11783785113801862
0.5921499264431499	-0.5577737945390517	-0.08549252345613044	0.12207247545282862	-1.1267636074914156	0.17899225844130412	0.9277125716611622	0.48307411620925267	-0.3094117866063782	0.20750717245576622	-0.2025876464940858	1.0399693045920777	2.0161414091391663	0.8121341545035804	0.8563592588132909	0.4757270715028613	2.1492948113109582	0.18158229152694966	0.3478913492369477	1.1818451283785492	0.9924338383749138	-0.5027869389499523	0.43655699313657015	1.2834148649339459	1.5052453808624233	1.3148338923627685	0.43290864475301305	-0.21398845223433655	0.9537239589748004	1.0666457983670736	0.8676960889684864	0.8826109604572198	1.1257874785418642	1.3139508817614445	1.3307714184343993	2.1417994908460205	0.6895335441592731	2.035702809655295	0.8488274164433378	1.0209892064328834	1.2681941416725544	1.8848158976133622	1.5038006852552437	0.6253556601755583	1.5425895320309364	0.04338754231210456	0.35287505182507334	0.7284529537077167	1.1118388381450552	0.12704211701600726
0.6196655350741563	-0.5598144867392036	-0.02857180191926889	0.21137180186133842	-1.0592671358392256	0.25200922923959607	1.0438684658908919	0.5173237001543108	-0.30932873237148906	0.2691172306086969	-0.15639741664224585	1.046965086409577	2.147677528528058	0.8617040191552261	0.9249549310632584	0.5339020228703012	2.2022549398495355	0.2622323156876041	0.46568213022004895	1.2565482431631485	1.0691815956784836	-0.4758728899339989	0.43961639417334314	1.3232893069710454	1.5804141870366357	1.3939300660741611	0.4411225948508311	-0.21397738596951874	1.0107946672913866	1.1563410757540509	0.9055903139209347	0.9454480241925554	1.1622995434273045	1.3548258649026506	1.3731376787684062	2.135581879277564	0.7057453069833781	2.1411715411684247	0.8806676126953894	1.0407790732230526	1.2820817656395054	1.9188132058210035	1.5547688971725973	0.588531456666687	1.5223788253992803	0.0365679047275938	0.3302044329344896	0.7343922890599099	1.178872302260204	0.11869771255515534
0.6483652446546377	-0.5758440118454502	0.022221228461653038	0.29835242281802965	-0.9942597744942467	0.35025707861133276	1.1567773138834254	0.550860516149911	-0.3092206614092703	0.32376942855214574	-0.1172777588775267	1.062501606043072	2.2986734477206854	0.9230663975486628	0.9955036895998429	0.5910894722611318	2.2241100572154453	0.33895258185500954	0.5829293355056054	1.3489424223689261	1.1547061004865637	-0.4513162808230242	0.43917933688237554	1.3739282291808936	1.6495972586947243	1.469761768224061	0.4508634743845743	-0.21398888217367912	1.0667094520611151	1.227544591884375	0.924905038209288	1.0223405203101439	1.206798520330199	1.4134225356852368	1.4034658021884032	2.1382481641776914	0.7045408695531116	2.225034380626029	0.9033519574962048	1.0722693969092572	1.307575086957852	1.854398000001901	1.5849492907993672	0.5453196982293387	1.5211443331761327	0.012725473365317536	0.3117375976623796	0.7347216822506187	1.2804422178376897	0.09319590984445958
0.6864570833126924	-0.5965200361151192	0.06835117265146565	0.38138584497893635	-0.9360590902813233	0.46370444142269635	1.243147852641723	0.5827050060085301	-0.3091290421704909	0.38662607060944437	-0.0785111049816828	1.08943227775386	2.432971144392746	0.9717199572180192	1.0613588168237793	0.638054863406929	2.224550992369257	0.4074653888795843	0.6888931662871441	1.4198508615077645	1.2374746114950226	-0.44101359643553006	0.42656234898374273	1.420406746535757	1.7046187973747258	1.5338696314784572	0.46595294670852183	-0.21402804804552997	1.123290092164153	1.2818114288209206	0.934571695215971	1.1025923508793385	1.2506076032874656	1.4717496477651704	1.4347433350712833	2.142539457872392	0.708809794950939	2.2861147492017215	0.9218660529044416	1.0824257435228843	1.3194469483885898	1.7464609507312072	1.6276686455456442	0.48811502777783045	1.6043605861548667	-0.011347084602683572	0.2862877995970885	0.7439389927463369	1.37824733774831	0.05220605836541843
0.7388850772872901	-0.6233961766430073	0.10424907860633956	0.45408742628123866	-0.8854102618131128	0.568223475335409	1.3200670481804404	0.6183349971555179	-0.30903945902504526	0.44710740959660306	-0.03812404783568167	1.1266331277671269	2.5282998340025555	1.0323810424795106	1.1279042671581958	0.6703779838650709	2.2433301201170472	0.47482078499102426	0.7811867034499851	1.467639804477606	1.324348020580415	-0.44218315271433173	0.41171591832664856	1.4697123880495282	1.7470555170368942	1.5830480566214211	0.47932498506409227	-0.21404917515800728	1.1654048040464495	1.3353181247227832	0.9420075852211118	1.1964384349057864	1.289140305416499	1.5539830226543394	1.455167125205652	2.1530887093655253	0.7139601654739687	2.31646842776294	0.9562959094564374	1.0982888736192693	1.3276472186962365	1.6337079718093264	1.6718065798694055	0.4236840699470192	1.7122047172274883	-0.037847149508788605	0.26284185174307856	0.7421723510660644	1.486150541401647	0.013992598655606448
0.7860420791970169	-0.6429401773713174	0.1440028528304424	0.5384361092930653	-0.830824713998758	0.6718285244568758	1.3839531584635085	0.6594715742112294	-0.3089502195282309	0.5077616623856409	-0.002237664483036389	1.1765154577386012	2.585535375975787	1.1090994285071734	1.187029687119312	0.7003124073188981	2.2578955968277676	0.5394830210855155	0.8537898294286992	1.5110303119625361	1.4178957030126766	-0.43949514176595406	0.4034127309473184	1.5218912223641445	1.7821080972359915	1.6368132262072321	0.4915226163895829	-0.21406932355763328	1.18382950370616	1.3983682070798322	0.9441797945888636	1.2940103088366925	1.340682903325882	1.6254987435260475	1.4680715923939898	2.16623299603351	0.7095678202522551	2.33610239425704	1.0122767127769694	1.1232250362287117	1.3574784517231173	1.5621235214204645	1.7173702353148967	0.3573078327223101	1.7593831367800223	-0.06208802865126284	0.19988814118627327	0.733996789277294	1.5655113731601367	-0.015122027775048227
0.8441744898742669	-0.6630196916132498	0.18499756828500596	0.6100870810553274	-0.7890285491559503	0.7647177572051054	1.4308834047729544	0.7058775902973841	-0.3088780524888007	0.552587047775001	0.038040428453084286	1.2201480709144708	2.6238635833214774	1.2148351665097192	1.255032171887733	0.7193531552626025	2.287138611117027	0.5938797342642005	0.9200572563792034	1.5530501944991877	1.5004023804186484	-0.43165443104254225	0.3970226830086565	1.5641503941015444	1.8181289944379042	1.6805918798151172	0.5033091941269443	-0.21407998391698477	1.2071987477337636	1.4481519860290635	0.9415419126095399	1.4130509228488097	1.3893531228881837	1.700490873132963	1.5005027632642127	2.1824899514226352	0.6945394872288188	2.320501678325004	1.0695817413495017	1.148979776670793	1.387250923401636	1.5236317744631058	1.7615297489513497	0.2818466847957107	1.7831710970049142	-0.09486594736154337	0.1184509883111736	0.7500948841754667	1.624877049882592	-0.04302066489917976
0.8960296231161919	-0.6633946407735414	0.22729293893019284	0.6584049229473962	-0.7516967522962292	0.8481412610722332	1.4932151418374988	0.7529689431642403	-0.3088050345965275	0.5896508566309415	0.08088194208708308	1.2646657220084696	2.6591734443386947	1.3298834607830663	1.3144546571218017	0.7319276852009966	2.3334392383730815	0.6516047037038073	0.980357385543007	1.6118798323186763	1.5753094971670638	-0.42955561037274836	0.3989259098097359	1.6208663121669882	1.8499934755194634	1.714778462160351	0.5157358314850201	-0.2140715386798983	1.2265986646917013	1.4917932249475796	0.9255473132084819	1.5300860782991026	1.4533906483483603	1.7617130456793837	1.539401639586518	2.1948187291868457	0.6804188588675822	2.2851714309810918	1.119959163581877	1.162400465466813	1.4227450951613885	1.449477739906007	1.8068329583778246	0.22144855979190936	1.8333749259152898	-0.12850782710017408	0.04904053823184826	0.8403588763491279	1.6754344727459738	-0.0821584170587478
0.9509937420527214	-0.6581112662421595	0.28501666287234884	0.6828646539119432	-0.692323407606801	0.9260349089994119	1.5467973171962286	0.7938086441838955	-0.3087322341719877	0.6164247580221331	0.11987606504779258	1.321853475162739	2.6942003353876176	1.4597652607747504	1.3664222186013024	0.7563833926261229	2.3748660299142594	0.705499098946453	1.0271904769454974	1.6890547579074364	1.6390542713660856	-0.4093439401710075	0.4057052541395277	1.682439762036737	1.8787061796898983	1.7555499163568555	0.5261138774631672	-0.21406445269203783	1.2388001539232008	1.5358145343834368	0.9046654751015453	1.6426673169529766	1.5337003524526325	1.7980252985136933	1.5775524281364894	2.2181276905175524	0.6624354526140733	2.2257988999682388	1.1673209374783666	1.1616981943627624	1.4470309121521219	1.3417624565384312	1.8308668181731627	0.17647434795671918	1.909406133866535	-0.17070647154424476	0.0014223343593798786	0.981114627513801	1.7153438194703674	-0.12005089307878385
1.0077982323891146	-0.6434380165673985	0.349655591457099	0.6953769587174905	-0.6296447537151229	1.013541033448852	1.588158725828063	0.8393067770718581	-0.30866412790837056	0.6272795798277702	0.15877578583588675	1.3802237169955007	2.740992938054748	1.593631330538037	1.4098550476356624	0.7666771769868455	2.421129303547707	0.7442071751864885	1.0591069953932213	1.7733134985641925	1.6902388379834643	-0.400404267395721	0.4273977141563757	1.7579814951339856	1.9040087239808532	1.7905342189844737	0.5388222656834907	-0.21405770718409145	1.2486650569420492	1.5628875646276796	0.88961523373114	1.7415653194939444	1.619132764326159	1.8255086053071268	1.6267549992162667	2.2663500196433377	0.6466140815733249	2.1545496020773425	1.218137840580401	1.165187396220427	1.48009145370259	1.2761829480652107	1.839601857784512	0.13864757515118614	1.8929892450173331	-0.20129884500472653	-0.05299075250610933	1.1325496706472795	1.7421706059463868	-0.1474938270812994
1.0702797794979	-0.6193013371292964	0.3950212984979006	0.6837880443642509	-0.5797702503502877	1.0918961774061582	1.6138590102509884	0.8797996065382078	-0.308589849033993	0.6373865024992172	0.19524916993208144	1.4484683488239192	2.798189552942394	1.7154721497179417	1.4408149074634555	0.7600646087252805	2.4677043987263914	0.7779856567771463	1.076774877075413	1.8637396009211593	1.7539538099838292	-0.398679460370512	0.4780161576428483	1.842612977773544	1.9191311444195338	1.8315376302224984	0.5512825083971743	-0.21407199398833257	1.2417096136853563	1.5754387622865316	0.901425286031805	1.8361682344948211	1.6933462254843488	1.8477759512042353	1.6716231996281636	2.3280909111024184	0.6497205848000809	2.089663078066775	1.2708928928685874	1.1740599380870596	1.5063153192772654	1.2068658418953	1.834230572094998	0.11697204816351825	1.8238618794742045	-0.22708222991014537	-0.0947404664437925	1.3003578348966405	1.717348360285206	-0.19004408102304654
1.125559647391233	-0.5766845079296447	0.4365106673707947	0.657423264210631	-0.5378108651594662	1.1784772856899477	1.6004274776157281	0.9133886302420862	-0.3085272720735447	0.6252467758133762	0.22896129047927877	1.5164269077899117	2.83390515396706	1.833179963330128	1.4504935769755527	0.7578592117943936	2.507767783042431	0.800769934497011	1.0854633963738078	1.9540999204896814	1.8169017301568533	-0.4117244589578661	0.5702523678690221	1.9316277561974622	1.9262114981562313	1.8653521393437713	0.5620328839112931	-0.2140888884681515	1.2247498920918671	1.5923768061859378	0.9116431283851192	1.9195574212778623	1.7773383611348936	1.8589051315077452	1.7010281688593136	2.411242774222475	0.6585043999256086	2.038648880830183	1.3133297824581487	1.2093019845326003	1.5356936761094444	1.1694326186758492	1.8099361884542522	0.09797422269682746	1.7211543405017937	-0.2465930210480911	-0.12884093489198264	1.4532874568916294	1.6821586183623225	-0.22607625741036713
1.1810190409289014	-0.5208906376661562	0.4722696831065158	0.6162585825892919	-0.4999112946605825	1.2527670139608018	1.5691052291979102	0.9344256820489305	-0.3084875871062519	0.6129197969649869	0.27300341897882635	1.5831338979827927	2.84443043903113	1.9420114095865475	1.4330798935943896	0.7694969551915142	2.538366084204088	0.8012026638017836	1.091491537196765	2.0205225141370455	1.8723245951689644	-0.4357434658791653	0.7011749069637274	2.0195734711364155	1.933934094542708	1.8866044673687175	0.5756085573687251	-0.21409161764832615	1.2323560951051538	1.6101016028797688	0.9321280758630316	1.9999805195391211	1.8610909956882005	1.8367132620473796	1.7313098767055695	2.4943482820995806	0.6881032747108315	2.0230224754041206	1.3415095656773797	1.2370594160726682	1.555585054629768	1.1690852149795319	1.773450203308507	0.09731707279008864	1.6932793992206765	-0.26611301725026565	-0.15495001268230324	1.5962602863766033	1.6064132188534366	-0.25942575989408656
1.224890577065816	-0.4573493131025753	0.5004920081737098	0.5818592534343476	-0.4673644771818323	1.3303843715015227	1.5464965536903288	0.9507998776054102	-0.3084513998139112	0.6095728139173563	0.31726247161970267	1.6317191475894055	2.8459725504985545	2.0675189899991957	1.4130435482320183	0.7795407849066534	2.5731552994151423	0.7849413204265037	1.0914347057892724	2.0940892988363196	1.9322348198074415	-0.45732900834341034	0.8865610925563662	2.1098632669739605	1.9523312920915061	1.9116346338084689	0.5865489923112479	-0.21409418793787421	1.2454102333405674	1.6185177424863948	0.9714425558064617	2.071147508006921	1.9416115915436243	1.8031918403145315	1.7555641237840134	2.579891732383757	0.7195858336166459	2.0353544601163045	1.357641212160621	1.2647869401682421	1.579788191920482	1.1858558339556748	1.7112403962172629	0.10732882752766044	1.7275501095799755	-0.2880881355832311	-0.17146101811764128	1.7265040636361253	1.529887500183343	-0.28529540522737207
1.2830350273163376	-0.38814517980951846	0.5265872040360535	0.5401092183387279	-0.43453911640679904	1.408006789305732	1.4965432485523535	0.9648543696491603	-0.30840892249477125	0.6070951793326785	0.3523178145698037	1.6803425944248083	2.8415633094582007	2.1758549071524937	1.3909324612807727	0.7980374286798269	2.600364165342895	0.747768993290282	1.1012685450998372	2.1763727535715582	1.977615763024433	-0.4819840420976969	1.0883563012649398	2.2001456105311914	1.9584136106565044	1.9417519596283583	0.5928031492866701	-0.2141071502084885	1.2697804176111078	1.6177180249885055	1.0116288938529947	2.1520757981196317	2.0285766469574975	1.7574216711331574	1.7828939886780184	2.668680908104954	0.7596018667286154	2.088432037513055	1.3747443426715302	1.2961000345537397	1.6144917338761435	1.2139397055960486	1.6478812888629821	0.13021896610973027	1.8237595777067948	-0.30558170264585105	-0.1836711987610187	1.8310653159629073	1.4613645896549405	-0.29300487114859436
1.3678791264148822	-0.325090033343732	0.5474588929188371	0.5009318898582581	-0.41672536421052764	1.495895469674883	1.4433132492646343	0.9730164696687753	-0.3083654793873704	0.6002732775073991	0.38259028148713525	1.7312643766435625	2.841024319042402	2.2711221111942175	1.3761348384303085	0.8224112669021968	2.624510034216913	0.696939697300665	1.1175925311460326	2.2642991099676273	1.9999035501629792	-0.49296687471000766	1.2907976338449025	2.2845562346814607	1.9582097109977703	1.9601566322984005	0.6006534493774479	-0.21409162966526432	1.3091272996499277	1.60982524999014	1.0574655788171843	2.2137130312077686	2.093904862631118	1.7328756556696265	1.8168214288617441	2.7589165390923176	0.8075622851001055	2.1447732082308533	1.3782756100101967	1.320476817182826	1.6546729094111796	1.2466654757468476	1.5795840580574492	0.1539733327275668	1.9738085319581724	-0.32559482728886474	-0.18635733846011476	1.9111716883594148	1.4210085485985495	-0.29737212368685856
1.455172832764098	-0.2466277953179341	0.5714117284157922	0.45788619471518455	-0.3851633094981279	1.5994183401173006	1.3837723576095349	0.9734204157506221	-0.308333858090558	0.5951029329280064	0.4186423707810734	1.7920613615649685	2.8338153222310933	2.3414587297211766	1.3644681892503265	0.8278711457692017	2.62392861696069	0.646117600134972	1.1298500628349493	2.3721540467260818	1.9987405548391943	-0.5009087252393054	1.5146025070371707	2.3658985517826787	1.9367077903052476	1.9675674831579264	0.6098590912937302	-0.21407847111799364	1.338115316145996	1.5903761477355869	1.1148427650693524	2.2675733715523423	2.152861368226338	1.7070330628463377	1.856439699692616	2.8317981406073742	0.8544198029177178	2.2137351135736862	1.374482196187874	1.3315525407938698	1.6975902119558726	1.2726724736089892	1.503287595312954	0.18956825480055367	2.105622959614763	-0.33429492799444194	-0.18240666223228214	1.9569903951638998	1.4033906449606142	-0.30588639177916116
1.5515976636196602	-0.15795115279913963	0.5905787770545098	0.41461624760512217	-0.3375612900060006	1.7230921918225885	1.3146850094893994	0.9756087151162453	-0.3083006607728335	0.5852845697650262	0.4429740286334497	1.8436276204311752	2.8208720662739255	2.405725694723737	1.3629687169201854	0.830529359087015	2.6143936987727385	0.579751642378437	1.1287100916611315	2.4625287844400163	1.9809940551150607	-0.5013580846453222	1.7294778942578972	2.4190055337363323	1.917637806433095	1.969020452646432	0.6188504156110041	-0.21408090922122208	1.37582658783596	1.5712845983555164	1.1832603890066529	2.3384638440256915	2.209059932858822	1.6858628208690245	1.9068807695561716	2.91679305384996	0.9072671211243668	2.2846483928827244	1.3569530776410228	1.3414718432178017	1.7343218480546567	1.2734417517903354	1.42670537546128	0.21577308932145076	2.2020884366421156	-0.3379887887686205	-0.1655285010168442	1.9606695689341702	1.4025921788421687	-0.30429084511684473
1.6292143399966814	-0.06031223864105902	0.6048874760240143	0.3705143588780814	-0.2679852162411693	1.8309314670204748	1.2405001055385043	0.977328029983777	-0.30827735616979607	0.5878971385652869	0.45736835140041815	1.893327904035652	2.787185913884302	2.449767674061707	1.3826202920242567	0.8292897289461651	2.601286637414221	0.51096767965272	1.1241836372055611	2.539611794351772	1.9590716996981434	-0.5075873463809943	1.9214316541527456	2.44787837759071	1.8998613884121027	1.9626045444269284	0.6291082834962491	-0.21407422246275112	1.442339359052386	1.5475755674837939	1.2659372615150624	2.3962413348245155	2.2487778793257234	1.6782603669252172	1.9868121382914914	2.992804492694658	0.9586018899999832	2.37742651434707	1.334873019035989	1.3603733481381783	1.7629204169653299	1.2658082426454427	1.3620399132131686	0.24032375679657525	2.275510313319387	-0.33892507530162697	-0.13890920674736565	1.9565493046282445	1.4233076284885486	-0.293670267994553
1.6941143285829938	0.026745036128753556	0.6126733328572487	0.33554286754103246	-0.1883655532402485	1.9033822955397028	1.17381629483731	0.9707405675384143	-0.3082625377696032	0.6214765550838506	0.45380466938419073	1.947021017109154	2.742524569152976	2.477735398294052	1.4404754042943666	0.8283703305541495	2.5775646509532595	0.45333549505480225	1.1104986342813947	2.5840800582062893	1.9378447289165581	-0.5143827195133703	2.0757687491056163	2.459174002105798	1.8776916344243735	1.9528187831473738	0.6350321732682151	-0.214043423050281	1.499228059600829	1.5393927925395212	1.3460822134767207	2.4481000438182603	2.265001830786416	1.6657456548900735	2.0554321723594002	3.0470469943911445	1.0217928398297869	2.458107966864509	1.317065369850253	1.3728923828668527	1.7935474938314382	1.2556732495756635	1.3093396749539008	0.26237911498446387	2.3793959767500663	-0.3451029884084591	-0.09603901740447272	1.9316411386358774	1.459794179894012	-0.2840079560483074
1.7591113026206613	0.10178985475053459	0.6126600544095996	0.30350049049239936	-0.1064059128096169	1.9436215107981887	1.1278988760605517	0.957027637789501	-0.30827552877933645	0.6653486101834811	0.446432763553525	1.9777380907121038	2.6800001837247187	2.500580600056021	1.5134902761286355	0.8436378501088727	2.5448583062201555	0.4027357615614323	1.0909606649903065	2.5959687202330115	1.9007771799725748	-0.5160545808683841	2.188638569210727	2.4575819240388364	1.8574667694891875	1.9359241861410332	0.6405107364403724	-0.21398438383316618	1.5694906417611538	1.5444210504251403	1.3981009114939342	2.501901062392398	2.287143012427679	1.6528607489032872	2.1010544617491247	3.107568914646689	1.0657898187505157	2.5382170574550518	1.3094621580503791	1.3702339433562511	1.8178556566870416	1.2286355658656798	1.273588370943526	0.2865160117680346	2.533670095788276	-0.3533546709851666	-0.04518644122393074	1.9022977902109652	1.5342078719256302	-0.2592137232231029
1.8410840749714346	0.14785702353167357	0.5976983682498279	0.2872009899816248	-0.032382861801160026	1.9490127155185597	1.0857320039086442	0.9374121399377208	-0.3082952753456556	0.737671557440901	0.4268342699515304	1.998950556002362	2.6186533426354224	2.513993023867427	1.584227647536936	0.8582880903649379	2.518474468130843	0.3787740761953102	1.073444556596359	2.5941700565927976	1.8634357346314103	-0.5064693781911009	2.2343854009137547	2.451066598604805	1.8497912268701113	1.9046046870247388	0.644074907103008	-0.21390502530886052	1.6484026921823431	1.5566392599108096	1.4344317405728018	2.548726032123853	2.3129886956821952	1.6432824296690374	2.15899797616826	3.158731367978185	1.1045025035095297	2.595727613940908	1.323003180459839	1.34748213187802	1.8403322862479172	1.1905117147366342	1.2518341434370035	0.31233713050620404	2.6522492959067145	-0.3621718075073695	-0.009562326309549295	1.8790282698597125	1.6081790573846138	-0.23518446247608682
1.9117184677160481	0.16799304924991776	0.5777273486602226	0.3031427879683678	0.0201293601115544	1.9417573097291208	1.054171543939145	0.9230072368350196	-0.30831948785580826	0.8132680889949068	0.39265013854125663	2.0042055194354416	2.567542827859504	2.514593361614444	1.668657370367446	0.8714139695360537	2.4968329160420093	0.377652659401796	1.060340571238203	2.5992957072869536	1.8212493032799948	-0.48152110687880956	2.2336770977576714	2.440024351620374	1.8464305972721053	1.8811993973225376	0.6435859603065166	-0.21382825309668715	1.7074455612478876	1.5809187377349514	1.45180105013856	2.5846874634435935	2.33120222281073	1.6427945284172363	2.2240969904503665	3.2199580596126767	1.1250462146202551	2.6326413616965754	1.3666351496072457	1.3172900128194927	1.8655599400616965	1.1476142607210054	1.236531237367463	0.33678698198023443	2.7095353591131532	-0.3741015707481489	0.022158132327039535	1.845916617742338	1.7087863466766458	-0.20134528414446118
1.9409579091367495	0.17213812118701705	0.5583451110610761	0.333816184044938	0.04584113120728542	1.892454150510499	1.0259357631801598	0.9064857093560261	-0.3083474279117491	0.8844637679920986	0.3527843019015038	2.000908367154587	2.512113652376998	2.503773410435856	1.7324820800273621	0.8915566914389823	2.4703824910602235	0.4064743507860292	1.032039867516583	2.6211464066596473	1.7757058671227064	-0.4498752082868106	2.1736010949542823	2.4225738210464125	1.847990801138534	1.8596585948043312	0.6432176367069748	-0.2137525917836846	1.7562627911775426	1.6215276007485016	1.4508966600166846	2.626433724183558	2.3468335521024883	1.6447650025336256	2.280012284950277	3.273894960077854	1.1385453672725607	2.652391444703672	1.406512255885809	1.3027693946759613	1.889305318172422	1.1067670331129542	1.2346488115240548	0.3485584333151591	2.744281798139109	-0.38194297046207837	0.04826320841948443	1.7854437891653174	1.811749390202048	-0.17015246404350587
1.937565647889916	0.16073087604005915	0.546510889865216	0.3826992282962459	0.0580768280101827	1.819649103547095	1.040405829630663	0.8762074507457503	-0.3083946977897595	0.942660101442379	0.3121351280847305	1.9810360556999538	2.456940497341997	2.4876359618831763	1.7621754044215834	0.8922370027787005	2.4537049106016875	0.454400920995573	1.0007765759526244	2.6307290665544523	1.7360079193591567	-0.4263428942569222	2.113977468975771	2.4086217973395976	1.8508784165484642	1.8393811928219155	0.6435158564189905	-0.21368777375453654	1.7869120384853248	1.6888812823028094	1.436610456344308	2.6563663413820877	2.357197492074784	1.6724450871799952	2.33405314042174	3.32148205068912	1.1404964508714444	2.6496714410762117	1.436569470539462	1.2678696223174104	1.9049697694464	1.0842379730648237	1.254842230749873	0.3579001216681771	2.663898820601813	-0.3855671357499518	0.06678306618844812	1.737910870046555	1.8991004668241416	-0.14871333080778346
1.8699821721943768	0.15616600456464286	0.545742302071887	0.43796103113220697	0.06341413339023642	1.7110781142488083	1.0578364029554772	0.8302801527982137	-0.3084551099953555	0.9779160819906156	0.2731234302514597	1.932901045768863	2.4127328028773016	2.455163007266927	1.7895968867759873	0.8867785729241341	2.4273470576411436	0.5216427356628767	0.9736492736445234	2.636748642264185	1.7009371177251986	-0.4341686715861764	2.067693552436832	2.4073230681249735	1.8592638932019998	1.8259153212211898	0.64387661324972	-0.2136367511703809	1.8152328981285701	1.7725827725725007	1.41221237175119	2.683311820398358	2.3801740666217714	1.711175281577097	2.3722592525848576	3.3690081927402105	1.1438209082552764	2.6420735163231175	1.4725866626009512	1.2381161457781324	1.912257004267945	1.0489405923297679	1.2967121483737438	0.3664539395754719	2.4981992228287733	-0.4100697017183646	0.0841274252064107	1.7448953734121744	2.0015362714458087	-0.11662550509008085
1.7873481151339026	0.13286614347973708	0.5350742410136693	0.4978786317526783	0.05072336271228145	1.5908806635599417	1.1091624235819173	0.7838157348689004	-0.3085158686609529	0.9991744086303507	0.22800270671586068	1.891943864022269	2.368778883066711	2.4166057567422055	1.8387626040461498	0.8810013603331708	2.404201616224761	0.5858802411458444	0.953962874089161	2.618584482446658	1.680859660320386	-0.44552144509921093	2.0178410856458693	2.414410186703054	1.8712320602154828	1.822132773018739	0.6440470881000216	-0.21359445955939652	1.8496432293839078	1.8664608727086769	1.358351431985203	2.6991717827651533	2.4358650197136926	1.7404008361186736	2.3887813214599127	3.4319354350466753	1.148113467236401	2.6374535177175034	1.5250342710351432	1.2055602309214288	1.9230632989942265	1.0110039947060105	1.3454980109916053	0.36947387859881464	2.3793584152056146	-0.4361857839452029	0.09746508422628022	1.7790459248144317	2.0906562576226118	-0.08884518677130464
1.705802301724154	0.09112811258711329	0.5111729571369985	0.575160262069696	0.024883376203887447	1.481635647165022	1.15563595493796	0.7287149231634116	-0.3085786730116166	1.0132097860829938	0.18613383674332903	1.8551461166787842	2.3279555992545524	2.365321962502157	1.8923060260688362	0.8666836684316646	2.3654740299345414	0.6352169809751924	0.9636228761532786	2.6088161889296666	1.6562004696601267	-0.4730932422487445	1.9792250464035146	2.4225670462461277	1.9042134491442788	1.8233496644015355	0.6428824733589931	-0.21355461406293266	1.8825112087751936	1.963003560583127	1.2869492276970889	2.724096494375615	2.4850959824592893	1.775297905764058	2.385158093643045	3.439868190604333	1.1620257699374608	2.617363305809504	1.584080838931084	1.1611033685222654	1.9398706998750814	0.9955683026128147	1.3924041716897597	0.3712538752724944	2.323908350621673	-0.47709177436968736	0.10778646347230439	1.8146021531097727	2.181342465800981	-0.05210192607853168
1.6329743656159537	0.07019366043926249	0.4771783346597639	0.6757856238475513	-0.040996436763212886	1.3675884407197623	1.1800106520571059	0.6772292740370791	-0.30867352697957157	1.0179107200452413	0.15652268717352072	1.822490736891502	2.3054452634169564	2.299561474324091	1.916898315347503	0.8537273237158141	2.327161393669364	0.6829963752289538	0.9852702935695253	2.5972618476496976	1.6230235267932098	-0.517666708646767	1.9544776910951611	2.439197148505582	1.971976652733448	1.8185521569615706	0.6403714188734158	-0.21353209966170708	1.8937811379771758	2.0613149069512025	1.2172526306789038	2.745529832755115	2.5476670745800623	1.8240646691899183	2.3629330041721848	3.438007113442878	1.178687446162116	2.6135674261722404	1.6208411006208787	1.096081261142341	1.97877319536477	0.9919790132385403	1.427950986856577	0.3774174064241835	2.2630941488496363	-0.527179158858008	0.0935204105452612	1.8432305245501461	2.2713065646732806	-0.016186897023246122
1.5774579981421026	0.06532452399932245	0.451546244186307	0.7846680061739167	-0.1257549175424062	1.2938897512243348	1.1791374953263032	0.6365360200635258	-0.30878994332807597	1.0036005240131058	0.15028913094561497	1.7859408651816526	2.296923974662738	2.233871886111012	1.9034455022723726	0.8378316572691464	2.2984169690383736	0.7083810281240785	1.0631019090375389	2.6020666946084243	1.594951274810556	-0.5569130260743684	1.9591510500868268	2.4518416357574027	2.0284015493885446	1.8242092006467612	0.6389584360737235	-0.21352515921231965	1.9112030527206234	2.143106491694792	1.1414725461502626	2.7571559429577532	2.6148172968944468	1.903149598432107	2.3439926370208086	3.4156295491233237	1.1838045546049496	2.6401581076485483	1.659465300911378	1.0432303759884534	2.0181333672719846	0.9946942840534685	1.4478345597613997	0.3953209266842391	2.2163698524412387	-0.5617612701571719	0.058988759150959066	1.87235594917553	2.3688022231262114	0.01998117026923494
1.5300744738908194	0.06846091093463258	0.42289385363231735	0.8968397950142613	-0.17845439594247897	1.249655963968232	1.1796970354099283	0.602451908007417	-0.30890065259560673	0.9549248620471502	0.15366350647739574	1.755945475390731	2.2997087584776983	2.1457640372294784	1.8694555766604648	0.8018548519481719	2.2577997766654287	0.7205990320619734	1.1444156182728507	2.6945645042343545	1.5867691521268703	-0.5972209720684502	1.9755186203462987	2.462531593127017	2.095377221502278	1.8384374691225336	0.643273052160924	-0.21353752998253403	1.9004639795090597	2.199197257702889	1.1004552473956555	2.772980503622837	2.66957068084462	2.0012878353067785	2.355000160660098	3.375298770894794	1.1917918304415651	2.659173471126504	1.7113645220323328	1.0237262914456733	2.0421245498962817	1.0200969033378389	1.4463091624888087	0.4244280648526543	2.1736136939911055	-0.6044464679962037	0.010926366814282587	1.9066431588600223	2.4433673724547726	0.058745222439611354
1.4960548759711298	0.08551876550824351	0.40911465228994476	1.014910519302385	-0.198498350168925	1.232052319345342	1.1724272987032267	0.5876859753288265	-0.30901052374414645	0.9400675892775782	0.16031182969774949	1.7331766762040381	2.3356931061124637	2.0464424341029575	1.8396641735729513	0.7914212378871665	2.209681002430766	0.6998888155015824	1.2290870607837716	2.8352243263426753	1.6017582388990654	-0.6418745357624093	1.998173507552329	2.4697758870717084	2.1484431395687507	1.865967355354909	0.6470971635874659	-0.21355328418844444	1.8849595002059054	2.2427068025283226	1.09492201574558	2.794171770906849	2.7063206120075223	2.1116631387528613	2.3635171840194693	3.3318072518413224	1.1981685213423592	2.7053724296028854	1.7744791792941335	1.045342727716252	2.072502511750319	1.042526669001021	1.4314666968077359	0.4536372142783193	2.222480385360213	-0.6472381815784568	-0.02936973037003514	1.8833474238257721	2.5341509599975174	0.08606280879684947
1.4783087679236957	0.10274068276467108	0.39659393535063264	1.0762289865950252	-0.18652881911925326	1.2293643073803888	1.1796953216577581	0.5915900500563354	-0.30911107983183406	0.9253852786471238	0.16048356130963476	1.732875974615693	2.3743993553470126	1.9502758794183976	1.841500319879105	0.786897421055216	2.164022695076489	0.6645937816709085	1.3108099561530286	2.993749131751213	1.6301441235437768	-0.6823834037869758	2.049232612925983	2.460313523513726	2.197100862584045	1.8913819582111906	0.6468303237108189	-0.213571105307716	1.8769136500499755	2.287275358920927	1.1359049235089136	2.787107696211262	2.7350255950509093	2.230558294260779	2.378498630921669	3.266436058114811	1.199109488084755	2.783013273607421	1.8406297241423963	1.097632017523525	2.089663308345972	1.0878384710527047	1.431966731372858	0.47902917822150765	2.2229121522599042	-0.6755082488348803	-0.06460167889259319	1.8730199784935473	2.6171722424187576	0.10460605998466713
1.537172248244611	0.12869828755060078	0.37674148448768113	1.1146358788698882	-0.1441839230112179	1.2723401131333152	1.1704659093442404	0.6072775815174963	-0.30918118382185406	0.9222257184568114	0.177502565758838	1.7521858928294214	2.4032982248074237	1.866063675352231	1.8844672751203269	0.8023837414881022	2.1593469959684817	0.619256388466076	1.3948475613192108	3.1377206216339752	1.6568568276067406	-0.7095886539890036	2.1075027130260753	2.461194247550769	2.266293014793736	1.9137893616560913	0.6462443442319105	-0.2135665135021286	1.8680223246197314	2.3193882470486247	1.208558216290393	2.775093124092545	2.7683448569130995	2.3637742051116115	2.3967957438591805	3.2032135157421364	1.210110483450737	2.8809765625459502	1.9243132426328582	1.153998688930183	2.1002477996728017	1.1241704638166399	1.4155969227594078	0.523501719841865	2.1526556754933406	-0.6955621387623367	-0.10840526426500437	1.917689798321442	2.692877232841635	0.1285404313927348
1.6239285214202812	0.1510636461589711	0.3694262314608296	1.140991756924494	-0.06985094765147276	1.3389716386410666	1.1560815305022556	0.6268740545264293	-0.309220132871722	0.9551919993619986	0.2115039184944736	1.7907220204363394	2.448612346820106	1.7753702897040196	1.9453769728478743	0.8730694662466568	2.1490260276352458	0.5598780891318946	1.4652255705433996	3.282176020522145	1.6833176321334367	-0.7268713425639137	2.16747057794304	2.4501492906462237	2.3736763160385896	1.932415983068908	0.6487765411597574	-0.21358824413194394	1.8539269707737678	2.339072761023973	1.3064191761892994	2.7679199738835765	2.7927739688313915	2.492507354737334	2.420783687443838	3.1724104568009603	1.2462304765902381	2.969325815240234	2.0267932422657897	1.2376265498349304	2.1039398331241257	1.154049334766954	1.3834075381201199	0.5543276556409399	2.1109040847716916	-0.7108491204283487	-0.14147329466125136	1.9624758745695872	2.743979483198075	0.15523245099690605
1.7623972143035949	0.1587276787559364	0.37213972129215545	1.1175719529811698	0.03830740457979783	1.4104347037273897	1.1454579807981435	0.6682473360222152	-0.3092286298239223	1.0329869942045582	0.23962622528872685	1.8525519559490609	2.4741949280277553	1.7093716701218091	2.00298971757783	0.932381167871837	2.151323275425547	0.4884297616849255	1.5273516593996939	3.4272387837858185	1.7027656954856578	-0.7211946164120746	2.249271482129205	2.4261482056767494	2.4836236348544105	1.9519062617911402	0.651454064559206	-0.21362849286344338	1.843368265620724	2.357862028107486	1.4222889321944066	2.760158389983996	2.815798770561782	2.5997198360722953	2.4621544978165644	3.140875156707238	1.32036727675833	3.0549293748130317	2.1164984196896546	1.3176832403304357	2.0949327943322045	1.2120706914410013	1.3454795272236337	0.5899547464910998	2.12342816233714	-0.7214704495394348	-0.17504253771643596	1.9605952560067164	2.7633487078013976	0.17566060275716672
1.8858933600931784	0.14795192693157494	0.40443212488930697	1.1074405550210997	0.17069950936255235	1.4609158922860739	1.1151759799477388	0.7149108511441143	-0.3091841787577113	1.1190470298042716	0.2671755912374799	1.8927557583108008	2.511141972432961	1.6137268467013453	2.050562599146352	1.000521702282755	2.1744752131241225	0.4320181776768098	1.607359583472269	3.576048462588574	1.7119511588574654	-0.7137387799835442	2.3469983935386063	2.396190716296752	2.6510029660486305	1.9758755485638393	0.6545893774718009	-0.21366246074193812	1.8464058276971698	2.361875627358838	1.5311122529333923	2.7741305805270895	2.8147434943961356	2.695262222640424	2.507232927958415	3.0922253292297905	1.4347004255257718	3.122392041284514	2.213366364269896	1.400928950555534	2.0720125579724247	1.295906245158049	1.304845979111074	0.629016787616376	2.108054013517694	-0.7409825556865561	-0.20285333752841858	1.9384954804015693	2.7635191496074505	0.20320076904527123
1.9407046321879224	0.12969872008283337	0.4496914012667763	1.0667231634111456	0.2870257769973197	1.4745168684897658	1.0937737859680965	0.7797780438032559	-0.30908811507380973	1.2406124310110034	0.2959627303537685	1.9363404217739344	2.5390115199187564	1.5133271017159322	2.109166504517174	1.0777982601163025	2.212434614045086	0.39719986596377793	1.6814583783752237	3.674557737717442	1.7307428642630722	-0.7057792808975146	2.481215533573059	2.36781514278329	2.856983722109555	2.011460349116205	0.6559923454304182	-0.21369283555592702	1.8606661773239392	2.370324519900531	1.6411197391556964	2.766545048333318	2.8062350748700196	2.7946251545541463	2.55700542602243	3.090821795484874	1.5585771653558567	3.2049025857765963	2.321253135128242	1.4935279371254317	2.042898378920489	1.3910440455673223	1.2702675188199821	0.6722065687631142	2.068159721562652	-0.7530556549274727	-0.22763285119952187	1.967572236898084	2.7486750781792404	0.21926986858050998
2.0008609174276524	0.10456591374878912	0.5016892555005537	1.0377201248223609	0.41077254685863684	1.4824705906405817	1.1267892215302384	0.8338740783434941	-0.30894044125283776	1.3782325287979524	0.3163952771936036	1.97700827983012	2.558643497216427	1.4130036512580602	2.176752154839103	1.1443622689944974	2.2472465662438132	0.36796224253059506	1.7444723743979875	3.785380109028613	1.767029879432703	-0.6944183618967579	2.62309424286072	2.3341193186060596	3.0179670429561094	2.0549240356753256	0.6599913827477394	-0.21372052124620172	1.8893918402803411	2.375474918939838	1.7627588163185421	2.7835139450861606	2.805544363514503	2.89807459640008	2.588651470430162	3.094847834178242	1.6891212016295036	3.2703553062354933	2.4468723808130397	1.5887078253868718	2.0038700844878274	1.4900003989932589	1.2565023649626768	0.7097829450431268	2.010934606797245	-0.7691645173282163	-0.23821934292981423	2.012030059724346	2.7101044185310514	0.2415138039873129
2.053148895624201	0.07236352172812714	0.5257958866646902	0.9903302053602798	0.512493410840265	1.4975147539911198	1.2062379152724192	0.8917038489020287	-0.3088094066075302	1.4486005942034248	0.32982047127361713	2.0155834173728233	2.5741417174640406	1.3271992805868398	2.2432825161437817	1.213367139324781	2.2683026409000533	0.38722869495953594	1.7383960940298604	3.905488667119544	1.8030564801521636	-0.692193964957911	2.753258014452343	2.3112902740858816	3.2226616627080937	2.0960887571401936	0.6654350052521457	-0.21375967777154514	1.8913738392870372	2.3867746815379998	1.88411161171619	2.8099341393932504	2.809907697497634	2.9823143865659913	2.5973935389955503	3.107011793300848	1.833478629681521	3.314416898808921	2.5499335360696653	1.6647779642996046	1.9591866309937676	1.5982238061776868	1.2574863823996831	0.7524889462607222	1.9081298556975945	-0.7855482166466544	-0.24099752168005262	2.0327874156062515	2.6385714722056823	0.2508949623366744
2.143475794095175	0.02264167504321753	0.5585325714984734	0.9424320569726514	0.6230917129644049	1.5476133866300927	1.3332355198575492	0.9727921534984617	-0.30864367883031646	1.508844240723538	0.347611263697872	2.055461324229357	2.572550198541835	1.26872838772204	2.3080653791920147	1.306144507715596	2.3193471782271353	0.44467770948205115	1.7508789455343643	3.93590554713546	1.8254024525357067	-0.7109509868105676	2.851465238307282	2.301959341653427	3.363134493996294	2.138231348264871	0.6675031812101772	-0.21381696385090593	1.902746250340451	2.4259581095233154	1.978803952986656	2.814510526941536	2.8228383045188297	3.0667159119534952	2.5889402784445497	3.117579930263332	1.9982440945697793	3.366367221207817	2.630132048365636	1.71649236656271	1.9309249053053965	1.7164218662643633	1.279207144557878	0.7872326329251413	1.7960075003393725	-0.7854338108483796	-0.2326459782133657	2.0461322849283814	2.586419629761027	0.2635129014701626
2.2146475085358035	-0.014468335041730267	0.5924497103282504	0.9043941971660198	0.7490775259580807	1.5812105000339147	1.4892041048827518	1.0475580161347744	-0.30847372539871143	1.5391485366925868	0.3619287591647865	2.100713662447313	2.53466291530018	1.2230110113853343	2.3870545637378817	1.3737018146201527	2.383269782965452	0.5496469605970592	1.7585832785759496	3.8811319138473346	1.8327110869682763	-0.7288900659377711	2.972794144577986	2.2932151069256483	3.5710015282766845	2.184416703359389	0.6685053329737644	-0.21387069291657532	1.9134545789965856	2.4680244781473535	2.044562316760868	2.8048822208787305	2.8478494122775095	3.1611620931308373	2.5783481507480337	3.1332917823325666	2.180950075134451	3.433947031772057	2.6718297234222392	1.7308700935825467	1.8951044839185394	1.8252439527315083	1.3318310156705269	0.8309557778531713	1.679198438899635	-0.7727163571114334	-0.2228938404901668	2.095061420858972	2.5052497417947395	0.2806691282466861
2.3126908816536975	-0.03686239789203677	0.617737498465021	0.8889280140511623	0.8513152543750862	1.5656522139129714	1.662407895485347	1.111848711811828	-0.30830695906836775	1.5780328052692014	0.38079412951136443	2.142876901375269	2.5017897401210534	1.1891215987729136	2.4304034600443285	1.4201774395618503	2.4419750610679665	0.689649688273498	1.7715495313465361	3.797804044703775	1.8600077722096877	-0.7510179621261963	3.0625431834163854	2.3056129914470977	3.7286803538442364	2.234841456057931	0.6682084485738919	-0.21393739760501246	1.9325141537259172	2.5038732479311467	2.0816757732627766	2.8195079076993648	2.8815397782289356	3.2380411336563197	2.5493351352506957	3.161492080225066	2.376016419763654	3.496823609770039	2.691748037310945	1.707632009210501	1.861214083156764	1.926835026935604	1.375500084898945	0.8575489742331446	1.6361263028636703	-0.7655863773614879	-0.22075193170217244	2.0727310700203287	2.420462062474407	0.29089140444005884
2.3635569639513525	-0.08211642931957677	0.6586687038855645	0.8832500934434577	0.9819046487070089	1.5336764089307817	1.8448539515427373	1.1757509467442362	-0.30814597010324624	1.679298330969024	0.4031589080545167	2.181646275889903	2.49609291086518	1.153171463265084	2.4570280530157333	1.4306335133156474	2.471183969875716	0.8355690493462451	1.8119573306784165	3.710193986372693	1.9187720313521843	-0.7706574118154417	3.131835237590342	2.3245377185630622	3.81356535023425	2.273848506057899	0.6638190550066636	-0.2140077287383392	1.9525739513252263	2.5409406998405633	2.081048370043593	2.8205469954847375	2.908170992385998	3.272914841547474	2.520472149890703	3.1902340477157565	2.5670536760996034	3.5185877491087645	2.7034299399888853	1.6883062616515576	1.826012724989273	2.0256285071739852	1.4374997986736162	0.8801627387466258	1.662986497135965	-0.7735500729287452	-0.21270951939638705	1.9775022448406887	2.3499771140968555	0.28200226488524427
2.3776811670395483	-0.0847287844380391	0.6799497594985147	0.8799449868639446	1.11512033616245	1.4927368532055234	2.0271723330634353	1.2385683231961533	-0.308028232410871	1.8168672203250118	0.42061628003932183	2.2332556082268735	2.4837081088666038	1.136108461908595	2.522595545610303	1.3936308071884522	2.4498152616389652	0.9833665035938646	1.8539350140666753	3.6331605388357944	1.964421903933248	-0.7996519541538137	3.17964570062598	2.3476865336566903	3.8655515081645917	2.3135284669676572	0.6559302534157523	-0.21407209279426845	1.9914073992883712	2.5644402483984186	2.0750559721857003	2.81314229901052	2.927166780777525	3.306543188232374	2.493723651778908	3.1722799753763566	2.7185151842272344	3.53262962654331	2.71519954608599	1.6630123173913134	1.8033838124974306	2.1199988278461297	1.498079569936123	0.9095991025118824	1.7475893767721573	-0.7804578161280192	-0.215827842466064	1.9120225257880108	2.310370263190412	0.2619384413276125
2.3555060567135504	-0.05671317520603987	0.7117157117006422	0.9176882681213737	1.2090384902692626	1.4446279161701263	2.231826046620541	1.2848332014946746	-0.3079309408198053	1.957844884235324	0.48027493815767636	2.2793230915613427	2.4815820911153974	1.1133965829068746	2.599918335434561	1.355519606546061	2.438231578454574	1.142935634696083	1.8941676389425202	3.566157614835576	2.0153850827891744	-0.8068559592535947	3.2099360237626664	2.3737227686317617	3.888367632325555	2.34668360581862	0.6442774294447501	-0.2141058109874928	2.0049452518625444	2.5666838244505175	2.0567079135980153	2.814954483417054	2.944615212250719	3.3597909158253265	2.4604094597815775	3.148670563396891	2.818339938803782	3.5717834981780343	2.741754406616086	1.6426409169582001	1.7893564027313473	2.1672580156924086	1.5577891448591317	0.9520262620352767	1.8475156818738647	-0.768537257951469	-0.21421215694873053	1.8531534659260296	2.2809234748652485	0.23598679286190224
2.2798072397677	0.016619704486515036	0.7346444664497989	0.9357554827118817	1.2788890268216766	1.4423052552290239	2.405510544706924	1.3630235358434668	-0.3078668655645549	2.0465131359186666	0.5592036908307361	2.339298429710271	2.4715433946211456	1.1514737173643412	2.6631206226178152	1.3683281519932187	2.4272390569496944	1.2984894217872878	1.9306627630197482	3.5354109197433488	2.10645847315674	-0.7962016613127523	3.197654263311951	2.388709304342088	3.8698763272419563	2.379472558680177	0.6339723805304398	-0.2141352778550439	2.0079315730132743	2.5634412838788707	2.0449378292061278	2.788447220059809	2.9537791945071588	3.428072830794215	2.4279654425808443	3.1377959667726727	2.8759113477162086	3.6335728967888414	2.7545841639338606	1.6421823361426209	1.783447990534754	2.1865570952566964	1.6039525888469979	0.9654385783716573	1.9155248763751025	-0.7819306264046586	-0.21923128650938795	1.804291576356172	2.2561329165832436	0.20756567863689462
2.2402817666268104	0.10178501090970786	0.7426794894477404	0.9809376816184013	1.355296552235672	1.4518610568002166	2.5510877934471	1.443671614425182	-0.3078456297990423	2.0905387309637957	0.6107317107629902	2.4146973212203156	2.4461876385468115	1.2224183801562507	2.728530623464502	1.3977300633760206	2.427269914290109	1.437599495297135	1.9517699477624206	3.566797420038257	2.207593653451863	-0.7521291424096546	3.131146759713437	2.3999642800554666	3.807278306505826	2.406253588676986	0.6305453019145218	-0.21417050083596734	1.9818355943646178	2.5411972644985887	2.032729027303937	2.7488795991792307	2.9702352903760962	3.484843690630835	2.3852762423762037	3.1205543916860443	2.9121311270962984	3.6737420172274673	2.7426208392955242	1.6602320327364761	1.7748084170762521	2.173444917101488	1.648391458369932	0.9774069481582834	1.92539139832597	-0.7836506584063053	-0.21452128810963203	1.7179881668759165	2.230190724476558	0.17238047746018703
2.2454688161113703	0.1482361886274995	0.7626041906876054	1.0618351017705336	1.4765061200800946	1.537013146674927	2.6884673086803197	1.536344278562681	-0.3078347812185763	2.171509501999805	0.649382370499929	2.47135193858552	2.4416743424122966	1.290328986837754	2.8002563263205933	1.4356362287584115	2.4400318606571534	1.5683365367138964	1.9994354521334756	3.577800267256196	2.320048702203567	-0.6659885733738025	3.0702984721711624	2.413954920123906	3.7502606974824246	2.440518471241819	0.6240120647011388	-0.21422648321106075	1.9294120280830693	2.517741386520823	1.9959436794485055	2.6834314207419774	2.9584670402158992	3.513664907118433	2.348380080849775	3.1122997247190023	2.938535091546875	3.7124889672768218	2.6990071818510195	1.683961928417983	1.7671586826690362	2.1520294993069915	1.67845277761777	0.9972054988578718	2.0008736885849183	-0.7727518623591736	-0.2101354272378118	1.6312669181440558	2.2111574977660844	0.13510536787997524
2.285819222976432	0.18779332503826432	0.7900718312772441	1.17339216020985	1.6208993895704455	1.613828958479111	2.7653333779017557	1.620193840001179	-0.3077864918055268	2.367368094845193	0.7141728914062	2.53429040644014	2.4444516402492598	1.3425483523549258	2.893028396467094	1.4773431537661084	2.4740577627105957	1.6896895112108947	2.103913643062684	3.5725917122259183	2.4665705023249496	-0.5266824059741289	3.0075830037899505	2.4154717979077054	3.6513982556604687	2.4845891316836988	0.616153085081429	-0.214274995323316	1.9017081091854444	2.49280889705378	1.9443887950703627	2.5933503555326958	2.92869125021899	3.5200651292484104	2.3302414372448337	3.126393435437065	2.963707483712288	3.745483525823901	2.671114603235206	1.714188385653522	1.7685606787834822	2.1156287350493996	1.6915316972683878	0.988988401960216	2.078226039883199	-0.7647408264615956	-0.2017868850445316	1.5783352560272639	2.215646775802658	0.10738128028057584
2.303153978937083	0.1927715375975619	0.8027175999500035	1.3017612372786496	1.6942572205057769	1.6511737030223235	2.8050358744326744	1.7009804017412933	-0.3077606362977075	2.6264332540261153	0.7888419971096025	2.6005585348554363	2.4625961537188856	1.3925066255104182	3.014772346773503	1.5340864808446415	2.5071928620684	1.789325233667449	2.1956977033724754	3.5829412372298526	2.624539894611444	-0.3614111388781563	2.980704430969972	2.4029756787821244	3.642218643493968	2.5319348607092724	0.6033536730833335	-0.21429552706326893	1.8996297772384025	2.4435805532950625	1.8861081481825699	2.503214752566723	2.904493465299054	3.503699321881373	2.317638905707901	3.1494586025270643	2.950997867805695	3.7351861490385674	2.6522381288642682	1.7433979897762562	1.770429455186327	2.0490584357937185	1.6945633270646734	0.9779588866058063	2.1528408009752313	-0.7661544613253344	-0.1813222021079542	1.546375796216075	2.2056585509472177	0.0715599690909183
2.3094613776010933	0.1931124004705543	0.8126639383242417	1.3777382245210261	1.7732976455811866	1.6928115751089592	2.8436647052288566	1.7975120119093149	-0.3077511016192508	2.8299696976203004	0.8750241507583427	2.676365405277236	2.511293189188505	1.4498223113369915	3.1578144625540623	1.5910515068262137	2.558499686789002	1.8778363735532508	2.27450882486374	3.645194283450729	2.7387326953753197	-0.22293920517938065	2.9507358180453997	2.3805165383575044	3.604864556215716	2.5944620014852906	0.5914774068803433	-0.21431625908552426	1.9134658520002432	2.3889459281918253	1.816371583255607	2.413969932960034	2.885817284173807	3.444418870523058	2.3013831403266325	3.162050060001332	2.902787983832732	3.703482230671349	2.627799715680163	1.7638967737692528	1.7776165474282681	1.9824298770774802	1.6802767363845945	0.9372986819691634	2.2086638471149045	-0.787019711914118	-0.13950946142872786	1.5782365520469337	2.208134912650228	0.03788245407750094
2.324913278075085	0.2148262624877289	0.8614395819647062	1.468816408818672	1.8732254174539194	1.7280097558804601	2.837284405898576	1.8750055060840558	-0.30767566512195754	3.0133914695328867	0.9834671401325152	2.7500730535295888	2.5549386867056105	1.5174277399083298	3.3091413987247393	1.700818546054511	2.6323689115992153	1.9847637047756215	2.3392123852010127	3.7116348997798587	2.822340634979286	-0.11175329776921261	2.959204816850582	2.360418415832187	3.6101147660519515	2.6731148664345907	0.5896115307120302	-0.2143092612218768	1.9085477479500192	2.335572973441487	1.7382371100540888	2.332864634338765	2.8552960163588734	3.3946358707881976	2.283927133846608	3.1618157084953005	2.8412531354695454	3.640954002212357	2.600953795451302	1.7846458941494976	1.7835820657239743	1.9195096596766539	1.686559103535529	0.8896852674282147	2.206429113357417	-0.8213572315066257	-0.09223540357357393	1.6565868826132508	2.1866907928747774	0.019833564630870923
2.4203101746238103	0.3064058636643629	0.8725755130312614	1.5419333944322535	1.9352899547861955	1.7958010937797162	2.8108103623707295	1.9138825512230189	-0.3075652163195829	3.128449132638287	1.0864830088597404	2.8184972936040187	2.593446557523234	1.5897094835616958	3.4621620784834235	1.8699146750572464	2.717214417208827	2.0874517285760064	2.38783265721794	3.767768344407204	2.880581936492967	-0.028017683983386433	3.0015939671801144	2.3415268852376183	3.6554267185536817	2.763277274941543	0.5983925433667258	-0.2142795419986246	1.8923545906052417	2.2954963456227775	1.672112528697123	2.277792024911257	2.833964887916802	3.367145375762694	2.258932112965026	3.1508252237637047	2.7845649223181215	3.6051541509176515	2.5695415147828657	1.7986625164691439	1.7910621370831028	1.8776249070666953	1.7087721273479997	0.8179525186578583	2.1575365029957463	-0.8492946014416297	-0.03756220634616105	1.7656291360793817	2.171978496274506	0.027244304855404113
2.6051477232776747	0.3989133563718114	0.8822539391970528	1.6531780701243384	1.9795148967004312	1.841431513758573	2.797489366750458	1.9446443947921757	-0.3073655354622554	3.179445902084948	1.1936470496506622	2.8654026778508763	2.6379462051298206	1.6415404405750205	3.5923285365763027	2.0171546249489234	2.8640904853682065	2.20516769725267	2.4543434563134703	3.8106578213390483	2.94191982836235	0.08204210974916577	3.0487060396992574	2.308987519469029	3.6927147654566355	2.8361924410922295	0.610037132912844	-0.2142291750052056	1.8568784480950107	2.2580877173064122	1.599282633528022	2.2400031003409993	2.8400300692871334	3.3180434610165355	2.2156146615602554	3.1558942554234775	2.731354347183013	3.5877531152442828	2.5246450743613513	1.8049774179899523	1.7921570844617398	1.8259044377028153	1.732144112597177	0.7347977767516081	2.055633936422927	-0.8934986348784459	0.005067881124186863	1.8564342904916191	2.163272842519813	0.05513708461293391
2.793578192732901	0.47649850040494623	0.8841215138046232	1.7850691412759105	2.0550820316320935	1.8990618425734431	2.7568974328431186	1.9786979786120884	-0.3071602244231907	3.1746391373653804	1.2603115541111898	2.8953712483109455	2.678310598490751	1.695897594166936	3.707951999195534	2.1700218146442127	3.0005229678679686	2.3188747208729197	2.5160904462515505	3.843742058256283	2.9993621471215577	0.17133362495228271	3.078440353869909	2.271514744132942	3.749443447838105	2.9081044224745156	0.6307113257243455	-0.21420369509068854	1.8340854595180094	2.214386431340273	1.5258206877084837	2.1960427980399366	2.8656002854093314	3.2581582996352707	2.1649260419700815	3.157271177825218	2.6916630570119073	3.559642643301404	2.4683211675548566	1.7807379880689134	1.7909802022452452	1.8044940859483674	1.7317998670111572	0.6428436746948016	1.8971401239610686	-0.9409915062633649	0.05042412527238842	1.9087895715131122	2.1463319599788115	0.09792631911203245
2.960951671490975	0.4986685176768651	0.8631470341153333	1.9415737069204593	2.111842879203609	1.956498869323062	2.7331439708857315	1.9695417199441603	-0.30696793416130563	3.205580978299897	1.296185383983434	2.9055479653089384	2.7001322243526036	1.781495430157539	3.8162308765901507	2.2724445343296713	3.1299670747992154	2.437228985270856	2.51863649330721	3.83152268001916	3.0138140847417665	0.24658231932205688	3.1251946702147957	2.234678122543612	3.7878376710273103	2.9779017092041626	0.6534846292251996	-0.21418154920889942	1.8069441659847463	2.1824823431736275	1.4652228315978388	2.1441151992482665	2.8932736971738295	3.1991788554949183	2.110109718226219	3.1612663130232845	2.6512242453542845	3.5363566583365853	2.4018053524223815	1.7333158579322998	1.7801788732667123	1.7855622942875873	1.7528609639198791	0.5718032973311362	1.766639564010891	-0.9484594433714321	0.10225811785695767	1.9762592129590721	2.1562637896748376	0.14564042744988165
3.094026858503625	0.5497844935123135	0.8696651897406685	2.141644335859557	2.1738685545482626	2.011648656975997	2.7639623761654613	1.963742682381438	-0.30678192069624355	3.245013177087798	1.3472885941389194	2.8880227516573878	2.75140743064446	1.8706960632820384	3.884246564259592	2.3540065464490914	3.2585455521283193	2.5649689163272056	2.5278732685367076	3.8133377941176034	3.0016533685373603	0.27909774872841747	3.1782345012081334	2.197531215101231	3.7848245789043133	3.042363983978851	0.6707139392588718	-0.2141461286161043	1.7781775102877713	2.1717994275192307	1.4170075913182552	2.0968797611375063	2.9164301018962173	3.1346312270867758	2.065686732246892	3.150560827192796	2.59625865782987	3.5442782707144054	2.3537679730661742	1.6667972706445322	1.7773748810378205	1.7732518169700342	1.776467673565696	0.4803232107318111	1.683441760977772	-0.9454677974970084	0.13993410335712905	2.113282677126184	2.1590221271749215	0.20408991729541687
3.167241956074535	0.6612290716326334	0.8763918951026082	2.3164750862477588	2.212248653524097	2.019549752386535	2.8081386227371254	1.9457217318231692	-0.3065731847470957	3.2345914079133236	1.396288845257634	2.872693472307752	2.7980997212064276	2.0059839856040496	3.9249001826292185	2.458447740460914	3.3866489888221016	2.6715723004729908	2.535388386421583	3.8104451536942134	2.938483351026725	0.23751163995256913	3.211474285197061	2.1628713368434536	3.7647070295789873	3.110360954381168	0.6950270802130367	-0.2140522194490045	1.764435718829248	2.162369311631151	1.3695675425717073	2.0816962583142273	2.9103338589501346	3.0626320976083106	2.0087418559294554	3.132871151424304	2.515951741785361	3.567653655118434	2.3327548120986688	1.5905908867068812	1.7766457437433534	1.7661492288222114	1.7888590943307658	0.38250306135788514	1.5662684467151935	-0.9382194669212615	0.17150349789890845	2.228508803346123	2.14762444211005	0.25880475019567684
3.2300171829334516	0.7675639358852858	0.8980990326680592	2.48310943128892	2.2678883327527073	2.0162393280125284	2.9033838271096744	1.9148722854892744	-0.30636429665322196	3.1764032678119976	1.3921793379135725	2.847458920096629	2.8410767208883825	2.1358457486491065	3.942576037902067	2.5362437692535433	3.491243192296725	2.760610554243904	2.514180242355013	3.8064801637057677	2.836576151871152	0.16824648510550952	3.239067469216498	2.140315994254787	3.74168783126398	3.192119924282395	0.7161018666675445	-0.21399255161250297	1.7447776500875531	2.158169430061605	1.3422824736840937	2.100448635391135	2.898352264809122	3.010929839910565	1.9394082410208022	3.1056769339899337	2.3903637554609656	3.6014281467041385	2.3101620258123656	1.5105696420715167	1.778488036158204	1.7697613153767033	1.8083098552160883	0.3095818327627956	1.47277939125905	-0.9133381783102843	0.1943261813087706	2.281048157033012	2.1211717621370783	0.31507178524540025
3.286224153707471	0.8665673779444084	0.9421225542205025	2.617639570157386	2.360907414775877	2.018537699688887	2.976046919133283	1.8756342107744222	-0.30620007295892493	3.09245216609404	1.3428672583416976	2.8075745115841313	2.8559663311248236	2.2641477124644305	3.9277076852247093	2.611640233448572	3.575614469306289	2.849128093084305	2.4742845942953577	3.8040380903265194	2.727519972918672	0.1254996443292255	3.2603417960725025	2.137873001272036	3.6686100284726586	3.280917083095731	0.7393211644242788	-0.21393266573533493	1.7099071753192852	2.156269077474897	1.3433392995510745	2.0919684926270845	2.8665296804521976	2.951251340201334	1.8607924490523213	3.0672235431009343	2.2735543323546983	3.673698858877505	2.287491173845268	1.4274989457808664	1.7767177470857132	1.8114573579948599	1.8109951575703829	0.23817857948583213	1.395039591102855	-0.8776895945697323	0.18964319436967603	2.2652034327448556	2.073261003190781	0.3535253969858839
3.330614506270372	1.0199413186700084	0.9844909563277587	2.770944235847136	2.4197774967255956	2.0083898472895703	3.0500218884433083	1.8149431923393238	-0.3060270612529517	3.0459497899380823	1.27713823924065	2.7471107365308916	2.851339996722551	2.4018323618637494	3.887817005921172	2.7363987553621216	3.598247516464742	2.9251316763365973	2.435435312738357	3.789196411892493	2.6549381372416674	0.12410812350998959	3.253236235785329	2.160908677200905	3.5679364293581393	3.363409013699223	0.7638942461423499	-0.2138819047198662	1.6482797139606244	2.164120228951615	1.3882334854571121	2.0650134455833244	2.8312633482363507	2.9248579490956255	1.773051917899388	3.041578792583734	2.1762023508453767	3.754006272361927	2.2824159408197717	1.3479551125742808	1.7640749533169546	1.8482013464657292	1.804506965880447	0.1829635285759443	1.3237478560775848	-0.8235375167197221	0.1613601942083551	2.2036676557607233	2.0146477272337835	0.3866476336454555
3.3500528432276626	1.1950228423598592	1.0163225196829753	2.824437758106154	2.4544899956195705	2.063910046229844	3.124711492408377	1.761967853774242	-0.30596879064974936	2.996333941179677	1.2049722975292012	2.672821190069741	2.834960676864666	2.5389975919543533	3.834767749622381	2.8271257711529336	3.620429072010822	2.9709241951872998	2.380365010273441	3.780257161736722	2.5998714794611244	0.13502171947666045	3.2062521264317887	2.1869821735775434	3.478199941897754	3.413874388316203	0.7828828299248909	-0.21385156996233784	1.5942820264410797	2.165420793414906	1.447639740194433	2.0359218580011325	2.8158159361694337	2.8993648840567756	1.695122326271586	3.0357543421499384	2.0866415739630924	3.8588224907268	2.2842095239303775	1.285764243273147	1.756838203597524	1.8760962294820978	1.779917010251729	0.1410263276848864	1.2593341335365698	-0.7527058624867705	0.1217653945767623	2.1905191686073104	1.9617060733733656	0.3983752530554778
3.315624122771795	1.3397527069381112	1.0890188962204905	2.873872732496352	2.517046137095269	2.0723616983079025	3.236006842732509	1.7461006924015479	-0.30597196915152614	2.9248478250315504	1.1304297309082405	2.601146122013202	2.8128171539489335	2.6348743815646154	3.7773785111454097	2.880688515929695	3.6393316291202686	3.0335139698609668	2.31579784531415	3.786348828173518	2.5311511572386864	0.19148488278674955	3.126303083550652	2.230800904340538	3.3970437501980357	3.4814951644303695	0.795135431600283	-0.21385436456806461	1.5418748572557603	2.149444184630283	1.498616484124676	1.9936522261574858	2.8043983548512683	2.876332889973143	1.6143181572122647	3.051039554297936	2.0036141698856844	3.9720792492488157	2.29146288582743	1.2302726415387286	1.755791258447126	1.8931333221647855	1.750739302667617	0.11891903368918699	1.2147145305793252	-0.6892027543892756	0.06842876443984941	2.210019359474157	1.8812773629774449	0.4110646520615073
3.1650179793451785	1.5003421764804235	1.1553267772685376	2.871011921585828	2.5794128263813088	2.0997255791469103	3.308430009452265	1.7464542005279395	-0.30601944740166126	2.847306311922249	1.0606861087749626	2.5275083665624645	2.7802232057491016	2.72807623880017	3.7076521047295055	2.967462625789193	3.651711918908508	3.0418646056129552	2.235572624683516	3.7904489882752075	2.4854636771212224	0.19929436914055904	3.0429260696698432	2.332420198694596	3.328870270777324	3.5735067533114693	0.806757765944012	-0.2138485884264621	1.5130610599071264	2.1329523994711663	1.5157422682927661	1.9429187171965203	2.7758429578174186	2.8364777372569723	1.5416732834035842	3.0485329374568626	1.9323492877471744	4.0646220549478835	2.288966711589672	1.1926424302661642	1.750521772460894	1.8981119730223266	1.7073015334746142	0.11765688174509621	1.1634669437111593	-0.6054866402540802	0.03868914625175607	2.2207980392845883	1.7945956298934536	0.41237318776033804
3.0641977009476706	1.6817632114033958	1.207486862889179	2.8466841035430397	2.621915210694184	2.191605795355585	3.3556438817459076	1.7581217384516854	-0.3061056671564131	2.8029333530204323	0.997620436075785	2.47287088796016	2.755137693480467	2.8329650304818275	3.6309347622234553	3.0239306405044752	3.6654621122040765	3.039409006785503	2.1644096734311384	3.7951529082160453	2.4565385145960494	0.17879014017145675	2.9654786165613367	2.4664162636104043	3.2647995496720355	3.6673198359668104	0.8086730486616294	-0.21384390716144627	1.497802537047409	2.125825906682809	1.5182007594257159	1.8971548417136639	2.720339191589892	2.796711538912676	1.4528538480254727	3.053219109147075	1.8527951450965827	4.1314620080841795	2.305195699230448	1.188567264033038	1.732934749183458	1.8911081726554475	1.6764797141860392	0.11493281585226109	1.1298765910015376	-0.5358687394901807	0.017279062192033016	2.2462421245789326	1.6952438308582924	0.4162917660169082
3.0635968370593885	1.8893241858391225	1.2746734647375257	2.7993346481673873	2.687916467372604	2.250603407364977	3.3905881453757987	1.7822248870243549	-0.3062082978697401	2.75921586203492	0.9491383926280224	2.435033688369395	2.7498675649704345	2.90368003903932	3.54100603111807	3.068700777806453	3.6648928754769643	3.0875931349176655	2.127705944658173	3.804650861506552	2.4413613901418514	0.1557981434938181	2.87874572360514	2.6073124626164295	3.2003573514556933	3.7309019691753256	0.8071937453588169	-0.21384448530969266	1.481962942090072	2.118813366814373	1.5029609028601798	1.851050344452177	2.665503249241012	2.7512549563553876	1.375751766373961	3.04347935754474	1.788498668759201	4.16977018157557	2.329367147061711	1.190906690802367	1.7239724021212766	1.8761929908470218	1.6230771404125215	0.11379760203977056	1.108662970774453	-0.49767561299489893	0.006589526741440031	2.200698216038392	1.5929844704977643	0.4339962423073554
3.131643836325888	2.058685671717137	1.320224007769601	2.722202815898329	2.7409504503311366	2.297413880789292	3.3768258585716575	1.7818058980435125	-0.3063302087927259	2.7271892558378728	0.9289498854471822	2.4119536224034155	2.722699453622978	2.9566546433139718	3.434425612633254	3.0882110057801224	3.6621311435099044	3.1528464744432605	2.0801701496171594	3.81243666002932	2.434706275351262	0.1682050788762543	2.7924598005795	2.7681123473795934	3.1412776317135944	3.7738140218565164	0.8071407779771306	-0.21384115661782604	1.4776218108634107	2.104364545980069	1.4809404440962057	1.804416735270514	2.6260583176767645	2.7078910478596905	1.2876853885164827	3.0414242751072296	1.7387534771898085	4.194550267512935	2.336416188905326	1.1984511205968287	1.7063158583753555	1.8727493501241383	1.5587049669206223	0.14263505571840582	1.087982490355139	-0.4810670471074384	-0.012759682912272492	2.169958115110304	1.488212314927772	0.4604762252405433
3.174957315946153	2.2173017246263353	1.3627634675259823	2.6275387042613536	2.7685444046423866	2.350039609014292	3.323054313598102	1.792984099311703	-0.3064986139863687	2.6898224637654113	0.9350910480593368	2.399625669988262	2.6744111525520062	2.9879045735341796	3.312563779282023	3.0967891594140577	3.652856076609651	3.2320175402221687	2.01269187938467	3.822970917521352	2.462267632499794	0.20095604863591973	2.7103452965227026	2.945986083820876	3.0920907601912213	3.784693631316641	0.804754797728981	-0.2138656725068607	1.4565874108569834	2.092207065894837	1.466895906848996	1.7364760856722146	2.605063962108625	2.683123994259985	1.2211928755649542	3.0338366085804327	1.7064209846031884	4.2010404612836325	2.320730769708603	1.2236597732561074	1.6986636410942648	1.8615356704770591	1.5068809565461907	0.16672652312888575	1.0690604806144373	-0.4733032329348676	-0.03608858110341685	2.166671735311456	1.4074904613764778	0.49889117836145547
3.1842121805111256	2.345276896276201	1.4161357973084598	2.548966350515427	2.763850848087297	2.416928195907246	3.2388293925571054	1.816197504652615	-0.30667287923258474	2.6507128780925666	0.9723703655972736	2.3788642570805214	2.6126226387608744	3.0277395647322702	3.182878284012019	3.111448093744752	3.666089815470921	3.3191473057838627	1.9275764832905147	3.8318200542682943	2.485997278392416	0.19793814543478666	2.6312117935350203	3.105820559543435	3.0527901328510434	3.769987319394893	0.8093812092016547	-0.21385105056356682	1.431242624179324	2.066910882377986	1.4537678430449197	1.65872246708056	2.5837524515038695	2.6399218209858795	1.164555748566745	3.0215207072725976	1.707244658746997	4.190335135333168	2.280091318324995	1.2420971589452585	1.6830695379133966	1.8524091993299099	1.4575734625395769	0.18075796287575147	1.0348720951848824	-0.4943723099458648	-0.057851815000674614	2.150957172623226	1.340993030459726	0.5321528203461486
3.1693065199355717	2.5031819809929416	1.4801793124897782	2.5057944074226954	2.7330604952941084	2.4464082789370356	3.1496328764698704	1.8251329866558759	-0.30679802736536665	2.5972367671135292	1.0336022258794777	2.3630863634693546	2.56241268713802	3.08351163501677	3.0602657714313586	3.0767514909128963	3.6803085531196196	3.385696433615801	1.8453909134037907	3.8219769666219756	2.5067296745915257	0.170491924554306	2.5484439564144057	3.250493032228289	3.027643608946731	3.733557111960237	0.8118450826581667	-0.21382040203043123	1.4052194076451847	2.045811168666612	1.4174937126273415	1.6377455236123155	2.5914957753746446	2.6048872764021427	1.119991265414135	3.0098881165830824	1.7181537457334894	4.160452088302503	2.226737762484049	1.2385725112274524	1.6610381704006745	1.820144856771817	1.420926960461448	0.1929631668861926	0.9848053048360743	-0.5267570409126496	-0.06439259017858542	2.207029125809364	1.2945954485630702	0.5801937697403755
3.1676477342848033	2.546161201247038	1.547989220292471	2.4896362884299035	2.6672350891096794	2.5297832042746764	3.037766846673006	1.8326862917043834	-0.30692596867686917	2.5432724690926607	1.0998273585259715	2.351923832885787	2.5069251210271353	3.1236857130039324	2.9293410895941823	2.9778252382407286	3.727344884333968	3.4260098475909166	1.769416682053587	3.7893414944807065	2.5279616124062203	0.11401993696585097	2.468844559366043	3.3874015837865947	3.0036222479365686	3.6828032628499954	0.8139940450008709	-0.21375687248409556	1.3894392521616783	2.0209462321281455	1.3565352158514474	1.6306144727243013	2.5904658389155317	2.5418060473364292	1.0875780043915575	3.007088774967076	1.735824663496733	4.114541879738973	2.184962985520488	1.240335942769485	1.6319678554538535	1.8068249709746247	1.3981212984063178	0.19602109481305505	0.9338185620266026	-0.5728494275255858	-0.07004398800361114	2.369326116844394	1.2727297610117971	0.6202101268902058
3.1314487506478743	2.561050629743881	1.6037985357611135	2.560744636793154	2.6101672318359475	2.615050668156919	2.9376657255257186	1.8399449329078643	-0.3070123273463708	2.5001541167493952	1.1417680344063967	2.3513102391041643	2.452871868300516	3.1474834403824787	2.794003809623214	2.873518802385656	3.7710502468541427	3.442319183125691	1.7174741128151338	3.7362764114239666	2.5306296187621884	0.06441934706184735	2.3847754630121143	3.5290592703446477	2.9789173690420654	3.6442595382096115	0.8168852183432561	-0.2136985556184848	1.382837371292426	2.005929011399864	1.3045341780729962	1.617093893078718	2.5759919620254434	2.4672407190087133	1.060352691749515	2.9889578659601206	1.76565899879703	4.047729671256226	2.1420923977042885	1.2460227879559131	1.6053423436487528	1.807270782498882	1.3679822500500107	0.1906859147341273	0.8865268979802939	-0.6333372195834966	-0.05513666299197932	2.484547513023705	1.2700928685332247	0.6704159589804392
3.0528871907240847	2.5688743296866163	1.6383849864609143	2.623925261343252	2.5404293950476378	2.703262193336619	2.827860482713722	1.8369248497154367	-0.3070955562996328	2.447808005146904	1.1634182688451258	2.358086590032871	2.3852734869857533	3.1923045486835218	2.6484314521685866	2.729242082930026	3.8065686697412984	3.393231202656388	1.6745463420145619	3.6687057729481296	2.532940708310429	-0.033302069143265216	2.308944671305661	3.656558979267223	2.935914353161712	3.5930111613966367	0.8181724592494494	-0.21361393234005557	1.3907633176821803	1.9908162612776361	1.2807188813590316	1.6042536001876466	2.543074865828239	2.3929431523256315	1.0510412588129046	2.9428550015537223	1.7867445316877952	3.9711636756817326	2.0848615797172037	1.2621229622419936	1.5805657452555006	1.7982747618829786	1.3165136144355771	0.1912475887358241	0.836401576769535	-0.6638704176310777	-0.010702810204137866	2.64992865353502	1.3107406568252014	0.6960103080834427
3.0013031931313394	2.5140734467926085	1.6624111658540008	2.6776105833719432	2.465940680272496	2.7980561092618226	2.7378362243281993	1.8303006648989975	-0.30719897006217484	2.404136601749257	1.1510721719403798	2.367950414837586	2.32600849637748	3.243853447140482	2.504330275113343	2.593122578995045	3.8339496871471495	3.3738583676072347	1.6398718287914722	3.597789223602497	2.514610227407848	-0.10459205647997405	2.2444926886982746	3.6986575882378694	2.886241259376203	3.531954651812794	0.8164356632549936	-0.21354467204943925	1.393585667870619	1.9886211322753247	1.298672837776444	1.5766115687701323	2.5135058805330415	2.3336033980527335	1.0510953634311844	2.936348098932032	1.7978015473993711	3.902075378028293	2.0248126870308116	1.2584986230425401	1.5493501445186826	1.7977301625777784	1.2808696135624262	0.20446546099352886	0.8143914278559004	-0.6653747881279308	0.04098812168137351	2.77560446529377	1.3543659420238985	0.7201625735290953
2.9111947906197413	2.4167283923113496	1.6665485739243906	2.702181995215034	2.3898110180700005	2.8311907145828195	2.6683504288284534	1.8125748206239614	-0.30727425689536253	2.345602804738941	1.1145018749754896	2.3714369278483978	2.256001127343217	3.275465583703563	2.3698172333917733	2.5422839776020334	3.8518071548588884	3.3655157305484957	1.600447547111607	3.5050607236499665	2.4753493785579357	-0.14612521958562694	2.1799262601610887	3.693224198409344	2.825701221835314	3.4700150570454995	0.8155361079744209	-0.21349735869352487	1.3680963817824405	2.008545834441165	1.339790521046121	1.5512543823171394	2.499345071630127	2.2682470935366332	1.0763304325325176	2.946572863724506	1.8236199241749127	3.8378855530957083	1.934397208289099	1.2421259587066231	1.5217155927710004	1.8142682503157008	1.2572233291965524	0.22986725688251672	0.7910337967073524	-0.6803527426376834	0.09368147888475982	2.9222532771963015	1.4145356685439494	0.7213141318029993
2.798093032709791	2.344391908617005	1.6540418384093676	2.72738221896123	2.3190258507152683	2.8596000458584974	2.606167788202731	1.7869111924996237	-0.30733916481223866	2.2968455506729875	1.0733555833348378	2.370374719805244	2.1783498261760075	3.2809063853645903	2.23812678329543	2.537277639628174	3.8643993858536554	3.2695482088159467	1.5528114613514887	3.3993847291169805	2.41496941450253	-0.18987056139854325	2.1080704369298067	3.689159318238377	2.7835550798244597	3.420644708055999	0.8094384050717949	-0.213458712220445	1.3245509207723019	2.0407597107853204	1.3906464317637806	1.552146122479172	2.4862027554478914	2.205862224452772	1.106084784446008	2.9988504181781095	1.832284696066053	3.7872125123397793	1.8254233005426486	1.234674574295033	1.4920522020180333	1.8607891894759305	1.2346877247197843	0.2579225889119727	0.766887271332509	-0.7306689387225533	0.1400271428327402	3.1233563683902545	1.45667290324918	0.6980639008140159
2.679643697671658	2.2543162034060886	1.6323159548001769	2.7271224395263562	2.252420290129321	2.8932882440051073	2.548148708474918	1.759356141045719	-0.30740286962815605	2.248929821822498	1.0324859704022233	2.3512322192325934	2.100830278221548	3.264707284668443	2.136375797390898	2.5764806711427224	3.842501230618221	3.1617010278699373	1.5028733692855323	3.271001957827432	2.357398662458634	-0.248666728150444	2.036295717113343	3.671646459501795	2.75948253752344	3.3765316595253134	0.8002334308115845	-0.21343854913345015	1.280570526784685	2.057000390108922	1.4535168817572461	1.5739784476049885	2.4441690867677623	2.1531419333880093	1.1601665231298979	3.0625974615404745	1.848688153510237	3.7255053201098547	1.7201367914964538	1.2229143025100093	1.463174227034021	1.9034933740637139	1.2083853228964134	0.28389977533096367	0.7461253566704804	-0.7828669129376651	0.19033348725324256	3.231065741998217	1.4948931870307085	0.6558943757013825
2.6020397297330904	2.128609563876744	1.5889079283505214	2.7100474043350853	2.1988325238471704	2.88961651681804	2.485833252055993	1.7249233876834817	-0.30745120451924873	2.214719176044951	0.9859763297950611	2.339400830791708	2.0264473550479183	3.2377652979730427	2.0742900984082024	2.597281244692578	3.795856300405967	3.0770852515964133	1.453424695928804	3.1357056858125736	2.2882469179318274	-0.2854212051256477	1.9617490628081864	3.6461664356301178	2.72834697708424	3.333990502621172	0.7857829053482319	-0.21341997895836742	1.2437810793483521	2.061483448096236	1.513876789387726	1.601781221884329	2.412830409064644	2.1168988672873805	1.2074514277479058	3.129620275404734	1.844029711646953	3.6474092582711806	1.6401840415289115	1.2040947661412096	1.4233356053311979	1.9572161957567142	1.1669398509549607	0.3065123638666142	0.7225361468942133	-0.8300836323957144	0.22594259580058984	3.2713409825182245	1.5228143746201215	0.587555308085454
2.5293719868359217	2.0424833829547366	1.5280973246291505	2.6644330489855044	2.1529714922540335	2.8528010758356976	2.4257722366171866	1.6807503572217306	-0.3074947311408742	2.1939294065485124	0.9260284394882683	2.326358508927485	1.9421050867468073	3.19912481705464	2.0382471216876676	2.626123837274248	3.7309397644922084	2.9862360936739196	1.417667711544183	3.0084574423401738	2.21866942770992	-0.3027731303461979	1.886781571895026	3.623301484668429	2.6902895598090577	3.285350170716658	0.7690794857470171	-0.21341398250623217	1.226546398947471	2.067915305720045	1.5385118929747579	1.6116066293134204	2.3934349072377943	2.0838949982636255	1.2732919659838373	3.182305584310225	1.8304325233898582	3.5648627484874624	1.5804445202441877	1.203177604510052	1.3877197727515964	2.007570100817545	1.1100468131388432	0.3090853262473402	0.7309124222034084	-0.8769518744222374	0.26975118329534564	3.3672456906116723	1.5302574189270284	0.516737402923665
2.460695139523263	1.9758716015115432	1.4561835954177689	2.5890201311079464	2.1176031973189318	2.834613476806265	2.368718856237376	1.6336209546691804	-0.3075439797271967	2.187055528165807	0.8748634662092103	2.31290251920254	1.856478973219175	3.134343827305917	2.0056651911631187	2.678128893679982	3.6614059960101732	2.886817935673739	1.3849809603737386	2.901440560283823	2.1490699406270988	-0.3250639362890705	1.8208760358642777	3.6090202056677656	2.6387640334964235	3.230881476601364	0.753507743187295	-0.21342986355760077	1.214234229316425	2.067066458819555	1.563369143775693	1.606722151279969	2.352019200433133	2.052780735745464	1.3444464779156724	3.2285140356589013	1.7983398679078113	3.4769101415809383	1.5150062042614472	1.2290641592445344	1.363847354260961	2.063709423613621	1.0484394416601135	0.3142345533858812	0.7576686605752376	-0.8747452890256293	0.3317683965067789	3.4098862546240993	1.5325913968117146	0.43903123463821914
2.395970170659512	1.9688534143581422	1.383361464170166	2.498239762486418	2.1019495887046484	2.769133667268437	2.3123955342821425	1.584576679562158	-0.307581103040352	2.193414761817351	0.8374942657516022	2.2956950739862405	1.784661494705188	3.063459275353889	1.9814576721427521	2.729889791489886	3.5789381296829945	2.799964125029136	1.3578061871252618	2.81904896945799	2.07645688359912	-0.33352574045131195	1.7784508395726033	3.5644216953919736	2.5583037422514137	3.166781855475346	0.7368236856121589	-0.2134897599829701	1.2018220373983812	2.0640381770314726	1.5716722444526834	1.6089017479421048	2.3135600651940362	2.0355361670077787	1.413108051577858	3.2667519605112196	1.7472370582756693	3.3993689728132224	1.437618056474088	1.2450380576538613	1.3562009303522442	2.098102769502044	0.9774141039849843	0.3286794553710991	0.7820085922765273	-0.8595280028459227	0.38923878054933997	3.2693149670655295	1.5188904440974815	0.37773857904419483
2.350220907002332	1.9410928243755952	1.3269655537495013	2.422397925292714	2.0846725205574415	2.678520541037218	2.2631954232230442	1.539771404904395	-0.30760433735914106	2.1912392569753454	0.8284678112040889	2.2608421344830516	1.7388682701006846	2.9745645909913483	1.9637582402609397	2.72603324488571	3.481342046200175	2.729845980269481	1.331512634995314	2.762601029033834	2.0033308030085437	-0.35025725102367594	1.7610694766278971	3.5183259542532097	2.4630718700614964	3.1055310671511434	0.7189111408651372	-0.21352916352315324	1.182239805226746	2.0525241556497464	1.5610221909928206	1.6193940468872228	2.27742891331649	2.0365479106717346	1.4970468190504835	3.295944603975048	1.6868733852625524	3.3218226661467023	1.3432964023711267	1.2428271221275442	1.344325427373157	2.139640498368689	0.9163057942414834	0.36934196858717194	0.8047032977929792	-0.8685831560289039	0.4227169849778513	3.137677252531832	1.4878772941787741	0.33005024311939335
2.327093778567628	1.8952584290564076	1.2609747932747184	2.3709162774109416	2.0546739807620584	2.5898880019352957	2.1994849725374386	1.5010947842726352	-0.3076134958101503	2.216297249192409	0.8608497649679994	2.2227968819014325	1.7091646580055742	2.871351196308426	1.945777775200271	2.75239657718568	3.3768907609337857	2.6880600068672185	1.3107344038113036	2.700705733046006	1.9405624056036204	-0.36641857745547507	1.7722986949840762	3.470299395033236	2.3760463400071172	3.033877535365881	0.7026757481701681	-0.21359702050243712	1.1321552847222824	2.041489145943378	1.528402800512769	1.636475846364443	2.263769176675033	2.059296868117582	1.5956897589777292	3.3301479058297487	1.6254313205967548	3.239296707958205	1.245391437142302	1.2424793096249072	1.3280664105687081	2.2108259601084406	0.8749712249078593	0.4041710100359575	0.8291043051763045	-0.9030206163187551	0.4271758768359041	2.980390864199525	1.4399623474731142	0.31977525062660483
2.3083778160066397	1.8666995023450095	1.196275947647665	2.3394093211539357	2.025298204318323	2.5202486558101342	2.130796928672999	1.4665669066961624	-0.30762630904207866	2.2450755339188104	0.9168588752641836	2.161345667848627	1.6669272729497433	2.7682002244207653	1.9395214862454568	2.7911496903381785	3.270993240844305	2.648975992044478	1.288614951410473	2.6349346593444705	1.8849153145254232	-0.3824332851082718	1.7976272914319638	3.4720608431073225	2.2816218114052256	2.9595229403661683	0.6917818266006387	-0.21366245273064602	1.0767687631521305	2.0218639966628387	1.4976814209565297	1.667991015309756	2.2472370616864947	2.1064507719725722	1.6842746784974043	3.3296156789662326	1.5768039099855387	3.153871947263827	1.1506582516109538	1.223132516086505	1.3282687647894766	2.286223834148417	0.8455071259314778	0.43028352354971455	0.8408193844367874	-0.9908342990450295	0.4039930406172244	2.862276050878576	1.3956000166266218	0.32035044402689655
2.2961933219455526	1.840705120249099	1.1519431163735163	2.3223156724829073	1.9855268461856088	2.452632403027571	2.064084841060994	1.4379411547843506	-0.30764657984620375	2.28457515714081	0.9916741034794535	2.0850292301406315	1.6271797241757828	2.6545845718312497	1.9254698273026285	2.775869129671512	3.173971266300242	2.6117204784984667	1.2813799789342952	2.5828310863599286	1.8346688075895834	-0.41415928099620725	1.8236542783963459	3.473605497572289	2.1857336629857786	2.8922241959822332	0.6838489597089967	-0.21370934015286386	1.034898060558094	1.9878957912341506	1.4615485724490491	1.7124632070815136	2.2111402410242524	2.1641147696439806	1.7777103536639323	3.297569612769621	1.527602290831986	3.079991017604919	1.0676194978174263	1.1869367544665357	1.3308510363813792	2.346098094970158	0.815098409128766	0.4376556514583754	0.8487757644319865	-1.0429915079756986	0.3668362754164314	2.764190281159729	1.3716223024368732	0.325220258619591
2.2876351919449145	1.7949810568598537	1.1142003005590382	2.320980357630753	1.9343018887508976	2.3874298959288986	2.0130887177273498	1.4117041267453652	-0.307664288169318	2.3402694466543217	1.0493704015415282	2.002541095508602	1.5798458852994544	2.53206095516244	1.910851386680294	2.68909791783689	3.0954304025583923	2.6136457639635085	1.290016347058756	2.5476264809329643	1.7899364169814629	-0.45297524515581084	1.8440301596459698	3.466722300482785	2.073962804307026	2.8319724713622425	0.68700474740779	-0.2137557468975558	0.9985983738897547	1.9473885987898705	1.449754321414645	1.779571438288216	2.1552122390647575	2.215666074468241	1.8484777878414185	3.2288402392204105	1.4699844900708652	2.9998048585322987	0.9855927065527194	1.165107643035109	1.3142740461960742	2.391455618033278	0.7721829912186362	0.4393017601642576	0.859791018169143	-1.0129659034698881	0.3362122819977978	2.6705701257010808	1.3570572753741827	0.3285882444155967
2.2701722368244264	1.7679766442508131	1.0687106821691168	2.332462446795821	1.8915245558755942	2.3209522024311897	1.9672646984438766	1.387568237745471	-0.3076737194885858	2.3820341894725097	1.088523702633722	1.9299297889932152	1.5459621030907047	2.420660926478796	1.8923031968757607	2.5986809907078454	3.0311464421231213	2.61330341989245	1.3047965246355404	2.5213728404049176	1.7452749839891921	-0.49640291294755523	1.8694912250047278	3.454229568757347	1.9658827771027727	2.7806357860309228	0.6917290817709763	-0.21379122089896496	0.9683962548997709	1.9257928145827925	1.4336946579760421	1.8500256087080387	2.0967102133673685	2.2693307195212964	1.8992507993838488	3.1334291312005704	1.4061851943006287	2.941327349491308	0.9124576927079184	1.1470668079062896	1.299241734610534	2.4149037843971852	0.7395280101924468	0.43838305158176727	0.857174943121945	-0.9562850629752548	0.31828267466550686	2.5826628905173443	1.3534502186433037	0.33977698609825807
2.2562208239081856	1.7517363223678477	1.0336391775875504	2.3462517981690643	1.842493357642164	2.2773641047961863	1.9258792972816567	1.3639340736708934	-0.3076898435220527	2.414711142742765	1.1208936050564475	1.8464867236414406	1.504763023183086	2.3085056590376722	1.8658672167760713	2.5422325376604786	2.987657080985845	2.6024435940682404	1.3285239715660087	2.472328617650098	1.7232057463074646	-0.5594605273595356	1.8896174879665206	3.431269770591669	1.86652007943793	2.750277083594224	0.6987595002057349	-0.21383644597807247	0.9403781266456553	1.9266007203144486	1.4226765279609246	1.897062988649764	2.0323400020827007	2.3190220692972545	1.9598620371826398	3.025899560870651	1.3517001563032611	2.893980584421851	0.8353056695106174	1.1383604185090697	1.287492278861807	2.41869318235337	0.7107672672288735	0.45065679003792775	0.848805029862962	-0.9032428528694266	0.30726299914016475	2.548757731343321	1.3662898888486543	0.36243913748042583
2.2454532092571293	1.734611551030223	0.9939897329077108	2.36111587567786	1.7891543080807963	2.2548489684316104	1.8910181506320285	1.3425700600300023	-0.30771573293168597	2.4329302490049467	1.1563210331656335	1.7523809425083485	1.4761358947239738	2.216697910896281	1.8284228464186885	2.5107744776279213	2.9624718069610365	2.5802416212169055	1.34551789961582	2.4134620333329897	1.7035299090083644	-0.6212291183394529	1.9019803518320546	3.416615877575334	1.7777882311867743	2.726779953032944	0.7039247101282519	-0.21388356038689976	0.900927635455038	1.9411382470145593	1.4410348108973667	1.9398569483998418	1.9699323919395642	2.3809585724057043	2.0063010531325327	2.940533805684454	1.3014210208149275	2.8563023173239737	0.7455041147030557	1.134814724811805	1.268042107028975	2.4011976130463046	0.7028999918822892	0.4975695531315566	0.8220297053404966	-0.8228274117649141	0.2829716926099029	2.5049906585754327	1.389725986160856	0.38783433611896984
2.2195213061602383	1.7075936833077752	0.9373204426825084	2.3651299130516072	1.7404330341986547	2.2445705612342968	1.8732910981817408	1.321802453090458	-0.3077512975882729	2.4421588617380228	1.177784973955212	1.6672677642807652	1.4608600080228769	2.1388536025985387	1.7727405544307449	2.5306694184039236	2.961823802812341	2.5582932069415643	1.3609265656989908	2.355492077433723	1.6947531615038538	-0.6834300989592987	1.8856353102989214	3.378859915587337	1.6948506003633768	2.7092536557587077	0.7086078723670182	-0.21394247275855643	0.8457377898804248	1.9733439351249475	1.4661485999034791	1.9334042706608414	1.9124570330617356	2.4464586415632192	2.0217579080324426	2.8621084604845857	1.2588875734228369	2.830257280700775	0.6530531456176571	1.1580306555212618	1.2368522669362292	2.3463665950927215	0.6896023800716722	0.54889675771399	0.792835529327407	-0.7409207502553042	0.2415031979904378	2.49835842356086	1.4127139932212727	0.4195871204670524
2.194005214251342	1.6836417874271372	0.8753179030133529	2.3584832822147948	1.6961109373153633	2.223496587911172	1.8754847009598117	1.3005326787873908	-0.3077921128916554	2.443676338242176	1.206484238708694	1.5962054772988536	1.4289218314956007	2.0818099568550172	1.7113272603357157	2.5726907791107023	2.9890886991740038	2.5322430627681203	1.358742233836901	2.281128690200407	1.6862368284495137	-0.7463974342156897	1.8534678936837086	3.362647818505464	1.634121522248196	2.680720584757931	0.7115700398050249	-0.21399915932622524	0.7802879501788667	2.00466119987164	1.5184005989696039	1.9393862014473524	1.85802897824706	2.473294108941278	2.038150575914039	2.7809927943326884	1.2294900217545917	2.8101793997499085	0.564759896864957	1.1760659522344343	1.1974743673095511	2.301461216103919	0.6748299581429122	0.6326757896218518	0.7839795554322226	-0.6952978219180471	0.2380897497024243	2.562518085154662	1.400833319909929	0.4340595018666543
2.1665527576412473	1.652739876967697	0.7874673028251558	2.3371368580600884	1.6623563864162798	2.1894956654809885	1.8624893182519107	1.2749792177762842	-0.3078484651483119	2.4603224921999964	1.2020935334036507	1.54125348108928	1.3896810834320512	2.040115382879581	1.6355690142823402	2.626341913646192	3.011831371094455	2.499961136684356	1.3589896176106915	2.1927382497488717	1.6789565770632837	-0.8028320883187506	1.802913431780037	3.3330216168594005	1.5687283426275545	2.6472104456632213	0.710765959342702	-0.21407917410887523	0.7057204948709169	2.029896653988054	1.5644575721751957	1.9660743005241517	1.7972954235549263	2.4940393466974093	2.0390169999572025	2.711412716232279	1.195860308040315	2.7979008491852992	0.47992081354396543	1.1883944654648488	1.162528289957586	2.2364145283927863	0.6609165450098778	0.6985769173441302	0.7928253500470676	-0.6452735578701541	0.25812725139076564	2.6296105770961047	1.4194339510782583	0.43717679237210527
2.147131142313501	1.6207983347456303	0.7248656708414847	2.2976916573274595	1.6488226992267958	2.130507161945875	1.8388780977246637	1.2452969234291493	-0.30791184748355993	2.4605657322470624	1.1388787253573096	1.498679012421587	1.3383894079886005	2.0136797144124094	1.563729200638861	2.6505194106831906	3.0314412109276034	2.476630548215583	1.3644855490176022	2.115946306147632	1.6738639489737153	-0.8495518907316141	1.7221605639431412	3.2921424719400436	1.4984886249646887	2.6124198330525066	0.7089639556052459	-0.21416438995587667	0.656092592503694	2.0565357078426567	1.6213207525307585	1.9912133359503812	1.7282079398055437	2.4743462864106314	2.014511452398707	2.664471165300631	1.164093270817032	2.792241967441278	0.41433311261649397	1.1788141140785187	1.129610713112434	2.15569351277198	0.6311693525345652	0.7246151389403778	0.8343351828606582	-0.5702180941652686	0.2641578100895186	2.6626740397875164	1.3913396694351965	0.40745768570815005
2.137421449424931	1.599176864507188	0.6804570743072211	2.25321515208826	1.6320003163347703	2.0430060977599234	1.8087717564717216	1.2135373817060333	-0.3079771597415831	2.4468683304387637	1.0691255625789269	1.4741246959657204	1.286242833857869	1.996241405632561	1.4800077191416434	2.6364603675018965	3.0331050712041416	2.4485767313832563	1.3697314222315466	2.0571040524509074	1.6855428629664986	-0.8914346310186847	1.6221681638131369	3.2418937782266086	1.4137241522595947	2.5780854811199085	0.7057556456288141	-0.21423233105372758	0.6059284026079271	2.0736074928935873	1.6816834486199905	2.002243358040416	1.670502071339247	2.408741987888091	1.9979321845337892	2.661507863473444	1.1208674469661175	2.805312782001646	0.35130615877385785	1.1820108875900168	1.085401538185874	2.0771255641717317	0.5795188950130865	0.726569093580569	0.8920835126355048	-0.479462735913242	0.27293053225762814	2.6918259526404165	1.3477227597552244	0.36174445380145837
2.1194044509788834	1.5814331579528136	0.6339840697061201	2.1986023931986183	1.6209771135456905	1.9603800914185423	1.7789576099638276	1.1826556373831192	-0.3080473728789065	2.432135664851198	1.003870060758604	1.4592806026924143	1.2359385589122498	1.9890496830970494	1.4044135662866606	2.618427407708936	3.0211088741005305	2.395251843099942	1.3794683138469774	2.003486574198049	1.7108335764078249	-0.9263570520470019	1.5165489889928199	3.199788394455676	1.34500583974267	2.53300869229235	0.7015894717415498	-0.21429948210465607	0.546658126314055	2.076798174651377	1.7313208028630573	1.9971206361224731	1.6208231679749254	2.339648701224219	1.9727224330181332	2.6862040483709917	1.0676962611365046	2.8183085832394577	0.2796071679461455	1.2167301075984727	1.0599612758822246	1.9920325559891765	0.5226550420937661	0.7318596443368974	0.9323794662686348	-0.4491057490951874	0.2729555428693514	2.702516642297482	1.2660153868339608	0.3174885347052819
2.0882553994642534	1.5541264537958828	0.6026609927873436	2.1342216038450386	1.6164351187423283	1.880983545235356	1.7370469437613898	1.1525906339880134	-0.3081093230692333	2.3890599862004	0.9672299664426843	1.454309274000774	1.1999931383630695	1.9893348242605877	1.3249726539130342	2.6537470858892025	2.998396247485219	2.3399488779761417	1.3907951476626068	1.9532591623853137	1.7535564473350682	-0.9554065764274997	1.4280137979295404	3.1625540920896196	1.2844773592674588	2.4924527108806074	0.6894325674364314	-0.2143654405412343	0.504338553210746	2.0590774720744296	1.7688023359202205	1.9578314448418432	1.5851407741259926	2.268634359539444	1.9487607447075106	2.716840571809713	1.018414988054061	2.835352021155988	0.22411885305630622	1.2316472763023354	1.072824548851035	1.8916630306917455	0.4773250603886295	0.739948010218719	0.9569191663465831	-0.47752572739762594	0.2628212429990185	2.701005992695525	1.1928636062902351	0.28975741826596035
2.0559391782074496	1.5335921567207735	0.5999701544255365	2.072369819893265	1.5940962767073101	1.8133784250324674	1.6879496578325135	1.1261890189364903	-0.30817657434563994	2.340610836194064	0.9239807157652621	1.4484781013078654	1.1574024151457707	1.9796600616469135	1.2364943557911436	2.6953699681754864	2.9766645594809655	2.2657330026650078	1.3960463697149033	1.9033255202853578	1.8041698051448531	-0.9791744308106928	1.3309780678442051	3.133158233653244	1.2205832961660943	2.45716757056716	0.6744848607517033	-0.21442651035385288	0.4703136357022738	2.032480041741474	1.8011791304888543	1.8906304037684911	1.5553698885884126	2.2005033974440416	1.9287757927248745	2.740213056991871	0.9587743276262639	2.837752447477766	0.18344856090991496	1.2420661438176344	1.0990104264554312	1.8121854746008121	0.4253292482550527	0.7375351350495973	0.9699588244612164	-0.5300011685487831	0.2499837962136176	2.6952328584335365	1.1462775752222676	0.2714590050020957
2.0176009407641873	1.496278436218835	0.6133970082541179	1.9910321504807864	1.565466650425924	1.7412443690076036	1.6505367342012067	1.0999847313247302	-0.3082297183330732	2.2883449511334115	0.8800063760598797	1.4364532886020436	1.1289699221145857	1.9742585632273464	1.1402395489684103	2.624408206547461	2.947056129318381	2.1820802690586674	1.380961976956836	1.8575767448913898	1.8479428487866791	-0.9925805460204046	1.2350147051325842	3.105374777684686	1.1611362268363974	2.4177272201038447	0.6588953140300697	-0.21448085335154002	0.4416630816947859	1.9862240268400986	1.8274891682995442	1.8426065601925863	1.5371400132621145	2.1266344290981776	1.8995705511140646	2.766164267170805	0.9014690153554085	2.8408156627454115	0.15617954396662256	1.2437697604706783	1.1208612890374803	1.736921217367112	0.37626068127021733	0.7141488012970223	1.0034232085766392	-0.5557963885367821	0.2565956015288228	2.682340887652099	1.0766058227087592	0.2596505539329693
1.9714380954696185	1.4431616850196776	0.6345003669941185	1.9262823286589748	1.5311962066411533	1.66037933436013	1.6154767922998161	1.0747962818333645	-0.30826690531548895	2.2432729971489733	0.8346325743593972	1.4403762252694539	1.1064461115165947	1.9529084259444698	1.048556718156068	2.533513105313822	2.9058469632306503	2.0948249240129635	1.3596642398478658	1.818472932264423	1.8987492113115767	-0.9911068915333019	1.1552963564091534	3.0767512464807942	1.101118733765059	2.3859326211588536	0.6457983499760303	-0.21453274729723287	0.42540516606808854	1.9201054038789471	1.8320678175702096	1.8035690080349336	1.5240467416731698	2.0476887718523598	1.8614263263826014	2.783528597808213	0.8406930676114375	2.855466894978252	0.13829479287392882	1.2103243760610523	1.141721484943619	1.6635039116840482	0.3091782231523659	0.6730016165292708	1.0378100899728102	-0.5164762991780363	0.2613276092668953	2.689183978759709	1.004258091962629	0.25439298167123925
1.9391252185387233	1.3893142314617315	0.6824394684326976	1.8828182348622264	1.5108393259748754	1.572505834781444	1.5600797533926662	1.051894352989298	-0.3082909532778129	2.201099440356944	0.7888153837311525	1.4412263167867754	1.0884041559455304	1.9310858791122716	0.9665186065389145	2.43376164005812	2.833700065236707	2.0200691369075194	1.331031239543614	1.7922823711225568	1.9393121324123404	-0.9874346341518059	1.1138065528350551	3.0636081339280015	1.0466486322188004	2.365572797892649	0.6327499022631993	-0.2145743224316606	0.4158127284731866	1.8463799117484538	1.827580257952107	1.8051898318916755	1.5202752124490846	1.967850875300762	1.8484909154784366	2.7969329888949797	0.7846657194744404	2.8721917831688604	0.1382745536233524	1.1489310386130986	1.1599959117161907	1.6247384465828758	0.25205754314123174	0.6173436942960958	1.0628167645363236	-0.5055761881217289	0.26121055960402967	2.6964767553996913	0.9428376213129852	0.25236164693375257
1.9204906345748498	1.323170149760586	0.7159777028533855	1.8423824732938177	1.4967916889990858	1.5019374242798418	1.4957866269691358	1.038234515825074	-0.3083099738491893	2.164986401369185	0.7230015031025944	1.4251615376061872	1.0822140007396417	1.8941678049519985	0.8889751396547488	2.306281148279477	2.7369891002026074	1.941273209841991	1.3078667578497172	1.788734606216985	1.9701375398899814	-0.9794527349745399	1.0940804000530344	3.0531681666889012	0.9972611630564575	2.3609407217437175	0.619894184603059	-0.2146237483653012	0.41597405540371096	1.7612543511561558	1.8023121742283876	1.7993552487285047	1.5475284755310552	1.9329906453447403	1.8537879170150533	2.7995855389083077	0.7226678279422045	2.876355536360575	0.1461987021109382	1.1019763507570994	1.18941922511799	1.5832650564248456	0.18995986539631188	0.5093358176331139	1.0714093495527286	-0.44284104538276725	0.22562245997053004	2.711911607420337	0.911990585848989	0.26236017172293835
1.914272417935074	1.2638313953187326	0.7563898771878854	1.7903666994711833	1.491169330939822	1.4629956605797403	1.4535195003152617	1.0256803317370111	-0.30832759783120534	2.1098972248148664	0.6710255749896337	1.4023854240565348	1.0650913232666341	1.8451535802433559	0.8322139820405905	2.2008778100087136	2.640542046632576	1.8512607152333456	1.2812750079816326	1.79967167064648	2.0066381374833213	-0.97081240887305	1.097529998629991	3.0390223836939367	0.9578400120313599	2.3482549087217075	0.6094473700495293	-0.21467362385259783	0.41306137771142026	1.6812068602048913	1.7755680663386482	1.754807469539579	1.5946848519804386	1.8953090343009564	1.8472775467426636	2.794349113315654	0.6636976610257334	2.8805429238867934	0.16099166673462495	1.0617452994966634	1.2150338348251037	1.5505308386522656	0.12227814406422818	0.4021518965847714	1.060464078367905	-0.38087781302986584	0.1734833379229349	2.7237858558216788	0.8696062733413724	0.2837243306661586
1.895524126890301	1.2111242177717023	0.7799091323148436	1.7342130681703292	1.4741623536065906	1.4315046288397242	1.4322329846071193	1.014933507719424	-0.3083421971099177	2.0498980132052083	0.6449590261458432	1.3605992811745031	1.0367037461034325	1.794678970386321	0.778556449230516	2.1186601197610235	2.549577043197688	1.759977228267429	1.242836918372959	1.819174915719196	2.0316968195208167	-0.9602565355755195	1.1360171735576894	3.014849896277254	0.9283430784042546	2.334794924355539	0.6004335679778423	-0.21470794145069694	0.4137502668656575	1.605273274368622	1.7346000303553246	1.6895544788631143	1.6459928532519128	1.8777248215979299	1.8340120695363402	2.7652989693023793	0.5988366046429145	2.8817390267286385	0.17192953601042282	1.0426621345430622	1.237687955935394	1.518132246032891	0.0613245142737517	0.34705425067472345	1.0113045163793362	-0.3234960726446534	0.1376481334456077	2.7233052267054507	0.8637364306349689	0.3316832769279609
1.871239861691149	1.150675775276747	0.793624987651079	1.6774856561239129	1.4651619172732542	1.4116602995442413	1.425904954718035	1.001286058824961	-0.3083510835195417	1.9905457347733613	0.615336327374066	1.3159418444772737	1.0124514231858872	1.7268415756251856	0.7475107705460923	2.042458729156595	2.4772450011612603	1.6779186342256207	1.2058744395447052	1.8288810309840955	2.0427293096332053	-0.9579364291559349	1.2031032148485772	2.9800545220137775	0.9291462944688235	2.313762190179544	0.589014423631927	-0.21476384665034315	0.41328237572475934	1.5403740158859076	1.6672792001937817	1.6097705248381622	1.6858309589723774	1.8839318599910062	1.8088510778153215	2.6948115302427182	0.5383705194355091	2.8806816471545327	0.17969369804107113	1.0492174033029538	1.2672609204218532	1.4931058815429135	0.011428069049774062	0.32080416992482413	0.9489169795898572	-0.23527605208312763	0.11396808626586634	2.7289905759724618	0.8591047687800707	0.3862997060693115
1.8448698519002042	1.0885162011593699	0.8123054202377196	1.6242252070027257	1.4586476765980576	1.382130625932267	1.4215640204704927	0.9889929132782888	-0.30835494749945924	1.928485383817511	0.582831851641442	1.274132945799367	0.9826317784318199	1.6718208908391987	0.7191424515756747	1.9806634202124005	2.4191471254437387	1.6072421806771833	1.1555712892612093	1.8177475193233552	2.036089095941944	-0.9581237753735492	1.2829441198432892	2.9521016960380955	0.9400553389634556	2.2855111177140164	0.5777535137749992	-0.2148150217114185	0.42214438109730895	1.5011639761408497	1.6021993613825387	1.521412661379761	1.7379449263936018	1.878089624375519	1.762594911095317	2.604165569512192	0.4919349048456502	2.861295327382843	0.2056433086015485	1.0489349441049522	1.277428115136602	1.5039586058365466	-0.026819711032618238	0.3155549711758284	0.9056855759888839	-0.11622564140034175	0.10064043149068629	2.723579295517346	0.8704200945774803	0.45327283579371214
1.835597150930385	1.032037286221923	0.8096575415594828	1.578386680614329	1.4557048525853549	1.336851388239494	1.428013726763673	0.9794924376862898	-0.30836337912865214	1.8757842270936878	0.5378180837588593	1.2302825271486963	0.9426356951883523	1.6376417131524796	0.6930770957689072	1.9025544047331273	2.3674578321090576	1.519662088685568	1.1045286620755184	1.7860555345725184	2.024744392319815	-0.9534441926770553	1.3570798501800312	2.919044735527736	0.9606277413736507	2.258937318373591	0.5678254679891626	-0.21486471024186185	0.42350523760247505	1.5005382586105047	1.5198124885843298	1.4287683216060096	1.7950450941327538	1.885719034189592	1.7168562545803148	2.5076161827487686	0.4565142907081719	2.8242325805618256	0.2262931268325155	1.0521693788428508	1.2750534945630672	1.5539045680224817	-0.04980379009016744	0.29831007561438144	0.8537610669781548	0.07374124160722008	0.0928731359138586	2.713114735995356	0.8742714372711703	0.5192396699359322
1.8353987209264624	0.9725747626768712	0.7903530219333404	1.5251011437595559	1.4670030039368631	1.2629988667340237	1.4415198076183444	0.9681673469337915	-0.3083628813507985	1.8395977893548843	0.49948025675351265	1.1904940180616708	0.9039399263229992	1.6221670251420783	0.6904270849213	1.8144385093558881	2.3121598540164765	1.4447679241869167	1.0511546099730515	1.7449088509674138	1.995125264311627	-0.959262786073392	1.419397010679578	2.8759962995571398	0.9925838534759365	2.2454308248544264	0.561663002447584	-0.21492544415435497	0.41396479212526016	1.517711031877892	1.4253924867853023	1.340974014966747	1.8588929804988716	1.886738864614627	1.6804073704008442	2.4277521081565583	0.4379129100173313	2.770402814779997	0.2500462968185332	1.0366064308745377	1.2653788937487653	1.611324585742787	-0.0634311912345909	0.2801336513842548	0.8046193187301798	0.3502850017611568	0.0746454020898245	2.687545538276983	0.8496208897438509	0.5739451310496294
1.8396192602233767	0.9153924054403995	0.7562180384536046	1.4895437324510163	1.4804579956014117	1.1707401428164288	1.4414375475141665	0.9541845298793724	-0.3083694781476702	1.8028762235125353	0.4612724838051199	1.1717269881209542	0.8596521318937336	1.6180024228508327	0.6905393095799708	1.7977596516863925	2.275805846832319	1.365819222080331	0.9986885231808748	1.695833989653592	1.9581676996722124	-0.9631176381379973	1.4902994182122131	2.831101053028868	1.0261422701839036	2.230664463140205	0.5592445296039461	-0.2149871801326158	0.41109185689495487	1.5366456401107655	1.327592872978938	1.2536743753486976	1.9250753895056452	1.8700082544699992	1.644984317285466	2.356521268348825	0.4408347211672078	2.701314517126557	0.2686240013000101	1.0119959271051444	1.2629566019968403	1.6759210291446203	-0.06854730364310917	0.2533556626190657	0.7384400000143148	0.5325281783760027	0.053871587992345524	2.6490777021295413	0.8272889649835553	0.6213534848508673
1.850186215319905	0.8702539173773267	0.7213097806696048	1.4509596074775943	1.508512464465987	1.0802585834359033	1.4280582843201028	0.9439619951355949	-0.3083888716390001	1.774487122861439	0.4218726323578511	1.157414405222723	0.8020557657810368	1.6181195619234212	0.6922283378461861	1.7887381002463787	2.258519239918241	1.285960268682006	0.9429609822034293	1.6381704193443423	1.908959302656261	-0.9784060398022172	1.5663014282388394	2.772219908792356	1.0687333592233326	2.2149785153882817	0.5572039500968773	-0.21503129076087962	0.3849531433142516	1.552316554834762	1.2297821053375662	1.18032109259952	1.9818240709928776	1.849363651962858	1.6233143393227798	2.2890091491423004	0.45029253107566075	2.633044172962901	0.29029060092898284	0.9936914633915235	1.260493839400762	1.7530314780229497	-0.06593622820966878	0.2283848433267806	0.6741591170817276	0.6710015375838061	0.03804187162035379	2.60845226877752	0.7802464681450783	0.6799119217151951
1.8578146227178938	0.8247508048903853	0.6733191276107414	1.4065518911853236	1.521909163149102	0.9956752671772711	1.4279614573224768	0.9392783442895603	-0.30842239391801446	1.7410941050315745	0.38846129320106104	1.1414317094486832	0.73562070544704	1.628511030704908	0.6998558423783738	1.737277148011175	2.262160406087103	1.2102934304154978	0.8915740235488137	1.5750585923373313	1.8601064032957193	-0.9973212198748163	1.6315518289076631	2.705780119877931	1.1042870207700077	2.1854316625969026	0.5559905964626164	-0.21505115756358836	0.3583606605917775	1.5553823660276085	1.1442814535997048	1.1121890824514282	2.0254059140012286	1.8331766518685793	1.5979086109402174	2.2284194128831785	0.4625329765879055	2.5622768099799296	0.3223090953408743	0.9628657495829696	1.2865068262210333	1.8253404607944297	-0.060370668390476424	0.21639348413747625	0.609617390090446	0.7551387176570195	0.014634940320632344	2.562376281955946	0.7256478574969074	0.736237530430936
1.847702495944964	0.7711216291522128	0.6371025521907396	1.3811849554030406	1.5241330403907911	0.9228499791599136	1.4247327482335035	0.9347654745909437	-0.3084581628123586	1.7012769895376145	0.3542877067143241	1.1283349362157609	0.6670656161442344	1.634641565720981	0.6796931263919529	1.6948449922781765	2.2853155919267745	1.144067449790821	0.8435809028286847	1.5089712205708088	1.8218822452133783	-1.0304208843880631	1.6842275956833705	2.63918993039718	1.130782419339793	2.1446613858473094	0.5575150778262788	-0.21503138983385855	0.3231950278432003	1.5638107879848848	1.0716095710932128	1.0449650781121014	2.0389675614561034	1.806057249323727	1.5477901058719523	2.1812847151059	0.48509342014000767	2.493853356431879	0.3491193559377679	0.9311705045178231	1.3087988127281114	1.9070027466562252	-0.048743405506542256	0.2251043953324879	0.5583812549126617	0.7042754777551121	-0.0065570512048624035	2.5012043077833797	0.6735521310277097	0.7884395530590457
1.8284692776434142	0.716841638548591	0.6021091561247552	1.3711482434052142	1.5230361607901501	0.8362607744545428	1.4202495725558204	0.9305105463662778	-0.3084868065376574	1.667970172566535	0.32269712435489073	1.117324381840357	0.60306125286593	1.6437329449270919	0.6540144269722028	1.669679993264569	2.324641648213972	1.0894259765987158	0.7878801060430003	1.4262804532276658	1.7833550981113568	-1.0700680276906684	1.7305637788674146	2.566429252816902	1.1487808981227265	2.1105748864895335	0.5547848095971678	-0.21497477377891236	0.29648760147616005	1.5706745749398914	1.016983664142947	0.9905287425126528	2.034137486426819	1.7706875534196924	1.4990933238926973	2.130063030075077	0.5127762240423428	2.4275497999308446	0.3778774034591823	0.8982656694753528	1.3526694560781352	1.9814596037572159	-0.04254550625674773	0.23719845979874563	0.532242135411402	0.6361330172862031	-0.01293675804327436	2.4484248959863626	0.6138249110802936	0.8311057828595075
1.801274334128297	0.670000172841223	0.5923385619105771	1.3733664846232467	1.5242535125524204	0.763339341430909	1.413595072878281	0.9336270810875575	-0.30850869718699087	1.6496665723932673	0.2977980491883906	1.0996853892094327	0.5636715338402358	1.6506256545667846	0.6260195614877825	1.6473862123971845	2.3684062893091538	1.0376568341523376	0.7306709368419882	1.3413647858205517	1.7543376906855788	-1.1085143903448702	1.7517326712841552	2.5007787281356726	1.14695405624103	2.08981708616732	0.5494422257116086	-0.21492275362866464	0.27711159763343546	1.578641044042158	0.9588043312564742	0.9480218235872634	2.020595456809261	1.7330391879492357	1.458453910439525	2.0832768550503586	0.5348482402062991	2.3713987314688376	0.4102255085233183	0.8451079560946168	1.4005744384243088	2.0343642599824037	-0.03561020194788176	0.2253345785341443	0.5279922858697474	0.5696895486721316	-0.012365515671511219	2.397197951909527	0.5489621022346947	0.8742452878813903
1.7812184116531804	0.6190423394386919	0.6065504063207595	1.3814358327389	1.505933971587244	0.6832181655162068	1.3991909858863367	0.9346438040843635	-0.30852709677636037	1.6518173264936418	0.26644497867814354	1.0868950065138239	0.5274461377139603	1.6934846834019672	0.5727512313384936	1.6297886808418922	2.406636097976377	0.9998366128629443	0.6689620573771676	1.271609798314716	1.7133887601545905	-1.1439776038788871	1.7494185205146606	2.4583820279524886	1.1331268526628924	2.0904605609043285	0.5430307244552945	-0.21487070880363732	0.2640087805185913	1.5885488068999665	0.9126293132970511	0.9337348449397617	2.013317239164863	1.691056318540128	1.416431219120037	2.0383732179477203	0.5585781084726718	2.304477599531421	0.46019910951800236	0.7819655869853132	1.4549271959350718	2.061291656000534	-0.03425115858703374	0.20424277995208392	0.5288422557780784	0.47384378990147	-0.014779539915056455	2.33022547762546	0.48913018830321686	0.9004417742710537
1.7623452657744783	0.5796184086506622	0.6211559176494764	1.387914942257897	1.4797380772807076	0.6142103402743777	1.3652706891782405	0.9353862153936066	-0.30854705419542483	1.6633989666293896	0.22872227221244432	1.0732846024597282	0.5005288066294097	1.7184699851940604	0.5195407110343855	1.606689249058888	2.441452922386749	0.954351243833005	0.605041433253702	1.2163675753006833	1.6767192834355271	-1.1808119745128343	1.734765836904078	2.4223516075970664	1.0909774086332726	2.112115575772928	0.5388142538106305	-0.2148288268413955	0.2444187699744323	1.585810525057791	0.875052043156072	0.9241763854776304	1.9795410451751771	1.656409938488211	1.3959462917047003	2.0011920209486083	0.5635394103293224	2.255318183763497	0.5043804297524834	0.7195044430006012	1.520221978610587	2.0650949855668523	-0.039925675354268324	0.16073545587351312	0.5283574675519195	0.3563529801009112	-0.022445792620521467	2.270260302083532	0.427732052370173	0.902455536908735
1.7501284432296056	0.5508365396801761	0.648553260575091	1.384653536891727	1.446166177723449	0.5660922947647019	1.3298148705254946	0.9356087618110971	-0.30856721915974056	1.6852581388590704	0.18907838110618064	1.0636767803586047	0.48234536607419837	1.7107426596621729	0.47107078664798285	1.5824095966449991	2.481134650123983	0.9107783623589087	0.5373599071638284	1.1676901141197948	1.6411028177356808	-1.2275571840594852	1.721514440071752	2.396985400370176	1.0368342069447418	2.133802381708133	0.5362471162150326	-0.21479680254242012	0.2342658929530595	1.5558722953479878	0.854146967892869	0.9183657223831837	1.9494619961097512	1.6077447088403491	1.3904625026470896	1.9594765944445132	0.5813757631756478	2.2145993081527164	0.543273522943498	0.6531165623221049	1.5679808852104797	2.032476020205373	-0.037215371271718055	0.1462296247418267	0.5466343654011185	0.2146087985707104	-0.03285921091768783	2.193425408148241	0.35747959722506784	0.8887223551742739
1.7346687393284927	0.5252190711911148	0.672235762499616	1.3801709253971324	1.4089169625874252	0.539585622560602	1.2978182606286364	0.9331647331625523	-0.3085926885176301	1.7049913077300078	0.15347219143608495	1.0551019088487963	0.4719473426360804	1.6801832334488034	0.4123903987576802	1.5450917303125031	2.5223681772699353	0.8654553668019245	0.4764272778648742	1.134521170598262	1.624571821971061	-1.2684240462694494	1.724988369673154	2.3785071325929894	0.9756676113432083	2.123685757846512	0.5312216689635199	-0.2147620085261321	0.22490747574035827	1.5108022096371683	0.8461041233660586	0.9093229796027431	1.9127243260951718	1.55369549337151	1.3834261829744716	1.9354723044695366	0.5896825300457279	2.18636141631947	0.5639618921279439	0.6143609449900526	1.6023393904600538	2.001891069923316	-0.03328222001337247	0.13503451821399753	0.5736921649529994	-0.009529215918374278	-0.02194958208392861	2.1176468519608704	0.29959638731692867	0.8705879481752582
1.7201922672445693	0.4999197892239162	0.6794006566339718	1.3661096553630865	1.3703542122697663	0.5291928534084543	1.2825950000992565	0.9295376247518409	-0.30862059797925107	1.732462070519198	0.11632192367666998	1.0392955704927858	0.46992088839223695	1.6354823468275221	0.3635396649832833	1.5088149794168286	2.553599053910081	0.8216001314561374	0.4245529063154123	1.1175924656157716	1.593818791261587	-1.3148959882788278	1.6900778553389615	2.3358109862372105	0.9129886911473376	2.119653002175416	0.5218500032374142	-0.21472841488179553	0.2145428404693715	1.46517054756051	0.838435861798257	0.8906519307594971	1.8696770691536937	1.5082416064012478	1.3808700445094662	1.9162546225444992	0.577894623887733	2.1679482145814797	0.5801272706954792	0.5746073051583951	1.6290671966687824	1.9894007481840457	-0.02423198351661543	0.14686274421633233	0.6000323252409603	-0.06065808767374699	-0.01219644393626076	2.038040838078969	0.24430958821352428	0.8511040039111997
1.6906540660426814	0.4841485127737409	0.6708782364987973	1.3286884682336315	1.3251548060159	0.5233867070820477	1.2727837689238988	0.9248738836250647	-0.30864375870629757	1.7490629903630022	0.08714914164246348	1.031358673974466	0.49671320364423427	1.5894798293272783	0.3051750150402329	1.4712812102310462	2.5708280063197018	0.7779872565157961	0.38200557164264204	1.1061066105265125	1.58262948481817	-1.3661847712407285	1.645634986316408	2.2969195677214564	0.8445469227019757	2.104987312172107	0.506962385599137	-0.21470846030202967	0.19230949503485548	1.4316813538071782	0.8477390896809389	0.8535834786592081	1.8175459361248172	1.4666163515376591	1.3731144240971176	1.897956319604664	0.5744126092819186	2.1406053447200946	0.5910882705433644	0.5404773725747893	1.6413620570452665	1.9921617400104108	-0.021994474762177002	0.15019259291868564	0.6189123454502623	-0.06127732549452338	0.005046872210339129	1.95145214446157	0.21190889402604957	0.8273758118075134
1.6497027952893373	0.4666495816424778	0.6531028472822077	1.280913330668747	1.286378314766318	0.521864579824785	1.2633898364020262	0.9158853090371147	-0.30866265524664727	1.7674203593887796	0.06105346872414282	1.0367387942848567	0.5284844428621727	1.5224654906814368	0.24603676940384012	1.4356449228330406	2.5741995767775765	0.7353982143113307	0.3514851000048487	1.0960625699785065	1.5766654972059615	-1.4063760738506261	1.5968107305955361	2.2586040072299225	0.7843659797017734	2.1115327395518504	0.4914887884819513	-0.21470369198097305	0.17389360881436838	1.4073827701042474	0.857083214958649	0.8046449316552957	1.7619833163853411	1.4113370498557154	1.3717125800013057	1.8766414921512908	0.574426614368317	2.116998754869833	0.5731399103774305	0.5177554685410524	1.6324562367449602	2.0103779535143578	-0.0140698024518919	0.13956744043318234	0.6394108712335118	-0.07999674411061042	0.016934916174718755	1.864118156008861	0.18547017325095289	0.8149874814448138
1.6156051630984423	0.46239494920193813	0.6261604864598593	1.2117998617664418	1.2547465999411052	0.496577431121351	1.2608997544984812	0.9071675066310817	-0.30868331550819617	1.7933574296706787	0.04614395112151861	1.0481963375078007	0.5671644911737318	1.4525881806233125	0.21392363617194077	1.413455470861204	2.569414252907572	0.6879387677875304	0.3209826806964941	1.084775865522758	1.5803240718791973	-1.4317580245050687	1.5365193531683505	2.222008568530737	0.7358543710168279	2.1525290861084074	0.4745908584118547	-0.21472811854410084	0.1704204988693363	1.390061926276244	0.8515899512173511	0.7386751043593083	1.695657043238247	1.3580399031672763	1.3777437915225517	1.8457980869801385	0.5524263742721529	2.074327477713086	0.5612045351803665	0.4816777859426792	1.6227772495201467	2.042150890187758	-0.0014580357160049386	0.11073178927794361	0.6417126610002343	0.1168760410833797	0.01199381972263841	1.7863256283059799	0.19197515946066512	0.7939372773514474
1.5860569289188278	0.4487239260745307	0.596390050613826	1.1396184058310967	1.2152696213646303	0.4650722306435676	1.253995047004068	0.9026670252022264	-0.30870576512402315	1.8222022853573303	0.0431145452311565	1.0617270962763348	0.5946290472498782	1.3846513717808353	0.1696649656787731	1.3880984776995393	2.5470410570368154	0.6348322438299142	0.30133305440480307	1.0827248843378252	1.5792880906877844	-1.439036492938445	1.4605254534832064	2.1876081651238724	0.7142079870033399	2.216657554683751	0.4604305407876577	-0.21477693294911124	0.16350061681509032	1.3828351276242432	0.8350701920846803	0.6604225131340702	1.6182769361732294	1.3080304741221882	1.3833772356421634	1.8213869009836998	0.5244319571974523	2.015827361917352	0.55715764883892	0.46151462993789616	1.5890104958773192	2.069275735116774	0.016643410107402175	0.08987235234827565	0.6244689601054734	0.2996993997464877	0.002727888291342921	1.6962770524404296	0.19796505126879296	0.7782278201255559
1.5789758761945798	0.4283090207057251	0.557759375302725	1.0723055887748782	1.1905475679386714	0.4315215704585677	1.250485282559154	0.8874723699022672	-0.30872492212952884	1.8610276642383397	0.04256420065037798	1.093748564607106	0.6197774417336892	1.3163269250863048	0.13220578921096054	1.3574873654370891	2.5103248821204294	0.5823112242181272	0.297829565284096	1.0931131581075555	1.5727046430892035	-1.4355042700667093	1.3716334073947245	2.1494186159176385	0.7310623162842256	2.2795938582614346	0.4471639920914122	-0.2148150321174193	0.15395156286235526	1.374373270379086	0.8253328941229482	0.5854846693523361	1.5298585259781636	1.2543909878813804	1.3789614736247735	1.802322019674317	0.5007134680637784	1.949073725480984	0.56226661394871	0.4396517341710223	1.5594603241730276	2.105262350600411	0.02290454330025689	0.07520202890770031	0.5945418759079548	0.5321077041921141	-0.006814160293379189	1.6198923671914014	0.20938227921068925	0.7566797398710408
1.5699294746112564	0.4058614962048123	0.4992400067774424	1.0054791500375349	1.1820824554848328	0.4011162688525882	1.2410879225329405	0.87349043772426	-0.308743559031596	1.893720833511733	0.04487153034807626	1.139377998870986	0.632412275397372	1.2502859196554603	0.09663674948383019	1.3263488126471468	2.47132688808395	0.5279049126075434	0.31260305681294026	1.1159064437365935	1.5815346088056015	-1.423935165975582	1.2792737397482155	2.1023696603787827	0.7488370832958351	2.2958049473357836	0.4368156568084548	-0.21483257991810886	0.1437165978779854	1.3656057190733024	0.8152219426884579	0.49868046219769957	1.4356618452835193	1.2220385523890354	1.3735320704919505	1.7920740772603676	0.4921992508514209	1.8933059442698432	0.5877940915685935	0.41133802416336096	1.5172766280957757	2.176200842887804	0.02615768646323181	0.05528616959989761	0.560623241407391	0.6977751901488887	-0.018695201286476254	1.5674880761103913	0.2291080217277373	0.7320225694243173
1.5521120209444343	0.37495698442344677	0.4398843303758211	0.9402890789553767	1.1895527010555393	0.3722201402293416	1.2428085297119902	0.8548969721277546	-0.3087545903511079	1.9191116805300446	0.05181260073138068	1.1829626623341194	0.6407359343324646	1.193512772691403	0.05191328972153679	1.291662352902358	2.4275784876942494	0.4795360146613282	0.3418525107372862	1.1588112399479393	1.5926678587324972	-1.4075491598407743	1.1862985872981375	2.0685335978356543	0.7960237569513531	2.2887249590583245	0.42371557702608076	-0.21484552362922976	0.15051032477311854	1.3566334619233493	0.8033812173415218	0.4230838597233052	1.3629180871042859	1.1949838439328198	1.3591077980123134	1.7774781847436656	0.48386622444434346	1.8331730042338248	0.6242064309032413	0.375617347837599	1.4661612070674606	2.2341259448009323	0.0299312936190869	0.060229421329606334	0.5274031600201112	0.8164876434735531	-0.002510334228011825	1.515269567348016	0.2554085464438723	0.7209544894936518
1.5195978155938294	0.3330319633347599	0.38591900074304364	0.8801027968010173	1.2087106894036679	0.34793289959118395	1.2353879828142962	0.8296532178606707	-0.30875412234070065	1.9299618935768952	0.05651965374252845	1.2235151159969404	0.6543851180147687	1.1414745103456678	0.004731025410338041	1.2710008845465661	2.377030915954889	0.4331507926408727	0.3859617062089061	1.2193115803671053	1.6081635828818623	-1.3816853832238354	1.0890402733965776	2.034244978633492	0.851590128727568	2.2708201126021157	0.40763508053974074	-0.21481872785998557	0.15768138984522453	1.3583229674905621	0.7784616909617936	0.35556841326664446	1.2850728738128911	1.1788669291012308	1.3375372150156182	1.7762471955141794	0.46968432383011366	1.8010919640943062	0.6698507598222463	0.33734357266684317	1.418389472285883	2.2926589715198658	0.020597963623398823	0.047773965381082924	0.4979036055968427	0.872975177619377	0.028931005981743585	1.4987771124360536	0.2903986718371444	0.716498204983041
1.4539985284599855	0.29040140094935685	0.3523635824489278	0.8228631094204113	1.2285351608395199	0.33492701037370903	1.2129086955955775	0.8033511514054406	-0.3087430041994701	1.9315903216814647	0.05903486907566681	1.2475371093707364	0.6600228080444639	1.0944686042104865	-0.04603184679622666	1.2452128101845477	2.3261512217884404	0.38030902542979944	0.42445328420110207	1.2851727674774687	1.6183027166106965	-1.358797513030914	0.9898841395882595	2.0033390172136025	0.9092846515977794	2.2654962863928136	0.3927513798170841	-0.21478566165241642	0.16639060502547404	1.3519204510377512	0.758281614974092	0.2943410744761626	1.2303129505836121	1.1703848152577674	1.2946502563361904	1.7633578626824273	0.4588295065534155	1.7878197439007757	0.7198301434599522	0.2912146625838245	1.3810150201410003	2.3367005906804206	0.014031361844068488	0.03765702810178275	0.4774025349935084	0.916733422945675	0.033945133420056325	1.48363528358288	0.3285072820356733	0.7071615626198529
1.3709256958402753	0.24231461964573806	0.3473716672180689	0.7668276332519295	1.2564390395020586	0.3250129421475489	1.1861818736226013	0.7738945005432365	-0.30871218414309004	1.9343299727378942	0.057891498080746416	1.2647177352561836	0.656923613153621	1.0555021375834979	-0.10365896825940908	1.2207672458464887	2.27575387657478	0.34288233984825867	0.4625564028079678	1.362318856775404	1.6388392697900596	-1.3297740202715955	0.9347806772623114	1.99298576741815	0.9776488226021656	2.2486258270481545	0.3782540516631069	-0.21472452774946102	0.15940943882407166	1.357072214782686	0.736214681897586	0.25000522709613227	1.193628412211765	1.1725565598721372	1.2560366248125112	1.7335119536651546	0.4584189824583609	1.7922229231768114	0.7790203136576018	0.24266203104532794	1.3470222422131348	2.3536806904125642	0.019703932951516567	0.024545540389376185	0.4606576188353729	0.9079294365152275	0.02385485222635669	1.4706065861330775	0.37877016582389433	0.6897675267592983
1.3063065191527725	0.18562445045771622	0.36870622716419277	0.7250112370545663	1.2871662415653613	0.3227560646317938	1.1447681955495705	0.73621823269467	-0.3086674618623675	1.9331334024010984	0.05393363677992855	1.2680303289699528	0.635816898190501	1.0325051174182396	-0.1439222183407037	1.1876783223147767	2.226149077788597	0.29963180571209835	0.49384108972533536	1.4362938552166704	1.6455795337196697	-1.3047997105502185	0.8785165349554023	1.9881851439362381	1.052050734918223	2.2404873139974644	0.3676295515737016	-0.2146735036965685	0.17098445649776692	1.3585754380317046	0.7082743252032693	0.23471236171864654	1.1883299613165508	1.1710389443762041	1.2161499875734645	1.7022565018899907	0.4423113824643443	1.814257315992689	0.8420636516554666	0.20047824519604193	1.3293115718167505	2.3446783372466	0.048222441271674535	0.02344436245984417	0.4510814608561837	0.8373643346421643	0.02210210855677891	1.4687692787855942	0.44850752656741494	0.6388939548764655
1.2349056737963784	0.12996683564266873	0.42001750754600264	0.7051514634352578	1.3217436950523482	0.3157789733342081	1.0865091905179063	0.6930327243081457	-0.30861820169981585	1.927683118399117	0.03645818778334605	1.2684407460026939	0.6090500352636942	0.9942237602355359	-0.1845241266054215	1.1361920123619051	2.177168734128162	0.24855455023176137	0.5121200761892687	1.4976430639469993	1.6410403750337328	-1.2930361600913454	0.820892558726699	1.9833797780941267	1.134188451695817	2.216970166838693	0.36208778362675875	-0.2146384191774769	0.19779719321533878	1.3548450151981206	0.6660812263415987	0.2264222399805395	1.1792182932929545	1.1815256764383926	1.1617712079713995	1.6678780802285853	0.4292275681555429	1.839480288807059	0.9281141986895323	0.1517111662036901	1.3085740298800101	2.3114780437895694	0.07262587914345227	0.027840206148427915	0.44546122569885205	0.7577773493182615	0.025503551751165043	1.4751086729957072	0.5241161259371264	0.5730512969062025
1.1587514711392783	0.062157997609979435	0.488030106946631	0.6968733206336315	1.3607086669418986	0.32710181891549445	1.0210344319729068	0.6426890081908454	-0.3085584848948426	1.9178306162821628	0.015116768962480797	1.2515973935203908	0.5802499807128465	0.9590427352174663	-0.21086315968904862	1.065406305745117	2.11776104551359	0.20161501876914797	0.5345678135439671	1.544895832134312	1.6228127826741345	-1.2928654442444976	0.7735840357138838	1.97139922127023	1.2134600161854527	2.15878603899489	0.36218081037274574	-0.2146202460954391	0.21095944980401363	1.3490845927431883	0.6359668013070291	0.2374201134982093	1.178969800686946	1.2035944474245475	1.1024693581962821	1.6449193585112887	0.4299225705680659	1.8726762529873007	1.0097207845613192	0.11077771091722773	1.2862996717774406	2.2385473312531525	0.09327322079745311	0.042807512187120283	0.452006502957017	0.5676663413050569	0.04374729236670211	1.4897056923500611	0.5746847161588081	0.519717631050635
1.069180245402906	0.008601174501637453	0.5684757855320883	0.6965593193229431	1.4031615022205552	0.3476616694682143	0.9557241936362629	0.5923603349725405	-0.30849819423965263	1.8923988025190819	-0.02234934436382261	1.2189989032227952	0.5626332286920235	0.9246416098142636	-0.2167567460915528	0.9886897912189208	2.0582737774421607	0.1564663947249927	0.5583995628223037	1.5786243799246684	1.6026771400243252	-1.3122598980267737	0.7143253751020566	1.9497205378384357	1.2670294921135774	2.0704062851115985	0.36418733942015896	-0.21461758274138115	0.22408491540802422	1.3289333494431335	0.6027571870578194	0.2600925114376147	1.201395440969297	1.2726670679212158	1.038654811932036	1.634636220449913	0.41293221247199696	1.9257743819792719	1.0892841698987248	0.05572110742456289	1.2688065011324592	2.176632722801928	0.10471175468209985	0.04457003305909979	0.4654647839756034	0.44152645315493294	0.05715498109939724	1.5301298733011723	0.6317694599485021	0.4748525458278766
0.9574912756776252	-0.05521328886411756	0.6369618787541759	0.6920321973332769	1.4341568519984518	0.3697002302174678	0.8911148799372997	0.5462166847423936	-0.30843957634957564	1.829476442975383	-0.06617605513968956	1.180824430228887	0.5403377404229472	0.8927689929450311	-0.21420066445406	0.9173578069129444	2.0043992971849978	0.09608185978008324	0.5806460501339996	1.5838473531003587	1.5845964299295374	-1.3458085689749024	0.6564553851817365	1.9138913290514765	1.2984927779151973	1.983789757977932	0.3704746566471411	-0.2146263528363622	0.2272566262279947	1.3065330712684684	0.5582385135970414	0.2779221479434234	1.2446601289410324	1.345475772036647	0.975246130946088	1.6336181219658332	0.4020520985079915	1.9733790695687496	1.1539823075746707	-0.0049983100690376035	1.2394067088224974	2.1208404237491663	0.11451982566568615	0.0422137397741373	0.4769164743573069	0.2595619006842069	0.06355669727612578	1.571995861817151	0.6945830585460628	0.43317738245643084
0.8418581974872987	-0.10320803719202834	0.7046121327510184	0.6868147580291333	1.4636249256627902	0.38349369884425244	0.8349423681730584	0.5052407127553683	-0.30838991184587705	1.7740859901522423	-0.09883368333320533	1.1252880976895292	0.5285390905015522	0.8361037372320425	-0.20093915198406703	0.8418005023372798	1.9491703420907114	0.018906467966807942	0.5995267809125584	1.5595131281803556	1.5603913680107193	-1.3870926797207006	0.5954142517420044	1.8637700015833985	1.318746535514577	1.9384421563607817	0.3776364920520081	-0.21463739680308364	0.21284265630592897	1.2794784645502009	0.5076363526258072	0.342144853419806	1.2986565913347465	1.4005160650022384	0.9203779267807317	1.6398460346993904	0.37608649326168636	2.016474737166804	1.1733647632100195	-0.05560415413305345	1.2134722387503827	2.049473851077685	0.1308808788100974	0.02821410926368135	0.49687422587253155	0.1481819385225261	0.06857982853465894	1.6192495375735472	0.7694881143428783	0.4208534831263505
0.77051606734611	-0.14496912117895705	0.758593162195428	0.686895686201991	1.4629769020191874	0.3854550569722943	0.7953315573832549	0.4716667319504853	-0.30834532847990437	1.7280880170412534	-0.12903484648185926	1.0718144155048193	0.5162710697597324	0.7717674135680809	-0.18485806569479432	0.7714581935265702	1.9048356522331438	-0.06319851849584524	0.6296628047937857	1.5046637996288146	1.5321133389420998	-1.4326359343111341	0.5238197617362493	1.8003809052372841	1.3252333513782788	1.9176772913571007	0.3854801155820692	-0.2146388832315716	0.18406718716973067	1.2590187977782639	0.4507908325090068	0.4282777677657708	1.3520735101177377	1.4445475805515045	0.878354822878366	1.6534547322273134	0.35675886130929624	2.0577885814592243	1.162063551197683	-0.09971786737555453	1.1984728666249107	1.9878074785888316	0.14571264336234477	-0.013739960161836286	0.5208756965025401	0.09909659102599064	0.055522288366091896	1.6672919333575238	0.8543991231764357	0.4115719000092187
0.7417461692830054	-0.1869625301240569	0.797104722020266	0.6715468489377773	1.446974507065994	0.3624149688734484	0.7638413612527407	0.4410500081128134	-0.3083096794822193	1.7025469586254551	-0.1587951313988311	1.0220101054049153	0.4983361636740282	0.7205776388468204	-0.16870798481704802	0.696793480612815	1.865805176785702	-0.14797346876502485	0.6645566203893166	1.4513581137705027	1.5005953851337608	-1.4754776903831028	0.4513872031107007	1.732449982780143	1.329075250211273	1.912738490287784	0.3930882790708523	-0.21464031631820638	0.13409590911109945	1.2270887802046906	0.39143569951547136	0.5125009038248074	1.4122430519870235	1.483260702897438	0.84182170615366	1.6680841035305913	0.33187689962307104	2.064701110511708	1.1301327602049558	-0.14119827443766053	1.182373746897977	1.919405679204661	0.15095911497655629	-0.06252663428985425	0.5555972217398655	0.10575053745437948	0.054739956431383116	1.705008023578101	0.9383692820732236	0.4081734559068838
0.7776288911664915	-0.21672434397409363	0.815129043076016	0.6551168112841831	1.4298606592668013	0.3232474162165019	0.7338678357930022	0.4080281901887024	-0.30828946407861946	1.7135337274882023	-0.17845940523812678	0.9912125738094085	0.47431590607439605	0.6896922269248652	-0.15176000547743856	0.630115724258224	1.8235501092649884	-0.2295889352008372	0.7116945955778837	1.4291352460193478	1.458951779543599	-1.5106176672066245	0.3897747411710234	1.667958626427668	1.3204371691222203	1.9117341280724713	0.40194126505007477	-0.21463484687556966	0.0763461560469246	1.1967377270424788	0.325276727167232	0.5994834590118504	1.450259151066724	1.520538874416252	0.8073066166757229	1.6950748729542309	0.31215730031510425	2.0658324758286075	1.1083630367754271	-0.17372993103382994	1.1701922710950936	1.8467994465333422	0.15348652703917848	-0.09583177233554656	0.5887638619053639	0.1148214707474676	0.05585342886531004	1.7479921253123678	1.0053203869209104	0.405351376678161
0.8275483062768931	-0.23465193707837137	0.8221884907143359	0.6484782732646562	1.3955571827925515	0.271555711426161	0.6910874403641027	0.38760435773502294	-0.3082958070253232	1.7185231356115316	-0.1887256415100401	0.9721237118984634	0.44355302809268116	0.6551115396538125	-0.14215241972428858	0.5659411368905627	1.769413341614306	-0.3242774658828659	0.7801289706658328	1.4229147174079277	1.4118912695594334	-1.5533055210759856	0.31912645767148673	1.615614486986099	1.297456769527701	1.9200940011424799	0.41105550485014425	-0.21464084466292027	0.03161579987052825	1.1523847941390666	0.2544926312357951	0.6772605192708545	1.4837214596593467	1.5575573710515107	0.7598558349871136	1.7374384144292196	0.30374286934333583	2.0464697903914213	1.1091832083106905	-0.20503112890251757	1.1624813752281031	1.77086267248322	0.1432241444954518	-0.1250808471724872	0.613027449004109	0.05677170570106521	0.058739653458193576	1.7881815138853265	1.0573253786039214	0.42418163882946447
0.8422683567645081	-0.23930381828715674	0.8098168829312702	0.6282057659637728	1.3423327760946697	0.21155181541949722	0.6589551012953517	0.38838393385354875	-0.30832485261114845	1.7130779724526466	-0.19320221262102608	0.9764196810768206	0.41269208379920286	0.625308122849716	-0.13134720891039325	0.5045877767400084	1.7158449986554616	-0.4089188379747867	0.8656756168521362	1.4119938733920223	1.357225522308444	-1.582072946852939	0.2553151920411684	1.56654189860213	1.265722718187357	1.9145888481088427	0.41964098329664806	-0.21465482089607102	0.005723965069924732	1.1017473918196479	0.17660642381182307	0.7497156512795817	1.510707429707881	1.6014064852119816	0.7008579837777901	1.7713309644700608	0.29361281528775734	2.0092703754621866	1.126649681558138	-0.23533103660636834	1.155817424511511	1.6910025037176333	0.12250967757881784	-0.13996573837139045	0.6317293318074734	-0.04409738812027725	0.03190426750342469	1.835488758776544	1.0837096585073058	0.4645412376621573
0.8680167009600176	-0.2359176147462457	0.7806949039816005	0.5734810834110691	1.3030151316674465	0.1504352686770393	0.6411372199800344	0.4068729840334978	-0.30836521396097333	1.711059506798922	-0.18957726962044194	0.9778565470449131	0.3742987484449367	0.6156988656384762	-0.1314133856225635	0.4577484496763316	1.6686681853387022	-0.4947912089577334	0.9652502602219428	1.4015659497224076	1.2987862490465414	-1.5980207528999095	0.1933891302308587	1.5218451537222069	1.224088389085066	1.9044881197805232	0.42201227511122086	-0.214666508436591	-0.03288402282006987	1.0545251653337921	0.11247289495235906	0.8278265400176986	1.5638407072596718	1.64258247557115	0.6616579969698345	1.8096873527210326	0.27574757695073526	1.9674211621142672	1.128328575582144	-0.2643641092687672	1.144307979903982	1.626926722581772	0.10206857586218263	-0.13440895394547442	0.6418182710337544	-0.0919400519458982	0.019274909007562662	1.8843631858034873	1.1042059487470497	0.5048141474691443
0.8943638578572521	-0.21649112200836199	0.7457038511710835	0.5042939698714632	1.2403841808655744	0.08534489701726625	0.6260885051092062	0.42322151817404424	-0.30840771939381256	1.6880959394081756	-0.19252030756564542	0.9895757819204167	0.3316548747838575	0.6374451179431331	-0.14450954118792322	0.4227874020745107	1.6376752350338546	-0.5760347361574658	1.0547724305135373	1.3793421808371642	1.2400432771887997	-1.597393957619674	0.12832346511801085	1.486047109016559	1.1740859189277555	1.9029586162427852	0.41943957371502555	-0.21465657737186347	-0.06383446428921061	0.9991679286006363	0.04039988043715606	0.8907830127361047	1.6155067340621714	1.671303056809758	0.6262734828459868	1.841398631051885	0.27080019264869304	1.92674544485345	1.1200179537859323	-0.2876438092959849	1.1270475373035	1.5885904777236983	0.07975380377117858	-0.12717890729277737	0.6445463181646847	-0.11496980763767159	0.0031230559565730174	1.9290945531479853	1.1189999066548886	0.5434774529339708
0.9251297945435223	-0.2048937112585767	0.7060208198295437	0.4431602615974574	1.211028806965341	0.02036160053290433	0.603711785957884	0.44067570539075174	-0.30844127474776745	1.6701994462610503	-0.18676277931454446	1.008344437275124	0.2909378918592589	0.679068791953581	-0.15385878888892518	0.3983613994043668	1.6192761397943216	-0.6464280359648878	1.1203839561611	1.3676941216120142	1.1870060072215722	-1.5943544349365446	0.0773869160156381	1.4609139549194705	1.1400610920692418	1.9176519762485082	0.4177915759781029	-0.2146377317418541	-0.08563542854434958	0.9535048782945387	-0.04037795871256504	0.9668397416524751	1.663672611723463	1.6555024241892808	0.6067807009781553	1.8630190597365672	0.2822344703751271	1.866928999383831	1.1044414410327872	-0.3213881684590719	1.1017670073800656	1.5874214889825355	0.06519637724882325	-0.11235946600757793	0.6328706836155167	-0.11933169307304028	-0.00848086745862852	1.9401069995446254	1.1250903046877159	0.5688433647395059
0.9617399853464452	-0.18605296445770356	0.662082436559085	0.3665195824094737	1.213398416660614	-0.03709506003904913	0.5780513462729195	0.46058055782909024	-0.30848358834595213	1.6459752979948064	-0.17565294915968593	1.0258282028699028	0.25063188912670686	0.7123570961671912	-0.18129473785058997	0.37800060112949435	1.6091939098316579	-0.6875965102483252	1.1717903043547422	1.3721583398853696	1.1284567496551017	-1.5917278477535	0.028895184295523124	1.4500918889442997	1.097934762170977	1.9327115222436362	0.4113802972738127	-0.21463483752906223	-0.09383602629594193	0.9072788869169747	-0.11450272117743658	1.039171637467136	1.6919656201832047	1.640620986744849	0.592889354300133	1.8641822329624762	0.29896783513578445	1.8090793415768327	1.0716557826466657	-0.33548587872220736	1.081732151854783	1.5583930795053427	0.050229389341416505	-0.10178810004909475	0.6150556706117132	-0.1361756456029281	-0.011593187981491896	1.9394425143190777	1.1104498979565007	0.5569693111644398
1.0007244580328196	-0.1780965073960132	0.6248434206701122	0.31586761015583964	1.251385038011772	-0.07910425426045178	0.5296555847949833	0.4745894787376481	-0.3085246963625576	1.6289143557461998	-0.1729328610264037	1.055155547510501	0.21639102576749045	0.7398655119307014	-0.2007657444219239	0.36317503036841126	1.6008421270380047	-0.704851291325135	1.2010992641057565	1.3776129045217487	1.0696371435722418	-1.5895173700955891	-0.014064393384901308	1.4560625204354216	1.0614202131637076	1.9520440230797587	0.4028794776171975	-0.21463269851407213	-0.0740952547001413	0.8655107064726106	-0.18891395130475608	1.0798242726650369	1.6914146859185681	1.632347331631437	0.5894747883982836	1.8632971911942753	0.3079782700655969	1.7528666183291635	1.0378388862549837	-0.3570217421219521	1.0720805250724417	1.514661248693746	0.024481500557189246	-0.0988956765431888	0.5931676730621503	-0.1594894432766248	-0.011785269479527743	1.9158937506054592	1.0895892726522216	0.5339393171596822
1.005152501604623	-0.17957477585572745	0.5819193545830043	0.29167089575308075	1.3476996165853166	-0.1277989673972475	0.4722430019602638	0.4851615396639656	-0.30856375455972895	1.5975816237886782	-0.1743097267567821	1.0923344544348885	0.18606083731401402	0.7745248056846753	-0.21228857628722259	0.3457224000569355	1.5786159095518517	-0.6975324870022716	1.2029593226427426	1.393949564408237	1.010028488801128	-1.5736128301642376	-0.040430933312657666	1.458274492728456	1.0261530017448899	1.9590863330560573	0.39298301196355123	-0.2146525552265585	-0.04206301480728391	0.8169230920061434	-0.23907163195093287	1.121226084415375	1.6684806166857662	1.6296571357789655	0.5848011058210314	1.8419986739189778	0.319538243442457	1.689282037875828	0.9953971777962376	-0.38771518748802225	1.0516726011950286	1.4613857583370171	0.0017785693387847481	-0.10684991347814905	0.5941105289035771	-0.16408934537277184	-0.022479807052465405	1.890130416062957	1.052936606792047	0.5006460453953395
0.9766719434713951	-0.17297459422552247	0.5442103597557735	0.2995889081854897	1.495249839640169	-0.15471967035995496	0.42150659776803884	0.5034302556174527	-0.30859684934513815	1.5478727463806936	-0.17769866432582804	1.1387310841025464	0.1561835505293685	0.794952472770916	-0.22617830164903946	0.32568255803711643	1.557295923431544	-0.6746378273155703	1.1844222547283145	1.4038683473179714	0.9393561225666517	-1.5618643624334636	-0.034940232129430045	1.472179770313305	0.9923642692280689	1.967447383572977	0.3833521621504203	-0.21468357922225034	0.014467050502072532	0.7734892883430529	-0.25308912114824883	1.1579204266408198	1.6368288709954726	1.6377034630531409	0.5803015425950511	1.815372737425974	0.31998518076214755	1.6463559209383436	0.9564973381883645	-0.42631041230293504	1.0376919687727404	1.4377920699727205	-0.0015193239992788061	-0.09947094176407884	0.5691216680806572	-0.18670355816506484	-0.06456566361171155	1.8579102911212657	0.9888443456691436	0.45115598350383995
0.9194985293962483	-0.18737066856408718	0.5187783051907225	0.3065098855282903	1.6356125380842677	-0.17431554071816505	0.38219886404956477	0.5300650356034043	-0.30862715922056183	1.473339728590369	-0.19064582187217258	1.1879413053887198	0.12791500041632237	0.8092711830912975	-0.2355959592386127	0.30929784989256814	1.5538106680353012	-0.6405106026992547	1.1448161125444736	1.3747986627640398	0.8759519449237109	-1.5457801635885355	-0.015748460736159393	1.4801374507280012	0.9643218748669146	1.97618698327187	0.3717100874421721	-0.21471274539930474	0.0847235370418741	0.7415913413517325	-0.24501467408891653	1.1681333391832411	1.6066901510082097	1.6446140496601402	0.5726456922240366	1.778958118796409	0.3133169214688958	1.6160772556996807	0.9030049989148946	-0.48692936847511314	1.0094149899625338	1.4256211620585	-0.0052608277686571675	-0.10918721761289127	0.5474690663889408	-0.19489869534722273	-0.10543100231885441	1.8246803309997546	0.9310588501461285	0.4185222512188543
0.8527911221680272	-0.20083475204728596	0.4966571924926858	0.3095147485865011	1.7677530114971678	-0.15591804195923997	0.3521158298261398	0.5497659240288936	-0.30864662382301367	1.3964289326557413	-0.20607610805575066	1.2254103487105101	0.11165620480419251	0.8270847992945061	-0.23868673007548907	0.2926834732765707	1.557918754486744	-0.5947284821497762	1.0711251665658759	1.3352082377294003	0.8141201880480103	-1.5294201551353754	0.0043994298029186255	1.4818589274804057	0.9436396803327856	1.9780838502459237	0.36188107730696756	-0.21474220452260684	0.14278664886317272	0.7246403327488624	-0.23143673893952937	1.1743726499092229	1.5723082562913788	1.6430604930038535	0.558498319116636	1.747067428506726	0.3005178480729328	1.59923111309727	0.8136313596909487	-0.5406914780785845	0.978380225206239	1.419051268021764	0.005049223439837975	-0.13064987333483974	0.5342283674876065	-0.18783315104688017	-0.1347044227044231	1.8074116935172981	0.8732649791043888	0.3679064034664986
0.826478300350123	-0.22895414505403572	0.48146118078616745	0.33534540279925945	1.903536796249663	-0.12684713183510943	0.33160504403791446	0.5522413657900465	-0.308664382585412	1.3227485352409225	-0.23195279806195682	1.2363306926094106	0.08434286548358984	0.8406105089195339	-0.2522488537404227	0.2843226715083599	1.5587007444556589	-0.5453229535584866	0.9879427069312555	1.32728186228886	0.7575847076193682	-1.5184798759085074	0.0341031049057494	1.48223492889622	0.9119345216566342	1.9923898302178393	0.3497177857587635	-0.21475283243622534	0.18129471694802102	0.7142337699840942	-0.19618699531878425	1.1819227804012828	1.5318840676810859	1.6665651133461368	0.5465914585728029	1.7309469635551795	0.286697541283153	1.5772892024598855	0.7086773526185095	-0.5910930432198733	0.9583852198066415	1.4199944380277703	0.015917679007049525	-0.16306743729307321	0.5256828616427708	-0.17554570531034558	-0.13247547698763124	1.7839164989385012	0.8235353366749898	0.3087563725753942
0.8338080594444557	-0.2502491045404539	0.4730473314876521	0.38916854550632707	1.9726557558850863	-0.08961087934108475	0.30427678074074765	0.5436067417666938	-0.3086613554014878	1.2425791761494571	-0.2592428091056258	1.2473997618884922	0.07469942862759017	0.8633447368232613	-0.2629497861559325	0.27614806783845325	1.55960616378623	-0.4884570437738258	0.8915753607584016	1.3341034473371647	0.7122200846540222	-1.5206287913277938	0.060481540001012565	1.4858208306870415	0.8795119994038023	2.008960040600125	0.3427109578385375	-0.2147485959314425	0.22045159763428557	0.716839675380373	-0.15456283499113227	1.174219561469389	1.4787932954434806	1.6823576592055343	0.5293643418210646	1.7165330582885834	0.27657256407139397	1.5322699055491726	0.6248849276844697	-0.6370608629453808	0.9376784903346831	1.4068169079559376	0.02174687572730833	-0.21351177748286904	0.5247081955502834	-0.15975902015761675	-0.14493976544611858	1.7599904717434824	0.7740206658928646	0.2638491143131032
0.8568322941186993	-0.27211097280511215	0.4668689479050996	0.45357927828386446	2.05259000667581	-0.08252043814136263	0.28968298138354387	0.5412573948941788	-0.30866357803748573	1.182807842057577	-0.2777637119500011	1.2637871857463048	0.059713249274985114	0.8572234496287084	-0.27137322757611726	0.26117542231489643	1.5613967015655206	-0.43907871073958293	0.7966254567488873	1.3676409547008053	0.6872373272654859	-1.5268364335814695	0.08423402675425609	1.4784742372580473	0.8459841263694109	2.0290249134150566	0.33329311256747396	-0.21473323467940952	0.249114644179463	0.7358002130201748	-0.08189216081676597	1.1843989859155966	1.4314382883912684	1.6699283074262303	0.5126748018051985	1.7132366854564869	0.2494250170648496	1.485798638436117	0.5481010660928918	-0.695672708363886	0.9270286257663635	1.3883447327785465	0.020956937854002194	-0.24958065621444575	0.5274769598025708	-0.17520906296139943	-0.14104711383748428	1.7492823436233795	0.7143548664160979	0.23528859476297398
0.8960228887585867	-0.2765987016303249	0.4489489017176518	0.5089096272822362	2.0708765149515074	-0.06467926475033464	0.2854104258475992	0.5309764583072425	-0.30866827219840837	1.1375037431861137	-0.2974182945024272	1.286777041235781	0.04398820389405601	0.8345709108150758	-0.2894728393878491	0.2485298907670323	1.552221515003976	-0.4039772452855354	0.7166108466283718	1.3941451105053946	0.6683079640851297	-1.5285960170877186	0.09596608628231132	1.4614525515421235	0.8061659075878305	2.0404202446223163	0.3219925884502933	-0.21469457031444397	0.2715049815621877	0.7529736686403761	0.017114762680557893	1.212570129253287	1.375145721621643	1.6498120399762883	0.4954104588256317	1.7100278725277431	0.22872296094603156	1.443749047034796	0.4777889458165826	-0.7402301483912002	0.916866462181709	1.3246034369368793	0.008363654886086721	-0.28973249141828433	0.5384909411296849	-0.21872534659939213	-0.1254114798124662	1.7467235626090496	0.6582039929642362	0.19980818230953817
0.9294616887454469	-0.2769539166242853	0.43342827102037396	0.5735761740141772	2.057404035392529	-0.06127654117030239	0.2851128327832148	0.5196434036670408	-0.3086673981931071	1.1150445788403363	-0.3175653751979442	1.3220867220704555	0.035601662743787114	0.8215052803106762	-0.290274085728185	0.24253315279168733	1.5324078543170399	-0.38306146230864435	0.6359309747377987	1.4043306291052609	0.6537652007166324	-1.5309651091128842	0.121767785983308	1.4340254500685532	0.7752474548824237	2.044681424994198	0.3126555295639027	-0.2146453884581693	0.2727639711070303	0.7737731471136348	0.10599604886063138	1.2310727808127158	1.3167466895701654	1.6097035020796238	0.4695958045499701	1.7151123559351666	0.20539713942225407	1.4012380723207702	0.42436310693786383	-0.7665570182464572	0.9086374319183497	1.2810100356696048	-0.01225158338143732	-0.3173009782649071	0.560784837482777	-0.2681973067935455	-0.09785178654218675	1.7524326646583948	0.6099833398251158	0.18577393193174707
0.9557011583484177	-0.2699572576523366	0.40525656027127716	0.6157889564021979	1.9930077788029117	-0.07775245547220314	0.3144451578684101	0.5210114225992095	-0.3086627288383898	1.0639146674731756	-0.33048290653054246	1.3616314190588228	0.017939246257181244	0.8283833475662952	-0.2981324514722885	0.24375611928949845	1.5171813808932393	-0.3671032694075026	0.5612792436701826	1.4148207310269671	0.6314454826509539	-1.5336778959197508	0.14228424648528448	1.3948908162225697	0.7598295037642817	2.0347402407223556	0.30650906551284207	-0.2146082007078589	0.2544647092334729	0.783231239467084	0.19259284373387547	1.2376153980101186	1.2864232349481726	1.5524734939194855	0.43427702238004623	1.7191710149846855	0.19563708224296464	1.345395277787074	0.37987723417089964	-0.7755611860993584	0.8948875751740711	1.2677717131171917	-0.028295493980654333	-0.3164263206552631	0.5935252202840675	-0.3279276535663275	-0.07595949788843606	1.767265616159727	0.5521057135961265	0.17849088229913207
0.983975683710157	-0.2497557503821754	0.3922839855693219	0.6383234061344573	1.9129336248567477	-0.08920413536189997	0.348899459752793	0.5320723777428772	-0.3086733888916952	1.00851738685924	-0.3426560666892848	1.389404055216977	0.002818319300626586	0.8310790875394221	-0.3197990721913355	0.24804012456293262	1.5109839276816532	-0.34924858633701567	0.49786675919017825	1.4184180583073942	0.6152678558132681	-1.5515787591337233	0.16067021039487842	1.3502218480238148	0.7485002773818124	2.0190095499878042	0.30721711477685554	-0.21456284572164436	0.22812974290727722	0.7789808637893092	0.25190410497638066	1.2258936075325841	1.280536248933465	1.4852859872833668	0.40128539517800615	1.7424980033543176	0.18356688606225094	1.299677226638857	0.34407785499656607	-0.7802835715850032	0.8795075205499202	1.2785640248832475	-0.0558732757940549	-0.30097773123052785	0.609639021061167	-0.3917752940678221	-0.06619035294926524	1.7792719409726234	0.5040609463502301	0.17509360967011747
0.9956075279148143	-0.2300879626105155	0.3789561733384989	0.6449886504510272	1.7896944897087472	-0.11955603297113002	0.3672304384679186	0.5339000899708168	-0.30867130351670014	0.9636212484877685	-0.3492498575907768	1.3868944160147887	-0.02509913844435056	0.8407970066535239	-0.33059120836096345	0.2614898580139782	1.4956120999437967	-0.3264483112306529	0.43524189115753914	1.4027284126962931	0.6101773564521752	-1.5669613837271714	0.14470707583063566	1.286766358634908	0.7455169034276996	1.9902139083258148	0.3109369828354062	-0.21452908453448574	0.1950073523198115	0.762083761058737	0.2842510630363688	1.2206302356105436	1.282504571944214	1.400936576578376	0.3729027875640228	1.7655923570787677	0.1778155222691477	1.2457015445309614	0.31483213791364356	-0.7813272306295401	0.8841986442405861	1.2656547416319766	-0.0912288326038623	-0.27506187880283256	0.6324138884102908	-0.4453763830732681	-0.06380334016638131	1.7571820813562624	0.47875012876342693	0.17576486388267795
0.9941824772018124	-0.20623384055397298	0.3780804987703068	0.6601918170040968	1.6676260719378704	-0.14749297852965387	0.37128937479582697	0.5311012258812633	-0.3086642015001131	0.9183973761581447	-0.3536199751879625	1.3687190367668163	-0.05573250900671378	0.8502444269881609	-0.32805548748297236	0.28926815095981634	1.4594066952147913	-0.303408875196144	0.3865407179605344	1.3798107705630716	0.6202263740088798	-1.5947165697448678	0.11722112854857018	1.229040317846979	0.7443389082333114	1.9501765922784862	0.314748342030979	-0.21451932103928456	0.14563256782780354	0.7316883549636217	0.3060763296877078	1.2391807273074202	1.2798741469240356	1.3166833084773315	0.36742378071704007	1.7789778626961847	0.16973476248082234	1.1962143308192679	0.28744264924072965	-0.7749182868110447	0.9010625967120551	1.2421486957605168	-0.1326723588855287	-0.24374684225688797	0.6574956351663064	-0.5086454195375115	-0.06723979821718025	1.7254976477627828	0.47567212563200717	0.1651337435005031
1.005986866327858	-0.17307147104205708	0.37412149054950705	0.6772668521953679	1.5582169466349742	-0.19698953697058535	0.3663859870859697	0.5304105798420926	-0.3086590525587593	0.8856640936138316	-0.36158355165688677	1.3539570269000585	-0.09684100858056624	0.8530919853645769	-0.3180726797152334	0.32199482138198715	1.4231476961576983	-0.29308416195029485	0.34694193042942795	1.3435166940233723	0.6496752037390272	-1.6127335740379483	0.09877280512447117	1.1811004760706532	0.7353376050801166	1.908351911819852	0.32065420508900966	-0.21452675658652365	0.10496103612192871	0.692442832872241	0.34739385250127286	1.2631170616782046	1.2619418087970364	1.229506226981517	0.3687543604976135	1.777661030424196	0.15881937320545086	1.1454395596669968	0.28243295283614805	-0.7678605729836494	0.916353474782882	1.201519016577243	-0.18006182147464195	-0.19083371975518956	0.6734236640772138	-0.5808170681203699	-0.07226893202252702	1.677319619488515	0.45643216320100627	0.15875624274451844
1.0107163005505628	-0.1339592503813033	0.3713226281106499	0.6841829738477969	1.4648335334778455	-0.24298521688855051	0.3531116055247323	0.529559328734236	-0.3086591096130316	0.8581327341813372	-0.3646105974929335	1.3407911735725162	-0.12684855138236317	0.8301558466909926	-0.29594327845414437	0.3377057387427888	1.3824176308816596	-0.283722491371629	0.2995518912335124	1.2981572085555428	0.6902225141643036	-1.6319004361053555	0.08565117375585521	1.1438438168636562	0.7416989442307511	1.8653609701956058	0.3328542177211559	-0.21453229933248305	0.07907873213350845	0.6472069354276438	0.3891761184401592	1.2860506667680767	1.237404798773504	1.1180904269431953	0.3960962278026057	1.7450595597425924	0.14893283258962542	1.1064932591440022	0.27601518285574994	-0.7633241674954337	0.9148463786173299	1.162784492315666	-0.21593005963818368	-0.13751719830083958	0.686456960141635	-0.6408025266732127	-0.08383483930790891	1.615329872580994	0.4377380054069146	0.16608732278326774
0.975021215416516	-0.1008381432171708	0.36745313224870746	0.690972847550568	1.4302026447578777	-0.27944330206335366	0.3380197897868195	0.5328099222318569	-0.3086760663081242	0.8391130694484605	-0.3699231299707808	1.3320245032117632	-0.16677351783485744	0.7871241918541003	-0.2622484188187491	0.34020311167996586	1.3297977451229115	-0.26301707402718744	0.257527405509672	1.2437611504504082	0.7453005251633826	-1.646114020300891	0.08326673336018471	1.1095531652214083	0.7640321481473443	1.8189430693361117	0.34579784343073366	-0.214542296890935	0.040858330605629926	0.5884208758046475	0.417755961674918	1.3402009183455856	1.2016398465258644	1.0261089108371055	0.4239504480266292	1.706295417039734	0.13044165442238265	1.1454816904371996	0.25757240671144926	-0.7560131265363408	0.9262179575148564	1.1242382727626874	-0.2350870258957498	-0.08118429371021094	0.691778178939	-0.6913304392353494	-0.0883427519649395	1.5591324308471155	0.4051237354919538	0.16987938192124014
0.9399511034162285	-0.06799959343459767	0.35621339496494353	0.6902153598526188	1.40383089995735	-0.2739078798335677	0.30877123290771186	0.5323201431380953	-0.30869652067816883	0.8201036464017764	-0.3861402683058917	1.3151819634364554	-0.18673936975120334	0.7475019005509737	-0.17586004562190596	0.3531094654666996	1.267357916795019	-0.2322517001834396	0.22831405624420356	1.175266849534081	0.7869753521045185	-1.6581035333770884	0.07057675238821506	1.0964405392698977	0.8012219599920416	1.7761776087953733	0.3615693264318992	-0.21455643241527697	0.009847834771550133	0.515827406992412	0.42517697990004855	1.3774961326973787	1.1586310078491309	0.9688878879670556	0.45171721943434795	1.6545578153234708	0.11750007927231551	1.2347680958735474	0.24547222618826287	-0.7382849903549558	0.9313954687489077	1.079328005045238	-0.24868621497326945	-0.017724394753690486	0.6910694465453767	-0.7375582717933694	-0.10226966099701298	1.4927317785830438	0.3862997571576255	0.1635791984043987
0.8901385395186134	-0.053229466943301926	0.3344343194566413	0.6818320104262774	1.4018129912500596	-0.2769540572482185	0.26853728469124066	0.5315295060644261	-0.30872230507486614	0.7840792833469651	-0.403307454037748	1.2929576779367662	-0.22069576594652598	0.704282977328298	-0.05042010349585877	0.3726493981953518	1.2117237560989795	-0.19657672842343657	0.19417442685633626	1.1077619938466887	0.8163248411724757	-1.6651693482412877	0.0632612243715662	1.0850236458297087	0.8468979600626048	1.731150272738088	0.37709544582672344	-0.21457109842067737	-0.026051557785095457	0.44014219758040163	0.4080948815857387	1.3695221385875287	1.1239711937703176	0.9225453558070493	0.4714354365865532	1.595067728438806	0.098230445883973	1.3454507670941698	0.2300190764862501	-0.6938266879677244	0.960923385627038	1.02232973515896	-0.24698959963946926	0.03942865798237081	0.6848651751785781	-0.7660887108665559	-0.14345313468527796	1.4473484634700842	0.3643279797025029	0.16700458639310164
0.8407201378726106	-0.03134337947451014	0.31859547466688143	0.6756539537103116	1.3801824089394588	-0.26250315918904177	0.22707106297666635	0.5259216018065864	-0.3087671042548253	0.7475475300887124	-0.42027915697280027	1.2472274680054405	-0.2621770672246392	0.6651500499139466	0.06195474760480031	0.39200892887545247	1.1568504724547295	-0.15396289026989915	0.16046872197979317	1.0430677753806523	0.8397330490652962	-1.658926364073966	0.04684499206320288	1.087913775631266	0.9015727867722889	1.6799537035892098	0.39144326353104975	-0.214585646927127	-0.07103125230602599	0.3660168467009636	0.4064348191420911	1.3907928204997047	1.1020498953889766	0.8849428153160435	0.49760772520210955	1.532729369403908	0.06567943893682093	1.4653600769891273	0.21058072196835717	-0.6823892947380947	0.9697904813711489	0.960179302543484	-0.21949645402678003	0.0884245212160148	0.6814207611937702	-0.7923717992586916	-0.20074144147449235	1.3962742826089953	0.37132991335656235	0.1715182730964096
0.804973229064281	-0.011919577759307937	0.3215520381986991	0.6599336561326804	1.3629490605283272	-0.23268019270528897	0.17279098775283674	0.5077263305952533	-0.30881310157450204	0.7168528551809689	-0.4406232770966909	1.1847148586164762	-0.2889177292284557	0.6088462298920375	0.1790125441558604	0.4256238439222183	1.1058911988314228	-0.1251196024138935	0.129165314128193	0.9822592471032937	0.8759973577978549	-1.6411510771290463	0.039749344415618074	1.1003062403124872	0.9588826244563862	1.6278245964866063	0.40407889949476294	-0.21458543422732182	-0.124776834471048	0.29088099953942315	0.4102447832834752	1.3934546457473171	1.085069839781713	0.8678644744449944	0.5223602598742086	1.4675736417140777	0.030978817537907884	1.5890323839689955	0.19662527680899922	-0.6909639806112271	0.9792459602897831	0.8770674959728474	-0.17841773895507637	0.11393822778218973	0.6635472173280157	-0.8224999744801968	-0.2545512723852125	1.3407823577783995	0.3815215237250407	0.17323448151072215
0.7729406066445439	-0.005938331345852274	0.32978241059411173	0.6224006262683359	1.331271682867658	-0.2136605851531197	0.10648463953592717	0.47946382045035946	-0.3088347383736675	0.6919813469999895	-0.4572108435314736	1.1222420718702928	-0.3208282076371422	0.5503167674909433	0.30289800500773095	0.47171982760511655	1.0441537810155879	-0.10829995024983126	0.08930577072741544	0.9144714353121806	0.9242194439534881	-1.608397460085871	0.04089560601172265	1.125389938367495	1.0234932256297398	1.5803752521328407	0.41092117244852294	-0.21456466909172583	-0.18622505507155393	0.2360128733032701	0.43096489078280004	1.3733799672713438	1.072608426036335	0.8501149324043406	0.5406060812585156	1.3993164048986313	6.131134919693665e-05	1.6733175587083853	0.19705801126179975	-0.7069365498007986	1.006457595854182	0.78667528324869	-0.11956347607419908	0.14738236255183035	0.6556824508558698	-0.8552318678693324	-0.2877163439549465	1.2937634744001554	0.3939005404005188	0.17926288321724257
0.7549522467760291	0.000252814836761788	0.3426471955445636	0.5826278282919783	1.3085111882669376	-0.18474833250629405	0.05103507412475581	0.45857587031885183	-0.30886690871449124	0.6649833233759571	-0.473625171936723	1.0719574519360322	-0.32624580991371965	0.5058170209877254	0.40957072120132104	0.5182251573017964	0.9878545634300975	-0.08646111807200202	0.047239831506345364	0.8458410631485226	0.9684920292108996	-1.5742149887380656	0.059123328147514795	1.169138211207526	1.07755552785853	1.5468980815516464	0.4171510712533408	-0.21453956517385117	-0.2608664817798672	0.20312824414305247	0.4557542890874383	1.3452279599886323	1.0676802618204686	0.8390693152986527	0.55617892820836	1.3255025479419975	-0.015504904523729646	1.7594421012200279	0.2030469018847453	-0.7315736379652981	1.0198565918978881	0.7137764867645775	-0.050357330299417614	0.14992208910008933	0.67351146037014	-0.8863726001560271	-0.2992242266211301	1.296983321333555	0.41081629638534584	0.1954819313374862
0.7498777561538066	0.005539777398385614	0.340426648555077	0.5213302323751182	1.2889733239898005	-0.15595438072340181	0.007904919015405926	0.440274856376345	-0.3088974071170755	0.6410174362965283	-0.48473449995236556	1.0307792138866552	-0.3053876294201069	0.46409932745848914	0.488449491772086	0.5512278645934374	0.9380020938853277	-0.05057738041819933	0.006101247134592228	0.7745856873856951	1.0027688151234941	-1.530709735175766	0.07267660991277711	1.2147522640460306	1.1223862111252714	1.5363334391402872	0.42453690527025545	-0.21450499003941542	-0.3391246979889202	0.18656412958566276	0.4903209532625862	1.3437592677689756	1.0846946486430358	0.8198291136323308	0.568702225079007	1.2620267685939413	-0.017905638927793798	1.819774391729687	0.20233660056689678	-0.7432667841526788	1.033838813359456	0.6262047918373532	0.02085965486467877	0.14993240300401614	0.7055698313886981	-0.9338602115042439	-0.27993304158661586	1.3147420594111838	0.4020778385156465	0.21384711858061065
0.7363537926797237	0.009528770019956806	0.35468035912961154	0.44720296373003154	1.2854349400167855	-0.125927388464014	-0.018837695183820027	0.4212951422262229	-0.3089380777175936	0.6197061942781334	-0.4907564045007109	0.9776574338310088	-0.26002035696364445	0.44090579108592715	0.5665856651749752	0.5752677054488105	0.8850265366765436	-0.0031875225256655483	-0.03051155138638494	0.6995022940158402	1.0239248282892297	-1.497248478886711	0.08414553391719817	1.2531091508193024	1.165839952567038	1.5242463578726575	0.42810263379705826	-0.21444844500457366	-0.4225545583486399	0.1750842258446319	0.5080285958235786	1.358457671598531	1.1212304184152335	0.8095211888429017	0.5843244882053391	1.2013795174963424	-0.022087120067420807	1.8736473158614793	0.18179761632718155	-0.7514205504366325	1.0496388957569494	0.5547672059494938	0.087081158527018	0.13633568948808433	0.7752533673613644	-0.9622946549076137	-0.2635250798715784	1.337363051300453	0.40379761169383654	0.24080740557514205
0.7119407263420704	0.024301408132422042	0.3635249768915627	0.3587455573822136	1.2904053882336841	-0.110699901887824	-0.038282512555182925	0.4046829149150514	-0.3089699694020441	0.6167710977102014	-0.5027349354993166	0.9236798733090721	-0.2056676651171367	0.43291875589968215	0.6322816974416193	0.6122291147215179	0.854085556629235	0.04180352726148383	-0.04938158448823918	0.6258057460078533	1.0333189070516369	-1.46294363516169	0.08657232831838504	1.2810504596345003	1.212400893666602	1.501292619060928	0.4250405405003238	-0.2143920985162544	-0.5140869413281315	0.1715810264980763	0.5251330018079037	1.3676994293507558	1.1583138528125154	0.8177714822020838	0.5793397368920704	1.1718932908271553	-0.02129364439115864	1.9202449752851418	0.156689380326381	-0.7613419574585102	1.0678235467759685	0.488629888471647	0.14415416987338375	0.11449315437010248	0.8524657535549798	-1.0058727439768582	-0.2545482711118058	1.3708813729349378	0.39183178727545603	0.2733813927207899
0.6925974596521651	0.02017248233141184	0.3635515337868606	0.2578059434163341	1.28832918654496	-0.10121291990007124	-0.034905649591081014	0.37817157518850314	-0.3089849035645284	0.6235929141880961	-0.5122409329981472	0.8568298466849786	-0.12766751737525756	0.44454635015769695	0.7077209991289235	0.6651861722991264	0.8355386709698245	0.07563240061961049	-0.06326248861705594	0.5580566829825365	1.0341015695544644	-1.4345574182101433	0.08825387245229319	1.3077811116387783	1.2545396061352356	1.4783577193997786	0.41754854916801254	-0.214340225399921	-0.5972790437925288	0.171233026562988	0.5533233903036432	1.3464057841726047	1.2091273211016376	0.8156985757786867	0.5699617280820135	1.1490650505344626	-0.020639169197401087	1.9069717275118503	0.13641832521334404	-0.7811023598774371	1.084100291299881	0.4203856302678807	0.19405256075714788	0.09272917842689028	0.9379208120033369	-1.0534655560591208	-0.2422160386832181	1.3891473081401287	0.40521167843856587	0.30041899695446433
0.6480771856015838	0.015490102865569243	0.37177862562461883	0.16521031541351797	1.2848296645595672	-0.0893395176512645	-0.019989630550804598	0.3515438742138434	-0.3089786772069897	0.6278705251210636	-0.5114524237872015	0.802405297315502	-0.07181762992930867	0.4703708917527445	0.7414280054332572	0.7128441913903663	0.8160019143113411	0.10219046181436801	-0.07554141565938141	0.5042193280121375	1.025864809506574	-1.4100502929370817	0.118045860162371	1.314794384893753	1.2944874291533393	1.4517668470791398	0.4046010287980167	-0.21430366052757122	-0.6663282408318981	0.18573165915270645	0.5775690391516555	1.3158885604944595	1.2672582427097905	0.7905604296983295	0.5672158577545686	1.1253079885218928	-0.017813030293984008	1.861238262667218	0.11274900355114299	-0.8024958195340638	1.1066777420925524	0.34516527027119964	0.2509621366814503	0.04816589373030208	1.0297073828227337	-1.111925603968301	-0.2393268128169277	1.3926156246775925	0.41589604849202894	0.3217901847376066
0.6108839896107315	0.016850863334857243	0.3839969063915967	0.07460442793267061	1.2906725643985877	-0.07402807118327762	0.0020732320280362595	0.3289405911586558	-0.30895311275864634	0.6414809579441131	-0.5136443116791325	0.7591579072555124	-0.006406651385329453	0.5089096466344257	0.7365297291547974	0.757440447199764	0.797404682464939	0.13584416379034087	-0.07283757787233192	0.4818126289069727	1.0196276350733418	-1.3902409623134804	0.1535132846116524	1.3300078764136252	1.3257303052024003	1.4274378502750484	0.3943189249973697	-0.21430210500168895	-0.7210002589338658	0.2152986889317488	0.6005831187175663	1.2965353112912033	1.3117057227897293	0.7676389546827842	0.5729304306709493	1.1086862002021318	-0.011251174644644544	1.8056513354940193	0.08657772500816206	-0.8592017742832624	1.1323752301295957	0.28273709201007136	0.30995259574738043	0.010516144144970868	1.1161523762840868	-1.1878581787932925	-0.22687352902759858	1.417059106919607	0.4070096231248555	0.330497745927767
0.5852032119463328	0.012212437239479467	0.3961422338050207	-0.004446546276553548	1.309201960096925	-0.06434039914558128	0.018841200213699304	0.2990808790910165	-0.3088972938354045	0.6658233976858772	-0.5148740506192115	0.7258336696109111	0.06130177380599202	0.5368095535089558	0.755227866192345	0.7922123986784044	0.7958212136805323	0.15325491938550656	-0.04718187471588681	0.5063072556946899	1.0185441122793093	-1.3791763897318756	0.20603495489920437	1.3411578427225872	1.3663632971142268	1.404203879098437	0.3911317574632077	-0.21429844771332474	-0.7523781522053294	0.2336689913875282	0.6228610451729683	1.2667289920555365	1.3371647711671342	0.7594946877466454	0.588278795027792	1.1044652978022833	0.004776893964986907	1.7392696829311458	0.05348365899420954	-0.9151039941537557	1.1924571363432164	0.24932022534097292	0.3611030187037368	-0.017332938723436563	1.1773591165542079	-1.2573866589332534	-0.20382174841434977	1.4422103856025565	0.3690503763435881	0.3283726933246523
0.5483426872013826	0.023841332954638465	0.4211246176458648	-0.061698858452125506	1.343384964409545	-0.06214505443384316	0.04656977031158148	0.273403092944095	-0.3088574178603306	0.6919767382412029	-0.5157722270349401	0.7004593317965577	0.13122005970208855	0.5782097384993332	0.7822296849071816	0.7937961692733186	0.7892697130894584	0.16928190104858992	0.0033325546825219597	0.5522488737835504	1.0105578326153701	-1.3742314677728258	0.27194319437711345	1.3413719264115918	1.4191551476232107	1.3855225064042462	0.3867704054509898	-0.21431351895658374	-0.7471464536897235	0.24930981435243163	0.6435067937722418	1.2496318837343332	1.3533830007586096	0.7482873354193661	0.6051313896723005	1.0973334578311749	0.013648442203621668	1.6804304658142708	0.01976217621238812	-0.9710512967276163	1.2344551713883825	0.2356752264236765	0.4010094737540933	-0.010249503733100972	1.2337128849225714	-1.3226979046471583	-0.17340384243631696	1.4827257480597462	0.304246196129064	0.32018058039544584
0.5141863063520229	0.08185857997805125	0.4414263486904451	-0.09160505545000355	1.3799414646162003	-0.05384227530760839	0.07463228215738163	0.2480681964066272	-0.308828971757801	0.7168106935728107	-0.5189800520272667	0.685134928688895	0.20016142546954976	0.663103969402611	0.8368406557837795	0.7854085607750017	0.8045725178290203	0.17315486831977073	0.05611890317103817	0.5901451667322174	0.9813502587791133	-1.3780848943770796	0.31938779089701336	1.3404918798545773	1.4530982495172922	1.3683676936305156	0.3789137403723285	-0.21436700274319337	-0.728644380232182	0.2567844435464401	0.6542841868484428	1.2357764231266133	1.3614107832704732	0.7495560583798502	0.6219678185695103	1.0899380797195835	0.014854232000043693	1.6871652235680954	-0.019270760562370984	-1.0197716314919067	1.24537203676454	0.22123447926578158	0.4274383434635844	-0.02234212232497649	1.2736029397521722	-1.384365259935556	-0.15491299697695252	1.531439467682226	0.22122665860755814	0.30745603718980574
0.48903464563740967	0.12616447441413622	0.45717810248533075	-0.10893679480557956	1.4027019592169208	-0.05216419072963818	0.10503193209428212	0.2236995849105102	-0.30881759811265547	0.7377191812816949	-0.5290263468033021	0.672008085297138	0.2375898182599762	0.7229119431288675	0.9072771896616934	0.7690086379998525	0.8190446104832242	0.1502018181723514	0.11803839314597778	0.6176766153974497	0.9551676081065501	-1.388051102242576	0.36017289591124246	1.3215549580980996	1.4754405339854888	1.3497593226448235	0.36780783800004174	-0.21444263341300357	-0.6896787306806896	0.26236745426975894	0.6512707924238595	1.2239225938697222	1.3494643377546516	0.7617122573404662	0.6300828361758675	1.0954140074008187	0.0034196391591656493	1.70277416013822	-0.06834159460396332	-1.0551108217478973	1.240776319985374	0.1942324858079389	0.44550768590051487	-0.011346054864609774	1.28762108118942	-1.4463258622701065	-0.15631159038452655	1.5559536155914513	0.11404654140414225	0.2939618360126959
0.44939970156177217	0.16767735640907286	0.4676703412749729	-0.10348400828194818	1.4206853439891638	-0.03828641811313942	0.13071720404819528	0.20511762270735429	-0.3088145237969412	0.7540353822493546	-0.5418799959848359	0.6587333292321952	0.24996114549815748	0.7793321315715719	0.9927735182817564	0.7442392193818635	0.8426943258047951	0.11033873062715578	0.1795500341965603	0.6420396766082777	0.9107822002399371	-1.4004399817938944	0.3960728719062237	1.3038781491946216	1.479570533955723	1.3169574178672419	0.35331754249001956	-0.214533882403858	-0.6431324985787689	0.2661347241552934	0.6442912801677843	1.1800579718435555	1.3228257669085959	0.7873715502459514	0.6331998998168697	1.1009835039983815	-0.01843909704530031	1.70081867585297	-0.10935768880306021	-1.1018849572538016	1.2311416934404509	0.20330082414553266	0.4670665691644761	-0.007833254857087205	1.276112132355808	-1.477406104134725	-0.1750865563930692	1.5702508757445721	0.002833611934662206	0.2877085114286684
0.42845960620288503	0.19604342649496193	0.4615442903978605	-0.08042249763831759	1.4275221391616262	-0.022841279483793147	0.15192139967083412	0.18625338492893204	-0.3088197711362427	0.753159974122071	-0.5552589877334425	0.6591819434937262	0.2518408745732557	0.8189521109193185	1.0692748990496923	0.7164080374820325	0.8730100386910813	0.06891509802907418	0.23812984322532973	0.6672317811803263	0.8714255586086269	-1.383369551053216	0.4260531997684917	1.2887920239201067	1.4712808158463702	1.2812884298607208	0.3415241769159293	-0.2146537657287888	-0.5895068201799225	0.26479935969849366	0.6686019930533414	1.1176801734277215	1.2726850269574501	0.8172772912472211	0.636011652128376	1.118499776821019	-0.04064803656238476	1.7110472047943144	-0.14687913906929578	-1.150390401490985	1.2254803271943662	0.23027824730914076	0.4936686025949629	0.0013089124703409547	1.2317737320179365	-1.5176835201732868	-0.20350761513110344	1.5683144085092282	-0.0926654484870214	0.2820608385512618
0.4282630044304593	0.20542827839600258	0.4568310663505989	-0.05551895657381841	1.4187723626484536	-0.00912769217643384	0.17401276451889652	0.16806076834683328	-0.30882254198937853	0.7422886802711417	-0.570017110362431	0.6770241128735325	0.22559353851945502	0.8483717431303285	1.1450567217120322	0.688773921273792	0.8937518556962619	0.02408162249893073	0.276557235157299	0.6760070249320294	0.8363285026568038	-1.3415510243610231	0.44581720081076126	1.2754070509971411	1.451376246731382	1.2559115053055998	0.3318561831700108	-0.21475832457351735	-0.5329173666376612	0.26161413676321477	0.6816482620673611	1.0453382311841966	1.22097894707043	0.839107053517024	0.6466484606751706	1.1308646086630805	-0.07220324685389112	1.7212890922725521	-0.186999694619078	-1.1929104799383619	1.2458318650060902	0.27876730503286407	0.5185613739030372	0.011111458823961634	1.1851424487836393	-1.5265177518147721	-0.24059435061907086	1.564856349891198	-0.17430581725848554	0.26509439045263494
0.44858475622431404	0.23333902744417853	0.45646208172298863	-0.02604045687667659	1.4090490933453412	-0.0069576487821369675	0.19749219750424202	0.1542182042036361	-0.3088575476794719	0.7269574734730225	-0.584582361318539	0.7082475029346957	0.18608104945460674	0.869277214328444	1.1928653693701992	0.6517002135371267	0.9094103318858598	-0.01199008444622425	0.3022416883198874	0.6774136952438395	0.7961232079399255	-1.2739427974748196	0.4501391116715457	1.2605763356933686	1.4205485995420104	1.231271073793478	0.3265166927575837	-0.21484697464780664	-0.47132167465294444	0.25117140929930987	0.670686830713533	0.9769076985784286	1.1783019768082994	0.8712141905899553	0.6726240972882029	1.144935141759667	-0.08932399230432961	1.7393621651096391	-0.2277344632351627	-1.226952905554744	1.2731326605713211	0.3527004729089537	0.5321002475271763	0.011862831544611378	1.1411005199856497	-1.5283824348257318	-0.27836037432144667	1.5722466109588669	-0.27075968681481355	0.2532144795109672
0.475459915296031	0.26206641217543947	0.44409203611023457	0.001996906289482331	1.3906527999546108	-0.023635568802488204	0.2117665534568892	0.14259623741508168	-0.30892717208285536	0.716032154727429	-0.6039932557094214	0.7375553426074012	0.20266473651181532	0.8630141272039153	1.230197515068911	0.6247116323700885	0.9283835360641491	-0.040246268217751055	0.3102729691057525	0.6814489736911723	0.7740064286555784	-1.1933765929617626	0.43546389933462437	1.253426211472638	1.3802226953753223	1.2064281214126176	0.32363159508545075	-0.21492487386184805	-0.4052387123214243	0.22502521888218557	0.6592271947293603	0.9193885445218241	1.1262869159835456	0.9269688141175758	0.6943030686199344	1.1653760870403649	-0.1086023158487824	1.7609803881222974	-0.25458539508797645	-1.256911303472964	1.2968176220844347	0.4489044467766078	0.5378068676808876	0.021061291581322288	1.1469001649589612	-1.4986303522284399	-0.3109301933321631	1.6062744092585657	-0.3502042737605528	0.2412736519566412
0.49579430864182106	0.2936524703012777	0.4439896358463063	0.03898957874365524	1.3640643995730888	-0.042258046876100415	0.23100359294448847	0.13608044995904994	-0.30902434873850304	0.7136202376291516	-0.6228954328605351	0.7480888379764306	0.21725865061736682	0.8480696476273364	1.2643402171069087	0.5869576132937049	0.964431405949988	-0.07663792289286724	0.30827450937640266	0.6645346868540942	0.7547407263760924	-1.1098746189154391	0.4098316156556936	1.2430736391572137	1.3406785441512312	1.1897201497417136	0.31965263196068466	-0.2149967595864064	-0.34121635257664823	0.1823127303786672	0.6512642860201051	0.8501689366889871	1.0894895750471285	0.9859536494319814	0.7097990813856911	1.1929668993310967	-0.11640290388370673	1.7713825780432568	-0.2818522917288275	-1.2680025346478194	1.304143589738421	0.5470697380489906	0.5220392407713492	0.024092422636300022	1.1664367487501477	-1.4597862961912504	-0.3444224037032395	1.6233470065029532	-0.40457116172399993	0.2387889570441791
0.5163160399772695	0.33500335273078696	0.4411050883658554	0.06610368409878177	1.3395045949454534	-0.0540503837038255	0.250521516412811	0.13983365325839922	-0.3091399481359785	0.715666867919905	-0.6483732736874416	0.757542245748404	0.2193172945665982	0.8428993447457735	1.2692375503210098	0.5511271582289851	0.9951791216020714	-0.10455976128658458	0.27814584014790966	0.6168719026566126	0.7366756269567916	-1.0186051077770766	0.3644686734494743	1.2357277232082482	1.3010642250283853	1.173429583000854	0.3097938888750881	-0.21507823445775115	-0.27546635378043066	0.1396590606877069	0.6431647428320054	0.7786527152178164	1.0729590948783667	1.0338811867635838	0.7113538624527587	1.2315224434406744	-0.12146022811397683	1.7587957535503367	-0.28840691759407555	-1.2865008429090883	1.293240711218423	0.6447765526969955	0.5089410590888451	0.024286651761650794	1.2096605178908668	-1.409551630675266	-0.38071680301180877	1.6447883376573302	-0.45885708633977257	0.24252244251613408
0.5367413911843519	0.37001355781734574	0.4112602932129879	0.07815769266143521	1.321341473480457	-0.06546340318047209	0.2610483248069057	0.14932129814243159	-0.3092442374748815	0.7197720771353027	-0.6724379943325716	0.7603533992459329	0.20403841347430243	0.8269722841326775	1.2352146174565521	0.5442204404424725	1.0203375984628358	-0.12737523391012046	0.23231164430769743	0.5551496244137347	0.7282905654917742	-0.9323026471727429	0.2976151286144003	1.243581071698556	1.2463274854668585	1.1507525442132729	0.30655586820346664	-0.2151507266638256	-0.22827089914968787	0.10163283483948163	0.6192230359879531	0.7104930534702796	1.0375922212462734	1.073645588049862	0.7136641577839584	1.2758457815759956	-0.1321745043486666	1.7321043692574478	-0.2764358827650435	-1.3018090237576352	1.2755337651328502	0.7345733790644677	0.5152294315187105	-0.006491290647095508	1.248114021782585	-1.3545987122373333	-0.4243243051883083	1.66326740963298	-0.483373625567493	0.2347321449358076
0.5467532216232769	0.3628984400269566	0.38968765851136944	0.07326854658330668	1.2891744347757463	-0.05736141530945069	0.28180374871745106	0.1572896102279297	-0.3093447872783304	0.7324922513860899	-0.6951433146535356	0.7591855392933602	0.19237750554805594	0.7675157276241873	1.1665123789340652	0.5267344828449191	1.0323630288363128	-0.14401251586810485	0.18268779649493408	0.5103109944489328	0.7281912248295839	-0.8388973891535784	0.24070396128704835	1.2551551405053558	1.205597084001467	1.1242558676455354	0.31033070661191875	-0.21520708156400156	-0.19363418548453654	0.05174126188682728	0.5955192776240655	0.6448265326457132	1.0027476725327298	1.1091707294724265	0.7047418186316673	1.3214696418052299	-0.14797581747973865	1.661017428968794	-0.2515617474292435	-1.3389573928689031	1.2715839266108944	0.8095918067048204	0.5224663130944791	-0.008086957615361828	1.312846610280228	-1.296931614861022	-0.45117269666117343	1.6757398998957034	-0.49217210798805455	0.23671310632051917
0.5494406550370761	0.3615008125469318	0.36735752742563477	0.05719394546490394	1.2567324475086072	-0.01740638444846435	0.2879841388570581	0.16237101302093063	-0.30943375159164027	0.7522365154170689	-0.7110914615298676	0.7622258761636278	0.19079197540824783	0.7190656200282742	1.084914678372368	0.5123472383463809	1.0421602344177834	-0.15316862003027054	0.1180250210500973	0.4872014107549069	0.7238606815342465	-0.7400832557705118	0.18906992281723464	1.2764835667624188	1.17594495549241	1.0834537998293379	0.3144662795958979	-0.21524543796154672	-0.1748974285872156	-0.0009867329838141536	0.58929171974476	0.5898490294114517	0.9678369136182436	1.130457780220889	0.6994391159498313	1.3648701672336492	-0.15469881915445025	1.570411611119277	-0.21724147196251115	-1.388815318207105	1.259157602200881	0.8745710400927088	0.5225558134446564	-0.009866057846924637	1.3740868149344645	-1.258537291961878	-0.4689892560284744	1.7063825847822351	-0.45949641760244403	0.22115125473299177
0.5776058989758684	0.35186686164633874	0.34683170304984917	0.03306739578801266	1.2160468611170772	0.010188548021416239	0.2994888999271733	0.16797272314388967	-0.30951243001190853	0.7656206923226544	-0.7254169008391796	0.7816349446308107	0.18519920124653586	0.6583444239269018	1.0005971802005287	0.5165174961434191	1.044435557255685	-0.15626091484034593	0.0518598906330794	0.47161088989351707	0.7248171901959072	-0.6440871896231232	0.1218144655042813	1.286338868736928	1.1779063546387774	1.0369193317256284	0.32249119400462173	-0.2152649272588197	-0.1503079331546106	-0.05927590397008235	0.5649995965842155	0.5461422798388639	0.9313665366371007	1.1512407561953917	0.6868556194865749	1.4002117478319327	-0.16865015228066654	1.4891043625273672	-0.1742592791359909	-1.4254962450377588	1.2353604975511043	0.924103436099295	0.5203581907158406	-0.0048343186050213635	1.414862467153584	-1.231654559385682	-0.49048437616805707	1.7398997666478937	-0.4094066278678719	0.19255207656329104
0.5895425082562693	0.34150319509527377	0.32195109460480864	0.003664410168964481	1.172844961027	0.03235877682663367	0.3172521125482559	0.173968645708169	-0.30956712678510845	0.7897174169431894	-0.7358408143484605	0.7973112498675369	0.1726399759606248	0.5963462578039542	0.9245701608049579	0.5282515988676776	1.0388203333355963	-0.14968438925099264	-0.0017836092013807981	0.45213918451389096	0.7190022135769837	-0.5839906636354125	0.055032922478585225	1.2972483296357746	1.1924344116997712	0.9958293781396256	0.32726575835960053	-0.21529392725497165	-0.13666247463643375	-0.11682597017656708	0.5191182962799952	0.505818689106331	0.8963070091229646	1.1724613157972	0.6655911917388979	1.4142247660900424	-0.18191774220850637	1.4118704401082014	-0.12034596345053164	-1.4286586803722454	1.2203298412148138	0.9634575750540886	0.5121873924425673	-0.021150239875863768	1.4792527773498185	-1.2180494744552253	-0.5046033666981665	1.7887206245400162	-0.36609821646093565	0.15265755263877695
0.5882034490805854	0.336944782074293	0.30273546246939886	-0.005459917608063071	1.1309672831651543	0.049057646337826236	0.33529518089875965	0.1764666518178149	-0.3096182925603538	0.8097737963608775	-0.7387732069422841	0.8073953182680397	0.2026258094262298	0.5353214248960032	0.8523021959426839	0.5503823658357684	1.01983576066347	-0.11724568877954758	-0.04395184495593717	0.42886379214762094	0.7283501698890882	-0.5577214657308123	-0.01610216173967451	1.3135620487219217	1.195787611755556	0.9552940020488305	0.3352833062963335	-0.2153384829906244	-0.13161729309043413	-0.16799137710338055	0.46867414797137047	0.4828630775532329	0.8625389892321607	1.1722393791320163	0.6320039917760185	1.4382882877643461	-0.19187824718687357	1.3432630497829257	-0.07446493167716639	-1.3907643974416277	1.1563994804957778	0.9887317068977319	0.4960063128284043	-0.025180084562483773	1.5284988632212713	-1.2142885482130923	-0.5161982862931476	1.8341540894813189	-0.314048555344725	0.10975468522760456
0.5814007301096487	0.3365881318682358	0.2782826543642022	-0.013693104809666767	1.0690339050411037	0.05231068732387636	0.3377527015110675	0.1784102828556602	-0.30964674717968055	0.8227110090115557	-0.7472937562296385	0.8103454446618038	0.2313622331641012	0.47442297888216123	0.8072058013797901	0.5818462219180786	1.000186943137167	-0.0759236395857287	-0.08068298652545727	0.4094641774950575	0.7341878529450837	-0.5577750901916513	-0.08653975659049314	1.3318980456931246	1.196214397680923	0.924593251284408	0.34109416189536457	-0.21540677599783292	-0.11296969540385919	-0.20355616529308546	0.44209734760674646	0.4636189038633585	0.8069322293587226	1.1602880447854163	0.5859025623889176	1.4605928854977734	-0.21383869533130823	1.3025277328959688	-0.03430746358942807	-1.3328410989331998	1.1088789215115868	1.002973472667627	0.4868373910846728	-0.008431075718340677	1.5684945280843923	-1.2354023355360588	-0.5305253651127958	1.8798462819461197	-0.24883397471267826	0.0611947731524627
0.5741091074784294	0.33106570482197906	0.25937726925268495	-0.035288706808602695	1.0029886371617012	0.05440249904464508	0.34608599281469954	0.1808087403690131	-0.30965887187403623	0.8267487937928545	-0.7509820189853652	0.8079942833237433	0.21312414496951032	0.4339082728023391	0.763524946419124	0.60647943336688	0.9718858897658107	-0.05082454003959445	-0.1186222969577861	0.3774631037519401	0.7243651901829414	-0.5781591732168486	-0.16066395221934968	1.347039724329976	1.2004773039064456	0.8944270614177015	0.3485238831713908	-0.21548442923850258	-0.11544524700705164	-0.2214444537211268	0.4117319612845032	0.4427175478122819	0.7560133151940244	1.128786516264444	0.526720557625199	1.4780310411517332	-0.22710764987975401	1.2644065789210852	-0.012453699081315333	-1.2729272938412088	1.0559020071771255	1.0255944813426356	0.48216002495800325	0.015930779840785177	1.5739468051161256	-1.2718307197177245	-0.5342659522021518	1.9084191466446678	-0.20889391775295985	0.024726808689972082
0.5605486462609284	0.329821734737069	0.23727099717260894	-0.06139987781496039	0.9312379437244921	0.043211220314053056	0.35071415192599564	0.17468097121942122	-0.30966227677378033	0.82224245186826	-0.752137993674608	0.8213876946100331	0.19373396476114949	0.3937580850207701	0.714434674297648	0.6339599542566752	0.9352720312939556	-0.03230596542943798	-0.1617279166335698	0.34491323934905804	0.7167840785055067	-0.5950386601495021	-0.2272657160088642	1.3761117473127313	1.1878107599241803	0.856104696796636	0.35173297207990617	-0.21554844787422084	-0.1129769716153108	-0.22720317029402454	0.39198223743084915	0.4430129128208865	0.7057990083529415	1.073209801480574	0.47142824451684406	1.4960907004334116	-0.2575846260758017	1.241776189843807	0.0188215329475032	-1.2334924452141975	1.0134052786380277	1.0371339073648258	0.49736341052946587	0.05103557941567237	1.5669981738745162	-1.301164629397185	-0.5520094805832203	1.9247474748456892	-0.17400709042396226	-0.010760632603385733
0.5540679000373114	0.30608808079590244	0.22202819846525695	-0.0788525408557023	0.8527794769137274	0.025569724920270997	0.3651031578988405	0.17328198161285016	-0.30965491925327837	0.8241371638138281	-0.7431026512629706	0.8510498745327885	0.185432015162249	0.3489284995499999	0.6793366480644099	0.6562703987670985	0.8826562057115778	0.0008190229227739737	-0.20118161692437217	0.3086263718820651	0.692934514242098	-0.6192925286334626	-0.2801314450050583	1.4322416451535274	1.155116646627933	0.8319205259626307	0.35040411394524507	-0.2155839305238198	-0.11278533055313289	-0.2175506073886143	0.3517503545580346	0.44637511768073923	0.6520534907949003	1.0202298355322559	0.4280268700039967	1.5085242067094753	-0.28740057970020066	1.2486804982582027	0.04155695776167808	-1.1784507843669485	0.9639400583491422	1.0169524464755826	0.5119130544126752	0.09727899906193868	1.5173309202790253	-1.3513927198672915	-0.5798052740281687	1.9201188736433754	-0.13274230558591402	-0.035379144430537746
0.5635531174232588	0.278550576593653	0.21206701947305814	-0.09585999292981981	0.7649938416086909	0.006167733497349279	0.3821052074934541	0.16588662700379397	-0.30963423096071746	0.8204493033107652	-0.7321522452878122	0.8967524524262661	0.19320320892114765	0.3153851095927919	0.6630122040174059	0.6738454706295991	0.8234182324692831	0.04287855163415351	-0.24259633507605888	0.2615808645350575	0.6671577411321981	-0.6393467194059046	-0.3263434498495242	1.4757121511818754	1.1217381899426544	0.8141051654716781	0.34421968251890844	-0.2156156477366169	-0.11204592399505069	-0.2019619161786927	0.3292958257150106	0.4661999749589586	0.6057840040741975	0.9671905666693542	0.3948807961524441	1.5168381053758433	-0.2991878206165916	1.260107185200914	0.08633485400124497	-1.12715874168109	0.9255571455989161	0.998716500745647	0.5111892689721091	0.14083390204684854	1.4716501273464098	-1.3908245850059608	-0.6100210942634763	1.9156122277054415	-0.09799786207524057	-0.05666832908125559
0.5828775243445891	0.24833451811497592	0.18958449867342259	-0.11026877663093446	0.6758112150036	-0.04225999001727997	0.39001802970208627	0.16518315025665675	-0.30960447393292323	0.7979423444294238	-0.7128788366142812	0.9484398046348069	0.19373621055454868	0.2892368942445388	0.6550857480835487	0.706053394598907	0.7597481707011977	0.0891253962614007	-0.27528576066567934	0.22004849554016742	0.6298546129035926	-0.6658005483655448	-0.361180430420948	1.4961395290010409	1.0778345484441665	0.80075291749789	0.3308666923910629	-0.21563330836300348	-0.09100598996864598	-0.1726425299769873	0.30120861019309236	0.5257190381214435	0.5698400390610455	0.9179556696298873	0.37458781354407245	1.5164269172022562	-0.2906271590364654	1.2609107525740435	0.15445438879844237	-1.0482382017714276	0.9147283394828394	0.9969808754250735	0.52653955185745	0.17092230696269328	1.4195538429799552	-1.4331179101106728	-0.6397126920770606	1.9107853067274072	-0.07149632490970667	-0.08592938967695402
0.5907636232016048	0.2167321344515365	0.16809853005635353	-0.11838734445203784	0.5872482427911475	-0.12783825528297013	0.404874118828965	0.1686023127106673	-0.30957396544248217	0.7751964128702631	-0.6936311374686113	1.006124934470339	0.20810779111358318	0.2609393310446418	0.6503892875778248	0.7440566438146549	0.7069683139934607	0.13537943971257207	-0.2910902407869149	0.17365450813898867	0.5797542786564047	-0.6856497443636409	-0.3962608113517334	1.5037455972809486	1.0269884124924167	0.7924725220943923	0.3190445063298787	-0.21564945939491573	-0.0754645147171248	-0.14088855942939976	0.26579239558485723	0.6036588505280461	0.5483585071995479	0.8876384023425683	0.3558395787373334	1.5069747397923048	-0.2958483865434924	1.2571970793176623	0.19016510077977447	-0.94761737397829	0.9596770011497998	1.0025007946664835	0.5460866229022032	0.18250038705773386	1.3878017410586057	-1.468762548823698	-0.6729427912372754	1.8955465975240249	-0.08430807671930743	-0.09381223364958816
0.5705305629308517	0.194130952555509	0.1463480422647543	-0.12279542109943035	0.5143319811901753	-0.21775316635808198	0.4258818070589886	0.1719958137487445	-0.30953669684765095	0.7462998366683404	-0.6752725109546833	1.0412525689380154	0.22868375023670123	0.2412776918409878	0.6328388598646678	0.7670582672580828	0.6655228456409799	0.1723917929838131	-0.3116578614608064	0.12562406123348752	0.5306927639052634	-0.7200671451531718	-0.4177783583372891	1.4984937721000595	0.9819728161748392	0.7810871991858787	0.30465443934933656	-0.21567435762286583	-0.054145727572973465	-0.10787032490586797	0.2287690992492611	0.6969480753545978	0.5384196203691085	0.8887175356821867	0.33069565294443704	1.5122867072623605	-0.2944104142975316	1.2639380025500535	0.20806816357537058	-0.8461040858877805	1.0099297062692019	0.9830675157013143	0.5759739028821416	0.18689256786454914	1.3818036001186775	-1.5017193087818559	-0.7068671849789327	1.8963854673799478	-0.11342696348638863	-0.09180315690518817
0.5539470128001633	0.17323839066073382	0.13493724733186535	-0.1226728958457236	0.4511933956749864	-0.3060762197450634	0.4533656790532247	0.17473494868052236	-0.30951426219823447	0.7173828624414182	-0.6628269352498478	1.07838108802868	0.24525695692471366	0.2269397152257726	0.6057804572883165	0.7925384264769916	0.6330787883013962	0.2047817014264391	-0.3394016173890012	0.1085214373719583	0.4797785458042738	-0.7504572810546409	-0.4348418860108111	1.4871209148617226	0.9390490487448437	0.7736686949214298	0.2902331394177614	-0.21568921055841517	-0.027361070882694016	-0.05948766875411156	0.1832186960502696	0.8000532352630266	0.5434139947859179	0.8998152674703874	0.32329644787711737	1.5192425689963387	-0.306455768956246	1.251227868485809	0.21445798411449646	-0.7652667003226614	1.0518080916223576	0.9603975817445386	0.5987818997290154	0.2038263594547456	1.3714881719048475	-1.510824432313509	-0.7360085493346017	1.9090163855094826	-0.1596975166823827	-0.07842961748007424
0.5418845219777796	0.14969965646246525	0.1269431531960889	-0.12187356828240699	0.3965577158965991	-0.38516419106073657	0.48087937033522543	0.18248071434852992	-0.30948079316987415	0.6882639563017388	-0.653129893864883	1.0924563604842175	0.23667503174871768	0.2185812258751345	0.5782854159139432	0.8046543439787065	0.6126942668167996	0.2140953798456108	-0.3656898206805968	0.09453403405362455	0.40971925337074333	-0.7867006286752666	-0.44703731638219724	1.4660323165347464	0.9098261826752274	0.7597707003042685	0.2756107659581199	-0.21569926472999792	-0.003115914470900671	-0.017275413098462263	0.1384037953214116	0.8910480470975675	0.558569591522753	0.9239111199004885	0.31811140633049395	1.5134138264104182	-0.31541849906051367	1.2236774275126945	0.22362058198259147	-0.7365643043048876	1.124850847748055	0.9200142767539174	0.6142314112634664	0.19679275893478537	1.3882750775943826	-1.5159805832909226	-0.7607900638546428	1.9260650476085246	-0.21005113525679064	-0.0664208444731679
0.5136624947293816	0.12087449790710918	0.14093145103467505	-0.1158589460115275	0.3398449211727785	-0.4526126455060295	0.5091720476662668	0.19190287837811176	-0.309441044285259	0.6558154779809554	-0.6324807994881312	1.1036180783607894	0.2286994707904953	0.2007028749212847	0.536352059209724	0.7992393844972847	0.5954653144071799	0.19872029168232347	-0.3887840988711203	0.08119454614476654	0.3418603566047273	-0.8207962826997643	-0.4478979137283292	1.4299341481764754	0.8904020572905363	0.7386696742074205	0.25855602217115636	-0.21572531691781388	-0.016166978250771617	0.021493703905310746	0.08363418979679639	0.9775257931542581	0.5856552855776458	0.9284999075486418	0.3159385948664032	1.5117115588775936	-0.3016846596741578	1.169914454415333	0.21878243732099084	-0.7428066525807188	1.1626294372734836	0.8672797128233538	0.6250736004235604	0.17833540131218487	1.4143594834638187	-1.5151337173818546	-0.7831865664407377	1.9468897638280456	-0.27929154855596405	-0.0535510385758045
0.5010710519439573	0.10108265398983123	0.17184164634008392	-0.08510340783950661	0.2950923500525941	-0.508950481820733	0.5400464926419677	0.19674624941642094	-0.3093884995330591	0.6231206871072482	-0.6159754382644064	1.1210270749119795	0.21109245054106873	0.1654756107956142	0.49598796159818026	0.7907315079666001	0.5799822378367778	0.18832518993588282	-0.3941623558342821	0.08037000845398731	0.27828148131156333	-0.8573376194128997	-0.43104543516314664	1.401434595817798	0.8756057112048922	0.7199788819379396	0.24449325800111227	-0.215750344327849	-0.03138143391437307	0.04977129157192874	0.03478122900064673	1.066315174652441	0.6240776373717741	0.9491912335642425	0.31669071469867804	1.5284500937351582	-0.2929694869783407	1.0953512117950974	0.2242807670609174	-0.7386855174977217	1.1914661137887177	0.7923033333154025	0.6237982204335305	0.16161479908007198	1.4135616823672266	-1.4991576709078438	-0.8073858339198573	1.968515737532232	-0.35539849128981016	-0.05753639081163473
0.5010761687625978	0.08428268908986587	0.21682043503809748	-0.0485711160142477	0.23262805888464072	-0.5659603211266748	0.5604609655582184	0.20868544439849573	-0.3093450317848276	0.6014425366810154	-0.594759152536178	1.1436512122534686	0.20131052309212075	0.11720275311217103	0.4725028298764851	0.7783525947073582	0.563777261907741	0.18262372138797361	-0.3943121233081444	0.08529110171010261	0.21296953720887415	-0.9044608949842775	-0.41223665211763105	1.3623060592920708	0.866657240351936	0.7012627745598665	0.23431835083381358	-0.2157926565011498	-0.06681801842995157	0.06810153991753234	-0.030061126073557376	1.1481141552667073	0.6839553639109781	0.9974745883833466	0.3127120092251396	1.5440589341533895	-0.2851736781791498	1.0060904958527757	0.216066522648403	-0.726402973117178	1.1972183780473462	0.7320435468459803	0.6193232029246536	0.17154616223807356	1.4091464195200587	-1.470723227504474	-0.8115986213585515	1.9803431186394493	-0.42926358684494426	-0.06880010678679857
0.4935165987395648	0.07307906465914289	0.2601223901235922	-0.01774013579020702	0.17051426398305333	-0.6159355845418045	0.5801382679783853	0.211776760142048	-0.30931779374449775	0.565660986936346	-0.5793464914390828	1.1648384836268653	0.1855899692979899	0.06808294910783971	0.4484301690593952	0.7739178921403548	0.5461910139775372	0.14755825005354675	-0.38241430099841495	0.10958747899839763	0.1623859815977464	-0.9531545527094611	-0.39011290216375816	1.3030252018387471	0.8631116977030941	0.6750357333348097	0.22808549431259814	-0.21584859481413665	-0.1011132625661314	0.08131032098313826	-0.07477238908546871	1.2193997872753783	0.7486950444651055	1.0393918651748089	0.30780011629731885	1.5457457499385634	-0.2764513979019854	0.9295162796401941	0.20488192727034021	-0.7058642017632095	1.199425480775821	0.679666649142362	0.6092009078855527	0.19332342094727753	1.4137830817146064	-1.4260129155350625	-0.8171499767366835	2.001439099839554	-0.5022967142067334	-0.08001462088250764
0.48160694238496093	0.06709046278369112	0.3040095342078289	0.015653409939642916	0.10211590275311747	-0.6533777593982197	0.6044966844519126	0.21688515166559946	-0.3092916265053648	0.5299452400254617	-0.5694162917519348	1.1875308883559783	0.15793077779391632	0.0071606128884039	0.4341116229030888	0.7772730804409254	0.5488967155106876	0.09921894727235303	-0.3577775515480686	0.15143434379009868	0.11016734964458257	-1.002792679736052	-0.3740025198441669	1.2462164690093998	0.8467312081149757	0.6493014536421191	0.22219809461557366	-0.21591404653648966	-0.13884400580786754	0.09996216220993218	-0.10886891911504151	1.2806600400804247	0.8143167102885842	1.0747669522528964	0.2982254742385048	1.5325190539497768	-0.2703547824696234	0.8693268227173189	0.15676359091182757	-0.6531852024466125	1.2348045216740147	0.6131120292806301	0.5884163972166058	0.24037076602840757	1.4258366220463707	-1.3829726652186267	-0.8247251908154751	2.01965260567875	-0.5742172934978911	-0.08159610986497985
0.46098200515196674	0.056941539842611355	0.3572689971852901	0.048232219382064005	0.0493895124266162	-0.6748450265201779	0.6294669104502614	0.2215236738146479	-0.30926940593350033	0.5170139163443441	-0.567393785460358	1.2103167543895772	0.12581593218590617	-0.05755641276147092	0.41950827131049157	0.7741866839476343	0.5633761164823581	0.04260499632503677	-0.33187112159386295	0.2154635252989821	0.06693528686599833	-1.0557245704813063	-0.3707455869348577	1.1967360376482772	0.8296011602672184	0.6247363787323182	0.22195165608295694	-0.2159860831403825	-0.17356311488157025	0.11450801361437242	-0.12628600427408285	1.3031114165848199	0.8570541688824405	1.1058084339213416	0.29388716527951897	1.5103191847282027	-0.2708533722985872	0.8467365092507212	0.07861695311477104	-0.6244743437297299	1.2276124057506006	0.5440854605074936	0.5377533620367596	0.2935493028708769	1.421957043827058	-1.326094573347658	-0.8353747092873107	2.03849230051094	-0.6283161648621399	-0.08246885748864048
0.4363325395635731	0.0574716713108705	0.42258759014271935	0.07246933231943192	0.00962615014785525	-0.6672117000123833	0.66946665729513	0.2202246752425756	-0.30924323621374683	0.5030288085014278	-0.5698032151248534	1.2147069975794158	0.08691953911022789	-0.12323521184944246	0.40941088122318525	0.7579265908727681	0.5750791688520352	-0.02211003114489806	-0.29782108524839546	0.3063645253204742	0.036866145658088434	-1.1200765707714333	-0.35861089400968027	1.1753622202293046	0.8276620497475141	0.5958783323840312	0.22069834679363848	-0.2160474229335448	-0.19738922300285802	0.12638900433941286	-0.13580199155953676	1.296193732709824	0.8789950851010978	1.1244726784929961	0.2810048275364395	1.485609264943855	-0.263665576819027	0.8427751892719305	0.029782532795388027	-0.6171809149323946	1.1714544334081791	0.46889300172637893	0.48907684549889757	0.34422488657020944	1.42005860804378	-1.2598496711190976	-0.8506952096046134	2.0498136242594214	-0.6626474161157158	-0.09330732864851718
0.42315099047153987	0.059640635592174585	0.4782626370730759	0.09056535733947715	-0.014467106602876941	-0.6534764142951865	0.694444680865854	0.21646704756116883	-0.3092358340420753	0.5052865028751267	-0.5721552552983479	1.2278167741242667	0.05730126716428567	-0.17551854146546186	0.41899335817070743	0.7380664263952816	0.5809493718481772	-0.09353356264279522	-0.2543597678221888	0.42088424979587236	0.012991320483437135	-1.1725269953132325	-0.3457877232075972	1.17023437389363	0.8197817819650126	0.5842875449895013	0.22141431000762157	-0.2161211842351048	-0.22753477201085143	0.13784707279039896	-0.13096959254244595	1.2724372772558445	0.8841856378910716	1.098621100379619	0.2716804545004832	1.4456639219761616	-0.25223467781968656	0.8447532803119232	0.005365322635696552	-0.6266441842119452	1.1193325380736199	0.42879592799849087	0.42939567720877125	0.3961884551692625	1.4016379278597886	-1.1974143504721664	-0.8575601223104599	2.0469436863555983	-0.6919338132572959	-0.11271044125347165
0.413763467645518	0.06493836224452451	0.5274575672251858	0.10032472848892	-0.035795099762353066	-0.629869920783575	0.711264301541932	0.2094393591010882	-0.30921940323853575	0.5104849267441632	-0.5710703483723508	1.2315414102847684	0.028134399691574975	-0.21985568044028353	0.4442099560547537	0.7139519613993431	0.5861821271541859	-0.17347490258158546	-0.20103385526489195	0.4972697819232967	-0.009313567440528692	-1.2254557636215266	-0.32571543907411127	1.1586779195675712	0.8234511503175392	0.566571678762551	0.22319096484700435	-0.21618236500411894	-0.2628264471885049	0.1322284432501947	-0.11620563293723873	1.2213258312090391	0.8861040988986414	1.0396766988706114	0.24442419814261312	1.4153347166295998	-0.23662561601087767	0.8378664407534652	-0.018416760565430255	-0.6502043828380252	1.0830416865737686	0.3867269361770731	0.3746020063022531	0.4359498078982645	1.3799840537580295	-1.144160423889071	-0.8566297275543482	2.0336403046187344	-0.6916657966580976	-0.1394481483171366
0.3955179960011341	0.0787124515406342	0.5634669988618635	0.09743356951357447	-0.050938615642602006	-0.6050299981672318	0.7302586737222069	0.20093259971919628	-0.30922169946627615	0.513359426668791	-0.5693200748481927	1.2616115691192782	-0.015120329774076185	-0.25971224988858765	0.4663597086447009	0.6905120116933705	0.5870688696734537	-0.25964802443069573	-0.14027640042197315	0.5803182994994879	-0.031473559912928425	-1.264726721149488	-0.3110003058341181	1.1568053647688123	0.8308674844635684	0.5541814049152695	0.22398643699704318	-0.21623063130322834	-0.29774098915288855	0.12926109556839366	-0.08626623016366501	1.1599986022115654	0.8838545868863568	0.9779288868540184	0.21878217229373337	1.37995622352304	-0.22109432532215725	0.8376475662643648	-0.04366763509410273	-0.6635196202001246	1.0614099789923723	0.3413372437596457	0.34818481055148076	0.47185936091207836	1.3398649651207946	-1.0943150010890557	-0.8468275686077025	2.036121581352897	-0.6856172762188951	-0.15883486029560628
0.38734201097434295	0.08111822581791195	0.5712762101412568	0.09796712895722612	-0.05007714253198353	-0.5681547043883504	0.7447595877117767	0.19399030183282476	-0.3092466834494147	0.5148418253977356	-0.5758668454334949	1.2883301243042335	-0.05550343807999938	-0.2777393366385534	0.48922713321152667	0.6802703917804218	0.5913393631797077	-0.33639388641649803	-0.07075086231017026	0.6601569774532139	-0.05693223003097196	-1.2966542499794875	-0.30088184380133404	1.1613241565588706	0.8243113262058029	0.544623479613045	0.22790625603125178	-0.21625810869990852	-0.31366974332097136	0.1240275859563538	-0.02488983636948216	1.1034850478441203	0.8766981633152986	0.9457858086207335	0.18568046047841683	1.3317673731838306	-0.215030898443288	0.84054123087144	-0.05319058799984168	-0.6515319410686318	1.0768192735945181	0.2985322449748998	0.31044873899292963	0.4994554639594023	1.2765905585317547	-1.0622708574987438	-0.8319072380779746	2.0748504701522426	-0.6647636305135535	-0.1812369446006563
0.36343509721523476	0.08132722857950991	0.5626610751980864	0.07757193454629019	-0.04170316143911924	-0.5320623143353153	0.7504406761565472	0.1893234636386085	-0.30928352645244983	0.5042706982996243	-0.5850108407286987	1.3084047998007535	-0.09380769029609878	-0.27897392081149475	0.5002213775038415	0.6695317606011825	0.6213822322139115	-0.40829733950933705	0.00034121683404040313	0.7129309941994386	-0.07536638001030974	-1.3258342379216719	-0.29932844306283946	1.162421674205032	0.8182488197533946	0.5341565652953212	0.232829320449693	-0.21626788648191386	-0.3220701806828562	0.1265625266599873	0.033410422678199006	1.062664972165151	0.8543174805767976	0.9146670534575276	0.15389151236486404	1.276317059879334	-0.21262533228441632	0.8440956292648607	-0.07965504654402952	-0.6426269440863074	1.1114084378270295	0.2658334894826585	0.27706024422724157	0.5093313643400166	1.2144867691817338	-1.0413569515704642	-0.815832417711093	2.123977583927906	-0.6162079566254353	-0.20097744152187152
0.3412220956766905	0.06713656897230114	0.5461665875285295	0.05297470661605782	-0.00012874309768458602	-0.4824910623570865	0.7619708007587838	0.18363326587450013	-0.30931776091761937	0.4746922391657596	-0.6002657246627222	1.3157435439703649	-0.14247029026693095	-0.24853625758147396	0.4944168163767874	0.6610898141364345	0.6620083569748711	-0.474538517651187	0.07532725029867056	0.7553879267689074	-0.09530014824302545	-1.3570838924755102	-0.2959703111148175	1.1617435166965087	0.8353904246668291	0.527007107650097	0.2413997833111448	-0.2162733087914488	-0.3213210383488879	0.13947543954548672	0.10849757520698584	1.005209923892727	0.8014106255640339	0.8708610686894807	0.11570321628055631	1.2185850385051207	-0.21103236749791962	0.8639566908861489	-0.1089928040283827	-0.6304692355944489	1.165742739308659	0.22143306803567775	0.24684609340317656	0.48099488685651065	1.1543857532384683	-1.0423616185806002	-0.805731131848235	2.1777701134389624	-0.5554351927571874	-0.21638934452439407
0.31894130465197446	0.058064234505340984	0.5219000682329964	0.03182946989907569	0.045258366556397575	-0.434260982613781	0.7626297384682903	0.185661402609643	-0.30935793770927655	0.44089162782965846	-0.614517580491316	1.3122732850994634	-0.1950547941104989	-0.20247979445569583	0.4891130224241387	0.6534926419231366	0.7246000358990118	-0.533309716167767	0.14596267236856011	0.7554086528529378	-0.11432374313723075	-1.3909447596043178	-0.30150778193392386	1.1622970178797885	0.8555129270203027	0.5157789739042379	0.2508070773907556	-0.21628386233357227	-0.31885634982194716	0.15147666083633618	0.18754034237263234	0.9482198817562985	0.7366480575330374	0.8426310842897001	0.07933309792319145	1.1588305550495483	-0.21682846003570794	0.877624529287678	-0.14315203288695688	-0.6263855402012262	1.2129725521069012	0.20022282486314052	0.22716185334347747	0.4336833708865785	1.1089734388248014	-1.0560258789239576	-0.780823563845108	2.2280585376714193	-0.4973481785600743	-0.23056768612058826
0.2991369089284591	0.030125498821277196	0.48789247974217503	0.015375720290834161	0.08841474954347221	-0.4056102767697139	0.7701016979310953	0.19146574943083405	-0.309403676382919	0.39880084946627836	-0.62628312211149	1.3023517580980664	-0.24437316575388612	-0.14015641327595577	0.4785082637119168	0.6303127899498145	0.7889384026976443	-0.5787015004866929	0.20127300395453224	0.7388503139807318	-0.13724638806478834	-1.418039107633424	-0.31049512167470267	1.1597632425732194	0.8690966067145268	0.5052107991521446	0.2609952949494993	-0.21629717576582355	-0.32458713495402725	0.15298056643816885	0.2499192800367583	0.8750349962909378	0.6689060304596071	0.8363530621049249	0.04864996569070289	1.13444168824416	-0.2192347877211525	0.8918010196709194	-0.19589206957876287	-0.6474824996685031	1.2440490374205333	0.1691332969922658	0.21056926668447645	0.3707489894330356	1.0624668517746605	-1.0809821230579424	-0.7562001163911589	2.2891192704065695	-0.42986243643377825	-0.25295219832583316
0.2940198673329235	-0.012570267043698985	0.4394938659064257	0.016358431093846642	0.1310059334980643	-0.37804312514638366	0.7827449045679861	0.19571713814985414	-0.30944006543239655	0.3373695940847876	-0.640942614555664	1.2869615257237659	-0.2792810297526536	-0.06989531862474485	0.46464993296259705	0.6001501470369763	0.8545199955008547	-0.6085694209478995	0.2535645848954676	0.6893122697455325	-0.15097661577418503	-1.4375952697107084	-0.32033440773069954	1.156715937405051	0.8820941780779762	0.4957635538595796	0.2694134676865219	-0.21632641965241123	-0.3447668363195114	0.15750777265254218	0.29711896363889007	0.7976660124043661	0.6019364557305114	0.8362874694872795	0.008093725194920801	1.1484160771331438	-0.22916499794700412	0.8943812724508788	-0.27218411738133363	-0.6355198430989039	1.2805637282764133	0.1388979034735473	0.19919202108310358	0.3082857702448597	1.0152871598120838	-1.129515166700738	-0.7396230829408712	2.3427074393671274	-0.36740340146224054	-0.2652772691292339
0.3106668069316628	-0.06666789601027005	0.3808719409001838	0.0363466377234805	0.16804827655847726	-0.3582113857864598	0.7781614743883366	0.2046366923777077	-0.30947074740090025	0.2692404466283284	-0.6509082050147585	1.2794927484348697	-0.3059550665522951	0.020112957579181613	0.4477272088865104	0.5665642122389738	0.9250135896768221	-0.6379654185074132	0.29237308156003294	0.6235700323348226	-0.1724745027330866	-1.4605355574747043	-0.3391857250115422	1.1254190700087203	0.8775918754919966	0.4941339673343837	0.2779036569231638	-0.21637064866086794	-0.3628548830972673	0.16172812480650536	0.3276645773451329	0.7257459244928586	0.552033582056827	0.8421926021333854	-0.03331834346557544	1.1433822411207966	-0.24608838547055148	0.9032092101779321	-0.3530732700088783	-0.5912365457846553	1.3221036979204799	0.1163138768908919	0.19239583144897016	0.2579260522630766	0.9628575040145178	-1.1855016823506697	-0.7169874789067003	2.393976862628107	-0.3101427717793227	-0.26463061585640074
0.33373945629731294	-0.10284779895572893	0.3271283691539956	0.06387144230684443	0.18020076013037814	-0.33913460029303144	0.7803824972011336	0.21663473164114683	-0.3094992695757929	0.20199199883701874	-0.6548512558198272	1.2677710754383795	-0.33281700139966636	0.11012354573848815	0.42127331056400835	0.5343417981452843	0.9937020294385661	-0.6568431344444512	0.33236500871002794	0.5553001138064777	-0.19773995526317006	-1.4877250665217086	-0.3575728604149058	1.0792569358271638	0.858832281383747	0.47695266200514935	0.2882362755821939	-0.21639614993883066	-0.37940160282948543	0.1647330018930708	0.3506386890022662	0.6574436991357263	0.5053839997381182	0.8621345549556125	-0.06337031766402307	1.1334304572034806	-0.2714069644784273	0.9002508080459117	-0.4281345015197286	-0.5477666168692886	1.37057874810823	0.08800661821458523	0.19313420933793485	0.19858601813221588	0.9372451622708162	-1.2234502171392951	-0.7013888605870331	2.461379713620865	-0.2494593467774746	-0.26522103840985706
0.3491945784719306	-0.11391507823725497	0.27905320268127226	0.10350407268781217	0.1826863825742006	-0.32464862448735415	0.7779335453496776	0.23514369154035447	-0.30953025087250763	0.13306562145787704	-0.6620266193399431	1.2580462235299	-0.3495758603420096	0.1987423367590105	0.3806805198455094	0.5002429129441714	1.0727983253078697	-0.6733604360037001	0.3685158013183317	0.5016294686424112	-0.21405282731666625	-1.5107779860171848	-0.3819329018600469	1.0299580691136776	0.8255636168224022	0.4628921797142331	0.30217441529245076	-0.21642725110996977	-0.39514998893904785	0.17483264236214752	0.3581452199624558	0.6071485015140606	0.4602433560729987	0.9043860845383638	-0.08585045836836905	1.1384282391379767	-0.291209236686722	0.9099747953245879	-0.48782549679176085	-0.5103304716809982	1.3857511848189985	0.09607795987065862	0.1908383307899023	0.14445074621100268	0.9146407978673757	-1.2476753161716625	-0.6964827789913655	2.523280832104477	-0.21533189981287243	-0.2719277231688598
0.3706211171820068	-0.12878172274206126	0.23585638165775116	0.1419729559430845	0.16933717323996006	-0.30568807021009253	0.7592433641796429	0.2530186374907271	-0.3095398971788884	0.06676171317564852	-0.6742108235486028	1.236316063883491	-0.3534491053577635	0.27219238853109007	0.3472441730120877	0.46563180184616726	1.1530127937495467	-0.684727378979898	0.39878554615836453	0.4566637787711616	-0.23466102852948173	-1.5342720977096556	-0.40959484355226916	0.9771620504931029	0.794153163321021	0.4454382954250401	0.31820702971085035	-0.21647517332408356	-0.39596574447644695	0.1951965750342946	0.3597104748085379	0.5721333481130443	0.4103159601026688	0.9456096969350005	-0.09464972592361985	1.1480855814195092	-0.3067806169352581	0.9216429635111425	-0.5242600993020428	-0.4758921601141627	1.3806032768901524	0.1282611191369764	0.18262180951164703	0.10209307541041998	0.8997065211995918	-1.2602073536148533	-0.706193899311338	2.561461492098524	-0.20282166667736995	-0.2794872405050775
0.3738854022240632	-0.14564636188713914	0.20381854152373352	0.1719658270140933	0.15578709600719642	-0.30874898311202115	0.7447535895791805	0.2609099653284253	-0.3095120571746424	0.009738991615616173	-0.6827498465377154	1.218090296801796	-0.3646810667447701	0.3173957401216335	0.32135847096562953	0.427529295278405	1.2288788132986606	-0.7011838904704544	0.4226079349695847	0.43495906312076943	-0.24873341386250805	-1.5551220347535073	-0.43164512282380674	0.9443903090747396	0.7695258818674939	0.42340944116211227	0.33398275677911154	-0.21652446146350002	-0.3970182330906541	0.22745193842953487	0.3357901461482505	0.522045968048453	0.36047847922003917	0.9662507053261061	-0.09632443733172703	1.1796878390863834	-0.3282137648236121	0.9271199636374599	-0.5643850882114753	-0.43052608924871105	1.3512336928789965	0.1670427955663036	0.19717242622474962	0.06289469797005887	0.9195014042293878	-1.2106946281362572	-0.7230280418501427	2.5542573552801384	-0.2091744976302455	-0.26669006595357575
0.3651096680842925	-0.1632348861335456	0.17541844147507438	0.20866254514012517	0.14099515481346986	-0.3172956851553377	0.7417450976440991	0.2646959090549999	-0.3094795635262758	-0.036935359520986595	-0.6892157476022744	1.1981090826097616	-0.37448021194311165	0.35366261351652856	0.30511701658218043	0.3926435963233687	1.2896693979849476	-0.7193409241457547	0.4409444214458045	0.436083678462947	-0.26912040967494366	-1.5768748312323182	-0.44063228233477486	0.918936029444145	0.7437032696210627	0.402629269348585	0.3488055450128289	-0.21658658769850328	-0.39468882060760374	0.2532960512559461	0.3298795430804141	0.4518737673987493	0.32691154216172885	0.9813909191250845	-0.09795132663355569	1.2087542932777333	-0.3551849527796839	0.9335649438986726	-0.5852318054373356	-0.4070593458482601	1.3071553157481428	0.17649653290057757	0.2236752310061266	0.03284788604061053	0.9436301158636373	-1.1484881190858753	-0.7390828537276455	2.5336000711011546	-0.24515991383199937	-0.2502624955823099
0.3382956432901885	-0.19500509991155582	0.14404748403624604	0.23686989793337196	0.11774071074837351	-0.3324003085340333	0.7669629608310661	0.26875749178375463	-0.3094357480777329	-0.06754626597041608	-0.6958244068459535	1.1754499988674652	-0.36569990835018973	0.3715594601134188	0.29458110156813483	0.36454362261625806	1.34089420714287	-0.7492171632479402	0.45899875669894447	0.4419050046732573	-0.2803629556175332	-1.5801919996523708	-0.4485030082833107	0.9017178745199578	0.70354164088793	0.37735478267474465	0.3563399325056916	-0.21663899356576116	-0.396742556910302	0.2676561662244432	0.30872908344704164	0.38592432000131494	0.30483657072140913	0.9955247804341603	-0.08754579892036113	1.2246541416100485	-0.37674222074624436	0.9231863883122171	-0.5878898936797051	-0.4061894822867286	1.2572447506486415	0.19083025996245068	0.2566531915568698	0.019888099468391	0.9818469514874671	-1.0659186929517774	-0.7274919358305401	2.5364629424382565	-0.3041333370941698	-0.24252022840811768
0.31770228764152647	-0.2278777359814282	0.11393850245112472	0.266825622973039	0.08923374261542033	-0.34839760287416227	0.827999101254812	0.2668612016339242	-0.3093339791319792	-0.08166351716942802	-0.6984838466047225	1.1509834547671158	-0.3375653572432935	0.3704759236919733	0.2791802947539232	0.34246139756484567	1.389237915148446	-0.7713106738188185	0.46927186935918586	0.48630207893480015	-0.28618703609857016	-1.5697452012233488	-0.45644852960329035	0.8779823617216538	0.6593185290739351	0.35446639216659054	0.36071655158674854	-0.21667840378202102	-0.407958170731025	0.28738230372143925	0.27804302436832673	0.32956528927782697	0.29179643077519646	0.9800233579736279	-0.08019057143705041	1.2540021609808067	-0.3908874455404682	0.8905679239576771	-0.554344974264817	-0.43419968711692974	1.22770525530201	0.17522407029142686	0.28371731918664284	0.01550430473299284	1.0126876260954374	-0.992726597248676	-0.7256851692396398	2.561442948059726	-0.3523986596664898	-0.255028049049493
0.29231439489246813	-0.26615304858822963	0.09089549056537438	0.2900955479402303	0.055259378598847594	-0.3394049074239409	0.8773894388048212	0.2557993616138451	-0.3092139640645796	-0.08668312973228623	-0.698717016958247	1.108138354669912	-0.2978485009791216	0.3505784650395551	0.26543041640584003	0.3293000175889949	1.423316599494702	-0.8014963023758765	0.4686246599185666	0.53649074198174	-0.2972391743747872	-1.5705661862884666	-0.4556187515547895	0.8571891446871014	0.6201838281766952	0.33818406755411	0.3617612552973039	-0.21669446909310786	-0.41890015800842456	0.3088654997142243	0.2542128558743516	0.2727354159215749	0.28730966789894985	0.9522839704126748	-0.08709664619668614	1.2571337151712982	-0.4080067729759089	0.8504368239702087	-0.4885843530355161	-0.48011315283127665	1.1868047912055422	0.19790118535997128	0.3129090257929189	0.012483776756818358	1.0415128031962277	-0.9286212149487698	-0.7291476383266311	2.564524062331627	-0.42233424101983424	-0.2576357486605917
0.2583254532936093	-0.27451495306726886	0.06169391903832623	0.2946899212415415	0.0051841530679430595	-0.31385153825839074	0.9211149685556788	0.23335256895203002	-0.30911719671131993	-0.08096135569882523	-0.6929034750775969	1.0636133892129536	-0.26119266111800676	0.320587009197882	0.2645665694533816	0.3292514756723164	1.4466942829994642	-0.8445516683967604	0.45976096616413653	0.5995313793957766	-0.306578970561069	-1.5751764983997882	-0.4633694714838651	0.8470899499023341	0.5719074883287509	0.31349065093098083	0.359693791505749	-0.2166975294066892	-0.43083416960768633	0.3266462493387953	0.23412758748421547	0.2122694050784421	0.30484556223017917	0.9130730629958428	-0.09293375622774282	1.2358987217474522	-0.41545508056883823	0.8143112298912556	-0.4018787289244602	-0.5484392020654708	1.1580634901520725	0.21566259511857538	0.3449112379607483	-0.0068098746084835305	1.0662726302115133	-0.8617674634719201	-0.7478355674063761	2.571844239014186	-0.4980489302933952	-0.2707023620757739
0.21485133455219135	-0.2867671793362237	0.03243151659934262	0.2813010024675983	-0.05547183152296085	-0.27532611279704805	0.9647428144328251	0.20844679323031595	-0.30901736000358704	-0.07124404383960864	-0.6745139318521374	1.0105631273729136	-0.23720758761496138	0.2815180458823783	0.27173612193304325	0.3422201369938912	1.4612784365214877	-0.8821111322862351	0.4418904972293542	0.661578967044525	-0.3117434787154936	-1.5811506625340133	-0.46963155625692404	0.8501216730298469	0.5346797032682569	0.2968821735240789	0.3567587976698594	-0.2167026579688472	-0.44798450744483914	0.3450247400283415	0.2291269514557583	0.14908543337041527	0.3316345364956609	0.8651653831553358	-0.08152959041284927	1.238081710318291	-0.4155748240575449	0.7674186550761757	-0.3043307455248506	-0.6422031478440419	1.12792382625626	0.22069697241664868	0.370004412226829	-0.03938743902585824	1.0710568919709806	-0.7890408810169707	-0.7525385628348495	2.569962708636255	-0.5622570527586602	-0.29080953014625877
0.1672567498928033	-0.30935293270221037	0.004614098266075189	0.2720921856781072	-0.11915250290349375	-0.24293092026132185	0.9988062094471472	0.18981527794811645	-0.30888199006046063	-0.07242482491019134	-0.6650263050160976	0.9541637000043057	-0.227429403155012	0.2373627807307864	0.2658178272443442	0.36998249080290946	1.4781647100454565	-0.9209166326100438	0.41903557955509274	0.709529213016169	-0.30815174611638857	-1.5925520306692182	-0.4760413393598584	0.8682571359126156	0.5260044744680987	0.2882903434125505	0.35105356526136766	-0.21671499135303174	-0.4764867599651197	0.3676449405149259	0.22290032306270352	0.0812092244372585	0.37659698480515613	0.8083028733598138	-0.06859699257375942	1.2454041218437553	-0.4206008119069985	0.7214693984817261	-0.2186284870799898	-0.722813027478893	1.0958668292208644	0.23047696273003804	0.3859549311562954	-0.06610748678496862	1.0640191920264026	-0.7322508947607653	-0.7506117453076765	2.5501081636414096	-0.6137595133181739	-0.29147141257225645
0.13223865888202718	-0.3602877130104365	-0.026972126241697668	0.26316742677534716	-0.17709957378519403	-0.21727894680143992	1.0292930036819108	0.18193899300941366	-0.30872440946795193	-0.07431484274958798	-0.6563122714460191	0.898310411736692	-0.22788829360624066	0.18950376306037034	0.25339238848144946	0.39223135228471073	1.4856419308489526	-0.9580296894292901	0.38762252051727186	0.7450032575355303	-0.30670158532125813	-1.5972390447656775	-0.4943032961481946	0.8883931973195285	0.5278791956218869	0.2834463268195907	0.3483364498568686	-0.21671517027188858	-0.49637746250956544	0.3813861614812169	0.2238316682858475	0.025090092867017855	0.42732053800657804	0.7499069339578031	-0.06021124558456421	1.2375949802673019	-0.41897998575174783	0.6767850925731107	-0.14030967108695827	-0.7959431538295265	1.0705785187983323	0.19681008698455224	0.3968408976615852	-0.08385472730262673	1.0360567089343675	-0.7194058851337886	-0.7513320509253113	2.5309437030799438	-0.6438011030647874	-0.26764950260294235
0.0860977746609264	-0.4039917153734217	-0.059527677427845746	0.26179569424540716	-0.23769348606636811	-0.1921498301267438	1.065442891963656	0.18234249665305463	-0.3085379288193561	-0.07047071118470805	-0.6415459368322917	0.8590257809868935	-0.235172898795321	0.15130332431596832	0.2232047097504611	0.41740504537294754	1.4903411789799075	-0.9843276331195892	0.3585589387256657	0.763754956778618	-0.29255152055743217	-1.6111005470423205	-0.5079696189518821	0.9053457800725457	0.5264634550764239	0.28157124261339517	0.34085008909076187	-0.21673225702271787	-0.5244779861722323	0.38474947850092334	0.2413645674317189	-0.028867649997399845	0.47823127807239435	0.7018203569916353	-0.0668106962510023	1.2300193317664552	-0.39878116739994207	0.6322292341346247	-0.06495209839671569	-0.8715559303781228	1.037524763769788	0.1635255706117176	0.39877488348933465	-0.0941902229535499	0.9927133332496615	-0.7180632607655306	-0.7420080948748174	2.5240520908736426	-0.6470480124904935	-0.24702571479818328
0.06965272086954886	-0.4470130949828618	-0.0950501102807199	0.2628808601152577	-0.29594594416230163	-0.1525135756244626	1.0909983643281853	0.18982810865608313	-0.3083722266752212	-0.06568468587967988	-0.6322444440655595	0.8104299661893387	-0.24854510129172863	0.12121014243757351	0.1921281928615119	0.44380895002118637	1.4980100401080805	-0.9928158463954608	0.33328434030181653	0.7490142053624795	-0.2826594612469883	-1.6312754946702466	-0.5136778124591819	0.9028133597260334	0.5109332353202743	0.2843117502993733	0.3318913686449882	-0.21673968349049258	-0.5435631813644222	0.36764698757336756	0.26886992456073483	-0.058162273036527115	0.5284562112420236	0.6601685056693849	-0.08453206853645467	1.2153230028900255	-0.3586653480473836	0.5835845330690036	0.014081307707738888	-0.9756592253154984	0.9998440077512593	0.12146667287509616	0.38683436937977916	-0.10849242677640092	0.9234140651098036	-0.7384340679042996	-0.7427874255361193	2.5189724831468876	-0.638955865482403	-0.24460427944502014
0.05434206242643872	-0.48071366903108126	-0.12378162476099433	0.2518046257370725	-0.3604487991839669	-0.10935321396569864	1.0884885742746815	0.20466394657118164	-0.3081932722293235	-0.04805123337292568	-0.6229310219774719	0.771914156257309	-0.26878194561157337	0.08008585078921418	0.1460328102235756	0.4577882975183812	1.5064885004044863	-0.9890260655340699	0.30508259008971256	0.7454213837524938	-0.2729068123644054	-1.6467831457123268	-0.535788739062023	0.8926267700175904	0.49292815249981103	0.287151163525898	0.31682291413417707	-0.21672336181805862	-0.5573100969155167	0.3415974865499728	0.2675082272035435	-0.07284527234182428	0.5726135108116567	0.616582660508504	-0.09265338740858035	1.1910843614090165	-0.2981454307891341	0.5392444663803351	0.08141006607170057	-1.0682831679863019	0.9519238798744514	0.10104673195010568	0.3647083262880624	-0.1267731949411143	0.8510648300982849	-0.7843278881317245	-0.7605429590108151	2.507517920422649	-0.6392406331190513	-0.25351567699292143
0.03667421160527095	-0.4948451261392967	-0.13150655695207453	0.22921514484726968	-0.4292628729247972	-0.06043327862156833	1.0569323986856078	0.2127468501519682	-0.30803357318687935	-0.03737640920211778	-0.6113157033380034	0.7475280701495167	-0.3065838887040603	0.042911920233549894	0.09659795181611838	0.45665589429795544	1.5055668403684341	-0.9733083133519941	0.2775026423360546	0.725645095051028	-0.2708854214743962	-1.673756297029612	-0.55337394192264	0.8823561727856142	0.48690939779603787	0.29643592114470807	0.30024503390411983	-0.2167009368762615	-0.5475712465739295	0.31837074264711396	0.26905117437961024	-0.0659227087728087	0.6133254277025907	0.5851386378440976	-0.09537549671302335	1.2078572334835822	-0.24889129256158715	0.5031477472926671	0.1399877579959544	-1.138834608011652	0.8931040184512197	0.08653822650656362	0.332922082356531	-0.1459852989912564	0.764822149833675	-0.8753462482188652	-0.8057111233588564	2.4801227788519884	-0.6302048443346163	-0.26523041019641996
0.020020248922123222	-0.4955923334371984	-0.11000529000114354	0.23131546562463137	-0.4847429751167337	-0.004827480264127615	0.9900009507957958	0.22709512116433386	-0.30791062949887815	-0.036835306781626706	-0.6096198235422835	0.7345597046218876	-0.3560310191689996	0.016695887527482245	0.051083166750541156	0.45230378543992755	1.4933164762240438	-0.9537639863195819	0.25734086477213813	0.694685732313966	-0.2643261491355353	-1.7160647069292405	-0.5836380866793208	0.8705192417277585	0.48165506043634565	0.3055546587490293	0.2870356232144885	-0.2166769777720276	-0.5427832944750243	0.2869479179201115	0.27584664835805833	-0.07033148361553113	0.6602586512524995	0.582450239049644	-0.09467035506750454	1.2293823763910865	-0.2071050165288535	0.4765888180309755	0.16942565158196896	-1.1802535386600752	0.8361911696884994	0.0913567904985762	0.2860063879254226	-0.17556287648784744	0.6983870766992851	-0.9464737795163203	-0.8504250949980005	2.4459596557995806	-0.6192915434360047	-0.26366063594715117
-0.024307899178873753	-0.48582123008060385	-0.08760846986480478	0.2538893273770726	-0.5128529194686399	0.0411569557483668	0.9204346089440424	0.24986387610847083	-0.30780859082698503	-0.034775618340978115	-0.6059649681085999	0.7397244575784636	-0.4166547147837661	-0.007674434133520047	0.015434579544764676	0.43468306968562453	1.4775995334947143	-0.9237495297980531	0.22464274732019537	0.6599713438310275	-0.25667808185178437	-1.741711725329981	-0.6222507015552724	0.8545083562143485	0.4782688401929115	0.29931713373658286	0.2768446589186659	-0.21666607840912855	-0.5228341772752624	0.2627137483228126	0.276515878458521	-0.06083830680496163	0.7046946875940037	0.5876787793520923	-0.09395396116168495	1.2648312607924983	-0.18121580027567277	0.4651148624192566	0.17535767954853307	-1.199968636839009	0.7853972808269271	0.08333636254498897	0.226086876311454	-0.1967913005598691	0.6602567649583394	-1.0148358465175498	-0.8893326030194334	2.427008388997015	-0.5907226490651952	-0.2757408688265989
-0.07348074926889911	-0.48013151112431285	-0.07234007499689649	0.2996769499447417	-0.5085566295820197	0.07647081414320907	0.8579366379189727	0.27380124308544646	-0.30768188651825523	-0.035207646803521606	-0.5916219890764715	0.7387110119550411	-0.4928148091339322	-0.027022418057282022	-0.007490749173677841	0.40168833196239334	1.4714548625759418	-0.8748951111716217	0.18201183704817156	0.623262745610718	-0.25857151487313096	-1.763151429624464	-0.6491072052349298	0.8442004975808052	0.4901742688498608	0.2995791156743401	0.2708333618393162	-0.21664316878415946	-0.5110405658124626	0.2419627168993408	0.2837649417272827	-0.037728487352813186	0.7258492555002273	0.6067581443258316	-0.09120559658320666	1.276898217277076	-0.15409527433269843	0.4588507361959861	0.18653263718822616	-1.1982118513957531	0.7392826657266425	0.07364439467744023	0.17089726363838956	-0.19465150286574429	0.6318642072719689	-1.078846548156815	-0.9167422326193723	2.4151392809530785	-0.5680808301120766	-0.27268215198716533
-0.1198647659835701	-0.4581422677860628	-0.052994876455838925	0.3745963678242125	-0.49270939111440837	0.11095397968382179	0.7991146652993424	0.2933101575734623	-0.3075725366307768	-0.03644407436908229	-0.5889795818799104	0.7533137312506756	-0.5535829841240448	-0.048680816057497314	-0.033184726236036834	0.3638886689942075	1.461508242504045	-0.8183267527758249	0.14163479353681638	0.5920033052222577	-0.2642147740616969	-1.7786850036133413	-0.6781278273781574	0.828755307891188	0.4979860197429902	0.28732778056258834	0.2680403228118663	-0.2166090233220232	-0.49368936354650295	0.21997799158834025	0.2839080826098817	-0.020903378917084724	0.7249035122595975	0.6414188109889896	-0.08542474785365414	1.3028640207732356	-0.1152919066392546	0.4496849302435043	0.18482579372294838	-1.1926191592753255	0.7159757383134081	0.07102905150246633	0.09651079868213631	-0.17038038074368675	0.6137221848872656	-1.1433345981268126	-0.9616752972172135	2.426913206902357	-0.5521771159731813	-0.271214295916767
-0.1558624212007889	-0.44120766205126544	-0.03981203362993646	0.4392778862681322	-0.4587977406303613	0.16170477908115935	0.7547764691475785	0.2994427935433174	-0.30751418664771746	-0.019296248482611113	-0.587605061139671	0.7675929931620902	-0.5918625326127535	-0.05831396347433092	-0.037544041233568616	0.3111808415559633	1.4515202086331715	-0.7511546867136528	0.09666844671925255	0.568566609854185	-0.2733580389393584	-1.7757589407862777	-0.7066864123786532	0.811529023206659	0.4940004830937217	0.27163771174647605	0.2668461309068625	-0.21657042892234196	-0.46868379179708375	0.19835354856307813	0.2763597247684131	-0.010127072211992189	0.7120358457997918	0.6639763817559541	-0.0713237903199946	1.3267996363142105	-0.07892822499642062	0.4471283117980488	0.16151788724961194	-1.176811413335411	0.6856962968947096	0.05518374474115913	0.027757018807708634	-0.12734913490338262	0.599766391542096	-1.1972447142885176	-1.0064622998425898	2.4443923596869728	-0.5539583096220209	-0.273698990829229
-0.21251162333748294	-0.42354737720001845	-0.03887019333819466	0.5352368486708328	-0.42875052619548076	0.21589301546605838	0.7159514137278886	0.28892205544886645	-0.3074410976443223	-0.009324089331977203	-0.5782928441857018	0.785960171261007	-0.6228252862069937	-0.06150908580954624	-0.02284704335016449	0.2627613664284679	1.4460154215103542	-0.6837737747707483	0.05286547224329754	0.5630561749043326	-0.2829292988685435	-1.7749254537550876	-0.7276858977848183	0.8017468890752273	0.4857173690218988	0.2563114740259458	0.26004204788040247	-0.21653595366201434	-0.4420467089728666	0.18690980952118388	0.2736372595402809	-0.025225256934146546	0.6841180284787268	0.680639242813315	-0.03905249531487947	1.328516497164261	-0.05386922151176106	0.4375219824020114	0.13695707478821162	-1.153125824979081	0.6595221632837394	0.053475222734844466	-0.0285046524076998	-0.08581369430734312	0.5854377820544999	-1.2249282874526366	-1.0491444093853226	2.4636375842674476	-0.5527787574015903	-0.2874989465429502
-0.2531427306238238	-0.40561081402013566	-0.04425140141071521	0.6263757290981217	-0.3869764155306487	0.27960628702014173	0.6876770735450701	0.26549844771640385	-0.30743172916744127	-0.01044103055862809	-0.570186586867097	0.7892012467591699	-0.6473044342578546	-0.05612762433660636	0.00485754692468518	0.2030337982335344	1.4516103445485917	-0.6238821193038441	0.0020742404601610974	0.5606627627658518	-0.2969333378259829	-1.7596261731132237	-0.7365303954879714	0.7943765838452359	0.4701838472469844	0.24694429512334687	0.25497117776081335	-0.2164709994409006	-0.4075246724994678	0.1712573183231628	0.2518593966877247	-0.057246861574485185	0.6578799884778816	0.6825162699127849	0.010316984292693576	1.3269490032081648	-0.04873191073179784	0.4143120383395096	0.09869159111983355	-1.117336915372547	0.6327529758437695	0.04159865174743476	-0.07883984391352598	-0.042118734290604656	0.6013747178357042	-1.2601600132845325	-1.075205466801134	2.5023953320134664	-0.5650726229700316	-0.30383514199522876
-0.3044682118238181	-0.3727579121165944	-0.05289902949636803	0.7284755212572736	-0.34830796060665686	0.355356002512623	0.6743920667203765	0.23972089175408645	-0.30741583996605154	-0.013023386384621605	-0.5565004476071024	0.7970763775458293	-0.6660156362618689	-0.05147597011196574	0.02173226902492014	0.13189670610049137	1.464173342273493	-0.5730080306320324	-0.046701147868980594	0.5805174501329985	-0.30973372274575545	-1.7398636451044935	-0.761368478483035	0.7920656994680412	0.4750576269440187	0.22897292291665133	0.24906562627561613	-0.21642329086124273	-0.3708433434163957	0.15947854404964437	0.21342514022365303	-0.10188113381831143	0.6268519265322734	0.681602555763694	0.059216306957363504	1.3263523940627724	-0.07842969643970985	0.3997822660344241	0.06286811759957575	-1.0757229217250333	0.6106646677568597	0.050009924690754194	-0.1251339000428576	0.009091822930165435	0.6331887861261192	-1.2963872010623356	-1.079930471567924	2.54419205677789	-0.5869480819598171	-0.31862030677136416
-0.3316508928106029	-0.34627286688508707	-0.07150791468273524	0.8836909011081971	-0.31646687682312863	0.42935729576464743	0.6810834120695788	0.2120727513016926	-0.3074228278740941	-0.030587451467423275	-0.5372425500139547	0.7942806654812153	-0.6727799659801434	-0.023809570730819605	0.0469798937263637	0.07293783900400429	1.4720687612431271	-0.5350654293359292	-0.08197539959231352	0.5868965783439561	-0.3088761999582058	-1.714044003455197	-0.7782191727730916	0.7861262320582301	0.4829799954657732	0.20922813904454823	0.24649004372091957	-0.21639788705400057	-0.32557116569147804	0.15478034022010795	0.1985217576808495	-0.14107789795339162	0.5781629065425435	0.6893928022703493	0.10557927638139004	1.3299157387570517	-0.12318802686977445	0.37404036544073155	0.036213024590434635	-1.0297184044574483	0.594826167024282	0.06569033184848684	-0.1636375343871705	0.06920847474839019	0.6848740820488748	-1.3222994568669606	-1.0816592050502474	2.560682688059731	-0.5672251312823441	-0.3223748787630854
-0.3394688120100912	-0.32915527160794644	-0.10941788272055916	1.077314791797441	-0.2845768269351962	0.5039492229710193	0.6915364434327392	0.18759149503839245	-0.3073964944333853	-0.033481239901046414	-0.5207911988843069	0.7797055782234288	-0.684419164570198	0.004941906375358643	0.05822875596485151	0.029530497900120835	1.4969917478744157	-0.49758515250962	-0.11737000017857153	0.6055428448987147	-0.29926456514560196	-1.6784152328832227	-0.7904136028690283	0.7694900324785197	0.4720420583069478	0.18656935068409158	0.2473939543445999	-0.21637531256808423	-0.30706294332285056	0.14482931619389838	0.17640835029181126	-0.18474618405547122	0.513404425560988	0.6953257893157294	0.13917533749925642	1.3053663454621838	-0.15873992118588037	0.33503025221457644	0.016025817801214252	-0.980695339893888	0.5818527372179078	0.0698827332905202	-0.1940384685507365	0.13123906807915134	0.7686482868312063	-1.3137992375560703	-1.0877918070448318	2.5603208114574816	-0.5242056752714186	-0.3198550396510128
-0.34998560221798686	-0.3247733896748735	-0.1594028023992675	1.244269053998727	-0.2799469068848383	0.5576942814796184	0.711804990351683	0.16101825820686017	-0.30739471334784235	-0.02562048970633184	-0.5052620013179535	0.7640504033685864	-0.6997062802382905	0.025705577643498522	0.06490070053570893	-0.01836515923097807	1.5290159829773133	-0.4585307328519013	-0.15584954328447498	0.6337591554710422	-0.2974068947626438	-1.6439137774483037	-0.7899255044956681	0.7553442494835549	0.4551794739791498	0.16342604291964777	0.2454428652318585	-0.2163699289797945	-0.2842648306532777	0.1297978342918064	0.1531990786132654	-0.21332776419797578	0.4471656152719296	0.7149999804933216	0.17222875836411516	1.2559533733368884	-0.1966479261995134	0.3182633360117413	0.005690307173524031	-0.9509870568262903	0.5708472332444319	0.055138277031724955	-0.21432391748445417	0.19439939150282934	0.8576584589380613	-1.313508620528269	-1.0980211472397137	2.5598965895004513	-0.48587790566625344	-0.31490439339921433
-0.3341858918494787	-0.31504265165850176	-0.2014486163371693	1.394822161811312	-0.2862679063265828	0.6067100177321081	0.7302389655722477	0.12526318977910772	-0.3074068907140407	-0.005727337162332846	-0.4968783251381068	0.7665966143855735	-0.7244826216156406	0.048502228342486936	0.058385823333772825	-0.055975001569764246	1.5720546645374895	-0.4176558106107032	-0.16985948813853913	0.6726268709668786	-0.2935220149651768	-1.6200053502743699	-0.7670016125822182	0.7478465780082066	0.4468542591680742	0.14981299045501367	0.23853847355718966	-0.21638812930022538	-0.25303563854824185	0.11191691527415508	0.15392779583376923	-0.23231414652319718	0.3736878230131062	0.7260231343737884	0.21066282256716024	1.197430737541227	-0.21623756705888156	0.2864177143954757	0.0067494946203565205	-0.9264427925080359	0.5593031939275853	0.028556131642891357	-0.21963946002108542	0.28655286999778723	0.902820108573373	-1.303005642242984	-1.10873569330203	2.548893261254419	-0.45186492412422574	-0.3009498032072069
-0.3103218969395335	-0.3135446490324563	-0.22530707331474625	1.5066074376980871	-0.3212692469435607	0.6826463557420356	0.7417965102092102	0.10144806847837987	-0.30739552368388323	0.027830716905781448	-0.503777778223186	0.7776754361486016	-0.7346231274106547	0.0758896517744416	0.04650019460972889	-0.0918655906506679	1.6078954654284445	-0.3881454317377285	-0.16221198650444602	0.7314664212613383	-0.29618698433518575	-1.6083446637496173	-0.7378634625794278	0.7296792735640988	0.4322956584335048	0.1358555347688334	0.23339014420568488	-0.2164114047742003	-0.21943491391921702	0.09084381332252314	0.14887789703402793	-0.24928990355174968	0.31927121193686514	0.7372870940286248	0.24353620726720565	1.1703249384406345	-0.25122186148279535	0.24767898498421004	0.015350212341496697	-0.9026170822358346	0.5412142990776582	0.003596512230551302	-0.2310167056224584	0.3458579139685972	0.9181068428229049	-1.2958480473003515	-1.1025940874872253	2.5086742386919845	-0.42704686622240723	-0.29669384063437587
-0.2790747451982451	-0.31707078575280634	-0.2408495978289419	1.5997088263171784	-0.36059952151676117	0.7590492500455789	0.7527928010103773	0.0773913316734937	-0.3073634955653034	0.0749653464893414	-0.5126605858051674	0.7823932002576376	-0.75309028653196	0.10736769492548044	0.059414423629675084	-0.12481106195100153	1.6421235642651264	-0.36604504229065593	-0.14457686645716158	0.8000634514637298	-0.2983565347270901	-1.5998599164636247	-0.7107023615081829	0.7164758652887698	0.43207937620440207	0.12013090788587533	0.22588607942607744	-0.21644914463605777	-0.18113426910166713	0.07809425570067106	0.13587252541503658	-0.25323777024465044	0.28177253331638563	0.7371370396841482	0.26785984328417134	1.1428088095968798	-0.29974537185929306	0.22423834926535563	0.025533446702945238	-0.8724091233085567	0.5042278373568916	-0.016690445143169357	-0.21726478225170093	0.3682176865489276	0.954617376579861	-1.2886970274035972	-1.0980091421460867	2.4609549673701743	-0.3922396063212966	-0.29192125832727067
-0.2468052330266343	-0.31123933960195527	-0.2471179624214451	1.6438826601898895	-0.4049316253618655	0.8301884582686547	0.7502761559481916	0.05669902771656722	-0.30728358402856804	0.13187634832249323	-0.5178413029125036	0.7850743206358821	-0.7851624620653862	0.1376990082080194	0.08161802519449708	-0.149823190152383	1.6608093079564004	-0.3640269719839254	-0.1283304385670735	0.8537259864210018	-0.2948464601523054	-1.5977277807490462	-0.6712964651203989	0.7040258148051268	0.44282579627486146	0.11075772400402895	0.21846570533505466	-0.21648904621156628	-0.13578676721594693	0.0617220869898311	0.11697049302196856	-0.2462701412661587	0.24047044648618207	0.7618636594784559	0.2723288660003186	1.1314217300089218	-0.33582510037539853	0.19840581613673974	0.04095671941601185	-0.8498160428227706	0.47731406389496567	-0.031099529550762027	-0.20343211399980507	0.37504966470586243	1.0036687837148246	-1.300515014864453	-1.0965495228459072	2.393458769310569	-0.3540653878927554	-0.30406943665929853
-0.1900085461173618	-0.30035774088545397	-0.24492616717654436	1.6330714655778138	-0.4523184757440248	0.9059365544768199	0.7403449621209084	0.04662550616048506	-0.3072428266063313	0.21211372927975206	-0.5223207864309426	0.7887355656507327	-0.8043048564020394	0.15698302803293357	0.10569426965614952	-0.1651066488439261	1.671420172882474	-0.37445646811133687	-0.11388656920168505	0.8961558849678222	-0.29127956271874783	-1.5945513731447423	-0.6388220270226445	0.6846024623881901	0.4767556900938831	0.09993198274009579	0.21017190357106413	-0.2165534476535253	-0.09558877340098422	0.043045544591173976	0.08442769220896987	-0.23289395655063236	0.2105597838577225	0.7905842407170639	0.2520299759552889	1.136293322670939	-0.36919402187457806	0.18574634175471455	0.05435317574992582	-0.8451737428273829	0.45650302889154126	-0.06200997290592665	-0.1903397692966604	0.39270974791575763	1.0657636661945489	-1.3159532225856554	-1.1030012602460828	2.3251443312107902	-0.3467074946928855	-0.3163640491563701
-0.1278503473886199	-0.3026451101647449	-0.23321766944736538	1.6106721658942267	-0.50553841331333	0.9854009081907483	0.7232845592648938	0.044089052170759764	-0.307193068665926	0.3041777827149083	-0.5220582680487975	0.7925561012367066	-0.816466576256299	0.1793111224415672	0.1258230353256616	-0.17204741842273547	1.6762899484209803	-0.3831414492411347	-0.10524752665804833	0.9336016108723475	-0.28717879437505667	-1.595866113239126	-0.6042614919463754	0.6640389110832973	0.5169131913035596	0.0760981023621929	0.20107938484852644	-0.21662385756455765	-0.061074320584591266	0.031140603282365686	0.04385078403991681	-0.21279783612505473	0.18244660557338135	0.8219303237195066	0.23013851600234814	1.1444492701391025	-0.40564379978604653	0.17568458900858616	0.0682004854847754	-0.8529349462102711	0.4430220169027649	-0.10083230430664206	-0.1800822509024	0.4090630498589629	1.1346214080496901	-1.348954692855783	-1.1232498514973697	2.23222579464604	-0.3295293057880101	-0.31711496355471436
-0.03811752382433396	-0.30773293704793625	-0.21913361056867542	1.5699863362716873	-0.5514419987829131	1.0456352485966665	0.6948071394498867	0.04793671602703599	-0.3071727895930657	0.397387283403284	-0.5192439283846648	0.7907730220885197	-0.8284755821594155	0.2031111617754929	0.15022077042715368	-0.17219376867899014	1.6566874169052983	-0.38242716593399617	-0.09837560658502784	0.9592361722817433	-0.2833145703395637	-1.5968577245507265	-0.5547251482433955	0.6401015092365018	0.535028891752648	0.06603746610120222	0.19337447799495736	-0.21667875227322728	-0.01988563471183499	0.024485138641442437	0.000872083399203305	-0.18582487773383444	0.16412681515938277	0.864642349419289	0.21191848104789726	1.1630523158798218	-0.4265226701206449	0.1529712742445926	0.07342221213349093	-0.8734952066169501	0.4428799965171456	-0.15378521456329072	-0.17060494208251328	0.4220157420075468	1.1922348623600412	-1.390744369446251	-1.1618052101057368	2.13730991579295	-0.28747861810960396	-0.31548310121946704
0.05231227955485338	-0.31957343684661865	-0.2042051986365418	1.487778689000987	-0.5933881708979433	1.1019802704855235	0.66232810831707	0.05548267660132835	-0.3071037026574644	0.5080522019534384	-0.5205376900747889	0.8040128317526548	-0.8350609970035568	0.21866676822419578	0.17580554063678927	-0.17578804403185788	1.6242506678831812	-0.37854859957754095	-0.09025941299032113	0.9792485581143392	-0.2892423695676889	-1.6114809181721939	-0.4933159945416875	0.6136262672029662	0.5403121217765334	0.05868796022575353	0.1885913778796542	-0.2167259708288518	0.01637594817932321	0.017547179935565142	-0.05898636639905519	-0.16928018235015246	0.17880586193140607	0.9088275134290672	0.18792781816700047	1.1996626566462925	-0.43951720200365624	0.12911970937930034	0.07110433605557279	-0.9023738350206145	0.45589480755476064	-0.21129338138043763	-0.16432240663200737	0.41337106149840536	1.23639258047189	-1.428752079647777	-1.1969831357069722	2.096846868724873	-0.2679845982772794	-0.3239434815390337
0.13770269658610773	-0.3160634462623576	-0.17947674557985546	1.3846519183282695	-0.6294238233154898	1.1300789015830233	0.6260996444983135	0.06783714408331702	-0.3070789758319878	0.5965931153384572	-0.5159641056672641	0.8252521163737654	-0.8284374036716298	0.21763794808007794	0.22442277167600197	-0.18252957440041961	1.585302207998419	-0.3659434588863931	-0.08571423760051831	1.0191687982252904	-0.2979183572576921	-1.635607717047685	-0.42771730877516045	0.5843970688536004	0.5563665370116152	0.04932425479154288	0.18520973103389363	-0.2167879314971517	0.05111422135924372	0.024655522139072867	-0.09720312308047654	-0.15439520963897135	0.21013391330597814	0.9520746131536146	0.1688002884192875	1.2393358771692526	-0.4531340148880666	0.11326246843571923	0.06025802529428733	-0.9203972795243024	0.4652962094804094	-0.26319648148806163	-0.1663993984540622	0.39790996815201246	1.257452239083843	-1.4872897130983163	-1.2284264767656654	2.1029407567298697	-0.2677780021487306	-0.32540313729618964
0.2111617292888061	-0.3001236219121616	-0.16580746635146165	1.2721285775050308	-0.6369868518816446	1.1741102782995967	0.5869823943335758	0.07870338217263555	-0.3071137053463285	0.6746909227027679	-0.5076078010960838	0.8579952685165647	-0.8118492250276228	0.22022117289137605	0.27960005269992666	-0.18520734938614813	1.5562581423513024	-0.36776476133919744	-0.0813462424811329	1.0543634911772841	-0.3010946330159944	-1.6515841612719062	-0.35882220174779794	0.5456316616231465	0.5662618617454145	0.04388992518961845	0.18588990721477874	-0.2168352595404349	0.09015130076118415	0.03952781112968225	-0.1332617985851558	-0.1479703011861542	0.24296763369458668	1.0049314806277214	0.14861851565022235	1.2487932051617545	-0.4620999836685639	0.0844907283650192	0.049448337938806805	-0.9274811346735519	0.47377431337460835	-0.2942890489829654	-0.16698212356010944	0.38958863335055793	1.2818303430864053	-1.5368813391274465	-1.237057138659186	2.1134283395821454	-0.2820973473288226	-0.3290839064687289
0.28077930203635304	-0.2904754085913564	-0.1462523597667136	1.1644900611954898	-0.6452344343597672	1.2350267422237295	0.542504870130361	0.09680118424724274	-0.3071433347048525	0.734266085830374	-0.49670068454274013	0.8708921158285875	-0.7840470513438026	0.23235354407403297	0.3425420541202123	-0.18811986438685932	1.52804397675427	-0.38055627158304783	-0.08432821986249817	1.0970096619052927	-0.2864073289840102	-1.663232305781938	-0.2915904563698903	0.5001415876298563	0.5612576523071654	0.039614438837764714	0.19242094338864557	-0.21686228563432688	0.13024056133177755	0.04988108213968505	-0.19492382350416115	-0.13432103157083575	0.28855540056854334	1.0781184654558749	0.1115984854916485	1.2461114685139758	-0.4812592919888027	0.06766215737652202	0.027976613379669835	-0.9262355449945219	0.49135455013012097	-0.3161908066221058	-0.16725840724978797	0.3422901206109035	1.3333744014944533	-1.582154475024002	-1.2237334855818816	2.1157872051443976	-0.3085877171360565	-0.3220925536928811
0.33217066645675075	-0.27019675867099174	-0.12338746653989693	1.078860770776361	-0.6194862301506403	1.2702208747844401	0.49358915624393507	0.11181178525361117	-0.3072002285636588	0.7687628416464399	-0.49065491833884867	0.8812013040668513	-0.7503399382157869	0.2552395903810495	0.3864781022963101	-0.17676467841518093	1.5039557623847095	-0.4097930951469058	-0.09154982024279537	1.1223486513337313	-0.24782049233553577	-1.6525206160921855	-0.22819570183211887	0.4529998173270965	0.5495800629449962	0.033419949509925134	0.19807702963370116	-0.21688507642512983	0.2039838370941403	0.0632689125836579	-0.2480629242478991	-0.12632623848282884	0.32678320880928374	1.1166518820000404	0.08128967845183441	1.2401488107817513	-0.4926480531844417	0.05036467091567154	-0.0113596230215844	-0.9402153922342718	0.5076048768760093	-0.33612187468242805	-0.15758555962136117	0.31860776817646635	1.4370513896781771	-1.6198137077940018	-1.1997673170040242	2.1354212048714154	-0.3156622386190655	-0.3204759205107983
[truncated: 197 more rows]
