# Supplementary material for: Obesity dysregulates feeding-evoked response dynamics in hypothalamic satiety neurons
Source: Sci Rep. 2025 Oct 14;15:35837. doi: 10.1038/s41598-025-19800-2 (PMC12521569; doi:10.1038/s41598-025-19800-2)
Supplement: Supplementary file 4 — Supplementary Material 4. [file 41598_2025_19800_MOESM4_ESM.zip › Fig 3_1/Fig 3b/NCD to_NCD_1st_MPK120_matrix_5.csv]

-0.9236081549779073	-0.0344536029156506	-0.8857117910884946	-0.0981524989921363	-0.27269480169294097	-0.0032480616196685352	-0.13311413137159467	0.06999003230131251	-0.3097702954596535	-0.4683063900065082	-0.33542326775793335	0.30904085781025303	0.3542007089865773	-0.7831674748161961	0.0692248300001072	-0.43265149006427217	-0.24413104581295303	-1.0876793656222623	-0.43825560717609263	-0.48329633933445243	-0.34631846182623766	0.06840864499839908	-0.09093085340076419	-0.5880185687913926	-0.5708267532221029	-0.5895965228532805	0.2928729929321248	-0.2168852792687459	-0.8092329389559533	0.1244021024833762	-0.11720106177237746	-0.31775704557858286	-0.6977225726970359	0.21931145933448323	0.20360075447641282	-0.6030336269258529	-0.9919418470795943	-0.2923052299005617	0.1763094346030975	-0.01892684368033168	-0.5024041568304363	0.04209411731698226	-0.6396807862412146	-0.5920798472125635	-0.656360126881858	-0.9868932925911024	-0.1845520836343785	-1.3350377868664203	0.05306530069920072	-0.24510028579696813
-0.8403039713728289	0.18794820256694053	-0.8493533007556628	-0.11579660841075622	-0.3136546999445685	-0.05591069545285082	-0.02841430590409085	0.09269398544610406	-0.30963102419149857	-0.4068284219810462	-0.37429070767507455	0.32147682483523654	0.35625225595540705	-0.7970949044461257	0.04803204730878553	-0.4046925818456071	-0.337266172783244	-1.094856128057137	-0.42558604502643427	-0.3979370917576217	-0.3238770206646767	0.06806319611533027	0.03437620729924532	-0.6366970502600975	-0.6078806284488592	-0.42511572173274725	0.29756810651118726	-0.21703589942496293	-0.7535151940664631	0.08977679647967622	-0.1495540130818256	-0.35009692342681603	-0.6499740064543844	0.11261729510627702	0.2265468522004507	-0.5838352696882364	-0.9746562351757412	-0.2440046057384202	0.08261675896986607	-0.035372336528259087	-0.5889279567922752	0.0073133423955413605	-0.6192121910047483	-0.5800268687823954	-0.6473994655685742	-0.803148369677372	-0.13208886591255117	-1.2836253737580967	0.025504970968172523	-0.22595659367569815
-0.820375479188704	0.5182695726771499	-0.865185178360202	-0.1635313506219246	-0.2863482532852198	0.021825367459166873	0.06321268869394642	0.11377206551436088	-0.3095469768423534	-0.401645058474599	-0.3723586552098008	0.32430067608261753	0.32107921827876384	-0.7896558176251242	0.05710147378318219	-0.37984344572604933	-0.3804881328517034	-1.0952298615550564	-0.5062493081526948	-0.3042467444404781	-0.315745812127104	0.11218302628988745	0.02914582273971462	-0.5910342761448198	-0.6083574650346357	-0.348244428371887	0.30334826047037167	-0.21705033142095753	-0.675051955272056	0.05775270336630086	-0.18085661362010116	-0.37895197448307877	-0.6121906582251837	0.23076915867911163	0.19859703978569318	-0.5484681390325724	-0.9775423180844448	-0.13875634369287992	0.06529308534533433	-0.10943276060281631	-0.6192158340815052	-0.011314168603323875	-0.661455887556603	-0.5665871903659969	-0.6552588165528509	-0.696355940137147	-0.13785487124755721	-1.249696598960709	-0.03624790856014514	-0.2524003702298448
-0.8259966769760123	0.6742408995526368	-0.8521656204387466	-0.18633669253233553	-0.26632422066784844	0.06778160859310531	0.04528066298955636	0.12051219057158613	-0.3094801299834435	-0.3833059311259982	-0.32809751601107795	0.31012004992652714	0.27995251306733143	-0.7923955126150183	0.019853958977114533	-0.37791889610595986	-0.3365357844650172	-1.0791273621567252	-0.4642210560696798	-0.2674236627277026	-0.299078202116262	0.1197960437944759	0.0077125493669248524	-0.5707193404419252	-0.5969179591795695	-0.2803739131105894	0.304787472304478	-0.21701892137026907	-0.6529162352743325	0.025912231830671432	-0.21386456991789177	-0.3873165376677372	-0.5511019753079512	0.23605857954133358	0.20043877523200776	-0.5324395269639214	-0.9969684700766501	-0.12226875760096564	0.06169591799745307	-0.16583869847406857	-0.7063528093764726	-0.01350814194737656	-0.6946162561311813	-0.5511009773777746	-0.7052777035694249	-0.6502544369846395	-0.12140887067303968	-1.2251110541855	-0.045574790356283715	-0.2558356507766466
-0.8242992885332783	0.7214281128021077	-0.8476824634193585	-0.18921912102891855	-0.23722662778709824	0.1415069535241084	0.07396340454847312	0.11705394148318413	-0.3094428357038322	-0.35846376783798684	-0.300491272433291	0.2994937023008483	0.23477704416932704	-0.7844061584433552	0.014103930674572409	-0.41666169534581277	-0.2895413490144	-1.082833142737822	-0.4238950178236981	-0.26074199407841114	-0.2764505190146096	-0.0006503416062325074	-0.06839807218642477	-0.5719068698211149	-0.5842194749464673	-0.2162587789055571	0.30691285787619654	-0.21700015328042838	-0.6515135613056758	-0.003835065071945823	-0.2424614434417291	-0.38260321154320476	-0.5259863501503478	0.2569214706515995	0.2017937231130221	-0.5117737478554606	-1.0399359302084705	-0.15023908730400173	0.049500858153692054	-0.19395247456887443	-0.7428854120456182	-0.002929211143735476	-0.7227587364234185	-0.5529698802897309	-0.7536333616913963	-0.5815462114140191	-0.09312407695655923	-1.1824674086977098	-0.06471591382123718	-0.26065011807951055
-0.8323915838401658	0.6521994659005611	-0.8442998973521146	-0.20311732406788255	-0.21795301609031506	0.16922702233904327	0.142199807768823	0.11838462763839337	-0.3094175824600143	-0.341301571829619	-0.28711350556200815	0.27666829502075263	0.20228965816959155	-0.7843911535038449	-0.009639553726582139	-0.49715905365224117	-0.2604496946526896	-1.0785744446861278	-0.394000769437193	-0.2740010023394342	-0.29006595895738174	0.014540272376166086	-0.12560379144618103	-0.5452223903044754	-0.5557818436122228	-0.18763533124715462	0.3120704759576786	-0.21698018490577234	-0.6761609207106333	-0.042437197988312615	-0.28717973705942235	-0.3534221921381424	-0.49505768115156473	0.25258350869122936	0.21562483532533758	-0.485845247363842	-1.0839824970830285	-0.18778266285999723	0.03204067035407573	-0.2190216313671015	-0.7509753475531525	0.014517035920711865	-0.7792884076702945	-0.5328267014263003	-0.7698826950002896	-0.5290622343158303	-0.0723805921315892	-1.1405202605306022	-0.09248425252790494	-0.2581799057949994
-0.8408990881594586	0.600271084053631	-0.8231852641645766	-0.2059619733820392	-0.1811994541546574	0.1677764970714923	0.12451992020017202	0.11862613313596304	-0.3093957826450978	-0.3316430534184197	-0.28240882302256926	0.25970613443295204	0.1788451798249786	-0.7993739182266711	-0.02445781672606037	-0.5372618034221277	-0.2426004901779569	-1.066985048299664	-0.3660527588151452	-0.28779448865682566	-0.26431917279679334	0.007703728121895903	-0.1989439717363525	-0.5099746597695533	-0.5352507953934346	-0.12356547865139693	0.3189579308033887	-0.21697014170629664	-0.7060202129908435	-0.06136162625472095	-0.3236389156169527	-0.3204784827454582	-0.48860569918886837	0.19490238682467706	0.22046672611349255	-0.481790312068476	-1.1150648795420361	-0.22136467376428445	0.031384797950394026	-0.22300938574895252	-0.7277611648452388	0.02655434493743864	-0.8266073053252686	-0.5089029845943666	-0.7905876867539086	-0.4945767736325212	-0.053033497423889	-1.096047155424279	-0.1168306348395756	-0.2574624801330792
-0.8449134937971962	0.5671109509720179	-0.8168287560515192	-0.2116075635051268	-0.14056853122932852	0.16477483335649717	-0.00725615772247705	0.11603908543674483	-0.30938145494499664	-0.309523060293744	-0.29115097381462696	0.2421674241297326	0.1466194609625086	-0.8095127854201506	-0.032857613239839226	-0.5329685028832786	-0.21299025182410805	-1.0713309521421182	-0.34476026266535476	-0.3314691782660423	-0.24543120752224146	0.008803064210103389	-0.23986258640711716	-0.48043169640189126	-0.5247701354102801	-0.040666549475882816	0.33248245891744366	-0.21699481662448378	-0.72574279232268	-0.08211855587093526	-0.35754311104279407	-0.29885088134821547	-0.4787884139255244	0.17510746845258993	0.2007367372308369	-0.49119836157447133	-1.1378747762252954	-0.22610651386218752	0.038427904151418925	-0.2119348947224976	-0.6914213150245638	0.024617379202465355	-0.8637126435537388	-0.4805489498305933	-0.793474827204485	-0.4926413154948729	-0.036059620178963525	-1.0439582137765875	-0.12878568671251617	-0.26408630479369477
-0.8512896101423533	0.5294656478288179	-0.7904378686277602	-0.21053090000686964	-0.11196658015893278	0.1589432101632943	-0.07981303719722901	0.1141813762189429	-0.30940695165831067	-0.31011615987759555	-0.2908519506047082	0.23379331194955982	0.13051887494104183	-0.8177900792068988	-0.028661811717970293	-0.5081609513945141	-0.1722935050509084	-1.079680763456076	-0.3288179012719214	-0.3502903250898257	-0.22514963047321718	0.08770983367568781	-0.24263842335123506	-0.4900676463206448	-0.5058810104448639	0.021069991874956853	0.34868309869989694	-0.21700010016537163	-0.7321016423600679	-0.09613628353506162	-0.3909359871663844	-0.28289104898325595	-0.48891562420123275	0.12821152205603192	0.19427789595324266	-0.48852505241486455	-1.1572104164021413	-0.23307352661183234	0.04025517955269603	-0.2041437321901916	-0.6993127797212979	0.023356621712622413	-0.8891624896004912	-0.4294547110630138	-0.8010461618984895	-0.5002572340686674	-0.017847546610362006	-0.9963357480790658	-0.1398432547584496	-0.2723070552871229
-0.8472375614412112	0.505427837414831	-0.7668863389819831	-0.20700467881700738	-0.09210630313392956	0.14572240036363307	-0.051461998848039384	0.11325374741032915	-0.3094459366656622	-0.2962284031622294	-0.29446071329105916	0.22775546468949925	0.13119811997690187	-0.8342887863160126	-0.013381437008183584	-0.49102004892130957	-0.14120008400128717	-1.1014212118209203	-0.3267969203322621	-0.3696067439975444	-0.22265810003836056	0.16086378051881137	-0.23836728367610532	-0.4976201996125324	-0.49355745673763557	0.04960819914779537	0.36589589827250013	-0.2170036528121304	-0.7498483087093015	-0.10807998562054393	-0.4198398203884347	-0.26589215307922875	-0.5011664057694413	0.09701965273560376	0.19129029516303991	-0.48728763506853745	-1.1730382304229776	-0.24716045911498705	0.04851562460884197	-0.21161579838167163	-0.7493440027502982	0.020820633647837046	-0.9086140336401656	-0.39448012648582576	-0.8038994177874914	-0.5010226106645581	-0.002237255808263644	-0.9589699850352733	-0.15702445232979362	-0.2672441168879957
-0.8233587253050088	0.5379769388950602	-0.7398345968464767	-0.2289565481715608	-0.061362982528262125	0.15275064369398977	0.008209590389464071	0.12308828981855	-0.309473552151277	-0.25502289749438223	-0.2961358517072176	0.2268930294578552	0.10258158902127353	-0.8595009652810871	-0.01580819386212446	-0.5441933111869974	-0.11769856243827223	-1.1140515499118133	-0.3137505936515229	-0.3633009473627996	-0.209122223435384	0.23165151349045274	-0.2902747659678052	-0.452720980814546	-0.48198267265291433	0.14121742169521126	0.39288467748862554	-0.21700321374690573	-0.7578967031140528	-0.13604240061310063	-0.4887486879519029	-0.24953813503201405	-0.4920365075012354	0.05015157692852529	0.18873717253700717	-0.49176140545504055	-1.2126479166879478	-0.2524811322387903	0.02891798822411511	-0.22705078807034623	-0.7722359765892362	0.015682330675839982	-0.9640087602124211	-0.36921160392706404	-0.8361690619164049	-0.45855586129851733	0.030419709872413513	-0.8912294312156611	-0.1884867553906301	-0.26912097077048996
-0.8137469369117166	0.513960525106383	-0.7180389755381525	-0.24761404689799688	-0.022424943121016894	0.17023832980487874	0.048707969418678665	0.1273280665335135	-0.3095267906185238	-0.2184786953016576	-0.29123983149591265	0.22932369574001105	0.07421593757662634	-0.8813323761509835	-0.022447586094563814	-0.6048729268251736	-0.07930303671338178	-1.1297649610524085	-0.30001118338389615	-0.37270527122401265	-0.20201881817435097	0.3184530551198348	-0.39164226916546807	-0.3873570998536291	-0.46379533177283366	0.18849890012199305	0.4150294037699136	-0.21693376544934856	-0.7615436416287782	-0.16028358903838658	-0.549554821675972	-0.2331184338730742	-0.4847031070133091	0.09076159208343137	0.1747797114115271	-0.5031068295916203	-1.2412623477335523	-0.25339366815490594	0.018310722588636568	-0.24008517307641353	-0.7609976024534755	0.030042200473753472	-1.007730901305534	-0.34749236302490255	-0.870303424670569	-0.448533510121223	0.05856372894808528	-0.8434189105112445	-0.20897959338075234	-0.28592783844594305
-0.7984986744174589	0.406088498587717	-0.6809238961655414	-0.2481915046174445	0.012438060968145896	0.17170937926877164	0.018779917351927557	0.12463429045898218	-0.3095762662227312	-0.17986114770635414	-0.279165479628102	0.22535769602388575	0.05483266284272418	-0.9054104145243491	-0.02759695855701445	-0.670754678133261	-0.03694481216849744	-1.1424358964806913	-0.26424062243219504	-0.41416487695833115	-0.1886978418878322	0.32536353473287777	-0.4743671850773172	-0.3548589900027184	-0.4587357607944485	0.21447037818471754	0.42302738918726257	-0.21686532726161006	-0.7893346313344711	-0.18033974216648824	-0.6056375006495311	-0.20673242175427933	-0.4990923301171607	0.06460220396263279	0.17742112941207624	-0.5194306049725294	-1.2550403908609655	-0.28661291916576037	0.0004379787599010948	-0.23379497310722605	-0.7314270621472426	0.030290324442797324	-1.03389495810683	-0.3482150389995997	-0.8897916115379509	-0.445516462019736	0.08051072311802746	-0.8193374992166552	-0.21422245101633686	-0.3029282634742838
-0.7732778401123962	0.30268827723317876	-0.6439290685462742	-0.2544324181899883	0.04282072665892399	0.18053005420704366	0.004423156577789527	0.12299875310192265	-0.30966361300332323	-0.1447684362426619	-0.2865505796864811	0.209353172568925	0.04647853698480068	-0.934891472909513	-0.02650826984684867	-0.7199196668083617	-0.02089716618583188	-1.1599382454824867	-0.265559493672021	-0.4579381721155079	-0.1825504897782889	0.32549720843110885	-0.5766148856989306	-0.3408445890792867	-0.44514445794447627	0.2328360891796954	0.4264278589022896	-0.21683912234215028	-0.8044020555103621	-0.19823626501718788	-0.6517475090390277	-0.17329961999783444	-0.5294922793597516	0.020069766580752164	0.1696235034449039	-0.5355960804764732	-1.2496611578533634	-0.31235526299295757	-0.020443773178003638	-0.22361329305322553	-0.6561493951562023	0.032550565002333845	-1.0634174707941204	-0.3592462164429347	-0.8847981703871126	-0.46126560185467946	0.09026600730726811	-0.8047761261662615	-0.21480109416675255	-0.2915573126925671
-0.7488996551070387	0.2186634610645472	-0.6053288954745403	-0.27084408384406133	0.04911620928718209	0.16395591792245756	0.012134657933373816	0.1305113099922744	-0.3097599581646251	-0.11526199053498405	-0.28919121194973957	0.19573641490023302	0.042160495956442466	-0.9634373096338205	-0.06198271773605901	-0.7118057026886058	-0.012523031741726615	-1.1657982677328993	-0.2762066908933526	-0.47527758893216	-0.18625213897780685	0.3560411227938091	-0.6285400050695339	-0.3135898110479946	-0.4408296546813827	0.2325692851404216	0.4306304778940168	-0.2167418761887041	-0.8090412483594183	-0.21435772731814068	-0.6985999865703028	-0.16016387864836124	-0.5552087485446366	-0.035521077248883016	0.15698191321698513	-0.5577400746292078	-1.2426171937886725	-0.306201778193022	-0.04458157163566402	-0.20266765594448125	-0.5869816828646746	0.03168715603573169	-1.093265761620571	-0.35866556200761257	-0.8657955612557018	-0.4820540301176054	0.09677768819922562	-0.8314222425995451	-0.1935769585052493	-0.2594180929063553
-0.7041532525091252	0.18560513780706972	-0.5757104767408341	-0.31951079895686973	0.021418094433765078	0.16423419925416216	-0.031109164114570525	0.1378669644458696	-0.30987703760798774	-0.08634314163859746	-0.28350584144898744	0.17591922468097104	0.053612012628489115	-0.9828650844176823	-0.07039100566424386	-0.6326823554382	-0.010413578474016999	-1.1825761980123548	-0.2816240937965856	-0.5026137966290531	-0.1755666259884599	0.3253185512804956	-0.6829664714868333	-0.2907388401214047	-0.45542138517172726	0.23255903769236067	0.43274491269848686	-0.21660767694198907	-0.802040411294348	-0.23306082437369985	-0.7373336235821376	-0.16970506031727464	-0.578639079479377	-0.09590377549612746	0.14654268316838998	-0.5888477993150925	-1.2117635604863153	-0.2966103388596562	-0.06395657929736101	-0.18273151676926566	-0.5433746426174508	0.036710422374027406	-1.0916572320584679	-0.36296768350567976	-0.8615367441538716	-0.5008739646463449	0.09531530149928946	-0.850291426382641	-0.1576433220093826	-0.2274550320592883
-0.6643223460777647	0.15873724321193353	-0.5771299347916944	-0.3628095834410622	-0.0382248240696305	0.1791245929358085	-0.03288268564623682	0.14339692261090148	-0.309976711920806	-0.0861629154936894	-0.2789376693216731	0.14890810224120393	0.004533910614986631	-0.9600286013064508	-0.09369055296136258	-0.5607777935531066	-0.004845648921888414	-1.2124927827384202	-0.2933441753858116	-0.5138985622160013	-0.17695050086964859	0.2811047364804687	-0.7023906444626179	-0.26096748139228787	-0.47301236321514556	0.19580907152531157	0.433686477954964	-0.21647071106475474	-0.7882153671177691	-0.2677496685655514	-0.7677117983022903	-0.20123275816851388	-0.5937653494172686	-0.1230729582854511	0.1348291712974799	-0.6056680606737558	-1.1574904453740205	-0.26933115699093624	-0.09761985445618884	-0.18350805364121098	-0.5256103208574496	0.04190658516263594	-1.0814178441568107	-0.3629299786722174	-0.8629171365321611	-0.5128973351708837	0.07242263186154357	-0.8060223283556424	-0.12367459674621087	-0.20006231702225813
-0.6287092460350971	0.13768511252214397	-0.5810539128915784	-0.4193250889463739	-0.08923959873828888	0.18225314972557802	0.06756620048652599	0.15060334920345106	-0.31004773331609115	-0.08340888126282128	-0.2590321797222905	0.12229180964748913	0.00424936469220934	-0.9036910036799831	-0.09127273443837543	-0.5141863893457681	-0.015157557159893077	-1.2272210650334807	-0.3050902840117439	-0.4974567635559753	-0.17833873362434677	0.22996690948289258	-0.7406085379252068	-0.21245864545487522	-0.490620155168486	0.1338997931128219	0.42239153099122406	-0.21630250400807222	-0.7676579996121757	-0.30430143773537055	-0.8005538069875351	-0.24239463166204764	-0.618339611520162	-0.16300756923640083	0.15435054358360947	-0.6027206248963995	-1.0971637627814004	-0.2553401661372655	-0.1388408587299716	-0.20123269622318443	-0.5743059632226499	0.054498754627412285	-1.0566372132728508	-0.3597388929335108	-0.8793879833958661	-0.5022979518521741	0.054096600504475276	-0.764248263825949	-0.09532005092637696	-0.17931144643150557
-0.6004064780715123	0.12709700591641365	-0.6322622260413434	-0.45743476340141714	-0.15873328123789643	0.19479642308426162	0.14736105359852306	0.15836149251655207	-0.31007431061419266	-0.07558021500135972	-0.23711123059017902	0.0798167283701672	-0.06185957153093717	-0.8182955645742978	-0.057691425045167534	-0.5205375845962713	-0.03274107473522811	-1.2288947546087552	-0.31150676858974546	-0.49269931713859627	-0.1785827745408787	0.10074872833837448	-0.7926963861453613	-0.20166156339768446	-0.5158958864947248	0.06504533764282824	0.40976215163234614	-0.21615841082921206	-0.7616379571021399	-0.3457423001129122	-0.8211879283639678	-0.28573334723984634	-0.6320392001594148	-0.18528801098544564	0.15992571263711094	-0.603338534075235	-1.0411178171927247	-0.2539799479504748	-0.168223275554683	-0.2336964609862544	-0.5744159511039573	0.07947877912866062	-1.042857250456016	-0.3641403038263625	-0.8961253974187512	-0.47879452737000056	0.03031488778474949	-0.727945394984234	-0.0655256016520328	-0.1622066309207087
-0.5843796450031576	0.10813494055919126	-0.7073301863500634	-0.45184782497303627	-0.23913942275911682	0.20431608076142793	0.1521562128523663	0.16224994421008254	-0.3100664599822692	-0.08108158083787194	-0.21321325509076772	0.03459120595831737	-0.15296549479724997	-0.7225769857913934	0.0008144202125493161	-0.5416058670579031	-0.04632295156114404	-1.1999762699511154	-0.3097986819123201	-0.48368746506000154	-0.16554201666507562	-0.040762153683291245	-0.8505705604398015	-0.197244568273527	-0.5446926275472028	0.017970228004406456	0.3866674518679971	-0.2160249644858286	-0.7591314486034948	-0.3923032313766816	-0.8466911479249803	-0.33238392081912593	-0.6281384552190286	-0.22296190293905163	0.16128605686345926	-0.6042766407324771	-0.9796421922007779	-0.24356428262835933	-0.2013033787624452	-0.22309786356314154	-0.5247696382917978	0.12389365258703552	-1.0287062625362489	-0.374536783239746	-0.9042337947160648	-0.45813382163639965	0.0023841176258820817	-0.6779750533967446	-0.030788446536704806	-0.1651132534165994
-0.5745769853329001	0.06954285912743813	-0.7324745124113818	-0.4368519649610295	-0.20563138548943702	0.20764889792261698	0.09513368318165755	0.15652044707656693	-0.31000320912583884	-0.12116402441265559	-0.176372733671246	-0.01785185313138949	-0.21945277350873096	-0.6196265435762415	0.05313047128479995	-0.5092983285575862	-0.04969017621544304	-1.1659133604372087	-0.3167359177296924	-0.48550887256855696	-0.15681241017950598	-0.14209729305525529	-0.8666154301207118	-0.2374118912941968	-0.5758019006738258	-0.03541008704062831	0.3596444598678407	-0.21590748427130513	-0.7460119266727501	-0.4497613961862716	-0.8640356019232991	-0.3744184693365477	-0.6312314657927537	-0.2585548179876907	0.15827424488403782	-0.5960900186862468	-0.8919560613446142	-0.2426909955688509	-0.22283440450181877	-0.21877551860229297	-0.5419124006295266	0.17288601811026105	-0.9961148745311063	-0.319449141771638	-0.9006507816797615	-0.42443808973235847	-0.02653264418835225	-0.678084161816279	-0.010890754888453936	-0.17182686631956576
-0.5619491465372197	0.04800326138822576	-0.6938629819500678	-0.5137442006389484	-0.15765332520414682	0.2095921823736448	0.0597333946152359	0.149622708973723	-0.30993372083278403	-0.16756704357353364	-0.14192880912552303	-0.08450401067982881	-0.2651599774838161	-0.4821567206059834	0.07431074031278642	-0.4694009447490462	-0.04933070009678844	-1.1139695238633394	-0.3387869366692119	-0.48332499112064065	-0.14136231977734456	-0.19875917061271084	-0.8560575433848523	-0.27993186545060095	-0.6144287614209374	-0.07942472841086992	0.33828227853654946	-0.21589983739184326	-0.7702203134833266	-0.5031418925423781	-0.8894890372005477	-0.41306568790146025	-0.6414052982317459	-0.3649517899308134	0.14767889298250428	-0.5897121526205668	-0.824433045982016	-0.2429191295478798	-0.24918406579627886	-0.2178858938363751	-0.5211070418442605	0.19539758476925959	-0.9741474736196851	-0.2589052338531768	-0.8922895836023805	-0.38436187376262165	-0.07722526981402549	-0.6433180127629463	-0.005937734552810316	-0.176069904471068
-0.5613051152157791	0.02552498742987655	-0.6681150609501222	-0.568122008367435	-0.16066365243045094	0.1999469701562482	0.08117136838376024	0.13627235815926828	-0.3098698360321589	-0.13783494281665265	-0.12101472780223996	-0.14108457127342322	-0.3357427994689648	-0.4051847182237596	0.06048135466115713	-0.4086078454197857	-0.016511636543985898	-1.0526287735325588	-0.3458576625123625	-0.47395797226963243	-0.13841839762030453	-0.16877345658649984	-0.8448282783415625	-0.28790305207225325	-0.6435547896251027	-0.11118539731188508	0.32893558681155927	-0.21587625634175422	-0.7775525007227981	-0.5475832807136991	-0.9066382587135184	-0.4508561872505492	-0.6377812691202797	-0.45605311790827896	0.11847815189506672	-0.5898992342933437	-0.7729200693756313	-0.23873544673891417	-0.26763251289462603	-0.21519188889551658	-0.4919744920390171	0.22751513965631226	-0.9641806986747555	-0.1659127976224752	-0.9141843838364446	-0.34591719410886734	-0.10982427504622957	-0.5981550144313286	-0.006030565004748675	-0.18189837307487414
-0.5642673568694037	0.0015295226383647803	-0.6428592455771673	-0.6188399970031776	-0.1847837053079989	0.17478171760769187	0.07604406581310345	0.12426335263295465	-0.30980358621922177	-0.09260637254222098	-0.09438008782938181	-0.17970821001709786	-0.3826940987532305	-0.33058794602484215	0.07412661069513933	-0.3491551982284947	0.06571437779689157	-1.0005688069882586	-0.35945633353994155	-0.4645207661571565	-0.12888954998903784	-0.1067083079123475	-0.8028081814601158	-0.254840054085098	-0.681957228921884	-0.13951557864545885	0.32416268040935475	-0.21580571964307343	-0.7873391541276693	-0.5868272985438068	-0.9313127163742285	-0.503913654042223	-0.6338650074044399	-0.5070416348766577	0.10171133478062629	-0.5815776975792454	-0.7265176215060378	-0.22533686831465735	-0.29119924624487337	-0.21104658931534295	-0.46064302017447545	0.24036558051159548	-0.9197685413841162	-0.052382538604769116	-0.9318416422818524	-0.2784192981651292	-0.14415004630716596	-0.5324993516163135	-0.010595760341183192	-0.21503038984527914
-0.5730900593364987	-0.015941940997481658	-0.634374269209945	-0.6531378750739488	-0.1874479864260927	0.15402024370900574	0.035785737692860364	0.10347676431994013	-0.3097339664526391	-0.02986384255785849	-0.07791112151930164	-0.21994025832164046	-0.4320705855270515	-0.24598003340817817	0.13116925117572864	-0.2581765769172158	0.10908852925653807	-0.9467724366996364	-0.3554719864084469	-0.47538652340783527	-0.12168924276688538	0.0047749556316392435	-0.7852870590422578	-0.23413434687852827	-0.70885107784248	-0.16464948215823738	0.31752796515099757	-0.21584714488844764	-0.8019826381285731	-0.6183346233018131	-0.9520551917800294	-0.5526572772413313	-0.6251850956243847	-0.5571889899990863	0.08390711679594562	-0.5719879629871878	-0.6744867972053326	-0.22501183872087957	-0.3162028298754368	-0.2300860671445712	-0.380931818423664	0.24968998755118568	-0.8487466446990244	0.05794180410640178	-0.9369627353117348	-0.24021955224385388	-0.17159114079497279	-0.43853991312665486	-0.05848286469831058	-0.26424180311652035
-0.5961012281208916	-0.032722087726873725	-0.6379968451926843	-0.6301336267400832	-0.15109963191783643	0.12714220235790413	0.014948180017040444	0.08528162440531142	-0.3096359929841384	0.0413016531244807	-0.06534327361043316	-0.2441276547587595	-0.4833164726518426	-0.18533343108372416	0.17277003110063366	-0.19974819427318238	0.15243344859225003	-0.8709865061607049	-0.3478035657114023	-0.4742192996349329	-0.11307106925017008	0.10230523839814114	-0.7703257491260244	-0.22466703036961908	-0.7222437995668447	-0.18122911234148284	0.3129290220574251	-0.21592598593428902	-0.8215260216574409	-0.6232020627484631	-0.9716584856338246	-0.6001216949202861	-0.6195594024794209	-0.5799304286582742	0.05216078935785555	-0.5674413386800362	-0.6397508504729915	-0.2015606468981231	-0.3552893378178955	-0.2528996649553121	-0.27624228356601344	0.2577194274979129	-0.7760768535933474	0.16619765965382188	-0.9233565467924582	-0.21290914358208504	-0.1823845905293679	-0.361012465530733	-0.10946431745338267	-0.3082043324417594
-0.6194366194097102	-0.04533902413499583	-0.6255495056240861	-0.6117974856451297	-0.0950669147650039	0.09048496148154811	0.011587384771359451	0.07373948890141183	-0.3095777403885525	0.08325561860899156	-0.04370641554151363	-0.26334787848250774	-0.4552103601077492	-0.16605234251886816	0.24359021491332053	-0.14779370372434084	0.15356323067945027	-0.784422190097654	-0.34063921384305934	-0.49165881502407	-0.11311314773372896	0.19591418820752	-0.7581922183798385	-0.27214294810274164	-0.7321742717554351	-0.19764966015332422	0.3062384824193877	-0.21597717964047686	-0.8360850989245441	-0.6060733431135754	-1.0040299840293807	-0.6296617689509929	-0.6059753276129882	-0.59985500551979	0.02085789264152038	-0.5644093563774827	-0.632625554464262	-0.18113652314119097	-0.38433825944926137	-0.2776608876066921	-0.133623811518154	0.2714008836282046	-0.6872431502670859	0.269854530981047	-0.9114110841897636	-0.19967716887477172	-0.1939924272525378	-0.37611017876389835	-0.1526676097854876	-0.35080108628819595
-0.6514134933153795	-0.06960118577503487	-0.5984286343647881	-0.5952511368817	-0.06485051555524188	-0.015916702123746407	-0.002116229579777566	0.0634146263783269	-0.30953588118182224	0.09873272498700666	-0.04067993052242961	-0.2886373784723969	-0.49616652120429744	-0.19696355273345917	0.25464961180238527	-0.05281981178394442	0.15921064000638474	-0.6971091893953795	-0.3425860803989919	-0.5064300607142295	-0.1205387498722676	0.26817123543498655	-0.7309775235348155	-0.3787187324861322	-0.7315732187228471	-0.22266806381476517	0.30588834780628316	-0.21600419944550855	-0.8567556121859022	-0.5777888877206936	-1.0212602270237707	-0.6456449857653992	-0.5823743121482596	-0.627235419827565	-0.025843382444905933	-0.5686519729663717	-0.6337116962485719	-0.16538914595435159	-0.4171372171401936	-0.2894660072052772	0.03930527433186728	0.27313492184206534	-0.6089955397023864	0.35079574834047583	-0.8941730745627845	-0.18289742325778202	-0.1999461321086219	-0.3994567514257197	-0.19875277192554508	-0.3718988377529437
-0.6739391871565287	-0.09234937950455213	-0.55109980422535	-0.6204632084127244	-0.028024863941268095	-0.13885914573278968	-0.01981464094133545	0.054598670713071375	-0.30951145732943597	0.11736229942864126	-0.04053643994437618	-0.304187263546459	-0.49469151153747726	-0.2390252439451635	0.24130021452297196	0.06613296409948154	0.16382220507141124	-0.627518628397082	-0.35276279436501534	-0.5067093675560976	-0.12849486953017578	0.3204383498508315	-0.717563599325693	-0.38077769452319826	-0.7348114892796046	-0.23560194828967443	0.3032142418137601	-0.21600869403150863	-0.8671600150165728	-0.5435291768437708	-1.051245008285947	-0.6648692872731237	-0.5547579000134052	-0.6332321158657346	-0.062352915044606196	-0.5771821777001059	-0.6414413194870551	-0.1487451776993932	-0.46170399929881595	-0.29016840868006266	0.1768475925025805	0.26108037057211075	-0.5175517652709234	0.4301244120435691	-0.8741780346462573	-0.18488049401977175	-0.21143045900542196	-0.40318221240114765	-0.23156111653948752	-0.40054750078202545
-0.6830427737459221	-0.11466731306152086	-0.4807786577033625	-0.6831465471290479	0.020871907674051553	-0.22719144965574004	-0.05734634062079501	0.05127387396897589	-0.3095282217154307	0.20648934123863755	-0.031041724168305217	-0.3051951496613951	-0.496452038273569	-0.2702174087167918	0.18273537628096043	0.22191076575977403	0.1740210560949555	-0.5695647055416642	-0.3631465837134903	-0.47719749608969597	-0.1397024629100157	0.38162335484899107	-0.7065652728293711	-0.3933372629571503	-0.724107488740329	-0.2527674114976093	0.3073786111805766	-0.21595352691753647	-0.8635715502284267	-0.5035968620480091	-1.0586062491459942	-0.684608481728201	-0.5342412746915943	-0.6342529663083804	-0.10131536571991326	-0.583853258310619	-0.6402759047952646	-0.13397288929388693	-0.5142005228776385	-0.30033727210607963	0.3326262424417583	0.22812037480376754	-0.4203102711365049	0.5170188455583864	-0.8716074762192342	-0.19462221262098708	-0.2266572664474919	-0.45687144216770764	-0.244476926752509	-0.4100731323061565
-0.6908607361090373	-0.11453114457994654	-0.45717404863446953	-0.7227052003291894	-0.04505398466688314	-0.30368602177816684	-0.04383508057313443	0.05223788595133032	-0.30955410764411845	0.29224123888035525	-0.019709517738999142	-0.3159220270594526	-0.4759695066371966	-0.307081440623306	0.12545855152938307	0.3242159756745169	0.17864921236545844	-0.5224034677714947	-0.37038936238091413	-0.4481013178132957	-0.13780707369558085	0.40668976413392643	-0.6804146492640489	-0.4088518233022633	-0.6964627660003117	-0.2658758729792437	0.3087745329144195	-0.2159053969253498	-0.8555594427990068	-0.47312495653948733	-1.0637408635106473	-0.7030340139487772	-0.5017811286903229	-0.6421785331978901	-0.1345314529380201	-0.5927558275276689	-0.6557289741625568	-0.1232873880825974	-0.5622064969471576	-0.3361660299809123	0.47719557550870223	0.1869516712285617	-0.33668686880602594	0.5808564466356834	-0.8635791742185756	-0.2082094800692313	-0.2367892461209986	-0.45881436077098314	-0.2503334968203525	-0.4156362751003865
-0.6876115587658724	-0.10369326146955324	-0.5105260331263501	-0.642136162422797	-0.12800233246538545	-0.41975622825796055	-0.043610625959039306	0.05155271688647246	-0.3095915639988546	0.36747746228198175	-0.010141789089289718	-0.3163012681110672	-0.43518107872595796	-0.38171290527719454	0.09076710143172048	0.41543055245635074	0.18643759825050757	-0.47845622738858085	-0.3574071755885226	-0.4349575993402535	-0.1390311360679048	0.37656812348198615	-0.6470523118332819	-0.44051493828877264	-0.6651752654285132	-0.2782154054666176	0.3089553655434437	-0.2157705224534756	-0.8122424387976139	-0.4540606271791134	-1.0604980519290166	-0.7220997362597883	-0.47242769974776044	-0.6467452667500979	-0.15362707218538568	-0.5989915834765279	-0.6566689243512535	-0.13522149354470106	-0.5965062346878982	-0.3627090152284386	0.556617313029251	0.16783831990336576	-0.2527822565957025	0.6183809253114191	-0.8547937213667247	-0.23263284391829053	-0.20980320281375717	-0.4480993881489953	-0.22390879295137017	-0.4115998431120788
-0.6665493269123058	-0.09636675257632543	-0.5631579016130899	-0.5703398317077021	-0.1653142290791676	-0.5529316479880311	-0.05010536875402333	0.055187054850908177	-0.30966844352208034	0.33052961310355383	-0.002568224550831303	-0.32568527148157794	-0.35756448547051717	-0.3792774483711639	0.08146587424125681	0.5031275776848364	0.16793445385733963	-0.44117043722545396	-0.36102119720651055	-0.4254060745238252	-0.12913633422266416	0.29584850231960635	-0.6261060881808556	-0.4702262946208092	-0.6342186449051315	-0.2849157549397256	0.3069512636220253	-0.21571438940640117	-0.7895570919192868	-0.4540093823943477	-1.0583846602751241	-0.7443693456747652	-0.4411527767782101	-0.6428234864712982	-0.16676066024306513	-0.5978843837688912	-0.6697458655306903	-0.14811842252044816	-0.6337909184444477	-0.3721216976034254	0.5729804062337804	0.16910383020257772	-0.15930448409004522	0.6488127351962526	-0.840544267496187	-0.26173989604769266	-0.1891600815804148	-0.44776286097549145	-0.2041317808906391	-0.39736032886453365
-0.6350953783482692	-0.08780747577298673	-0.6263498349901909	-0.5385417094721654	-0.1801229937996487	-0.5867105041808974	-0.01482168105882086	0.060837674400728334	-0.30970563919654576	0.26129596295795665	0.0019240953133142255	-0.3488711609354966	-0.3908410547852958	-0.3577456188797659	0.05605598700595964	0.5809282674698368	0.10021310338982552	-0.385478843751965	-0.3566294092940965	-0.41241075884266715	-0.12878784722300288	0.17084322800903817	-0.616508009330074	-0.5159647083799248	-0.6015801024239509	-0.2995746676593053	0.3034738039914345	-0.2156848328994359	-0.7820463635058623	-0.4499659884839996	-1.057103935171241	-0.7547562830594825	-0.4197844528926197	-0.6312330951935479	-0.1835470158492321	-0.5958543677330372	-0.6900757629854485	-0.1948208823026186	-0.6561526330617118	-0.3812365818576176	0.5885842590619792	0.19264318429874402	-0.10870322085982034	0.6570966127907343	-0.843236220357203	-0.29516403908270006	-0.1740144756831778	-0.4588748304974722	-0.20345102424309122	-0.38457575696622226
-0.5966836610515995	-0.09247185056490312	-0.6644527987978444	-0.5067410677604491	-0.19775308431002356	-0.5962442164707761	0.005559210501409975	0.06873907646043306	-0.30973286479514683	0.1943814211398129	0.00691381537912189	-0.3688431870433791	-0.43955141599302455	-0.3541056275192549	0.010739542903584167	0.5802392774958168	0.06481616153469723	-0.3246078270304913	-0.35752476787956966	-0.39441137985965785	-0.13339076181672474	0.06646825111244292	-0.5936509397257307	-0.5917478140665583	-0.5746754572032996	-0.3202269793990169	0.29956798424662423	-0.2156127951302806	-0.7700697438259615	-0.4577126365403643	-1.0511102978710567	-0.7480548436724526	-0.4034909766233949	-0.6180988414822599	-0.19989049897626504	-0.6014884042632052	-0.6997707366184792	-0.236330227744959	-0.6645806438709617	-0.3672237352622562	0.5631600060952657	0.2055667061028334	-0.08123322356664803	0.6690950448951597	-0.873246926822642	-0.3161342339576235	-0.1564867048398591	-0.4640134426897616	-0.17929757209820035	-0.36288102242992804
-0.5524080681358188	-0.0987307663333617	-0.6837165129341704	-0.4949100819666222	-0.22275149168915007	-0.6893386916677617	0.03437976059177485	0.07892025387159693	-0.30976187510910924	0.125637062635557	0.003890879596950822	-0.3894594553586696	-0.5183012562782295	-0.3315493228474998	-0.03442941873805459	0.5631350469395059	0.03676833364819608	-0.2710959701881566	-0.37513053224258563	-0.3727044789732804	-0.1351043348330993	0.015989908561920237	-0.5771383464053913	-0.6706635807306803	-0.5567538645942528	-0.343263304371656	0.29018289034428346	-0.21552649140453015	-0.7517665603548449	-0.47157086323440256	-1.0219142558496865	-0.7255454076945451	-0.39306284147558196	-0.6273704242459545	-0.2187795684539505	-0.6123994031692498	-0.7147028697366142	-0.28305476500897087	-0.6583331358582909	-0.3359417389911999	0.524060337433559	0.224042750574469	-0.06301917141754343	0.667951960027356	-0.9265390833454861	-0.3397656784594855	-0.14931516653451568	-0.43507342032771223	-0.161894956708159	-0.33515882493264526
-0.5046428096784278	-0.11691804108773265	-0.6961610490964798	-0.49502633557429443	-0.2681710020946862	-0.801745797587626	0.04996838110091738	0.08007016113228245	-0.3097728478595223	0.1128395168748116	-0.01427563602522404	-0.4157529171285265	-0.5257036909434646	-0.30943462906788366	-0.09290308600433791	0.518334000241054	0.05170357880654142	-0.22681183001970595	-0.3812826106504321	-0.35002851314398015	-0.13358129376180403	0.011078526615680201	-0.5832684493546569	-0.6651628114086868	-0.5341725180859187	-0.3623315828749574	0.2840751969294272	-0.21546321164862733	-0.7322289944035858	-0.4977062513231176	-0.9868387875320602	-0.7100232452113235	-0.392237004204225	-0.6258331621605151	-0.2245015553167112	-0.6195849583798996	-0.7150580535428579	-0.3431692950098569	-0.6469735431641738	-0.2852023422960788	0.45507772877793684	0.23370462767765815	-0.06565808746214967	0.6653978346086087	-0.9605057465722785	-0.3441729981922903	-0.11140353125928981	-0.3814946135399582	-0.15734213876531628	-0.29513486151841123
-0.4322316720357672	-0.13188464924713933	-0.7081025535354935	-0.4713137878351822	-0.301814992571523	-0.7711734544363735	0.07041553628435342	0.08582396108888266	-0.30979991931674594	0.11659745541698577	-0.017954166568607283	-0.44594366100431965	-0.4961203836529392	-0.27615703641018	-0.11309388179574524	0.4212118244933601	0.06940323482021094	-0.19112602326388897	-0.3701182512182618	-0.33547032905849544	-0.13001233823862288	0.06191057878343217	-0.5831310555355748	-0.6322857405460621	-0.5170014453192424	-0.377216309841567	0.2778368637606848	-0.21549149899339434	-0.7039482881806729	-0.5253224466616249	-0.9551691499213302	-0.7021109264024771	-0.41336136989796357	-0.6272071859958054	-0.22535380571773372	-0.6176421871626003	-0.7168823599331872	-0.3971303402108072	-0.6286107696132063	-0.2318365420900516	0.40287952659559806	0.27097296491368017	-0.07777149148584357	0.6745591036777617	-0.992918060448359	-0.3513699842255399	-0.09293776873920868	-0.3347462567269126	-0.15894707413438364	-0.26022820654625034
-0.36056778383822047	-0.14697952972765044	-0.7057031252811908	-0.4004687615580934	-0.35308286481589607	-0.6916803775404756	0.09247348340423686	0.08466296832994806	-0.3098137036361087	0.11411822882029572	-0.026873398930930527	-0.4739941393856089	-0.5462475666667155	-0.2584157650861031	-0.14903848589312244	0.3276122824168414	0.07775967197847473	-0.1541368676334685	-0.3400220121102114	-0.33522688502282916	-0.12464122341789044	0.12647955598158447	-0.5888275396941196	-0.6610829113574541	-0.5109726851752352	-0.39048119923516805	0.2694682918899728	-0.21556192234050267	-0.6828101717971778	-0.5519721266085048	-0.9124757100254243	-0.6777259488140601	-0.43990540044036697	-0.6397815581530435	-0.21383726045151413	-0.6155923836421258	-0.6972793023833797	-0.44543832353356283	-0.6064520224437557	-0.17728570640840713	0.364645445507396	0.30690012526063837	-0.0919720248309414	0.6504525620154592	-1.0292675587506392	-0.35305090394183586	-0.08488515572778031	-0.2827330900315138	-0.1691419206561457	-0.21811425868117382
-0.3080456183091741	-0.1582533936982798	-0.7013321835837859	-0.34164216543690124	-0.4290723075528275	-0.6088996456389041	0.1256184156993961	0.06864527609063298	-0.30979736238330713	0.04550345440370103	-0.028485766557113674	-0.5109231333949001	-0.5527917991750962	-0.2507391862914731	-0.16932939099121164	0.2137104056369535	0.07014983906664746	-0.13202136431399716	-0.3108818565861518	-0.37129357368178606	-0.1243499245779727	0.16733189030780973	-0.607913587455567	-0.6797941646115601	-0.5214377512050896	-0.403373229675226	0.26399756959027065	-0.2156576611622484	-0.6362983088055055	-0.5774809386339996	-0.8817549022934857	-0.651044509525092	-0.461432340252815	-0.6428348708617462	-0.20493049943733416	-0.624288083701778	-0.7030929921047052	-0.48785775183848096	-0.5802308638141054	-0.1424371692678858	0.29469266700291136	0.35481983027813035	-0.11694891442026342	0.6076438766127373	-1.0550995434109034	-0.35516972947296066	-0.07705338056257997	-0.18456311819524412	-0.2072962678522708	-0.19143379120673554
-0.2707130613867201	-0.17651560140404968	-0.689846124843372	-0.3099937343015446	-0.480344708527271	-0.6303151275158051	0.14056370967490422	0.04795334087805309	-0.30981661418800177	0.001986287769760127	-0.06196825352649434	-0.5499990726177901	-0.5678371243775107	-0.23426686717942932	-0.19362556218967258	0.15430770840373687	0.06943009677193451	-0.11011706677432018	-0.27595487111292105	-0.42376249461468785	-0.12474689827846834	0.22568684288021917	-0.6505855741594677	-0.685785805136766	-0.5457179220754074	-0.4167825710475174	0.2617041310018159	-0.21572896210721218	-0.5918638584625533	-0.5881714151741047	-0.84646370207955	-0.6206795300062972	-0.4944191945764237	-0.6324079681938287	-0.22387539317709523	-0.6242557041814897	-0.7057573854106715	-0.5035266313121063	-0.5406513693018723	-0.10461228441122108	0.2635768481214634	0.3951916880686772	-0.12954544289963535	0.5567484596214313	-1.0660851139427474	-0.33975090310477307	-0.0767166218194058	-0.10764562610129776	-0.22034100924853992	-0.1626981361089403
-0.206593746621652	-0.21038279767130516	-0.6721343476756018	-0.2994298972790232	-0.5552480230096309	-0.6763111900524285	0.14537297986220712	0.02678003922227193	-0.3098488932058815	-0.03784220078265307	-0.11655846311479193	-0.5977487105819339	-0.565283251884597	-0.22329722157400028	-0.20193463464427092	0.09545024981170995	0.06155480457248539	-0.09129451394610777	-0.24897480276018627	-0.4931950507278125	-0.13169806372886628	0.2726874163492376	-0.6978451502267674	-0.6816747561448246	-0.5622136066287868	-0.43881581901086475	0.25811774357643535	-0.21583434308707386	-0.5617526613452511	-0.5894884128237814	-0.7991995768529186	-0.5783467155553041	-0.5237631410450978	-0.621700765139029	-0.2697629366033313	-0.6221699234162504	-0.7228926876457955	-0.4969352764556473	-0.48494909317404805	-0.058577721065006985	0.24552695860110335	0.4128593733351479	-0.1427902472524541	0.5320747936519291	-1.0788115056878291	-0.33183974187261117	-0.11849443718950696	-0.039912959637314574	-0.2559569593088843	-0.15386300413022286
-0.14416056882145104	-0.23455125283556258	-0.6510524448555031	-0.31546333045970637	-0.5416688632863181	-0.718904068666883	0.15793913744838553	0.003535454855178122	-0.3098402869789702	-0.047230344512864696	-0.1567948183575779	-0.6482878827366088	-0.5630360998260766	-0.2305383984169785	-0.20786611106517397	0.007791703475345402	0.049554622668649864	-0.10567045452361859	-0.19511284146331148	-0.5261133570908643	-0.15465891340437488	0.34874347759018753	-0.739875965774951	-0.6995076846026335	-0.5769306449951833	-0.4597755541924048	0.2555602130733853	-0.21591154944631946	-0.5300851443574042	-0.577563063245455	-0.7449198698815487	-0.5309861574613572	-0.5460866086641574	-0.6105345895185951	-0.27317193820742147	-0.6235613433575291	-0.7401474140012798	-0.4836176487981427	-0.4352751263402637	-0.042427513273563255	0.24501610326029594	0.40154616926015807	-0.15898416952176053	0.5014270607541339	-1.0752172292504336	-0.32600149349216595	-0.15097628832373355	0.05808086125657434	-0.27710167336150693	-0.14253554938286292
-0.10249360114403985	-0.2583970128704086	-0.6292129825857559	-0.28552954283550264	-0.5015174711793351	-0.8411417202971107	0.14850956805402898	-0.024628745725271142	-0.309847740923525	-0.029376785124925246	-0.1815302616582995	-0.6760287561378481	-0.4856221281937466	-0.24519848302437564	-0.21897109344210275	-0.07512450091128346	0.03094956087041282	-0.1662493198539381	-0.11330851739437639	-0.5190486150217059	-0.17605650097931197	0.4484123292551522	-0.7743559678191037	-0.7299322329939597	-0.5982534260987077	-0.48105012060955266	0.2577659117059223	-0.2159747399992371	-0.47819715135175345	-0.5666764528036471	-0.6783866888160379	-0.4827411777363583	-0.5590732876756312	-0.6191065506683548	-0.2809845436849175	-0.6151453663759232	-0.7574464096427597	-0.4394553259545145	-0.37815537792572645	-0.015719922313698856	0.21493971248816482	0.392209009643787	-0.13512601111170708	0.4745633723743536	-1.0560319027235285	-0.3357719694951703	-0.18082639359545827	0.15773102683255197	-0.3110683357257467	-0.1401476170966766
-0.07677152653555984	-0.2717416046377602	-0.6139600083798393	-0.26764110643674466	-0.47198394237677743	-0.9256009477462094	0.14317299456375995	-0.06118228083451245	-0.3098532937910905	-0.02990927146215367	-0.16351027881724628	-0.7115299601905982	-0.3941161735007305	-0.25856012295242625	-0.232274905233652	-0.13740512886843642	0.018337084478759026	-0.1990327075603801	-0.06335354944976654	-0.5310438103004147	-0.18397541439912596	0.5605884431024419	-0.8108569257552887	-0.7224637361218121	-0.6169484585641766	-0.4889659655785653	0.2607100488988213	-0.21604449410962032	-0.43468492377760126	-0.5565151464804029	-0.625002610871202	-0.438495232531931	-0.5633705724331619	-0.6325451413101525	-0.2426226690291083	-0.5856665114467648	-0.7882197405193574	-0.4036689544162003	-0.330833796921468	-0.011030544310301288	0.1811581966210577	0.39532963445775876	-0.08951907380743902	0.4459794638092376	-1.0246846059951582	-0.3403989362795707	-0.23128129600693584	0.23169601880271173	-0.3520870180889026	-0.15590840514584953
-0.0060105170390040204	-0.27760530951738904	-0.6071432025188362	-0.2523693249022606	-0.4494525972255774	-0.8614421092014137	0.13626936477876067	-0.12494358531718971	-0.3098695073483392	-0.03475675897127217	-0.1393034690030211	-0.7378498068508802	-0.2837274082337825	-0.26313611209135435	-0.23761287647922663	-0.1767617753401481	0.00785934319173118	-0.196327878823863	-0.04139093044908279	-0.5534275855987553	-0.18867370212621143	0.5245088605837295	-0.8442065956708212	-0.7086201888793238	-0.6297754364667898	-0.49026294680603905	0.26853185944321983	-0.2161398445275134	-0.3888376695264786	-0.5498751185270783	-0.5794911852817823	-0.3983947628840526	-0.5616818300379759	-0.6431454803731643	-0.14391212472104836	-0.5387386928066784	-0.8127737514727166	-0.3836937394567123	-0.27827082466367253	-0.016706174402355486	0.15173644689751453	0.3885532839760872	-0.053914466512232626	0.42441883457317464	-0.9714375030766828	-0.35425772318243054	-0.2808698272630868	0.2642155860610528	-0.39300977565172224	-0.17830125103356984
0.0338199190897831	-0.286042840417971	-0.6102948062450688	-0.22561870880318335	-0.4112662722270116	-0.7469624163935679	0.12724166816772883	-0.190390448335949	-0.3098823358400423	-0.03815945837658212	-0.1123277473628254	-0.7558950679858303	-0.304162984937164	-0.265375987372044	-0.2562430396861107	-0.19112166226969823	-0.010483419548498569	-0.16650336454189832	0.012008205958900838	-0.5466983578687994	-0.18757666105060702	0.44435347009377607	-0.8732054613154159	-0.7442499647609514	-0.6465896118718012	-0.49419895456728247	0.273797592747285	-0.21625651084760933	-0.34256080084071694	-0.5410729147601069	-0.536611298362369	-0.3664080663578823	-0.5485079152693634	-0.6603215765038228	-0.08056917190766796	-0.48059406868004634	-0.8456802442233335	-0.3670043897113019	-0.23094180943112938	-0.021321793968239824	0.12620402212846418	0.3810551493571753	-0.015872945979832957	0.38978141499565994	-0.9147275300668867	-0.38554091731962653	-0.3356706249706319	0.2930951386966131	-0.40377295082924014	-0.21588834912296626
0.0625165552345136	-0.2977160245037971	-0.620591501896936	-0.20237809627809314	-0.385589559692768	-0.6423052113181305	0.1197331662057747	-0.24347101169251978	-0.3098786560924517	-0.04282374079624853	-0.0811446588792122	-0.7479612316308286	-0.29156583911755307	-0.26651843242165424	-0.28145985897280706	-0.19360972195459475	-0.03888961747328919	-0.08997198718819742	0.06090195535261672	-0.534055420698983	-0.17768757444931324	0.28708433649025755	-0.9069351566879844	-0.7633633683933085	-0.6721961347521942	-0.5028290343198207	0.2748996168529869	-0.2163126911916211	-0.3099974711892278	-0.5308373936951185	-0.4927370923950779	-0.32010303880600877	-0.5120583200946967	-0.6716046648127376	-0.10745785814080307	-0.4230472964182933	-0.8679404884511545	-0.36985974402947014	-0.18435283296021457	-0.042085610874119314	0.11210050631560682	0.35894471807432027	0.0028637086008409707	0.359482690604671	-0.8587346602599553	-0.4128255434832397	-0.37795329387064097	0.3264888878705007	-0.40133150994326183	-0.2508624229483802
0.05512347035047318	-0.31485359335405516	-0.6334608619353068	-0.20486366839557563	-0.32960395594147546	-0.5781702656149458	0.10942228237077993	-0.26360560216236034	-0.30988876973136364	-0.03171004343896246	-0.05649165928164075	-0.741012653842329	-0.17631956094476278	-0.2603017307590331	-0.2853185364455373	-0.18509427052647937	-0.07192610482357253	-0.014194441784391432	0.10700261151953314	-0.5196968376474806	-0.18188742146368111	0.12061327071520027	-0.9359320734840815	-0.766693028831541	-0.6720967556951275	-0.5266166947764952	0.2750513842276766	-0.21631627775696236	-0.28161633867926067	-0.5296455749616571	-0.4715875572573264	-0.2864871857545925	-0.47670472649289336	-0.6805420099566668	-0.1192674807829202	-0.35828690669497393	-0.9008758077135827	-0.35893016399115507	-0.13231897180289948	-0.04937412564065379	0.10246001736185709	0.34806645785179097	0.007382862225002662	0.34529838362164833	-0.7825911904525243	-0.4323952528910374	-0.39067879017467794	0.3244526355589489	-0.40373169285060095	-0.2802646547726928
0.030197536206789378	-0.34696814011731686	-0.6496586559427379	-0.21807964290523435	-0.2582213090857443	-0.635138483203848	0.043329731540668284	-0.2586350352935908	-0.30990479363427037	-0.024168100589854576	-0.03568248326082857	-0.7245890615106503	-0.11028289420655375	-0.252853330527301	-0.2691937874049871	-0.17781449974723879	-0.0939988865778512	0.06194507578918788	0.14425485958279066	-0.5031392780794997	-0.18323996966398595	-0.012240512101592872	-0.9457971445790371	-0.755641160094445	-0.660208878908802	-0.5479301521109827	0.27327942519013365	-0.21634408019835502	-0.28222534570966495	-0.5307018388791979	-0.4454287470105152	-0.25114418989650433	-0.44467172283813283	-0.7045972940554519	-0.101886596785647	-0.2719497040826371	-0.9107457994540378	-0.3447012269443037	-0.08186563600079423	-0.05341827438232984	0.0943741798265723	0.3219175577264943	0.012958984922883767	0.3755625452486299	-0.7050406715508861	-0.433961737980904	-0.4023268482237931	0.3237375153152534	-0.40496736931084676	-0.31320528899192807
0.07431938107698637	-0.3715124686345591	-0.6739314820593238	-0.2169622863242024	-0.21189170654611944	-0.6330181106326446	-0.020875510821241793	-0.24416803371319787	-0.3099436433061641	-0.017256204511789004	-0.0032764291437707635	-0.7118829833447654	-0.0709592303666222	-0.2831894376292825	-0.2508559076202905	-0.15900630768510587	-0.07636875561570163	0.12269745530180695	0.1652166071042638	-0.47944252025704415	-0.1968333416210682	-0.1547745986953919	-0.9418614450380922	-0.748818312609332	-0.6323723891014084	-0.5697331411510327	0.2703658230184972	-0.21640000606639784	-0.3070692307435955	-0.5233954884187713	-0.39575662430960123	-0.22496384129147154	-0.40425388474985724	-0.7288477354941858	-0.02305612355968432	-0.17043780330993402	-0.9297064375977702	-0.3513306041306007	-0.05221055296700291	-0.04255668477912293	0.0887174860385468	0.3115088987035762	0.008848863851223151	0.3895440002276246	-0.6324376641534106	-0.4647480240478766	-0.3917094616520266	0.3532506855196763	-0.4124484722876113	-0.3325425384660859
0.0454887086988736	-0.3986044369262979	-0.7414860259853976	-0.22966736705298701	-0.15084539302909977	-0.46087655824983276	-0.09747147308198986	-0.20265454823158707	-0.30997905048729335	0.006946230435412292	0.057641562826528644	-0.6892648700139157	-0.10774804809203738	-0.32402486309480183	-0.22409096941240608	-0.13542673299993835	-0.059534212459014066	0.17957440800593566	0.1321267382342663	-0.42590319647476144	-0.2087560977640916	-0.28644739691758914	-0.9469313744046521	-0.7498386305234381	-0.6096636993489792	-0.5801120775515638	0.27030696543241	-0.21642731709248136	-0.3287443745992023	-0.5130720828819696	-0.35140322020702347	-0.20955855754953143	-0.37343765490357306	-0.7548838372981973	0.11821872724515703	-0.08503079236099105	-0.9545219461939869	-0.3738128398058687	-0.031861301555800636	-0.04212820731418236	0.08823435020168659	0.3136605325820498	-0.004959038965740972	0.3912624608540656	-0.552698666419574	-0.484487501289684	-0.3565635168436298	0.35156936421142915	-0.42167581921028247	-0.3282766648965464
0.015772231647973416	-0.41837698675461865	-0.8327137546111192	-0.23562141804445852	-0.17747231713277473	-0.24950230405983578	-0.20493316306388715	-0.17568267826089198	-0.30993700011503117	0.0230727467240053	0.10258775545284145	-0.6627831236620703	-0.1438160242393041	-0.3882284122007531	-0.21107765337685347	-0.10457900380484979	-0.05838862922374107	0.24496600881372282	0.10565852542916013	-0.40893239738652215	-0.21564450983595274	-0.37058755529325854	-0.9534103212349919	-0.7489579604954655	-0.6001841939233554	-0.592553467203399	0.2713762688239973	-0.21644229389307723	-0.3595063483884116	-0.5064429165514082	-0.30561662419113017	-0.200964446083211	-0.35910618868613164	-0.7867571585706713	0.21640355586916254	-0.014960790912170535	-0.9578627330092342	-0.3959872172621247	-0.008684646987094428	-0.03026428201073163	0.1086347148503557	0.3216982660943959	-0.013278598194542227	0.3794709026025709	-0.47581982166972897	-0.47789531316509404	-0.32990227971572017	0.2917713775102136	-0.42455562611930314	-0.3267977997284165
0.038863065598690905	-0.4406941951539933	-0.9024339658363433	-0.2510562423476425	-0.23461210791675483	0.015743842841114252	-0.2378235209162216	-0.17643261221744358	-0.30987655100481565	0.021149838020895154	0.12652107121122916	-0.64423437870034	-0.16936947822360152	-0.4268068877992435	-0.20080214811243188	-0.09757657145561524	-0.07144938418621831	0.3199523627546986	0.05014998682982643	-0.4160858157724638	-0.22106796200312884	-0.42374763254256165	-0.9506088515196623	-0.7376700051030334	-0.5980859949535874	-0.5982463567225625	0.2667308931391119	-0.2164668701143752	-0.3953006682415209	-0.49994632054584753	-0.26245433348166075	-0.1949421563670431	-0.33942833128188876	-0.8105760681808276	0.25097273015954785	0.015055923826221507	-0.9585041228970305	-0.40395964126044664	-0.010415179909694802	-0.021852553150618077	0.14750774879322273	0.327808184671481	-0.05577171863419154	0.3749101259469511	-0.38333245604379146	-0.44910379914773574	-0.29258542678407234	0.22140039058833208	-0.4084516056069326	-0.32146083631284184
0.07243755734576257	-0.46404096619097546	-0.9012811189117624	-0.27672744953160355	-0.28854544824476436	0.22230954553512533	-0.31437995605926683	-0.15576340227627433	-0.30982738292776824	0.007784058588394061	0.11431727360286367	-0.6210206849156886	-0.18634350036333946	-0.47047824683220574	-0.19334579243082053	-0.10523967912240333	-0.11247366791022875	0.3426329079520317	0.028121843872898	-0.4171430474534222	-0.2355165130560382	-0.5653165649960995	-0.9522273701969362	-0.7307647902387708	-0.6003744565882647	-0.6199765024571191	0.2604892078312301	-0.21648811346689523	-0.40868166247078774	-0.4859922988421652	-0.22068577820021806	-0.18345094002052195	-0.3267917279655067	-0.8269010140576267	0.2383579355774254	0.01792600852733341	-0.9495812879732248	-0.39289391675077556	-0.011403216411264832	-0.0022740230267871073	0.17248731819795252	0.32001486741649027	-0.11225421615075451	0.3772911861801057	-0.29688334968377716	-0.41717090588970746	-0.25288859072355213	0.16652017012179404	-0.3812295913007464	-0.31863141927793437
0.10469315709387801	-0.47640885125202875	-0.8545226741287619	-0.2927909764555436	-0.32295767934283637	0.28370946360448623	-0.41838983114866446	-0.11687347902874631	-0.30980922144664097	-0.019617762798993542	0.10551161682175589	-0.5979302319483388	-0.2036182542007568	-0.47816181068488356	-0.20144302644181514	-0.16039953398662804	-0.16436775100724763	0.33111704564256916	0.03437139888123051	-0.4152626057276871	-0.2577259010252458	-0.6251806786020203	-0.9321288956409747	-0.7271748801521818	-0.6014257684297174	-0.6434221697676629	0.2508592012460408	-0.2165118806650514	-0.41305455735483837	-0.4751759278295936	-0.18114314657722236	-0.19841719431970967	-0.30575649752631756	-0.8294638223177306	0.1968273455495872	0.014172682467245545	-0.930579469098334	-0.3570523515078578	-0.01654614816352378	0.013790237965237376	0.18628801776332812	0.3033185440695711	-0.16153969541213453	0.36780816919873954	-0.22995209048068718	-0.35642253675718877	-0.20972854672055202	0.10639880183978975	-0.3637001076263892	-0.3243239627743758
0.184056716333393	-0.4927692928805209	-0.80005047723679	-0.3192120155209103	-0.3466431202216822	0.3090564891441223	-0.4978593901103811	-0.05803783661962342	-0.3098249839136819	-0.04674403181606721	0.10835556965674371	-0.5793335600021022	-0.18582472199906772	-0.4400226176258492	-0.19924419702719465	-0.23522703963927122	-0.14996942886041376	0.304222347386132	-0.004559486089152012	-0.4365594399426125	-0.2913292493353462	-0.6174878473859262	-0.8923431535620503	-0.7241159873710324	-0.6091460079119004	-0.6472810130103751	0.2410926936816436	-0.2165321205327014	-0.4167268914344452	-0.46588160709893406	-0.13199381059243637	-0.19514429589865587	-0.28836960581347165	-0.8396197736059141	0.20141726289767076	0.022183285843464066	-0.9079969856491962	-0.32376809457824784	-0.020797554397366726	0.01965309134842401	0.19728817861103862	0.27793437899428436	-0.21821074833847737	0.35341196105165784	-0.1737777547672718	-0.28524061931736705	-0.19139369323302868	0.03842294191057925	-0.3590018553088431	-0.3318139798906103
0.27501732359163683	-0.5037263435555585	-0.7840423085060172	-0.36473319572806606	-0.35808455500263964	0.2810400241633202	-0.5789836416904195	0.0022359360046615593	-0.3098320849953774	-0.09449055496626009	0.09346550673909573	-0.5768069562544454	-0.1962838078829975	-0.40860537876156683	-0.19008508929889542	-0.3168893403545301	-0.07618233367073973	0.23886727587988155	-0.03684228150832277	-0.4481995645958413	-0.32184454418012104	-0.6014126539636159	-0.8669905834565037	-0.7185190564435799	-0.6039434302049135	-0.6362427829635127	0.2347474136695311	-0.21654876175422144	-0.4073624772466998	-0.45959913679180325	-0.08916248775375321	-0.20835453031522705	-0.2836212139117854	-0.853629528295674	0.2762177733403441	0.023347419540941095	-0.9001644105828166	-0.2590553157204835	-0.030635488421147727	0.026660017258966783	0.19359007057236616	0.2469537158393993	-0.2541854780596889	0.3262681257592515	-0.12491486814945214	-0.22088667094776895	-0.16125758018365038	-0.0347046758036356	-0.3591864847632537	-0.3470832627515518
0.411626244961319	-0.5009250597692299	-0.8086267583903698	-0.4303933888645822	-0.35325451829437493	0.2689717967143141	-0.6566847128452711	0.040111587326234974	-0.30981788358758133	-0.17533836515252446	0.08485100171744428	-0.5724158759144166	-0.22556735462233773	-0.4374459073237391	-0.19468654207388172	-0.33863572253769486	0.021073179676736907	0.1833394166984172	-0.08424799747194286	-0.45999467810590033	-0.34815551268808465	-0.5676480295469646	-0.8535600940351514	-0.7036935678053121	-0.6077257634890489	-0.6108352849338297	0.22717171749298998	-0.21657778071804876	-0.37400644843032227	-0.4599157366930104	-0.025380200738165958	-0.22881124669123523	-0.2704031625374385	-0.8762289062013771	0.30661036242309814	0.010835613129086529	-0.8917841317920265	-0.192917312757173	-0.05766568938530122	0.03269752861173325	0.1867455247186052	0.21835341334561967	-0.28508010492337243	0.28251053538105764	-0.08804988152385589	-0.17556460907444102	-0.1430931930233057	-0.10174851320935338	-0.3812182453566205	-0.36959137313031765
0.512839448316875	-0.4731715302043181	-0.8030227060898714	-0.4860756009519568	-0.3276402584086842	0.33802791821001965	-0.6353063268255843	0.024903093822572428	-0.3097993004844509	-0.3092486995012477	0.059057175969271514	-0.56804308130541	-0.22489880119001016	-0.5367592298133554	-0.21578904762257065	-0.34431898230231994	0.10835729952717632	0.14836095005417552	-0.12071872136451564	-0.4675501925825055	-0.3703286088582295	-0.49972451840146376	-0.8483849268497199	-0.6934896779879846	-0.616418377930313	-0.5788496660283922	0.21755191229464269	-0.21661743649159723	-0.3396115529997642	-0.4621297251932095	0.02344833898832042	-0.260602851650091	-0.2665610365265432	-0.877675978813954	0.3076151991404609	-0.0335017539448224	-0.8917017703297091	-0.14645647874849013	-0.09309185435197842	0.03674054647446954	0.17901050077801395	0.19149367658969968	-0.30886247466910743	0.22296857057047226	-0.052473302834296784	-0.12639414244659622	-0.12115644390808553	-0.1709324531090714	-0.3931407697339018	-0.37585371467683265
0.5655767251309511	-0.4774635768581546	-0.7632607008169903	-0.5119675733480794	-0.2960199528770644	0.44304023649998914	-0.6153174881593115	0.008854703280413698	-0.3097491289772597	-0.43270800270648324	0.04906455295769366	-0.5512091872283252	-0.22097828279324525	-0.5751995564860098	-0.2389527322891925	-0.3412864099930661	0.11006303346162757	0.1167058196383802	-0.14337151320239283	-0.45953163447407996	-0.38660604511819674	-0.47319860260507907	-0.8578446374571703	-0.6923464841476061	-0.6378222197785149	-0.543510168489511	0.21135311563323517	-0.21664412230438895	-0.2946570470480648	-0.48115189619740717	0.04443332242579641	-0.29140255352234473	-0.24507228522257232	-0.8743559349403697	0.2746080714393473	-0.09480548596838453	-0.900302366032198	-0.0907697103835953	-0.12008286521899411	0.042113101010677084	0.16045592291177288	0.16151428097627404	-0.3082743772574778	0.18548921201211332	-0.0318189785071777	-0.08241425792918042	-0.12052324260930021	-0.24190024994021356	-0.41527773817279867	-0.4027081662886978
0.6611545790221298	-0.5410661825671436	-0.6914540364908262	-0.48690904989311495	-0.24052191804868564	0.42266573293798315	-0.6972483735087543	-0.053183745933687764	-0.309690299107103	-0.5626495637129352	0.04351202532425598	-0.5314769630359508	-0.1909242850756819	-0.5711132975279949	-0.2712585418553014	-0.33225040449606513	0.14919773689336044	0.08078008178837862	-0.10720631819797088	-0.44574558718228763	-0.3957632732999271	-0.4177582623371884	-0.8532667923362596	-0.6846647843958654	-0.648810729372527	-0.5153815408783409	0.20269318309929973	-0.21667921102019508	-0.2477978265861945	-0.496391059601123	0.05096595757152957	-0.31205954955049814	-0.225719849081312	-0.8733262704473882	0.19369413440823852	-0.13433881154884972	-0.8936650616876989	-0.034854808039671545	-0.1551405573693407	0.04196746893388348	0.13859005841708288	0.1360140645251396	-0.3153727209340665	0.14727398078734535	-0.0029915549009158745	-0.038534488835372256	-0.11822835035159034	-0.28078491319115245	-0.43530642390322927	-0.426501584482706
0.8053774639017861	-0.6125020211815622	-0.6188312934057915	-0.4622914347695898	-0.17146937585826477	0.36283899451822477	-0.7828968709242263	-0.05572786778185623	-0.30972041787891247	-0.6160337394125254	0.046798111671832406	-0.49407078659381554	-0.1482233783735714	-0.5598332048982152	-0.28780786161615435	-0.34553869058088016	0.22735811583512416	0.0630808049824215	-0.1004134042315528	-0.42673397328320606	-0.4031963266877615	-0.3552196984980651	-0.8500648342546688	-0.6897938771378641	-0.6359649906862112	-0.4939816592830984	0.20017364350649625	-0.21668499083324438	-0.19777269358989485	-0.5210607419507376	0.04538065877607488	-0.3107750580571209	-0.20135333936087885	-0.8897862971649786	0.11221192499728631	-0.14676283348347824	-0.8959423561207736	0.011560644478559208	-0.18941105585383097	0.05319785072465662	0.11511047645380816	0.10850001422757252	-0.3267116100553891	0.12063425911833214	0.03158412042292737	-0.018103316749775052	-0.11238440038729569	-0.2547763580045458	-0.47926370579496663	-0.45260029249762246
0.9029519566958808	-0.6489613577276773	-0.5854597605913887	-0.4822407171455324	-0.10855271508313331	0.22996387501310817	-0.8608875710513395	-0.000994755092066707	-0.30977256148902194	-0.6411171972085954	0.05243734209271576	-0.45470235917105617	-0.10652153862728753	-0.5034513685707777	-0.29836313663942804	-0.3168646557822259	0.32311812952325714	0.07539117960030847	-0.10038687804619746	-0.41966265476379505	-0.4061908287537316	-0.23639279248070028	-0.8632439222198283	-0.7139585757814564	-0.6108550091141003	-0.4826045226708467	0.20394666010755652	-0.21667419762277457	-0.15436140145869787	-0.5502690666516534	0.01697355122799587	-0.32002511964515457	-0.2124435235947065	-0.890587543590492	0.09857219696345376	-0.14062871325107976	-0.889443007225656	0.05010670124706172	-0.206392337711107	0.062429089856425014	0.0754523251408302	0.07199173837340575	-0.32310214663786835	0.10096251635596054	0.05676574378924245	-0.024687274307646077	-0.1236285376678374	-0.20459568693361657	-0.5282616812269562	-0.47221047958736884
1.0188314435592092	-0.6253073615899596	-0.6185464141340191	-0.4806060903315668	-0.04133175203009985	0.08980284427790845	-0.8536839065121532	0.020351309790273518	-0.3098182190717559	-0.6428516876693017	0.058437073577189066	-0.41203774086441564	-0.061141157819023836	-0.41703921546034406	-0.2843925253587296	-0.3015202900278378	0.3817915055871044	0.09900986367801737	-0.10813658866610527	-0.40128128401392055	-0.39653520986766805	-0.07549299111612781	-0.8712390731813169	-0.733412912138571	-0.5838606307110219	-0.457572970175448	0.2098106041634332	-0.2166307587437414	-0.12326366763925647	-0.573887179961205	-0.004708607414657914	-0.30535977426614974	-0.21225033974031077	-0.8493758124096775	0.0852674145020755	-0.1371164347309161	-0.885937497485774	0.06480785109996744	-0.2190139155393939	0.08515963089170371	0.039717961651821274	0.04467126965451867	-0.32603200065953014	0.07473352600613177	0.0941932496951591	-0.03644060291304028	-0.12422720933774511	-0.16265204425789964	-0.5727883232239155	-0.4711698369653834
1.042852658687485	-0.5568126816044807	-0.6615010678764884	-0.4439525331374642	0.013148414192915342	0.04048520827026598	-0.845699841336585	0.06504739918266922	-0.30982517810159377	-0.6454195378661738	0.06306223630864903	-0.37982543845208433	-0.004896884896530951	-0.40863696674629457	-0.22923229737699838	-0.2711626221946708	0.42089653446275654	0.11169798448225036	-0.11453503258578716	-0.3622995962796015	-0.38470985576960937	0.05494152305543411	-0.8817950110686787	-0.7294987915397471	-0.5771518806520548	-0.4370984454864325	0.21978086513791634	-0.21657676372347953	-0.09864560267620659	-0.5904860271853756	-0.029179291168786137	-0.2593460919384599	-0.22350232946039492	-0.7818634984751327	0.04511013853747459	-0.14939546836914241	-0.8860270655760442	0.07152676474039951	-0.23748096734910237	0.12113540302870085	0.008760423005147826	0.018648695169301115	-0.32225817764610665	0.04271370165035951	0.14299443790477415	-0.06544238708574181	-0.13263090519663479	-0.11078216452309424	-0.6167517938124487	-0.47115135115078177
1.06628701799607	-0.47679283025545527	-0.6440387219862027	-0.3941671628247288	0.056412395172955945	0.012565251630088651	-0.8928787983780418	0.1174992868789209	-0.30979237470079257	-0.6568214481080856	0.06138141911342978	-0.3427925748108669	0.05673530068245558	-0.42872211310421865	-0.1641219193775617	-0.21441293567068928	0.4081352112562577	0.10798610931927673	-0.10158911322117407	-0.3317436296877679	-0.3624669836149281	0.0937858982000299	-0.8854091506075162	-0.7082488605306991	-0.56599328508504	-0.421816784236498	0.23147105004797192	-0.21652118650959737	-0.08944628700374792	-0.6113094690770823	-0.057845420488313336	-0.2343441238087567	-0.23206319309099874	-0.6970734381242172	-0.011520179362393346	-0.19545560580861376	-0.9073669204624688	0.08212027644401602	-0.2697703703240109	0.15838944532723503	-0.03599640838516362	0.009556507967038674	-0.3112361303885991	0.01702037130125426	0.18277321633334043	-0.10382569447754011	-0.11528925284743083	-0.0517387348437191	-0.6585193084879075	-0.46312415801024126
1.0561928934180123	-0.413117708787048	-0.5775721872290062	-0.3484823721891166	0.0939688979935707	-0.01782550592492012	-0.9179640771055334	0.13602784447165717	-0.3097730760492087	-0.6532683120033069	0.08009147501713558	-0.3014239556030244	0.09807320328006779	-0.44959734713911503	-0.1077076435630205	-0.14972200443139796	0.35140908967515344	0.09086382943532059	-0.09976650758224134	-0.3329902708277556	-0.35156319117113977	0.1703899089573521	-0.8502207421344787	-0.7054467350842065	-0.5560314859274365	-0.4154936149299709	0.24328754079522996	-0.21647308639463012	-0.0968455479901181	-0.6355471832796723	-0.08524039402422683	-0.21244472829623015	-0.22706118811495646	-0.6162388314605903	-0.040969989699125374	-0.25113992605200497	-0.9365784721098738	0.06810475505496591	-0.31090844964768927	0.21827878352367985	-0.07377797034061298	0.010393182380940138	-0.28434393682279824	0.00041893312773119836	0.21414263938741174	-0.14431139601606172	-0.10865908979484676	0.0026432676589207963	-0.6856763414777367	-0.4827212962896807
1.0537411856556118	-0.4437727792043374	-0.44395363455947	-0.2675306693975367	0.1094140588550084	-0.06769408275088681	-0.9382911655744444	0.15107683471012784	-0.3097832546692896	-0.6477490724995311	0.09161381913820855	-0.28670085275993706	0.14940064243170256	-0.4150802947366916	-0.06730728148520305	-0.16311193287275966	0.2719711879117094	0.06660505236931996	-0.10099505502172376	-0.33467813024565524	-0.3286955142600751	0.2806444258437796	-0.7669697345706968	-0.7099035280792215	-0.5485079691913435	-0.4087870922953803	0.260157097378109	-0.21643228086773741	-0.12803332697352243	-0.6509477396943708	-0.1060065218456276	-0.1839585207049152	-0.22111576319134324	-0.5559857116412108	-0.052276263578193094	-0.3025088657289704	-0.9448218249695615	0.053927332132411424	-0.3333296534037506	0.27457697795105973	-0.10432734310713539	0.0011629317039639725	-0.23830571677159412	0.015392779323457981	0.2510903744663647	-0.13905365049793714	-0.12880134168622864	0.06998419545999737	-0.6939495976443751	-0.4950632960384119
1.0835358760692406	-0.5431006766560765	-0.3852375549689638	-0.20227483663553278	0.109676104324814	-0.09086358029428919	-1.0088358479432036	0.2067716996460903	-0.30980062428686955	-0.6261119556463395	0.10011880484940235	-0.3035386711719901	0.1866454053432199	-0.37394862519818556	-0.05250540542580671	-0.19779593501065335	0.20280166222332952	0.036556381009743434	-0.10269080559681994	-0.34244122595172477	-0.2972047130022264	0.3422411157934572	-0.7001385551387675	-0.7231982911096372	-0.5320925489342769	-0.4062764675204466	0.280248565951796	-0.21638540571876685	-0.16897304435816668	-0.6501669682742263	-0.11248807148308224	-0.1484154409714678	-0.22353388023715035	-0.5096254482584529	-0.03838569852676697	-0.3333998275151471	-0.9631431322620554	0.06644894391685288	-0.3465369312800954	0.33002423623758215	-0.1266929354089976	-0.008808958882057703	-0.1920143399580843	0.04293741699557043	0.27279599962164164	-0.13621380748954326	-0.15022299221681903	0.12724639732649146	-0.6971697828771696	-0.515539054211858
1.0927497169177625	-0.5811492121844566	-0.34535514699009223	-0.13266544234902086	0.09725807081736129	-0.11528581231745247	-1.1212004684017411	0.24849325140253037	-0.3098153568779421	-0.5771873344026339	0.05251357970160653	-0.34183492018352457	0.21443880871620652	-0.3116426835285774	-0.023580966459498223	-0.24531446271306429	0.1791844762564222	0.018540793660933898	-0.10510910949505015	-0.3395823930305155	-0.2604494862400236	0.4231434193369138	-0.6665842561309848	-0.7291989572234125	-0.5281795981183246	-0.40497886897682467	0.29779162817494065	-0.2163608089731181	-0.2127311282307828	-0.6477155634211392	-0.11132834171199366	-0.11814825195731289	-0.24843390842025861	-0.47341209879030216	-0.009340800170957486	-0.36844076448494356	-0.9674094560100939	0.06684879164353796	-0.3587214094071601	0.3907712656917513	-0.1463980257341992	-0.005194622985363941	-0.1778936675040446	0.07085558388451767	0.28495834526981006	-0.11962403921857916	-0.1752522300721741	0.20039636254832177	-0.6961053270282767	-0.5193199469983196
1.1122642065178219	-0.49902132770914154	-0.29448554282577566	-0.10605409729431883	-0.01641982878651338	-0.1313680371571063	-1.0534026318930496	0.29849967136318545	-0.30982922355715853	-0.5370400987840197	0.0009093626490035533	-0.38336782708250683	0.23346292110503306	-0.255537145052812	0.004723152338620522	-0.29356118529844905	0.1183792883003425	-0.006022670988339246	-0.09761189678466733	-0.3474934780966551	-0.21954867870472872	0.4477937504617091	-0.6540258764123176	-0.7389409074682882	-0.5407324207949428	-0.38900624576215376	0.31535897277658187	-0.21634917686228708	-0.2696409353162343	-0.667196799505031	-0.0916700519408546	-0.09475742888853758	-0.2652785750353138	-0.44674252320676383	0.05694063945360796	-0.398962959512281	-0.9780320256124735	0.06542847364506774	-0.3654971993473728	0.4652858327382085	-0.17042551787023183	0.002189382413496599	-0.1574887573690882	0.09614987141281194	0.2785490946016927	-0.10811436513710156	-0.20769101403192147	0.25850382602638977	-0.6973595695789102	-0.5328917971184884
1.0397752440232537	-0.4653690198089621	-0.22384487986908544	-0.11935335448880499	-0.14690285958759638	-0.13677250423209603	-0.901049028851183	0.30510961287687	-0.3098507096562322	-0.5041607431164713	-0.01687941275886115	-0.39342314222205793	0.20422671775728124	-0.20326252285753316	0.029547578896447584	-0.3166899035306488	0.04626434960546523	-0.025115872732483124	-0.08778836614139954	-0.3782516513043694	-0.16380383952350977	0.3901966826997195	-0.6338552944619444	-0.7413813697633644	-0.5878811905504764	-0.3753067658001846	0.32831572431871947	-0.21635775240366942	-0.32369637670575474	-0.6745106395878462	-0.07500729121162578	-0.0928442002467102	-0.285207976610519	-0.3922137809339664	0.13687292544420274	-0.4372819631388222	-0.9768460205551038	0.04803264448072911	-0.3727948399568792	0.5231199492455597	-0.1802078911908681	0.016342596070460475	-0.13539353378501046	0.11849061365321319	0.2656764913955455	-0.0929895255882399	-0.2569070237149893	0.30301611751861557	-0.673499049082358	-0.5419433218681308
0.9906950809148105	-0.4915429949876115	-0.1435617212767777	-0.16292208840378947	-0.3174844168764926	-0.1455988010154529	-0.782837712279798	0.3051786840582683	-0.30986289362541075	-0.4660064213977496	0.0019432046583706508	-0.3812725411464585	0.1748488079502623	-0.24413054526060937	0.045806402901303896	-0.3627992325612231	0.021340408692943076	-0.06099179789857093	-0.09052412858049554	-0.41141519965074436	-0.11047635564233967	0.258112725209087	-0.6001879622412996	-0.7316664252165705	-0.6079923967027102	-0.3528938684056634	0.3378600428229133	-0.21635934200164408	-0.37278636003065824	-0.6757646335451707	-0.04254042174697723	-0.08050615141206179	-0.27994089338714656	-0.34156406994670246	0.19882957574936957	-0.4741307566580498	-1.0010294049280346	0.0254240765482568	-0.3977683344863522	0.5607256948943488	-0.17812296432328154	0.022068961630513882	-0.1174170281957101	0.1262213613408006	0.23169519826222335	-0.06869551054915873	-0.3001468463385555	0.34617835663901203	-0.631755257744617	-0.5640382199205073
0.9132239783342628	-0.5359977451293644	-0.07603320877515012	-0.17733248902662996	-0.3999504914445024	-0.16941855864034672	-0.6909470577782699	0.3141485576030594	-0.30987803121539675	-0.4551168896173947	0.006017221600629011	-0.37534838177765484	0.1434267966308686	-0.3022012134005142	0.051558218870036754	-0.39922930518122246	0.043330076408359175	-0.099872258116057	-0.11027914858914951	-0.4503771099608387	-0.053571457676946974	0.08969563322932786	-0.5702848308938091	-0.7143323204293831	-0.6015514302828203	-0.32973278383946286	0.34532683350765314	-0.21640053801080467	-0.41837137070635705	-0.6722041565895639	-0.011412993556180123	-0.0980062467649054	-0.29340342017919374	-0.35217364762894876	0.2569222567145291	-0.5102357206417653	-1.0064168740818684	0.018521183892479	-0.4136121219941226	0.5734268475728436	-0.1693386841314522	0.027730344664659644	-0.11407259886848513	0.12637092384686838	0.1654029743775398	-0.04759203999146129	-0.3547643714005196	0.4128133661112936	-0.5883755875538292	-0.6035021718923981
0.8946091980048092	-0.6127140846569435	-0.02891082435010244	-0.20993933201119103	-0.4114293612925749	-0.23823191012580094	-0.5671227089489167	0.2839205357043498	-0.30989309929064385	-0.4299522555825024	0.0007709424093972197	-0.36486656657389255	0.10569994041389486	-0.33323582630728465	0.018278131229969987	-0.41525975684230076	0.07756286867922897	-0.12964862013690506	-0.09977128514788344	-0.4756618978401227	0.004567797243928964	-0.03341626579217327	-0.554854822913898	-0.7164785627506207	-0.5692763602870269	-0.3005837326352352	0.3493465679954338	-0.21643985240464594	-0.45521964327441566	-0.6722695387882234	0.0029288433872314947	-0.12502341387545834	-0.3297755176809011	-0.38302146518364805	0.3273460519700297	-0.5220209665955948	-1.01906038806586	-0.010238415786391031	-0.4179905072970712	0.5953168565535101	-0.15890637622040488	0.036603874448665114	-0.11377215902903748	0.1385495850552444	0.09143959842593861	-0.013723763676685926	-0.40812972310758244	0.4711903142400187	-0.5347990079423475	-0.6429487254505462
0.8308136763374693	-0.6772799413702055	-0.05267148970240128	-0.2453274745179018	-0.3793338130186769	-0.3504438443237997	-0.40362072579321306	0.24303593906571672	-0.3099070218838894	-0.4279265732926264	-0.013505609556149632	-0.35271732649105875	0.07832817647710563	-0.3734658800753203	-0.029186193800589656	-0.43424872709572016	0.09042500321043197	-0.15239143118913023	-0.1075706967118577	-0.44211362715397096	0.03473214039009044	-0.09723630230207386	-0.5369049538265634	-0.7403843620307603	-0.5665346310385516	-0.2811612381260678	0.3491576170786734	-0.2164625134961784	-0.47809215209040373	-0.6636075666754174	0.008577895350776629	-0.13519715034015015	-0.37027749117385766	-0.454243713102776	0.39725444042187263	-0.5284752843063999	-1.0170970967078703	-0.042629761228188984	-0.4178595852541586	0.6189874532727575	-0.12470692089885656	0.03897710264333838	-0.1039691780929635	0.1491056815969523	0.018219156410373454	0.057501279949473905	-0.4586976057058546	0.5360769598812067	-0.48595265558185724	-0.688967529800001
0.7904433124066287	-0.7613673628111349	-0.07865044013342326	-0.2502270780712222	-0.34738161366031717	-0.44480932499707226	-0.23673665721152098	0.20887384438452838	-0.3099358629445745	-0.41158110458005426	-0.03931211115044014	-0.4102951190476329	0.06504208314879059	-0.4038695094050981	-0.0719123095925707	-0.4558941929391708	0.09756475196709544	-0.1720715923920578	-0.13034998707882203	-0.3664519515855818	0.06543836010296593	-0.1713784190258974	-0.5645269580075891	-0.7585566384052547	-0.5550361290083197	-0.2559826409241559	0.35004255504789195	-0.21648985154166037	-0.49705170351952505	-0.6431082296740609	0.007409331309725981	-0.12806265270234277	-0.4213221653400587	-0.507798698115165	0.4519222098682504	-0.5308416875808046	-1.0008132060894517	-0.05832194471042464	-0.4046193088979919	0.6248987962318152	-0.09279135890220336	0.047772672910526615	-0.10023415435097476	0.17029202751951106	-0.054324380229335854	0.12735033148175595	-0.5173655321244528	0.613086471124158	-0.4681704667883347	-0.7039856230625322
0.7323875269269944	-0.7729395807879309	-0.1484955107618143	-0.25494487497923307	-0.34309758110168237	-0.5151095608100753	-0.1527579535887751	0.16671526817788346	-0.3099487042813925	-0.3443910103915966	-0.06543195966076248	-0.45649639812557224	0.04843725853456746	-0.42729428962747396	-0.09612803581244792	-0.46713583757323496	0.09187001820168314	-0.18165472256566645	-0.17796173021273046	-0.3340229081231204	0.08517895557660264	-0.3010491156779607	-0.6592790949800789	-0.7717694604622801	-0.4907286402851894	-0.23837604359668144	0.3495197283964876	-0.21651692380979037	-0.5285437691554328	-0.6211595538631006	-0.0021411490247714464	-0.11988446901801897	-0.4649249077944672	-0.5197689087296384	0.5012301988723022	-0.5328051457138436	-1.0087497625020072	-0.08589426647692908	-0.39887451090506615	0.6315844092788102	-0.07035894683089876	0.06752901949958379	-0.11087601399538613	0.18685073354844325	-0.14639545055090883	0.18463239843223217	-0.5444305002977001	0.6765100122961676	-0.4489782865748152	-0.702550253928759
0.7108180195611193	-0.7074404865374886	-0.18082812995849867	-0.2950522342432006	-0.4105205109070538	-0.5921766241569852	-0.049736834082497974	0.12308828981855002	-0.30996312481173505	-0.2936389556174139	-0.08544002220693026	-0.4663456439310448	0.023289015424941807	-0.396684213026503	-0.12024007739326167	-0.4735204295980321	0.08632776551517271	-0.19965536610930185	-0.18407366280779458	-0.27448064093197966	0.10133545013059897	-0.36508369847352207	-0.7329556047599006	-0.779218058398999	-0.3882333462501482	-0.22053684154454617	0.3445854375710444	-0.2165496566418939	-0.5487059185361396	-0.6118720078666983	-0.014533521270613034	-0.09523847202957987	-0.4913485109184901	-0.5358676273144863	0.5251729457552652	-0.5379651820442353	-1.0043578375239348	-0.12829897646061952	-0.39698494598162604	0.6312840855283836	-0.05623496815640279	0.09188331886773017	-0.12117094254507381	0.1777897593363002	-0.2245982955842421	0.21763541410890289	-0.5634910451613595	0.7348790730692638	-0.4420190970278375	-0.6935726724375232
0.6662803658723366	-0.6663893312454083	-0.22826751494081038	-0.42298509147875685	-0.5225756277430017	-0.6654761143228042	0.102394707427556	0.09100643152033704	-0.3099748131106016	-0.27051936701193297	-0.06164155716988211	-0.44128709522886284	0.011978395923417057	-0.41470022996713024	-0.13766535358758134	-0.48079584427627786	0.08412350535902677	-0.2162845004225118	-0.16874380949479348	-0.26050134791851043	0.10361354636782702	-0.39995871575649006	-0.7430788982807908	-0.7897033760173896	-0.24995548556699615	-0.21680207884763222	0.33781835407720884	-0.2165691171038196	-0.5750103455583602	-0.5863612850187208	-0.02100169943514611	-0.07552100879775578	-0.5165537023521833	-0.5481005611634382	0.5313668523215265	-0.5417032177752981	-1.0132817019660192	-0.16110488795033023	-0.40026626581504576	0.6283048528144116	-0.054240265456257694	0.08688073765780162	-0.128965636994117	0.15293322492450515	-0.3043799690933276	0.22909254147587013	-0.5783568092860996	0.7531961419583302	-0.44088965986258766	-0.6885129962409727
0.6123918701506444	-0.7258846121117191	-0.27131992849232256	-0.4993627785801091	-0.43445820935523044	-0.7418610604660746	0.21557825714722595	0.07710180579342732	-0.31000206364383737	-0.23052182335665145	-0.03502396798467088	-0.39189157447972855	0.017771284760846502	-0.45547899885070564	-0.14504841495537207	-0.501285491322426	0.0797402668836512	-0.23467866416906596	-0.17105201546240897	-0.26119418272143746	0.1098138002041537	-0.41156369549527244	-0.7697430434252359	-0.7864840125355331	-0.14809593431554033	-0.21207732624376946	0.3324541508495614	-0.21657779968358803	-0.5965265573423695	-0.545281875425511	-0.03393204348220979	-0.061543427268199925	-0.5404607431105776	-0.5380576640815846	0.5175584419757885	-0.5624396022266097	-1.0146571383867191	-0.19319450780696093	-0.4003520924876217	0.6285857392689286	-0.05985450733257543	0.06458636484665657	-0.13647176893170282	0.1273737467341915	-0.398354904616391	0.23699646218924228	-0.5988620965887851	0.7393170251698443	-0.43790464510803695	-0.697630852443009
0.5822096913125161	-0.6704570624834443	-0.3141653212717439	-0.5566716235878916	-0.2797638206348554	-0.8070135601296335	0.2457573352934172	0.0738000327764646	-0.31008847099318093	-0.25301434413563395	-0.04499478854092613	-0.4157931958346689	0.06922246416160716	-0.48535021153372204	-0.16322540478290143	-0.4900583670250115	0.05845777955023028	-0.27482386843112233	-0.17469580060127676	-0.30203413108392907	0.1102460155276368	-0.36784713934290647	-0.8075282925213528	-0.7777076581323347	0.0007346017175871355	-0.19660658105762588	0.323583094883061	-0.21658229815362673	-0.6051626145850049	-0.4986278750806742	-0.04149828821349673	-0.044595226675275663	-0.5488598012549251	-0.5434158849186016	0.4836685186982531	-0.5964677797562772	-1.0044834387539687	-0.19196675451121942	-0.3909149100715702	0.6361328106570492	-0.06495078302366628	0.0409966346572078	-0.13282373247756624	0.1118739181116634	-0.4909321772128238	0.2304124618919224	-0.5943523752787848	0.708587887639285	-0.43346528660645206	-0.7179902587245508
0.5315846864905666	-0.6040047485754486	-0.3441941155567925	-0.5133964319763199	-0.1213167033937546	-0.876355271355654	0.19484597033581813	0.053496090002603205	-0.31017382863974363	-0.30011369158365686	-0.0891336058246123	-0.4663637042215477	0.11825476043213694	-0.48528424154104766	-0.1625335779670818	-0.4807769678386335	-0.01352190131714448	-0.2927439814690972	-0.1570702200368891	-0.34329587604376194	0.1101422124094515	-0.3105325886892006	-0.8611908103275849	-0.7550231560141311	0.1201792903911196	-0.18220508917186656	0.3162932070408094	-0.21661785879959888	-0.6147693681239728	-0.4590052337886795	-0.046670027987563575	-0.02403044151335913	-0.5473779491991185	-0.5583042424872067	0.45737771031194896	-0.6331142012737029	-0.9754005768914344	-0.1794353305126262	-0.3620583136868688	0.6670217636699428	-0.06591228173490951	0.028622244468446457	-0.1373709392192667	0.09465035018600958	-0.5749327453243129	0.22231848291514583	-0.5702480381969361	0.6499440839784455	-0.4336096895316895	-0.7296602447424702
0.4849879254483748	-0.5983193889545332	-0.36798497143835457	-0.45550360504997006	-0.06037487936650704	-0.920248014251165	0.1328781608840743	0.047863804161425806	-0.31022556135729873	-0.3320807454846252	-0.11677252773369082	-0.4828421453966447	0.14894679330344995	-0.49221729971235784	-0.17323722928418758	-0.4871332452069641	-0.06625862803858595	-0.31479066026362773	-0.13768100468111957	-0.32898402040194896	0.10097260358052114	-0.26138585395605013	-0.8862198715825264	-0.7432672913686187	0.18809757511947367	-0.18878006173526496	0.307098073042419	-0.21666597281396816	-0.6382510923471317	-0.43356318028852747	-0.03215751294848623	-0.013196839391232756	-0.5495908137873996	-0.5613743851070516	0.44436321401336454	-0.6502555595418921	-0.9577597811813376	-0.1840323528427356	-0.3417608798421246	0.7070536844306985	-0.06932744808046673	0.02490936149792878	-0.12148235477323624	0.06359664934632395	-0.6348561666656899	0.21335842024359267	-0.554851997628719	0.5813582685472595	-0.4467060034012579	-0.7447859906900344
0.3842570889494915	-0.6061664159688653	-0.40292188319505645	-0.44669974655751304	-0.07270927745572212	-0.93869600519998	0.08178123302547688	0.05643161521202833	-0.310235597169927	-0.3724268256515471	-0.13327343717598783	-0.47323214208020603	0.15107133811708778	-0.4902366476970009	-0.14288712653075733	-0.5004012028204698	-0.10004464284769932	-0.3415262900161002	-0.13060535865842723	-0.31691315748656174	0.088867002495527	-0.1887751271503876	-0.9124679375727294	-0.7253096392262479	0.1980802376844628	-0.2320094769649322	0.3007903998830949	-0.21672006409083702	-0.6674285352573587	-0.4243371948458189	0.0017634871135314145	-0.010003132680142492	-0.536749820056572	-0.5720573452777388	0.4145689679796253	-0.680698604630747	-0.9339192263953026	-0.1824182436147676	-0.3376408167454843	0.7239438728040946	-0.06833372036214275	0.01796032922293683	-0.0998322481952679	0.04034156489445796	-0.6946304105170469	0.1890743909643741	-0.5341228369080361	0.526355794068472	-0.45626547705197523	-0.750017476222294
0.32140881800853366	-0.595847987415105	-0.4317220667035161	-0.46683137213387765	-0.15630132579852055	-0.9250571279316595	0.021816614988469145	0.052277964291153986	-0.310226845113183	-0.3724729992919781	-0.14903965457729765	-0.45927575242420254	0.14873613544310033	-0.49000303631117703	-0.09562391394665685	-0.4960567180949312	-0.12021615146012651	-0.36409392646322875	-0.12299847585912897	-0.29701545344818286	0.09598626755851267	-0.10526600625722675	-0.9349176978410698	-0.6944976301350744	0.24555639196503462	-0.26362458271818995	0.30036581789509115	-0.21678592309513287	-0.7067279220478025	-0.4286440818228673	0.04662875077003213	-0.018452075659595158	-0.5216330325925689	-0.5467123652183112	0.3599766171113118	-0.7152223687070495	-0.9071826366905338	-0.1834988136982324	-0.32447235610642405	0.7444337380564219	-0.08922609149819234	0.015342587199547902	-0.10295745598301634	0.025199303775932304	-0.7435054365782658	0.12880195088165655	-0.5193120925216174	0.4508790589360885	-0.4724767683088079	-0.7533655834669057
0.26262406354032897	-0.48197028627448235	-0.4692885016768341	-0.4829507318941446	-0.24645464574609427	-0.9118486029045914	-0.06251312904911525	0.04114215493461567	-0.3102109783740338	-0.39409790247253945	-0.1562456195783401	-0.42868789924821593	0.11776918718507659	-0.5188621916948105	-0.05174475346164309	-0.5040087804610449	-0.15152257110792655	-0.3833474420284351	-0.09672215005614984	-0.34747788306403876	0.10693646063909476	0.007523579747843323	-0.9073453892967336	-0.6621955461184243	0.3020805713449211	-0.3031508418377337	0.3032574003263927	-0.21684314446539038	-0.7561645085378655	-0.44851505220007565	0.1075594428197533	-0.03936798648732053	-0.5008896899405211	-0.529906111055258	0.26719855435021267	-0.7567527012012968	-0.886586094001523	-0.19211148466995814	-0.320268150714368	0.7463162870967409	-0.10760632314015303	-0.012976134105767667	-0.12573251519777187	-0.011780340056270735	-0.7771651095508476	0.0709102270132529	-0.49196253949498325	0.3678252041627851	-0.4752647762153561	-0.758252362926888
0.23175585638336357	-0.41022964780861554	-0.4991237171635354	-0.5375252920494755	-0.29679148047980236	-0.9243665779603927	-0.07340297375634942	0.015970058241193685	-0.31021271397572087	-0.4332568732387032	-0.15684341248125516	-0.3975069705130883	0.10598723791840543	-0.5624799986160723	-0.04956826987440696	-0.5158283344937601	-0.16364268372563412	-0.43314352171422293	-0.040589868174130836	-0.3521001757369723	0.12263802177491905	0.10336762137946942	-0.7797290405694686	-0.6352874949554808	0.2764107662172367	-0.3056463423670352	0.30628101644834826	-0.216893420161536	-0.77714039276522	-0.4560225200674145	0.17509914496347584	-0.059475339188594455	-0.49638551484361093	-0.5200060983905525	0.16423600625645723	-0.7865004860350722	-0.8722222549733777	-0.20237996677979692	-0.3093388398221039	0.7324654879142493	-0.11788498906506392	-0.047192068422884925	-0.13948736594971303	-0.0698985703553133	-0.809129390361264	-0.00018560663176522553	-0.46327069457654213	0.3093089127512809	-0.4861166560469485	-0.7715110415996883
0.1659503024137386	-0.37445798626637067	-0.5287950412056647	-0.5427248408749775	-0.2690604958113575	-0.9515367678610749	-0.10583336468994634	-0.024044117865879528	-0.31018957236802885	-0.42034538284915224	-0.14790389876514345	-0.3799037397892451	0.10209164561498969	-0.5699400406112177	-0.04243905710570257	-0.5274750965203461	-0.1889247576592247	-0.47746095335975597	-0.021542712256935603	-0.3897990417594862	0.12750933851249652	0.13130760213966314	-0.6503739487011113	-0.6181503185614109	0.12427665086144327	-0.2895411813753349	0.31112656368340086	-0.2169268280888977	-0.7929360305682638	-0.47103138660229016	0.22442482761913976	-0.09680923812838145	-0.5122152119353931	-0.507179362479963	0.0904835032938186	-0.8021460903521647	-0.8547523592975892	-0.2293108150461287	-0.30111111676973074	0.7447783972874145	-0.1192107267134741	-0.08281781132384616	-0.16903419888003104	-0.12484532142904987	-0.8380951035031566	-0.060185119138814004	-0.4325412221078526	0.19750170303248102	-0.4742508613902963	-0.7849263059961727
0.16152741343119245	-0.3394140042552752	-0.5464999176810319	-0.4802622829231377	-0.18699068512451716	-0.9720200541254747	-0.1363029135132019	-0.0828747249006054	-0.3101590357521911	-0.433084839191291	-0.13709140202666675	-0.3189599031863545	0.09080142018984164	-0.5621858500605003	-0.048718234600706144	-0.532454119957469	-0.20925980815420475	-0.5389749688094165	-0.014154599179869238	-0.4041922713584817	0.1359139619391364	0.14126268797387534	-0.5525059927506255	-0.6058158213006827	-0.035786461942356906	-0.23012552067789477	0.3194157592188024	-0.21694535716098295	-0.8155383850347373	-0.493407919619458	0.26440790275291814	-0.12939364118241045	-0.5192443112158152	-0.4888911420848291	0.07945298266131746	-0.818959156261875	-0.8230040746108098	-0.2571382543805794	-0.30640771731282584	0.7534389320795892	-0.10707033258429957	-0.10194960363612413	-0.1788199859698717	-0.18208754276398126	-0.8737062232893982	-0.08449175768564611	-0.3987259012122741	0.12222609546863694	-0.4699734404548706	-0.7947400987479173
0.16484611376344963	-0.25391288002717965	-0.5647089041128828	-0.46006222712954814	-0.21787014154742518	-1.0088457629595429	-0.19312599215366505	-0.09037278537016981	-0.31011134108537	-0.4531085596794872	-0.1295208796912766	-0.2285780435531805	0.05481615335232422	-0.5438663711535703	-0.07822813424448462	-0.5234653055545792	-0.21727067420411794	-0.5751100859741356	-0.008799447243881525	-0.4707323911971327	0.134116017633996	0.1312959620142554	-0.4216222406859469	-0.6035992220291793	-0.14254425913120725	-0.1625060061624756	0.3229771003883375	-0.21696584513945516	-0.8422783289285227	-0.5167683925913126	0.2798359937215576	-0.16036337519336227	-0.5173064383702929	-0.47611450530427896	0.02766287018854959	-0.8358189925897795	-0.8137342920269924	-0.27896552476121605	-0.31478351243010716	0.7557871770672874	-0.09526991184886549	-0.11752901786544909	-0.18327681190143708	-0.2388433717472469	-0.8954470903752034	-0.08757209329204813	-0.3580852869163059	0.11112464242082823	-0.4651617286960665	-0.7828852545839817
0.22665614065406628	-0.2359165312100505	-0.5754038991043872	-0.3402339804326625	-0.30887762016051523	-1.056394766503463	-0.21360722812960892	-0.08199854417360926	-0.3099837772326348	-0.4571770531903666	-0.13096237691179188	-0.04221304583978003	0.00016213281395380808	-0.5666027350994487	-0.09237840597735325	-0.5388162054604594	-0.2301353369190126	-0.6047380892180605	-0.007091645794255639	-0.43349208787860266	0.129736711959696	0.07888653016834432	-0.32533119549731104	-0.6091894015321115	-0.22563851347257166	-0.12889363574316906	0.3289355422055827	-0.21696928621572784	-0.8722659331652778	-0.5415580471999368	0.29532315227863903	-0.19668496131660002	-0.5274121694059059	-0.45305125191129997	-0.032997075549035276	-0.8434497662043936	-0.8150283965036538	-0.30712289979652047	-0.33494229140952114	0.733239649940421	-0.11615021586488299	-0.1356179674796771	-0.2168964371583036	-0.3022076012087005	-0.9281071990753104	-0.053102995523136354	-0.3195914858926688	0.13174087547574617	-0.46824885694774937	-0.7603162497571164
0.27748766964949567	-0.18964140506792954	-0.5864619711513883	-0.24153171257771128	-0.34802073069151773	-1.1046201998177447	-0.17129610577531643	-0.0781049760962715	-0.30986349296335514	-0.4661965525332664	-0.13337078767417238	0.0890759980061587	-0.03258177074168719	-0.6213139783770993	-0.11770874206716211	-0.5504056121572798	-0.22754829395080467	-0.632189942344073	-0.002448850287569103	-0.4104437449757891	0.12766064959599027	-0.022669749057092136	-0.23226588434193668	-0.6252880666996831	-0.30459292655772274	-0.13758427420985064	0.3314322725322659	-0.21695559205715226	-0.9067688639349653	-0.5650702100796561	0.30328182601942466	-0.23177109803137003	-0.5567362888837228	-0.4255542170184465	-0.022623439008379136	-0.8423335721855658	-0.8278016297907953	-0.35684016237682553	-0.36385401286492247	0.7034600137754693	-0.13809288344763732	-0.1530490909832902	-0.2522097693865743	-0.3712640036952041	-0.9582092642384967	-0.009734552865828028	-0.29100588598615873	0.2107485168113757	-0.4694092375969787	-0.74394542982609
0.3250495733637918	-0.12258861232811072	-0.5926559895230181	-0.22306255247186532	-0.37718346971955247	-1.1565301622914714	-0.1366293216845449	-0.07984326749479383	-0.3097691484664619	-0.46793253246624456	-0.14281023676116977	0.22013282976741114	-0.054799741163052876	-0.6667773928581255	-0.13295664084115028	-0.5323902304762111	-0.2259870615154785	-0.6683035985441392	0.011608744425673114	-0.4264510556432494	0.11795516520649015	-0.08050865356650501	-0.16599675281672133	-0.6413207811098338	-0.36552547418470677	-0.14331364711337588	0.33614642394212935	-0.2169344714610338	-0.9455002392309625	-0.5771515188510444	0.29075470821684546	-0.27269715838608766	-0.5767072409354199	-0.40905697259120133	-0.012771480196820567	-0.856905255746429	-0.8425916893864331	-0.3820256630509093	-0.3925618481213319	0.6740656429346392	-0.16698098731822314	-0.166438808746519	-0.3017944464582465	-0.38646156523614145	-0.9783920275065592	0.0392840746805707	-0.24358171740163095	0.3395579469447033	-0.44975290512376737	-0.7208468607809312
0.3928888792437452	-0.06664479883661736	-0.5904355479779191	-0.1134651053721241	-0.3991985761647311	-1.1237688600589795	-0.11556062526825425	-0.08525085881376827	-0.3097233284308056	-0.47053166158082804	-0.1490944142325264	0.24759465790345986	-0.059361216245937355	-0.7164520212244678	-0.17587314308244606	-0.5076766174987155	-0.23274576558636811	-0.7049815203744095	0.0024586366170719935	-0.4410046246759253	0.1051523758005255	-0.14106374003614675	-0.1399533159187684	-0.6658651940819814	-0.3426484028587754	-0.09264717731927873	0.33860732228783197	-0.2169189846692924	-0.982617911843497	-0.577135390440298	0.2683358105058581	-0.3084903429637339	-0.6008478953686971	-0.3947012367059398	-0.007114342518504568	-0.8679934425829403	-0.866439450800421	-0.3981692083841269	-0.4123499875628863	0.6529892297287729	-0.19472231831781292	-0.17133132946211746	-0.33250876417129765	-0.40136628590385365	-1.0024306284151563	0.09538292329261003	-0.2071445162518013	0.4530125623425455	-0.419912040623454	-0.6832391020752152
0.47411166724302917	-0.04453957817394225	-0.5912061971784698	-0.017209839875855736	-0.3921448051647881	-1.0804679100560768	-0.08647584588585536	-0.0975314590471848	-0.3097117073798929	-0.47619984831180073	-0.14605626743501393	0.2607307914140442	-0.07517196674346786	-0.7604439168100722	-0.23502254816883233	-0.49886132111878734	-0.23752434878652337	-0.7140397078807071	0.004047355460398331	-0.4837241205976704	0.0809484605665696	-0.20521847896494944	-0.1365174960174632	-0.6941371751333089	-0.2974538076603864	-0.046075303804910615	0.33843855557547053	-0.21690147921672506	-1.021399562513187	-0.5603985698067145	0.24125399085260518	-0.33076504257514844	-0.6177629046991412	-0.4053787708861024	-0.014455884264518336	-0.8646349667841463	-0.8892432806795364	-0.3870752737587696	-0.4338734948551172	0.6383055168461265	-0.22758482149015397	-0.15633295268291292	-0.3677171234436168	-0.42204613023023346	-1.0294540306131643	0.16786327708858828	-0.17985567466055633	0.56762477863487	-0.3823311793304146	-0.6077310738327342
0.5133461482197299	-0.08700319542797183	-0.5890203309775983	-0.0032328902460092125	-0.37965874940123595	-1.0618783423085394	-0.06250788902411694	-0.09926719225380354	-0.3097078205992756	-0.47396415043157736	-0.14176878924413192	0.3089478343722068	-0.04933315754764797	-0.7817294065876479	-0.28146969113685616	-0.4906021536325361	-0.23403261108541132	-0.7250397598482426	-0.003165485133863044	-0.43951960644366767	0.06719701210597147	-0.2723277896223319	-0.1352322304332824	-0.7236676217152481	-0.2860957194768576	0.011112555510916815	0.33413334283762697	-0.21688813449171587	-1.0513984624678925	-0.5354977133470291	0.19275658201603035	-0.35788874162383905	-0.6328891746370326	-0.43132459235950715	0.03886540398059325	-0.8329273215418086	-0.9070312975035254	-0.39053775882757924	-0.44705343988390667	0.6327431342276286	-0.2680338453530788	-0.13127165123859993	-0.3800996337843461	-0.4207214337479188	-1.059094296331574	0.2454886275549871	-0.16409915994471597	0.6613165728568514	-0.35508853603490886	-0.5345294228120205
0.47042030324129946	-0.07259350830089757	-0.5807852171811356	0.045887548311646084	-0.38465623955605943	-1.044207009258209	-0.04418834903009802	-0.07669762945701646	-0.30968162789902276	-0.48440162737739023	-0.1397573859821607	0.4224502892051465	-0.044334990257907284	-0.7988455152164388	-0.29972265677749216	-0.4898863010357144	-0.20307673990760478	-0.6820358886775155	-0.013105317412385117	-0.41408903096909117	0.05971432896851338	-0.3591103315631451	-0.1668261827373086	-0.7359947279428172	-0.22062609754703466	0.020218400818911495	0.32512732925870796	-0.21687466765980984	-1.0962385026300097	-0.5308626325867654	0.1429078227239977	-0.39026258674445424	-0.650399855736274	-0.4618843059509673	0.13841040005411726	-0.8118518515585885	-0.9008181546899607	-0.3958486197372306	-0.46175231029827657	0.6195119260247627	-0.31385726930153235	-0.10152263136379389	-0.38306692966852945	-0.4025049718744202	-1.0810166293238632	0.3230012291736821	-0.14380408598706554	0.7075627680281844	-0.31786558770656514	-0.45948353993457997
0.5297949807198901	-0.04731669004046464	-0.570770299802392	0.13964149496430925	-0.39897633969312596	-1.0236143781069074	-0.024635216379421742	-0.048135199406580946	-0.3096691545369639	-0.49497017788313624	-0.1391459031654384	0.6102091773006812	-0.04526939504300033	-0.8194623021035632	-0.3096486733016225	-0.46925072460623857	-0.18213524134959333	-0.6345536911806617	-0.012924910829188747	-0.33860308363182645	0.05562564344891239	-0.39343480846311774	-0.19373079629787512	-0.7403344725569354	-0.10166087078907367	0.0026775476612255905	0.31483476780050146	-0.21685993689162095	-1.1465441710989153	-0.5053081438864949	0.10660793923207497	-0.4306574067901825	-0.6523816927789146	-0.49896853114400824	0.20927734691006225	-0.8037947475935114	-0.8916255859770656	-0.38474732595125954	-0.47474605508825707	0.5839770458904001	-0.35059381849167587	-0.07945442896564285	-0.3710932256454823	-0.36328566093454684	-1.1228101048206667	0.40000400172403944	-0.13382938687586377	0.8598347412422648	-0.29048473018261783	-0.39295526798505265
0.48476851907397495	-0.02531903442092669	-0.5698389219746208	0.22312604893254523	-0.40445573785827493	-1.0046696034474198	-0.01704114109584384	-0.021549322221266314	-0.3096560547866601	-0.48151726432272507	-0.13006746217587575	0.6970144648409643	-0.04515900805816865	-0.8213459394238105	-0.31437436887686576	-0.4184702032755112	-0.16900314420356768	-0.6277786680415512	-0.028803970270165596	-0.22085796737303048	0.05918109670826904	-0.40570680493655614	-0.14817646266599346	-0.7353472307974926	-0.04485622654225823	-0.032756121456071	0.30930008053039465	-0.2168339885265454	-1.1691515416938945	-0.475766741446997	0.06423077596243262	-0.4657803495407328	-0.6533816627525827	-0.548792965106096	0.2466301422045909	-0.770297234424125	-0.8885257064390967	-0.35596442226377906	-0.4761831350563678	0.5434674544308258	-0.39071939272163336	-0.07337836765055475	-0.39209596128927937	-0.31505866528049076	-1.1315067019527907	0.47163203571271806	-0.12028864982849177	0.9307696740916193	-0.25194771523461357	-0.3314192533788228
0.36557644581184184	-0.07152166091824246	-0.6248204762245912	0.21324628079744387	-0.453173916811943	-1.0169687575530315	-0.06393631158661203	-0.07857009802088459	-0.30968043330334705	-0.5053592469801101	-0.16591745241704564	0.6085453427706231	-0.08387829506325914	-0.882490265940055	-0.34436309490983624	-0.41840551517573754	-0.21810702897160755	-0.670763693413531	-0.08535506639160977	-0.07960504605287429	0.038716522707660725	-0.41991999884009185	-0.20888783199199726	-0.7683673821126125	-0.020001108446863196	-0.11903957239768767	0.29874835834830293	-0.21680556879581908	-1.1741737989279053	-0.43333639372085	0.01717004393903677	-0.5094970122040314	-0.6738508757049524	-0.6127980002827562	0.25110734106349997	-0.7531594738804124	-0.8571748158079984	-0.3364307569411212	-0.49888088291710747	0.4729131362175062	-0.4284875259241325	-0.07736415771561261	-0.4511726595385007	-0.24568931267624866	-1.166159181157192	0.5186331460879565	-0.10334399334976219	0.8619787874140796	-0.25355471350261277	-0.3302916186881236
0.14468238168495834	-0.1765567097823329	-0.7024645512660164	0.1560568931756854	-0.5213196995022986	-1.0549137382645442	-0.14988130364489427	-0.1515498981921612	-0.3097396742171771	-0.5087232201063489	-0.1962361039691484	0.44061414875262717	-0.13611351340027317	-0.9422567819951775	-0.36489533494367643	-0.45176039829841674	-0.2572576757617458	-0.6849222016257583	-0.13763760299300556	-0.010365716432039688	0.026017893622628036	-0.4554086084369734	-0.26610446480334016	-0.7810368210971814	-0.028838322513458203	-0.17058084090547018	0.28957317660323334	-0.2167423485995037	-1.1648678433806383	-0.3934446271126689	-0.02377762707288735	-0.5570669535706757	-0.6770499175776095	-0.6769732875877711	0.2891384569665106	-0.7056200420793243	-0.851067713377167	-0.30361135365695174	-0.5367954471690031	0.41602591721170923	-0.4285474650563489	-0.07540785194316678	-0.4743379738157919	-0.1622442430093558	-1.1880414665011538	0.5336339984956587	-0.0689628229040333	0.7418188680841753	-0.261672220799888	-0.37382462467408956
-0.08485492358144128	-0.27887249824130367	-0.7580377105015639	0.07956357455954484	-0.5749066376324352	-1.0177816107641213	-0.23954836385345613	-0.20536248816195818	-0.3097607303827027	-0.49897090040564107	-0.21383073611787298	0.40935824017065886	-0.1912805501670502	-0.9454276879018945	-0.389932404394893	-0.44392449862549926	-0.27653094441025655	-0.6751700404114023	-0.1719767482328156	0.0733541009373041	0.010269396045889974	-0.4739935180338123	-0.32232484626269936	-0.7918881369922068	-0.04927243538103533	-0.17387243233955524	0.28429201855246955	-0.2166787794892257	-1.1189193915655595	-0.3553407289098275	-0.04523620547332051	-0.609542865419341	-0.6503550294960752	-0.730175226578185	0.2697541332437768	-0.6357946858949044	-0.8377972227612845	-0.25566887531134996	-0.5711261161994143	0.41139730510333966	-0.4152612700421062	-0.084301481427378	-0.4970474249330777	-0.04616966182960259	-1.2037126118873187	0.5297246776310762	-0.029646666515726616	0.5761357611822628	-0.24278122383043513	-0.41058747291242526
-0.2858489522378727	-0.3694919781445005	-0.793967193413565	0.02303005168908418	-0.6409029352910588	-1.0065271453911606	-0.32346963350141894	-0.27354746924824525	-0.30980109275576206	-0.4827155447655228	-0.23390286036218466	0.3667590831111487	-0.215431587684963	-0.9282087436962876	-0.392937471261541	-0.44363336587567626	-0.28571646780789656	-0.6407653743752773	-0.2101915616818082	0.1370275326502776	-0.01178158679327466	-0.5047328137789213	-0.36781438068203504	-0.8115930578004699	-0.05988245501327196	-0.15207765360427702	0.2817485054775572	-0.21661969027314995	-1.0708137442578458	-0.33245303751611854	-0.06311523530139478	-0.6697344382952498	-0.6202567953317462	-0.7646489389496708	0.24883343278828263	-0.561565535065049	-0.8355086036271413	-0.22227300444576353	-0.5856400879391448	0.38633363516219055	-0.4033772073597245	-0.0928975182629129	-0.5614711831260832	0.056447310190727705	-1.2455561469445313	0.5292967873251464	-0.03764065504735735	0.4158360637001781	-0.2573452902900953	-0.436387145691139
-0.43762663451899186	-0.47596646483304406	-0.822279081052298	-0.10572699307982154	-0.694468078907731	-1.0711504420373903	-0.3832174382836203	-0.324132562450271	-0.3098554638598955	-0.4790209087949073	-0.27235704234419356	0.381151289369571	-0.24594279307907083	-0.894698315770321	-0.4131166472227085	-0.45495269431081536	-0.32819772009167514	-0.637446093729513	-0.24955372534645495	0.19442180812084536	-0.022426657287642475	-0.5246262912545835	-0.3427346493661555	-0.8230228641754579	-0.10467729507854692	-0.1451597001889108	0.27991776468408724	-0.21653634634063748	-1.0414034096670028	-0.31488808913456534	-0.07186549672494767	-0.7186492682937727	-0.5752046136413673	-0.8041899745315814	0.2603128549202218	-0.49026043480345294	-0.8017754076985136	-0.1957003019959718	-0.5924687060721118	0.3809189616681388	-0.39273805402228035	-0.12849203832860315	-0.6163218149589778	0.15921133106156166	-1.2632709738844103	0.5119423399079212	-0.026169798500284218	0.24087059087035717	-0.3020813165286489	-0.4657360948733647
-0.6238689072869432	-0.533034353168587	-0.8518853516920863	-0.19787356836299336	-0.7214460708969122	-1.1299320607163748	-0.4576924694813269	-0.37139594707219425	-0.30989080605985586	-0.5219825022714042	-0.28993732543511286	0.404190809478822	-0.26946564448726174	-0.878536443682628	-0.45594930791965815	-0.4676093457513758	-0.37426712868210577	-0.6424934469482143	-0.3064776213325668	0.2069341585255582	-0.015278530242725085	-0.549636219647137	-0.315343583732098	-0.8400222404416839	-0.17440758833094008	-0.16626110942647437	0.2782759748073777	-0.2164704955201017	-0.9981525016446027	-0.3039506013738539	-0.06628422948031538	-0.7830215565477222	-0.541946215747323	-0.8179105213789656	0.2962723324576027	-0.41919548265066187	-0.743540088537787	-0.16929195413322232	-0.6210755552615026	0.3632203167364576	-0.36610512802811424	-0.16597153950241716	-0.6467311681362041	0.2574742745964248	-1.2692593487983852	0.4763575937784313	-0.0036983144455505776	0.10378992750957287	-0.3640054166683198	-0.5100944381112502
-0.8280333887253617	-0.5790846804565113	-0.8612690713625903	-0.19948556654830837	-0.7300672755484767	-1.155179204808335	-0.4981398511018978	-0.41197300640747814	-0.3099228742667338	-0.5546108818611261	-0.3161504174694777	0.4306061844718103	-0.29597770099013077	-0.855799614066213	-0.48447420349233433	-0.4748201449315312	-0.41650217537718914	-0.6513210017279911	-0.358205536756213	0.1718076455404101	-0.027696612290515045	-0.6136422578512952	-0.3012908269854554	-0.8571367462628905	-0.2355914596641299	-0.188697835224318	0.2729430961267782	-0.21641349913829658	-0.9431204615218242	-0.286576047077238	-0.037427463448145154	-0.8232605382717422	-0.49412532409019666	-0.83175589148255	0.307240590429802	-0.391338302029277	-0.675729013960734	-0.13097893745082462	-0.6475731048706351	0.3701062675006892	-0.35750561042449663	-0.18848330130413618	-0.6767909885182898	0.30991428265879867	-1.2387555556629135	0.42111313748988943	0.03233735644847413	-0.021856173484005016	-0.39195253994909096	-0.5501858203787371
-0.9104315241990643	-0.6268909365722164	-0.8657925471149873	-0.2248288530208621	-0.7587206054876126	-1.2185016533506183	-0.572606894355985	-0.46695260088718327	-0.30996643582897165	-0.5600340504033601	-0.3548736062577984	0.39084118212638513	-0.3084762754405884	-0.8468606800588174	-0.5072805336874256	-0.496658005235588	-0.5029859907794668	-0.70180154089921	-0.41320651248630086	0.14655719173108528	-0.05517021858648348	-0.6044675861024856	-0.3239244611095464	-0.8768487738338064	-0.34802651778535026	-0.20326859519792756	0.273542176695133	-0.21638550834052053	-0.871052442106056	-0.26826047283862553	-0.016960099899072368	-0.8671076861629536	-0.43427056963874733	-0.8466560181010256	0.28956587542909323	-0.3549734024521358	-0.620551261136711	-0.07183459012419591	-0.6668622092971578	0.39030982574443496	-0.36227772028246286	-0.2046820009567885	-0.7066197100329088	0.40274177281137985	-1.1970058822814682	0.36831387349374156	0.026305106172855384	-0.12612438578075835	-0.41214419469514657	-0.5594232906752546
-1.0268614388805928	-0.7038056631029507	-0.8584720625907758	-0.29972354844869076	-0.7827723804549442	-1.256074318001639	-0.6756257858201369	-0.48963242175501726	-0.3100208424460696	-0.5804100310838767	-0.38695799810377113	0.2822890838139949	-0.35324086844270514	-0.8590806510548188	-0.5601184939040652	-0.5163562213326537	-0.5747627058998473	-0.7485469257798394	-0.4764580731136438	0.07954412512646158	-0.06954498584003863	-0.6402040477632107	-0.3468622130416911	-0.8973122704876619	-0.4116669898524396	-0.20900086948734953	0.2723480077933268	-0.21636436358282465	-0.8217447474894349	-0.2557327932627784	-0.01895399462949531	-0.9168105177253911	-0.37540156145013387	-0.8772052788062012	0.24786710550770832	-0.34719961928958154	-0.5486359089887288	-0.030753302524226988	-0.6940656660616437	0.41795872263776257	-0.372740210914427	-0.22362479754431694	-0.7531251049850612	0.4957402166788799	-1.1439252274013543	0.31209450161916974	0.016564715257608612	-0.3017271569454021	-0.44162095753396846	-0.597669353685156
-1.1010573952367557	-0.7535161830609801	-0.8906388279584864	-0.3904003826367653	-0.8030744217069195	-1.2804229038541897	-0.7402614529126058	-0.491501999135669	-0.31010096649417296	-0.6464253784914334	-0.42544049792600713	0.1916848479825019	-0.3997429979062427	-0.9023802497761212	-0.5852209919378633	-0.5631719647412275	-0.6271276553088595	-0.7331700823402215	-0.5206897669935105	-0.00175272221538795	-0.08944475085759604	-0.6743035247939307	-0.40380435054214414	-0.9170098002627656	-0.44620922091386683	-0.22311197585697196	0.2609210249086339	-0.21635185749837477	-0.8025825708693649	-0.25892927857900616	-0.01323441493061818	-0.9478832303258136	-0.3313719352621388	-0.8957047646852982	0.17589759225959328	-0.35759524416437055	-0.5013455016035264	0.0015092576068288066	-0.734695140045516	0.46525283381640037	-0.3810685956013333	-0.2571691481890281	-0.7949842023448521	0.5639640964425323	-1.108822212153268	0.24245518079303868	-0.006331274536760212	-0.39850632507242595	-0.4665964749032467	-0.622283759527648
-1.1530346017486117	-0.742628892546503	-0.8561628968307492	-0.4226297396593971	-0.7886389119970884	-1.2704556442411021	-0.7717024281024527	-0.46132416043480234	-0.310121687931119	-0.6533789797931141	-0.4419454732727049	0.2366385225264859	-0.40577461883058935	-0.913054272202612	-0.5706688528453144	-0.581875392574434	-0.6337791801923718	-0.6794561520434768	-0.535027034694877	-0.04151761998573242	-0.09912976752971135	-0.6897256320832825	-0.36064982895023256	-0.9119647094553267	-0.4744474746741387	-0.22168165434147608	0.25864459301783693	-0.2163235263600991	-0.786535862634279	-0.28982305560890226	0.007648042167177285	-0.9756982172061022	-0.26643621268845064	-0.882475877113917	0.17301975850915347	-0.34367474873375026	-0.4624825249462908	0.035042499470540174	-0.7636235521473237	0.5284016629152565	-0.3621525557787735	-0.276866854390592	-0.7820763747547271	0.6387417360965466	-1.026514282928122	0.15347779638869335	-0.0291526082379239	-0.3900169012970857	-0.46582598215215854	-0.5844922300767748
-1.1508628262569973	-0.704190958670276	-0.7720319552838408	-0.5099850333126514	-0.7513155657310714	-1.2728609975094032	-0.7843732211484372	-0.4458061129198401	-0.31012223649308013	-0.6820498315562182	-0.46307544453672767	0.28349880599103316	-0.4151546800306768	-0.8600702475119899	-0.5484047218058772	-0.5516605322522151	-0.6722295517022225	-0.6460757593203283	-0.5620781860936692	-0.07702062513314831	-0.11573205111156462	-0.675255732110835	-0.3127599952788024	-0.9227080025580248	-0.499049145201022	-0.22499479010913515	0.2572289331393608	-0.21637463329244966	-0.785853122286368	-0.33442659644336076	0.013458736866966253	-1.0155172577240112	-0.21172182112750396	-0.8830552438330009	0.17556636830461067	-0.34255855471492225	-0.39842301497779287	0.05441548978646259	-0.7715883592374968	0.5679982581108255	-0.3766673751105665	-0.29926923869750255	-0.8023866056179901	0.6920330690253916	-0.9684789830564868	0.07191357434828753	-0.08411391180277894	-0.3514345866785916	-0.4755205756829194	-0.4891304369521493
-1.1035611225533477	-0.6756590288291551	-0.7338196658191483	-0.5821107933143972	-0.7360082663521632	-1.2871470428444183	-0.7956048640216943	-0.4341403314739313	-0.3101767874288207	-0.7619343255505877	-0.4869009243370222	0.206614070257561	-0.42317439968623727	-0.8508529977472639	-0.5311818094243502	-0.5819790677781117	-0.7165423940648519	-0.6974786882616921	-0.5935216274058025	-0.13011677885476886	-0.12794331276902676	-0.6605432894736816	-0.31125548423863936	-0.9362428320308623	-0.5348366675278465	-0.2610534609607277	0.2544497800720098	-0.21642367687804615	-0.8222859217534957	-0.36200754178389877	-0.000359818445966939	-1.0434037031312138	-0.18005949599746515	-0.8974884041026184	0.16407764212899217	-0.38054314985137466	-0.3498256341374421	0.08281449059525466	-0.7776850389317245	0.6046954304887954	-0.4077992317598237	-0.31668475078348013	-0.8163724421199886	0.6706032755614435	-0.922947309886111	0.019596026581142106	-0.12267791042358474	-0.2889759320118622	-0.5163154335119573	-0.40637161978239594
-1.130813827558446	-0.674011116253681	-0.7610105287887882	-0.6442585955954845	-0.7493219931886217	-1.3348831226532816	-0.8202944589717642	-0.41365202833688103	-0.31021452259810745	-0.8314978938044257	-0.5177752058856491	0.1261128511096057	-0.44361517202336226	-0.8764139639441965	-0.6110924098919568	-0.6291947738596967	-0.7663253331713173	-0.7427651675579695	-0.6294623338706122	-0.18984972464446148	-0.13242570715601873	-0.648979087722618	-0.3340969630550016	-0.938807662672368	-0.5788192010565001	-0.28456499590428985	0.24105261142018533	-0.2164505789759263	-0.8467894681256107	-0.3767170666188097	-0.025162543849550766	-1.0334944611044972	-0.1398646684541792	-0.9034819922964502	0.1112191370164882	-0.41636479303256735	-0.26195110143622746	0.0979277534425353	-0.8157358846084062	0.6665414405573974	-0.4332114627953244	-0.34211184725726446	-0.7961674104474961	0.6571417702358963	-0.8524984905219533	-0.04383625697746309	-0.14625197106195603	-0.2900012882436314	-0.5261853734519352	-0.32866269220146266
-1.2013093205804832	-0.6896281907750698	-0.7840334253021926	-0.682287841216805	-0.7858452516348431	-1.3472541895272718	-0.8622637914120418	-0.41804230859791935	-0.3102680021757148	-0.8849468615478464	-0.5350004892301935	0.029096026499438998	-0.46131356424017744	-0.9118049247201668	-0.6463804041974721	-0.6609432721388387	-0.8027879597564886	-0.757658935891106	-0.7028357448967408	-0.23218248683258041	-0.1594441299918925	-0.6296156489897168	-0.41140875737985977	-0.9596347413035561	-0.6104076706159063	-0.3124373755823212	0.22864523600670794	-0.21652679784110931	-0.8519141976990927	-0.38560960017587653	-0.05224216811350587	-1.0286626900243947	-0.10185484426680451	-0.8987728439002959	0.07589438133890818	-0.4504730199318363	-0.1924590294132774	0.10991091997539774	-0.8713854091060742	0.6674121457186535	-0.4601235363270103	-0.33879344529612326	-0.7889335521144096	0.6363374999590905	-0.8083584731309591	-0.09420261503322286	-0.17922122118841616	-0.2601949713216644	-0.4958164068250392	-0.26107855401792485
-1.271787841814007	-0.7640104252677193	-0.8058807299213269	-0.7164786104452967	-0.8753980583228657	-1.3762017819700092	-0.8831937715760183	-0.3986912535089195	-0.31034462766790566	-0.9012317832125631	-0.5736098996237609	-0.0548253758180972	-0.48990777501221583	-0.9435593090528943	-0.6291746534113765	-0.7182573423678824	-0.8249448273202364	-0.7782660115163008	-0.7550535533274526	-0.287541593240242	-0.18752948171182554	-0.6269611071258405	-0.49029229801804897	-0.9711007921680752	-0.6507492846922964	-0.31712650904442996	0.21480681165283694	-0.2166148877049779	-0.8632436708000839	-0.40028262562888717	-0.09955448647914547	-1.0133617553094276	-0.05916269343536603	-0.9027001656523608	0.054009968039113586	-0.4905687597910872	-0.16819245996340587	0.09863423286146353	-0.9161232321090633	0.6460142826872344	-0.4766612800556249	-0.36861710726149893	-0.7894063828858294	0.6097232918940535	-0.7646990275198953	-0.12734101857424718	-0.2173486666441269	-0.22936855640501413	-0.4493516712815005	-0.22762792879585655
-1.2691224530998373	-0.8199337732004436	-0.8509746126851772	-0.7690675045484581	-0.9480851803099952	-1.4628483756442399	-0.968500388305389	-0.37158520637287856	-0.3104271242087113	-0.951915024367781	-0.6226097010800823	-0.11030662164164369	-0.5342174668107116	-0.9593377790655143	-0.6281208241919304	-0.7901334255167048	-0.8410311861156803	-0.8148707460607308	-0.7984590920167047	-0.3357916819158603	-0.20713856942224446	-0.60325355106149	-0.5956437347569727	-0.9736030832982332	-0.6860556637125572	-0.32813195960382036	0.2091497612677969	-0.21665416819467015	-0.880849980132632	-0.4220975037788671	-0.15005101641977614	-1.024761837562035	-0.016107348337232697	-0.8964753062880622	0.03153093330777583	-0.49852422803970375	-0.1573634719460931	0.08294695548630371	-0.9675755949737093	0.5857859949419105	-0.4754804024152312	-0.39619662794177474	-0.7875535197193564	0.6145562974472722	-0.7366606677345866	-0.15130783387904195	-0.26748646563963757	-0.18789815506703686	-0.42345403808963467	-0.19672290898451772
-1.3314819160836624	-0.8525765005833883	-0.8881872434084149	-0.8141824581024499	-0.987683382560563	-1.494680555539544	-1.0031232387062545	-0.33216368232046817	-0.3105230745716321	-1.0298729976887808	-0.6679760473018155	-0.149719995224263	-0.6021523203005539	-0.9659914349149089	-0.623860636892758	-0.8440202824668657	-0.8481224016460385	-0.8364299438168876	-0.8363150960245962	-0.3558389328946322	-0.22557340025371458	-0.5670264017916405	-0.6975080968791041	-0.9792749905716759	-0.6903423258000967	-0.3364101691518559	0.20204589819024257	-0.2166726827178485	-0.9062986858040032	-0.4433445616526133	-0.1958368607906008	-1.0399296440624775	0.008485999399468532	-0.8982883258731682	0.006723282524386515	-0.5168924103543725	-0.14087573670843917	0.05162514138704986	-1.0372544499645366	0.5106209286122196	-0.45432478764825124	-0.4355418886657487	-0.7956617756273413	0.5862155096483221	-0.7168758779717791	-0.19402082593516018	-0.2875415397042654	-0.14458868530823255	-0.405784277287904	-0.16952266389951617
-1.4432653026850855	-0.8387305404955333	-0.9319490625154009	-0.8692779588387293	-1.0324878439439023	-1.5073405196627072	-1.018438140114311	-0.30889164002694197	-0.31062386021355837	-1.0887844560424154	-0.7339585924630636	-0.1841589736472399	-0.6484491396837695	-0.9801346252267621	-0.5877740027165257	-0.9234768714433781	-0.8359384365889688	-0.8460737624437311	-0.8734751299402687	-0.37545127283433105	-0.26373176941326193	-0.5316820246131986	-0.8251495857519886	-0.9780746583595665	-0.7241629746430722	-0.35240699115953833	0.19871435809081284	-0.21669297532528584	-0.9054677056584147	-0.47480137655757826	-0.23018850466879917	-1.0453144845632152	0.03778761955287788	-0.8736043995889229	0.01696796501964774	-0.4963781853894834	-0.1339375041709979	0.0394714876333003	-1.0772836731785642	0.42261928446359054	-0.4430821504163158	-0.4620980809200189	-0.7907581359285251	0.5244605476156023	-0.7036951957159823	-0.2323100767904175	-0.2922817747455089	-0.10354683029276393	-0.39202164706331166	-0.13377436066255188
-1.5053782657767028	-0.8444750778105179	-0.9214119223002598	-0.9214974930682569	-1.0986593468471288	-1.5273993566231936	-1.0875913689158379	-0.3039523602715192	-0.31069610459222297	-1.0761675832682596	-0.7984749478555588	-0.18823981443390475	-0.7039737185995545	-0.997719896921103	-0.5872367196428963	-1.017735782007152	-0.8429920137846179	-0.8510914771155038	-0.909547397727607	-0.4158355808788833	-0.31026271376901715	-0.5235409269859186	-0.9887135168845393	-0.9800837401615992	-0.7397343366220432	-0.3800775701887068	0.1997283456108528	-0.2167099740342314	-0.8932926848957801	-0.4967839126774292	-0.26811041381467826	-1.0791515653828858	0.07444718256072251	-0.8548357370280881	0.02243502108559589	-0.4918450525491186	-0.10503264601889709	0.01089954655008311	-1.0762600312407038	0.3156228070732093	-0.4269633837797513	-0.4699672111219019	-0.7860083359065345	0.47983348377776397	-0.6847013470076433	-0.25353660919508114	-0.29664446054792604	-0.06988096734967589	-0.38824654201781905	-0.09636233411144147
-1.5373888992279574	-0.8375320967115469	-0.9147195445491489	-0.917179188657942	-1.148254236811624	-1.506574683816011	-1.1326956061383315	-0.3119973962793069	-0.31074220147788284	-1.0668412526373345	-0.8319192354021128	-0.20803669830711807	-0.7614729636719622	-0.9895167223614184	-0.5999632046381433	-1.0899772883041972	-0.8369221291616628	-0.8559511942560162	-0.9350611099630095	-0.4499115280499738	-0.3426149594588699	-0.4969601448951927	-1.1438364005193462	-0.9561858293880044	-0.7503032064221017	-0.3870575638769722	0.200946411495518	-0.21674912202495053	-0.8851116998828307	-0.4964812210250417	-0.2912244758362444	-1.0994634069372053	0.09608583453600475	-0.8541723056670734	0.02246944604720927	-0.48921691481905	-0.055489960465280805	-0.0023187324391347993	-1.0479425886724882	0.22539772048013815	-0.4171436827890093	-0.47362613713021695	-0.7879449059559862	0.4270522155518604	-0.6863057559187647	-0.2438137316502103	-0.2974412981374087	-0.0477963715884937	-0.38730482865537785	-0.0786942449557245
-1.5603264758836024	-0.7933893254814246	-0.9447618958194809	-0.8785698880793836	-1.2197079646423528	-1.4402360591672057	-1.1678029484253276	-0.30843287137192144	-0.3107392289672008	-1.0567165648686347	-0.8341627080548086	-0.228142569286365	-0.8087245009877726	-0.9898939154960044	-0.626343973381636	-1.204526046081822	-0.813608325237752	-0.8653003708575101	-0.9473484383385309	-0.4459090850427341	-0.3823665528853803	-0.48061977439657716	-1.27520905728335	-0.9332117977593134	-0.770729983115297	-0.3833258877607995	0.19737538190787135	-0.2167555819993953	-0.8802188059629108	-0.49365280287866325	-0.31619304147450705	-1.1024587917640107	0.12711086845730796	-0.8456022126204676	0.0013232155729291984	-0.5044074069898679	-0.01010954627676618	-0.006295132224143937	-1.0181482535851007	0.1684299451978679	-0.4071618136197815	-0.4683319151245855	-0.7691266937231129	0.3893640224892308	-0.6788518873738041	-0.2315100260399559	-0.29706849197947216	-0.03007611260868792	-0.37302853659672663	-0.1053812368353162
-1.6189778075565642	-0.7548006684049773	-0.9528451009362009	-0.835748614316685	-1.2824646589843485	-1.4362753756074471	-1.21621690096478	-0.3143617795643257	-0.31071767259779326	-1.0066952451910798	-0.8311578936622475	-0.20959591173685177	-0.868345612128072	-0.9755295316793013	-0.6419780974361352	-1.2966262907975934	-0.8139519212025933	-0.828384879884484	-0.976581649432184	-0.4296474657361197	-0.4225207852479487	-0.475114182822667	-1.3429237471816755	-0.9217009742900799	-0.7773051068375139	-0.35922895191385174	0.19317648751518793	-0.21676327863092254	-0.870560118522047	-0.5030782020229237	-0.3410476987191934	-1.1251835822065905	0.16211036924326294	-0.8326413978516876	-0.017393636056252652	-0.5150018061419824	0.05454226614798687	-0.03285802245978399	-1.0060536599483165	0.056035003578237874	-0.3938106490198364	-0.45785567817757783	-0.7529712653082357	0.3971222947052456	-0.6661229926507023	-0.23123435163659897	-0.31779471199000336	-0.03363593911590692	-0.36724519944096784	-0.1708917015808953
-1.6056102748288488	-0.7097895241787436	-0.9189608322998108	-0.8041410391314763	-1.2711516995276293	-1.3780858496528088	-1.2390117523875566	-0.311702922809279	-0.31069763648550125	-0.9796754734414517	-0.8076083264692299	-0.2051678424523348	-0.941407633533624	-0.960145018940582	-0.584472853637035	-1.3491721220564872	-0.8219112755097895	-0.8098869240221142	-0.9986689771575128	-0.3898809594275776	-0.48052965402223136	-0.4682426037577609	-1.398890778336344	-0.9161960759389849	-0.7719954510726011	-0.36012776422570403	0.20032322808772243	-0.21675858323103755	-0.8523085200867462	-0.519964327376867	-0.3490189434797105	-1.168262306212494	0.17812990460024442	-0.832660902546891	0.0013316822526772965	-0.5268617048786988	0.09285316362812646	-0.0526271809220847	-0.974872010581645	-0.05368174027504659	-0.3799895206975916	-0.4385189860088342	-0.7220528837885718	0.37429905627930316	-0.6675809773476262	-0.20464064684183084	-0.317206569959671	-0.03402636321954215	-0.37240657256873966	-0.26384381440215604
-1.558439437928197	-0.613159615842695	-0.8901340221821853	-0.8001653990339163	-1.2508526713420316	-1.3504479128713176	-1.2847860526491872	-0.290072728079508	-0.310624914925934	-0.9480539771075799	-0.7861344797813852	-0.1676926979105445	-1.008494570926562	-0.9542465254779204	-0.5682623860026385	-1.3991620110566476	-0.8010466495371519	-0.7896879637162245	-0.9865275428014458	-0.3847598468488619	-0.5235969105042519	-0.47736084117469046	-1.4329196219532974	-0.897464070937932	-0.7874916814224986	-0.36496196698265165	0.20649314014900053	-0.21673228322407936	-0.8490243702375423	-0.5310294727780633	-0.366569758215042	-1.2265303721653071	0.18818484405753977	-0.8368700786080069	-0.019960621707367555	-0.5404089363948843	0.12234704007317268	-0.05798587637572611	-0.9274958404448738	-0.12295099425746563	-0.36480599209983416	-0.4364436431769179	-0.7185790481449581	0.35262644368785684	-0.65621245117865	-0.1585712296777333	-0.32009226037301153	-0.04285099960911461	-0.39779570117387664	-0.3566349918962967
-1.4812688177960935	-0.5105475602199676	-0.8605205633211437	-0.7895077581806691	-1.2105540955077572	-1.3355957102572815	-1.3413855018763425	-0.2873757713197098	-0.31054302822584307	-0.9165205830585951	-0.7674955870918523	-0.1268724335425025	-1.061248300562562	-0.9290518867697217	-0.5823557205673316	-1.4205685229800251	-0.8084782454987188	-0.7951592394792601	-0.9787907387394663	-0.35710385445108955	-0.5817116541726507	-0.4864144481095011	-1.4730649265800329	-0.8891655041879017	-0.7979994901812606	-0.37641565079728645	0.21548124888892334	-0.21666444491894668	-0.8487901585231091	-0.5375838003430349	-0.3666309635991986	-1.2899669452702553	0.19202728730028892	-0.8447382972781018	-0.0468129291297166	-0.5518407059188998	0.18000490243122688	-0.04607139534192609	-0.872699223291092	-0.1480019732238467	-0.3634112775553172	-0.4181051060232427	-0.7089256084241514	0.3427487827829168	-0.650240345621808	-0.09863663948430976	-0.32264972958877947	-0.08697155243843374	-0.42869792717468513	-0.40882262131839947
-1.3994063160574712	-0.45711819039977036	-0.8240815864749405	-0.7782997595292276	-1.2112616365372408	-1.2880097149727026	-1.3602223602438035	-0.29308117881279955	-0.3104423936273548	-0.8651797398953034	-0.7353435062276106	-0.11022919534768467	-1.1149302843891922	-0.919896804021622	-0.5967862089756002	-1.42647316415331	-0.8289940611276508	-0.7807746688542612	-0.9786721552818157	-0.33181432652798326	-0.6295101539071655	-0.507523252304591	-1.5086431047525948	-0.8851189135332241	-0.8106417805575175	-0.388507639509212	0.2231123256156779	-0.216623568596034	-0.8510337540006085	-0.5485546473228251	-0.3796963119836591	-1.3459708526922185	0.17796849392971897	-0.8387418389985154	-0.06338063970942028	-0.5728379253947564	0.2416193476679096	-0.04359381126860129	-0.8201895309453802	-0.1380295057736956	-0.35432244177276695	-0.4080454987843817	-0.7047889047612745	0.34092311474666426	-0.6700714404779943	-0.046487867916629635	-0.3240498870674417	-0.1250832548377311	-0.4567977049764216	-0.4613767048299581
-1.3203013414415035	-0.42370663482085974	-0.798107164623308	-0.758657130064225	-1.2061812687960263	-1.2492320734159175	-1.378010388410842	-0.30119712790015607	-0.3103145745346328	-0.808025225796875	-0.6884776074101426	-0.09957922656535638	-1.146872101869564	-0.9115550924773208	-0.6029617912148499	-1.4141371217459708	-0.845978636185289	-0.769337624324344	-0.9783812229263052	-0.32625135148690126	-0.6704302746805679	-0.5600587429537889	-1.544614950321676	-0.8873077964303804	-0.8404723115874239	-0.3856414406328862	0.22747061277474606	-0.21658371511323343	-0.8526464676015895	-0.5607491275622957	-0.4051137268673612	-1.388900786340712	0.18446275582155236	-0.8398342377919598	-0.08171518818382026	-0.5885977574639771	0.29572990184395564	-0.03875393663823533	-0.7749900354752783	-0.1294373388960879	-0.34914090415818205	-0.412463529975222	-0.7076733987017546	0.3210442467658055	-0.6853884144742624	0.014156435120256342	-0.32333842493397513	-0.16643666040054494	-0.4860444545843296	-0.503713569871113
-1.2051876809749331	-0.41030399257663247	-0.775216992864766	-0.7212287095263024	-1.1891763439064733	-1.247490575724472	-1.3802054225045663	-0.3161507828536845	-0.31018699927241333	-0.7503455610121575	-0.6368226725226038	-0.10011260213508648	-1.1658013656174648	-0.9033243657442253	-0.6069554374849818	-1.4041026252992652	-0.8834318762460102	-0.7759462398907265	-0.9845699531063902	-0.32159101347237484	-0.7074305782472681	-0.6259176713398704	-1.5564171768232662	-0.896401609921293	-0.856135796093916	-0.382601775918902	0.2327835525838177	-0.21654855495190262	-0.8645035959345897	-0.5634035873695679	-0.423315739557571	-1.4322956898561114	0.18011967933557244	-0.8440097879963036	-0.11171235541020459	-0.6090607148550765	0.3429843790412221	-0.03820077306542876	-0.7442187616349292	-0.10825471982286314	-0.33135279432152603	-0.4107531040305349	-0.6986115630322699	0.3117109179732852	-0.697317607719824	0.07179255526848276	-0.338231698927876	-0.2001695658664794	-0.5041340153187149	-0.478319497612776
-1.1006490294675906	-0.40554937595077334	-0.7603810275007643	-0.6798861894293559	-1.1478564481362574	-1.2484969796920944	-1.34937922190112	-0.3186401423405024	-0.3100725178895246	-0.7323726948952334	-0.5884306322545845	-0.11045813437001442	-1.1741338025370196	-0.8974165588708327	-0.6042528437378084	-1.3831267647804075	-0.9216178313440121	-0.8011526169262011	-0.9967399815493592	-0.31600603039821074	-0.7319879098787895	-0.6875209713037305	-1.582184851658806	-0.9008163308814016	-0.8633896708114142	-0.37025977416693506	0.23683346301474958	-0.2165172755815739	-0.8623097845896266	-0.5655921004637291	-0.4373056113763972	-1.4547963158786459	0.18395902956774784	-0.8489851410919049	-0.14682767706456396	-0.6149618824276228	0.36455503133542555	-0.021701534969209114	-0.7353420940002595	-0.09914486169729195	-0.31989367706583893	-0.40946711350281245	-0.6862410431369403	0.27309249639602523	-0.7292355834368615	0.12699724701179219	-0.34531311869631354	-0.24013216772004742	-0.5313952247046083	-0.44811041435114535
-1.016180161987744	-0.40801902099736215	-0.7440808732226886	-0.6683810481119362	-1.118689171247648	-1.270055537526407	-1.3130817750389476	-0.31124386379947755	-0.310008597273697	-0.7528708123020513	-0.5446849690140876	-0.12227903286073712	-1.162929199861103	-0.8999141827934896	-0.5830304751710298	-1.3633314076311567	-0.9652652636595764	-0.8295275555395106	-1.0091195098110755	-0.3009905907263035	-0.7588617727630818	-0.7603813975737852	-1.6071135472161195	-0.9254426848269397	-0.8683108367628607	-0.36672378726975774	0.23931716616597484	-0.21650370742692374	-0.8617888238148337	-0.5713266858517037	-0.45869225636760386	-1.478895459359407	0.19814408638835496	-0.842870970236033	-0.1685033076241954	-0.6286143473847454	0.37631816202882334	-0.009838568059705892	-0.7563317302952801	-0.09219309754836472	-0.31021491403463275	-0.4147203555371507	-0.6760944115110161	0.23281053756640144	-0.7567170306126154	0.17108622124544282	-0.3611407796255005	-0.27750245869021944	-0.5494002065827831	-0.46798049024617355
-0.9328878484106561	-0.4188689900676586	-0.7176140150858875	-0.6739793008546424	-1.0800328078941834	-1.2929353226530989	-1.2763223807761483	-0.3058163569565332	-0.3099903813897307	-0.7727723960639461	-0.527697915521481	-0.13592553197869933	-1.1551778322605304	-0.909191115998647	-0.5699626353166592	-1.3160579177246714	-0.9935768127074114	-0.8519969032591634	-1.0240161020966057	-0.32237976445617905	-0.7801022625700289	-0.8276792557334984	-1.6208899572457998	-0.9580264809151586	-0.8726444008096568	-0.3805973503855335	0.244207134262797	-0.2164814668247795	-0.8461583505287675	-0.5662523430811129	-0.474011075714194	-1.4927310048306721	0.19634593348536036	-0.8462247248801692	-0.19960672564404683	-0.6436429419541216	0.3953538726454579	-0.01091913814317082	-0.787080035356171	-0.07923561231019885	-0.27920472615020164	-0.42267437282242665	-0.6665122357581506	0.18700280971007516	-0.7659542709971612	0.211353525191895	-0.38085397241959307	-0.33076445669354226	-0.56616229185445	-0.47481154244190316
-0.834348928622286	-0.42360934526083216	-0.6928707917704952	-0.6881595426627748	-1.0477848075920853	-1.2989329880819678	-1.2453121603971753	-0.29899105832109396	-0.3099783704518043	-0.7954049272364936	-0.528915590510273	-0.13963311006233953	-1.1545919072090776	-0.9198743742241124	-0.5709332486749262	-1.2848845481997124	-1.0315160012759614	-0.8721867976565806	-1.0397235970161711	-0.33775837032536865	-0.8048747731361505	-0.8800209570690528	-1.6484651890628825	-0.96826164048816	-0.8732328876569346	-0.3844574282605422	0.24996546474794337	-0.21645776678541656	-0.8527081697537333	-0.5721253896059173	-0.4795956033413316	-1.4876643016072912	0.2015144248415876	-0.8554597777358248	-0.22555570346557405	-0.6535492763001095	0.41012640983998755	-0.007954622942564089	-0.7994877700195706	-0.057249943536553036	-0.2518733344787716	-0.42940679667772647	-0.6526508284065256	0.14932638055548583	-0.7839131382940359	0.26192817608371627	-0.40683087783672567	-0.37925591910059553	-0.5831832709420782	-0.39398721140016685
-0.7366284375510976	-0.43222727925623367	-0.6644556093923544	-0.7023318372343159	-1.052492395108867	-1.3079812540487619	-1.2407785072727688	-0.2927653998678676	-0.30996145721359697	-0.8173046380512329	-0.5283018513929417	-0.15112347935294737	-1.1564217090617501	-0.935127179812751	-0.5751103988795383	-1.2813855826772758	-1.0552427682047532	-0.8982483031423015	-1.0455637075182929	-0.36625193711978526	-0.8039769797526445	-0.9323848497404654	-1.6825047513465727	-0.981754540061344	-0.886991975629078	-0.3965685537730635	0.2520343479291377	-0.2164482972656685	-0.8788861846803258	-0.5763406239157667	-0.49206129514704566	-1.4955971769786744	0.21572109394427225	-0.8712078024103962	-0.261887063628816	-0.6711430484212161	0.43172235739830517	0.011572909746249017	-0.8235644102737932	-0.05288349429705519	-0.2319101077118569	-0.45228435350891677	-0.6347601789309829	0.11895073830423342	-0.7966019853688103	0.2695528144306051	-0.4349127625527414	-0.44164490212593555	-0.5979804449810502	-0.27710466787667415
-0.6597651499266581	-0.44936267263370927	-0.6493200907217143	-0.7011771550802521	-1.051600929203294	-1.321863182419588	-1.2256022395969473	-0.28799705806908066	-0.3099642158908974	-0.834026198512477	-0.5255535251410666	-0.16654837018344562	-1.1623028103723954	-0.9533702111399347	-0.5819239097989566	-1.2774320289753525	-1.0911853237028328	-0.9326466761760257	-1.0449169534828813	-0.39157178978572305	-0.7993728506695839	-0.9971585789974675	-1.7050314911305695	-0.9918546711439363	-0.8933954204815627	-0.40259417669613395	0.2541183770696772	-0.2164234933279981	-0.880125973641831	-0.583098955833087	-0.48572795332235563	-1.4952457576476863	0.24517236477649954	-0.8946811129370597	-0.29577332111314175	-0.68231038519621	0.44699976006165726	0.024371716580478313	-0.8564005773874481	-0.05240978167452546	-0.20861868176134907	-0.46331089292757505	-0.6170414679177749	0.10568215604323569	-0.8102982810968239	0.2656590225629888	-0.4585921195868659	-0.5022040186453488	-0.6137523387653746	-0.16026453298667936
-0.5977478831847326	-0.46130392331018494	-0.6266609483942488	-0.7000401481402511	-1.0449414133736021	-1.3059909334938566	-1.2073958346308415	-0.28311206271948774	-0.3099555824625666	-0.844184399407296	-0.5160483882983853	-0.20282567409853783	-1.1779326039065214	-0.988836377707554	-0.5831535559882629	-1.272102687896223	-1.1113565952980389	-0.9537003391167354	-1.0530345366572198	-0.42598710390364214	-0.76867827576625	-1.0563754715916838	-1.7185779370375305	-1.0004872557386624	-0.8977900455696552	-0.40618510473050556	0.2544128523452148	-0.21641153685448478	-0.8816535356327858	-0.5922989988540529	-0.48340917709387715	-1.485364903254949	0.2853002546745655	-0.9147996269275094	-0.34637708428040764	-0.696506106549281	0.4544030260057079	0.0011731892721301902	-0.8904648085761424	-0.07806942481691018	-0.19373382568159156	-0.48039661381600307	-0.5977617366544246	0.07934482713859145	-0.8305035711670705	0.2569776984455349	-0.4766556688474939	-0.558762931301591	-0.6294551254354783	-0.06697097629571803
-0.5681144247619836	-0.4619464935116969	-0.6142839815117191	-0.6979713650354843	-1.0453085326854468	-1.276446713371738	-1.189505481566201	-0.2706034423143936	-0.3099610121681491	-0.8459002714646026	-0.5103179424888383	-0.22951804869274395	-1.1908974096030316	-1.0197340834765858	-0.6013667460561547	-1.2583449157665185	-1.1340552605274785	-0.969360861640185	-1.0662571982943174	-0.46314000965960506	-0.745082319607144	-1.0987449272952474	-1.7467319768584062	-1.008308248038404	-0.8971989038944951	-0.40713145038577314	0.24971482800315115	-0.21641133602760979	-0.8819839495260581	-0.5934717828558588	-0.4733803771702771	-1.4585199903496158	0.32550231475929897	-0.9520097113248631	-0.3908550650892319	-0.7025952552257234	0.4691384799518291	-0.012176328081367885	-0.9128302747607181	-0.12129312573182723	-0.17424107420851748	-0.4847746407491524	-0.6191499764295612	0.055867409852075015	-0.8426880681707202	0.24428897089070709	-0.5052346284407583	-0.6053798321874868	-0.6388258438339212	0.03418448860522813
-0.5275360848540676	-0.47029748893937323	-0.6042976013713505	-0.685704439877128	-1.0502485554469962	-1.249861476452144	-1.181010864663645	-0.25035015174022424	-0.30998249600043776	-0.8338191618666734	-0.5106101460935457	-0.2510345928483512	-1.1961877301297537	-1.0600554086697807	-0.6438802189547463	-1.2459981936515738	-1.1615360642153898	-0.9905312523035328	-1.0793192053733351	-0.5078049810929164	-0.7064062279306131	-1.1323221832416257	-1.7627612557513355	-1.0273891950857243	-0.8930122403238615	-0.4136015409355839	0.24696101113049332	-0.21640539812509937	-0.8825902222006979	-0.5774991776350338	-0.4334866687305043	-1.4276254346245132	0.3675878527711595	-0.975484142713419	-0.43262556918738415	-0.7011183893281284	0.4739570373047055	-0.030802363594985987	-0.9212062230031958	-0.15293851110218212	-0.15689888423173567	-0.4736680928151122	-0.6239936639013791	0.03514684430555589	-0.8687415663857957	0.24606964904217463	-0.5182430020890616	-0.6255885518682401	-0.6437726754727688	0.10190346449527195
-0.5099880223285757	-0.47087213604623024	-0.5905292823830603	-0.6677763917139898	-1.047418610461162	-1.220891640242354	-1.162183496105236	-0.22723629097940629	-0.3099882181212805	-0.8323527764149213	-0.5117885434520402	-0.27077717060532286	-1.1840670125943833	-1.0853312292748472	-0.6793307121170007	-1.229559074375663	-1.1897418245768778	-1.016602248018772	-1.0871394385666744	-0.5517764350800729	-0.6808990227551195	-1.156668068763821	-1.7853620517782418	-1.0400321258455976	-0.8981838450388864	-0.4184517939123859	0.2430117652371911	-0.21637996208938656	-0.8685493996390626	-0.5646861975638716	-0.3973115534391554	-1.4010614614071846	0.42291215705259744	-1.0033395986705043	-0.47751292791809713	-0.6997116790578246	0.47201433631229506	-0.03654128234700889	-0.9270272773439231	-0.18092902139255787	-0.15827202750960853	-0.475543414358574	-0.6439475749249357	0.01757777442260778	-0.9156586378905018	0.23176595538460218	-0.5326610193778067	-0.6267256456380866	-0.6250920941943762	0.10634332220223856
-0.4842195309009075	-0.4777528341651675	-0.5910556758254287	-0.6471576829618813	-1.051796212426576	-1.1877793474817255	-1.1553027243820397	-0.2025506515310739	-0.30999064584797636	-0.8248547729978366	-0.5177306758917541	-0.28782494093817845	-1.1874490302601584	-1.0940408205430037	-0.7140551446558827	-1.2080093701524162	-1.2126511191101268	-1.0184458187712655	-1.119268924043603	-0.595975468858865	-0.6533847667865789	-1.1951931289843276	-1.7832339092188403	-1.053859753939743	-0.9001625767539438	-0.42339094041453607	0.24049635415054924	-0.21636562803871132	-0.8839365435485436	-0.5635163733325547	-0.3595540788540607	-1.3851761329858112	0.4700775942532768	-1.0245246526610579	-0.5089643171715539	-0.6878742660990862	0.5029678534780777	-0.043525125769538986	-0.9377521660990078	-0.19389643323475017	-0.1672318620019123	-0.46983061121759134	-0.6558848551421461	0.028064745436301147	-0.952854142763701	0.2078999992293234	-0.5407403833654534	-0.6266507157596112	-0.6037967885197201	0.06881711856094154
-0.43803016435082753	-0.4933670080561795	-0.5913243715358715	-0.6176834664556325	-1.045807487347066	-1.1625540348881784	-1.1549142198514661	-0.17584688007188004	-0.30999080830089876	-0.7997124810470237	-0.5219808820247114	-0.3144715093586911	-1.2066777308437464	-1.1139965104917735	-0.7426277709158519	-1.1952086987527972	-1.233454120605281	-1.021421787908862	-1.1405390741233072	-0.6507338203818294	-0.6321995719648179	-1.2342280266976944	-1.7917065280622455	-1.0560038642321845	-0.8901529906944561	-0.4122928307012934	0.2393286053686668	-0.21633135704941092	-0.8840418539607218	-0.5660844519374493	-0.3170094061119898	-1.3775349650256659	0.5119081916444369	-1.051832283971677	-0.5528756817203095	-0.6737792810313565	0.5167253474206428	-0.06465204936509242	-0.9331132382744036	-0.22134600643229022	-0.18751447993423595	-0.44242281613130585	-0.6618506673155156	0.04256099707483667	-1.0024381373492182	0.19174219688226682	-0.5474214871067938	-0.6322020995631512	-0.5604820996452892	0.08916021382959946
-0.38341258717690613	-0.494395684390061	-0.5903645283519379	-0.5852997992931581	-1.040311453403311	-1.1417823479709213	-1.155453075965452	-0.14790750192322888	-0.3099992226066831	-0.773188703563961	-0.5154442929647804	-0.3300583833772414	-1.2083740000534768	-1.1344330828812625	-0.7854198515902715	-1.1913097779627209	-1.2482337244551096	-1.0191272081349445	-1.1623639922730777	-0.6795091553796123	-0.608587663131045	-1.256863189272866	-1.8023608827987379	-1.0526409441447355	-0.8795761564107505	-0.39687597721489204	0.23900169485726463	-0.21631630789398368	-0.8931962375678035	-0.5719612065268618	-0.28268051657995863	-1.378136978642818	0.548806566446941	-1.0817297465036606	-0.5774206793506327	-0.6533792838185957	0.5349311530574192	-0.08724835202987496	-0.9190984546749013	-0.25560460172592103	-0.21008271424966662	-0.42092394262004856	-0.6636243482953873	0.07469293046877064	-1.0780693727047597	0.17206572809941362	-0.5483596685067919	-0.6189316237173692	-0.5337314577450566	0.10445015730686051
-0.32492831515714576	-0.5067497108837589	-0.5838075048070237	-0.5353732994335569	-1.0221114094308568	-1.1271066150741016	-1.143003766810729	-0.1272773896816536	-0.3100031917471541	-0.7518304159200818	-0.49324841715270323	-0.3636361623166069	-1.2020186555382029	-1.1540329229283706	-0.8260639662435963	-1.1655296680388225	-1.2554295672874314	-1.0263100634912736	-1.1805836310369155	-0.7161625778159517	-0.5840169721167976	-1.2822018648459679	-1.801640783278867	-1.054159659323704	-0.8780310465831607	-0.38661309625023194	0.23512630530967202	-0.21631138334881578	-0.8798005532479133	-0.5677404000983038	-0.24055090810173768	-1.3750417476551187	0.5831116829109225	-1.108920921961934	-0.6028979421576202	-0.6227347661590578	0.5436568352308028	-0.10147238296965036	-0.9176077808880544	-0.27973140129211493	-0.23414473746471448	-0.4053008164213442	-0.6747347402496602	0.08718956910601341	-1.154162407505078	0.13290022929529915	-0.5519824336904037	-0.6240084516238982	-0.49067359978765507	0.07610270431569935
-0.28185657414131154	-0.4987006227344607	-0.5820047707989453	-0.4845773547833049	-1.0041005668528542	-1.102527252480814	-1.121161279616361	-0.10253911969855697	-0.31000783714513924	-0.7458323110808684	-0.4772505866911292	-0.3940898366352742	-1.1871107475647062	-1.1746588990474158	-0.8619161033072571	-1.1320303801681637	-1.2760700539746572	-1.0231449406490511	-1.2009903252605227	-0.7398718347397646	-0.5579603176763606	-1.293155598342582	-1.7874317288827146	-1.0506062779971517	-0.865436543108788	-0.36225997420176026	0.23227305502433793	-0.21629321955821337	-0.8540651739466858	-0.5573901361475831	-0.20099983267375068	-1.361281576246489	0.6133775413523029	-1.1273972263791652	-0.6166976997427364	-0.5689856619115651	0.5478869199354217	-0.13357672114750868	-0.9096544581876105	-0.300680305384463	-0.2521416537520076	-0.3880902041918324	-0.6766068333757366	0.10249320691175856	-1.231046383359865	0.10677997049743282	-0.5324048930097588	-0.6158042872104733	-0.4597992229224282	0.05005836634372871
-0.23911322700924836	-0.5042882037168379	-0.5842459863034662	-0.42910937593281123	-0.9865352846611094	-1.0733816399147018	-1.093987417696683	-0.0868287089434006	-0.3100080109319865	-0.7349405450921054	-0.465950982538038	-0.4106365862877658	-1.1570602378816344	-1.1963790922708384	-0.8897953533811191	-1.1008680243185531	-1.2781186728222869	-1.002078301504182	-1.216196532322432	-0.75370459021186	-0.5375935457877933	-1.3007810069484111	-1.7700713864659108	-1.0537453350610277	-0.8667117454349944	-0.33970632872543804	0.22669083339529683	-0.2162863509153672	-0.8422661893318105	-0.5437364098848076	-0.17805966422688407	-1.3373057721409494	0.6325767062338061	-1.1376147316662735	-0.6322438263264545	-0.5329823336443102	0.5669922053973488	-0.16052964689568197	-0.903609841060155	-0.3228141192992128	-0.2758000470212342	-0.3779808355592585	-0.6637940244095333	0.09260008702509906	-1.2895184528960724	0.07136540868846131	-0.524111141765894	-0.5661783601521166	-0.4231786410822176	0.00992348804188486
-0.19468067572162293	-0.5058697724297507	-0.5725324203603899	-0.38724773487660163	-0.9691814795548505	-1.0541153894137736	-1.0605908816815326	-0.06719799700551346	-0.31002178240623446	-0.7290608532985134	-0.45712119145295577	-0.42471158938566755	-1.123261912020002	-1.2076224745399888	-0.9147786945249727	-1.067176109661902	-1.2768522108042575	-1.0050995238046914	-1.232430272532112	-0.7525731330982259	-0.5429691613631339	-1.3081247996169556	-1.7651671092216485	-1.0478907839874003	-0.8698993087791969	-0.3111650252691627	0.21983472975401583	-0.21628743000259246	-0.8341280017009793	-0.535852449857582	-0.15928015384501487	-1.3113026994156989	0.6444355742827371	-1.1434309010087413	-0.6158556837897611	-0.5068583567894696	0.5641017401725043	-0.17197191512342755	-0.8944345792925269	-0.3285263144769847	-0.2912469497006649	-0.37211289395552327	-0.6551066073652638	0.09094610166387902	-1.3355820088957977	0.013259253766165935	-0.5219207870109949	-0.5088793506260205	-0.38247248790725397	-0.03126290689053367
-0.15057590487962952	-0.5127520820100087	-0.5582742240936972	-0.3443275615648422	-0.9225940680993568	-1.0457519578757435	-1.0173476372741392	-0.0612686624477919	-0.31003025035926296	-0.7185846500736295	-0.4481189576502532	-0.43826974921859935	-1.094935996652739	-1.2144420643238987	-0.9160280050423772	-1.0286892023148237	-1.2778650643957195	-1.0211881406847532	-1.2376214184833758	-0.7391342916127519	-0.5381021310585166	-1.3214936713917214	-1.7403826284531583	-1.0394380004877977	-0.8692497608906227	-0.2890984422338098	0.21310004157369583	-0.21629874684380807	-0.8122851664065159	-0.520149918682987	-0.14363129398194394	-1.2930680495615368	0.6607813765669632	-1.1493291819762064	-0.6177202141430899	-0.48658068220890904	0.557631845795348	-0.15884194606157565	-0.8911691844795315	-0.3398288212134694	-0.2974787436888506	-0.3717674913403385	-0.6083209074725422	0.08276163914696015	-1.360505412534631	-0.021617554545696235	-0.5112583411707754	-0.46629683214435513	-0.33165916141513685	-0.08175854057615836
-0.1127858662410105	-0.5180033349002038	-0.5547947655961083	-0.33450222655707906	-0.8835954934494353	-1.0327767394197003	-0.9870194453457163	-0.0614711859734966	-0.31003423536722874	-0.7180380137498173	-0.43383155516042954	-0.45596015027663145	-1.0816288618170515	-1.223300282104963	-0.9038584674488577	-0.9859400316484848	-1.272777884773704	-1.032688228977643	-1.2376485151243302	-0.723492723880392	-0.5630091998993128	-1.3397093411911094	-1.721783792816116	-1.022576495417042	-0.8536703459337416	-0.2633783970382677	0.2048244174066664	-0.21630790447136547	-0.7875113845970947	-0.5150611512070106	-0.14244446594188903	-1.2776379021677662	0.6664258622510874	-1.1578970672645392	-0.6408956565438222	-0.4651454397780409	0.5607462415410506	-0.13931196031922471	-0.8871971168852013	-0.3372353388450309	-0.2952689251557299	-0.3669435632909758	-0.567256120561773	0.07442635729619133	-1.37316547536217	-0.06734588909188498	-0.5249174655171561	-0.4263841835431042	-0.27239620089769867	-0.14427104115369765
-0.07545672412419732	-0.5198455574816924	-0.5566268994291121	-0.33450440388217256	-0.8711564963043982	-1.017873790284031	-0.9701588603433159	-0.06783426196848007	-0.31003747611413146	-0.718332184523531	-0.418540659172014	-0.46780003586888136	-1.0820707334718764	-1.2553624125729292	-0.9041378796744718	-0.9283592663961995	-1.2631605159992358	-1.041907228431842	-1.2310205341329845	-0.725532000340298	-0.5739028120648207	-1.3584844879859026	-1.7032239341490265	-1.0102007789329257	-0.837023690168113	-0.23283013705241604	0.1920066536269306	-0.21633854927553364	-0.7677391637771926	-0.5169963901260359	-0.14170775615842812	-1.2633021470081032	0.6599476947035714	-1.1615509072062342	-0.6603466902597365	-0.459689490609459	0.5559518778677298	-0.13296713734332938	-0.8889726035373317	-0.35328502406405443	-0.27245191359992804	-0.3577191668956129	-0.5177428205754516	0.06346430538087086	-1.3344268845393508	-0.10134881946145118	-0.5467716850248943	-0.37286190280402465	-0.22904128549409436	-0.1958410268879344
-0.04984016087563382	-0.515267879308814	-0.5499882176907622	-0.33368090842715625	-0.8524551693917604	-1.016403677794319	-0.9450223366469445	-0.06974864224303619	-0.31003636236711946	-0.7116206224660451	-0.39000547381699235	-0.46867608102818126	-1.083461091535959	-1.2942718635052555	-0.8687466476464408	-0.8803068259151854	-1.2689105537829026	-1.0688293236644317	-1.215544786800529	-0.7394896506790325	-0.5805081338158828	-1.3608793499165694	-1.680416560181372	-0.9962644173701876	-0.8228964660629356	-0.1991453554489198	0.1793308503749052	-0.21636744041682218	-0.705101390521399	-0.5021426182372669	-0.14517752550427593	-1.2391227350450549	0.6635008638738	-1.1855449090301895	-0.6834960813381666	-0.4686802040761827	0.5542168307121871	-0.12211482849145967	-0.8808539056247875	-0.35685860151358895	-0.24436710494154218	-0.3259708122785033	-0.4558700861999248	0.07203461402688902	-1.2723580355877275	-0.1430140405415589	-0.5758505653439412	-0.33454644371764486	-0.17855492848269341	-0.22388944464289268
-0.01880223583353139	-0.5198573211493315	-0.5459360736059345	-0.3518368447659762	-0.84708578741056	-1.0003170491760152	-0.923340763606064	-0.06984244261283629	-0.3100430977408409	-0.7047638368620422	-0.3684853907128483	-0.4470504737590516	-1.0708774608383913	-1.3300850477566941	-0.8316682162675813	-0.8255147493977881	-1.2769043545928973	-1.1054359593929646	-1.2011828540251988	-0.7538972686666289	-0.582125333531203	-1.3681157530410293	-1.6701305378109308	-0.9784150722906503	-0.8028826035997252	-0.17762114638141957	0.16224257953739787	-0.21638808973227933	-0.6695503434719969	-0.4838934283769377	-0.14575482796345002	-1.2148072582156912	0.6644315255837758	-1.2053267628107385	-0.720122379686042	-0.46420283596520323	0.5588023051267053	-0.10540094821066977	-0.8803126080555526	-0.36353832645090434	-0.20575421365344804	-0.30711153677532466	-0.4156695162972053	0.06483424766334042	-1.2001959277685579	-0.18674294235577457	-0.5969079472621966	-0.29046795678501375	-0.1303687037804314	-0.2527381894300156
-0.00529616832608097	-0.5431103218966638	-0.5607057118147891	-0.3676932536403945	-0.8239933545168338	-0.9951427966572538	-0.896351664142621	-0.07182887862601157	-0.3100464933847161	-0.7158812579000082	-0.35681272119749513	-0.43037513951398265	-1.0644751775759012	-1.3642603911194149	-0.7856148961613794	-0.7655666537996785	-1.2980802631825676	-1.138708789927315	-1.1892617581442608	-0.753985723845465	-0.5875216882980159	-1.3689756203695376	-1.655499557715044	-0.9647032844277502	-0.7875244242997155	-0.15109229356843995	0.14400242403357605	-0.21638478323339502	-0.6403777884584191	-0.4758979524823683	-0.15479535128459404	-1.1742413292589415	0.6825446023878442	-1.2114779170142334	-0.7413709546407942	-0.46187151050444425	0.5457357620818861	-0.09974788633247492	-0.8773105885803464	-0.3759000897942656	-0.17106284222215806	-0.26375180000638754	-0.3959046244648073	0.04556971710236345	-1.0948455828869619	-0.2341269496027576	-0.6243419271286688	-0.23422979659101734	-0.08131193572888099	-0.2529719806146832
-0.0059079706300929164	-0.5566743544093216	-0.5855143479435851	-0.3966326491182233	-0.8113572663086878	-0.9911506307650193	-0.872633247998906	-0.07076339169814613	-0.3100590785748333	-0.7213304922070017	-0.3596876030970105	-0.3981515066281366	-1.0626008648422485	-1.4111264440623352	-0.7398706592491588	-0.7178219718539512	-1.3032124760765906	-1.1590508629043001	-1.182050486302897	-0.743432636422585	-0.5877012183984975	-1.3638246771326474	-1.649150209309796	-0.9565162938513738	-0.7607002203639025	-0.12315713901129302	0.128835321455545	-0.21640579899944354	-0.6016826754342632	-0.4610500533661949	-0.17254696263110586	-1.1406665893325991	0.693987534650314	-1.2294940736591187	-0.7573218071245613	-0.46541257082041965	0.5344887690529472	-0.09760269101354188	-0.8705485799078087	-0.39374912905960885	-0.11575809627873368	-0.21765694286771486	-0.35810723392544064	0.0546305656317283	-0.9655938002922907	-0.2871470704446453	-0.6405746471658428	-0.16510895553633126	-0.026175804524835006	-0.2497380504602579
0.0007110268902500605	-0.579605529571771	-0.6118685235240218	-0.42622351581635753	-0.7942124447472251	-0.9969372896083669	-0.8347854964179815	-0.08839803176668769	-0.3100769015494059	-0.6958925400102032	-0.36965294768774276	-0.35531012625494646	-1.076222003711035	-1.4477544275738845	-0.7037350877109549	-0.6785888934471271	-1.296539809256957	-1.183889384892031	-1.1800382041772837	-0.7411339555360488	-0.6044625286431728	-1.3633282821071941	-1.6568627772391296	-0.9287544362232862	-0.7344806092311875	-0.10557134523801448	0.1147975975983488	-0.2164302648049306	-0.5665512954218059	-0.44835967326901593	-0.1902979882801617	-1.0993978217138731	0.6957475680082781	-1.2607449769261865	-0.7595547776075897	-0.474003936870254	0.5374335001862761	-0.06123862536704161	-0.8652512137387316	-0.40820301844146345	-0.06863673006892908	-0.15471027266247356	-0.32770591208428396	0.08600148980361137	-0.8455822616557898	-0.33251554081465345	-0.6713942381714381	-0.0916145757853681	0.04108707805075659	-0.24848753947250093
0.00015791016820724467	-0.6121241744330445	-0.620193633850574	-0.46392739908325564	-0.7707928658889298	-1.024669195530453	-0.8001212869536658	-0.10251707661165406	-0.31009211243210577	-0.6686493474197801	-0.36588005814585867	-0.3384519346996538	-1.0998661836878914	-1.4599973716496877	-0.661393975687177	-0.6309260335984198	-1.2814190586202379	-1.2334358449166132	-1.1879518494749655	-0.7429886298836011	-0.621668556307465	-1.3652049707132576	-1.6595716766508222	-0.9098106496951708	-0.6929354731814172	-0.08659708398409152	0.10506827580632119	-0.2164454145036963	-0.5456254216184997	-0.4422270398396252	-0.19225808338655884	-1.0507208605104204	0.6967041772149846	-1.2982284667115085	-0.7476986347470762	-0.4643359517708331	0.5512845361596681	-0.035972173926205664	-0.8431437635100714	-0.4095839472800846	-0.023548656105842974	-0.08046832224111514	-0.31051376261197533	0.12087519300415747	-0.7338533275868271	-0.3767165598354814	-0.6935643468664353	-0.054913395484389095	0.11528852118400627	-0.24651390691356284
0.00023050034799482357	-0.6615963592617856	-0.6421199370212807	-0.4994445978691887	-0.7487069103835594	-1.086085238925466	-0.774388514428565	-0.12493310525769108	-0.31008175851398767	-0.6237998478385643	-0.3609662917499888	-0.31768719292818076	-1.1121439032398113	-1.46191498739675	-0.6254721732720627	-0.5803618652837705	-1.254618099328156	-1.2570292905678058	-1.201751883485241	-0.7629571942119824	-0.6303920903463411	-1.3650630362808662	-1.639657368277886	-0.8960654600478012	-0.6579351958160037	-0.07032518590074885	0.104289094146958	-0.21643306131266932	-0.5181969952296984	-0.4245601430655374	-0.19074571493881026	-1.016759461431598	0.6910583984662393	-1.3465882228870685	-0.7305726815466154	-0.44070339911595485	0.5794302172376762	0.0010922385053778543	-0.8160268224815453	-0.44012270478130977	0.02868134877395918	0.015451974451492346	-0.2936434321694967	0.1707679882005853	-0.6174960117113119	-0.4028551539560746	-0.7220332669830569	-0.019834381324439754	0.19477614283041156	-0.21342864838009135
0.002292572652409365	-0.7107652670700263	-0.6694082219535645	-0.5514122560214325	-0.7362859733757793	-1.138815353639151	-0.7484046333039454	-0.14531498761154998	-0.3100488667085729	-0.598173477399362	-0.35156816592133533	-0.31749748890588475	-1.1098350024500396	-1.4847434764971046	-0.6058416320648359	-0.5349990267603484	-1.2169307810598853	-1.2636035685907436	-1.2253102735865942	-0.7862270596496201	-0.642692581249924	-1.3721417344804472	-1.6047983152009464	-0.9047577414488135	-0.6322346035343089	-0.04420314442946614	0.12060067456889371	-0.21641299239467485	-0.49233343121600237	-0.4101893482622872	-0.18273698554110634	-0.9809812537780859	0.6773074320593737	-1.389439027775216	-0.6994385601826223	-0.4153691227837015	0.6277921369524442	0.014354672458278789	-0.7891778505467002	-0.4377792723117663	0.06923074297322132	0.10018786126460277	-0.2533130034807509	0.21681539311495462	-0.4915440301899278	-0.4266538872055851	-0.7657502435441346	0.03121915710276483	0.2517637258258945	-0.13865461571738055
0.009842258069380029	-0.7599605383854688	-0.6868273666341189	-0.5850943943319152	-0.7295351525043432	-1.1689397294345516	-0.7374443164494917	-0.16206116763195785	-0.31000613101165675	-0.5849603688747376	-0.34311646946722074	-0.3322454737026007	-1.1202845387267772	-1.5008637797282374	-0.6076418119189195	-0.4943179077811502	-1.1685977797923532	-1.2721052653965845	-1.250475209268744	-0.8219008409803499	-0.6311955107641744	-1.3703927117659527	-1.5503328718136946	-0.8987695832373074	-0.635969946364925	-0.028474361093353957	0.14432025945904456	-0.21639062578860518	-0.4638760478954628	-0.39390443046468604	-0.1891983901145603	-0.9467721970648905	0.679222202150332	-1.4389505544590064	-0.6428643921863589	-0.3943593112721773	0.6849125907688777	0.02476788472685635	-0.7537982739210243	-0.4437075910202414	0.10971613104651638	0.18646045797266142	-0.2249920239164323	0.28947779789586353	-0.3671468172680741	-0.42401975878343723	-0.7910147382116226	0.12316994902557321	0.2965698906281349	-0.05811735850239889
0.0048130877260735465	-0.8225867596804235	-0.7032916998856168	-0.6144732751037114	-0.7154710990958397	-1.172950915902657	-0.7267973283339052	-0.17335699189206874	-0.3099462863774315	-0.5704134379305661	-0.328599656979188	-0.36468577997658846	-1.1240404477927888	-1.5098965750650926	-0.6078105676073262	-0.44797480133051854	-1.0990198260285893	-1.2843029803276866	-1.285739348262397	-0.8325798808861377	-0.5978229011403196	-1.3734221482753002	-1.484025250530651	-0.8982742418803861	-0.6407406720696989	-0.012115668359567238	0.17309887578812316	-0.21635091519685412	-0.4247319536548061	-0.3749288908783857	-0.1937936747384395	-0.8908015716965586	0.6869905895768039	-1.488922313828922	-0.5888916348028237	-0.3676327155675262	0.7484787555780946	0.04405133858864388	-0.7119070483189066	-0.42535945718283247	0.14112143973680394	0.26759961076246197	-0.20256830737536818	0.37968132070984706	-0.2727550483003716	-0.4082924349084716	-0.7826669158456145	0.22714632916405386	0.3344302747264552	0.05103050271160239
-0.00287124736241848	-0.8643305371626276	-0.7251411609711271	-0.6429153928586617	-0.7121567626025445	-1.1480620707374434	-0.7320382610529476	-0.17399909805988203	-0.3098643889478917	-0.5599551083729458	-0.3175108267953435	-0.4004064128016071	-1.1255400598374599	-1.5366680828664265	-0.6405947566460795	-0.40127304256464347	-1.00978473842561	-1.3008719243145008	-1.3189263158060462	-0.8417724891997451	-0.5659006489728655	-1.3834033680684923	-1.4381454591996672	-0.8999016905279469	-0.64644501224647	-0.0017261141212861445	0.20395149160390896	-0.21632289724977866	-0.3985867981414505	-0.36640541998959447	-0.18811074993868657	-0.8570506326627572	0.6843579962125066	-1.517868572200393	-0.5534543932371611	-0.34851890485510684	0.7893624707132864	0.0409506789166811	-0.6707368127039867	-0.418389473317654	0.1612812284895227	0.3181557232045532	-0.1811162693813128	0.43814027702061226	-0.18655313730114803	-0.3809528920237868	-0.777759724357051	0.3529223086136559	0.3723504828938023	0.12780752775644194
-0.014617565328315946	-0.8861771182833775	-0.7482994533824117	-0.6778448196251327	-0.6838056404819263	-1.125152115042129	-0.7245187839205248	-0.16620343459886103	-0.30975626632751463	-0.5534193040435521	-0.3005577445703326	-0.4473314561427796	-1.1366912494561998	-1.5658678607251777	-0.6876972580396316	-0.3463288146996641	-0.934430091131438	-1.2996589854612008	-1.3484801942533093	-0.8424676315290768	-0.527971918315104	-1.3883988593080017	-1.3733101929565759	-0.9047939859383443	-0.6660597655846846	0.00625399345875941	0.2350222306451335	-0.21629661659806265	-0.35580601073425294	-0.35122180406182946	-0.1805875149239218	-0.8021890827874877	0.6906345318834354	-1.5643738114266938	-0.4816960259563038	-0.3334624279210378	0.8278232145789296	0.0405459250829202	-0.6321017944030809	-0.3963071772212694	0.16565037344467107	0.3664661332197809	-0.12068493359545526	0.5211783858516669	-0.11351494963014337	-0.352583615995455	-0.7898014581200177	0.4869877673734031	0.3919273937581329	0.1607459871739594
-0.03737632476642811	-0.9040749755514803	-0.759268794026264	-0.7101521637669179	-0.606642416650349	-1.0735936115836293	-0.7331068960722608	-0.15155821231584798	-0.30964880031918196	-0.5380643343918383	-0.2878141080275026	-0.493897197393836	-1.1636373275130663	-1.5970943919824012	-0.7289876991138227	-0.2992865540393577	-0.8668881389985679	-1.3101025467282799	-1.3701354018623655	-0.8794726633012896	-0.48192026860484444	-1.401263826298986	-1.327747089506455	-0.8848575268028431	-0.6905018809558322	0.014041313205706424	0.2680765974645297	-0.2162989779376053	-0.30335427842931706	-0.3328057045257482	-0.15499200896708532	-0.7585328172626905	0.6863320748674203	-1.6090240242210574	-0.39138055747623796	-0.32065632764700713	0.8765936574419746	0.07329173676095117	-0.5885901979727749	-0.3677826407649119	0.17142567509446915	0.39562552936476697	-0.03245936077403353	0.6238205321324723	-0.038432454660919615	-0.3407704719943395	-0.7764762466682773	0.6161397979440686	0.42268831118210193	0.17024443367661743
-0.057510182407547836	-0.9364398467162539	-0.771369230037185	-0.7432415719776542	-0.5211653026767096	-1.0395702988269861	-0.7458087166678409	-0.13485577737699234	-0.3095223288301207	-0.49606047158621636	-0.28052615565377026	-0.5433372217714403	-1.192679463419743	-1.6248176605098137	-0.7415877067260743	-0.27031920844038304	-0.8074694227801299	-1.320497457607403	-1.38170780675839	-0.9185708138161782	-0.45272135161024546	-1.4071387102386552	-1.2838941006129962	-0.8479339861005057	-0.716965028299631	0.01629439985675159	0.3043330043121708	-0.2162677774171557	-0.25620125615497746	-0.31740210348935255	-0.11014232388675294	-0.7372783104834644	0.7033117374289207	-1.6179535572972512	-0.29406928551328054	-0.30784393135514265	0.9208209596821325	0.10308407197929617	-0.5271637191909393	-0.34365081507009704	0.14984773244184574	0.42529484319540795	0.03061581166374049	0.7453923523482745	0.020115042117934533	-0.3206171856571333	-0.7754223340945687	0.7336727020258094	0.42983831888028623	0.18847470907639557
-0.07077067017999891	-0.9638815826875871	-0.7824360070201237	-0.7698564862902773	-0.42921777474533424	-1.0120186667372904	-0.7543648935491154	-0.10504371748181433	-0.3094002020122394	-0.4728887514512167	-0.2725181138137784	-0.5892303988061259	-1.206079666461117	-1.6557721004725459	-0.7409324376838555	-0.2586644602286398	-0.7645420645833879	-1.3186652640719152	-1.4089663144890163	-0.9470283831986859	-0.41820385003084104	-1.3996357106935657	-1.2377005446738951	-0.8206563832796006	-0.7488854398386071	0.035130209444944924	0.338049056188041	-0.2162481159984541	-0.19613302301260294	-0.29947564887388756	-0.0620505203001128	-0.7064268256512962	0.7428924454814817	-1.5666213942623135	-0.2022930821755669	-0.3065550465614436	0.9552065613441411	0.12096069963707204	-0.4712957616006223	-0.30670600533497017	0.1396957913138242	0.4373897499799503	0.10699121598495424	0.8566555454126608	0.09481547000722358	-0.3046332267620642	-0.7867573488049585	0.8457729270062263	0.43808063156294513	0.17688627812289506
-0.07332359523534285	-0.9898668799175365	-0.810233023935157	-0.8029154352781871	-0.348528952814874	-0.986972878396789	-0.7661203738820327	-0.07035126698246999	-0.3092993202586306	-0.4661541025735153	-0.27315464410242946	-0.6256050596270268	-1.2131382828958837	-1.7031529909994738	-0.7542187303467355	-0.2691902522658823	-0.7639380656983077	-1.2857221270881616	-1.4090953800682993	-0.983726706252978	-0.377536860269468	-1.3755316393895187	-1.1977530481696679	-0.7864410876891083	-0.7818271636639642	0.05407518151689794	0.37319325761582756	-0.2162250653339604	-0.1204400210160155	-0.278751108748659	-0.02462935319427862	-0.7093262798529297	0.7731287789473466	-1.492739086331159	-0.15062772762449453	-0.3030652538192579	0.9735653431019895	0.15363905234280956	-0.41361426574687216	-0.2606181650253735	0.13638942770883786	0.4326384150225927	0.19562108173942178	0.9698180566213296	0.17305781203371978	-0.2654834949472065	-0.7926529983509518	0.9385163981697486	0.42974136263048396	0.1817600087725703
-0.03497757716336544	-1.013171027802594	-0.8445765624038536	-0.8475962737550317	-0.26519894994188126	-0.9429230892588303	-0.7639593793207767	-0.024159402784016862	-0.30927229791508126	-0.4633725131056158	-0.28303414786325215	-0.6796619388500685	-1.224696544753409	-1.7616784795524034	-0.759588968967053	-0.2950270132832189	-0.8038350165130691	-1.2493225377803163	-1.3808585409853193	-1.024045922823539	-0.34511425992662914	-1.3332106967247512	-1.1691420033760997	-0.7460868994512377	-0.8194451013214797	0.06763140709350415	0.4006464742600241	-0.2162076197657329	-0.04658214888980363	-0.2544985622876361	-0.006335961939301839	-0.7006876291677793	0.8210550984732483	-1.4074270745624602	-0.11367578774784423	-0.31152440349458166	1.006994625234666	0.1716174817224103	-0.34414759634068093	-0.13614131490399978	0.1205016441492112	0.4140954268407088	0.28414676635980374	1.0911057080756028	0.25801038783529495	-0.20877221284051525	-0.7689774357815392	1.0333250419487956	0.4099199982427157	0.1521718314013825
0.037977598316880225	-1.0137470446515733	-0.8795107426364792	-0.876818113399225	-0.1722046736204388	-0.9313222713799281	-0.74322088699945	0.019706254879926065	-0.3092811345984638	-0.4396638382165719	-0.30104196189203236	-0.7060777229758515	-1.231218602750174	-1.7599324168309969	-0.7813727541010362	-0.3264606380621159	-0.8577398431057872	-1.2375275583986571	-1.3423342482431526	-1.0762498618461973	-0.3216866991439849	-1.266063844785489	-1.154435018188806	-0.693283510803418	-0.8462173591250594	0.0697995448693886	0.40868083585126797	-0.21618385516559582	0.018200867895290858	-0.24367021188796095	0.004308364035616219	-0.6929701082610682	0.8822551573565136	-1.3146916827906654	-0.08986301835508093	-0.322177265669439	1.0150876684256243	0.2135009178292872	-0.26586472078361434	-0.019393695637293283	0.122152400249981	0.4015841050050123	0.3383024048291567	1.2090699298257166	0.32448760682547145	-0.1693013996765102	-0.6847257104899532	1.1312882336116588	0.39872361428948555	0.10838111141185276
0.10194386026625554	-1.02313928581143	-0.9133951262844093	-0.9119682198400859	-0.08035901472413752	-0.9664272177611721	-0.6752595782148312	0.026193189999577336	-0.30929257581776937	-0.4089084700088493	-0.30526423553048443	-0.7093691545598775	-1.19048143518805	-1.7316920289339481	-0.773431940881732	-0.349115993319541	-0.9162124410915908	-1.2290734327059538	-1.2928675475071507	-1.1131568237462222	-0.3200679277365793	-1.1905026841280855	-1.1700297038667657	-0.6503777105025766	-0.8172615053881594	0.07292069531494175	0.4149892360880102	-0.21616652507931647	0.08358874303307809	-0.21915770003251378	0.021729749394786158	-0.6744378776920862	0.9313640275805859	-1.2214063723985964	-0.078350194706333	-0.34715536727852075	1.010162452979047	0.2548643065861198	-0.18534169250971516	0.11161259817562783	0.11051853868209276	0.3880830583197706	0.39445686185837103	1.3021583499941358	0.3883327379314367	-0.1519283293625402	-0.6042768925941727	1.1830223193737182	0.4013857853611841	0.05456020589965357
0.16154959944388797	-1.020919336696438	-0.9316912339578485	-0.929952925112622	0.03202044501159802	-1.0304552640800664	-0.6087112607379883	0.02168275658120883	-0.3093255930519521	-0.36404779938559356	-0.3023442276187899	-0.707058806717919	-1.1230386211623413	-1.6962974537784965	-0.7565863154497625	-0.39229874849840307	-0.9929206629231743	-1.21808392442318	-1.252064997716318	-1.1543788600225122	-0.3276301242054485	-1.1642185299815409	-1.1802114628425848	-0.599504944997099	-0.7566779101079308	0.0796156309254296	0.41916964130340445	-0.21616803485315486	0.12736917319245775	-0.19687042781384276	0.06280334535975973	-0.6635830337886717	0.9622297386997051	-1.1267296393377706	-0.05291014807406271	-0.3569852499793834	1.0147911671612817	0.28751935528324685	-0.11332865827521263	0.2316300156780152	0.09977331951182208	0.3842521666919191	0.4445519586166168	1.3824947943931045	0.4513812900249422	-0.1324412032796042	-0.5231463991129136	1.2396175138658538	0.40899581952119624	-0.005169635879911849
0.225530174949841	-1.0485633916365482	-0.916241374371808	-0.9509314990457245	0.12570169133661918	-1.1508699387440842	-0.5184125918469691	-0.007371852536873997	-0.3093669482768254	-0.32281027006389895	-0.2951031251723089	-0.6920863833596135	-1.0297625091971672	-1.630172555800015	-0.7513770561699218	-0.43953412963614824	-1.0528105693771412	-1.2185047585811115	-1.1968233610303851	-1.1623023288136891	-0.31438900416497756	-1.1523456020656302	-1.1646440610435915	-0.5505583964411189	-0.7029659368073726	0.09066503439457527	0.4165590765245086	-0.21616543293704532	0.17038341800905	-0.16502403228310347	0.0909294528393525	-0.6384198434756433	1.0040375350513795	-1.0201792256472662	0.0006997516059802777	-0.349734935728157	1.0474351327507623	0.3427424965294702	-0.044016063441628075	0.35208528437522135	0.11824677406833546	0.399553014687811	0.4933148377087756	1.486589418836829	0.5198529081830987	-0.11793148961234604	-0.44103095745408327	1.289642146751256	0.40210573708843933	-0.011479823064219108
0.2807753913557308	-1.0930766265440026	-0.889988984004316	-0.9463406868476325	0.1653365708224556	-1.2534052439804033	-0.43394801000077016	-0.05361610850551365	-0.3094188017384596	-0.28338691796946097	-0.283897170170336	-0.6738980092430547	-0.9202127335722645	-1.5365905510504476	-0.733860608999874	-0.49127734928673916	-1.1041316704526896	-1.2167908701699186	-1.1426525408108001	-1.1563412189356044	-0.30756023066370214	-1.181216116980195	-1.1468345090480856	-0.4967170295739999	-0.6259389783216721	0.11228755723184572	0.42303697947222574	-0.21619084078425108	0.21463283732607485	-0.12317367931126051	0.11371296673997584	-0.6245833191204478	1.0261394575986866	-0.9188232986471562	0.046182662172604166	-0.34626133274611554	1.0866651326744496	0.3797198255604567	0.024399125865999162	0.4634073686839262	0.15536558656627258	0.42618394660401104	0.5080639791778706	1.5728618482822936	0.6026988149890745	-0.08813495398418829	-0.3445730083542729	1.3209858407412411	0.3921058345157478	0.016659936362888466
0.3272721619812576	-1.1049260867722066	-0.8423899054986442	-0.922127043290567	0.15886578251404887	-1.3822219535187013	-0.35433395838122983	-0.09788596049023143	-0.30948831647733904	-0.24503896485538354	-0.2722669799504928	-0.6432987170481178	-0.7999003078551452	-1.4347439032303744	-0.7052353359705874	-0.5141432494255824	-1.1420851827619674	-1.2237834917165924	-1.0989448745749066	-1.140291411323529	-0.307278326256022	-1.2075791235891793	-1.1139769233782024	-0.44875351543389536	-0.5634031535881939	0.13801818322616885	0.4234210369305135	-0.2162055146558221	0.261823103411687	-0.06807357634459306	0.14381494606310663	-0.6184789989309183	1.0462440263278998	-0.8008809456735037	0.030105088613925253	-0.33695671781881903	1.1114044569180226	0.40318818875797885	0.09290978873357497	0.6002252493680996	0.18329585798832534	0.45290834212616754	0.4996719569365882	1.6404097683599086	0.6795853814261128	-0.04700512631097414	-0.26882686029908887	1.3468944894232138	0.4037787481222616	0.06888453741419447
0.3885206884952644	-1.0868398127732841	-0.770370901116662	-0.863672240981417	0.16948821107056147	-1.4838795294516505	-0.2738720129529294	-0.14644005909250432	-0.3095602680100541	-0.2504688360228414	-0.24429306078021326	-0.5761219928095047	-0.6758887042130459	-1.326858595116145	-0.7115904892786978	-0.5118584744537793	-1.160110263420195	-1.2417711009412706	-1.0684276392347647	-1.1075668410315151	-0.2878890253956355	-1.2407850219862582	-1.0486612659804477	-0.4280799499827769	-0.5021201686807257	0.17052043401607703	0.4181539855198406	-0.21622754832574653	0.2822072541940173	-0.024585394619494487	0.15406084451041366	-0.5987642765740991	1.0507309605631951	-0.6772384155804916	0.018439399527526733	-0.3173348184672088	1.1466630900805952	0.4028288164146699	0.14803187349228134	0.7210403134826404	0.22035495303504718	0.5079417993889777	0.5108538504053621	1.6901984982159803	0.7740619512891488	0.005028863558185876	-0.1872042247447063	1.404732770599257	0.4156239137895942	0.11263719837366201
0.39920913239037115	-1.0601824958861918	-0.6868605115223172	-0.7913859810156342	0.18462932614299127	-1.532867069455389	-0.1865555371864631	-0.20155510556985395	-0.3095968637420992	-0.25550027335754794	-0.2172490923845194	-0.5425154075815424	-0.5555072461659694	-1.2192653400400733	-0.7459866884282965	-0.48735105025670694	-1.1796763352430673	-1.2753925870545615	-1.020947906657169	-1.0720402606560007	-0.261899239309377	-1.2843851768845467	-0.9949763364164932	-0.4092372692348983	-0.4361093689364903	0.20502870301501624	0.4152211871661863	-0.2162649010852807	0.2940460717722096	0.007812132892382267	0.16205806495310643	-0.5820533574458866	1.054293784615928	-0.609466944790217	-0.004795774833626511	-0.272325846176653	1.1677445358789993	0.3830314478366828	0.22071435577287696	0.8637040843659045	0.25468709040407933	0.5656782565297386	0.49823707390970196	1.7022686951867623	0.8747464447832256	0.060160273508660524	-0.09473738849040807	1.4857346377865288	0.4186285260839986	0.17049236107245097
0.3661828498602301	-1.012852083671698	-0.60082610742291	-0.7087631034531616	0.18665355891845875	-1.5103255320079745	-0.09022275257982708	-0.25840209486615173	-0.30959971082401333	-0.21045937658938416	-0.20296473209776397	-0.5108959552878327	-0.455403270265919	-1.113920264702593	-0.7636279415134511	-0.44775990034810553	-1.1678510088438045	-1.3178531014691575	-0.9986723285841572	-1.0400025640570356	-0.2389844259238605	-1.3074513995877215	-0.9448295412999685	-0.39448097914458363	-0.3753379162654138	0.22959704986931073	0.4131637364967874	-0.2162901585071817	0.28671516967994737	0.059754434676302204	0.17294229553450735	-0.5469789673382807	1.0636262630081097	-0.5441849082629836	-0.0008170866350536647	-0.2267621947149358	1.169068908193062	0.3495583057846511	0.26984281409452554	1.0064962728354356	0.2943622344184097	0.6292502908540489	0.4753304976076979	1.7037929759208716	0.97051889397169	0.09424391301379945	-0.008400604839675835	1.579116616679403	0.42412408883874847	0.2089841766764681
0.29189170835282463	-0.9243776199320941	-0.5126434387080067	-0.613170988971093	0.17612517455494267	-1.4695096249274517	0.012711803363881679	-0.3166681387933169	-0.3094741906290417	-0.15310575728500037	-0.19098352234722688	-0.4306446411305164	-0.37673012627508706	-1.0039223645876576	-0.7490350436317533	-0.408600004437995	-1.080532521496307	-1.3455417806987238	-0.989283342493458	-0.986482373514523	-0.1998253104051587	-1.293467253313177	-0.8932883450833964	-0.3916224970702519	-0.2968017624637174	0.26143924154086384	0.4129088133406766	-0.21629026728624065	0.2891883473247067	0.10567677708376026	0.19535375488780302	-0.5161101562605457	1.080298176189783	-0.4698522210407031	-0.00044864650535393695	-0.15755906497872313	1.1650702591975548	0.33397773623839183	0.3089422917411183	1.066851658808263	0.3407026781447393	0.6938622407356029	0.44342818692558383	1.6918211885654266	1.02237021119705	0.08989561338581112	0.03504981057539649	1.689928310661897	0.43818790230740745	0.23434562690903732
0.15853668779997793	-0.8589110369137911	-0.4330952038566213	-0.5362482707418648	0.15334365358936367	-1.401238153719993	0.11079871728368684	-0.3689698989977035	-0.30928074924502	-0.10795910798552692	-0.1794066213844629	-0.34503956551721016	-0.33943688696773816	-0.9749638972009347	-0.6816045430666539	-0.3872638217651794	-0.9739769264276632	-1.3363554251567162	-0.9878301068549037	-0.9166868146539031	-0.1493995601790238	-1.2400855630956271	-0.8366323959848192	-0.37862266468994	-0.22415853011270928	0.3036897168226359	0.41558784829361095	-0.21626329392469706	0.2891525178353812	0.15337244292961713	0.22236626993724468	-0.480688360246066	1.103174213423602	-0.3895486142072272	0.000935795194123766	-0.08231735258358494	1.159446000839559	0.2964043151976847	0.3357526072201352	1.1170533100022229	0.37216661293362147	0.7509031409207509	0.43475825783281224	1.7020711218594193	1.029670897487158	0.09845200146700979	0.016564696285285063	1.7697502465363417	0.4440816045560263	0.23800581820015884
0.018694201087769525	-0.7827963203555723	-0.39096420525822334	-0.46679090040384724	0.14396206055015393	-1.2907139067862352	0.2245305304063156	-0.3881779933694564	-0.3090516316880534	-0.04874662728572759	-0.1853776040499411	-0.27718438054019556	-0.34864893982434275	-0.9918081939375553	-0.5832594841483955	-0.36214363936149696	-0.860402224367891	-1.2831221872597394	-1.0160394927621796	-0.8590755720902209	-0.09048603972849874	-1.1549791992135305	-0.7631588587760246	-0.34935410231176767	-0.17472165269954934	0.3391108235563156	0.4116734508195058	-0.21624332842085212	0.2711010553844022	0.1726537107725651	0.266915658170239	-0.46453002109652386	1.1427876791132312	-0.3038331295193241	0.0005347909115464538	0.009985201005958755	1.1713719405831111	0.27189095119299794	0.33078024928039385	1.1649186406986378	0.40086441219096836	0.7968923282763035	0.43314270367958363	1.734388814399545	1.0405343226916035	0.10801898414514773	-0.01134311736207581	1.8344263536791658	0.43774334758756933	0.2432525273444434
-0.09170951201908639	-0.6885979460058851	-0.3671603386961931	-0.4551220708963607	0.12005383536945238	-1.2131154760116387	0.29091306504502706	-0.3720305155275634	-0.3088020193726372	-0.004268751036367613	-0.19284859564161433	-0.19526028102923396	-0.37636287913544797	-0.9914072050385527	-0.5581392882193091	-0.33110714578996453	-0.7611803371485034	-1.2341333221167738	-1.0566324001203653	-0.78299017698582	-0.00896174258232157	-1.005686705612822	-0.677717540385767	-0.2949889315033015	-0.15495333349730198	0.34710754928707216	0.417888401535329	-0.21621782879862228	0.27202979346297174	0.17919527123724865	0.3130725223562191	-0.4062812783124957	1.209062413204246	-0.2142741329799478	-0.004465202161701526	0.08896324111246448	1.157835834251255	0.264984378956913	0.33822112319860254	1.2179442976502384	0.4278035137524019	0.8267092246435614	0.4447262318222817	1.7441997377492566	1.0720088958523146	0.10391015632656757	-0.053642007598727906	1.839890739950118	0.4242138249422888	0.23389653035430377
-0.22379686470238128	-0.5931019424279402	-0.38083135792160056	-0.45261713613786786	0.11604280488563254	-1.1396484548622885	0.2988163430635368	-0.31952794578604754	-0.3086254073557792	0.07311156770075629	-0.20207250464122478	-0.12733371657397086	-0.4150070641449931	-1.006217157946955	-0.5029677979405761	-0.26593769685638813	-0.6905629522622193	-1.1737484771902982	-1.095185358256384	-0.7221396480850002	0.045003076727585335	-0.8764128245907884	-0.5660074007688066	-0.24086446674589604	-0.12441115815465054	0.3524097394160082	0.43378329522711423	-0.216181075259199	0.2829021577106729	0.18808393638096738	0.38175986157088787	-0.3177561450053671	1.277860347392611	-0.15235390941454682	-0.023883671724738275	0.16281432506570886	1.1340961722565586	0.22042220838659973	0.33004751459063325	1.230218304787877	0.4450826951677215	0.8401214813910014	0.44463495738461234	1.7597135171601657	1.072798835715575	0.10752526120508096	-0.08943841852034867	1.8253712750492994	0.40483495237542666	0.20935715517107706
-0.3504655741454902	-0.4899609246267894	-0.41692268004100574	-0.4301726081000988	0.15461370672002464	-1.071996136193518	0.3274920704157631	-0.25280621635941636	-0.30856065362091806	0.16586472975685762	-0.21356853370575726	-0.05999379844821985	-0.47532804819205526	-1.0160622092066742	-0.44823464341181457	-0.22221115507000128	-0.5837385006591178	-1.1053689455590843	-1.1101041983102766	-0.6901439676959822	0.13034981475409793	-0.7296107170466735	-0.46559819509863615	-0.18825932124228445	-0.13212536586788454	0.35767604495724653	0.44699826184643376	-0.216115284452904	0.28589109142546026	0.1913951378581374	0.459519857421464	-0.20553914266553006	1.3635043274649603	-0.05336086797327353	-0.062395992766841504	0.23803129411076002	1.105365405645431	0.20692182824051808	0.3268906931981377	1.2789013916370582	0.4437933643606432	0.8436687760060868	0.4737214703289935	1.7869922100735895	1.083644990371679	0.07101471514854772	-0.12472580200087853	1.8113788432516102	0.390694811646285	0.2028925570648033
-0.4537383490226471	-0.4549456669137301	-0.4506609559037442	-0.43903033983629836	0.1443984986496909	-1.0001181295574264	0.41761125813558486	-0.20188762361714213	-0.30848699217674547	0.2813993702127031	-0.22591298250264574	0.04365423379694882	-0.5240069280675995	-1.0006880964432705	-0.3655671488364907	-0.2158672199878228	-0.4585325735030084	-1.0329853043526023	-1.1075549748520666	-0.6377086895365875	0.20221000587695054	-0.5918191179343271	-0.3624926113683702	-0.11975919891685442	-0.1902120530474169	0.3652734980111086	0.4675944024390601	-0.21604693742965506	0.3014005458969229	0.2337839953478575	0.5403758793095621	-0.04212034380074341	1.4749932211412262	0.05207776110787454	-0.07004763828868585	0.28322159171493044	1.0751834300682717	0.214582714439521	0.3072974055689882	1.3223632053953953	0.4316500286951082	0.8492306460099425	0.5198756017896412	1.8112484835366622	1.075842582137368	0.013241094954387893	-0.1547638281374562	1.8052143490038428	0.36255068151751124	0.18230262180117068
-0.59796992427594	-0.4484998675587521	-0.4532041485831099	-0.45892137098982816	0.1083257027574183	-0.8824411060549388	0.5003075172150762	-0.14203058045395986	-0.30837697679092396	0.4313020938719287	-0.23481751088347233	0.1175151859408797	-0.5697032390161756	-0.9646886594995729	-0.21134161122824838	-0.18303165670541396	-0.3479452364978668	-0.9503940479585127	-1.0945676974565233	-0.5998874664457446	0.2649371657321328	-0.4669037053919067	-0.27688661528006364	-0.03100105634480571	-0.25540913919625313	0.39432729733366123	0.4923362001913308	-0.2159381659049918	0.3523217932788799	0.30316956754460134	0.6270588099553571	0.1384524170591226	1.5961628586142964	0.11463331806457824	-0.09841473706245939	0.3319662776752289	1.058126371222349	0.26617656297635417	0.3016252654817491	1.4029186022960414	0.40952364724580115	0.834059860637226	0.5824684302818621	1.8129992446371026	1.0646432572825755	-0.04942252308708735	-0.18168109677179606	1.7988576267538048	0.35361420334424676	0.14879436433357968
-0.6902685423551402	-0.4217374028205034	-0.4525665533579552	-0.44362200741210567	0.04915455740471468	-0.7272231813261603	0.568355224522106	-0.07898471271001366	-0.3083195984187389	0.5561652991671073	-0.21239850240570055	0.20342188426991745	-0.6130339018481734	-0.920775927905178	-0.03525347028367283	-0.11333767087184476	-0.20169447127535028	-0.8569885409078862	-1.097437802189193	-0.5977380056000274	0.3343152264088535	-0.3718687651224945	-0.17851634362931623	0.009330011462125445	-0.28423077456978485	0.4165251217821321	0.5152255340395409	-0.21584213681956427	0.39827782774535747	0.4052295360773018	0.7472018553350089	0.2985993942751787	1.7066069560766954	0.14611068638218072	-0.128122548530418	0.38539066930009674	1.0564050166599168	0.33496030683301564	0.2790998600295451	1.4837112324675983	0.3997092324943158	0.8270110128607271	0.6498912703511011	1.8344363277021867	1.0260099166855172	-0.07060036623561848	-0.2047965014881259	1.7828234477868086	0.3389665894778422	0.12016201231738166
-0.7115653457963009	-0.39416902661609143	-0.43014433480299347	-0.43390336133392526	-0.022424943121016776	-0.6261620831567233	0.663715427481049	-0.02130204739186066	-0.30832268275747915	0.6459700508608488	-0.14861617991019432	0.33061525835280065	-0.6487688313981689	-0.8552925609413412	0.1640665994843563	-0.031106100358241053	-0.07934221566002805	-0.7488605630419888	-1.1187336227708538	-0.5914182676599228	0.4005023235089302	-0.3494498835871574	-0.10546716818087869	0.041485816983086655	-0.2658561090343182	0.4480850394717362	0.5358210055425185	-0.21572937616650317	0.43541226478737116	0.48192300209109284	0.877582013700127	0.43982983109120577	1.8205776717824356	0.11379768155827523	-0.13519762246545702	0.4229528556057657	1.0843024911760486	0.4192781348713921	0.2685911074891634	1.5414444871388475	0.37600386587357865	0.8410277241847408	0.7113482597870511	1.852167151320689	0.9711865633586504	-0.05191189269843649	-0.2079349981128915	1.7940919813180252	0.3285881449511354	0.09890115072379606
-0.727108171060961	-0.38517836161728	-0.40596531497376115	-0.46258751987766533	-0.025637967539992867	-0.5144953742345455	0.7347091015980771	0.02283552901682635	-0.3084013084607217	0.7349191007343447	-0.07594337387136012	0.4503672583709557	-0.6724771879725117	-0.7895468662419283	0.30776725239456765	0.09688994119051061	-0.028203143020220423	-0.6779850838621357	-1.1504673546759487	-0.5119759023717586	0.47143400181206213	-0.4139593834993551	-0.004005555089265633	0.07840509362783217	-0.22688712061799438	0.5177613896615103	0.553036013110962	-0.21565736244201444	0.47692827122137765	0.5699197180223097	1.0160126324066923	0.6061699132692723	1.9364422961365804	0.13770175968949877	-0.1330968624431112	0.4259714723618891	1.1140771893220485	0.4753908759831512	0.24878214302090002	1.6306594010406226	0.3347177916029426	0.8492805049750156	0.7589365616349054	1.8970811489411765	0.9373621944323215	-0.015866986491671266	-0.19603204689675968	1.7892285852548167	0.32262842993669383	0.07945951076718213
-0.7269639619784395	-0.38745245583263743	-0.40014429340295743	-0.4469341076874131	-0.011955907034634294	-0.37341704577631957	0.7906486377557769	0.0760309509262174	-0.3085477775267306	0.8363923782066804	0.0036772662381738875	0.5471928259241369	-0.6607178178618287	-0.6980415192499984	0.44467477377993514	0.2711601175908087	0.012586177631948376	-0.6412737833825863	-1.1405237431290831	-0.41341250797417006	0.5306560739951696	-0.5353064893138739	0.09276461450251039	0.09284189209631385	-0.175126976776618	0.6056333185158045	0.5798294850586655	-0.21557574990735806	0.5373047322600815	0.6781170345714111	1.1541791415832414	0.7196329369640246	2.0211345806477836	0.19144284174153953	-0.08847420375507405	0.44080964836903647	1.1447259484868915	0.5298118687224663	0.2471056518082352	1.7540394242436776	0.3202063827480893	0.8611388402395643	0.8134616868104224	1.9365783445036684	0.9290953586263122	0.020903060408799023	-0.15981283774462415	1.7932460584831376	0.32476249888180975	0.05626525044643852
-0.7084759997602652	-0.3791904936429138	-0.3817823416228395	-0.39603781167883273	0.006798148539610832	-0.2581542299481415	0.7810515526016362	0.12086620169451787	-0.30869548879089953	0.9328141104686377	0.08539297019405656	0.6517929586102204	-0.6233260071853267	-0.5589479962529816	0.5435452277916546	0.4349741995697821	0.026404281621551513	-0.6367498784506785	-1.121277997356472	-0.2723130371599079	0.5875341817545612	-0.7023738299001414	0.13838706038938386	0.06537048785785858	-0.12593859125325604	0.7079387779639521	0.6030834727653543	-0.21554855227181732	0.6139638104346409	0.807631379839356	1.2358921364657744	0.8449683544077681	2.082725834681093	0.22999539601363667	-0.005969870713602865	0.43402617484587813	1.2018806852620145	0.5977105508626371	0.2748652592860058	1.86833434300462	0.314050216086043	0.8930155987667259	0.8680973729419168	1.9358280183177654	0.9290563121691928	0.0902152707477525	-0.12109383524034037	1.8181068180728683	0.33483460291712003	0.04306420401916096
-0.7589666820777008	-0.3985155406625577	-0.3753839621209825	-0.2959398006773199	0.027802873392848936	-0.12374078623294897	0.8509543112780991	0.12115216491281293	-0.30885319959913715	1.048738247923603	0.14516805210465292	0.7418899950211865	-0.5454770428525052	-0.4840976354022235	0.7206396639116642	0.6288671589182517	0.0633764399280504	-0.6419270186173173	-1.0815764268717865	-0.12660380161814938	0.649746755332876	-0.856931415064319	0.1189873454622444	-0.012622252472878204	-0.02867278603050344	0.8370815939701675	0.6218485380196863	-0.2155148925964067	0.6529246085509585	0.9367388401800213	1.2902094256905738	0.939965848684551	2.0964142167602957	0.24815930263524874	0.0853364784183069	0.4320283575446576	1.2581778333107583	0.6577435168333864	0.3151920047566171	1.9972193592330458	0.3053126594282884	0.9387271956024476	0.9638849690129241	1.9641947470421375	0.9345201880389787	0.18815055606034412	-0.0706128458839689	1.8504863847687947	0.3634982741419087	0.023873753660957307
-0.8069751564884621	-0.4193984679137045	-0.3257290667133514	-0.22468294891111254	0.04789728697989802	0.08065600862729205	0.9450148229973369	0.10315230031349527	-0.30891871724053105	1.1251563675730358	0.21259336207102808	0.768216021256596	-0.42984594788141967	-0.3923177756290115	0.9065810812430684	0.7545290563505918	0.10555310138100507	-0.6315526969808783	-1.044019769439491	-0.011423717288466407	0.7289728957355716	-0.9422120053396152	0.00029935379955340344	-0.0937959797671446	0.04585035649235078	0.9601609147076171	0.6227879398862997	-0.21543829157560695	0.6843564995024255	1.0696512424925355	1.3291534257053712	0.9778669031847314	2.112363737840302	0.2794670132209548	0.16886079516025077	0.44375427702187	1.324375858648326	0.7245325602056676	0.3382855046874242	2.1434779178286254	0.2978617904579838	1.0042328015722721	1.1009869908055727	1.9923577439830342	0.9678400817452817	0.2950686918063204	-0.015130659073030872	1.9135763170888835	0.42933755016455244	-0.025828077397656395
-0.8354748064003779	-0.4121989421725247	-0.23724409375953606	-0.17505016243046703	0.019355970065973865	0.28026280408032733	1.016598515677152	0.08817493944832655	-0.3088512909661979	1.2066364587387504	0.2988905731443411	0.7722312004045577	-0.31388838583056045	-0.24316272666219624	0.9770821666407068	0.8871062641122694	0.1179340909533934	-0.6423488905394968	-1.0157396470379343	0.10626118695321418	0.7752577988394133	-0.9626546939710486	-0.15887250619512233	-0.1758208129567468	0.14438378893241863	1.0815066697180662	0.621962060230063	-0.21536477906690057	0.7078106717911744	1.1881389394192348	1.414650611851405	0.9876808998050273	2.093702229228261	0.28086469403527736	0.28264245740602656	0.45720981153546114	1.3631186905224064	0.8156278072113562	0.32751277962098757	2.295802661840754	0.28918852129054384	1.0835495457672593	1.2206022035860873	2.016438564287728	1.0112323344526604	0.40519352576040946	0.054559343065011576	1.9839361828393283	0.5008251466078579	-0.07792980215190456
-0.8655575530505478	-0.33734621737546255	-0.136568382765307	-0.10546854459121965	-0.002156045599194645	0.4919118727975599	1.0536071205776596	0.09361749272331746	-0.308772442362434	1.2494088892367075	0.39140417126397264	0.7672266713621484	-0.2234189681622692	-0.1154192089648431	1.035958952633004	0.9907284685611243	0.16737114292854677	-0.6171914096345521	-0.9650843307543833	0.21872751446967248	0.8624266995172911	-0.9588196856859013	-0.3161706945229732	-0.25271255940373927	0.3007225321941835	1.2153408279435687	0.6171477371786109	-0.21526461038880015	0.6975700380131602	1.2639083958198447	1.5190580165282488	0.9387872136993994	2.072808891080163	0.2907919640232754	0.3884311087673649	0.516584317774378	1.392384394831285	0.8781650955389939	0.32548906936925087	2.4675580421420404	0.30489913057314966	1.1455745861752544	1.3174649806337322	2.020916641675287	1.06551804810073	0.5619937548323638	0.10926503251455474	2.0428798374699966	0.5827508053570039	-0.11740027852894877
-0.8679784866663063	-0.2963092187710822	-0.0733961379262183	-0.06978794066748181	0.034525754921511255	0.5700742589618526	1.071675717012317	0.10864772288782812	-0.3087158377195165	1.2916979859824111	0.47361311774399084	0.8060220623830514	-0.1655719150658797	-0.00128724105014284	1.0761001031131627	1.0598982702416457	0.24178743983447695	-0.5714079076802973	-0.9005795647442894	0.31973429088874106	0.9705019625528715	-0.9639776655663443	-0.44150591608377343	-0.3221370739823365	0.43258632871332103	1.318172117286796	0.6026055197263818	-0.21516463393813154	0.6524984262042444	1.2838978705969732	1.5501517183072018	0.867272694624593	2.0411900129213945	0.2566073745803855	0.49819649447810355	0.5668323699311064	1.3818884559772182	0.9714107506023837	0.3242808350071435	2.593074295662238	0.3357038116433829	1.2099561700753245	1.3915051891546606	2.0277035116985305	1.114478550861348	0.6811411244343064	0.15666501138654465	2.0534471719402023	0.6613429328915388	-0.12915508181386387
-0.8646367824038348	-0.36458078387944404	-0.027856599821115	-0.0821909175395395	0.13169440644645378	0.5458909553547993	1.0598184069022698	0.14924452293730178	-0.30865190833878703	1.364726811476982	0.47546835458179093	0.8864177419693068	-0.07581777916205808	0.078321465521647	1.1514734727136857	1.1131080438938388	0.2760301078228922	-0.5088407690715602	-0.8009892836499916	0.4553573285167804	1.0796852685086544	-0.9841909310808699	-0.503324169967698	-0.31742152375912197	0.4675155159826409	1.3711359908582212	0.5865698941785108	-0.21495920460742318	0.6096482427335111	1.2658619779665847	1.4921491230727302	0.8101090055219766	2.0326402696465324	0.23514550166791853	0.6220175920155755	0.6089616515961982	1.3487959292735918	1.0621718917162042	0.36323243965158347	2.6401326814085504	0.3799974661605049	1.238298991506615	1.4270328788738023	2.043329651513158	1.1789175948494557	0.7587510054018118	0.177843057282636	2.0632385667674575	0.7581627178036612	-0.13326328225886006
-0.8941430853243277	-0.45037442056641985	0.006370115675775246	-0.09303897324837672	0.2792214406949561	0.6171768880060284	1.005132350740197	0.18745708813258438	-0.3085780814193121	1.4257460220426779	0.43471398821155516	0.9711541535129131	0.05323804029937823	0.11907695087839605	1.1638754069120023	1.1357604950839342	0.3526798970089029	-0.47148706761603065	-0.6520918154665736	0.5633916766005098	1.2046019266447154	-1.0130636989229331	-0.5172354403134134	-0.3010513091905752	0.48193995691868563	1.400638146899248	0.5760680860842035	-0.21478617276950546	0.6163426999495963	1.2491703422716416	1.4164994634876507	0.7734366852865022	2.02952829412503	0.25253932522117756	0.7183174865184634	0.6832605443150299	1.2946650935874502	1.1878547029962128	0.4330667167167458	2.643256420346505	0.455398927496124	1.2615675167782139	1.4028496210290453	2.091672275323165	1.264505051025923	0.8058004946515703	0.1730582372810286	2.045987368826908	0.8445520978907783	-0.13249666465332205
-0.9150423501794773	-0.5539443287979969	0.05589624128787744	-0.07131269032583482	0.41490895018049645	0.7011691275234047	0.9526297758608286	0.22111820356597683	-0.3085528853488483	1.4799754732566097	0.4163324902392226	1.040994791474828	0.18564949461349925	0.17133682684001822	1.109474043228244	1.105853683703735	0.43132221096688494	-0.4022065075539564	-0.47752741067385107	0.6108421112300632	1.3088579779127907	-1.0046430069102128	-0.5806759936406973	-0.32446334481510253	0.46301184826398945	1.389230761795732	0.5734577443351905	-0.21462802091700253	0.6704348571368625	1.2200703865940505	1.3384103739981479	0.716029351973627	1.9826564256955002	0.19316107207433533	0.8662518740595397	0.7812111655601998	1.250739357841567	1.3678606301793728	0.5291132711501678	2.6088915224325397	0.5392710304801416	1.3001475253239687	1.4230127992600485	2.1243208906183133	1.3254366719139457	0.8412552969903558	0.1699222070583256	2.0177124897941705	0.9026247657244741	-0.12045043793821664
-0.9507550010081435	-0.6416742974075729	0.13555251510469774	-0.07767942218414026	0.5512931171345447	0.6823247027986833	0.9066677424201295	0.2533288241900063	-0.3085259083409982	1.5495040389120565	0.4203639163385252	1.1227320091448112	0.3260287203386327	0.23949159044839202	1.0548429644389743	1.0384894858855822	0.5091120529863433	-0.28900328136636555	-0.3692234203042178	0.6195858095110776	1.3963662212000147	-0.9654875775756884	-0.6286783733128651	-0.30014199180234785	0.4431083381464263	1.3996424159521204	0.5578331628614336	-0.21445664401723938	0.7511775542132338	1.1638380879003427	1.3037722264477012	0.7139067400591024	1.9170402925181773	0.09090178473376231	0.9835428355002683	0.8760102431241512	1.202628424388028	1.4492458940394743	0.652800378221168	2.590709502146055	0.5652931400543959	1.3391170387397289	1.4383445066994522	2.1373705334796727	1.3727952687414624	0.8670181607820568	0.17749301791297042	1.9969947609324592	0.9611279605652703	-0.1028084464031137
-0.9405424828692492	-0.7401923549727417	0.24450021547041825	-0.09804129988914527	0.7194596560693085	0.637712551127136	0.9017503709297147	0.31141342409275263	-0.30852793635794545	1.5961550552062174	0.45218688153416453	1.1651331960296456	0.468604032002471	0.30088326563128753	1.0723004186247271	0.9407247852411468	0.6142473618604698	-0.13611229739732641	-0.24884730593380086	0.5624783768790272	1.491647910660495	-0.8662583171241872	-0.6231315607189374	-0.24280008238900233	0.4187948049390523	1.4411902619939538	0.5546971396785157	-0.2142855469241312	0.8340445628540897	1.0947859074584634	1.3209146148236843	0.6973349203373893	1.9128455908872553	0.01611932280646742	1.060255810729306	0.9925708497460539	1.1168685222318113	1.4998271220758437	0.7612132469523667	2.6020773485546123	0.6008736228238826	1.3597328914409792	1.4486189609980331	2.190006480993273	1.3954135547723436	0.860668030649767	0.1764045757103842	1.9859901251749967	1.0671292279681095	-0.08847541568170145
-0.843385332489088	-0.7724814471689233	0.3668453226077662	-0.12355643952086673	0.8945425519161905	0.5430884655799562	0.8808826934251652	0.382074521759103	-0.30854652323905085	1.6454379690049445	0.5150017834539609	1.1450431058867603	0.5949531043270442	0.3868421660861693	1.1046258925189343	0.8239064988452013	0.7024944036744614	0.031041992368780535	-0.15035101606456197	0.4666563526939694	1.582783905043004	-0.7944258265740123	-0.5642703921028774	-0.16388289437234968	0.31365839963228076	1.4699325018564848	0.5498268361264655	-0.21412582408846034	0.9373060939715542	1.0605340803945813	1.3346541009800519	0.6831107579457838	2.005731594880972	-0.039099598667959146	1.111555702444656	1.099384878977347	1.0677079948928658	1.5965225676559842	0.8174454128222951	2.5770962327760634	0.639420026864036	1.387904670277801	1.4480126516834848	2.2363369235241675	1.3805779034494117	0.8444359647916768	0.15822188025780498	2.023872542146159	1.1898877018866416	-0.07547880061590082
-0.7242437860816744	-0.7791008468347568	0.4698014967945582	-0.10020081757387204	1.1021072163635481	0.3799725043887626	0.8463901257245693	0.431571271441335	-0.3085865380384158	1.7091099296870147	0.5702745569336709	1.219198925045523	0.6692142488662116	0.45524373507890176	1.1273685817976349	0.7846391524438843	0.7733728235269071	0.1987813902222526	-0.0386950285949698	0.41025942667122656	1.6853668186456285	-0.8159026089271538	-0.4842161781721675	-0.07081905568605365	0.2253375856387247	1.5291720113910219	0.5603286442207728	-0.21399626100679522	1.053202234482757	1.032650770780333	1.3587672652453864	0.7056403589326559	2.0589980988834937	-0.0997437464429861	1.1222886053279442	1.181924143746088	1.040352664702438	1.7570064815207913	0.8694305748077765	2.596105051220704	0.6733583649870258	1.4542717337870232	1.4639882234173678	2.27457213831067	1.3592819407067451	0.8073121423511289	0.14430264725266123	2.0957387087834443	1.2967955824265949	-0.04828073033261719
-0.5798146837476075	-0.7900160800885296	0.5705544811672587	-0.06996399295361558	1.374491429961027	0.3257760438215724	0.7820186879241343	0.4813259721405171	-0.30863251070425973	1.746687825636485	0.6069721455123682	1.3291820028803223	0.7736675286188434	0.42636517675624647	1.2004045778537544	0.7887578459345227	0.8214968000972165	0.4077233080644206	0.06412160675359832	0.38685514782053126	1.8149371141654407	-0.8737865494572572	-0.43753053798741715	0.000610162928781921	0.16188507538571323	1.5450129610712708	0.5612189795131566	-0.21386512495447757	1.1596082747291856	1.0282465253934272	1.2983545249792934	0.7198944751725296	2.151831518249285	-0.15146693743357126	1.1395586781649971	1.2629913815566545	1.0411701022159376	1.8839275942267548	0.9578000214262608	2.577988370606292	0.7092901268813084	1.4998121904569162	1.5039548665173847	2.320789466341177	1.2665983040593325	0.8125350814967434	0.1102967398807696	2.161615296429627	1.4013031769142623	-0.024066488006207417
-0.46739273871534115	-0.790465677796923	0.6504803132810723	-0.05311227434581857	1.642937017972789	0.2718438099733744	0.6881991348347339	0.5172404282756978	-0.3086855791626342	1.7887736094170652	0.6594719508953502	1.3909908631060062	0.8455032347889446	0.36931122262108984	1.2727371272638144	0.8216645588665143	0.8192719984485761	0.5829384274773899	0.12384795143833378	0.37011125549539337	1.9213921055420795	-0.9544789777847328	-0.3309904985497944	0.06383205141252786	0.12302821804971811	1.5105691892635011	0.5626831706941433	-0.213781001096637	1.3328825137513243	1.0417532342438043	1.2004229818414438	0.7532934075449851	2.2459269686852914	-0.2264621083790847	1.1651188400011672	1.3219431551695848	1.0382925986262252	2.01644853754914	1.0533469360001253	2.5511764874775418	0.7385254173043623	1.566256335340714	1.553512734763022	2.3633682779425564	1.1900750073372952	0.8150865571796114	0.09130559577668959	2.2217641390004053	1.4753338120159456	0.014304626102469659
-0.34053383379961694	-0.7406630628244325	0.7159031901945233	-0.003197096576703612	1.8501885061269647	0.26903850927598894	0.6497059937182075	0.5382610911478952	-0.30875024147050184	1.8192966199503608	0.6960873999912043	1.4069854504788133	0.9520174492598494	0.3103418103456901	1.3051046113135043	0.8367896675374944	0.7848515675443425	0.7833057974634929	0.2016474704118536	0.3662956644387517	2.0065042328045726	-0.9931543758571998	-0.20700621876754477	0.10433964622902833	0.11676804540862347	1.462895097766432	0.5749863911523244	-0.21377006733333487	1.5088647078614346	1.0681740297269944	1.1726208997654584	0.775899948808781	2.3350389480714915	-0.24454704518554976	1.1893446158928538	1.373490991696143	1.0631204614417895	2.072576548919173	1.127685467279668	2.5551031504627018	0.7630608999805729	1.5965376069855295	1.6319687075958929	2.399685573533602	1.1104784290528236	0.8753486842630664	0.07120252173345729	2.2805369140713716	1.5383465967524652	0.038448187373049704
-0.22349300629937824	-0.6182663794707879	0.7892172963996863	0.0443759014846597	2.012892264414177	0.271989040971402	0.6531734874256624	0.5350211411019371	-0.30880240850405594	1.856685352921291	0.7812168614167617	1.332376328048006	1.0296889365708704	0.28545249628594005	1.2764653051046202	0.8335022633200415	0.7507621706922326	0.9707044351926488	0.26125922482813196	0.3615142774349268	2.0675766152154837	-0.9807254254347146	-0.08370510782613609	0.10711561878895752	0.2013535643584654	1.455810160332964	0.5890968227513335	-0.21381582364538826	1.6401599857322293	1.0926419111831929	1.19528251050223	0.7908197061212782	2.4211725686137058	-0.22535746501860351	1.17072999709562	1.400819756535045	1.1193267030265004	2.133635995142875	1.136333212745736	2.566419479052894	0.7626609362974619	1.626082214860671	1.7371746854109098	2.4183017066418024	1.0422257226038263	0.9335344277738994	0.07959246265776668	2.3256233077760022	1.5982173945660043	0.04574029753296097
-0.1064438973842623	-0.45418021682413023	0.857374572677837	0.09226025703439747	2.0589647884782667	0.18830975083042084	0.6596636916163172	0.5407544755233082	-0.30881377643064767	1.8931036947070345	0.8736339202923602	1.2481534199098223	1.0496354762713627	0.2892539200991135	1.2820320976226105	0.821028568121265	0.6960514855478053	1.0738598618868553	0.27087924543644226	0.38560927585601174	2.1135321773868863	-0.8876494807226362	0.028478601975746143	0.08233497702622075	0.28484409600841776	1.4643192461204453	0.591776972853682	-0.21386190211180764	1.7522082276661302	1.0990859261644894	1.2492828397870672	0.8118269468197032	2.444198601343575	-0.21119333707729818	1.1802509459452009	1.4148751666335335	1.1801741159646215	2.1606518417142966	1.102664810189707	2.5916971364200827	0.7453246293934013	1.6061044788552707	1.8807447719865409	2.440626738534928	0.9572726462066473	0.9904922302283408	0.09487979181199024	2.379834890814685	1.6672274287630326	0.041732137966985355
-0.013812202843496203	-0.27578451937146176	0.9120790928807109	0.13141143939560743	2.0545154937940753	0.11028884776743264	0.6800544030659147	0.5593955935598046	-0.30876488943493574	1.8649005372373284	0.9221819038896593	1.1800687131049865	1.0520374452668209	0.28363870954617176	1.3808641168112286	0.8416459941299289	0.6575085351113963	1.1810833244340189	0.24219459870821608	0.3958200801955695	2.167671968890227	-0.7698860315820404	0.15360724559579855	0.09814931483356701	0.37109971939221115	1.4644371535047611	0.5847631290974483	-0.21386574068499975	1.8189547947543931	1.1024405554253591	1.296101542098377	0.833890207502167	2.463163549120039	-0.19304284683288317	1.112531557065958	1.425655748027306	1.2414009063885423	2.168853626218417	1.0653903092587176	2.665606357791958	0.7402660394724947	1.5731269202420877	1.9923599822198952	2.4421072816622202	0.9147694512921394	1.0567611835647976	0.12566305081796975	2.465144474086391	1.7793129793323206	0.03968238734792296
0.056640349508807676	-0.1633315917572764	0.9805799661347623	0.16821756486947795	2.086601911563799	0.10345924296341044	0.6970353848631554	0.5741111661201678	-0.30870282184025627	1.8298108047181803	0.9510159045707232	1.0956278791313312	1.0393405141449392	0.28921123363326534	1.4445506186897341	0.8907987857222441	0.6044016664963512	1.2334929096024818	0.24309877083269446	0.41100744981399284	2.238629580112768	-0.700794287411584	0.19182779923658666	0.07178544270049685	0.4827559395069816	1.4171951833114673	0.5834198201129726	-0.21392306987304913	1.843669599338622	1.0987572112478694	1.3144094684118879	0.832031894248831	2.519658404459963	-0.17991084588417144	1.0516375215894025	1.391892902677779	1.3143757357974095	2.3465978993659293	1.0051248257159031	2.7026300777464347	0.7759883128207523	1.540431733145386	2.0605969282848067	2.453324469617303	0.91035907887117	1.1447105404369124	0.13218070799184833	2.5332244852321235	1.9093474009288331	0.031335498354860186
0.02161428931727246	-0.07059094531802866	1.0391280282416973	0.19788128642047378	2.0401559498789754	0.13355766457400225	0.6916592017351049	0.5729842825866149	-0.30866128753937083	1.8139665434251246	0.9420758838207668	1.048347992412538	1.0050493314375406	0.2973767664912475	1.4328512373043818	0.9721751084071906	0.5358294242051205	1.2429124881305738	0.22008873117591846	0.47330008657064165	2.293673808970703	-0.6778777041528445	0.20406159823797515	0.034174805971332045	0.565647541986652	1.3204512485061357	0.5779580413115731	-0.21392990266323197	1.898599977999846	1.0658229163294637	1.3548606632135722	0.843737486176094	2.498407318433355	-0.1757117745628431	0.9932523214909661	1.3676946078489745	1.3823548277575899	2.5128267419639276	0.941783822603616	2.6776162921318494	0.8354525361232605	1.5070513999572077	2.1267762686721747	2.4349509042710444	0.9419479129785155	1.2194003551613783	0.15072455110953706	2.5631109245416885	1.9969481668412725	0.01560624493059599
-0.06529915981859301	0.016290024894891248	1.082334269728027	0.23576985351226934	1.990223048649943	0.2289875479166902	0.7430395035439974	0.5818514020899432	-0.3086313561551183	1.7654142157757975	0.9389266966112624	1.0767852265294238	0.9311280881713154	0.33597464502875984	1.398871278350637	1.0482928911745106	0.47319762353183303	1.275995582151897	0.2073965932459283	0.5551971503743609	2.306183763564939	-0.7298280794917069	0.20361891730174073	-0.027963955029979504	0.6626530944320874	1.2250610880139168	0.5672976589705512	-0.2139181440288717	1.984594523906301	1.0045857325942948	1.3837755704560415	0.8472898559592567	2.4209596439727608	-0.17339541156564361	0.9401334120127531	1.3818984240821175	1.4433362839756327	2.6134812933016347	0.9052979164340298	2.652121254701802	0.9047807113548043	1.49502182695547	2.1074603398378065	2.431082388357795	0.9693447594971776	1.2955063231787718	0.20140811745071083	2.566687840319437	2.0095792970016833	0.009527674129238379
-0.07982175566626229	0.10328911522259691	1.1093102264468615	0.2626761483555338	1.902414076954192	0.3501102002717382	0.8118496963783208	0.6017447550632706	-0.3086233544041973	1.698429668760871	0.9369852640198614	1.0782981829044251	0.8654421671752329	0.36091052614216235	1.3270821794625642	1.0933102908890406	0.4252490397051309	1.300989926517024	0.1864002618537634	0.6147717325498568	2.279537153068085	-0.696838454624704	0.24584968470578014	-0.07063025742941106	0.763819735606222	1.0930424738652702	0.5498997668981612	-0.21391844150205644	2.0563807915325887	0.9382020224308288	1.3750086557014884	0.853223850344909	2.345898966802759	-0.178014296613947	0.939696754634797	1.4067209241075915	1.477013885917196	2.740104237350061	0.8921429308122519	2.625394815759609	0.9700282509279189	1.4390265990378182	2.0408296609868097	2.40532244613624	1.0064257531259404	1.37025375187027	0.23040608080977817	2.5144068979004337	2.0372984699504726	0.01427744108099683
-0.05461762732651967	0.20259968946514167	1.097768099580673	0.2765589286750853	1.7943983864700463	0.35840616966874916	0.9133724988154344	0.6008979935431664	-0.30862374051323604	1.6227555405112863	0.9136748900430867	1.0718998469763703	0.766657145793285	0.40900963585992545	1.322251011582067	1.1057360689768736	0.40325068135827474	1.250322955074144	0.1489063545373625	0.6476387925973439	2.2302346011602885	-0.5994675289299134	0.38306011714440663	-0.07962237314675771	0.8408959376093718	1.000917298481147	0.537461613360849	-0.2139235699917222	2.1275504147899587	0.8587853003191878	1.4058124372397	0.8538415261049463	2.267165986108769	-0.18304934409669724	0.9055663590443268	1.4467626980996953	1.4992380970052532	2.8444792123360934	0.8648606145716258	2.58193136850947	1.0515488812191227	1.3837026620784918	1.942341726117876	2.3703851474499205	1.0754837802381338	1.4296814184845712	0.257754960318926	2.469893554760791	1.984952223891003	0.013181341015206478
0.022455762860544258	0.2294127943753841	1.0669579456454064	0.29404829248884384	1.7203591281197277	0.35917355152284347	1.0110572923916785	0.6044014373551992	-0.3086138414633007	1.559439563702216	0.8770807363687103	1.0769113062273408	0.7253648061520219	0.4775035628424022	1.2914673997773802	1.1529278891046704	0.37105900238969997	1.1939291854039786	0.11977767943223372	0.6769375515011962	2.1606715094607876	-0.5206306867876007	0.465093934350878	-0.12410676310191984	0.8600734407953459	0.9364503558032267	0.5278905089677235	-0.2139088833898577	2.088100261279958	0.750013400785751	1.4609334009904344	0.8378044706743722	2.1788876023816526	-0.19985513972534003	0.875825332140433	1.4730620640227643	1.5462572263239476	2.89962630892264	0.8336269026381817	2.4853417417353105	1.1134592691066776	1.3224844392481703	1.8408188511539187	2.363333086764657	1.1321672216809129	1.4933344398927708	0.28412172801287466	2.4296843415878895	1.9633694532501778	0.012892092386733991
0.10854976088232955	0.20621661439879388	1.0293585167365364	0.29406073434652114	1.6504021181857893	0.3706046365288896	1.0363315420994192	0.6078170499118738	-0.3086119343415514	1.4898149270852277	0.8617541173107656	1.0780343340001757	0.6744653998176707	0.5438895545295385	1.2718325681712956	1.2386080395725367	0.3338149063248693	1.1100994196455134	0.054827244985389954	0.7181374739827773	2.0804016226322917	-0.4517312825474303	0.46765871641617157	-0.13954997865675828	0.8664852926027914	0.8833148683425882	0.5141215361193755	-0.2138612292248657	2.0130629389380275	0.6654374579705772	1.5179246919508034	0.8367737058957362	2.0945651343520906	-0.22741212374668143	0.8258252618472977	1.507272826069613	1.6007578649758945	2.9328689865947815	0.7960614638340531	2.383356565886502	1.1577110600193639	1.2906205601405583	1.7124509525838931	2.387065765773714	1.2049481908156439	1.543494290054649	0.30830176466572395	2.42517947842039	1.9483266910933559	0.0067982979733515105
0.15797242695174232	0.16692902626115333	0.9899534066488744	0.2899829154927863	1.5641124623846605	0.405800197683161	1.0578024413793494	0.606318375821659	-0.3086012351165238	1.411403893535902	0.8351323052941787	1.1428309490805322	0.6210442497535865	0.5998965260750725	1.2807154814731243	1.322971195506291	0.3055395419061209	1.0383027378978151	0.0026241400477434126	0.7442740563901726	2.0144641388115954	-0.3729910158972103	0.4069209138835704	-0.148814567654225	0.8180000824912292	0.8302929670532274	0.4990014482406516	-0.21383662988119792	2.0008262254520623	0.6039417118924575	1.5849089576737108	0.8355127076166868	1.9824202258913748	-0.2730532803504704	0.8166096437991399	1.5537122536120174	1.624984489116542	2.955010247828276	0.7836177447495019	2.314670748684006	1.1974278544833212	1.3090049558335377	1.6085413002809505	2.4171642774990176	1.2891598851231598	1.5956235264218033	0.3548197676462597	2.4043901179094154	1.931168838661592	0.006649324055679637
0.20063500472883064	0.1534564038918954	0.939328202007165	0.2894727993280171	1.5803236725463319	0.43694896735045596	1.0543225696600877	0.6021681358233228	-0.30860504784883236	1.3278355622448887	0.8176376095162468	1.1733464108008278	0.5872175987858756	0.6412573831293054	1.2898987226949985	1.4007421186011597	0.27614545620382314	1.0443740738555038	-0.013437750412725682	0.7708654137931057	1.9901879257417114	-0.4007802758077695	0.30820287021842263	-0.15214287780755348	0.7351723197727059	0.7848146690954845	0.48568188060627016	-0.2138133918995285	1.9358400177472401	0.5589324887462682	1.629265778344782	0.8290284825737967	1.9115921802478475	-0.3046073173197893	0.7797505768864964	1.5768132424754957	1.6496363043064028	2.9318031348325446	0.7884909541245815	2.278372047783109	1.2187731770300756	1.352795958014655	1.5332288602561563	2.438389585082821	1.371319638049494	1.6222786629766002	0.41961746208357065	2.3592582089045684	1.911659797172123	0.007081022196670487
0.24793415244023403	0.1404938090305462	0.8830494613498505	0.30180345790232554	1.583446304973981	0.4299122912524719	1.0121003461865912	0.5960344443690323	-0.3086240963984753	1.2842320062191737	0.8246691548747084	1.1819649183630596	0.5743596192037188	0.6698782704217497	1.2864637221094757	1.4644413834489718	0.25900595088933176	1.0138496913645512	-0.008422019558166752	0.8149891645229538	1.9410296837435737	-0.410164019228419	0.23619584150408773	-0.17762708267686128	0.672779970787422	0.7398697322898298	0.47535113643211774	-0.2138205156678484	1.8738154001995624	0.5207668161914134	1.6582783018299252	0.8061398269612801	1.8612126585227518	-0.33631208473950325	0.7634044886272332	1.5926081523583622	1.654170302806973	2.935631124878508	0.7801157715080859	2.2218695663579284	1.224703996428327	1.4486924082668242	1.480467506975445	2.4751618523309804	1.4188926149444645	1.633150944121942	0.46727432621655074	2.285934827023642	1.8708663833723371	-0.0017867318078145498
0.32824729347105946	0.19278427856254612	0.8219783335830584	0.3195136646898561	1.54485348992957	0.425739945225265	0.9856906201957812	0.5818172928645614	-0.3086446689832087	1.2212720132831039	0.8257445736593418	1.2018663064415132	0.5672111717182462	0.6697463304364006	1.2868847174973967	1.487596964303973	0.2561538436622038	0.9984442886528224	-0.003400584147617383	0.8737301335554664	1.8770803904108995	-0.4089889072648353	0.2782305255165391	-0.17536743063720545	0.5293075853751933	0.704040085729238	0.4629138750143368	-0.21385739584771177	1.7893492648772302	0.508150710966756	1.6814377554043347	0.7813903129972085	1.798586952792545	-0.3687815856594474	0.7334503060826473	1.6166715325192988	1.638213799001266	2.8508143457505133	0.7464979002668652	2.160241690271478	1.200232971766278	1.539692337377626	1.4441918849451478	2.5045678519483565	1.4205171728286508	1.6185868075676155	0.5198541288666487	2.224420972396524	1.8559464668469137	-0.005184859491936682
0.44695786891388367	0.2279227566654703	0.7589613543230379	0.33334745519480324	1.5354052442098873	0.4179986645433016	0.9735362378023729	0.5594787347966729	-0.30866456153245303	1.1482975535264601	0.8314218316185785	1.2230952886900837	0.5666187723568324	0.6610631271653138	1.2920135317986536	1.495882994413026	0.2529138182498903	0.9879562280547806	0.00715355750412085	0.9059047433877604	1.8168374327777799	-0.4754093402810701	0.25684337489152614	-0.16203228698139474	0.42946313698078453	0.6822889512456412	0.4483076479857263	-0.21389086223050283	1.6670594462840171	0.5374410807728767	1.6124914032036795	0.7588595373496201	1.7608561891912704	-0.4016139206127559	0.6975373487636627	1.6513374067124222	1.6225846820082706	2.781611252391541	0.7231064952664834	2.154019343038674	1.142403219537152	1.5994003506944352	1.4200684662099798	2.527695996794232	1.383575344777826	1.6035020628774528	0.5929435729676888	2.1756239012500327	1.8187420846089577	-0.008612346999249676
0.5905110838250779	0.2072533480392773	0.7221332215546314	0.33471994761983026	1.5105949252167536	0.3999665964333543	0.886031121135972	0.5397849207918293	-0.30867087301738627	1.0858275969678677	0.8116662719270771	1.243235476726181	0.5686978351429957	0.6407893842400967	1.3003190289208706	1.4909126831778927	0.2503982754767115	0.9440164595744538	0.02677744403194545	0.9351901378678535	1.786712381933753	-0.46500745386540004	0.22151581863575837	-0.1191217962172025	0.3940149901516005	0.6725730123883307	0.4346091971863393	-0.21394145085804675	1.5065791635949854	0.5580238458873193	1.5501331712210937	0.714256045000801	1.718509184892588	-0.43445245681939787	0.6782689003921238	1.6464247139397887	1.5864918301842508	2.785595011337164	0.7157442358241008	2.168445588713113	1.0835716397069701	1.6237463564969628	1.4417734347315219	2.5288987809816854	1.3706925169064654	1.5641073973301163	0.6636489169456442	2.141081358728782	1.796567777699392	-0.02780714696088903
0.6642723783638484	0.18280425688607113	0.6849507094784444	0.31893900638838585	1.4758716178414595	0.3997033066885428	0.7976389136234232	0.5141079222896925	-0.3086782891821917	1.036931201223716	0.7926327284304453	1.2474194857742669	0.5653991742179659	0.6288495916835719	1.3311669967084243	1.4789239672232104	0.2518401302383482	0.8859232471714309	0.03187660401786401	0.9670282334328364	1.7647051207107818	-0.48385470184989654	0.1796666357675531	-0.09573606982801704	0.3280571188259151	0.6708167479465589	0.4233702753291742	-0.2139881866232936	1.3368275291023246	0.5613210168497555	1.5057939214737037	0.6554885720444128	1.689948835584314	-0.46782454026958264	0.6598172791361074	1.6344811681089944	1.538209481937264	2.7131686056293307	0.7278702201261448	2.1593684004235785	1.0248543108542705	1.6272101397848342	1.4643561943502452	2.5641339478523575	1.361611712648199	1.5166041361128175	0.7609380435405789	2.088255610365299	1.7484961470328007	-0.04408010081461279
0.6502215777889221	0.11296916337427831	0.6541822472264462	0.2892892819272769	1.4428146274779956	0.3990586684521362	0.7090354547093732	0.49201068699138056	-0.30871129659363966	1.009898768959776	0.7875826713371169	1.2258932560259719	0.5710989948497087	0.6078641489550309	1.3440793096041996	1.4606464934656178	0.2517982571959555	0.876304417907684	0.04588984580828087	0.9856528559245101	1.7196411365950932	-0.5618827430203284	0.1534951595233065	-0.09140812243990296	0.2636139153014337	0.6715433290530494	0.4164576871397596	-0.2140100151796116	1.1867717420444248	0.6092652900543	1.469104856664676	0.5860287303393661	1.6595669892464187	-0.5056690494807959	0.6586989609979884	1.6106768241103642	1.4951982672785873	2.6594945676923194	0.7455722584546938	2.164418403155533	0.9515921504727078	1.628569308832723	1.4867455231988427	2.569829891360754	1.3570375203157896	1.457717901959786	0.8535710868354167	2.0497632116009754	1.7683925803127027	-0.050240226680389376
0.6148456227068422	0.08074154842747028	0.6342270262055668	0.25921653430513975	1.408255669177841	0.3983156479267433	0.6018509496718677	0.46697835284896066	-0.3087613880077622	0.9862980808104499	0.7736747329766754	1.2053431002304233	0.5635734188090191	0.5895671774573665	1.3458964722870952	1.3978445854227468	0.24069163021563292	0.8821914469348918	0.04880465999852548	1.0008469558282795	1.6941632934853768	-0.6064359613479705	0.08976453763678828	-0.08537463018943287	0.2836826442075483	0.6746749738731228	0.40517482839567076	-0.21401256773335858	1.0975996861635742	0.6502537685496399	1.4073245128387204	0.5246630742885816	1.6176923845559865	-0.5374695147302633	0.6349752871274978	1.5803614982404242	1.4423901566772623	2.6758760592187185	0.7541564569642605	2.1954296167471328	0.9096927360292243	1.6290347242209808	1.5186729120106277	2.576066270815446	1.3545558176084933	1.3893754407908856	0.9673888258257536	2.003639901430342	1.7764515012803106	-0.08569710648716335
0.5544188988197817	0.07930170773768716	0.6072949176363767	0.2269664615894753	1.3739487127928998	0.4098160690221705	0.5825090684226926	0.44067417096511524	-0.3088251035551101	0.9549402210687162	0.747985863234358	1.1767472227850333	0.5566297213760569	0.5601049787289318	1.3408087743082255	1.323101878536137	0.2360990265282937	0.8685062422409849	0.04724182557800556	0.9992730305265981	1.6785849672971573	-0.6734135433345287	0.051459920416055224	-0.11519497583351757	0.3007189402120586	0.6804197179487396	0.3961338660341075	-0.21402013965997	1.072402126354749	0.6838535107382762	1.3517447527474178	0.46023078044970295	1.5816417429190903	-0.5722708074811836	0.633061529079062	1.5363253506483083	1.3812110329496576	2.7727177067897206	0.7616618884652668	2.2061076270024573	0.8860513098827733	1.611698244936783	1.5259203444328455	2.5709183042200374	1.3419170300941283	1.312037862669286	1.115545692592812	1.9378105853355625	1.7625141435161809	-0.08931597654564599
0.5132940059779105	0.10897370617646263	0.5814597316304178	0.20240234645396243	1.3523386355128981	0.4224221196509691	0.5511250320871568	0.4190941167966555	-0.3089072223739814	0.9160798894930821	0.7355985193742068	1.1502830106958124	0.5451135425332765	0.5397458628720183	1.3043082060255256	1.2451429170816568	0.2342384413427296	0.8635349363863918	0.03282256201497199	0.9886478329035798	1.6679188932812845	-0.7474487961973508	0.021877267459755916	-0.1476372904908386	0.3314283077653209	0.6858058013422228	0.38793890062421493	-0.2140095046688622	1.034514327155601	0.7039732688665042	1.2785804027008187	0.4025467460162419	1.5559744101898079	-0.5858183781661597	0.6417058509331804	1.4932156171088864	1.3493299404048917	2.812073271225745	0.7749148742127339	2.2054278431064667	0.8700450889852208	1.5412353308681725	1.5398926068457126	2.5671892961906	1.317366570180345	1.2142805460083865	1.1693375895642926	1.8985761835904413	1.731982228502649	-0.0891245939944762
0.43334941858102594	0.07702326257676453	0.5649548568110522	0.1703622300866024	1.3225759310555625	0.4280664521162497	0.549943344560009	0.3970851391190191	-0.3089850879486661	0.8810549490177644	0.7133088045268365	1.1155033832982917	0.5314778364670781	0.5168837678812779	1.2651136247933679	1.2012406792218104	0.22529183130394928	0.8688956113869107	0.018573294220452306	0.9664359683223684	1.6108507536606589	-0.7241175766520704	0.04470159640933909	-0.15808265388959336	0.3608774816193387	0.6796799880082913	0.38169988498403096	-0.21400786012278394	1.0430709749353155	0.7235291339263845	1.1733194415980335	0.3347650050329577	1.5315432472383186	-0.600500675465499	0.6379907742041727	1.4713684352254615	1.337681970596661	2.8542657920784027	0.771269728912694	2.217475473411015	0.8518177949806468	1.4978017325795476	1.5468990991858433	2.5536507473220107	1.2739424045032055	1.1461552528047207	1.1974815137783466	1.9046786963685574	1.708326966449827	-0.0710715649347019
0.3787452450304427	0.042401821838492774	0.5489632209891615	0.14775070899032064	1.3080237335023823	0.45698803415572725	0.5638389006142288	0.37563384727637583	-0.3090636819169192	0.8554077259667545	0.6895806346620191	1.0696045285023754	0.5134209859863957	0.4941404188773516	1.2142563093327678	1.1534520732577183	0.20814916575984338	0.8780536733244553	-0.012358662340191787	0.920897896200478	1.5656288859309377	-0.7136471712014194	0.07794253032294693	-0.14721843850967636	0.3765143293527434	0.6787922873871075	0.37310600832565205	-0.21399153546988892	1.0238899406892845	0.7330090850481694	1.0604067336970031	0.2779198447612704	1.5050638699269714	-0.6159314877331404	0.6405498830519087	1.4505340127821653	1.3281568674796598	2.8368576976463746	0.7553998335589391	2.219037342879992	0.8363632187281013	1.421221874795916	1.537251315335508	2.5348071283852533	1.238390104700445	1.0867186614795195	1.177315979051493	1.920317929148024	1.678575012893481	-0.04061020467380202
0.40108768445152004	0.010971074514625756	0.5300236956313527	0.11778605000675499	1.2903899907903378	0.4716216969118279	0.5686291911834279	0.35835667188983605	-0.30913724060017345	0.8316186195750243	0.6694777567868904	1.0201871316732052	0.4876904596246702	0.4752241055661076	1.1547699291694256	1.1307037878457362	0.19724242330264086	0.9102932725648388	-0.036458272191134115	0.8552901131761462	1.5448161106928655	-0.6826272132583335	0.04336109071449325	-0.150312069146674	0.427251364474205	0.6730543337891216	0.36424891179951985	-0.2139549839394393	1.0099211542588196	0.7379311232407263	0.9333011121923848	0.24129128063748156	1.4834990002189703	-0.6159468571272712	0.6374036276413216	1.4381371536673342	1.3311548247080112	2.8369374218863577	0.7392154190518013	2.1976888615622743	0.8295655413536851	1.3352715562906698	1.534843045688731	2.5140669563253333	1.2261280153781609	1.0440416855900554	1.1354419360563002	1.9246254953727013	1.6059873755947063	-0.030128747794681145
0.47031417844324375	0.028472350184899697	0.524897775055729	0.08818298251193593	1.2835895912812347	0.49182473419874323	0.5354181603052208	0.35273547154690776	-0.30920545571567376	0.8219951392258418	0.6513827329368199	0.9795168269988445	0.46790739625068845	0.4494438085464715	1.082858375147287	1.107949694299094	0.18863553794742433	0.9323528196360471	-0.051939866693479844	0.7956337291896136	1.5399910159907084	-0.5751152601131397	0.07480013879568607	-0.16719938597938594	0.45003049565978204	0.6669558675605576	0.3560644064911336	-0.2139102876191709	0.9812537912732063	0.7317543561591208	0.8782936761318799	0.19660016838805877	1.4567610099833985	-0.6195452169527051	0.6351932101601717	1.3925926600884542	1.3430766463784471	2.8272482283695046	0.7064163847982708	2.151435912927478	0.8189416499005466	1.2982012694016258	1.5133032285849572	2.515079959517692	1.2259394159843184	1.003123869382445	1.0841285644622582	1.9400380192602058	1.5400895132423948	-0.013356676946713447
0.5157556309902259	0.033377638444216845	0.504309990564572	0.07092845876183637	1.2883000183848146	0.5264065772645753	0.5304083663266492	0.34182606217384137	-0.30925238723155724	0.8151889956790856	0.6342049333118328	0.924059294178085	0.46046274908450896	0.42596314785971245	0.9864334484845111	1.0859332338542482	0.1813448882266663	0.9601956193096426	-0.06205261832546092	0.7476256423456588	1.5137409005426694	-0.4633484280947034	0.06916406894056729	-0.18300653174292716	0.43807031906079097	0.647675911350021	0.3485458684129722	-0.2138660472512513	0.9621830741390459	0.7413672631110018	0.8244679823051868	0.17363395580174212	1.413517480880738	-0.6246671397234952	0.6333165287257978	1.3620533758698534	1.3701848921819229	2.747761934579465	0.6708264907153548	2.0865096399334933	0.7961678490875714	1.2324936907161423	1.4770377871215095	2.5363505129016497	1.219125058323588	0.9710930819621885	0.9917842514735048	1.944757287044887	1.5095354014363551	0.016256510644229498
0.5409454457733908	0.020606807479995957	0.4851562562134193	0.04851445215618177	1.3066222011116102	0.5352066387708692	0.5730728974220392	0.3389489490128827	-0.3092808565395083	0.7855298790635314	0.6095037654990137	0.8647642627372889	0.4528441048381328	0.39791891591499945	0.8916942910396115	1.060039117507146	0.16645151611071368	0.9850247516064558	-0.0665228510134379	0.6922527003942639	1.5064246738851643	-0.34955080722932164	0.0665340978930283	-0.20855708463768807	0.43369923344658934	0.6305986626196711	0.3438944240849741	-0.21384999279234068	0.9404364598810476	0.7523431343513063	0.776043004720676	0.14854333994330832	1.3708463483836941	-0.6288085460970102	0.6461704279264342	1.3260203663756678	1.3967073420846667	2.738977549860083	0.6297812818232864	2.0288448662647047	0.7797867315124154	1.1820104640801368	1.431642639542918	2.552881568719376	1.1983163002526058	0.9624936271927244	0.8756203570072014	1.974308500594627	1.4827087417104798	0.06119770074249563
0.5736243178374502	0.007934275656319831	0.4808842963226702	0.0014669826107854222	1.3214528790421098	0.5453268968979433	0.5855359049098283	0.34335117091372724	-0.30928608147884906	0.7416254496388789	0.586906788141748	0.8275649070976302	0.45550099978829783	0.37442661346482725	0.801772000145683	1.0356369657507827	0.1489485843905496	0.9946734684805509	-0.08522744834340959	0.649822097163659	1.5237482926936636	-0.2148587857691024	0.033759240841868834	-0.2317669186512091	0.421588174129612	0.6175523031425507	0.33890658378465577	-0.2138520036591093	0.9201437685846272	0.7101974724503048	0.7277903198044849	0.14750356845362927	1.3233848424869317	-0.629680432295879	0.6463014939897442	1.266425949228126	1.4367422193988504	2.6983795138070894	0.5914468482828923	1.9760805680013966	0.7662948847387049	1.1723138223013005	1.3732864991917695	2.5473113079891885	1.1997617700594276	0.9502866059505536	0.768347272807168	1.9662660006804107	1.474928621533527	0.11836453869758881
0.5906983460409915	-0.012411229244471394	0.4571502273890081	-0.060228525483855586	1.3351185046399545	0.5636438051588609	0.6412419092447748	0.37122053987728215	-0.3092672475181827	0.6910965922846506	0.5647352121801956	0.798994913563733	0.4655774539535442	0.33665995683501365	0.728546511473344	1.0273683600457093	0.15945634785891566	0.9941031132497382	-0.0866805413680642	0.6094886508469375	1.5167742662674781	-0.13495953811618627	0.019028869472603505	-0.22712274875208244	0.3667403150206924	0.6045892813454441	0.33736591565683566	-0.21389302378237812	0.9023242549329662	0.6868587133703	0.7084847554908454	0.15301471434789757	1.2727139502005431	-0.6401715467640269	0.6585048265441941	1.219529250904761	1.466962698959643	2.6465366803361547	0.5523758059852688	1.920994198315184	0.7449666145766493	1.1251609013323836	1.3197378487414213	2.5015024489878583	1.1724716755533384	0.9428810791726063	0.6120428365492675	1.980510486072817	1.4686193482950642	0.19589078293422366
0.6026082475106356	-0.026861605769885916	0.4294288521262216	-0.10789958093603827	1.339899236625677	0.5752388606465512	0.631147228016004	0.4117290823060803	-0.3092292116220908	0.6523390342957821	0.5469641829568959	0.7749930129258801	0.47062741572297134	0.30145836874389714	0.6608529558282761	0.9977962424252818	0.1681414488970922	0.9829118635971138	-0.09206443000485351	0.565488929661327	1.5134758561046326	-0.07254060472722135	-0.006610766016642422	-0.22585533580729034	0.3219938105217307	0.5882781219550726	0.33217572034379694	-0.2139391191359216	0.8586490503264477	0.6537814408255594	0.6902510175217665	0.16269047493732045	1.2070004061550956	-0.6374271164204626	0.6617478998333078	1.171530119858691	1.5042909727184226	2.5694433402723806	0.5171745436507881	1.8680866553861772	0.7248320113435114	1.1202559890540367	1.2760602759076243	2.4312407486583383	1.127691771831411	0.9500486136598857	0.4335816670844791	2.011224558754125	1.4955477089382856	0.24213685406319266
0.6288306831612002	-0.05127443904338301	0.40656312031994035	-0.12919794171609156	1.322135840754356	0.5849524719791479	0.5924667663208024	0.4678020906419322	-0.309179879580931	0.607363674307585	0.5243971205964681	0.7403870582248278	0.4684439546886902	0.2616505229289782	0.6168218437170487	0.9779738048481794	0.17951511527984398	0.936118658539927	-0.09878582310054194	0.5263401097124746	1.5020939477844126	-0.005249790720819489	-0.040837125428829606	-0.208954445057911	0.28852928029090785	0.5751794758001954	0.3299139296957202	-0.2140176676448145	0.8085792247566209	0.6247362709674051	0.7108177836907542	0.16377667391293096	1.1371421589774102	-0.6665473979412457	0.6545350423154223	1.126128635827751	1.5164361998553944	2.5348074508433625	0.48325884390259094	1.8258043483619741	0.6847641935405289	1.173589275122119	1.204889629829131	2.363037732235868	1.0490030236749637	0.9739053575302465	0.30213192330518973	2.009458777012684	1.5358047483867714	0.27868113472888567
0.6976976001637512	-0.0719952532856969	0.3804662830603667	-0.1359352076483491	1.2993807982508827	0.6063023656633912	0.5539067839405195	0.5235928451377494	-0.3091412482759888	0.5592574436037119	0.5096617030014573	0.7297304013737557	0.4696149955028507	0.2347192435665621	0.580819140468472	0.9499677055354032	0.1859011492734382	0.8932000500798324	-0.1229149540287346	0.5137438999523477	1.4997621282540838	0.03903782998405094	-0.08583759631768742	-0.19240039275305368	0.2592270511601839	0.56323027231336	0.32597731844528205	-0.21408879880923132	0.7454646364284085	0.5916529853449216	0.775534814561315	0.1568709414496414	1.0724208265179043	-0.708961049708598	0.6602386164757417	1.0611968145331274	1.513063497973499	2.491611508441008	0.46229983264684815	1.7775510005360176	0.6566961388501096	1.1417660832717194	1.1554065321911273	2.290692211443656	1.007137212113369	0.9879012874906037	0.1749185096534141	1.9818207335899054	1.5670689100051927	0.3077799817135599
0.7445591620026326	-0.11200219775676692	0.3437962911595295	-0.14069655105823053	1.277195499207893	0.629559938779791	0.5279913532211911	0.5801979573895581	-0.3091279097576688	0.5153001379134046	0.49301628891341753	0.7314095157612435	0.4673012389806083	0.21797450719065065	0.554090849417498	0.9047041861146641	0.18421753694628878	0.8556363051404666	-0.14002268926170364	0.5021755009115229	1.5042350210480142	0.008770485001038886	-0.17062255227818893	-0.16858645548696807	0.22078618765451713	0.5532879018928715	0.3281166433846795	-0.21417723667775576	0.6895857191813561	0.5533369858464905	0.8496079718272094	0.142680256888453	1.0237809077297588	-0.7508050064363772	0.651101455706314	1.005493066577563	1.500393216514254	2.4346444914346597	0.43708891750037393	1.7341616886830384	0.6345722896799303	1.1083336469771827	1.1012004433571687	2.186822684855702	0.9892643221114975	0.9999893125874404	0.0815652333199283	1.9194898277931807	1.6049992263773067	0.3405368451876378
0.7207710533671957	-0.14592337797825602	0.310362436466862	-0.14814766857472306	1.2555178561970008	0.6582172941002764	0.4860026615704479	0.6271335306109307	-0.30915131355682157	0.4663158633052067	0.48249178739873705	0.7516524044784252	0.4654860043253478	0.19683927377286056	0.535627832999449	0.8619200141768315	0.16264738971220374	0.8078460161936063	-0.1666081306924126	0.5076866431407457	1.4959872096271671	-0.05607410032773572	-0.23972423765227094	-0.15180825588803187	0.18315542098373094	0.5359895922498332	0.3303995772656515	-0.2142510321107401	0.6419966143066731	0.5152187497938308	0.9043389586884615	0.12849926327817485	0.9762762996789591	-0.8057608650212066	0.6323797659744189	0.9510663309249254	1.5024347512614453	2.379574666034558	0.41450953541644286	1.6831943570549548	0.6148552140861432	1.0991348142781978	1.0400607097947518	2.10639236798969	0.9702846152289741	0.9920492947900351	0.02045883209892476	1.8647084174888438	1.6310646763972876	0.39553323102832855
0.6233458305202698	-0.18898807030479725	0.24977938892315912	-0.15952185934008906	1.2211086381653062	0.7102081174458081	0.4778744338173708	0.6497974054158987	-0.30920319044190026	0.40526239487725546	0.467297504174262	0.7951457254352803	0.46493083224620885	0.18231345750349517	0.5121629265796861	0.8333214851287547	0.1413561327416024	0.7553517494624897	-0.1885750209793941	0.5150419797017673	1.4857776407215517	-0.12540350581998524	-0.30584665011834306	-0.13051453300751556	0.16490988627646694	0.5015853410218741	0.3341678455605056	-0.21434224336463342	0.5996819874132266	0.47555515276120824	0.9826112738654637	0.11785612260237255	0.9427255829762331	-0.8520744028983934	0.6289448340005944	0.9010269303282433	1.4866573836362784	2.3545429718173034	0.41006545940424344	1.5974339013543966	0.5950942286017566	1.0731176062177925	0.9858269071954824	2.023412073236611	0.9644380340198586	0.9824730799942882	-0.0537208945200867	1.7881990960486978	1.6458268842993629	0.45591877552582216
0.5662981283824732	-0.22440347803563326	0.19083022407029812	-0.17903146979419918	1.1910574097760596	0.7815202853741005	0.45216777889718224	0.6591940706432802	-0.30926800840233537	0.3472645788152457	0.45009891616164166	0.8444445572505156	0.4462378808118774	0.16735301540003888	0.492840042723887	0.8023140322305213	0.11336834921777764	0.7121151700367456	-0.1983226810279896	0.5179706152967103	1.4703907752055525	-0.18325650614577899	-0.32264280089508623	-0.11043032427645642	0.13871717739962758	0.47628457695422355	0.3350747296701978	-0.2144488478815813	0.5777967696044164	0.4294041129635898	1.0106108336003787	0.09891226155184799	0.9285716976334257	-0.8963939529431182	0.6107531025966715	0.8522876574142492	1.469443838011953	2.366019705447257	0.3911042725857877	1.5091206749272295	0.5697450061277181	1.0492619355289234	0.9463644283892976	1.9429298493831986	0.945169733771575	0.9576698209512505	-0.10708592369764905	1.7041842984479285	1.6476820493088773	0.5206028156186229
0.533051826039793	-0.2484194889589802	0.13122189932852288	-0.17206869519154058	1.1518473726494585	0.9279937111655079	0.38500386163315203	0.6581933912436402	-0.3092869745921247	0.31152022323256756	0.42498552983307203	0.9120458193858555	0.43512553705290224	0.17298762889200253	0.47908663288536457	0.7690254344446473	0.09730806231665391	0.6715643244853513	-0.2169458458211984	0.5286400405091466	1.425897601079059	-0.2530597623689824	-0.3337755979377439	-0.09018880735407078	0.11890808181099093	0.44900082056987173	0.3341108837284228	-0.21452603892550443	0.5585563338366087	0.380952736869382	1.0429571470053247	0.068858899943434	0.9153117509653546	-0.9354315941646671	0.5718603019923475	0.8188146087713026	1.445844190503196	2.260896303826798	0.3701735129287786	1.4236924463285197	0.527319014044735	1.0043022138379343	0.9076903779268439	1.8748801659501428	0.9051797790874214	0.9200787403133583	-0.16401792045523594	1.6020613154263343	1.639362274771323	0.5531759083475435
0.4283702434460519	-0.2584771830710988	0.07019533853350043	-0.13960386046004375	1.1129705989252234	1.0386775341720018	0.33950311543244976	0.6560850147497248	-0.3093152323334792	0.2763910196982121	0.39654802961857255	0.9853482217687173	0.40251686564656763	0.1532959741374428	0.46830968725443806	0.7376288365242067	0.07655357034608319	0.6237325249685628	-0.222288590347907	0.5404228472117153	1.378958302543299	-0.388301272846031	-0.347596149385895	-0.07425139463109812	0.10562969467409752	0.4280246647787881	0.331500787312281	-0.2146247414375167	0.5474058196059859	0.33241183272877783	1.0469535559803989	0.046285152270187965	0.9082395495308951	-0.9718160873558597	0.5337701054119733	0.804147315682477	1.4206137860405557	2.182708411274393	0.3521678273357902	1.321188360395557	0.4845572519808397	0.9232363371396601	0.8759516689539893	1.874557161210148	0.8366549989275992	0.8962303261731709	-0.21180184223909157	1.5391220841811306	1.6207613213917043	0.5785732428084572
0.32785615508963273	-0.2594576767115001	0.025194917022383627	-0.09020751748746546	1.0647843631447569	1.1200715442859543	0.2920375661576281	0.63503578540127	-0.30932932644678696	0.24761590487607038	0.3749889505414318	1.0676590603159775	0.3725157225769468	0.11995085925194297	0.464210568679052	0.7156080199783659	0.04722505940828726	0.585531177675101	-0.22934797838602666	0.5528679139923527	1.3554457889458174	-0.4661981185384801	-0.3462680091347666	-0.07968451467939655	0.08961756047122867	0.4014926019218376	0.32640301558270013	-0.2147108049764031	0.5208627681848573	0.2722723697415893	1.0248712000276543	0.018474844455086216	0.89393825482128	-1.0125048855155974	0.5018051143393328	0.7949501827739153	1.4152788223189496	2.086943163595841	0.3199101059640144	1.2134864784185393	0.43307189916225824	0.8756506871881593	0.834933938885543	1.9258872646581646	0.7838762157116438	0.8566080804978828	-0.24053258042082876	1.4713970158697367	1.5884761795193811	0.5847953505231922
0.21372097957469122	-0.25462288988495074	0.005814034879631194	-0.051363960057326664	1.023534571385592	1.1983997748802528	0.25606788904809746	0.587111044643824	-0.3093441255302184	0.21030239025487446	0.3551755889916333	1.1544428057621794	0.3508785786879397	0.07986826782047378	0.4560793690104331	0.6990541101810722	0.016190024478636395	0.5463651247365093	-0.23290683694758738	0.559290529151321	1.3375770787458838	-0.5376436312420346	-0.3394294997566159	-0.07177245632301812	0.07284764989644406	0.38299287159107465	0.3259881800005775	-0.21481138728512134	0.5163850249004647	0.23154579418794646	0.9982541791377313	-0.008876701574995606	0.8887349627858828	-1.0513185072034683	0.4626255072845512	0.7943210307060908	1.407342265906394	1.9775984370598767	0.2976731271317287	1.1202118976029711	0.38950365309022433	0.8104629784670732	0.8142005357936004	2.0174295729939	0.7267489962658352	0.8011788826937101	-0.2693241248995729	1.3778282118131964	1.54837241346154	0.5944471205469577
0.19372698582927478	-0.2538261834081418	-0.012196772292270185	-0.03874223977497995	0.9968753252971396	1.2637481021476038	0.2568270737722427	0.5309463677647583	-0.3093571534989984	0.18400054414033493	0.3406637733221402	1.2306007880581231	0.34779761643534207	0.018882502121916677	0.44948019926728555	0.6766448746298566	-0.011084337209704533	0.5232138496761912	-0.2263035281609002	0.568751675850243	1.3286212914811164	-0.6164025971904903	-0.33236200067999483	-0.07407297224792932	0.05283359274585546	0.36404511789255756	0.3246728612664008	-0.21489469224734764	0.5140513936878153	0.1968937633942774	0.9366149883986822	-0.022669822216720308	0.869690620841682	-1.0509732961759488	0.4100203884976089	0.7795150453386969	1.3939739710540098	1.8859482725481018	0.281566270536562	1.03807941588548	0.36382299194098705	0.7058478832081143	0.795597246638645	2.1326995330275644	0.6930849931412779	0.7572844770740259	-0.2786509191612311	1.3051939481935753	1.5204274562246474	0.6005006811285603
0.22508083151298758	-0.26339858594362003	-0.01929945371251113	-0.03270016264044156	0.9738098456517363	1.3326606791988072	0.2400094817308506	0.47998889050554877	-0.3093599711127079	0.14711674226960167	0.32136150188781115	1.3074684905079033	0.35526735155261974	-0.05462048759845739	0.4206487189428961	0.6585757677031846	-0.036388295733375944	0.483993832996693	-0.20838081153636265	0.5649509875682964	1.320367050410829	-0.6584182681792418	-0.33573058530813205	-0.07015565360591158	0.04559863810173305	0.3552639191469277	0.3258782262683267	-0.214990205820839	0.5241845389978528	0.15956190428645795	0.8522734809496659	-0.022647307886322722	0.8535907594483932	-1.0095875936432275	0.36904411478409516	0.7680953461803001	1.3533172646993303	1.8109910024440996	0.2643215406070286	0.9501277440206654	0.3382583978482022	0.6739352867203434	0.7511996362468583	2.246088021871451	0.6417781487247106	0.6947451604226973	-0.2780524372145591	1.2375554961925803	1.4914423337737859	0.6088867165525439
0.2487247821857479	-0.2642497598130587	-0.012196053470144833	-0.04001286449027425	0.9577027232376537	1.3958258566248396	0.23700327526339277	0.4308230003095207	-0.30934405677107446	0.10217936382433965	0.303429235901893	1.379611126662908	0.36981917247827195	-0.12144188123724531	0.4033083568926371	0.6460831960667637	-0.05826498524007203	0.45665331121922764	-0.17816714414324983	0.5663191584322504	1.3181566798143713	-0.6276063906198966	-0.3451045465816871	-0.07556866151590168	0.03705849042575863	0.348801236390896	0.32587684348305296	-0.21509008484579203	0.5409074816998932	0.13370767435061273	0.7817601928216076	-0.014898766147859541	0.8257223721210363	-0.9297671122508919	0.33306891341289624	0.74568794463002	1.311137900810059	1.7502007788461866	0.2538205974516628	0.8535284168182671	0.310717952466557	0.6276840226912352	0.7182674254871017	2.3866041329293557	0.57269231352671	0.6255818241779019	-0.25303837721805134	1.1860139933637952	1.4628180432896083	0.6031778620432188
0.24359541694639658	-0.2635763301272608	0.005693991584703573	-0.04475554511363974	0.926503790473683	1.4825559346985817	0.23059806675381056	0.3858657621602953	-0.3092853780199154	0.060616384811220225	0.2847191799981872	1.4422911057550594	0.3878387956766798	-0.15932650773631205	0.38662496216747805	0.6348292091465475	-0.06569863535088832	0.4348511296815739	-0.15375228626688803	0.5571881803030275	1.3250485496088205	-0.554509932645606	-0.36056963383455554	-0.07989987801483628	0.02754200059290418	0.34196915165175135	0.3279138200092051	-0.2152070301853432	0.5614679512849571	0.09465186585386239	0.7263081147757225	0.009099943841649884	0.7855185793297104	-0.8473027554129459	0.3247383518237744	0.7234332125178993	1.2684231874157246	1.7121543232264897	0.23640132776702547	0.7673084975698196	0.2798795929365436	0.5537262976422027	0.6925678287689275	2.4649217222936883	0.5023255793267335	0.5610534869573172	-0.23693372036490135	1.1285690677585627	1.4152549790967135	0.5784438421062458
0.2697064113350339	-0.2604341416986003	0.05159437839671514	-0.043551795383361055	0.8891499848457401	1.5434002270787146	0.2041068109252336	0.3638819400363779	-0.3091984120591973	0.02361342515872949	0.27815055653994736	1.4674394131825794	0.4002306249416588	-0.14627298647992945	0.36787681299200475	0.6196743337854358	-0.07368848587386474	0.4229359356894028	-0.13609725593219998	0.5367266706465023	1.3148489823801122	-0.5267985564386622	-0.36640058853943636	-0.08437493538986965	0.005350232377468044	0.3539925441932833	0.3288318779160286	-0.21532474850831554	0.5875075040929322	0.05549056124870901	0.6235790261591733	0.021617392734209623	0.7389547188929313	-0.7962215125971043	0.30705362567206673	0.6966563119275682	1.2267904977325848	1.6596650906465311	0.2222813471576041	0.7230660506447111	0.24938639925141146	0.47470705828166765	0.6640547419081728	2.5265145786790755	0.4382578771577429	0.5030667644995551	-0.2185296178963873	1.0866129367697668	1.3784056217649483	0.5273675363619582
0.2783610010801224	-0.25550427865414693	0.10107521821492241	-0.06351522259625057	0.8386555576099817	1.5801052536382925	0.17785634868633662	0.3514738565730967	-0.30911558827020247	-0.004286624703631283	0.28218248967309467	1.4903191210124842	0.41618332468508	-0.08906691330284111	0.3338351795546791	0.6071345710549039	-0.08385273238312965	0.3987618401860555	-0.13503948863768017	0.5049810684315633	1.3090137183103434	-0.5538843021890932	-0.38229929458302514	-0.08779016125044554	-0.016282437935349038	0.36599582457470525	0.33224911947824676	-0.21540939608783255	0.6046934015123101	0.02510774884062686	0.5708913229663253	0.035350096659754505	0.6878290126771399	-0.7187505105760621	0.2905280624102302	0.6586081180166827	1.1863623444358358	1.5883924786702703	0.21136022846334682	0.6940963499763911	0.22487952195053312	0.4266440502074181	0.6341050673411719	2.590787494626974	0.39730666377674007	0.4781562105988081	-0.19205307633832563	1.0513951051507469	1.3312562100658911	0.47178612885916904
0.2549624256629818	-0.25849281424590664	0.1597490741937877	-0.08419514528813155	0.7626194579967189	1.5524635783298195	0.16198443674697777	0.35105559219685184	-0.30909671652978665	-0.024989544547844734	0.2996660307064429	1.5032736012322119	0.4289441896178248	-0.07135823891632091	0.3427556338465135	0.5954776447926633	-0.09440837333015614	0.39271291993612795	-0.1330366903364007	0.4818748450747722	1.305085916907847	-0.5667585287120955	-0.4004352787018825	-0.08523073174855643	-0.03751184874224729	0.3834140663990257	0.3356068566677174	-0.21550925165916834	0.6184538111759084	-0.00849553438268027	0.49706528121876026	0.0583531446483694	0.6329649704373753	-0.6123177109618589	0.2903683119802569	0.624431084636801	1.1490261433863078	1.5594048431345129	0.19149625376828072	0.6710750348350658	0.2115594182693168	0.40130897328345894	0.592723551683997	2.6210896124529746	0.38431650570488357	0.4524162535650835	-0.15781211136369847	1.0235658853731144	1.310012270574641	0.42995816741998816
0.2783488345570312	-0.2664584286988076	0.19839295165074083	-0.09442312991497642	0.6704123224401527	1.559308174720735	0.13889449352272912	0.3499120804159254	-0.30909082666685656	-0.03847895017891918	0.3211414491992063	1.5168376058193516	0.4567966710692037	-0.04382702067934717	0.4074208829644538	0.5743084459913173	-0.11072613993912506	0.39214173449391676	-0.13550647785244424	0.458990432693606	1.2984169416273266	-0.569817628766837	-0.4197142624645944	-0.08791985966886473	-0.07280344922062906	0.3874887233671661	0.34207247066888885	-0.21558958943289533	0.6178428240947784	-0.04481305408722289	0.4268878515352462	0.08714586233371677	0.5738413923065859	-0.5465988609689487	0.27721974441225383	0.5853302505099647	1.105448384818716	1.5130698507723266	0.16890186541510346	0.6595684609939078	0.1981518699593649	0.39167495280361325	0.5598111590943724	2.625340204011976	0.3954153347406651	0.4195152275013093	-0.1421145057125091	0.9595810273921745	1.2922371884679391	0.3875397473144143
0.2953562024827959	-0.2739523684232256	0.1939067827666478	-0.10396082472556263	0.5711116981904847	1.5910537969412144	0.10915739291811624	0.34497093275404767	-0.30911664156961544	-0.061751954428412636	0.337961282929827	1.511104736906129	0.48699689917011935	0.011632787985768962	0.4964555975946757	0.5544272010507842	-0.12387775150302054	0.38143947935504563	-0.1454140080826707	0.42858281120549646	1.2776063096057346	-0.610672591508477	-0.44523443354093617	-0.09443434472245957	-0.091188680971068	0.3834646678036978	0.34905573702818227	-0.21566686487346826	0.631121421415078	-0.0705946594063271	0.36814477853034666	0.13868537381462975	0.5272036547777867	-0.4710029250318598	0.26489821328690233	0.5469052579203464	1.07327799763756	1.4520315008090505	0.15648740855558224	0.6479680820012315	0.1914926238439337	0.380562628645048	0.5104344031329747	2.618875081900946	0.42080052530938516	0.39119077335438673	-0.10883410947967968	0.8892039934976441	1.2707663816666463	0.3435772179891753
0.3404797918340604	-0.28278414333584506	0.17039554869183343	-0.10775870178155818	0.4862162703767886	1.6256637492324715	0.09056553666434955	0.3540354593992734	-0.3091470263108606	-0.08078443111961442	0.3525379989314432	1.508933828200277	0.5096318960818353	0.06503278064431875	0.5951124254966007	0.5468258048147567	-0.13158318136068778	0.38984287913129684	-0.14324214100322574	0.41812154410412566	1.2510011346274952	-0.6209168030383011	-0.47845840272837226	-0.1015043654126476	-0.12394219519841136	0.3775236789245523	0.3557783706663634	-0.21571387063784814	0.6262325818847396	-0.10820178385082808	0.3032521750857125	0.21810054340183327	0.4833485061093351	-0.4181396816346469	0.26574674207045323	0.5047941087866162	1.028139798214538	1.4044971983068952	0.13735733995802915	0.6442327310628373	0.175236565047682	0.3737987546132079	0.44480697389795926	2.5941432248051335	0.4321472755695833	0.35823361085905125	-0.0808022168362422	0.8411795939997546	1.2316136739034085	0.30522024009166415
0.27573129401770735	-0.28036840167042376	0.12620883382657366	-0.12361600491449705	0.3635938732295416	1.6658393281578192	0.062103371275828545	0.36262075142788414	-0.30917422924161214	-0.09410850532850043	0.35340806900896843	1.5218348706672453	0.5105180672577203	0.14123665947654318	0.7033475688485553	0.5452467182041206	-0.13697848337012175	0.3757865699422326	-0.15033597029813742	0.40828936638875984	1.2093627248524703	-0.6859702347461658	-0.5011137665132117	-0.11102759785904377	-0.16407407787208744	0.3819014751604526	0.35897162331722365	-0.2157508584276618	0.626405129162281	-0.1499964156355855	0.2568788761664756	0.3142903770387923	0.46810689480723955	-0.38036925120486825	0.28378914357332363	0.4796876691500094	1.0053050827870533	1.3429728125808782	0.10630714857245735	0.6503533984571062	0.1584762280154012	0.38418171333984363	0.3842546590427158	2.516688699078757	0.4532727354494955	0.31706530776551256	-0.06960285423929999	0.7937949904993037	1.1806620300379032	0.2792193981540504
0.16252016081955392	-0.2651044788974021	0.08124075931109616	-0.13659597293633946	0.2555517042832901	1.6823900400878848	0.054144474724267345	0.35941917426048053	-0.3091969054027916	-0.09633601111122796	0.3601348870267584	1.5357362010686788	0.510974506109957	0.22431383542789032	0.8264462627434872	0.5510635650659214	-0.13726132392062357	0.36741554841052537	-0.1683814774903683	0.39565787070403213	1.1630585328003078	-0.7484011086508715	-0.5164473064924906	-0.12827847378531282	-0.20648014805585957	0.38200512254174374	0.35951111030087773	-0.2157593174478884	0.6230333856404894	-0.16994941107440648	0.22197654977848025	0.418580377310828	0.4401342002671118	-0.38398250235985315	0.294468976191465	0.46381628063908414	1.0125642161720483	1.3084480955382	0.07171938233730901	0.6586787784275109	0.13651813655068679	0.4015383215956553	0.34726359202125234	2.44843289588944	0.4726049116968615	0.2788525714317049	-0.06008358575513467	0.7430503735009013	1.1231809500454215	0.25175382725947265
0.06411752653774277	-0.24066231702787358	0.09523910137948718	-0.15102697260979686	0.15285635858157517	1.6771701569265172	0.030457086130147755	0.35497005217473593	-0.30920713540333167	-0.10197366366062532	0.37010874978608194	1.5683941826886727	0.4975200807226611	0.2956305019792752	0.8859317490737342	0.5649987321484728	-0.132282382162906	0.35307945798014556	-0.18888065682796987	0.3772268881364627	1.1073277602632532	-0.785303985975037	-0.52506414012472	-0.1424495717184829	-0.24293568702389406	0.38100297150667434	0.35581938586182166	-0.21573989011070593	0.598845651701865	-0.1832462635115514	0.19693446934785983	0.5365950252936619	0.4220373298729615	-0.44268144526887154	0.30505474492800894	0.46134660468358196	1.0380756791248467	1.3160776194477204	0.0403194085968778	0.6822634974566076	0.1190878454283586	0.41474303430276765	0.30778610253483596	2.37203284867223	0.5003350422538393	0.26331583971618244	-0.06408959187464057	0.7110500571548025	1.0506215950910038	0.2187979694282125
0.009220845234522941	-0.22421324502675904	0.079567341403362	-0.16153256618606643	0.05252216125936354	1.6553217929780761	-0.007487544023183907	0.35607092742393504	-0.30922214907573964	-0.131303606904075	0.3730023919378515	1.599383069499821	0.47632723635471413	0.3683084787324375	0.9504262760704579	0.5736920577005449	-0.1247294333841406	0.33481895826876	-0.21574020217401743	0.3558391950693633	1.039338503865625	-0.8247932991648058	-0.522506276471593	-0.1467180781437665	-0.2656536775233381	0.3945172566241684	0.35203994376983616	-0.2157081966888803	0.574620202511319	-0.1902706741190015	0.17797485699825705	0.6489796125623711	0.4066123620075908	-0.49113057319759507	0.30716797236888504	0.46656107458530266	1.0656719165925528	1.2951022577650089	0.014038355046659812	0.7033135146914888	0.1108117092481696	0.4591683478966864	0.2588045674902478	2.341231770216743	0.536951871123596	0.2665334954860114	-0.07299330332093054	0.6997987443500431	1.0017898274259625	0.18565072904578261
-0.03584099134407744	-0.22118095826015027	0.028364922595024433	-0.18413047900051366	-0.0003507623138296723	1.6447180561736972	-0.018848908460175347	0.35155273415679217	-0.30923393560195467	-0.1710956033858249	0.37205018237748294	1.6427745247404786	0.4478281331959999	0.3869624643081052	1.024037006806903	0.5647700368462428	-0.12652776204629818	0.31690216607637944	-0.23071943921445856	0.35862572549656724	0.9873626466016734	-0.8459450141189798	-0.5194582774213145	-0.13971528742827685	-0.2953540069444627	0.40290355822976276	0.34764614356251994	-0.21566995800483948	0.5604439821952851	-0.20005595596618314	0.17248950747367628	0.7716136333901045	0.3703408304516834	-0.5058849792786794	0.3171989409808331	0.4748253442232343	1.0996872005296172	1.272458385363366	-0.015947309973615688	0.7307243490026823	0.11392270368166146	0.49840413355449165	0.21152208987053003	2.3230592973156172	0.5715585208004426	0.27520429836094873	-0.09117542960380294	0.675496487097842	0.9483583727543442	0.17019006363367134
-0.08766526772786837	-0.2188309642166016	0.014564975433220375	-0.1917123915458388	-0.01624331787981363	1.6337704498449557	-0.0363378013418849	0.3524992651611384	-0.3092441973374842	-0.24385632387144143	0.364985679819115	1.674972440707809	0.426361749232209	0.34250800265621856	1.0982412427186765	0.5520349755877747	-0.12588015199253727	0.3013664201750765	-0.2454599405867015	0.34432531133984284	0.9528275706471323	-0.8503424282052799	-0.514591028298507	-0.13042291098883657	-0.32611976304194834	0.42684721447709995	0.34325441753311425	-0.2156229306509211	0.53257146814392	-0.21228308187284037	0.16520133237127047	0.8944800706294158	0.34303094962978303	-0.5511867779617854	0.3352050567133543	0.4694473847269913	1.1017040268381133	1.2463591222463977	-0.04048646488353128	0.7668902093241259	0.1283980467428767	0.543871314132858	0.16368352367252917	2.2882853862409682	0.5878015866523727	0.252265500672039	-0.13516152857456668	0.6548053241644486	0.9302602509893914	0.1432083861213126
-0.09915189688156814	-0.22028079596657127	0.03361448057620241	-0.20153772655360203	0.03172835105255454	1.6452408877665967	-0.060625028388157955	0.349162103822842	-0.30924207260437847	-0.3386371045313722	0.35169835088460066	1.7117058859405965	0.40134096909993666	0.3090154254341521	1.1195108950562005	0.5324521235653895	-0.13633829985595497	0.27045681959519047	-0.25340018337668874	0.31807450637542856	0.931465417584666	-0.9218004822052416	-0.5015366666371954	-0.13183722782443094	-0.3460598212900266	0.46168174740671236	0.3369599566640509	-0.2156027803252977	0.5127539890217119	-0.21004989161104848	0.17576961822163267	1.0295792092147935	0.321997908780019	-0.6321225169370683	0.33471733874368614	0.44796959920418883	1.1205212530855857	1.2295424026021364	-0.05718861864843964	0.804038841140156	0.14147042190538084	0.5824222464132669	0.1175083184385046	2.252876777136368	0.5903339521377814	0.23325874219512516	-0.17695347832571934	0.6372953946680827	0.8760244720242009	0.11071576105595198
-0.0951887797842396	-0.22673848548890194	0.07168976973203109	-0.21547089639674658	0.09471239494849318	1.717968823682113	-0.07422549264090565	0.3468350019211655	-0.30923498965696267	-0.3917963699178953	0.334713224120604	1.7336921813415547	0.3767353540939009	0.29600071005581335	1.0822550378079092	0.511285102814541	-0.13584317088109593	0.24563515920096438	-0.2574332331549514	0.2955684321776538	0.9212415605691835	-0.9950309893656797	-0.5102996639067465	-0.12353269139377213	-0.35646064048512555	0.4956933979107071	0.3319129465358094	-0.21559415282223476	0.5096339948064968	-0.21105581270548499	0.20129796420350946	1.1513986498221362	0.30401838313819246	-0.6700574015823217	0.35123797086237263	0.4452333318649795	1.138884049964722	1.2358200119110923	-0.07809962515511448	0.8698297024968653	0.14658153317115968	0.5991904700955335	0.0763647791872898	2.2124886163591584	0.5898797629976759	0.2113723067501668	-0.22316237472466832	0.6492933771390536	0.8230287119215077	0.0656038490228356
-0.0773455001543303	-0.22974087964801715	0.1523035146197714	-0.2323099398620348	0.1600858917868758	1.8613792808764085	-0.08296824742014682	0.343048025173146	-0.3092208139393962	-0.4133043495251072	0.31888210638717107	1.7720245843326903	0.34896784796075747	0.2757378327764485	1.032208428964814	0.4817340396822553	-0.1428552463613318	0.21552837304348843	-0.25767339496214725	0.25190599443482264	0.9212522766515839	-1.0338834750492691	-0.5078333961330076	-0.11541058556041854	-0.38558056258516116	0.5455665732421724	0.3285914293993154	-0.21559742171219481	0.5129114501984844	-0.21137931628806078	0.21416093459365823	1.249830617101513	0.2969073811446684	-0.7055105859115918	0.3565159687607577	0.432612820208068	1.1353291233474494	1.257236395824123	-0.09204997367197622	0.9338566113441968	0.1485278923606836	0.629416194364975	0.05938652342447347	2.1792643739398168	0.6190556011443873	0.19440613383882063	-0.2913290795179881	0.669910924753243	0.7848534263012232	0.02685540681611359
-0.0696061601127035	-0.22729145844099938	0.24188528434294604	-0.25546649208619276	0.2542168245729909	1.9947613034133505	-0.09933915827547382	0.33295169446011946	-0.30920436463651135	-0.43589964389085545	0.3076563770652544	1.8134463574052304	0.32580519478723585	0.2629939824268557	0.9791040171024431	0.4312301307647015	-0.142592631280363	0.1629892748968496	-0.27266190190607287	0.1909041302606462	0.9189254579597087	-1.0599633637693036	-0.49783677776446256	-0.1049805585554692	-0.39273399631443967	0.595283116947342	0.3231777135376728	-0.2156095464723941	0.5392131240073149	-0.20251984797738332	0.22861485450690805	1.2915927422211244	0.2887676859020258	-0.7279340224656983	0.3696648154500711	0.4290325986611661	1.1245746724535342	1.291667516609061	-0.08119563670399414	1.0041267849151208	0.14664480092886928	0.6484360947684913	0.058425692837029065	2.1280536691310976	0.664886255039308	0.19786673015569434	-0.35103242049482486	0.680373501995103	0.770321231630062	-0.020469365964903105
-0.05071931996858129	-0.23554834452756382	0.34377688296214604	-0.2731910847716629	0.43456044301004476	2.0680636045017122	-0.11206730277616286	0.32104714843653775	-0.3091952922074926	-0.44507926150299165	0.3049599710790777	1.8609925979229338	0.3278373188261833	0.23994949980930924	0.9198169617193692	0.3697866002153938	-0.14786468433482972	0.1265737123216961	-0.2932456512862321	0.13531706908830787	0.9319440692652174	-0.9949686583715607	-0.47679700938415054	-0.09441379750814177	-0.3923913465290773	0.6163933538058257	0.32076727347266865	-0.21564040799032394	0.5617611873686473	-0.18808311643608183	0.23147929577031	1.2997517397804137	0.2626171435442607	-0.7653390689013075	0.3655455431515042	0.42762906158385067	1.0932018530830938	1.327564422739795	-0.07638274334377218	1.0778077320903519	0.16086342033844372	0.6682072234186223	0.06576837011798771	2.1050172727133143	0.7115099775200149	0.1835037764177455	-0.4009286828391045	0.7036556612526209	0.7674715430454481	-0.06092394011926914
-0.034439591915419045	-0.2457334246570606	0.43029647043147723	-0.3021828682464741	0.5760677358563562	2.11496384712283	-0.14097953267397606	0.312674186335929	-0.3091884026923936	-0.46323667323441253	0.29202148142972495	1.8961195707133907	0.3192256772895688	0.21472102237545626	0.8509649983826962	0.2915597385497298	-0.16311721654647554	0.0941232393860778	-0.306883355025106	0.09184118524058073	0.9472216307407324	-0.8955913505443893	-0.4627195022615881	-0.08023823098475064	-0.38881255004926346	0.6430443117529292	0.3217682538899401	-0.2156927266387738	0.5999818236660033	-0.17662893826730555	0.22092100582319754	1.3110549125239186	0.26044919140048667	-0.7814670827401615	0.35123573789188967	0.42348952879552393	1.0548402518277151	1.3637912032450439	-0.06404776611743666	1.1601946251298487	0.17484668273440504	0.675394222484059	0.06654859744953522	2.06805522447006	0.7520024050417776	0.19349507951745323	-0.4597513285563273	0.7021149977864242	0.7714233353844634	-0.11448386942532776
-0.01471039896669223	-0.26017469642601476	0.447781818629773	-0.3315022613862508	0.7384774919091525	2.212753968427012	-0.17001719309143068	0.30218602589632854	-0.3092160899595323	-0.4520991443207748	0.2804666871425904	1.924459113938513	0.32406684256276	0.1898503351371674	0.842940164852427	0.20503740855619085	-0.2096752835416292	0.06188945162548433	-0.3177438313335287	0.06791054038765057	0.978026081208945	-0.9114283043935154	-0.44555599354304354	-0.06454308780062232	-0.3849052628661271	0.6681468556053767	0.3252652955442462	-0.21573714782882147	0.65483865758598	-0.170855114206459	0.21099343394325043	1.3030985439382072	0.25472022549444917	-0.7762360686891416	0.345356977893133	0.41370286375993504	1.0179482879155617	1.3617503044033838	-0.057545628512568635	1.229001107115214	0.1969796719827829	0.6801686428252451	0.07042207690066696	2.0561430107514855	0.7705342040075378	0.1840332725740033	-0.5114328865475193	0.682971071115585	0.7791957196904211	-0.14176893177732489
-0.02481525871218334	-0.27166280417919214	0.4608996035946529	-0.3738433727565383	0.862042431002324	2.3452927142012134	-0.19553025590696219	0.2885176065551881	-0.30925501519092485	-0.4131933838408456	0.266312330333619	1.9516171818487198	0.326273772970649	0.15939315369568913	0.8213639277631897	0.11336834523722683	-0.24902709474788137	0.03898308892774225	-0.3146379145176057	0.06207461381700578	1.031130699152406	-0.9630857540990521	-0.42397249643189533	-0.06672310856475008	-0.393200184090599	0.6605829425724814	0.32937573628538674	-0.2157810186285269	0.70146225201147	-0.167138364041508	0.19719637763160375	1.2779794034020437	0.264750786373421	-0.7811485431308546	0.3363658292027819	0.41438915668675713	0.9742579000482505	1.3802008680913258	-0.04846836687062938	1.3072778960402058	0.2176331537037289	0.6637203296791637	0.08170781215129808	2.0544902822180475	0.7837515548913345	0.17017873978333906	-0.5598483590380103	0.6608207473908277	0.7696180925291024	-0.15716544053875997
-0.026474915597381483	-0.2725924562149346	0.4980813968487146	-0.4174328145883945	0.9651733017531587	2.454699441399245	-0.22689316710234783	0.2729625206851143	-0.3092919010714453	-0.35607137747475276	0.2464609412454672	1.9799617348631635	0.33585251455765863	0.13405912427355698	0.7826958142242073	0.03770650104070182	-0.26394092935058816	0.02764157101197783	-0.3168157000738907	0.05009903251273441	1.0834323253213303	-1.0012642840312909	-0.40791885693274554	-0.07163379130215963	-0.41304431455785784	0.6545696659723759	0.3310794169545904	-0.21581836238592494	0.7464772909425036	-0.15430104436788156	0.1688980048162393	1.2549168980035006	0.2844939349205996	-0.7962458310544805	0.339062048020602	0.4155393941734438	0.9440394795240158	1.3993841883076943	-0.04466685777629693	1.3747561732761842	0.23755135364884636	0.6576023517077243	0.08800857628573244	2.0421180695312304	0.7587665404485273	0.16139141984942892	-0.6015637554636022	0.6289716053609513	0.7765830581930898	-0.15065734639812942
-0.03554879031051027	-0.26044340760119256	0.492123799074101	-0.44313532859673604	1.0073726659464626	2.5719121004977166	-0.25730057830633374	0.24351346822106262	-0.309345201497481	-0.2732842743903865	0.23432610023998252	2.023615369078297	0.33393126307679	0.12840898843037574	0.7765194275351719	-0.02544534711542279	-0.2873941784062409	0.028846207751292242	-0.32595946156395245	0.06513074024579282	1.1151412131441372	-1.0056617732151745	-0.37520938374868135	-0.0870664248874076	-0.4300188415669696	0.6310090543950279	0.3325911358036151	-0.21587936593937043	0.8064558560734344	-0.1473562068225644	0.16156447720748715	1.2312376957288504	0.29934832767738306	-0.8115886896290798	0.34467145595484333	0.4247174744326091	0.9475511663735716	1.4076574425266422	-0.048172582585024604	1.4290911367335566	0.23379962438648846	0.6588108705754306	0.09807773379793767	2.0310692964989463	0.7467798037382751	0.17761090186515024	-0.6462824707086009	0.5764326149569529	0.7605754782057884	-0.13823379158497912
-0.06474824124988163	-0.25029273217088654	0.43998906796922943	-0.4415006240211599	0.9922616815378085	2.6631977470386223	-0.27205706634175	0.22230818916648593	-0.3094032410152804	-0.18158148818047667	0.2214525109227529	2.047178078185658	0.3372469190654667	0.14311020726849927	0.7596224067002183	-0.07531471732139221	-0.30944186003680596	0.04384314645492796	-0.32295472930990915	0.06673591330086745	1.1349495342585445	-0.9326725620995602	-0.3408309167112549	-0.10536678644519896	-0.4515628583273653	0.5994257404234049	0.34013338195832465	-0.215914736571423	0.8654670249925761	-0.14580703756003127	0.14572900437329633	1.2051308613069853	0.3201535305409053	-0.8098934114909445	0.35173862145275503	0.447911914189364	0.9518360214506316	1.4176411815409569	-0.04348403454053033	1.4712593506380625	0.2253620191755862	0.6713391307992617	0.1402989199853158	2.031935250840801	0.7312093156132036	0.19797590217759625	-0.702199599934364	0.53878100830268	0.7569942856599005	-0.1306524327965954
-0.07987051377434748	-0.2291200641743306	0.3823402523410637	-0.43456522150539134	0.9813260766881134	2.7114978290858907	-0.28122224140391505	0.19604707017968506	-0.30945220508168114	-0.12963316375106326	0.2139473959533305	2.04728411872629	0.33942795223351263	0.15794103773928908	0.7386718527777429	-0.11599053637771335	-0.34248538679855584	0.08046128061133082	-0.2950357766094944	0.05744869640467869	1.1365426585087386	-0.8134338960330938	-0.28629658152961224	-0.12638896703150282	-0.46659617518882507	0.5703848430083507	0.34383797522162174	-0.21593954972426715	0.8894991835170238	-0.1384954022723884	0.11708670025011851	1.1842140694837227	0.33260410151228964	-0.8235078144153933	0.35834700455684115	0.45136347211467587	0.9601627652909153	1.4404495138882916	-0.04487617226350079	1.4766920930645067	0.2260557357637115	0.6985071930534824	0.16487265912742713	2.0421394356035263	0.697790792058004	0.24158555993784195	-0.7394640892529886	0.4725022443929747	0.7527499742523327	-0.11051268148855534
-0.09065935704487862	-0.21023534896048773	0.3233903686660774	-0.39796088741072455	0.996259929315784	2.694343705783375	-0.2870061562408788	0.16765966735564333	-0.30950004935630987	-0.10027715474285419	0.21723196119937277	2.0296922435249085	0.33052820390364246	0.18650294009710677	0.6924535310821349	-0.16443981765935897	-0.3733315664064414	0.14426717764786331	-0.2624400862942503	0.06804499225948149	1.13903664808606	-0.6552940059514918	-0.23176390286919255	-0.14722586720867753	-0.47496764395057456	0.5398843632923735	0.34506611157458783	-0.21593152631649787	0.9078353961200106	-0.13335341905838596	0.09029538555890107	1.1635723440448824	0.3184898011877502	-0.8416130625979694	0.35978364194135964	0.46542767864950924	0.9602533628994646	1.4583934410698811	-0.03746972854570021	1.4838717921463964	0.2302162192134926	0.7181366480885712	0.1580879900271895	2.0029161028147495	0.6194583928823312	0.2711426158235151	-0.7663886622318986	0.3920867100775697	0.7301287402891574	-0.07903786362714296
-0.1033789968580677	-0.20501163594425834	0.2805550393964106	-0.36733144441913873	0.9565321926024939	2.723374913802009	-0.27013261558612045	0.14667481917009687	-0.30953868670601203	-0.07916760896839357	0.21751235091549836	1.9741361848474988	0.3213735296190655	0.2277559168103777	0.6525867873622557	-0.19007038989627228	-0.4236441694769937	0.23968835495306012	-0.2150919150391834	0.09435617749814465	1.1297065123427716	-0.5267696739081342	-0.1590680536533737	-0.17012928888635248	-0.4885119563470274	0.5125730622614867	0.3478104050712475	-0.2159282609715348	0.927700962188419	-0.12930307670264587	0.05717212495526387	1.1776457583112174	0.30726962947777653	-0.8524941690736518	0.3423556794830692	0.4596883187352924	0.9816859773828239	1.4482217319221142	-0.061270831493410574	1.475277112204478	0.23685415837424265	0.7346750912175156	0.16577092447571534	1.964218752452775	0.5419445426086928	0.28925779568151466	-0.8022776580924879	0.33046017142969913	0.6992913924597592	-0.05725504962127627
-0.10404253244513935	-0.2011753105518328	0.24782922449717865	-0.32385485023641564	0.8897398154154074	2.856913411027148	-0.2530819043223686	0.1262041675571817	-0.3095686060007447	-0.09061941653141632	0.21691100877567027	1.8972016852067692	0.29453023123282696	0.2793452271994026	0.5999525317080517	-0.21946245534224568	-0.4800940387962849	0.3543571533225335	-0.1601729423014575	0.12126530051635313	1.1217058852226272	-0.46318920619864185	-0.10373537268468072	-0.1884483973733465	-0.5047442819744672	0.5089321316191068	0.3537096792908684	-0.21592933347278173	0.9380537988408999	-0.14126088353838961	0.020912015201418638	1.2134415858754755	0.2987202999835931	-0.853943477466049	0.3366050361657765	0.4359460894497487	1.0028037651764756	1.4404587251043268	-0.0655680834110524	1.4372031826746425	0.24375406479492828	0.7503715032648826	0.1854343273683722	1.907081099189313	0.4572682455210172	0.32209985915527584	-0.8319892654022312	0.26375417575675664	0.6592700185852609	-0.05176802488717068
-0.11475827433743384	-0.19811804613475772	0.22997296408222012	-0.2789639278822255	0.8425679786487178	3.038231969629199	-0.2253541676343794	0.11170348311672422	-0.3096000576421127	-0.08095944411157059	0.2213277805969537	1.8688254035266247	0.2842603570575016	0.3261257131812363	0.5555227700362875	-0.24387985345209104	-0.526738419562786	0.4620629686922618	-0.09304818068539797	0.1336462084482542	1.1095195563168834	-0.5119699603694559	-0.054891919696576585	-0.21563509759315574	-0.517222592481851	0.49445347521481625	0.3602953056720076	-0.21593530891666787	0.9400347924480823	-0.15282844162860976	0.0021685349747204764	1.2439475246802378	0.2724290118520343	-0.8630325635343523	0.3409375571454725	0.41525494638372873	1.0200015591711329	1.428320807689023	-0.07094685859078967	1.3872859349687023	0.2647247720284266	0.74432608911404	0.18482853839390753	1.852424675333237	0.3729853915483793	0.34395063542201576	-0.8614921771528243	0.22577261472533755	0.6286786714534992	-0.04601676174434778
-0.13527471289794085	-0.18874965460244295	0.21640088353414103	-0.23993599767363127	0.7770429154410399	3.199364356479589	-0.1937960139327625	0.10290031841098693	-0.3095805542242871	-0.06534381681226245	0.21732018508835255	1.8586889298000706	0.2683958697872964	0.36999498219222204	0.5142044413695208	-0.2557560367977395	-0.5447751693688652	0.5646696256520185	-0.028249130893149364	0.13201782552342858	1.08089189938694	-0.4707352291491899	-0.016488008644889817	-0.2371732860021763	-0.5298942629533404	0.48170453865792273	0.37089578218649294	-0.21596780143200642	0.9492872866257505	-0.1784078070996229	-0.032125808169028255	1.2751377033522995	0.23938448684632366	-0.873084557429428	0.33048381278873773	0.39455242461462064	1.0297148582295295	1.4306793892291148	-0.08102358293645354	1.3552980189328259	0.2777782872534538	0.7400280219105925	0.17481139226655862	1.7671040792719765	0.3047676016427677	0.3606610925584811	-0.8924853649189852	0.20289139604562684	0.6019370031636206	-0.046867109216022544
-0.12539733646234716	-0.17712698982901168	0.2352987172086815	-0.15890692985578178	0.7584249043789935	3.3434784812836824	-0.15848344421001098	0.09680542620056823	-0.30955052234590125	-0.04623090861837445	0.22323879115767203	1.89265613636267	0.23925386764947434	0.397625543476988	0.48225080204298926	-0.2695111517058368	-0.5655606315896584	0.636537705579993	0.04353329372864676	0.12065796918140317	1.0357514738834621	-0.3718858573324479	0.017049725150663202	-0.2473642166378059	-0.5442783859032769	0.4940082050770833	0.3821695636143493	-0.21599500762802	0.9915613696233813	-0.2090981550282743	-0.056432178406512976	1.2958029220054677	0.19772125511929087	-0.8864369945503136	0.3182128026205649	0.3609150229232774	1.0313041255967703	1.4239249970753636	-0.08402774616440907	1.3199505128734543	0.28948033278156027	0.7306647098522557	0.15772397820364178	1.6732912738430765	0.23021827853657434	0.3703930038940519	-0.9186757089761578	0.14923634482012588	0.5809346291373035	-0.06846723987759085
-0.11880696605515986	-0.17478021870810384	0.2681912988409865	-0.0781812645135542	0.6985370144485984	3.542205083191253	-0.12830411850358353	0.08879146369710339	-0.30951921275639094	-0.03229168236116579	0.23136857182377918	1.943664976266207	0.20725102979772198	0.41123243655427555	0.483915119266576	-0.2880884704152421	-0.5943607442353283	0.6925196903964711	0.10677393013126797	0.10430064521716564	0.9854994770749892	-0.3127210524219918	0.05038799430248474	-0.2607736961070889	-0.5370931827336716	0.4991061252925634	0.3966630490371733	-0.21601694858763354	1.0401084418968731	-0.23696041887042182	-0.07448697604114599	1.3014080113905295	0.16555430721064363	-0.8987268206316832	0.28589688162842897	0.31735750760120135	1.0135870425822024	1.4083956104911735	-0.0841851818350764	1.279747012646899	0.2924577644118987	0.7231605843518263	0.15328480989968857	1.5821415985064635	0.19130681953677134	0.36468289452944047	-0.9547838351738547	0.12200393495175373	0.5533846139009352	-0.0963199254779437
-0.09668015013995847	-0.1722760078161923	0.30991317263853996	0.034971801120883536	0.675651405735431	3.6613947578112622	-0.09951179028013803	0.09459045837733455	-0.3094799799978384	-0.009429772458735367	0.23148975291266524	1.9585098169897996	0.17343603258794055	0.4295938258094929	0.48239739067063053	-0.3128245899145445	-0.6118813993132282	0.7438035089084832	0.18741182224476102	0.07927208891570593	0.9383279967538872	-0.26700216940674204	0.07470153583152474	-0.2620615765283219	-0.533624119139666	0.5022432024947415	0.4071710350592359	-0.21602739978188143	1.08046470433429	-0.2612951774665871	-0.10528931285896581	1.302559178892596	0.12998190983408486	-0.9042884184625267	0.24246272147998366	0.29124916555750435	0.9876155908623616	1.4052878492292185	-0.09142670206010631	1.2453762090318041	0.31502044817610986	0.710342342045416	0.14636823458831397	1.4792392008968225	0.16341806274774623	0.33573976950658124	-0.972969755921439	0.12718987127781714	0.5207768862081261	-0.13020877324615637
-0.07199969349158429	-0.17216086890484922	0.36659157839752987	0.16544722973440623	0.6910837838910247	3.7781023878262694	-0.0902954527691719	0.09593905187586933	-0.3094547242353705	0.02198021881251703	0.23056847241682413	1.9801045138588176	0.14372412931581874	0.435936258516976	0.4942174395238587	-0.3320015985275754	-0.6324259177276343	0.7826906108171577	0.2595221875290552	0.07216010024341689	0.8937869574593386	-0.2080100814280621	0.08779097676579353	-0.2624947337120286	-0.5313068968695953	0.5089375022695967	0.4123209065694532	-0.21602896262025956	1.1020585718220057	-0.2779044339964507	-0.12231655311509093	1.2875969380175225	0.08628968730789469	-0.9140075393022776	0.19975725403250005	0.25659165607378875	0.9571939434298589	1.3999869109211278	-0.1030378258580718	1.2104791697500903	0.33374673758793355	0.6693800311684873	0.12976395629281612	1.3728320761754562	0.14923941812540778	0.3071145040122345	-0.9937776517848924	0.11463977391281674	0.4958880105939903	-0.15209162813104365
-0.03744574551583052	-0.17053732162453977	0.4128894738448408	0.33035938755037886	0.701654168573743	3.8660973810441233	-0.0897147589752795	0.10148947557613028	-0.3094392617395398	0.05737305893901081	0.22508642248780145	2.0349558621717123	0.11275863777753621	0.44113236558704444	0.502153783577686	-0.35022825110689465	-0.62806423201823	0.8075023086746013	0.3047650210889152	0.05587489609401085	0.8595840800592098	-0.15138027053866535	0.10891327887997984	-0.26337585573010613	-0.5239248824596373	0.49703101706022024	0.41749943741961826	-0.21603602286701298	1.1335904081910653	-0.3042745993650441	-0.13723078242067	1.2607853071658208	0.03998193124997509	-0.8995803314886193	0.15913012386209527	0.2287906719087264	0.9245875552575606	1.376266496472582	-0.11393712421184365	1.1871128234442545	0.3578738753339537	0.6187549357747193	0.10197225308722332	1.265904404807446	0.1470415906703031	0.2523603019261229	-1.021560722404852	0.1295297867810853	0.4512932929322762	-0.1854835337067304
0.009014525540422763	-0.1804083279426893	0.4688835609405305	0.48555445452038076	0.7014231668181304	3.9483824536040393	-0.10134629414997214	0.10903656805718107	-0.30942130124667927	0.10691663038533254	0.20055663211449487	2.0946859103185655	0.08598008249090558	0.42396464514045534	0.5069429413027009	-0.35686186690523125	-0.6326383120196837	0.8240749886127089	0.34120501168608974	0.046226416709823456	0.8250761515134164	-0.20208508487107305	0.1223919048592235	-0.25283845264823107	-0.5305836332601516	0.4776384006526281	0.42044282969270846	-0.2160557261657822	1.1735270884508542	-0.3261227498785355	-0.14174024284399014	1.2244344524130661	0.008076673759350644	-0.8757601906286567	0.12053620635692464	0.2036115654331437	0.8973525757539438	1.3539572991938804	-0.1267499592385502	1.1689561851073056	0.39675460842851223	0.5698789436128303	0.09442664317374616	1.1900263810095244	0.13527141161838208	0.18573346768257434	-1.0445362062349335	0.1475589671896933	0.42886442429450644	-0.22885669176643514
0.05867847727786146	-0.1850884144824796	0.5095221697952337	0.5964813918745518	0.6940064582772545	3.9376915782008437	-0.13048594938471417	0.10852876696430883	-0.30942382946750857	0.1783085258530108	0.176131290713199	2.191512613423993	0.04894265935588295	0.4092642024198927	0.4991505043772289	-0.3708137323749297	-0.6272140765280138	0.8142469460765243	0.35411370882286547	0.030183377841867882	0.7928557493573632	-0.22730645801909805	0.12822510073987659	-0.2298969387227355	-0.539992254781314	0.4624026059925087	0.4189974176278587	-0.21606915303885574	1.212233308616701	-0.34277034980080723	-0.1410384796754066	1.176984032774315	-0.02441336789596105	-0.846365349741639	0.11431431322727603	0.19962231859051074	0.8873847797769869	1.360201117690351	-0.12580287989888433	1.155037327117157	0.4229144756925559	0.5261732188005469	0.06322920100501707	1.1162502131529677	0.10861169212674857	0.1321681461681484	-1.061415882505473	0.1551571197789571	0.4184550362838202	-0.2620648265969645
0.09986471393363748	-0.19598672739238823	0.5386617811112672	0.6701975323338982	0.6724931643415015	3.8926015696970766	-0.15711435358410958	0.10741296892900518	-0.30943018175457115	0.24625601669176406	0.15791001543579525	2.307197833464178	0.012169226209512066	0.39490525142611577	0.5120985705968193	-0.3879854824966608	-0.6153425641629917	0.7841277067480699	0.36009992726529116	0.01043880702450247	0.7471023639405817	-0.2308910158640205	0.12624916324813903	-0.2033449868267272	-0.5422130183049887	0.4348101791877087	0.415707414613813	-0.2160533928965367	1.2710229004308033	-0.34533005018404656	-0.1248158315378978	1.1244355856264125	-0.044377802901967786	-0.8134563860460906	0.11681682185569349	0.2193646787519047	0.8963899761631099	1.3581804638995392	-0.1378009970056837	1.1558210262223871	0.42780552593379645	0.46644481306945124	0.02851722354876124	1.0531541907402104	0.06094177489304553	0.0764865773724133	-1.0685191204460036	0.17839721313978701	0.41534315324495374	-0.2881733212196113
0.1549463468357807	-0.20778608889960215	0.5629493430814222	0.7452499283077866	0.6582559691823386	3.8106978456287566	-0.18093501210534815	0.11491998307023232	-0.3094476035082053	0.3215175611220141	0.13048607587687447	2.3856862027593655	-0.044365468072047595	0.3947973710851539	0.5217850398513892	-0.3998377072868376	-0.6183916406014203	0.7640523649194264	0.35296709306879515	-0.01424277422327933	0.702454163822029	-0.2165801275144013	0.13676223718722008	-0.1746862628585804	-0.5401071203343616	0.4167666454905027	0.411121674889306	-0.2160102200416673	1.3165357806872018	-0.36056738293964957	-0.10472473955783634	1.0724323768277029	-0.06627567123163099	-0.781388450881858	0.1188406374368117	0.24745575643581677	0.9223503090855376	1.3507150983327783	-0.16390711267528718	1.1846360729130387	0.4272417740956532	0.43474417084749006	0.01717065375533835	0.990920100820405	0.03160794877368215	0.026231827784631335	-1.0757390381764225	0.19907391592119392	0.402948431302146	-0.29926589738144466
0.21243367963989596	-0.22921111173893371	0.5955112665360821	0.8018782659099093	0.6184570145364879	3.693896518195666	-0.2067807958782441	0.12152139727757143	-0.3094790377708886	0.376380782787668	0.10609318464164011	2.4385394800979894	-0.09583882198442402	0.4013183108316386	0.5363509439736068	-0.4159305963955088	-0.6194651468997596	0.7483837851943534	0.3395842047153174	-0.04434705213614114	0.6614315715822807	-0.2988674032179059	0.15413990486716828	-0.15242282932081055	-0.5468184367269483	0.3998782955015173	0.40006777862296294	-0.21594641347244536	1.3513903307505548	-0.3567349144341324	-0.0746599910696613	1.0121288196301643	-0.08800458773789839	-0.759351601292719	0.13268738044250838	0.2722788329966382	0.9541473929387401	1.3383119199731488	-0.18991902572407202	1.2117888532155088	0.4138979420211285	0.4057106417571899	0.0299410323812642	0.9271222280692998	-0.014940058621905469	-0.014105088906841071	-1.0763338205200006	0.20667075395118634	0.40641616440677614	-0.3224862553228024
0.24264714382311586	-0.252756737102854	0.6132043543285941	0.8191164597218075	0.5692116402717892	3.567577407033771	-0.22328629698194943	0.12924884228782874	-0.3095188878505462	0.43031680796402216	0.06753173964978247	2.417883283761809	-0.13444580399035694	0.4218442919641405	0.557327419055848	-0.4410348064288769	-0.619516500630996	0.7511442380945743	0.3179546676082181	-0.0734303274940633	0.6125319443727395	-0.3983876217460511	0.16266494773515983	-0.1282852394233586	-0.5513430598870186	0.37562369711030635	0.3862836843485571	-0.21586214867206963	1.359710315324461	-0.3471425855705276	-0.05503004798161613	0.9702727216532416	-0.10928110403538897	-0.7439532515630674	0.14176245160684658	0.2985325866989652	0.989511345821251	1.309651411391944	-0.22388518022447937	1.3055109479581695	0.40079165819165086	0.38720272072216977	0.06123051818604708	0.86997066172229	-0.03327312113284031	-0.05119450162869656	-1.081803541402092	0.2310045606259033	0.4261096290607626	-0.33471951498564195
0.25526556634336184	-0.284607350673753	0.6268734758635908	0.8969846036112896	0.5517559423911456	3.3543352011168848	-0.23774538265368964	0.14248066354408154	-0.3095498453327922	0.46396473132390587	0.032782175102467295	2.381958919504395	-0.17413715198585006	0.4326098186510591	0.5776165364877465	-0.46674487750894633	-0.6361656173150501	0.7533584118945409	0.29442979177330864	-0.0920686893825366	0.5680630600330201	-0.487950576610069	0.1747055184080091	-0.10454162236557578	-0.5538518722359399	0.3589391231818584	0.3689739782918505	-0.2157720700245946	1.3568533849913993	-0.34006873410163474	-0.034457746971668854	0.9470653414330098	-0.12328276981099776	-0.7252879603204325	0.15234421960460837	0.3183165635382409	1.0266101399556489	1.285054410526881	-0.2554908332599522	1.4269768957291304	0.39380981506248725	0.359685714012388	0.07527208763567203	0.8167711526312041	-0.07126737635193212	-0.05329076747393515	-1.072639909123042	0.24960425975834197	0.4340899535790621	-0.35030740629824686
0.21357334546255977	-0.33625476656584474	0.6497298629822429	0.9526479196273169	0.5250519568322386	3.2312598945690008	-0.2539793926984343	0.16182656345003033	-0.3095772915651297	0.48748498797054596	0.0017882102429315372	2.374687210304678	-0.19680346027911405	0.4410803657104657	0.6091044887715881	-0.5006598826178811	-0.6426414705646915	0.7551342340760665	0.27012695711520823	-0.10243204044681327	0.5257888293689044	-0.5886718307875448	0.18591614271541926	-0.09418670673510712	-0.5609120330122813	0.3406774299578607	0.3556094701360723	-0.21570981330365538	1.3646651565456622	-0.3344808143610106	-0.009182324674560404	0.9188015362706654	-0.11518115101123172	-0.7182350217762266	0.17538410208893349	0.3345675479586795	1.0787838613934748	1.2636054255323308	-0.2787023927171752	1.5263246105840664	0.38154650734440365	0.3252761981165908	0.09542320755082986	0.7562401900388984	-0.10372056385908687	-0.029084779833364584	-1.0801292338480004	0.2546718857499703	0.4676481619547732	-0.35164708415643514
0.11049580136274292	-0.3786458116593099	0.672253435456874	0.9839461902306679	0.48868698480638484	3.0800247659906486	-0.2578052711077328	0.18242853558066555	-0.3095918496137601	0.4996882342947764	-0.030249737302865592	2.3706192613758663	-0.22126243216453764	0.4543038567126804	0.6422737411078283	-0.5441646988636296	-0.6496034722066848	0.7598091544613726	0.2564780938386782	-0.11305637274742979	0.48833112054102534	-0.6965487581874591	0.18012377521079131	-0.08382296450542333	-0.5690718234975364	0.3159219165513136	0.3430091738739196	-0.21565542052667222	1.3839536792596698	-0.3396287037535962	0.012830503133177037	0.9116116338024014	-0.10586341355573078	-0.7170396055852161	0.20286675847055405	0.3563509781643813	1.1352327604365382	1.2376672421759314	-0.309561254169859	1.620607872587263	0.3791132173098048	0.314014023862997	0.10595374835262059	0.7134006495141264	-0.1456895356597955	-0.03534289718790957	-1.0743417265462942	0.2540763903999813	0.5331050796603777	-0.3508652429388724
0.0026634982471542834	-0.426660236348385	0.7064176134288618	0.9972558674809588	0.4584330592244659	2.9466642938598655	-0.2694655232698171	0.20099461332132185	-0.3096089426835745	0.5032778624702182	-0.054123932914959906	2.3466273803166557	-0.25200164656969015	0.4634449693446843	0.694274269097412	-0.5810134653909181	-0.6664555625383071	0.7426943464800038	0.24976739678547172	-0.13339113190149904	0.45324380914011647	-0.7951008937695954	0.17389925055181601	-0.06701151520673831	-0.5811496089717203	0.3073608527441497	0.3312915406761802	-0.21560630653475865	1.4170327838388128	-0.337828909410733	0.023981841039406877	0.9177541304652138	-0.07392483810003543	-0.7461113835058809	0.22788291287279616	0.3796782818860526	1.1903495657784464	1.2167697158819792	-0.3291678636910943	1.705194601601601	0.36594417473630075	0.31868656994697553	0.13481637932025664	0.6654926681718573	-0.18786609194263176	-0.038247876702990014	-1.0571822085032578	0.25263957711623297	0.6114682150989699	-0.35361962931451435
-0.022245157388946248	-0.47339867856912	0.7183421536657182	0.9851071710751811	0.4125294494876024	2.762023224812615	-0.2702894037356722	0.22056264955756996	-0.30962869771453105	0.48551143721018886	-0.0682651068439687	2.31277372897867	-0.27555024954575014	0.4859252144954735	0.7486979786085548	-0.6274412980058998	-0.6705916125935774	0.7311710122679542	0.256614290112949	-0.16269075612775294	0.4226572523473789	-0.808363765305567	0.1743170739254633	-0.05800765201072604	-0.5851796376972889	0.29792695946181336	0.3240637666563056	-0.21556965455190125	1.4264898832581558	-0.33599782702001346	0.030891362736480167	0.9102001810632604	-0.0516052151931161	-0.7879171969638061	0.26408020176661956	0.39306805899052505	1.249194874519461	1.1878488892593277	-0.33928117041180145	1.779528907801598	0.3155048066689529	0.33469705151861934	0.16694792243258189	0.6112621204097403	-0.1920904930966807	-0.024168897349535194	-1.0341213492171604	0.23881172813933554	0.673549611282203	-0.36213506544070967
-0.00738461847047478	-0.5540121116955172	0.6864084807485838	0.9872743871593457	0.3953504058834435	2.6489829117413497	-0.26708259095686676	0.24600472076988927	-0.30964672469975046	0.4521956661669539	-0.07607038584946035	2.272464129135435	-0.2787805255718187	0.5034126953771438	0.7996026672232096	-0.6731177758009517	-0.6858182072206617	0.7330472900287057	0.2842072274385124	-0.18483679851827817	0.404532070575329	-0.7813799269756412	0.1715646469825764	-0.06761883782278469	-0.5859556438873308	0.29385248768851735	0.32139443350327573	-0.21552932330638183	1.428772598880711	-0.34749373594832655	0.043212543456539625	0.900062859080777	-0.02923360246799686	-0.8373794566725982	0.2981650075430612	0.391255975114834	1.2897239206075484	1.15651615907183	-0.3388395573454156	1.8609795838628602	0.2719257323326352	0.3661005889487054	0.21339376106866909	0.5802106818600625	-0.17654599839835175	-0.019558094208209358	-0.994527058565477	0.21927211912777517	0.7264460531158166	-0.3580910216463896
-0.002934124771671437	-0.650115313898991	0.6348502449882152	0.958273194529666	0.39145259365138646	2.519361903566233	-0.27693506750261154	0.26765640431165083	-0.3096748600347169	0.44484214156024987	-0.07137018210898305	2.220119345412912	-0.2806551620209695	0.5287630232680544	0.8279872309999121	-0.7136110742255883	-0.718472069770364	0.728261121315992	0.3179717812761894	-0.20878658622567176	0.3895152671048907	-0.841559300236154	0.17157653495841188	-0.08054085115204511	-0.5966391137576488	0.30585807683233385	0.31875155169435326	-0.21550806375521286	1.4131075689950716	-0.36801582242714426	0.045058134710280084	0.8715308397215225	-0.007824641871580173	-0.8946018678314387	0.3077745960167745	0.374812998127708	1.313740523019287	1.1266373537162726	-0.3400621089133853	1.9305161989876773	0.23035306715855836	0.4157228459021144	0.24441229674264292	0.543525889825536	-0.13931495123726184	-0.016561017626447593	-0.9714064364601682	0.1560076396276168	0.7582562640815287	-0.354995191401047
0.010047248647512146	-0.7214875803643195	0.6350975197993236	0.961262350836637	0.38209200077177785	2.3773231765726632	-0.29399927905124057	0.28491396689359605	-0.30970165947774486	0.40779524247573623	-0.06431987649826708	2.147199356948235	-0.2701180930735617	0.5440183900446437	0.8645190834409503	-0.7627635028094872	-0.7271826580603818	0.7445573408583784	0.35987459730367044	-0.22364427762375688	0.3808923928000292	-0.872050436017328	0.15212609150487935	-0.09357100808859783	-0.6192770080998791	0.30134268700015004	0.3160524217489731	-0.2154874252215349	1.4024511245646216	-0.3876748986258852	0.029129047899364862	0.8303939277682121	0.026708579811998034	-0.9472373639800432	0.29885136684528213	0.34684163472575086	1.3237247912887073	1.0932661237734749	-0.3308692377481723	1.9494961171927467	0.1892071549639543	0.4557993356709981	0.23645640998516101	0.5170384956837111	-0.10590761599381364	-0.01595830215033127	-0.922226379330245	0.08936079912189179	0.7836158932319386	-0.37616688612420124
0.01273717488724383	-0.7881839500892907	0.6796271128183587	1.0166706087702795	0.3867686450099125	2.2695196121980206	-0.3111565649966483	0.30199117694633476	-0.30973861865097907	0.36629780024258346	-0.06255742685404928	2.0704376950390873	-0.25618837240626835	0.56121017013562	0.8751065364556572	-0.8155189351279167	-0.7491250645419123	0.7587315400660385	0.40480082800606326	-0.22895533808432975	0.37528145205517566	-0.8137908123171288	0.14609520443262755	-0.10621784756793007	-0.6339095344453507	0.2952796547184956	0.31495480248345764	-0.21548167215509198	1.3884842238967525	-0.4081046937150237	0.015360784474657257	0.7993482323642667	0.06314370128333895	-0.993156044290117	0.2869835939301694	0.3044670422172303	1.3160878246953314	1.0642569258971188	-0.3191523274082815	1.9671039022842816	0.16659069650459535	0.505891496295235	0.20991466546551707	0.5075366262856137	-0.05533075260202639	-0.016961836309314006	-0.8622852202775949	0.018786055512927825	0.7720110552901798	-0.40474269329573537
0.02775823011876665	-0.8770519326833378	0.7091060081775413	1.0745003632543664	0.3915767685081586	2.1212181497798266	-0.3350269831253499	0.31372688230427637	-0.309772312142676	0.31823923265141335	-0.050758749287608394	2.023127749584367	-0.23610568606018806	0.5696364784940567	0.8615774787240736	-0.8574684055134512	-0.7704929570806665	0.7816852248134987	0.4418034304377909	-0.23451063002395434	0.3715465401358869	-0.7492476686876235	0.1327493924784968	-0.11879195643827042	-0.6461810338606911	0.29178620090393276	0.3133998381401461	-0.21549725180003537	1.3767142366533176	-0.4195012131494417	-0.0025164589761760116	0.7616725561002053	0.11320887037860874	-1.037428985161149	0.31083134652716676	0.273894400167113	1.2990451791053141	1.0452695555973615	-0.3124153547053533	1.9069361165622332	0.1468965478420358	0.5524697219524461	0.1839034642195845	0.49615177750440065	-0.05460363748707971	-0.03985867794064795	-0.8009818483934007	-0.028071409719652118	0.7629301741916777	-0.42570343225225926
0.04312996748644594	-0.9176585583128771	0.7412323254242601	1.0799281236660883	0.41430715865036083	2.0014653536771427	-0.3508033368135609	0.32128079663040354	-0.3098256911505905	0.28482515643822853	-0.04470628628328506	1.9804969473556444	-0.2161893894801003	0.590776368617212	0.8285324691880904	-0.8989353288112802	-0.7801356155926247	0.8128629836751206	0.4791668460359114	-0.23372548358868786	0.3478704276804257	-0.6704950409751963	0.11280702068719499	-0.1333054581960671	-0.661640450597285	0.28805537051088315	0.31658129251020295	-0.21552869770338715	1.3744579217071071	-0.43898449568412523	-0.014727147871152767	0.7240120525370641	0.15912214690234705	-1.0787886728290024	0.3753838436269417	0.25903408916012405	1.324232343800238	1.0344964803747674	-0.3095124072322108	1.8313594770203394	0.11622273529817369	0.600455834037705	0.1649267858078398	0.49284204722306535	-0.033915022361080176	-0.09382230930254282	-0.7370754737168966	-0.07896851559354848	0.7517915514085427	-0.46333728857858913
0.11062032930497016	-0.9034693190944347	0.7551422523712373	1.0564130126559927	0.45232931718387065	1.870447316998418	-0.360178178891716	0.31677624705341334	-0.30987151118624684	0.25484133486738514	-0.04134414485900191	1.9407743278278768	-0.20366338823407118	0.599715690683388	0.7770476828945376	-0.9173588771555672	-0.7890704853783869	0.847938585052994	0.5095229276693245	-0.2332338458588395	0.32773419444456586	-0.6354545086186884	0.09121936278450442	-0.13991090981162166	-0.6689801647496493	0.28172288590367894	0.31918982771716464	-0.21553441399486997	1.364919734496133	-0.44973405071305556	-0.015367676370706813	0.681139579375281	0.19223588534701103	-1.1100751549697763	0.4542131910636192	0.2404918039637272	1.3315347169529497	0.9930474800494604	-0.30293208160518864	1.8041555558591509	0.07862981534845512	0.6340346020040207	0.13873010594566387	0.506707622680552	-0.03456654753980869	-0.15631581243791792	-0.6720838821328117	-0.12136699577720397	0.7142117215649695	-0.5080740473153785
0.20723836980059693	-0.9133391248739006	0.7668834929661383	0.9844920767362595	0.4914443970670577	1.7599893047695025	-0.4087233383563196	0.31424790072198405	-0.30991730628726866	0.23619984464757487	-0.03395260547079502	1.9084603517412717	-0.20247130591253812	0.6146194762049002	0.7169409825630059	-0.927375295783144	-0.7935352735789658	0.9038574738031814	0.5257801991724649	-0.22186587471562524	0.30987620032703267	-0.6064377036119024	0.0902521492751353	-0.1416039226087151	-0.6725128557185711	0.2758856814500097	0.3224168470922902	-0.2155498974091866	1.3432428934541896	-0.4579106585484786	-0.026588540469618782	0.6322548990018124	0.2315947897148954	-1.1341367481623954	0.5245532499260062	0.21290182633921048	1.33316856246167	0.96105904865127	-0.30356984804814874	1.8141047774644299	0.04608406022189483	0.6722231737668382	0.10689186496425129	0.5061213125202106	-0.04595297000163122	-0.19147772559765464	-0.6164760017810621	-0.13537493937429673	0.6572508531106553	-0.5556663207076893
0.27973050172555014	-0.9085587570961413	0.7470540658171891	0.8818475285146455	0.5266717082727795	1.6114076870712428	-0.493122564300179	0.31567494543889707	-0.309960646460175	0.22062070941892992	-0.03554012843858725	1.876832716791671	-0.20053226626505208	0.6240167076319934	0.6453610406192508	-0.9323677505316679	-0.7978545174046469	0.9690440123955236	0.5305114152970026	-0.1836241049375769	0.28574215395032737	-0.6017281088719244	0.08497544708297773	-0.14877358011129968	-0.6771094247142561	0.26012397047054986	0.32432377489374564	-0.21556415054455752	1.3185912619169298	-0.4592318232610312	-0.031140581097993354	0.5663320586022224	0.2499041020058653	-1.137927723858351	0.6083360702175353	0.18424107596738132	1.3270027774889377	0.9411918907001284	-0.3123883281081906	1.8383935440254355	0.009520539021432553	0.6938474752616604	0.07210991307852173	0.4988276895352316	-0.05704804582187106	-0.2400442213400499	-0.5566021944770467	-0.16074461875495494	0.6022170416936347	-0.5981510722656571
0.2787786502131252	-0.8717109004485988	0.6934349670235413	0.7922778174796633	0.5825412633160153	1.517382328025609	-0.5828005996792094	0.32305106542772133	-0.3099908921719424	0.2071871589980543	-0.03471924064399905	1.8470269752252115	-0.20632415158443757	0.6107319033424695	0.5654666632223253	-0.920902492713201	-0.8139792413876112	1.0102191769186368	0.5309050296603403	-0.12461969330722629	0.2686707202809842	-0.6436994572670264	0.06696069108491495	-0.14722856991051475	-0.6842110892998267	0.2541639373882309	0.32201987620378464	-0.21557856209414195	1.304184978564174	-0.4658667935478542	-0.057782142711324605	0.5227166125373197	0.27612724563189117	-1.138581899617375	0.65018947334487	0.14861799120004565	1.3087628021404822	0.9447425630436272	-0.33061313585721175	1.8538526591314912	-0.01681547085035767	0.7089395820166348	0.035591111241431016	0.5089738088544242	-0.07476099552823436	-0.28043483504210426	-0.5076185008959603	-0.13985890104937973	0.5445946015518401	-0.6396941346798012
0.24738493105037418	-0.7495245853130267	0.6760826009184289	0.7339947128064599	0.6367563710028474	1.4184800183687891	-0.6699012854398454	0.33760930918601073	-0.3100098160484123	0.18998673320137263	-0.04611888257465184	1.8077335276492927	-0.24241656825180638	0.5843850405033935	0.47913311220632415	-0.9139761469280099	-0.8192074778584721	1.0616333386202232	0.5289048697162063	-0.07200097641337358	0.24517220903117248	-0.7708569381971804	0.055285110502942436	-0.13232995268454634	-0.6891887145909068	0.23855170951406984	0.3185943602329123	-0.2156164576707928	1.2950673164121258	-0.4641471535313058	-0.08958332797068203	0.4747448863037042	0.31336539471467234	-1.1343311158041924	0.6697488619534733	0.12056320556179001	1.2769331855096644	0.9331700376730169	-0.364911112658194	1.8737347674240312	-0.04802329587344813	0.689254725963212	-0.008637399934997778	0.50764207413653	-0.09754910861780441	-0.3018962856703479	-0.4833842033977319	-0.11799383668653758	0.4887719375832368	-0.6902158659860399
0.22655154945135844	-0.5809423650093691	0.7620077224901243	0.7293212400164244	0.6785704279199911	1.3141104643668648	-0.7367580712229194	0.3682385408482743	-0.3100270149015251	0.16924136339740808	-0.06742140252636848	1.7818153825960823	-0.29122355853570026	0.5592178763568498	0.41645127872701904	-0.8917237310126092	-0.8193234582853259	1.1413601996469915	0.5326962602413257	-0.01921784826320599	0.23096268376823162	-0.7992458523101971	0.022086573788400305	-0.12844226924279203	-0.6901506472269834	0.21919853960835098	0.3113266482519137	-0.21566476173025792	1.2673004050661407	-0.45817942775683845	-0.10601932616817908	0.433369714001752	0.3381137550381539	-1.1189972156333545	0.6795692800569592	0.0976355370749661	1.2465222450672628	0.9356775489995044	-0.3952558562640017	1.9040146793012744	-0.07435160659354682	0.668507025082894	-0.06347427669090555	0.5271649079432804	-0.12530801090712748	-0.30785567212674303	-0.44939149127687567	-0.06623700904908107	0.4460912806955446	-0.7450110826678306
0.16404935986051442	-0.4544398313001545	0.791448520276665	0.6838431397414764	0.7350864226587752	1.2600133230628416	-0.7818974950069758	0.39314680268336766	-0.31003638427937413	0.16806840398323358	-0.07988936476782878	1.778875471229427	-0.3407248376340158	0.5354950669910974	0.35299002278854774	-0.8643198626623724	-0.8269177270663016	1.17719544445455	0.5280884051400803	0.028272102756023043	0.22096386448315766	-0.8481372177114181	0.007244435957796523	-0.11117427866856652	-0.68459143764112	0.21008076466579131	0.30262102024042814	-0.21571934713736582	1.2478072771104585	-0.4620996003418366	-0.12617415179308247	0.39055820573114974	0.3667623861783272	-1.1216059367741575	0.6902427859253987	0.08021418589939493	1.2074242293869395	0.9478308347952232	-0.4373770759110956	1.9487736112034775	-0.10026308882206733	0.6511871036585255	-0.07858789376492706	0.5362180898231746	-0.1503959478061364	-0.3117997993638356	-0.44818390288233845	-0.01075472043619662	0.41414790960377434	-0.790567741652245
0.12383951224272516	-0.400668670533899	0.7747653775702211	0.5959149763037928	0.7667930114548434	1.1808137064803774	-0.8197834121243043	0.41931113674314757	-0.310044641421401	0.16573067725238044	-0.08951540230968007	1.7861438405695964	-0.4244349947743532	0.5120206152448253	0.3041849481149268	-0.8223878892825006	-0.8111413077903045	1.1848798811596457	0.5221528146320694	0.05828279124379897	0.20700509554838634	-0.9291461523133681	-0.021931969784931272	-0.09324071845158985	-0.6849524942331339	0.2075306933889845	0.2936210953773113	-0.21576513385923252	1.2353225858431087	-0.4801661302714456	-0.14591609975797182	0.3234739195482245	0.4031273201020336	-1.115855745438538	0.7543808623116108	0.0797319109333228	1.1944739189558153	0.9647948038842069	-0.47432465454779466	1.9863728228850595	-0.15129843773463922	0.6272742427852901	-0.10205568399503562	0.5546862943014242	-0.16696972964093326	-0.31845297301290915	-0.4623002602264938	0.06357834812998289	0.4206965822632915	-0.8373814360295697
0.09185893726028349	-0.3383886555890204	0.7988487940567867	0.5116423861749209	0.8045476462160428	1.0959322784654	-0.8335914143750112	0.449797962389442	-0.3100387538252559	0.16359924243119486	-0.10163807450289172	1.7936977679010737	-0.4968915872696954	0.4944733733109675	0.2709441891310565	-0.7794379677018137	-0.7955953561595221	1.164495700690737	0.5175150106118745	0.08047561873217388	0.19711915233126343	-1.0570504787092003	-0.036156614969063985	-0.07694373196542066	-0.678692410086302	0.2052944594687865	0.2842771536107768	-0.21580886566491708	1.2201403111820661	-0.5055425209626435	-0.1530481376802206	0.26095426702081503	0.43317060764039567	-1.098952723532107	0.8151393378717593	0.064920528979214	1.1846442843318958	1.008899688479244	-0.503953231610091	2.0378856151217377	-0.19017088337023408	0.6020508948259209	-0.14553643253642348	0.5579685000543317	-0.16952013909489155	-0.3077844727664515	-0.4849446770104687	0.08641224267591971	0.4165511868595114	-0.8600765793560695
0.06737559873392385	-0.2813784011676018	0.8668924964391375	0.4283908059916922	0.8091357245636855	0.9973091871144654	-0.7966144146646499	0.4749859198726664	-0.3100279042368258	0.15454920890671986	-0.11265591994847657	1.783258201920587	-0.5760452869173679	0.4902691444836993	0.249589622649472	-0.7444842866114968	-0.7879376457690345	1.128637209964019	0.5290310830174939	0.09575418275556913	0.20778093991417595	-1.1082660241957085	-0.05240348279675282	-0.05795005596348037	-0.6758057272354445	0.20255224236767527	0.2751641592879456	-0.21583748658624105	1.1864304190145343	-0.5152373574350129	-0.16443390099323205	0.1881115003409456	0.4765268057737101	-1.0827418338442385	0.8291822845505648	0.049428907269714786	1.13379606767824	1.0557234517588658	-0.5274809945978574	2.066832346382259	-0.2209016849837596	0.5743579513256545	-0.18460729887115976	0.5476519548878888	-0.18639246363307996	-0.2847042779078489	-0.5264741446651812	0.06860916646200947	0.4258445465480055	-0.843343654939023
0.0358223856550199	-0.2505957030137362	0.8923646772718122	0.35024427553668036	0.8025964574739707	0.8794565746504913	-0.7482831637480822	0.5014452987319994	-0.31004214417996623	0.13403843098559026	-0.1271897408868301	1.7665263405526772	-0.6341557796860626	0.4896878324306028	0.2265171089585783	-0.7274198417776055	-0.7938207608217699	1.0899460379454051	0.5443948784386379	0.10747294598572192	0.22302635314248964	-1.0395757667249614	-0.0606194382930218	-0.03956422137126007	-0.6742297329101558	0.20411081933807998	0.26784527310032435	-0.21585880241050331	1.1580166910980936	-0.530908303916583	-0.18385101138737517	0.12097592064007132	0.5301884444631546	-1.0842994922195683	0.8230765989264706	0.035920890950322804	1.0858458420280477	1.1096515033897307	-0.5430114879538159	2.0494708415931537	-0.23419418938034084	0.5609818213500504	-0.2261242160674231	0.532437803220228	-0.1950762955772996	-0.2665594481769703	-0.5552010883822066	0.032899163851740534	0.43706877963681723	-0.8116045986688931
0.02823722306567421	-0.2118510645387801	0.8920649284455557	0.29373102511807264	0.7972085469606494	0.7658194090260417	-0.7175102042742195	0.526107121413709	-0.31005538447093783	0.10945618060903725	-0.15165458022462902	1.7428876496406112	-0.6741523671175453	0.480508690038116	0.1939905226179119	-0.7198181551348449	-0.8084782217969965	1.0253937808615647	0.5537325235254235	0.10778144303660613	0.24456853638928297	-0.9203819339157109	-0.07395316738646734	-0.02886942765961171	-0.6555677972989548	0.19301220219096343	0.2588411873917128	-0.215865257344791	1.1523377170399978	-0.5505929443812885	-0.19680537010391536	0.04649969034566236	0.5747840019336609	-1.0838315323794876	0.8013633986384621	0.04185254923780734	1.0332227358614532	1.1507927681487025	-0.5426240046443536	1.9851125211333425	-0.2474278630497111	0.5397994010314002	-0.277030217598654	0.522516153342915	-0.18705788033982193	-0.25094288988061964	-0.5709822671186738	-0.0044724416777029985	0.4238755095174468	-0.8339822209445886
0.025771303986385476	-0.1878949999765522	0.8777215517570133	0.25057177606773123	0.787213384040919	0.6728256585534947	-0.649941327975921	0.5517508634210984	-0.3100555877259895	0.07361798827322527	-0.1729340808397958	1.7368049304397917	-0.693534662612066	0.4968653676335892	0.15656394324840434	-0.7258965858613868	-0.8223040683491554	0.9644089421573481	0.571732536883631	0.10770519851832683	0.27207029026168983	-0.856396464939612	-0.0841970946293602	-0.022362049368669975	-0.6551014325342699	0.1930822428811439	0.2502817019412712	-0.2158448032574777	1.1710906831767185	-0.5763675097225951	-0.21843476716740384	-0.014662152281988267	0.6237407215539813	-1.0841007090612254	0.745119040382542	0.05974655146647615	1.0013004625855282	1.1824976265579064	-0.5352877764853571	1.9149326871982524	-0.2569285139227381	0.5220486337517009	-0.3163949629630909	0.52930013266226	-0.18947225293836759	-0.23748432667989947	-0.6087865190425552	-0.016408639862913396	0.41658109889402495	-0.8296859001509995
0.011912714028361289	-0.19880354566584543	0.926492195315409	0.19464173772774693	0.7687652003565166	0.6015715830244135	-0.5524508856890578	0.5580444418693663	-0.3100761028855038	0.02751360830287669	-0.19440001779966304	1.7342741518677003	-0.7034220558392009	0.5416139778410483	0.12453254044257527	-0.7398705222427926	-0.8268629365853594	0.9154804333830583	0.5845314213175915	0.10497174119842442	0.2871521046320239	-0.7501936128660828	-0.0793384204399423	-0.02089372113691204	-0.6404103229868587	0.18745091830144528	0.24311053290566692	-0.21581655313842707	1.190161400310879	-0.6005565781262439	-0.2189526213347895	-0.07297407223488012	0.6667561540574759	-1.0882541816828395	0.706600764752484	0.0943244612961496	0.9751384470322509	1.2013271673930326	-0.5394627349649029	1.8717192898470085	-0.27041822914836117	0.4905131798425949	-0.35248563802896865	0.5183163376263095	-0.21442994737608134	-0.22039310865249825	-0.6539861826897774	-0.0691119501758491	0.4242406426284043	-0.8387450367066542
-0.016860601883750388	-0.2572821072412721	1.0169437398102152	0.13814637247955033	0.7352571630868368	0.4920945827628202	-0.3907767222768126	0.5532921740430405	-0.31009945228181746	-0.00753218478424861	-0.2038227347697849	1.7358488956443299	-0.6838437425177296	0.6034356221526693	0.09932376565373735	-0.7576748508306603	-0.8395921044555303	0.8547936405709254	0.5920379039314587	0.10845389468962745	0.3015097975942877	-0.6707823042507431	-0.09592039276679702	-0.010438038718785	-0.6429509932703694	0.18212927654067784	0.23673724212450603	-0.21574841385278382	1.1902792604731338	-0.6359025849034352	-0.21292530643088262	-0.13913825450972492	0.6960430332742046	-1.097085639343448	0.708510549974269	0.13038112582876826	0.9554365557276624	1.2148044888358576	-0.5324881885197773	1.80750044445643	-0.27564606398740343	0.48425487864373906	-0.370274821188252	0.5363756960270478	-0.22995379250574138	-0.2160395355120026	-0.6875482230658416	-0.13615184390375248	0.4209018407070218	-0.814241545751772
-0.05434688640385003	-0.3268571108959513	0.970670284315165	0.09915592336720894	0.7062650731818219	0.4091011577222018	-0.20879824593738086	0.5319146434002855	-0.31011742108622276	-0.05558851816701066	-0.21443951644420292	1.7294756086628809	-0.6333906589263014	0.6448973744898161	0.05507098293485717	-0.7881873054525113	-0.833622746736614	0.7748517547919291	0.5898687465161092	0.11239005400090019	0.3109520950000338	-0.6200623577553053	-0.0695091107149182	-0.0018048855830466366	-0.6461137782210024	0.1705941440334429	0.2382273716808697	-0.21564204315755328	1.1949587803553072	-0.6637264585847922	-0.22069799975380092	-0.19495529298938818	0.7358274421067462	-1.1072404782611174	0.7291146152152697	0.165303436828264	0.937118748797317	1.217499658757998	-0.5297473240670125	1.744034261826847	-0.28483150152927267	0.4775313630536274	-0.3878005539009714	0.5390840090781011	-0.2636943116683843	-0.22558272887741912	-0.7231327131333074	-0.20702236334880367	0.4105801259009441	-0.7142909210025081
-0.048908757301177185	-0.3680138330191313	0.9335431215426272	0.0752310086698673	0.6738627399676634	0.31337519053837365	-0.0248150268057332	0.5131929423188245	-0.31013135879136805	-0.11080697896952889	-0.2203880375103604	1.7154164698978296	-0.5814038113051587	0.6853556068207495	-0.005662294396532141	-0.8142309086654205	-0.8130278305604298	0.713646079855695	0.5951825404211666	0.12890069386532477	0.3043809932721036	-0.5405085965342497	-0.048398306806867956	0.006617765242906759	-0.6750522870824034	0.164190010627492	0.2357423816472203	-0.21553143849660666	1.2031825910368137	-0.677535197649005	-0.20863146076438083	-0.2422369334608721	0.763984484559692	-1.1041553059022604	0.7657498454450771	0.19493892768681703	0.9359111238560887	1.2297219734802747	-0.5257966940001766	1.6729602796100802	-0.29930130256546084	0.4720794657298777	-0.42227715665168414	0.5470643627632097	-0.2841530282632036	-0.2331593126142839	-0.7520066923579158	-0.28674118125031417	0.3932579635692492	-0.5681844793955657
-0.06215462479798086	-0.3503265141394164	0.8934846021430534	0.07356768782163335	0.6685935260086094	0.21289033149014314	0.13373905243043238	0.49454500243725175	-0.310137194251459	-0.18101250977258498	-0.22454926427390917	1.6709545896722098	-0.4959526312874865	0.7173921874986116	-0.06819575158200501	-0.8530624271622017	-0.7874171717526667	0.6798772312191591	0.5964945882989584	0.16173212185925012	0.2921315109207467	-0.48332929662802365	-0.022225174041398357	0.006601348621178091	-0.6899874638064751	0.13975114336602834	0.2369567494064888	-0.2154146227254631	1.2171485488233844	-0.6842436544270456	-0.2127474496367306	-0.2487525806779256	0.7839930216897099	-1.1055868673146942	0.7577027966749503	0.2208114505836853	0.9066242114706633	1.2304453789686147	-0.5254077560013487	1.6157477318639668	-0.29981287410642565	0.4643527835669228	-0.45705951576008763	0.5537038068876151	-0.322014325289848	-0.2270495546955686	-0.7864537916280128	-0.3852936898345901	0.35420316098932225	-0.46297518409256916
-0.06996543038280692	-0.31975211347582655	0.8208073723409199	0.07173795712696555	0.6689286155118105	0.19667505631681237	0.2366040439477875	0.48017862307173526	-0.31016330459185815	-0.25726157431914953	-0.22189494209684346	1.6301248067044576	-0.4101938406178018	0.7172152326947316	-0.12107759900362754	-0.880255605427654	-0.7668567889855955	0.6584337010056844	0.5974943117362761	0.2119175521596421	0.2843987858606123	-0.4185289437757985	-0.016265400450824807	0.01134966102022333	-0.712475625856135	0.12747458329893746	0.23664024591548077	-0.21530174245960354	1.2321469616313094	-0.6835381867838366	-0.23030002146443004	-0.26168843392882574	0.7889406317473571	-1.1085257332310798	0.740459891645441	0.24776582721925355	0.8753553734463987	1.1954039139329007	-0.5207320781296109	1.5490297696698094	-0.32389911170774577	0.47909829440897667	-0.4685748680401221	0.5404907764145855	-0.3454609718966037	-0.20687453172914813	-0.8071506993986451	-0.4616577524752355	0.32485223498535004	-0.3350489974458945
-0.07221572595621976	-0.3134234214321944	0.6977996549684563	0.07320220825236272	0.6843016453902704	0.21864335296039913	0.27840087641552663	0.4814585717541891	-0.3101921267626685	-0.32111152693771994	-0.21240073335461723	1.5927743224202762	-0.31952978900631374	0.7136117188595817	-0.1785287212088028	-0.8877099106534219	-0.7278267681598446	0.6570231718395264	0.590732273679156	0.25389392843223046	0.272613952842137	-0.4169600801635829	-0.009407500030122747	0.013699938497231553	-0.7094570865537821	0.12024940398291002	0.23198757269282813	-0.2152138546176987	1.2589917350678108	-0.7015303910638231	-0.23723360556532244	-0.26983137779165756	0.7777046760285748	-1.1169850137951405	0.7194822504426297	0.27394583863281535	0.8489014894610343	1.1527938833680842	-0.514973039493421	1.4749172413952143	-0.3482731935627821	0.4927933968862961	-0.469111044560823	0.5232981264523711	-0.37095793294882784	-0.1843884449588159	-0.8144692732115717	-0.49615178775936775	0.2949257601793602	-0.28144013510118454
-0.08834311687151805	-0.3228400762310554	0.6267354620155303	0.07853198903487582	0.7031378755020852	0.3185060611525631	0.31421962430109407	0.49445972937379706	-0.31020752276614033	-0.36979939656379635	-0.2023262750805029	1.568460979879622	-0.24305928619302192	0.7183537971565376	-0.21538503506346168	-0.8966950949721493	-0.6626946728212685	0.6437920927806334	0.5756622628915176	0.2977885610195063	0.25418872076287563	-0.48678295938529625	-0.014712947737620158	0.01649481504581793	-0.7003943006114411	0.1180639671566031	0.23133994520987092	-0.21513109174514375	1.274628478514509	-0.7209077612514999	-0.23739545329567596	-0.2643980825363683	0.7507117796540257	-1.1161160910871843	0.7039639708616435	0.3051946750669787	0.8076651643152963	1.1244773051581674	-0.5237631913921309	1.4138752862527573	-0.3876481729754514	0.5080951815672461	-0.47759145674583436	0.5015844155924506	-0.3920141103971334	-0.16449787335310528	-0.8137303012089442	-0.517522577836126	0.2692055362956432	-0.28960542815080786
-0.10755436355150758	-0.3059575211347515	0.5798359124493304	0.08658575903261259	0.7135101282442189	0.3884549316477572	0.40175256591283565	0.5045628819318999	-0.3102186398351961	-0.4173925040699765	-0.18078955619591391	1.5517742066156033	-0.194388094560556	0.7176599480571139	-0.22540937322808308	-0.9056093474463441	-0.5916902388129428	0.6194594269001608	0.5617659644989038	0.33322630162845057	0.22927954442587417	-0.6023228441826775	-0.030672165527060136	0.026169464248368746	-0.7146324080278424	0.13134986999189052	0.23047908911528428	-0.2150581722083124	1.2832680998484511	-0.715511157601067	-0.23785141876520624	-0.2539490839104681	0.7209941375098471	-1.1260241705609637	0.7096763559513273	0.3183314421976427	0.7808549640535813	1.112634943898383	-0.5388131778818208	1.3590859607680463	-0.4288157843295847	0.5157409221399014	-0.448461687704087	0.46251265623419363	-0.4096853855194559	-0.1438336076514899	-0.8185710895650511	-0.5535204689268532	0.26736543044833205	-0.2471445994117362
-0.12369923745376883	-0.27996698665551056	0.5990040232429895	0.07133281913634852	0.725251043562097	0.44692399447950243	0.4899541190355293	0.5125973099705939	-0.3102323455726802	-0.44772933056927633	-0.1541116662361019	1.527860812255758	-0.17654933930379071	0.7043021887168678	-0.2277681987667756	-0.9142847403826542	-0.5178269820895582	0.6092187692988904	0.5477391743880098	0.3655882056872367	0.2033344801234999	-0.669215791192884	-0.0382941120012544	0.03657888164162405	-0.7033621327012389	0.1451977404095761	0.23102713821614146	-0.21501786926821084	1.2579913380105903	-0.7023932276327651	-0.22525492119430895	-0.2554264155381201	0.6910984834694942	-1.1398109416651578	0.739965012353353	0.3146927036621308	0.7501358887902849	1.1020113822889266	-0.5587891253767464	1.294877418941141	-0.460042366975844	0.5336301041512114	-0.41735519193253995	0.417106107805908	-0.43083179532539945	-0.11755757298303612	-0.8171823154805242	-0.5870206974017323	0.2717160842958424	-0.2517617034587066
-0.15205418855504887	-0.24052888803054415	0.5849057648991796	0.06537005884450284	0.7238376415158979	0.48008725863556795	0.5451786352152103	0.53851989489548	-0.31024266700021375	-0.46119267043559126	-0.12591231981846351	1.5045719716312886	-0.15405293608404147	0.6663803085748788	-0.23073393697722708	-0.9162672745470972	-0.4558668882208427	0.5929424748300698	0.52751224498505	0.3848469172054582	0.17164273803253358	-0.7631317774714861	-0.055031310110944566	0.05550184535516596	-0.6995659058178519	0.1554677637220714	0.2349176424988956	-0.2149905613597502	1.2412250227688402	-0.6888329295654222	-0.2112523592639352	-0.25610076867772347	0.6649259934948931	-1.1418742615987683	0.7896318583221147	0.3043240617209153	0.7266818151661741	1.0875393231059296	-0.5696916393596423	1.236465385599625	-0.4818998578970278	0.547444842759566	-0.3711118900180382	0.3679831196260055	-0.42821981261213765	-0.09427250642755028	-0.8137824750987319	-0.6315408762495873	0.28264532283738336	-0.20639533962460307
-0.18426459836025424	-0.20533513680433005	0.5455056865663948	0.04939969032992151	0.7477285187386681	0.4726177004660433	0.5428317641766569	0.5638626229888746	-0.31026184173421967	-0.47667201102201445	-0.09321269310531763	1.4935537749842036	-0.14324407560447913	0.6225832184970546	-0.2301011031457021	-0.9260121193183182	-0.38805784138152505	0.5681573437373804	0.5070820907749323	0.38606529114699195	0.14737009699011633	-0.8003995990113391	-0.05638312887131906	0.05978281704214302	-0.6739661085014279	0.16644673141870178	0.2368908601342548	-0.2149773916113261	1.22647930214879	-0.6675046764347919	-0.20544341189489007	-0.2344781036523008	0.6259734993374276	-1.145489720512026	0.7893941139547866	0.291773040112267	0.7123636867496149	1.0868300226754326	-0.5895363585612625	1.1568374476480916	-0.5047120265755752	0.5486607536335228	-0.3367973845150395	0.30653404433888876	-0.4032258249931272	-0.0790227140838096	-0.8189163858538269	-0.6406862651014054	0.2933022587199052	-0.16618760546521164
-0.20246142283763574	-0.180184898830615	0.5530597882813337	0.025856585140052034	0.7735258452330557	0.4219358300511219	0.5121318192936389	0.5883696750604142	-0.31028541025307976	-0.4816907878424093	-0.061465782986385	1.4733309254243065	-0.14560218114995296	0.5881026436199923	-0.2164638916095783	-0.9287183470613739	-0.3461714470186665	0.5459931900299533	0.4874826625309165	0.3987495714982208	0.12962712215701433	-0.8234137941088203	-0.0676437703754207	0.08066483094863972	-0.6348427949402968	0.1721077056930009	0.2337629507784754	-0.21501134447319004	1.2379381385638721	-0.6492420172803183	-0.18887207853854968	-0.22600106670404765	0.5690146493092904	-1.1611577564060935	0.7891263435776968	0.2768169306967807	0.6975670382369918	1.097137017725817	-0.599566747988125	1.0563136438264835	-0.5213945450502828	0.5529085520721843	-0.3008363420003692	0.2536737530661867	-0.3681470886318397	-0.06587730907222654	-0.8251089522635201	-0.6666553835098671	0.2933507368448064	-0.13688867672249627
-0.24363406161466292	-0.16931478649381343	0.5404832763768164	-0.006664953357808995	0.7891901381946795	0.4717322598651652	0.47234971454763963	0.6106962948994189	-0.31031424602459995	-0.479862460628569	-0.034636594127310974	1.4747537055915265	-0.15413048375017446	0.5506534190725773	-0.2012338694974977	-0.9401699198981586	-0.3130282387142999	0.5118864453542024	0.463027231000073	0.3930276751907277	0.12149575883158488	-0.8771918118221086	-0.07114965138021526	0.08869156402718864	-0.5735145009703014	0.16962352056869678	0.23471149062544933	-0.21504744797524916	1.227531557677403	-0.6257349788790757	-0.18952727875937767	-0.22301997358262468	0.5110750976944259	-1.1742431396897346	0.795568696022326	0.2621430267892294	0.6809434065865144	1.10989022842741	-0.6094601669268177	0.9784168427905613	-0.5404446166165754	0.5454236578868545	-0.28049161032722986	0.20408360199968426	-0.3454792436361533	-0.0757891921612694	-0.826108793715085	-0.665524862536378	0.3018044966679915	-0.11447843242103317
-0.27919783100698187	-0.13896250965862844	0.5360675520610042	-0.03514716499912434	0.7961484954259997	0.5213178704885232	0.449650091295696	0.6209691408537965	-0.31034008283961345	-0.463598912890955	-0.009074989880016206	1.510194625179445	-0.16079003990473206	0.5153105775853811	-0.19885448579761156	-0.9410380908264339	-0.30198521135497	0.49614231639186024	0.4340573564723269	0.371943517992743	0.10800213931354063	-0.8931694985422934	-0.0812589131919226	0.10877328539131925	-0.5326211251656742	0.17796716562844692	0.23082455577984948	-0.21510225708479003	1.2159312890676148	-0.5902485259812794	-0.17795018761072517	-0.23220954014376397	0.45329891876013884	-1.1873590070202982	0.786673918616405	0.24831793401741412	0.6702445496796631	1.1414026079907589	-0.6040403006006293	0.8910832088316285	-0.5440725114612504	0.5374196060080568	-0.24263030845153505	0.16267188067674676	-0.3063220297394104	-0.09967687502941708	-0.807814730723214	-0.6436966058331379	0.3200075168436346	-0.055371671333628344
-0.3261709363474804	-0.11088593850012138	0.5350015388491615	-0.05745152773399772	0.8004389193375567	0.555794772446103	0.4572501905450198	0.6237993538298553	-0.3103499350426596	-0.43911124400367196	0.014341861204148116	1.5441593268473839	-0.16632136661974495	0.5033149045644734	-0.1992853133495819	-0.9559991196932746	-0.29272305238917723	0.48766004653274553	0.40713327833663787	0.34860365758750445	0.088482438018451	-0.9017975349824383	-0.08727647014045067	0.12916479053949873	-0.49229588252789236	0.17943508169737116	0.22867438445118876	-0.21515199421158018	1.2050023519420312	-0.5581451047830125	-0.1541404439124942	-0.23103027867289713	0.3992878422874822	-1.201853874133644	0.77269077833037	0.23476616037407694	0.6558311908222993	1.1658372289768777	-0.5876865296262853	0.8098602917888271	-0.5452755572017526	0.5147001538089698	-0.2376802906148523	0.16000690304761972	-0.25816181665616755	-0.13692734903398196	-0.7957426412425528	-0.6090619127069553	0.3265891958860631	-0.06196240793953682
-0.3666613296741948	-0.08011121707979182	0.5327624079288042	-0.06655741232157109	0.8114776988844226	0.532941035201638	0.4643015312709126	0.618740102975093	-0.31035730209379087	-0.41251895079609857	0.03827335164069485	1.547894959751223	-0.16510257776962364	0.48029525770887505	-0.19331182677319628	-0.9740632897054855	-0.301809897617103	0.4698163129434385	0.3738963959280729	0.3168827651344795	0.069496897710747	-0.9089740853330275	-0.08073730389153458	0.15136645920305042	-0.4649792965141465	0.18153128362250004	0.22781562349932175	-0.2151791706602753	1.1605634134841003	-0.5238196709663582	-0.15404068011248134	-0.23091330204322286	0.3432515938665159	-1.212089211314495	0.760930904409806	0.2188355263353353	0.6464247911628631	1.1946384201784837	-0.5742888405682307	0.756366452212712	-0.5304804819274344	0.48176262872488584	-0.2401270201808361	0.1669283793263243	-0.21837447804277121	-0.18952461707342558	-0.7855734758148701	-0.5707793176023631	0.33655196627797934	-0.10756147555744892
-0.38645813372981375	-0.05137555824123852	0.5374239694114743	-0.06734902551628923	0.8175659190679216	0.40438068179921344	0.4634012372121708	0.6135704235031568	-0.31034994562098944	-0.39979811285735944	0.06463657639647877	1.5361378191792616	-0.16781418063895742	0.46713540834665224	-0.21632355981360446	-1.0030605936630355	-0.33670206389647384	0.46167027870074184	0.3493468392233877	0.28889823866487785	0.05122719170739026	-0.9050241777454682	-0.07875629939370328	0.1638431627844673	-0.4489350211950474	0.17820052347880852	0.2213947916683301	-0.2152237568245346	1.122784988515525	-0.47750440733437954	-0.15846171974318737	-0.24221804100101635	0.27363066714896045	-1.2177293543915868	0.7373175764973519	0.1836655299942563	0.6395878632240721	1.2338046211466465	-0.5702340853678504	0.7309841131516698	-0.4955425330133994	0.4522569459681911	-0.22877908166675898	0.18021418012793647	-0.18666112077890704	-0.24432012966302433	-0.7836752948427812	-0.5419786385230927	0.33683767778005624	-0.11615302974376848
-0.44852112206103645	-0.03155780692288034	0.5411029010488382	-0.06476578481604	0.8407884433851246	0.38189704935617386	0.45986772744174687	0.6070150567500832	-0.3103443534624846	-0.37622274573665654	0.08779078394908249	1.5795468086825433	-0.14799874571517152	0.47345067693950477	-0.24436578551477856	-1.023486598073649	-0.36321248747894247	0.4638553951017587	0.33324786914898097	0.26297039125014887	0.039272615943692586	-0.9101541687566241	-0.05743170680546402	0.17735624556358642	-0.4493252808937685	0.1818856971695335	0.21855956219753123	-0.21523810126728615	1.0724275841497959	-0.45768371296830057	-0.16942470710917767	-0.24568289856080763	0.20323416027165572	-1.2121003350196393	0.7134814539549534	0.15354696367593512	0.6192684874461251	1.2741130987600209	-0.5642231557836006	0.7461925500927526	-0.45152896391495567	0.4502636216216772	-0.2639334839347797	0.20218566636596194	-0.16926880255696583	-0.2758517183372594	-0.779525099064226	-0.5012457049364263	0.32809304920746424	-0.07816468073743088
-0.5398627766433197	-0.02824464244812471	0.5195375184672525	-0.044071087418167135	0.8679571716065091	0.4378241012353451	0.469431804564403	0.600772642139888	-0.3103336640601919	-0.3708978823643724	0.10137878395351085	1.6624488023697044	-0.12172138294838168	0.4911911721460208	-0.2698400287329426	-1.0354202674320927	-0.3981566632371947	0.4498613517675866	0.30656694771238274	0.23419947901130764	0.04028135650031765	-0.9219701727044116	-0.04231419668214638	0.18954142974097302	-0.460646882892766	0.1823789327719854	0.218683870133043	-0.21523068691053204	1.026444206125675	-0.4316236353377184	-0.1924597975904205	-0.2418429326789145	0.13196336930185598	-1.211458047189777	0.6749120312055774	0.12877878929005598	0.5808802422576866	1.305147782942658	-0.5570806309980362	0.7808418012334511	-0.4127415244170843	0.42086507807278767	-0.29967779349298107	0.19484830577416634	-0.14043774963257433	-0.28652785416970933	-0.7703292138351258	-0.4891530741979075	0.32134221245261474	0.022502541177860658
-0.5503091169528816	-0.025619571957182563	0.5185786097520818	-0.022151644655185192	0.9072283831110786	0.4046926942014277	0.49635480544479826	0.5980191749209385	-0.3103178063881825	-0.3633537053068566	0.10796312546093675	1.7643712961796758	-0.09465771523685221	0.5297052299869585	-0.24917997056646385	-1.0449906213177964	-0.42346339486235285	0.4380291789152716	0.2739518619067713	0.20293033292541468	0.05169255544576538	-0.9308999512341586	-0.03599495798618674	0.1808384881959811	-0.4847305964997822	0.19755155129749308	0.21890757713462902	-0.21523198215294484	0.9778113316540618	-0.4139177604574608	-0.2169377537546279	-0.22799201872994312	0.0665626606904122	-1.2146505505662097	0.6284323784395917	0.11638255977700836	0.5411539527524407	1.3445830838839334	-0.5584197108404578	0.7882003048410332	-0.3685923888602848	0.3991446200024668	-0.3586253116606327	0.20927040457355894	-0.12543565027128128	-0.2840392084515776	-0.7683712700438257	-0.4634508113215601	0.3200002966973726	0.12088187168598641
-0.48322270414892143	-0.013962260765362505	0.5114335178264472	0.0031096810799193424	0.9180809003727864	0.41909492433486506	0.5080256201769576	0.5929991496753652	-0.31030101026719825	-0.3570152560534986	0.10591775093136982	1.8658905019492902	-0.06598089226971385	0.5836166841181258	-0.23108878871609048	-1.031912778472043	-0.4406503826268026	0.42408992953340474	0.24005039872532463	0.1888532680952513	0.06015397410912746	-0.9417074697361348	-0.03334179564152605	0.1717199431710358	-0.5046790617028216	0.2149031353241254	0.21993893332982672	-0.21523092333026841	0.9268872556282105	-0.39327144379247175	-0.23575221075137437	-0.22998404752816196	0.007045956433078501	-1.2271634451469247	0.5975667047870683	0.10228181835011632	0.49890365505374845	1.3610186652408436	-0.5568785057388027	0.8296653507861391	-0.32653129223127947	0.3749619779283586	-0.4184410059456643	0.21883989130633236	-0.13946772050074094	-0.2709827133932499	-0.7681436021611163	-0.456669000039897	0.33618126333990545	0.24508338417060554
-0.38329434697560455	0.00029756045891393966	0.5057569795028319	0.024725075945912278	0.9245909498491433	0.5359327937610073	0.509506855589828	0.5979113044956683	-0.310280369678916	-0.36292473729252994	0.10644506612986997	1.9505601163019475	-0.04917544497558029	0.6391835970066431	-0.22143360361985862	-1.0254527532983515	-0.4399738564720687	0.3998178690850271	0.20923082191769143	0.12732021134277732	0.05673697263438404	-0.9559760105585451	-0.028169161959141337	0.15149246210489006	-0.5384148445478212	0.24781139494473772	0.21888007442765384	-0.21520027255065632	0.8593090672350758	-0.380060003784068	-0.27234424501518395	-0.2211745815971692	-0.03119854174216836	-1.2427188004552934	0.5678042041503628	0.09372966749707563	0.4591579426566515	1.3787587559386973	-0.5581157573256258	0.8818395564186984	-0.2836059210623912	0.34075791804578026	-0.4694455327405092	0.20997422813152483	-0.14711531954448598	-0.22433880267217118	-0.7753445475679762	-0.43374440090422695	0.37560635627811984	0.2522993762703925
-0.23074076768827778	0.02011531177727207	0.5042079178227774	0.041172511940807524	0.9169751963172651	0.5604402904346256	0.49186076195817313	0.6025232981326114	-0.3102562707323745	-0.36716377537854966	0.11096628692316404	2.0096447365912535	-0.033765922033518234	0.7144142244175283	-0.20086382259601257	-1.0103569389709515	-0.43599307323810566	0.3813298914504355	0.18916932463845332	0.07804163891932236	0.05284060507359571	-0.9614438655968591	-0.04033611545706144	0.14572518207664265	-0.5629259854439127	0.28473980251760006	0.21977921672405204	-0.2151569517515904	0.8052640541127116	-0.3759768968358258	-0.30390406435290557	-0.22332235082870336	-0.06568242180389079	-1.272253511320279	0.539791822041862	0.0987811424913893	0.4193423630310707	1.3822062712482919	-0.5578814757751506	0.9307040563543261	-0.2383453963328459	0.32908652950741646	-0.5045362499070205	0.2046867536523053	-0.16543023546477242	-0.14146552386963776	-0.7893812211531834	-0.42744108919738943	0.4221810443347322	0.19643415714342552
-0.01555750591687446	0.029543166232309837	0.503730619931568	0.0344710163493722	0.9090727449543102	0.5171698857900177	0.48218280712689515	0.613196074754591	-0.3102389751631033	-0.36572122148314906	0.11926643096109431	2.0584901824729203	-0.017467413209315573	0.793250694016246	-0.1658407604199662	-0.9991767153609148	-0.4296568128609405	0.35118906662561844	0.17636402257900355	0.03695876571460553	0.07408723876778574	-0.9807950859529614	-0.05962250484406417	0.14033129135818928	-0.5743415683499493	0.3212614604803803	0.2224516789863385	-0.21510980510962585	0.7554007195471556	-0.3797305880098313	-0.3396629439854925	-0.2309329776102226	-0.10347208018844245	-1.306844837768066	0.5100107877501474	0.11195508311020652	0.38144600108595705	1.3595706338700282	-0.5695105688149124	0.9730021956836852	-0.19340253195166257	0.31833744400868463	-0.5581536757423027	0.17943243324748123	-0.20590238886456946	-0.05328680192739179	-0.8242523518548263	-0.42784597345301123	0.47000316737550263	0.16420142088334655
0.05333384637154868	0.0409998504897393	0.507761055588211	0.02207083889529184	0.910166579354405	0.45952442326321635	0.48618915694833564	0.6027509772120352	-0.31023362630618456	-0.36327923169325826	0.12799907486856366	2.107915093986072	-0.01461167601447943	0.8853385948493697	-0.12564329845479866	-0.9908779073556104	-0.4323479063892074	0.3199515325433001	0.1707043899670282	-0.021764704576006953	0.11235794104710914	-0.9960377175280423	-0.06285544961676695	0.13208488824603284	-0.5806094399919031	0.34920816502266105	0.22710903583653122	-0.21505912490190937	0.7077474987442058	-0.39324466087608456	-0.3846040662003376	-0.2598081936754502	-0.13945157740988462	-1.33017744616172	0.4786105707369268	0.13628452578935235	0.36224173773669	1.3631043801441154	-0.5915330345595767	1.005274766514012	-0.1512025692278624	0.31596841138250087	-0.5960638443388715	0.13632286327372894	-0.2506603039245871	0.04069119715770246	-0.8624910699882111	-0.4381784093269929	0.518590729064978	0.13044523601992203
0.08502273151887227	0.038649534153926565	0.5135087573022327	-0.011709660076290943	0.9167323249062255	0.4510879077390819	0.5026898718874756	0.5803476116159211	-0.310197119734348	-0.36163336483273406	0.14243737063057355	2.1917447336625417	-0.01270094528729709	0.9916488499855565	-0.09318374959628542	-0.9825722747920809	-0.41440815193057257	0.2861536265078146	0.1667561241521728	-0.07104721902373613	0.14738331349174366	-1.0211069429723503	-0.06459177618572196	0.10151600150522196	-0.5811544761561714	0.378851748193252	0.2316375460930959	-0.21501698905934621	0.6885683502607709	-0.39401043300785876	-0.42300844362563306	-0.29064489736027044	-0.1790910768005525	-1.3574959073758055	0.44954020721356713	0.15724729705334667	0.33469627611050246	1.3601669834503707	-0.6221542457074648	1.0213239729942845	-0.11637239138512394	0.33774619262695194	-0.6437620623734697	0.09398046097815964	-0.2943810724971526	0.1398507842279076	-0.9091933416613148	-0.45833191751834323	0.5585974563570596	0.1723134312908829
0.10354021033550384	0.029601178839844526	0.49083782629191186	-0.0539251942218093	0.9375800050876638	0.47812336075256195	0.533291617876827	0.5497362872969831	-0.31017062328491013	-0.34817374864709905	0.1457361328242678	2.307322243232321	-0.01397654620732448	1.0859145366944998	-0.04095261266809534	-0.9581491672858649	-0.3939386415660676	0.25465623625774614	0.16712620722205	-0.11906374756845375	0.18280946741815346	-1.0574034824091467	-0.060467330667782516	0.0852339107935737	-0.5726033640410424	0.404493517701196	0.23648425531383815	-0.21498149726087973	0.6633623045202632	-0.4034715271178414	-0.46009773502962414	-0.3188869712993615	-0.20721954252537142	-1.3831848731569112	0.4212949076755991	0.1884403777524358	0.32114574622755815	1.346351741617426	-0.6333408069296622	1.0058278806599643	-0.09293466450009252	0.35073519066803155	-0.6941241954001582	0.05627575319847348	-0.3390051658373057	0.23956191843173533	-0.962294978070906	-0.48182309170002935	0.5971843934592174	0.24886645175878516
0.19773038536440093	0.016271170797442634	0.4628663009295158	-0.09185730781547535	0.9528370775631085	0.42733186435848414	0.5652648475743625	0.5101324920714383	-0.3101593671863766	-0.34224490426853205	0.15668958497157429	2.346833616643712	-0.021117710094091358	1.1777385575569255	0.015719980911009075	-0.9313657964816724	-0.3449311754035676	0.2341168062573062	0.1585807823484312	-0.16375120776951493	0.20701752620397093	-1.093741475711911	-0.0566472952851715	0.06384326588399429	-0.5408258707364053	0.4136990163550028	0.23755927273102442	-0.2149921122472406	0.6418070951657671	-0.39947721328427155	-0.4853500808469645	-0.35362149290635736	-0.21570040855808187	-1.416216418384875	0.408655271296853	0.2300823656258107	0.30302629658402136	1.3290553224477126	-0.6361828105746418	0.9542951598233038	-0.08166933907031529	0.3440027960841398	-0.7109911323203539	0.027869308716187403	-0.39074084547812016	0.30722064758223777	-1.0156868910309516	-0.5062607485571948	0.6192708208742811	0.33235502364495917
0.4285188999550817	0.004926483101781462	0.4267167362474069	-0.13283837639457413	0.9685826320118845	0.31094936438422194	0.5997904233064429	0.4599936362213931	-0.31018971943703727	-0.32560526478224616	0.17101886845697117	2.3541696181397174	-0.023339855130388342	1.2521666794098643	0.08827777626110338	-0.9130643786889447	-0.2829889210310261	0.23172662764084434	0.14243047127011085	-0.1988786053064514	0.21899953513861367	-1.1225015971790604	-0.06020102052058261	0.042587791600076905	-0.5160503089832211	0.4290746948543158	0.2356598721881155	-0.21508536746666565	0.6215351472579035	-0.41008642040620025	-0.5046661877148126	-0.3787920248488631	-0.22585725874838322	-1.4339781733456953	0.40345114750528144	0.27143943170927065	0.2957671631990262	1.3132819428933709	-0.6248105084892245	0.8858569297166781	-0.08402606389761648	0.3482679914963286	-0.7352593413395935	0.025555488769374142	-0.44008755774729674	0.3722387531043262	-1.0686272626902906	-0.5247855178111578	0.6327013243708275	0.32161476536141553
0.662090890101699	-0.06250390725463495	0.3831762424728057	-0.17505453263297627	0.9901388393172571	0.2743052411463974	0.6420481304137855	0.406493316209967	-0.31025200184737184	-0.3004354175944019	0.1901811985501598	2.326723487343542	-0.025650698213148297	1.3204658008845613	0.138878561623331	-0.88889760158967	-0.23661412365179393	0.2313480512430998	0.14194914935842085	-0.2179707711064339	0.23188883904982424	-1.155021854640831	-0.06077037660916242	0.029644813320989855	-0.47343536579108364	0.44145898276243783	0.23274400514801852	-0.21513221728495022	0.5850437552611532	-0.41741063572060133	-0.5318505542071571	-0.4120924814979275	-0.2399995065096004	-1.4538160702208647	0.40571333268546284	0.29859669302237873	0.28052088287324717	1.2859364427222526	-0.6075777988876077	0.833816770934441	-0.08898251003417713	0.35253771421963176	-0.7575525203901747	0.024638004488454303	-0.480262607656064	0.42049958344820226	-1.1166727748713787	-0.514729139384191	0.6278174111494048	0.27920613186357196
0.8308978196022089	-0.17350321618474768	0.33558231073355116	-0.20840034420195847	1.0240367491151843	0.2763272314286145	0.7063634545606966	0.354392327169831	-0.31026416390429573	-0.2722747100844468	0.20945710422456387	2.2939945337081644	-0.025326982715108127	1.3711307552585819	0.19252284867530772	-0.8624988309423136	-0.20570494486654228	0.2114013921812335	0.15407489618551423	-0.23391024434348168	0.243502214749893	-1.2009410229106776	-0.054113207583715364	0.01890997726584888	-0.4431564343318303	0.4402776865811463	0.22910543542094491	-0.21514818471022162	0.5317653046340955	-0.42573201374764613	-0.5573070155879287	-0.4164743575236507	-0.24709446588139175	-1.454068264146657	0.3920401100943848	0.33246407025656977	0.2679262504171408	1.2673441366947809	-0.5960571184868894	0.782752573242509	-0.09341598511060172	0.3614100731473146	-0.7796409569296866	0.005512856128510336	-0.5143305163437846	0.4552849531387208	-1.1520618500061857	-0.49739404627093425	0.6013064781050663	0.1716385903178377
0.9600347270472932	-0.28835891320072504	0.2874312918471772	-0.24902433146571873	1.0616507741120977	0.20928953971323877	0.7479461474241795	0.3036296988606152	-0.31025552518680005	-0.23648567033360962	0.22878168514806024	2.281900067321909	-0.011169528194943445	1.4224453200310565	0.2543349825528136	-0.8388429518880528	-0.18166492017720862	0.1945389684650275	0.15831409435588004	-0.20509579677314377	0.2646814800060592	-1.2374407013102349	-0.05466395216914303	0.015924497342906112	-0.4183811380614343	0.4309844240905427	0.2265239470478778	-0.21514216717842638	0.4753753457235055	-0.43949371718151353	-0.5730287947842772	-0.40385027880456026	-0.2778321636030198	-1.4374718658988233	0.3877003319606189	0.35515328606224805	0.24875304351627717	1.2391339228862692	-0.5928629268902149	0.7333653307996537	-0.10485284900425682	0.3683083683149913	-0.8073569845883706	-0.00348603079119785	-0.5499826849695617	0.462943445888957	-1.180321125947479	-0.4655146693778133	0.5603971293853045	0.06028113055851281
1.0071120146317403	-0.357885250723528	0.24837912342304497	-0.28422553506082815	1.1103784487901076	0.1273314711424304	0.7633369673046507	0.2714331482920558	-0.3101869307626158	-0.2060631991786718	0.24901030741667754	2.2468524161957046	0.02608526989701317	1.4558168229136261	0.32637167320830474	-0.8142778093527985	-0.16881550557020408	0.22756809874544398	0.15187864212921035	-0.19547860360112299	0.2824744632236964	-1.2635303527160953	-0.061482778177467744	0.010986789719155574	-0.3984086024189274	0.4213254635137158	0.22290228967682157	-0.21512867566533905	0.4196868904986573	-0.4499672358635715	-0.590674980588701	-0.3699855934580544	-0.2927906799573976	-1.4152185116455116	0.37301724846859124	0.38331540981025947	0.2372997453194162	1.2104446031912615	-0.5843170096797454	0.6799022624394885	-0.12829467698780833	0.3644576170124803	-0.8330516041405296	-0.03193809812197347	-0.5741165241918377	0.4595231000182426	-1.203090760066944	-0.43643661829225666	0.5114810510409138	-0.0419236761712903
0.9704713545863202	-0.3782034413549384	0.200535760406306	-0.3092318804751585	1.1640146825122817	0.12266721367029125	0.7565934264723516	0.2200736085386577	-0.31009693259921156	-0.18465724842208964	0.26680060392607635	2.204184040547073	0.06502759688025331	1.4775582041464608	0.41278656303598493	-0.7980389182591162	-0.14685096168022363	0.2888152842516064	0.13276146278723297	-0.18016067606167632	0.2975284157797894	-1.2905129143871052	-0.04520219527077017	-0.00999741943429274	-0.3957188193026853	0.4263456018945163	0.21981292657569718	-0.21510485092106024	0.34848049487066424	-0.4684938424061749	-0.6034871124396652	-0.313092115475566	-0.30450601783338394	-1.3800047671923188	0.38246690043145753	0.38586296750636623	0.2130511924394265	1.2023887753726492	-0.5658248453378293	0.619779460568598	-0.15905754561075997	0.3446558997409199	-0.8489581742546596	-0.06425616771043377	-0.5599626840816819	0.44883556038853145	-1.2137143126438674	-0.40532888769150555	0.47291206115946427	-0.1310002923313635
1.0668942195140392	-0.33762442811512405	0.15092697024979254	-0.33940350198502484	1.1892084826807408	0.07825463749925954	0.7614777899312819	0.1781427114114366	-0.3100031262370687	-0.16288041906978756	0.2812434629926887	2.161950681604499	0.10596158346518583	1.497811768015095	0.49275244708054045	-0.7731135261715872	-0.11029382052785508	0.3757160019733548	0.11160176717289305	-0.1372438577882733	0.298298544901632	-1.3145786859236817	-0.04035034205109395	-0.020014117123337484	-0.4083738528527781	0.465320474230443	0.2149733743838959	-0.21511102238548604	0.2796360168942617	-0.4847097621410339	-0.6038756250855079	-0.23449041409660848	-0.30855848235598204	-1.3509031166039458	0.3963702008578719	0.3836443299716594	0.18683722739379238	1.178970822425332	-0.5488049797591932	0.5632581311610885	-0.1842110919703796	0.30160204918627803	-0.8567349961530129	-0.08529295112692474	-0.5175941493846757	0.4375898296737498	-1.210191152158941	-0.3788681241155033	0.44478020527933565	-0.18443952014208218
1.1907204907496831	-0.28669661027565974	0.09854640197806316	-0.3555588964755897	1.1727324878980117	0.024191227265746185	0.7862593947691152	0.17248271182463645	-0.3099365998763661	-0.15563711541120923	0.29102313178948763	2.1343333830065156	0.15275036947654796	1.5054153917590027	0.571012897579122	-0.7584578599844862	-0.08714663971037118	0.4565254586638489	0.07574289256376554	-0.09794370987323128	0.2990308105323266	-1.325171200044739	-0.03759954239670248	-0.010423185584840225	-0.43501266130813276	0.500095497883364	0.20921262625481934	-0.21512714958893095	0.215717150818821	-0.5009770148524656	-0.5896617239897448	-0.16396652555929467	-0.2919551015992283	-1.3379087608921731	0.41164635200614813	0.3964910845322744	0.15843207682393642	1.1540816260880964	-0.5286376257687814	0.5077344631542056	-0.22124401160658874	0.24869393032036183	-0.8527815426934137	-0.11363316078509511	-0.44471881797857293	0.4337573604863622	-1.1973544780388474	-0.35780231178973276	0.4095037052382458	-0.23892047797564525
1.326710933563607	-0.28661684294029965	0.05915351186653143	-0.3793664611265512	1.114189521232508	-0.060782961193132964	0.7964101896514098	0.19878263005530913	-0.30986957860094655	-0.14132552108600865	0.3017337147251772	2.0946950949323213	0.1725857938323378	1.5064647027013078	0.6421950837954356	-0.7428499501199093	-0.059748871055582166	0.5136166059088068	0.002415503043089506	-0.0676970768106035	0.2972555128813256	-1.3127297834234306	-0.022680230165592917	-0.00964790884701303	-0.4686672064199294	0.5345030949648465	0.20361959213705702	-0.21512062466400916	0.16457244056922843	-0.5238266594989351	-0.5744260736819131	-0.102965513561397	-0.2796078861450534	-1.3252701939174607	0.44254489033215993	0.41365748296281984	0.11347848032351582	1.1300561744321072	-0.5100436331712664	0.45531425114322666	-0.26635890044461374	0.21053468850842716	-0.8353897409934599	-0.11866298556898795	-0.36717225378220697	0.4381735057666128	-1.1675878509907827	-0.33018999429189744	0.3809238908550415	-0.3335123912921559
1.4311722918654293	-0.32136228562717667	0.01669268892415382	-0.4170680115451349	1.0930323169595568	-0.1518746540786083	0.7856949574307289	0.2545495080933591	-0.3098257034667888	-0.13495728238721122	0.30621437281089436	2.076064523411678	0.19615762339538217	1.4891681467396132	0.6940972901445279	-0.734086200935087	-0.061794329673597215	0.5574816553632631	-0.07114851146006831	-0.035341710743296555	0.30639347354690016	-1.3028484434159953	-0.02399609267118628	-0.0026965710931318746	-0.48914592924535805	0.5813664651644184	0.19857136649595394	-0.2150711181114125	0.12698259186026126	-0.55637711962141	-0.5516955458778131	-0.05117511412914072	-0.26203944815940183	-1.3200471473263926	0.4702202706745534	0.4252551453613078	0.07477539815018665	1.1000170988236477	-0.49556189428537617	0.414541868548703	-0.30556506977495707	0.1651815786072961	-0.8223552219047725	-0.1305400081096642	-0.2803721673292723	0.43468850532360015	-1.1309247843289818	-0.32257080875428956	0.35746976144808607	-0.4581623478909932
1.383327184210272	-0.3356471650749855	-0.02212729995350158	-0.4395788080273578	1.043437244384978	-0.17002384396115866	0.7572139774642617	0.3252830878636459	-0.30973686891966584	-0.13008521858560523	0.3051845870722849	2.068543994675675	0.22731362150426143	1.4659684406098914	0.7398964041184054	-0.7270060121830941	-0.08067038116128161	0.5849998423800207	-0.11082491059144621	-0.0064081948104905435	0.32005933622939364	-1.3017873145643075	-0.03320449926486848	0.007350046066682455	-0.494114085650324	0.6170201766227589	0.19317894998812457	-0.21494401148276854	0.09323875596599993	-0.5884584928679525	-0.5217898337722027	-0.009940803224762616	-0.23678572370026255	-1.3285444692637716	0.5010699488151833	0.4434470661595628	0.030931694420771833	1.064719988813477	-0.4842950954602707	0.3797868927924618	-0.336178363405523	0.13572749744016838	-0.8026230210037	-0.14742423253415576	-0.20277954833732975	0.42960270923548316	-1.107022502493038	-0.33565987542060466	0.33099142220687255	-0.4809183856655926
1.2282428658802969	-0.26661095351278413	-0.06335390530671278	-0.4716102073181827	0.9137713024024633	-0.12933855108144268	0.7128528335505644	0.35938506503509876	-0.3096404351270718	-0.13843296593384763	0.3114236385314622	2.080391311455418	0.24258279597357063	1.431540641726969	0.7387549792556126	-0.7350707523616082	-0.07893699521770305	0.614276417138934	-0.11517962602061757	0.024268282347813926	0.33131265156080864	-1.2912563804615362	-0.04080549561771325	0.008245640296226703	-0.5074727370835304	0.6395536358610332	0.18606493882787017	-0.2148461489103252	0.06810436920414327	-0.6216159598261927	-0.48293310267835593	0.028815854563560544	-0.19700209070649347	-1.3323103953947075	0.5165018682627383	0.468693324162499	0.00646261872542758	1.0257670440546354	-0.4824461087138737	0.3440398095077205	-0.35966461285121476	0.10801615785223304	-0.7856983942046946	-0.15351859044947216	-0.12099210087665009	0.4297744603385817	-1.0868862268835773	-0.36795991128060523	0.306086043401281	-0.48815395098084
1.0792039804106535	-0.15298899128370996	-0.11190674576113799	-0.4999664918074817	0.7912463277347572	-0.033515138582808815	0.6321424201652638	0.3915607237031118	-0.30957418984770474	-0.14636291630980303	0.3108724927422606	2.0870301172708907	0.26086430500989305	1.39762973713959	0.7216988561296824	-0.7391815322687726	-0.07316989219411771	0.6773990501944496	-0.09273148512889591	0.033005417639146425	0.33400238824331097	-1.2629964088990042	-0.05449147907710368	0.01410971443180944	-0.5220442908819682	0.6705124110854714	0.17976421081909838	-0.2147952693046442	0.08626709164829101	-0.6557815326304495	-0.45543616897696937	0.04180809152884762	-0.1486900672449723	-1.3511977674196018	0.5403381768860102	0.48951223951387013	-0.0246885247691855	0.9908722348246876	-0.48015719327825107	0.28299080521987274	-0.38034122613200483	0.07315625255765226	-0.7958552063974673	-0.15004220480423297	-0.06377076945727188	0.41999803452831064	-1.0743578530213194	-0.37738793037579565	0.2972558045230126	-0.5096290305436325
0.9190424390831463	-0.057650508049835014	-0.16199355263098614	-0.5303489794764953	0.7665948795142585	0.08434122177788861	0.5746217992994529	0.41757412444057707	-0.3095262004988383	-0.16172160964219678	0.3020318506258677	2.098082547478337	0.2524997393271578	1.3519373679781053	0.7001145745425867	-0.7350369199772148	-0.0653009204538977	0.7349775315303636	-0.060076467431351664	0.03993232346441425	0.32832572219306827	-1.2545486817563047	-0.06792732783182454	0.016264555935857357	-0.5310511484502523	0.6866232513857355	0.17444678364878358	-0.21477740103871223	0.11211429667146607	-0.6793641621001196	-0.4219095775818517	0.03845795916569088	-0.08845911719308452	-1.3825802021314684	0.5488351878165545	0.5246059865818258	-0.034539573373307604	0.9679666021087702	-0.4673507206034544	0.24377933712988828	-0.39889805747088386	0.04443261010741644	-0.766207133385709	-0.1480325371806836	-0.0033004724482023433	0.41345233423116445	-1.0579894808706976	-0.41596893043501837	0.3002769200088727	-0.45889416866904564
0.8022765341088915	-0.006454543046655029	-0.20738932631102633	-0.5656616932210374	0.8026959799694717	0.15463115087490253	0.5569162912111258	0.42089636299276884	-0.30954839987958044	-0.17740202898533547	0.29594440228625923	2.126109813835771	0.21040507082400212	1.2999755211598596	0.6619103603801036	-0.736871419309516	-0.06321224569590382	0.7464186748139555	-0.032696024816430636	0.07959822162172374	0.31691666646410066	-1.2549466989476668	-0.08102914395405315	0.009379737480409286	-0.5502983851152721	0.7071474700246853	0.16544168449238433	-0.21478949741555303	0.13986235039149006	-0.707414368027725	-0.3772670341684735	0.024403828912783275	-0.03064828412695126	-1.3979258204039087	0.5701755006419844	0.5460524359244381	-0.05165446026095979	0.952941035925471	-0.45972508582328275	0.21749759748276026	-0.4138727796180042	0.033022029814925344	-0.708185820566475	-0.11641452066684307	0.03371969881466297	0.40232629380589796	-1.0388046672877265	-0.45474711438496557	0.3066492148097069	-0.35171341560882896
0.708775270558085	-0.007382664194143168	-0.24702014654603738	-0.5928127816141027	0.8367947608592361	0.2315061345147437	0.5529710062479317	0.4472401968511207	-0.30960118196745456	-0.1820052430418513	0.29613606107956025	2.1517883239664513	0.1476876209449484	1.2486143893337327	0.6037817126886347	-0.7281207384276783	-0.07128173400516682	0.7256260303369538	0.013732429399084072	0.11671744710687534	0.2938127928088213	-1.2598355516189241	-0.097218618193487	0.02334999830100262	-0.5528931253933221	0.7098963788328436	0.15741529844975163	-0.21479922699701115	0.18462658289724485	-0.7352687146508441	-0.35437504909899087	-0.004003539366783086	0.01749507198539068	-1.4125420293084858	0.5653296755725022	0.5763971911805956	-0.045891186049755006	0.9360842652760958	-0.4606438370016167	0.2111611571302594	-0.4279146510601753	0.034964285311499275	-0.6562589344151332	-0.07869586209877574	0.05008379366579483	0.3926002430304849	-1.0143237295832297	-0.5089358766746952	0.29640279581464574	-0.21361676872868424
0.6468272200861822	-0.06506975654205224	-0.2835413422669342	-0.6189687935586208	0.8443776445760864	0.30307690731694326	0.5161389943158665	0.47398865139556473	-0.30968127125818856	-0.18610650494271408	0.293104505722029	2.178272575212957	0.11056481784731761	1.1954293812395456	0.5366012172403114	-0.7107798263839802	-0.09882044890076454	0.6823637143578541	0.05435607005266778	0.1514753327489174	0.2699600793154014	-1.2654393332829672	-0.1102240637575084	0.025495245675468802	-0.5489453963321097	0.6828208925705883	0.14887374906248974	-0.21479482218556037	0.2095808793311758	-0.7553348227632093	-0.33710419774764866	-0.03532025249121494	0.05784660171989514	-1.422927833707015	0.5345621446943254	0.5993128072904234	-0.030788677951633703	0.9249871416811389	-0.4684884408126246	0.21486993743969895	-0.4364928531829193	0.06085387003273457	-0.581919869698489	-0.0528730784881159	0.011831406323451883	0.3864429858170904	-0.998294962024316	-0.5389222882168576	0.27998418321515073	-0.12197171173984427
0.5847421684298917	-0.12652766837971233	-0.32575992215308064	-0.6482792907701581	0.8676695607250151	0.36030822725582057	0.4442029408999536	0.48873833318130966	-0.3097480205194125	-0.1834552442986118	0.28310224906740167	2.1931073963579073	0.08820983484140642	1.1499853696975413	0.4763523974466149	-0.6841191088634662	-0.1297167497503368	0.6461141940624132	0.09847585480539278	0.17769355121003608	0.2484844072200399	-1.2732344624269996	-0.13210729376759062	0.02375792647729088	-0.5465702103199388	0.6553193347028109	0.14075662108171594	-0.2147706697011745	0.2180545535566627	-0.7755502556395266	-0.33023601652934775	-0.06416678725728397	0.07328096585484609	-1.4093329677450062	0.5136801211484059	0.6117997714147678	-0.008618681296146919	0.8956163637132901	-0.4751271837020692	0.22226865007624896	-0.440518921210312	0.10344679348168903	-0.5066544865160176	-0.015865784444707046	-0.04892700848555405	0.3748808245191751	-0.9731452499143607	-0.552610793910976	0.2905288973957738	-0.014671344585146495
0.5264696348077932	-0.15243150623991542	-0.36167299435596073	-0.6722553259502313	0.9336739754018499	0.44942009369721625	0.3721505341730577	0.4777679535678733	-0.30977788541130613	-0.19825389605674576	0.2805518688285019	2.195912878377777	0.11090067267653433	1.1213093780582746	0.4071312810415525	-0.6573746816021676	-0.15665747019712206	0.631661043824836	0.16251551410419934	0.2001525326397741	0.22814013910451353	-1.302656193602809	-0.15738736670902548	0.027714403381527274	-0.5431543317778449	0.6369875143643721	0.1351835949747452	-0.21474762267390757	0.2325023236865321	-0.7900180547491671	-0.31756191404552464	-0.08518107592000743	0.09144774794284509	-1.3868804906782324	0.4972168065908057	0.6112724817200459	0.026587477319746766	0.8670175616938323	-0.4874453401255815	0.25609700875992186	-0.44203999392544724	0.12364504076119054	-0.43223510843867785	-0.01735135488312811	-0.10788758424201654	0.3638358006361901	-0.9492173554416121	-0.5903360158844527	0.30130548141634944	0.04904708354493399
0.48195140666008046	-0.12983809337022317	-0.3892678569246917	-0.6819499048099672	0.9460814175244602	0.5656330013447491	0.3198154750534737	0.43619477694184433	-0.30980468183195414	-0.2134256606190076	0.2751068323701431	2.182994301648185	0.1372810579005755	1.0849048077477994	0.34524942818260734	-0.6384761730460746	-0.20226322569965438	0.624128535805677	0.20345175016466702	0.2236349789474191	0.19375773160390347	-1.3368293488724807	-0.16877000612907825	0.02419548985384256	-0.5413353322070487	0.6092817483147533	0.13242884137657934	-0.21474474666678497	0.21970176718433881	-0.7988779239316942	-0.32734267109649007	-0.10290308425985648	0.096053040693127	-1.3635135771175682	0.46881971158021	0.5910403975040514	0.052015463841931585	0.8370742410302269	-0.5017662975552635	0.285012201063347	-0.46051454750815435	0.16332819110561236	-0.3642955480431601	-0.024272705479054465	-0.165474913622438	0.3584795858078017	-0.933351749865307	-0.6213530418954704	0.3312319562223393	0.06696527489820232
0.48601032234679054	-0.1349548053547776	-0.41029340409016557	-0.6981215048201568	0.9901543611743537	0.6049624925848138	0.2728227658296686	0.3951383550803502	-0.3098321665996361	-0.21340257379879213	0.26817517267908975	2.1578409844313438	0.15140557436881455	1.0704232301794039	0.2762562392168652	-0.6043040853767601	-0.24470177538076646	0.609274393462594	0.25408160986711115	0.23771175533678185	0.1578393522925683	-1.3736864917684313	-0.17310541449688502	0.015338757965037555	-0.5540564709714145	0.5968243084430636	0.1286274754471085	-0.2147580758036797	0.20436957439690775	-0.814580074278032	-0.33949930987789817	-0.11719586641497817	0.09945450838404857	-1.3295445837614075	0.43473306360311986	0.5617982818397567	0.07720849679104548	0.8407965044687049	-0.5217509731863832	0.33366364340673027	-0.4778099286889378	0.17018355487479156	-0.2995765534115408	-0.02510472547079288	-0.2146546021683086	0.36668486584584736	-0.8833682148326553	-0.6316420973134924	0.34503584442557106	0.10431858180293123
0.5150208343393345	-0.17188530901905968	-0.46650342535230005	-0.7106938620321689	1.1035844406339266	0.5956836372721191	0.22240497821886632	0.39677261334145797	-0.3098223287528947	-0.21635023942501594	0.2555236641858438	2.1434178009756186	0.16404990172226483	1.0763240519947481	0.2286524762234273	-0.5815970377208626	-0.31089784102481977	0.586117306922486	0.30383175572888577	0.22350245962895196	0.12186153444418553	-1.41099497113987	-0.18394159679820485	0.02282885939565054	-0.563276422724397	0.5943538092177663	0.12679575332215393	-0.21476138567998881	0.1929484532337472	-0.8280200379654614	-0.3476359165535052	-0.12697158867359826	0.08855317192792048	-1.2972922922900076	0.4117852446310014	0.5213234677410414	0.08873385097225125	0.8623480516316766	-0.543278844546711	0.37858422565764205	-0.500277639196569	0.18106373725311734	-0.22928154919944976	-0.05554509435282242	-0.2820424170772224	0.3768929501733171	-0.8154510909557556	-0.6332511178618072	0.3592409664710695	0.15750759867601255
0.5369655613669282	-0.20716712660643402	-0.5606937793675089	-0.7182229021256783	1.1997259104392477	0.5124653384281033	0.188467605607841	0.40375775633434285	-0.3098336657000919	-0.20957984321278728	0.24933176687422476	2.1315287359515325	0.1675220741542441	1.090620913583655	0.20963796478553243	-0.5673619530848153	-0.3705785543413254	0.544296237931291	0.32131336756146556	0.20013889900460127	0.10581970197187365	-1.440640493113841	-0.1900195680501591	0.03520578402941781	-0.5577001337458231	0.5884856019124995	0.12559676697487787	-0.2147538033613011	0.175549464641012	-0.8299101487360252	-0.3541686883619781	-0.13531843405911764	0.06669733681887455	-1.2537235413942596	0.395644124453993	0.4860297195717139	0.10653195707537418	0.9018585263986223	-0.5541162803211417	0.4445794808173852	-0.5182253593540059	0.2031917508950843	-0.1272365242735611	-0.08564360607812568	-0.33232173895682615	0.3931040925425196	-0.76180400024384	-0.6825089683241443	0.38264352340472585	0.18534614806519947
0.5821105188133696	-0.22535109786509816	-0.6437585639381496	-0.7211814747912463	1.182640911028085	0.39583266634756126	0.1562591936859779	0.4069273561029509	-0.3098517606888602	-0.19162574444649003	0.23825358440111924	2.1245242155156125	0.16263987794167628	1.1079756783624155	0.20037785391745597	-0.5584772494957023	-0.4281557447190045	0.5048230067752313	0.2854873298027579	0.1727310233834641	0.105830418054274	-1.457184490709509	-0.20963618981508367	0.04341523197577803	-0.543408044829145	0.5984978525209701	0.12278676887472717	-0.21474265656043437	0.15557546722332924	-0.8184313837604774	-0.35769458704736345	-0.15403616313289709	0.058856365365003625	-1.1977032036667605	0.3935764868271454	0.4376963599217786	0.13213013635280985	0.9182192896226249	-0.5713327586519413	0.5080512927110237	-0.5320616642986327	0.22369178639175152	-0.06877744707983066	-0.1016920400275326	-0.3764137992889482	0.39862087283634523	-0.7266331068299632	-0.7124598867659763	0.42138053640418394	0.2125083341201388
0.6210444151019361	-0.2344953351277444	-0.7015642984362715	-0.7096447233791654	1.1052151486794766	0.34481442220172415	0.12325281260297516	0.41730338246410864	-0.309870327924496	-0.166769431171895	0.2253815161854237	2.124304619750367	0.18399037175716876	1.132465291878314	0.192616701150322	-0.5462825625656464	-0.47968289355547844	0.4708524167688447	0.2448995565449638	0.12892691313409493	0.12051002213184611	-1.4665626769089963	-0.21038786068061593	0.05993440428953388	-0.5198161646356328	0.6082958944259976	0.12668203038488277	-0.21471635161723995	0.13028644792859403	-0.8079181186345377	-0.3790863080831892	-0.16653543415087063	0.049091874082904795	-1.1511707920309466	0.37120342515331467	0.37448694922026965	0.14602341346118786	0.9173983752561515	-0.5819412722577704	0.5603306952156205	-0.5430809152910137	0.24008104291091686	-0.03372643412402943	-0.10587979019743028	-0.40832576785873675	0.4103119466250389	-0.7065376217161544	-0.7356381958410458	0.4597077545308076	0.1917629005336809
0.6563937878646573	-0.23647340389854327	-0.6952861059937673	-0.705705761878038	0.9852056279118215	0.2792009312412001	0.10272759342507802	0.42655465711829993	-0.30988687923270414	-0.1485241405764281	0.2089510844475416	2.1341580403802736	0.21490261209602365	1.1683824603605588	0.213594963898754	-0.5559676997125645	-0.5315399940654331	0.4232920963793861	0.17976935727747254	0.08937725661940807	0.13549896378804333	-1.4573159114802416	-0.225640231119969	0.0589155077279583	-0.471402634876897	0.6204880735487842	0.13335673490123703	-0.2147061621864045	0.0911804460923782	-0.7821273934808566	-0.3592811438395441	-0.18494148658123333	0.05277162565911042	-1.1164058169036162	0.36088161213595216	0.3179732635419378	0.15286656998556655	0.9312605807990801	-0.5970034322005734	0.6099580609533443	-0.5584843343894624	0.25828433640218873	0.00010720927147974124	-0.11089704670350224	-0.4416865852556744	0.4315817142958404	-0.701053671591394	-0.7838233659378396	0.5144312853194716	0.15985420972955983
0.6732122168435947	-0.28702115858558974	-0.6736423718005222	-0.6908866928874646	0.8369781013830584	0.2387723692870297	0.08971665261464491	0.4504097966197288	-0.3098814238368921	-0.12927792461419893	0.19440681861198697	2.151712342161747	0.20959626765214873	1.197765495097784	0.2337660953620631	-0.5809654756782914	-0.5800014041528356	0.3706708073042896	0.14389967966543832	0.038671690638073145	0.1553717242779517	-1.4487307557601476	-0.23575280597412235	0.06811279568310007	-0.3654757988152555	0.6405335635147659	0.14432798298388808	-0.21468634189883606	0.06631383761916494	-0.7589429967877133	-0.34749554439653985	-0.21917707104894069	0.06873993065784609	-1.1001248733474722	0.3500079762879713	0.26843619522528417	0.16530570400081782	0.9177960152346527	-0.5953734144850126	0.6477406006763771	-0.5739661944575258	0.26456061414845194	-0.0022599987556742697	-0.09983193491005111	-0.46634467322433776	0.46125984875939086	-0.7004750157228411	-0.841318244795389	0.6035981009561109	0.2099496798991023
0.6713575888698686	-0.3885844751809966	-0.6504136348209567	-0.6808958811725934	0.6981823856664642	0.22231160687832335	0.0856385103247254	0.46854396629398753	-0.3098921661308339	-0.11402423907697892	0.17595332183370524	2.173427273974473	0.17719186072507745	1.215128797169714	0.24085687330766645	-0.6174643020923263	-0.6267625633041682	0.31219901850352205	0.17707809037510183	0.004593784953946881	0.17931709616386052	-1.4441730834311368	-0.24121737716145047	0.08668639094461536	-0.28830066022635287	0.6533553433771528	0.15246797821855168	-0.2146694989411344	0.046437899856478365	-0.7398379789346115	-0.34074323365829307	-0.24587945845401776	0.09978628290453609	-1.1071567532743054	0.3356881226611831	0.21406083507817067	0.16885879807555373	0.9203714761441413	-0.5948030231284637	0.7061984346149519	-0.5822809372366728	0.2721783224693155	-0.03049568779328225	-0.0957673538627975	-0.485169570916295	0.47371993513730504	-0.7237237010121736	-0.9012056215270665	0.670037102956255	0.2265086201787218
0.654396024325153	-0.4638510796462853	-0.626769418652959	-0.7111561664707325	0.6376690562001218	0.21582868252120582	0.08143328711359027	0.46489726373535084	-0.3099433614692336	-0.09586831681783006	0.1699637310261261	2.2010654466946282	0.13655723004695758	1.2299239262327037	0.25401409647157436	-0.6562897220477149	-0.6836850141500762	0.24445957986059966	0.22544844675669848	-0.027873275006027275	0.20626175663254478	-1.4338381540207155	-0.24469207659028322	0.10348635145079528	-0.26135477667926066	0.6562048747174758	0.14921716155492487	-0.21463694965907892	0.019122628652254843	-0.7219277796726451	-0.3478096734654649	-0.26432515568355874	0.13071166464570472	-1.1244473216714153	0.30154218931776844	0.1555063473860045	0.16240305957473314	0.9233368499134865	-0.5939447564027034	0.7512764779363668	-0.5963116393668663	0.2906365113820306	-0.07024684222833402	-0.08476256980288624	-0.513560975751391	0.49415335823331813	-0.7541647941627645	-0.9467143489470885	0.7469915156576935	0.35890967884002023
0.635094193279964	-0.5372925430200819	-0.5807324556371375	-0.7376893999877042	0.648623835108583	0.18072588181083593	0.08973975823668408	0.47590985351519716	-0.30997522339868	-0.05462929802386359	0.16441373856191205	2.254131640079403	0.0905630037255351	1.2652163200784428	0.26466233013676693	-0.6964995835009528	-0.7255185457720575	0.18151295162157938	0.29953479892911733	-0.06421127781226917	0.23208844394466918	-1.4168022672545908	-0.2486256323978806	0.12296186596061609	-0.2816149186757004	0.6607538774139319	0.1489217807780629	-0.2146156329125199	0.012959956488264335	-0.7139345954288155	-0.35535169960694446	-0.27141374366503374	0.15777001595137508	-1.1215682350559582	0.26550446477304473	0.12949410685909207	0.1699833645705896	0.9297690015953327	-0.6016691569345458	0.7859739422158623	-0.5907372148088204	0.2979615348936371	-0.10519684133751364	-0.06424108577704896	-0.5425797520273179	0.530942206524751	-0.7766783019141816	-0.9924767863065099	0.7879181927284837	0.44110957196828926
0.60755491042424	-0.6192737845152401	-0.5435039389449303	-0.7814025061087116	0.6547239249475085	0.15701200226837514	0.10920294400156487	0.48925679340711364	-0.31001495107194954	-0.002179766174933084	0.16294080524302462	2.308201461258191	0.04725245981174044	1.2862141806879577	0.27238326041460914	-0.7363788168886808	-0.7635004132415519	0.12059951109763914	0.3890071942910426	-0.08283773671037309	0.25723430282162096	-1.3878641645150775	-0.24266761277095492	0.1480350931417812	-0.28676767411275983	0.6602945941996337	0.15141396129513573	-0.2145855998119443	0.009363241488760303	-0.6924489332852674	-0.3683771229481513	-0.27788005513199876	0.188132879238589	-1.1374438002276812	0.22763449490655932	0.10798834902848498	0.1907514867759728	0.8977442650047806	-0.6110090282882921	0.7863132938550308	-0.5825972589728361	0.3313499079618978	-0.1425355407816391	-0.03714387879535784	-0.5634061560933443	0.556041964296579	-0.8269530621134656	-1.0299128052402569	0.8426788763269124	0.4980823088700653
0.4934720816304975	-0.6551686825619629	-0.5053047248546972	-0.8063610981180445	0.5952624295620587	0.11802919147521536	0.13884630179676152	0.5119701265888853	-0.31006240848194455	0.06892764008879937	0.1606408997234124	2.3494036385654855	0.00839365142699464	1.2922896289544992	0.2745570625025592	-0.7686006055409143	-0.771072639420966	0.0656104591138419	0.45214521999278656	-0.08345962469105757	0.27689724241812946	-1.3701906992669408	-0.22540597953055502	0.17477613538237696	-0.3037217589471767	0.6568796012675134	0.15637082274472455	-0.21456749551597887	-0.007518199559480606	-0.6656420313989991	-0.3780804703186762	-0.2887997990399939	0.20550705581599393	-1.1491766768278149	0.19492854840338777	0.10196072144059021	0.21446882881438117	0.8646714612901416	-0.6147812675013349	0.7723451571868175	-0.5803395232387116	0.37173992378258197	-0.17756053673327132	-0.0035878338415466088	-0.5797756323472202	0.5798435732862686	-0.8786118533163865	-1.0805180789558804	0.8847691315402766	0.4359341963203497
0.32675370451407104	-0.7033552032627509	-0.41752195126454933	-0.8090496848048634	0.5577314921531322	0.12010365231155842	0.1849124755767946	0.5282061178706442	-0.31009837933693474	0.14803649139754163	0.1569603410446503	2.3932418000206166	-0.02467291555131789	1.288267011636476	0.2666645162704052	-0.8019409683269437	-0.7516516001738054	0.02487198578637258	0.5018696953526043	-0.062100083446092066	0.28553569076274626	-1.3556818461780484	-0.20631710593878613	0.1850943019431664	-0.30670472355590467	0.6494084091200854	0.160456239533008	-0.21456271256285087	-0.037557171969352744	-0.6431712934971904	-0.39980213425474015	-0.28298826303402574	0.21997124994453512	-1.1744677366371152	0.16319059460460905	0.08390814950562057	0.23075920539795716	0.8000419635999905	-0.6384796885204768	0.7423797301773903	-0.5754957933650104	0.4106754335793048	-0.21318822224234973	0.01930905469242598	-0.5905121565660276	0.597726710660867	-0.9029979294030877	-1.1094541576401151	0.9220439617767591	0.39935511882717123
0.16407310093889252	-0.7838083765608337	-0.33396405471594237	-0.8120196028894011	0.5613572153607918	0.12680957652371178	0.24060940270308265	0.5490668937488643	-0.3101211544810576	0.178205752266245	0.15820561616726217	2.40834213999959	-0.02949109702414826	1.2792260181698252	0.24582747915104228	-0.8250972751987776	-0.7110461859238255	0.0022146865081992934	0.5945758608915875	-0.04192678383747875	0.28481414121445214	-1.3374947134603048	-0.18238768244862708	0.20612655281214973	-0.33314512787417716	0.644330366484579	0.1647509475633688	-0.21456931283032596	-0.04979577121791405	-0.6436979789767037	-0.44343298292904476	-0.2695872441394334	0.22122102276214256	-1.203356932948609	0.1283812829468614	0.061980918252593865	0.2297308504746455	0.7434514903117165	-0.6612915146525264	0.7018209077879731	-0.573528800790001	0.4451052540751643	-0.2483098204616357	0.04074676617140123	-0.6126710209812514	0.6160139391123285	-0.9141242485543273	-1.133371249025767	0.9358205165691423	0.36646450504744627
0.09535872555358504	-0.8373962336018929	-0.28322721699817155	-0.7634722907294896	0.5796583979279861	0.11753728003028285	0.28544586227015784	0.5615048227843547	-0.31012095198160083	0.2002439840022773	0.15562430686383505	2.4224254927463607	-0.04966180970703325	1.2703790540933935	0.2301621603215144	-0.85767002038783	-0.6580366523809082	-0.00785411733356851	0.6807622893891428	-0.019439410218273008	0.26587953801842473	-1.336511686095224	-0.16470529281759097	0.21455311235756236	-0.38443889810144233	0.6352558191053005	0.1649538378478081	-0.21460252590625659	-0.05757642768934148	-0.6452802201668235	-0.47970678824173724	-0.2501225287384202	0.21890785773733032	-1.2372652129522639	0.10836614506267209	0.04973480379332734	0.22944192646483624	0.6925024268973323	-0.6843743723821845	0.666645546633871	-0.5702402484008325	0.44553739762958633	-0.2903842933689823	0.04919264886699322	-0.6093637109739029	0.6232507888542649	-0.9199013210780762	-1.162959349108665	0.9506449208740161	0.28844349342000325
0.05820891185275384	-0.8808787939634286	-0.29801123164953225	-0.6957981745267865	0.6369377028157512	0.12665872368059922	0.30375211653150425	0.5773481316089051	-0.3101154527612795	0.233389210470372	0.14848273516107102	2.434202672475607	-0.07028515758505294	1.2538322276955054	0.1991336382486952	-0.8644698940408035	-0.5950430607207736	0.003397737751151114	0.7860825117479977	0.0007938466180818545	0.25534727215145847	-1.342157522405902	-0.15112893208619166	0.22826553982910108	-0.42485334295607463	0.6250838070776628	0.1611457587188631	-0.2146523235668913	-0.07776738209370326	-0.6651970369212239	-0.5243172159112757	-0.22145542339678057	0.21149651993447355	-1.2817468718938672	0.07480776207760435	0.03552963841350547	0.23479491705150707	0.633840963159648	-0.6985407499261117	0.6290782508690328	-0.5541667558456435	0.4479063424415458	-0.3277147352422195	0.05535236182697788	-0.5563809350492791	0.6242856586648522	-0.9241691452626977	-1.164657759687442	0.9364988183669611	0.16982328332395796
0.008338435941835176	-0.895793110202988	-0.3258008950142236	-0.6067474055993634	0.7586520713228528	0.1438315864667315	0.3126791386465081	0.5903527001510512	-0.3100971424279396	0.21324633220041833	0.13847338003261772	2.417149349626254	-0.07298769642044156	1.2333823060839693	0.1743842936708796	-0.8548222919641246	-0.5223746078089085	0.004301007752787338	0.858511975633005	0.015975149365000142	0.24514770492275026	-1.3510438194349323	-0.12882572522487215	0.23221263580663537	-0.4728490019211691	0.6071676874334555	0.15845846719966525	-0.21470403752640013	-0.09573700244801232	-0.6836800085630053	-0.5601072351252755	-0.18333103652789587	0.1997630619129299	-1.3168209331794076	0.06695459096966659	0.024758950762043378	0.22833472073653854	0.5930954985890238	-0.7111521411007087	0.5938095293757956	-0.5357808746633701	0.4424351259884721	-0.34633295589521956	0.09008806533705153	-0.4718405631841963	0.6115572359792101	-0.9355572824790531	-1.146644353990092	0.8875204714183094	0.01271017022303661
-0.027353439781855237	-0.8790866072559386	-0.34450249024855306	-0.5078856486813113	0.8626121744628076	0.1614635666014672	0.3130958650440009	0.6027074879496732	-0.3100717952384782	0.21364476603316968	0.1403428138180697	2.3778650866640905	-0.08188339830658634	1.2259432192629676	0.1656569073276461	-0.8362822179182252	-0.4347403029148813	0.006015394290819226	0.8725487487168821	0.050137664350621836	0.22494074554304774	-1.3592099306403473	-0.11614359362660612	0.23122820704392733	-0.46429010231091816	0.5909357914365195	0.16117478605811758	-0.21475120079568674	-0.1107575729664412	-0.707773475711737	-0.5852357059306625	-0.16507436178530133	0.17816125365891894	-1.3383796927145446	0.07042565054509761	0.024589048223641583	0.2363596098174293	0.5499389276959532	-0.7314312764844845	0.5450767517060029	-0.528859311714117	0.42068810899389913	-0.35594442905712753	0.11682167204138634	-0.3898408757022711	0.6175761601736539	-0.9301748342853339	-1.1399887403984927	0.8273442242857122	-0.13629963167721984
-0.06340417681688958	-0.895380414958832	-0.3641931847273163	-0.4212254660641655	0.8712368487059583	0.17085111091913735	0.3165088954995062	0.6260761446240936	-0.31004414348430404	0.24603631953164876	0.1425367492641372	2.3304106922839427	-0.0977001375408306	1.2041436292130672	0.17461132727710457	-0.8129521752183798	-0.33154916729962364	0.0276000604420496	0.8721936401064798	0.09461511080480071	0.20112325224045047	-1.3733590663053488	-0.10958873914728404	0.22193199295265437	-0.3944068024782329	0.586394011338998	0.17335507467516403	-0.21482742836423369	-0.12965583711119005	-0.7298711823139599	-0.62314624278427	-0.13579046167916148	0.16443289002163058	-1.3609200555433365	0.0761918316153348	0.04905366460681777	0.2427976920797656	0.5239074915093089	-0.7484672202087415	0.49262248767361694	-0.5236080298461138	0.39385868765959986	-0.3500657172890197	0.1507307599191845	-0.32441127816256243	0.601351333247738	-0.9325055842345703	-1.125880890296766	0.7758098836733901	-0.26361274171963583
-0.11619359587278504	-0.8743755806587965	-0.41213143226459686	-0.34508627382216506	0.825316804061581	0.19722693410931758	0.32152199028122636	0.6465480753329607	-0.31001363104750584	0.2571641668755186	0.1627907232249901	2.2683018291744075	-0.1062730141465547	1.1677871781913665	0.1912250030208244	-0.7921027868317397	-0.23170202865099804	0.04024916131055017	0.867159369444952	0.10301796820649556	0.19407564204844885	-1.3823264687243169	-0.11427377093556398	0.21325257479204432	-0.31077220216852586	0.5766762822648577	0.18127165864586625	-0.21489039850121255	-0.14757633334987125	-0.7472609363348707	-0.646182504660425	-0.11975056748518915	0.167144568942242	-1.3945637442093592	0.08351039237346078	0.051710764018922085	0.2577045752325907	0.4934891370280804	-0.7526299286725762	0.43804630773840103	-0.5328018230564854	0.35442897892335407	-0.32810295419138524	0.16329778091222383	-0.25646743920129145	0.580217419509526	-0.9602241489544291	-1.1271257779268755	0.7567399302215894	-0.32545214116550425
-0.16673466190937453	-0.829775407413106	-0.4558616950802814	-0.25070234148217296	0.7791109746365446	0.2272607045014326	0.3270070999131759	0.659801214855077	-0.30999695808850464	0.24862725654873635	0.1693563044801617	2.190758640131153	-0.11958362892384626	1.1337714977332694	0.19150209128039047	-0.7733136164106178	-0.12350082301631957	0.05832535409145477	0.812762149659498	0.06740906682650365	0.18581425692322773	-1.3829595413513323	-0.12730679270582665	0.19949537471579099	-0.23329777598300777	0.5672480127326319	0.18875714369538749	-0.2149487772889706	-0.16715149197848306	-0.7731195758610607	-0.6633444162849431	-0.11162230688131221	0.15974674797489144	-1.4241027007633313	0.08276792968785382	0.06545937816267863	0.2658585864960295	0.4534737011903488	-0.7594975937306223	0.40169534766516746	-0.5422437284642249	0.31771147104432773	-0.31171099727338863	0.1663015993114002	-0.20315963906581955	0.5606080447199504	-0.9892394719895531	-1.1307355576864115	0.7288526310098451	-0.48576601869465386
-0.13059589650138667	-0.8068810541418279	-0.46901851208656575	-0.17499923635176176	0.811176392246667	0.2666126831218368	0.3247906105989865	0.6526544794069455	-0.309984468103356	0.16567258783377375	0.16379312913598515	2.108467005776291	-0.12111949710429804	1.1128333981759417	0.18786061524983602	-0.7491970796761506	-0.028912938492221773	0.08006693019701343	0.734160498806778	0.03353509840306134	0.17717137926455206	-1.3718368382923474	-0.14333383042298392	0.18326964063198184	-0.16309271101096873	0.5527030565740193	0.19233375795130098	-0.214956397278935	-0.170269506142972	-0.7926280712307209	-0.6839033731545169	-0.11890256033634547	0.16402261096186538	-1.4501449078681052	0.08433100902597375	0.07296872857621162	0.27854903621835936	0.41107598240924154	-0.7623863005605006	0.3727735836985705	-0.549657252712039	0.2670155778715829	-0.29059627539425537	0.16887482851243515	-0.13746821751027957	0.5243313756707255	-1.019578114592925	-1.1286230609371128	0.7210054666176038	-0.4997717417575315
-0.04544720665187653	-0.7656807017033979	-0.47733528407646436	-0.13547461163236765	0.8325645982752304	0.278558166953155	0.31705517842057596	0.6461408964549648	-0.3099803191312779	0.05363299406410016	0.16315274539011426	2.038486093713382	-0.11936908647752013	1.0843374658107987	0.17335191644572234	-0.734031967477701	0.03534235904037242	0.09374134214273881	0.6616021119563879	0.008946712377937916	0.1766041413028238	-1.38397711360472	-0.1663798408891715	0.1636737375628174	-0.11881604025179163	0.5337935517840477	0.1922139462982277	-0.21495761055384582	-0.16764452460922813	-0.8244253599598921	-0.6855482068435741	-0.15895770765824965	0.18444991224169227	-1.466247107917922	0.08632672639518046	0.09358297028154697	0.30212160739637944	0.3792169495851778	-0.7504524883799248	0.34866736612907967	-0.5668392355345754	0.2157248018727021	-0.2793148499169234	0.17681169595628382	-0.09332094148302594	0.49531624806359387	-1.0540584154292503	-1.133532939816161	0.6745146354025756	-0.49811345544767976
0.01875888813953213	-0.6469220453693961	-0.4759243800088953	-0.0892090584088622	0.8136197151637401	0.27142029764364206	0.3022882103351633	0.6359290207409571	-0.3099788638553313	0.03037935295414227	0.1556476304206919	1.9950587349825895	-0.10916783998777926	1.0677611469455974	0.16156493941702305	-0.7229118580613934	0.07828727231262324	0.09344412646205333	0.5871804745056333	0.011604030941187827	0.17186120323240334	-1.3978461352841027	-0.1774310786222037	0.1449426564409093	-0.06179466293619351	0.5173019508835429	0.1939571255596862	-0.21494073901793423	-0.15696827967151944	-0.8474899160136165	-0.6623607374075171	-0.19739133374956447	0.2024650609517875	-1.4842364318084131	0.08308240636421363	0.11952885977480188	0.31750378413498204	0.34873653284943923	-0.7352624688981371	0.3259689923169754	-0.5961599584049704	0.16178490490098504	-0.25299616161693567	0.17354394372287013	-0.0445394016508716	0.4687739198545737	-1.0844558722356554	-1.1501962931416818	0.6417852998177274	-0.48289093082367185
-0.0073850274292341315	-0.5205025824912484	-0.4549757468108302	-0.10262083665371739	0.7949925735975192	0.2661048431158306	0.2958120345578893	0.6264990990188284	-0.30999437395364626	0.026914840449545695	0.15310739085868638	1.9438428237871097	-0.10088023766470303	1.0531833307996532	0.1527454882649661	-0.706839152220665	0.10814132943531826	0.08287636556974944	0.5369711118866315	0.025304776673563577	0.17042667700173536	-1.3937720913913882	-0.17473718534394275	0.13111943453960867	-0.0013895411151908677	0.503730440559106	0.19588236411452467	-0.21492005229100233	-0.15520603452548237	-0.8615947924754768	-0.6308833061786124	-0.2371692611423996	0.22936832381088657	-1.4971959728704975	0.07599923791117359	0.15394700365478603	0.3447396696146842	0.32365774000425607	-0.7060132595098945	0.3058635982604475	-0.6132856683580005	0.11434141642132745	-0.227482416802456	0.1773533887303612	-0.003725216304577337	0.45039883258247404	-1.092086540771129	-1.1822794267218852	0.6014411854053233	-0.4606209612330094
-0.07420132297263286	-0.4479387854109982	-0.44132387700684117	-0.1155852523534632	0.7732391474019793	0.24809338843786127	0.2951791055541725	0.612131014192043	-0.3100117254369466	0.041434216156685647	0.1510833117505973	1.853571430008468	-0.08595436348106536	1.050159576782478	0.12767525760591114	-0.700798837377828	0.12039669988052837	0.060240651787938804	0.48997270122072595	0.05904840831392956	0.1708729661134377	-1.392494681499866	-0.1612371220312253	0.11936051398615537	0.01562162251869888	0.5008232518905362	0.19921247905300293	-0.21488676374261736	-0.1614272596180812	-0.8593765680960674	-0.5974755137508291	-0.2895121426649333	0.2594177663368451	-1.5102489190902824	0.06973668611064651	0.20785206026402295	0.3712834408409854	0.28191903405611785	-0.6844333255827943	0.2745520734837429	-0.6503651410044373	0.073189134106047	-0.18777583062671993	0.20263686753972956	0.011934182605737345	0.4283067321329968	-1.0830974538688234	-1.2080789669843235	0.571867260026806	-0.437690939320983
-0.11622633404386917	-0.4104947895969685	-0.4350320269439559	-0.16268927014200282	0.7556327962024578	0.21687340873282374	0.3098561267537897	0.5804985449382357	-0.3100421162229517	0.12788020787714027	0.14811969892825752	1.7838827556559624	-0.06898187898994311	1.0468191668004656	0.09826725493500532	-0.695994783997332	0.1273089121049446	0.053584847005661976	0.4513157775517823	0.09366119861860031	0.16739023933330519	-1.396737694954951	-0.15888798005219348	0.11388873314902404	-0.0042345440532364385	0.5135736700061856	0.1987690488095985	-0.21485972576833925	-0.1614313140076628	-0.8627708168580664	-0.5549362099021052	-0.32949807310412405	0.2888273573861182	-1.5219220163894878	0.0636201147554474	0.2514856404758429	0.383708902853492	0.2593533945605595	-0.6873427043141851	0.25966895271765444	-0.6902472583380497	0.04549730879015603	-0.1517213305083781	0.20326691530688726	0.018346541722258254	0.39765620083515946	-1.0694971437254757	-1.2499056138848768	0.5512825198892646	-0.4211896312868862
-0.15493796124672007	-0.3717642836377925	-0.43272748321019483	-0.22514521835695156	0.7560473210919763	0.17353647892137733	0.3329675251985033	0.5414750329094997	-0.3100714741106084	0.21551777741516895	0.14312693665938153	1.7591753096887082	-0.03517254680137738	1.0313169946395173	0.05853994917800457	-0.6829576997365536	0.12723543676640636	0.05114402549388779	0.4098429424320777	0.10047667014792132	0.17062363859625498	-1.3994622352761987	-0.14968580977370363	0.10750600747501775	-0.049913512598779526	0.5370787848618058	0.20018647062414927	-0.21483573682925453	-0.1632852072158693	-0.8567127078439236	-0.49987518252437235	-0.3336247540892105	0.32214954646813787	-1.5239005074571497	0.03700580477041447	0.30156502978008104	0.3939415115221648	0.24652515108387485	-0.6874039543927407	0.23544125361939394	-0.7226169475925945	0.006348556785668563	-0.11540114021876573	0.20815459286862653	0.04290198256230224	0.3702431579980402	-1.0602215747374273	-1.3025313652007942	0.5530370154308993	-0.4210189093520359
-0.18646725023820102	-0.30893816056604134	-0.428670451134915	-0.21599345441919313	0.7510136741406221	0.13177366573371435	0.36038812215352856	0.5087442465983971	-0.3100786651081075	0.25387541209901415	0.13476189228932814	1.7298772267734635	-0.00556852171897739	1.0112551318084195	-0.00031717248619432536	-0.6657772374128327	0.12586547722850058	0.03129699179984907	0.3785249300447833	0.08423274187707433	0.18014302035473467	-1.3871875352897622	-0.13764806493117582	0.09882843707269748	-0.10486434363183339	0.5551453444513417	0.2003386983325172	-0.21478752240144772	-0.17324967106168748	-0.8406841141881134	-0.42219779929997114	-0.36212515549751534	0.3474209083287093	-1.5143884658520215	0.040911828387852185	0.33162534174367914	0.40859474813852775	0.21949250109571833	-0.6947516669414663	0.19961274705099222	-0.7515565496649709	-0.03162426518542649	-0.08772142324850911	0.19560277949175037	0.07097527140588651	0.3548546756469128	-1.0474569954468582	-1.3387185528266172	0.5327133351531981	-0.46159635980345975
-0.2092158879470188	-0.29409349168474985	-0.41864072602038993	-0.19129776663874282	0.7424602178300315	0.07796511247738507	0.37622372525825437	0.48790180442881975	-0.3100866736593834	0.3151560250484405	0.11676776817435516	1.6939762415328818	0.02023079418608158	1.0007946193229256	-0.06874367126946923	-0.6327110185827463	0.12368886908148194	0.017295476563089936	0.3491799809606685	0.09000303855090007	0.16503470154059696	-1.3902830576723926	-0.1350905910477483	0.0965696946986613	-0.1283009252436482	0.5815750562909123	0.20201256213668115	-0.21476591402724682	-0.17347709403077474	-0.8353484430588101	-0.3443834829388342	-0.39219030286845047	0.3527261524751803	-1.5169842800983058	0.04279906060775851	0.37425519280380587	0.4120186407578082	0.18726551024096277	-0.7103214369102987	0.1680342091912966	-0.7773090610371367	-0.054862445763996424	-0.07659564732655377	0.19553239713595386	0.09770635080088366	0.33850539858566847	-1.0084147994107453	-1.340169826262352	0.5058045720498305	-0.48616726961159495
-0.23600595835558386	-0.3241879347086699	-0.40630501952785325	-0.17570423088856268	0.7340574148383188	0.0007471962873625337	0.3794420083280006	0.45952037071921986	-0.31007967382741625	0.3570489221698007	0.11266992064139533	1.6808689627388578	0.05040763384226378	0.9917520736211529	-0.12525448105831094	-0.6097638045586656	0.11533401203802543	-0.005285443266415625	0.32121410828723274	0.12281075671101997	0.14920111826959964	-1.3927259820563558	-0.12950499636871793	0.09535145344466618	-0.16361852533642546	0.6046978672559212	0.203579684731027	-0.21475238094585425	-0.1731364310177928	-0.8207824971580081	-0.25083783758432787	-0.40698466514947257	0.3664231808464834	-1.5225147145719888	0.06355991759284255	0.40927927443443	0.4162526891078011	0.17980945401237822	-0.7063401818041848	0.1339605754309188	-0.8037666885165988	-0.0881296937456779	-0.06535268176842826	0.18272909251988306	0.12544148731390242	0.3280135084515773	-0.9755016125004022	-1.33876456240112	0.5017860449303662	-0.47914483486469556
-0.2565513307483159	-0.3671875239978667	-0.38217178866800344	-0.18103268972369757	0.698496840230231	-0.13716678296738644	0.3727991419917296	0.43250842240870113	-0.3100791502000897	0.4698235705056904	0.1238282144619653	1.6842898138803482	0.07532385386866905	0.9761070958290036	-0.15832630558715555	-0.5717633575300198	0.09921210065941803	-0.03942456618671033	0.3076793361305107	0.17525727444694286	0.1446440685085515	-1.4050577562060815	-0.10162837513147807	0.07757324705928637	-0.18471670800109394	0.6393636259506019	0.21343847983065345	-0.21476809636327485	-0.17268073648645005	-0.8188463529367225	-0.16308520862806242	-0.4110349931879935	0.37613653573303224	-1.5383180181171634	0.08291028155614691	0.44924135882937966	0.4244067724375194	0.16720566493441563	-0.7088254037415781	0.09615416159693631	-0.821649524350257	-0.1069027161664206	-0.03611583578691386	0.17206063557445697	0.1446710151811599	0.32476749193377696	-0.9372145149419413	-1.3499225414976028	0.48476816019113594	-0.5162121553435288
-0.26714581636845813	-0.38445143141564475	-0.3716726727056475	-0.1812330036323021	0.6561577793230585	-0.2670358082081671	0.34693982492592484	0.40390783692602283	-0.310069267773244	0.5410881160941153	0.13119085292102367	1.6677892377861003	0.08914958093221707	0.9576339456450199	-0.1733856055780197	-0.5323056495152275	0.07791057294256944	-0.06351481033880277	0.29320402530487144	0.22348001893466893	0.13757073971878891	-1.4013802275530636	-0.06344692513579472	0.06914924594842894	-0.2059412427741148	0.6927025190820891	0.23002137610509038	-0.21478756072222915	-0.17051173234843847	-0.795774507696534	-0.08799825787387719	-0.3988211647241039	0.3738262775174882	-1.5588221485080784	0.13330479678106572	0.4834756409999934	0.4157613309187987	0.15700586832363922	-0.7143225982919428	0.07012974716988207	-0.8321964242864803	-0.13405663057340916	0.00925932168308281	0.15279095201957352	0.18255257381487994	0.3145492136031902	-0.9164938917668601	-1.3494834787009222	0.4843132909766382	-0.5473520537403941
-0.26657071811309935	-0.42822629474608903	-0.3703082045473739	-0.18773395203030147	0.6233226602110329	-0.3356270031153481	0.32174479449374727	0.38000920816223216	-0.3100583312913903	0.5464397899672949	0.1402150412892022	1.6505522226616365	0.09419104516982069	0.9450732590397939	-0.18388278145009412	-0.4937204685297053	0.048479670565262166	-0.08360094491562749	0.29265995327728705	0.2524298510020928	0.13460952894880948	-1.3936534372098124	-0.02327306987856903	0.05572855108380018	-0.22525751558339008	0.7346127297029457	0.23988986854402375	-0.214811984699609	-0.19912044811731347	-0.7740456499642671	-0.020184849547321	-0.3799179371455272	0.3789824071759377	-1.5951159962394112	0.1916889641306536	0.5155708691001822	0.4028808218269888	0.15601728774784732	-0.7227605622389579	0.049898574244613504	-0.8321563511824379	-0.14382069416215842	0.057706263850701975	0.13839147612025846	0.2393377800865264	0.3112082381614135	-0.9005163494815562	-1.3604915980404544	0.4903060123739912	-0.6355576618124731
-0.26524783876623936	-0.5198547105819923	-0.3808152275531083	-0.19395332563674145	0.5829840927684744	-0.37678827887892247	0.28758230710799715	0.3637011611418541	-0.31004216155865094	0.5636141499992171	0.1451586212751411	1.6291337033837472	0.1210254413798632	0.9209383312492161	-0.2033165006097195	-0.46933443434702304	0.016729633685320173	-0.1016240041670241	0.2910163280825531	0.27119407884123387	0.14804821068441437	-1.388659447921969	0.008126572486001907	0.03702099334627382	-0.22082277250622298	0.7764406520812405	0.25096551022394575	-0.2148351317506106	-0.21319662872762532	-0.7609782298490069	0.032195850562317344	-0.36457305054208833	0.3708434179465781	-1.6277865729897514	0.24100774582537338	0.5342695833568165	0.37321844412522415	0.1487636084361434	-0.7399098186085429	0.02864646894320339	-0.837061469641055	-0.13681741221088312	0.10270435801045086	0.10059112374635575	0.26111187420555343	0.30204950150888	-0.9139041696010418	-1.3598277456083472	0.49439158370874425	-0.6497264950041884
-0.25484116745633595	-0.5753367598321233	-0.40139007324600956	-0.20067535029334427	0.5584924283710277	-0.4469742975392831	0.24486496316223189	0.3414930708610511	-0.31002992016425324	0.5397103542425454	0.14602869135266633	1.6540006276443933	0.13887859388340382	0.8768494209685024	-0.2293234683527266	-0.438881440503752	0.004868501884524641	-0.11706510596889093	0.29145415275481634	0.2883807277952199	0.16557329184204145	-1.3797168277054817	0.04365662384491488	0.011793243824742242	-0.21524639503338633	0.7974252033719403	0.2583646202604324	-0.214853267222805	-0.20882703392811783	-0.7520349793217761	0.08932468280861379	-0.3441999308537301	0.3530228237393768	-1.6416207259830338	0.2876519871240457	0.5418535056044357	0.3381498600369487	0.14583343598506787	-0.7634061143684512	-0.0025641563014346556	-0.8248101838541843	-0.1447724052097613	0.12824674415299836	0.05885828292509626	0.26188863088358005	0.2829935083768343	-0.9414918252883426	-1.352601613292918	0.5031351808318703	-0.612836420865359
-0.2509650563350625	-0.5695541114569108	-0.4001062569301963	-0.20347585693328335	0.5355264712211257	-0.5967964503134697	0.20182471814846875	0.34154935108293116	-0.3100039231631023	0.4821348035696385	0.1449842016325603	1.6756262182142254	0.14628358590107343	0.8179816800935772	-0.262557255438453	-0.417879951590708	0.0054705256260956315	-0.13282334852500857	0.29315339737045665	0.3109367983984238	0.18488438673306976	-1.367937020792833	0.08695703623535837	-0.012095499225029966	-0.21631956495773785	0.7936903789434115	0.26451838272789246	-0.214864438704853	-0.20380666245670293	-0.7386510040693319	0.13096660053843542	-0.34085958732987665	0.3332244613328763	-1.636789981054309	0.3264825064599806	0.557617041531005	0.3226610560901936	0.14376060574550417	-0.7716664530876554	-0.04204314008727209	-0.8094263749981391	-0.16281705742644867	0.14137032057813023	0.0043246511433301296	0.2403777712084989	0.25011497258452825	-0.9620938714411796	-1.350971559796259	0.48220088247030796	-0.612675485538239
[truncated: 203 more rows]
[truncated: 7 more columns]
