# Supplementary material for: Obesity dysregulates feeding-evoked response dynamics in hypothalamic satiety neurons
Source: Sci Rep. 2025 Oct 14;15:35837. doi: 10.1038/s41598-025-19800-2 (PMC12521569; doi:10.1038/s41598-025-19800-2)
Supplement: Supplementary file 4 — Supplementary Material 4. [file 41598_2025_19800_MOESM4_ESM.zip › Fig 3_1/Fig 3b/NCD to_NCD_1st_MPK120_matrix_6.csv]

0.46905010380554363	-0.0482644339319818	-1.0016621304280466	-1.5192055065180992	0.39754349266694816	-0.6823082693015036	0.7012534948129856	0.051254089645720737	-0.30982151882473385	-0.35293694187539365	-0.5144121575235643	0.2422012915681735	-0.35126352727635146	-0.2543011712744308	0.018535216062095898	-0.4149072202146085	-0.26344503611255926	-0.05927339114696166	-0.031737016021702334	-0.2751235039388322	-0.38805173820470074	-0.8433136587459659	-0.9288053105434224	-0.352028623816006	-0.14597359899497786	0.30392873923293007	-0.21719215628922525	-0.8980352837471118	-0.6839601167294694	-0.5644024678661668	-0.7080909797811182	-0.4965468285808142	-0.30232237834825637	0.30149962771288485	0.019694943108432138	0.5583290503241052	0.03508544151373512	-0.8559471290628675	-0.5671784206282674	-0.035229552406518115	1.4930788515153586	-0.05179967042798202	0.16525824425741437	-0.11785677889876725	-0.11922874554645486	-0.05436011031357222	-0.5995142482921821	-0.3499178160277206	-0.4069655421907218	0.6538720167337356
0.482119342484159	-0.02649709973257248	-1.0164976817207116	-1.437270402942357	0.5334230611709362	-0.5892852648205817	0.6481187736814991	0.0397806818103623	-0.30977077036901424	-0.3687200618758898	-0.5308778631301192	0.2701014227909392	-0.37620257918134953	-0.2781750218770278	-0.0432722804434653	-0.4717673276385025	-0.21671298964946067	-0.05986288931187925	0.2022767722218905	-0.26514959832878254	-0.36215413180983336	-0.8266684306070828	-0.9310595710831404	-0.33812035087996883	-0.13994864492068354	0.31237612068102105	-0.2171887349599454	-0.8518374073372192	-0.6726903501409343	-0.535075919555395	-0.7005296509355801	-0.5019196688281482	-0.2948146068761248	0.3074044468391661	0.00896340848851698	0.5265952549779345	0.04377443072258193	-0.8834810825125825	-0.5616911855208807	-0.06017360998304627	1.3352271935107343	0.01489600779891765	0.1499267892555119	-0.12631357941153293	-0.1339416288305256	-0.10253614438190363	-0.5993204612696891	-0.336317177050091	-0.3869085649772409	0.6133503762185157
0.4602584558355132	-0.011303995036448333	-1.0310469398766646	-1.430076213539019	0.44734660428774803	-0.45476267825897515	0.585375217752886	0.04590516413597424	-0.3098133688362858	-0.34734513210231216	-0.5502322673246844	0.2766277692757965	-0.3858575694201007	-0.27517567498972756	-0.005038009322957361	-0.49210895529880494	-0.1876699811803162	-0.07166521970460342	0.20321943909494636	-0.3079488195911666	-0.4300071026558196	-0.8165755631441112	-0.9321202500144196	-0.3678416709816262	-0.12879251905657443	0.3146469513473164	-0.21721466225674832	-1.0487454441181987	-0.6494154410658269	-0.5325984579163391	-0.6926254264822976	-0.5122121121848345	-0.29179510777929135	0.3246388021381133	-0.026118835773677084	0.5027657965065045	0.03507727280823059	-0.8930468913977828	-0.5168994475727295	-0.07911459239715955	1.256593309409422	0.026097027425570823	0.1280828322212506	-0.10291734177360932	-0.11022512226167332	-0.13144720411237165	-0.6259631152729614	-0.34893391748331654	-0.3957744077063703	0.5677508641077513
0.4482602879464463	-0.015378207907520865	-1.0461508909849968	-1.4724119022396045	0.2606928107065081	-0.3838702819408292	0.538464245684329	0.05591706298271096	-0.30984411172776405	-0.35572684975778357	-0.5658420706666198	0.2826291995730912	-0.38566348838780173	-0.26498705228328223	0.017086501808460008	-0.507562496989978	-0.15250690378052717	-0.0811837600038697	0.07722234297526628	-0.30567240975613275	-0.4148883657235258	-0.820053542737601	-0.9136590858328135	-0.39026962229784684	-0.11846960288236441	0.31692773981202893	-0.21720830950684133	-1.0105912052213335	-0.6359095418979007	-0.5393455874865335	-0.6885315092963791	-0.5236706510906963	-0.2867213119226885	0.31727163572211353	-0.0490185377471907	0.47866864930143727	0.054700467060959296	-0.8704692264270498	-0.46181557103280274	-0.07255850882967592	1.1379629738711543	0.04757349304683728	0.10361081564380455	-0.0789513053425519	-0.12421552322494933	-0.13257647477828768	-0.6171665975998355	-0.3645233497161402	-0.37829273858325363	0.5041676925602168
0.44381689179879197	-0.03044706569743636	-1.062254482295681	-1.447567340279359	0.1692634327240195	-0.3120594369020911	0.4872298104282546	0.0588112080979039	-0.3098547948771323	-0.43855017094686577	-0.5834619169723879	0.2813304833699262	-0.40855971116695855	-0.24782308526743976	0.05123994033792291	-0.5281667291137883	-0.12695454262948458	-0.09885798680294924	-0.0032527796791833818	-0.27394557220147947	-0.3757590573862609	-0.8339342128025976	-0.900653472537819	-0.4036364228086214	-0.10384737855058149	0.3127049996051051	-0.21715766763793334	-0.8857060716008002	-0.6288576195376768	-0.5196592045954341	-0.6951487535994736	-0.537670838257705	-0.2819634112452173	0.298672088336161	-0.06002004569879721	0.4766644135690572	0.07216210663752774	-0.8302864811690785	-0.4145432775835035	-0.07159936820686583	1.0764871900441064	0.08097588428907365	0.08965490925645693	-0.05144327064379234	-0.14899317237653154	-0.16208968857702927	-0.6082992044754637	-0.3779086592863378	-0.3512365080679891	0.45468208869512383
0.42481840302830204	-0.11921635349094702	-1.076385964541025	-1.424524373893499	0.10617392137345848	-0.2551985270737605	0.4345064043673282	0.061644405848817176	-0.3098684698156821	-0.40583164653244236	-0.5981350662504008	0.27330976402396623	-0.45651893797508664	-0.2780118786555185	0.07672236415008905	-0.5498034947048667	-0.11557084067299005	-0.10877612166249091	-0.1378918114119263	-0.24272520713544468	-0.31525896972646555	-0.842745563265992	-0.8907928335248659	-0.41414304712081257	-0.09610934176436746	0.31036917167277817	-0.21709430994326787	-0.7785462758199487	-0.6291340744161616	-0.5141084662464063	-0.6888728025881993	-0.5506008577358098	-0.26079551477677665	0.2619892633341704	-0.069422223048675	0.46776003571346764	0.05482621799858029	-0.7881711829139689	-0.37055169706768615	-0.07035180969562455	0.9706464011423436	0.11319040731219904	0.07931795210833481	-0.030372092750810275	-0.16055054804923838	-0.17713764772027377	-0.5979948930972313	-0.3818697321388402	-0.3210816559068439	0.4017686400245685
0.40724851854479943	-0.16710591041754855	-1.0716380806765744	-1.3993373926998038	0.1389687266966735	-0.2662584628177589	0.3925443889424573	0.059736889686324256	-0.30989495769435516	-0.3413082689479732	-0.6328214066376908	0.25536212013831044	-0.5015459436086713	-0.3405355746684545	0.09285327175370962	-0.5588739148918896	-0.1108755185540179	-0.11043076036781618	-0.17482524927404702	-0.2148108267562135	-0.2735795270152851	-0.8521795911032382	-0.8815546941420792	-0.41411819119017057	-0.09710170674775213	0.3073513768031442	-0.21703290860513613	-0.730630936685732	-0.6310750301748247	-0.5179192730111388	-0.6706355174235218	-0.5769451878031163	-0.22112266281691115	0.23189891743580615	-0.072240366153055	0.4700052185098625	0.04275271417256882	-0.7353951440791109	-0.3296308459830025	-0.06774045167812168	0.8990116381021303	0.16768639526778242	0.07424523785272553	-0.006403432616667981	-0.18240985110747837	-0.1766667724338733	-0.5954940084046363	-0.38218711765349694	-0.28805873629454226	0.3780343754493853
0.3923610448809731	-0.11993989569900936	-1.059843257877597	-1.3771701573943165	0.1289671251608014	-0.2809753402711887	0.34289202240712774	0.05478557215281032	-0.30993332572496823	-0.2690426502971574	-0.6679035435907866	0.24079304508281338	-0.5360997368713194	-0.387304468968508	0.0913137048842527	-0.5912475813757704	-0.11351564050087681	-0.10781217536251468	-0.11197534865273027	-0.19476500712247846	-0.24445631119576128	-0.8572300105884184	-0.8779080634336731	-0.4162397788319778	-0.10663573698778009	0.3072538518066341	-0.21696363111262337	-0.7258762964160179	-0.6286048611169779	-0.5286420860092198	-0.638299986641018	-0.5934966725933631	-0.18126283108799546	0.20006911597797217	-0.08059813970615981	0.4713317480693716	0.030784212248561968	-0.6958794367155179	-0.3062898965447626	-0.07331600587327448	0.8422549336144849	0.21421670200934523	0.07533093005480368	0.014531188482433923	-0.19231156621405793	-0.18759705111209457	-0.6078933307675759	-0.391128989205713	-0.2638627496400821	0.35432685132883507
0.37430571435851845	-0.04676040301717868	-1.0536932571630464	-1.3585690042446994	0.06633344065573159	-0.2068499825542462	0.29931063022336507	0.04857303962575538	-0.3099700141682156	-0.20550242181507752	-0.6943366603187733	0.22496085960400775	-0.558676748059187	-0.38206915476027714	0.09557097975691614	-0.6552782148404949	-0.1180013978583137	-0.09108064178271814	-0.0678919894809582	-0.19125310639509827	-0.23428007344458482	-0.8578137506066372	-0.8769124008772856	-0.42026692711848224	-0.11797918920920354	0.3069540994429199	-0.21691131510232003	-0.7418678242463792	-0.6278170857956289	-0.5394102021346353	-0.603400143789024	-0.6142828758024897	-0.1414294273418847	0.17258038644194726	-0.08772340911257107	0.47523351488222043	0.011614632787021172	-0.6813960402052364	-0.2878932021798463	-0.07422425154605033	0.7773598205790087	0.2568226269462774	0.08180278553677837	0.0395194323427851	-0.21119703767197173	-0.20790273596725795	-0.6262662572393475	-0.3934886366720879	-0.23524465719236312	0.32820267816795645
0.3508582090220448	0.04071732511825038	-1.0445194177350958	-1.347887604674403	-0.022295803432750904	-0.1794395645821545	0.25166342591107976	0.042325935296745845	-0.31000107771073704	-0.1241719735228937	-0.6866689868153051	0.2083969565623438	-0.5638398326116109	-0.3917598788935752	0.11098043204231453	-0.6868284711226187	-0.12370539782536354	-0.07427962345418963	-0.02208911762505158	-0.19377435265850712	-0.2237837797832023	-0.8542785130223599	-0.8772733722529541	-0.4253585755800871	-0.13138825664300632	0.30636505040382944	-0.21686555082667933	-0.7533661020670208	-0.6258562883678207	-0.5526392011407121	-0.5722716318695414	-0.6197859667224862	-0.10101014913629178	0.15059525132937335	-0.08116373314743265	0.48063618687178655	-0.013480958228085527	-0.6761032582630534	-0.2778668655004788	-0.07088596958270676	0.71823744766164	0.2992840713789473	0.08906771782398828	0.06615152141656773	-0.24288539962304273	-0.22784229208392678	-0.6576927471035188	-0.3803741358544439	-0.20861923590592601	0.31922113805141267
0.3226437337960217	0.082880633368297	-1.0350152808549757	-1.3217143736145165	-0.13478536980236766	-0.1459315708883237	0.1595957646075806	0.03056953090823204	-0.31005555131637597	-0.0761511535309478	-0.68441436133712	0.17869924484014615	-0.5785184191763506	-0.4593217227728089	0.14126890790225632	-0.7218443385229796	-0.11486241395139504	-0.0596369837214074	0.019879249249172178	-0.18727913888159764	-0.19919737478951852	-0.8542251279465777	-0.8781951852217332	-0.4357993714941296	-0.1438193683201565	0.30526733891650637	-0.21678980658912145	-0.6921810247943656	-0.6212684446186839	-0.5604286670079148	-0.5235734053797911	-0.6376373494541686	-0.03908097105142645	0.1165950330701698	-0.08039451918110506	0.47945937101495917	-0.05544476087387984	-0.6460637633695554	-0.24637653766960685	-0.07316770715628826	0.5818534564578239	0.38432785820824555	0.0774577338343648	0.10982248070554439	-0.2830221643793888	-0.26258476460614083	-0.6961594776098676	-0.3631847603336056	-0.16616982715219236	0.2801125194546867
0.28861731224766407	0.0964105786281544	-1.0223690767994436	-1.3086980135918824	-0.14379821846303653	-0.04664172502697469	0.06663972595645126	0.02412129456898606	-0.3101192019076605	-0.07608874489071918	-0.682595001092465	0.14096698540669073	-0.5911156490051204	-0.5108314479512208	0.2021752696488596	-0.7076011170381536	-0.11304806128936426	-0.020394544342959387	0.04785470946924274	-0.17820109003611767	-0.18466743888050643	-0.8618802909783392	-0.8811320339113428	-0.4529642487493475	-0.1635746489224743	0.3026808460403895	-0.2167304737177671	-0.6366534717900724	-0.616358324488837	-0.5723521100452428	-0.47459128055461947	-0.656488494105748	0.017813683189629143	0.07621951310464484	-0.07660990004500826	0.48090204040214746	-0.11632493958323491	-0.6175069388505613	-0.2187684433233302	-0.0707764347989376	0.48454914866804694	0.43802130257547656	0.06339866996962111	0.16398339511992827	-0.31822016203051434	-0.2917925128531057	-0.7505994241241819	-0.3392930801606261	-0.11877591518394756	0.25984832145543885
0.269425932207325	0.09537739925759225	-1.0007611023061174	-1.2884422053644622	-0.12681165069780231	0.044564694640723025	-0.01659857776985098	0.014732819587104021	-0.31015680458270317	-0.04319794068183794	-0.6791166403939739	0.10468895110452722	-0.5989155420310577	-0.5685993303310724	0.25585789371528034	-0.6769059905205839	-0.11184472555591377	0.011905008256786007	0.10487522780724916	-0.15739995254672492	-0.14424906321140846	-0.8693633742812906	-0.8875519959639515	-0.4559595071256462	-0.18739933103448989	0.29827017501970327	-0.21660755093275127	-0.4967680411857849	-0.615397985967052	-0.5706962746683639	-0.4486589509915202	-0.6775415791830159	0.061562290491651704	0.030669122088025247	-0.0661287561356384	0.47715011948007585	-0.17804915502518304	-0.5901810462445045	-0.21330623976501148	-0.05967074574846952	0.3855262761930318	0.4873344390325425	0.052934774222563284	0.21498510730422424	-0.37182918748284255	-0.3214354042575993	-0.7949307254584743	-0.3000481693957307	-0.0572717201009467	0.2596940712539777
0.23747918937504484	0.08387310076716445	-0.9726638167139898	-1.2517996055159393	-0.06162160567785513	0.12710638309411632	-0.1001772477776337	0.003821790398943631	-0.31019190768683336	-0.027307059868756634	-0.6695602293795403	0.07472098444428459	-0.6060678248912272	-0.6138008993142609	0.31816899088996264	-0.62430000933498	-0.11684862987234752	0.04053895408558825	0.20683419576409415	-0.14010011091738778	-0.12075438206255466	-0.8761509839681232	-0.8997469838255542	-0.4639995399187586	-0.21221094262087375	0.2944401341721731	-0.21649708261238962	-0.3782628138675091	-0.6199593889785727	-0.5664133437305096	-0.42687905519188546	-0.69311621535944	0.09968702700467255	-0.0007728504156321907	-0.06488071910713858	0.4716382833072835	-0.2489096591385409	-0.5594852501378818	-0.22939886288495667	-0.054499139171938646	0.3092641931566256	0.5257360388100321	0.039908152001338015	0.25778857347812256	-0.41019739427608304	-0.361488353984677	-0.8257675494085561	-0.26288703117116574	-0.0014466125830886356	0.2832481896084763
0.18582128624943975	0.08409023128286927	-0.9329843832244421	-1.2405702554134557	-0.010833087362270672	0.14595611325189506	-0.1811260864662741	-0.03663080482580793	-0.31022839000122304	0.03478301181434823	-0.6518987294068632	0.05924230940007541	-0.6123309424569536	-0.6418195858945207	0.3822806329227351	-0.5748687561836262	-0.10866881100130965	0.07479580548745203	0.2648912765047404	-0.14221334490147225	-0.10672995252527318	-0.8763844290160027	-0.9095535372272806	-0.46667885655465585	-0.24415019871445245	0.29445832978564435	-0.21645797206878684	-0.3238594318891329	-0.622977459116687	-0.58103529851882	-0.40144145669349235	-0.7085658812958767	0.1322916597602304	-0.020583957223023343	-0.07224528240544663	0.45589565123243936	-0.3234895424312475	-0.5369089431841914	-0.2655635928405021	-0.05100185000445108	0.2295757226945328	0.5587048195623626	0.029710125147703416	0.2950578317886751	-0.4232628475807407	-0.3874461267738491	-0.8327552881013084	-0.24159516086178293	0.054737776577875395	0.3095056271871217
0.13619699547843483	0.1436292281100988	-0.879634452456904	-1.2354905531409675	0.0515380575949884	0.18258709401042975	-0.265589110922852	-0.0697621938586466	-0.3102616686066756	0.08342674899861718	-0.6560450841575227	0.04599355856259803	-0.5929822900711568	-0.6468678830306399	0.43943327255857856	-0.5473013932099825	-0.09293211858179105	0.09574483887541738	0.36142880998733834	-0.1516071128250316	-0.11854708621736565	-0.8808358454122877	-0.9139341250340068	-0.46255244446942445	-0.2709545140567759	0.29626295443514	-0.2164550436312101	-0.23720250405682514	-0.6204435209339916	-0.5910345853510995	-0.36116875211975097	-0.7188653652294638	0.15425485450072698	-0.023028025974841528	-0.07996806564290954	0.43793158886314	-0.37362359006826057	-0.5203772016693535	-0.3082221457276563	-0.05625098444741598	0.18618009675869096	0.5741785817612538	0.011886333479738952	0.3242140337097656	-0.4464494746532318	-0.43083187750290824	-0.8317453917156061	-0.23333374479169572	0.10127419949181438	0.3372965594693439
0.09045432548080043	0.1796294676139602	-0.8201491007178887	-1.2379525504840576	0.05849325230126884	0.26336508113591484	-0.35463012592424015	-0.07803702096233994	-0.31028270313033446	0.12978592402058245	-0.6388490675835585	0.04704151862520755	-0.5601420478281967	-0.6247557191977268	0.49919014853131494	-0.5381562985135699	-0.06252594257904678	0.0989627568302062	0.36152496687522645	-0.16043751078747365	-0.12051120540164399	-0.883328616579743	-0.9224377699293876	-0.46867592882449693	-0.29589211663988774	0.29978041093781393	-0.2164651561718783	-0.17386568172076947	-0.6151448517735962	-0.5992627506712032	-0.29038098548267727	-0.7105601247029953	0.16157867290100958	-0.02488034709036648	-0.0970008917910426	0.41774906639593706	-0.4275453198298784	-0.5299585172142741	-0.35494294621823486	-0.07400059827183184	0.14235970014696117	0.5710051224689633	-0.004793970554333719	0.34637523061913084	-0.46427586117509384	-0.48614327039298966	-0.8257489657879316	-0.24515119843095584	0.1351052294328082	0.3414433002867254
0.03841684892152343	0.13723002992808453	-0.7924494444823053	-1.2458282692180813	0.08296292654763673	0.30816809707021	-0.43029318302632047	-0.07106620172115388	-0.3102874852528003	0.16628585953998093	-0.5819176476527879	0.04556426404996703	-0.5373605420904359	-0.6043440193903434	0.523605295354642	-0.5021082228166095	-0.02246468364527467	0.09764854693527066	0.2956854461109467	-0.1695321779583207	-0.11649197141464658	-0.8855171295060131	-0.9333353965268216	-0.4673205667604517	-0.31546487182386906	0.301785187335493	-0.21647260324233092	-0.09344502193568362	-0.6056905458567227	-0.5997626640012527	-0.22021771827236575	-0.7047666099858455	0.14542315975293976	-0.022673972513740273	-0.11335844030012591	0.39193057752302496	-0.46860332823492656	-0.538426479856722	-0.40030416078411796	-0.08619665630618405	0.10195116492194141	0.5637007502923216	-0.03695665158034806	0.36906929355211876	-0.4919701180633421	-0.5369944459184013	-0.8046550756362016	-0.2686748558037192	0.16385650446109715	0.3340302833055581
-0.017061104441046977	0.0573685215413647	-0.8059879288139229	-1.245596655138007	0.14777501955241062	0.28760162166836867	-0.4994611119472408	-0.0651164717662294	-0.3102885030327135	0.15113792108560736	-0.5348788718552355	0.05513231595391471	-0.5151218860504511	-0.6221425590169856	0.5950941697920893	-0.4347042297568435	0.01757411801197896	0.08253430867055417	0.2251859737853533	-0.1694143071741926	-0.09986921080698505	-0.8966696570900539	-0.9459498945780673	-0.4595332925452672	-0.32787767711687926	0.30519102597045544	-0.2164919912338476	-0.019503275127551394	-0.5939014613182667	-0.5987169269332917	-0.13526135771023418	-0.6932341450225264	0.116549632002102	-0.02499419570427171	-0.13439477194615818	0.36258921415841655	-0.49179679660979997	-0.5256443813057391	-0.4439767577015997	-0.10372720056306155	0.09040235115644575	0.5509170431393166	-0.07485497503653818	0.38415675686585604	-0.5255775193553788	-0.5759162706763347	-0.7673716704046574	-0.292512629023667	0.18143233634523276	0.3206848260944744
-0.06047402118887126	-0.05574801809784581	-0.8111547246728584	-1.2362003628588343	0.2515125451385628	0.29075947580054523	-0.5469444716281793	-0.06346507218370688	-0.3102878894866442	0.07206573340378977	-0.5603255037430428	0.06651142900741036	-0.506614643418321	-0.6235070570479485	0.6912120488712574	-0.3878885147301248	0.05961195902054489	0.06560458095248262	0.2161222284826226	-0.17904663004274865	-0.08645149325146066	-0.9253414787702443	-0.9517154207348331	-0.4455879425202073	-0.3336991072733825	0.3100981385049532	-0.2165330471852059	0.05866380415730367	-0.5792187899076822	-0.5990627853391832	-0.07692049012857508	-0.694058772592019	0.08420397223656698	-0.02483113557968168	-0.1747976358928566	0.3302144499351291	-0.5046484743621005	-0.5129532383148258	-0.47619949800647693	-0.1316621267483524	0.08683475598380042	0.5214617936862342	-0.12380417762356082	0.3901796489383625	-0.5428391882940139	-0.6150556670130323	-0.7028138969150433	-0.3336024379218752	0.1972652813205547	0.2844686802536139
-0.10882418109509988	-0.1153170513130812	-0.7283493654829805	-1.2322753709407155	0.3428415683709347	0.3403633477932696	-0.5836700446470365	-0.06452427383135027	-0.3102753760901612	0.059741799299803125	-0.5833569391180653	0.07018370253461739	-0.5113912012853535	-0.5880116130859252	0.8125651505209	-0.36151859857266083	0.09756744144598659	0.044724803292983124	0.21757416799375448	-0.2427977469826204	-0.07180112415702665	-0.9447643819346233	-0.9520636488625003	-0.4320612697500513	-0.3396007624662637	0.31886869577439847	-0.2165479647315831	0.07090081961183473	-0.5571929039280211	-0.5924353629065244	-0.029976222741914228	-0.698665070029291	0.043270868598947375	-0.02907432140744365	-0.22935097074101365	0.29716182597888663	-0.5011340459093176	-0.5093169108195569	-0.5034479901840156	-0.15712114006156183	0.09069110439778913	0.4638497173026212	-0.16449174056941068	0.39776053626738045	-0.5607255697265089	-0.6686635733375608	-0.6332540668967523	-0.37152012379113664	0.21178704260031345	0.2530072687249449
-0.15859960968644712	-0.1503293469704856	-0.6228411911768804	-1.2323769359675862	0.3035501080555282	0.2702819304969664	-0.6037999983698944	-0.07781254837342447	-0.3102880923080953	0.09590169233300072	-0.5944940564280877	0.04647220188369039	-0.5125712716809969	-0.5600692892762884	0.8924488066602189	-0.3755688163675267	0.12903053336661946	0.000556137990921704	0.22069779205122236	-0.2766912338742312	-0.04711922220554614	-0.9484742777937539	-0.9451342419564523	-0.4104534630668395	-0.3422422660130456	0.327131676900893	-0.21652763914439657	0.05694349770384992	-0.5408817017117117	-0.5833522437689075	0.017844447362558722	-0.7035653115521665	-0.002588824275306398	-0.023557957238570636	-0.2898053197334355	0.2612943873369186	-0.46754034924941645	-0.4961617997269151	-0.5275542240743001	-0.1877560275402802	0.0801504111646984	0.42330585016541467	-0.19944114716336672	0.40513855080093675	-0.57999384861061	-0.7235113904206157	-0.5382738657620322	-0.40700401517265794	0.2178254118085623	0.20004990941309778
-0.2187680778984938	-0.1798446217386293	-0.5217416210252445	-1.236110405263606	0.2781034059092601	0.18415868415529876	-0.6181046920853426	-0.08311016201860766	-0.31029010280489805	0.027325551889784992	-0.5655052476109359	0.029628370289314622	-0.5217919244422615	-0.538409355098268	0.9455631553140526	-0.40046326090081685	0.14639757524121605	-0.03854036967397323	0.1766949548507302	-0.24874698134718867	-0.0291161005456667	-0.9459847170690002	-0.9327991862298781	-0.3905256771931999	-0.34216311782279346	0.3376862190194786	-0.2165770122990464	0.033534967198662655	-0.5297185862637932	-0.5858293653308679	0.08359128323776115	-0.6970668590728359	-0.03360722634900501	-0.01699543405226035	-0.3596809323168866	0.24009066148441316	-0.42545800611951395	-0.48332238022401386	-0.5548320084901097	-0.2189769972386467	0.06560292125679024	0.3883812615803778	-0.23601359363067248	0.41199327784536377	-0.5850910261287359	-0.7786521874137116	-0.4395667120776146	-0.447244129738584	0.2084768469307922	0.14327345022273918
-0.26502907811836535	-0.18862393225696136	-0.39678584818803314	-1.2338188538904222	0.2529587219558335	0.10282939464381573	-0.6120360936749369	-0.09029706445059071	-0.3102657524493192	0.040327166675264245	-0.5345335088833042	0.032240005523445664	-0.5370661738332688	-0.5211703329739226	0.9824199981203894	-0.4442405708378896	0.170303101994345	-0.06749421101045118	0.1470829102980004	-0.231519026344221	-0.01244936990124847	-0.9383481746049084	-0.9156254791738035	-0.36116229936658784	-0.3510395604384161	0.3467329694068376	-0.21665937202440708	-0.02450285027729643	-0.517286520377264	-0.5871648480840006	0.11933535270149667	-0.6722593863632784	-0.06767286689823362	-0.014590035340695529	-0.42185981730867983	0.22273419801845384	-0.3826469725678202	-0.49867946857870715	-0.5804691080110524	-0.2519754177463586	0.04575340637095016	0.36671199832839196	-0.26771882759095667	0.4228924633775867	-0.5917996815720697	-0.818879441644231	-0.35207074451114784	-0.47856268751760594	0.18116163864707144	0.08339172055333151
-0.2927581276660635	-0.19122497489300883	-0.2672027352873226	-1.2202648101428282	0.22933681640175357	0.0557546143984375	-0.5961962925123	-0.06946768883098083	-0.3102304725096011	0.08615303374451413	-0.4983086783253678	0.05927753562270062	-0.5544200483822628	-0.5292024399470948	0.9513390410705123	-0.48295220627835656	0.1764690890036681	-0.09480240432290683	0.17890132773608186	-0.19236050861003384	-0.0039439252317997825	-0.9261756435110758	-0.8975780121343092	-0.33333486372011545	-0.36364027538039223	0.3541833941824983	-0.21671091638077705	-0.0759779396019556	-0.5109284453319225	-0.5770298704907078	0.14086346057682803	-0.6358983269596999	-0.10374244711309175	-0.014316813611591272	-0.48193322191367305	0.20558306553151912	-0.3282511437059656	-0.5377361650539463	-0.5957081020491652	-0.2873729345245476	0.008587827657582564	0.3324994524275613	-0.2986330430796116	0.43032755354440655	-0.6121500662013541	-0.8514434787340667	-0.2996615803781303	-0.48558127217525443	0.14111012574461232	0.026886606607878928
-0.31409031079557787	-0.20058149069892287	-0.15371152339421396	-1.2081355786293344	0.18911717004201706	0.02962196988334669	-0.5449033074228616	-0.0612327308625781	-0.3101808567968471	0.09859729766818551	-0.4393717150950315	0.04720716211351111	-0.5673765806425749	-0.5333550849910418	0.8784687141126337	-0.48818052311119786	0.1751694961755749	-0.11018212288007574	0.21318066834861743	-0.15380880713487657	0.012316492462791637	-0.9208829076730813	-0.8811377198345743	-0.31548338618908195	-0.3815519954152048	0.35908127312210025	-0.21681560630315574	-0.1798264073823285	-0.5138260632208971	-0.5653727078189775	0.13628888066001635	-0.5991975597206634	-0.14104380512392825	-0.022659852973444455	-0.5409362189275078	0.19984901807010594	-0.2829003758313553	-0.5809931324459586	-0.6229270676505267	-0.3207631197004418	-0.026003187645142006	0.2980040119332137	-0.3144976228596533	0.43662423912499415	-0.6251663701317309	-0.8709940157690585	-0.2641912669145217	-0.47493730224242253	0.10384481195598413	-0.017865092351789114
-0.34714431941571	-0.1916963290541847	-0.12404940723234212	-1.1848370960179786	0.15812510479780922	-0.014309719094593415	-0.4715769652020857	-0.07662288676881651	-0.31013136059792384	0.06723735735463063	-0.4062020981818531	-0.023002856112368252	-0.5911260384730205	-0.531541955682668	0.8412272721651531	-0.4834071990690057	0.15246128400204723	-0.10479089420819152	0.2955907345259748	-0.13351667740693524	0.026544957875721652	-0.9156707080834318	-0.855497950448869	-0.2962333245608556	-0.39293210527349676	0.36114036478387246	-0.21689512845924241	-0.2382118482938881	-0.5181627541238415	-0.5420685847883756	0.10167089639527231	-0.568696900514791	-0.19108281078000378	-0.02986426478435945	-0.5959028718941383	0.18782876176343355	-0.23120903779882157	-0.6249120668245248	-0.6468920596937298	-0.34735382648413926	-0.06644419283963879	0.2501629351443132	-0.33474691555076175	0.43066068310687067	-0.628223891189202	-0.884896345171241	-0.24104579261991263	-0.42850451768377446	0.07071044219218298	-0.05082284342601876
-0.3733932221914936	-0.18060367383311401	-0.10029980102466898	-1.1501079583662945	0.14765778002019267	-0.061006578480981025	-0.3992958763011342	-0.10351467815175923	-0.3101457390655054	0.001821295021227818	-0.403173304951288	-0.12571128741245685	-0.6007605383723023	-0.5235286961551888	0.8260830342351821	-0.47904006112518466	0.12429717413867873	-0.10229933692933628	0.3600498435254811	-0.1461113889702534	0.041860335022848735	-0.9200923132260582	-0.8186139211701882	-0.27444618749280164	-0.3916835021905397	0.3628765522006107	-0.21693885951836359	-0.2880389217529671	-0.5284826355054628	-0.5116626317772106	0.06366117785200101	-0.5475637288752778	-0.2285620487793521	-0.036423934418489505	-0.6490181709460869	0.1823731010471669	-0.18649658095048555	-0.6888801647674822	-0.6554888522987373	-0.36856217892227466	-0.10794896794392721	0.19668455362821105	-0.33377168729806805	0.41036681066577857	-0.6170253265252119	-0.8830432781452876	-0.24076323833179952	-0.35130133221681425	0.03568216005012101	-0.05286862894466713
-0.39060508717824066	-0.16366025592428024	-0.032422879345144484	-1.1264427725526582	0.135708982553116	-0.05013663772268466	-0.3268932633988553	-0.1220905669470546	-0.3101050262672215	-0.003675860892735859	-0.3707251679850374	-0.2099411737350533	-0.6120028084291115	-0.5104270037427514	0.8197311120969196	-0.4635616704356419	0.09002598693337624	-0.10301168156498512	0.42974252711611804	-0.156781362791101	0.05761361498282038	-0.9187597043240568	-0.7793144146260177	-0.26336613243647083	-0.4208432569063052	0.36253219342626003	-0.21684948365859244	-0.3214109811085474	-0.5333572963515301	-0.47919683179998396	-0.006485726508094258	-0.520114279683739	-0.25934558346906905	-0.03443166459417044	-0.6932254862746486	0.16942525789185509	-0.145965998630839	-0.7684809653612179	-0.6665601466756501	-0.39551932934621814	-0.15550312784878992	0.1479466736374811	-0.3382187281303512	0.38822447885433864	-0.5968549682419562	-0.8903727207049126	-0.26785992933642316	-0.2695568908312608	0.004082244383498598	-0.030959470767793918
-0.4169822619048684	-0.1371612859034696	-0.015777319221490293	-1.0725874970487421	0.12683626804446363	-0.033874054569278264	-0.26197261028199453	-0.13111014234244905	-0.3100237537969871	0.050725996575627395	-0.28585102359032655	-0.25822877418534623	-0.6280432810777451	-0.49923929586210286	0.7466857321667266	-0.4514505995010959	0.036952640243611376	-0.11248817374339726	0.438775301642075	-0.1329331442657579	0.07328443174724678	-0.9009888949739638	-0.7500098596960133	-0.2687886264567013	-0.4767572266983876	0.35961329113389284	-0.21678747980985263	-0.36207286525288	-0.5389768754462472	-0.43782237223501463	-0.05851151452361405	-0.48390987311620065	-0.2967420390293748	-0.028099991073218516	-0.7321587498221763	0.14359561694555376	-0.10733870374832163	-0.8453494988286231	-0.692166888786021	-0.417388589064083	-0.18245367857819272	0.11297884094263644	-0.32456986694042944	0.3647997347945211	-0.581987378309001	-0.8754393987079034	-0.32006628521415137	-0.18049545043581972	-0.034894161478269965	0.009461963412170487
-0.43127175722890543	-0.11712104401439558	-0.09420398393710337	-0.9806758823410725	0.12219009113910931	0.010436572665365846	-0.2247052100160038	-0.1241030454906999	-0.30995831679143776	0.08210084019927044	-0.2283741155432025	-0.21533727737168099	-0.6383487674455696	-0.48538264036800094	0.643826157828675	-0.4246264289883652	-0.0647763813769507	-0.12313294410319187	0.44143215184959556	-0.058881837923031186	0.08656944176980035	-0.8853877945286024	-0.7206544088190341	-0.2763081352934225	-0.5582509493395967	0.35398758765544236	-0.21679185525631195	-0.39209022225525747	-0.5448686506615386	-0.4095538037676336	-0.11416395235528434	-0.44283514747761465	-0.3320514728321413	-0.007149427447660306	-0.7645346328033812	0.11581071959207179	-0.06966682275614036	-0.9191843801315933	-0.725346750313473	-0.4426138807542629	-0.19635683367939324	0.09747024957753361	-0.30416800520712184	0.3340075907619868	-0.5684284194152336	-0.8345384143045056	-0.38172287305324326	-0.10194471185693921	-0.07147712276575821	0.062185132637127695
-0.4311133692548196	-0.0974037837674325	-0.15749584945890366	-0.8476279117162855	0.11069632424052737	0.10196326065495624	-0.2170248043037621	-0.10646625555445488	-0.309908848359011	0.09246217304209685	-0.1767763795211324	-0.14578586914594602	-0.6471218072981417	-0.47334732586421885	0.5790462101134217	-0.3895958317453755	-0.16841833984878202	-0.13279246927826377	0.39052924680374346	-0.033522351023081	0.09752793007461671	-0.873002090039378	-0.6999294960022366	-0.29103803825074326	-0.6368406333485348	0.34772259351861523	-0.21679608751635474	-0.40352680279478326	-0.5460556143168439	-0.3835746343056229	-0.16727514917774786	-0.39543622363798986	-0.36442732017883095	0.019496665713859315	-0.7948474113291695	0.0950438801348737	-0.047464946211557925	-0.9962865556939263	-0.7555741214552579	-0.4640886729975926	-0.19782523800129498	0.07169591816999184	-0.28211675076590287	0.2962206018308899	-0.5509340838522687	-0.7901031279483387	-0.44953150159905064	-0.026498058105094154	-0.11735415611543236	0.1319039718697884
-0.4220239072771771	-0.06389421222080197	-0.232055250578639	-0.7217352354168775	0.09709243655051877	0.19478193776175196	-0.2287189697815269	-0.09259602144575767	-0.3098527478236838	0.16630873323911072	-0.16239792218660196	-0.09105836153020182	-0.6490914772541865	-0.44455540751661593	0.49674371856847904	-0.34968790766632873	-0.19750751049743673	-0.14420729738076216	0.38007683086243305	-0.06372545403377695	0.11063459315655573	-0.8577966995887328	-0.6857831270237856	-0.3098533818135235	-0.6848090670796638	0.3388447636025859	-0.2168267817276083	-0.42879288710141605	-0.5465797831514438	-0.3588401470123074	-0.20957628957236657	-0.35145109952308395	-0.4129908511209003	0.05166333048429761	-0.8069060020818102	0.0672706052896384	-0.0283239935828221	-1.0755949720601894	-0.7656147551139513	-0.4947480279864517	-0.1921398891649045	0.04404775329690226	-0.2567867355956499	0.2503009887981743	-0.5185848448124215	-0.7365496145185014	-0.5301751381660835	0.03597339939015842	-0.16020131826343645	0.20403789637350078
-0.41192946244987744	-0.04317181862822196	-0.3247314722515906	-0.6016116817377681	0.07579070992451666	0.28644523259016436	-0.2446540051734865	-0.08726041928487302	-0.3098101859718703	0.18027288777559214	-0.15441893546072877	-0.07686813171764048	-0.6457659817371896	-0.4299796636739286	0.41759649217475836	-0.30372319666636066	-0.213173169574924	-0.16348429961005168	0.36140174742763376	-0.09707299061694386	0.11234353707667284	-0.8467724979858252	-0.6794765367331713	-0.32747788533245437	-0.702733170844924	0.33343822221475145	-0.21683245961974115	-0.454643582249113	-0.5417098365454166	-0.328957572650766	-0.22279846277836354	-0.33715872841469696	-0.4607749911790392	0.06333443746398784	-0.8146013266109421	0.04188261965671075	-0.008350932626069493	-1.1431044626325932	-0.7712569727910991	-0.5244966083609182	-0.18986259686955262	0.005662957679984185	-0.23024544359207355	0.21732568295646568	-0.47333045733483264	-0.6872993207800208	-0.6091708089899266	0.09569284131307873	-0.19764971731414888	0.2829047858752964
-0.39238081714123074	-0.045582872063027725	-0.4266499203000936	-0.4929781108203226	0.05036966883127272	0.39268433934826463	-0.2508240728793497	-0.06827305092346474	-0.309788137666186	0.17622346904554187	-0.1499892049069899	-0.1447558712471968	-0.6267394028562931	-0.41977167906844404	0.40084400895726924	-0.2514999815179984	-0.23747287848781365	-0.19762572479780585	0.3244986658427476	-0.19696687945116212	0.1130956631867686	-0.8363512175222934	-0.6806490850483552	-0.3460019015020446	-0.7542154611694099	0.3330802846243774	-0.21677485599972507	-0.47502009882232993	-0.5314928485768436	-0.3004757758446494	-0.22573454647757188	-0.3297309197844761	-0.518114945586287	0.07354341538217753	-0.8162204435504608	0.017628197546349738	-0.007847614694605346	-1.1882135884128158	-0.7814243832570293	-0.5530374966178464	-0.1728397881347756	-0.03201999234946986	-0.20574268204097224	0.18871769908576672	-0.43178677311444724	-0.6305774212344272	-0.6702100757122853	0.1484506175839522	-0.23516949577094742	0.3755393502929051
-0.3722454670835056	-0.0579737868259169	-0.5262002469527618	-0.3885526156966422	0.019397560063989176	0.4587415777614606	-0.27983703137172516	-0.026420412391477417	-0.3097876839705768	0.16662441992904597	-0.14423482128103746	-0.19641614580005923	-0.6115889612910943	-0.4066503507546414	0.43988340877310134	-0.20951563155453248	-0.2785169850104353	-0.23844620541772601	0.27876928157706293	-0.26785572720768036	0.10617157480535647	-0.8167360547035507	-0.6878340811377128	-0.35135799382647953	-0.8079804876011488	0.33153420063196515	-0.21667094947225993	-0.4810642205823633	-0.5118397284283631	-0.2636362443451308	-0.22252321694893223	-0.32343400381892756	-0.5804736853929723	0.09346660420240252	-0.8089150498951205	-0.0062454490557392415	0.0002709998887457248	-1.2240644614280387	-0.7908553122907653	-0.5756484063989047	-0.16422621322433342	-0.0528438203914038	-0.18865321557554715	0.15921053853063322	-0.3994158542834761	-0.562220387033548	-0.7263805289791556	0.17987383911979646	-0.2759473705262571	0.4784535084283231
-0.3432158514950748	-0.08254572351984724	-0.5549851927540972	-0.28736620491863524	-0.03006454891414531	0.5311166334196867	-0.32706885311064127	-0.026723008670253717	-0.3097932333671206	0.17619094524728304	-0.11586989778423278	-0.14318420397596343	-0.588229974295891	-0.40427209164939465	0.42933970092833695	-0.1832879613707404	-0.285297536547093	-0.2905184333890667	0.23438509087856313	-0.25209608322688204	0.08838727487755357	-0.7952847021133139	-0.6982708705912846	-0.3574960990000834	-0.8358021533208969	0.32951584541826284	-0.21660097399513764	-0.49025245907005477	-0.48609724491682504	-0.23525647066759584	-0.2294172453047453	-0.320176856930249	-0.6396456125086978	0.11619254167377142	-0.795666868706321	-0.02462100356224844	-0.0015294456406228867	-1.2496365223961352	-0.822504137759991	-0.593784877164178	-0.16529235124468097	-0.05936399840803804	-0.18035120581906056	0.14404160587238599	-0.3773815448275694	-0.4891633122504976	-0.7599145469195088	0.19026624134039155	-0.3240057415686768	0.5811188395964206
-0.3134790670645987	-0.09733683519175691	-0.548321719997129	-0.19754836469460663	-0.09767541379503443	0.6602393462906296	-0.37341351889159485	-0.02183633333969189	-0.3097325675156612	0.20654552967035564	-0.08675273054808937	-0.021955124739358872	-0.5729487985929503	-0.4063247856646847	0.4330304729554565	-0.17260506333087133	-0.2521278950284126	-0.339755133963505	0.18962929510274523	-0.18074370739911755	0.06417407637703827	-0.7604199364615769	-0.7169053745341702	-0.36412244029469465	-0.8571678573044672	0.32659395578637057	-0.21660393685252605	-0.4970875865379794	-0.4695320886392268	-0.21300522632395574	-0.24845071072257285	-0.30991081573694024	-0.7014932530032281	0.13947809485859555	-0.7638533297424408	-0.039829701297925416	-0.006842874390262023	-1.2646048704769075	-0.8856293373029483	-0.6135801597652081	-0.16308683467133103	-0.06236442396089783	-0.17729115627949726	0.14078961335534868	-0.3587443745610745	-0.4246706459769901	-0.7666894511219724	0.19325772426628757	-0.365835592621725	0.658118963886373
-0.27840282325420185	-0.11038456976465319	-0.5430412021422217	-0.10684247194878733	-0.1528178687336705	0.7547159895483806	-0.4175687198462684	0.003117103432681484	-0.3097267760424262	0.20516320237337107	-0.08085645292910404	0.08336636207764084	-0.5588026722580863	-0.41192491789299357	0.37967208493627813	-0.1561444913986388	-0.2099649279335054	-0.386838723408317	0.14654469718962826	-0.11146508126807948	0.0347524496520288	-0.720668234929338	-0.7341777531604697	-0.36492691805703326	-0.8179067475048912	0.3236704366965555	-0.21667256720340836	-0.5014554048110906	-0.45742141094325495	-0.18370010287018596	-0.25460083506896425	-0.3114042981119977	-0.7619803627783283	0.16253172382231515	-0.733962072516643	-0.04550471379681581	-0.01635635827468763	-1.2735502550643436	-0.9561161556509472	-0.623026112335641	-0.17060253399727515	-0.06499438618257586	-0.15912425764049618	0.1337727387692937	-0.33439016780991176	-0.33364364223058496	-0.7459858586306678	0.20037655938154578	-0.4034624030936776	0.7195871062116836
-0.23949961367557698	-0.13318689275558912	-0.4895377864430578	-0.052691588761400274	-0.20862073805924358	0.8255212429262613	-0.4594537930094852	0.03013949696577727	-0.30975613697816323	0.17462648468004896	-0.09047989520168424	0.11944972134857179	-0.5396470908174313	-0.42839406254173273	0.3806008142524482	-0.1118015555046179	-0.18130605823101195	-0.42268928103785364	0.08691118916320853	-0.022353604311338003	0.0028448397720819336	-0.6919410101808101	-0.7457795328117591	-0.35173573676512726	-0.7514073802954158	0.3219733562699643	-0.21669678498289838	-0.5134084963625242	-0.45257148277681825	-0.14544959150238418	-0.25613540507573446	-0.3136220798357129	-0.8194607183362186	0.17378339616675112	-0.6941252539178592	-0.03406696653441123	-0.02272135076752937	-1.272686366734436	-0.9777883515346879	-0.6345634680112358	-0.1963034913787851	-0.07380703993926231	-0.1376386355858396	0.12121046723535225	-0.29708694217475673	-0.2569211044464308	-0.6989465223651762	0.185548550024387	-0.4284958461634198	0.777800231512001
-0.21866490263368427	-0.15831974994842352	-0.43057507873028433	-0.0296283857348479	-0.2595302639798879	0.937455339364557	-0.4761448771468421	0.05118794183314157	-0.3097669346084307	0.15240918990387925	-0.11536660741633034	0.038969710557512305	-0.5204006015326511	-0.44529641241653695	0.3522715519545661	-0.07225150053091803	-0.0899917613297997	-0.45955798032313416	0.016534892041241006	0.012899626364155902	-0.03198593541419685	-0.6600652584112742	-0.7469780838246481	-0.34589259634221586	-0.6577151447402464	0.3176210741581783	-0.21668899922149892	-0.5266586277369638	-0.4478979628391272	-0.10167962887831954	-0.2537825964191947	-0.3172981410499821	-0.8607301205196769	0.16697729449957502	-0.6531386987448515	-0.014436181137261242	-0.02561993213417506	-1.2792920142844657	-0.965642490037318	-0.6370275027606616	-0.21909347937641238	-0.0969286059844757	-0.11303002926171268	0.11102165671357023	-0.24572374938026145	-0.18140312203925407	-0.6385363751286126	0.16926241364724234	-0.44750677328325567	0.8178332254036145
-0.20973271322185943	-0.1842406099711701	-0.4075135303611752	-0.0559062364088793	-0.3017315732351319	0.9160233266352236	-0.4579193517748422	0.07081145499841421	-0.3097346553041455	0.1622582194039545	-0.1270923374876475	-0.0677036367160572	-0.49824159807989965	-0.4670738516531753	0.2688342342442752	-0.03732389559126992	0.03984595926532976	-0.5074486463464609	-0.03562085466505451	0.05094761310665362	-0.07575422422772257	-0.6322420209459925	-0.7274132172259778	-0.34167838588303173	-0.5758087746636004	0.31286468648153903	-0.21675233442855407	-0.5331385884035968	-0.45139025819634426	-0.061000865027147834	-0.25556232076234286	-0.31729022040096877	-0.8984057334026186	0.15124906307090416	-0.6044384845446729	0.008940741600475833	-0.0020727640473102325	-1.2873780583199976	-0.9334098255221145	-0.6387141250512582	-0.2341004217937716	-0.10571576699930685	-0.09435635867913411	0.09739159991653339	-0.1964979902879798	-0.09456375308298706	-0.5731647282570231	0.12707359087969392	-0.451715084741554	0.8531159886385533
-0.2139946882146894	-0.2132981012353694	-0.37193771135703513	-0.07669423010416518	-0.34392416345600263	0.8638090834157378	-0.4205599458480206	0.08216890704071758	-0.30971836836354494	0.17358078281197978	-0.12698929174107312	-0.1568334023396624	-0.47512849515832994	-0.502021729926595	0.2776696665316275	-0.024840917506106296	0.08130827560624795	-0.5522973369442205	-0.09379886891500791	0.10331134515684863	-0.10792450663572506	-0.6116343451796777	-0.7023735970373599	-0.3423563607661096	-0.524738485666876	0.31334863548460923	-0.21677737277635428	-0.5468318925123914	-0.4508080153902364	-0.02272076695205735	-0.25944268128190556	-0.31958192818214115	-0.9245297727051849	0.11937691910366018	-0.559648510919269	0.04398638589148786	0.032933595029885895	-1.287064735364634	-0.9439018792018719	-0.626477311542166	-0.23876547752122992	-0.11756112152331202	-0.0706994884426803	0.08268492902824601	-0.15621040357777186	-0.011421123042271025	-0.48484644291136936	0.09599672158950702	-0.4589526491686063	0.8730018795743637
-0.21938657178321613	-0.2779016673414142	-0.35269523390579066	-0.09780295546325316	-0.3936045344762159	0.8365038244484915	-0.3933938481095853	0.10188306607018878	-0.30970982620213006	0.18597342035208586	-0.12728760917740592	-0.2632672273477733	-0.4525383287877278	-0.5368495784056806	0.30385172734644234	-0.0385471332348071	0.0718167402324746	-0.5856269860575998	-0.1544458439933877	0.1829435857449139	-0.13241022769778443	-0.5907893443161611	-0.67292486234912	-0.3510271189211603	-0.4966193412048539	0.3178730969835706	-0.21677691017408546	-0.5643859330895034	-0.4509269645483488	0.005997723512368535	-0.266722611404864	-0.3084815786261014	-0.9369106822779874	0.09022821965308996	-0.5166696069593342	0.08079736004618929	0.06281487685551577	-1.28583162430807	-0.9991039011028248	-0.606471067792656	-0.21411316465884286	-0.1368419370479031	-0.03941546640060399	0.04234507699548391	-0.12777337171527942	0.06346108059809602	-0.4007869882045833	0.068086418627245	-0.45702049466854994	0.8724940924148094
-0.23594034589171922	-0.3706281587836454	-0.33379034377825234	-0.12428240889738876	-0.4397080981241623	0.7937987461867722	-0.38243798279169916	0.10622417824480608	-0.3096961795585752	0.17196686136977318	-0.130652052803059	-0.33864991144670153	-0.4291213339300827	-0.5624042403567897	0.31210594927251456	-0.061224017449581905	0.09416331702380458	-0.6046794843004457	-0.21024021453093195	0.2951081627523368	-0.13659112236907459	-0.5703221116590049	-0.6446621973788706	-0.36167222774534313	-0.42023983002697685	0.3137141772119563	-0.2167495560613562	-0.573725038891018	-0.44704646177218005	0.016918279195739697	-0.27150619741080734	-0.3011690594426294	-0.9299119650094203	0.06701900269896925	-0.4785538210074794	0.12238453939537164	0.1011677870146797	-1.2807813168352247	-1.0419887818004454	-0.5731423003348037	-0.18582547373151387	-0.15159615374461805	-0.003902334533113097	-0.003433442434646103	-0.09558808809136894	0.10870348333934961	-0.32418338913401235	0.049413624115658805	-0.43828581167932035	0.8676200112314143
-0.253352984366744	-0.4428412447546625	-0.3181221566129839	-0.14254502256364257	-0.4455773437768512	0.7316472975956686	-0.3745867533497308	0.09141663828729611	-0.30967903100285454	0.15999390433530086	-0.1378690162330147	-0.3651726973648208	-0.40866620321293395	-0.600983376391431	0.3301786595866206	-0.08532450403266652	0.14472491497530615	-0.6100533990402134	-0.25393290152401815	0.3664446284495687	-0.1375768709727722	-0.5486378185190274	-0.6150046922312957	-0.3909925477496913	-0.35111682414794787	0.308651723022152	-0.21668019738725905	-0.5993284792743938	-0.44034452049319156	0.013554576646405359	-0.27213186973282594	-0.2957108522003747	-0.919844695677097	0.03687389415430638	-0.4538994301019037	0.16369462338921253	0.1270540272682851	-1.2827340190154615	-1.066113357957749	-0.5377287658726507	-0.1315204263216054	-0.1780356352240542	0.03140448237958574	-0.039312070835732224	-0.045081412012767844	0.13552610315411007	-0.2424932538820951	0.042780058771605955	-0.41489370634601136	0.8553531795166791
-0.2679626018637573	-0.48954963752470054	-0.30375580796104124	-0.15199133370943227	-0.4004855315354994	0.6411451079077781	-0.3676786417195834	0.12023605511670796	-0.3096633589905499	0.15792720221809345	-0.1515646203187208	-0.3643234966494612	-0.3877167069815427	-0.6354274818173522	0.36251861830930016	-0.09012083616677505	0.1806823507261511	-0.6074429527608252	-0.3051984153739353	0.3593002425417361	-0.15749671360781592	-0.518126972705072	-0.588520313619811	-0.41471789439989193	-0.3212879172495611	0.3069951074673102	-0.21662916795127166	-0.6326240572833833	-0.4384216981287915	0.009280827790123538	-0.2792502864106413	-0.2790634081187092	-0.8952464852187516	0.008534515873509512	-0.43301996601092607	0.20158298560995505	0.15215479412414443	-1.2871416686091925	-1.0428094949278397	-0.4845574522658371	-0.050379437409143815	-0.21196565605918566	0.07608467313544139	-0.07413527094250882	0.003134996882746305	0.15301663292289192	-0.18061317852935888	0.039288144412001215	-0.37663706490869125	0.8431268807015979
-0.2903990391787995	-0.5509948593377222	-0.29524415395485565	-0.15255948694245308	-0.3483862485393273	0.5365383945851886	-0.36384663840248943	0.14534888586645708	-0.30965042858438235	0.17423850458537635	-0.17002392622281326	-0.3601950475513556	-0.35472668324302425	-0.66142778897971	0.338800234055579	-0.0814967814762187	0.17530009012054676	-0.601487784585719	-0.3412313656113682	0.3271372733845096	-0.17376853370176967	-0.48814712494128154	-0.5703612360677135	-0.43943932439297007	-0.29540269007567554	0.30291874689711756	-0.21653867000564012	-0.6725462725141116	-0.4241127429732092	-0.007566251432550903	-0.2849459426868658	-0.25642267295033705	-0.8595646753762504	-0.02255516645304917	-0.42597788329221464	0.2341399372621155	0.1643379994760005	-1.2850285625089586	-0.9818797220139874	-0.4221895555378727	0.032953274443017794	-0.24884441532836937	0.11780269259352187	-0.10573445124360017	0.03660063341397284	0.16058750576281605	-0.12812386398393263	0.018334437119101914	-0.3431099935967322	0.8475945069745736
-0.30094187812991957	-0.6110576835340895	-0.2879293643118682	-0.1522326461041024	-0.39209121918638606	0.395221852181269	-0.3703770587662111	0.14353059276258734	-0.30963299691609697	0.23481527275405262	-0.18937895727900347	-0.4005347134673878	-0.3237210478734089	-0.6874435381302835	0.2792278966841987	-0.0854395600382561	0.154446067864787	-0.580658712013132	-0.3432275354103597	0.29053484714764966	-0.15366574590362347	-0.46056364333696165	-0.5537982803753374	-0.46544056215819635	-0.2972887860651531	0.29988306678695004	-0.21642130918683145	-0.7216504400944556	-0.4075548630226293	-0.03915975366040529	-0.2969328360682801	-0.22963151769901216	-0.8229047701207873	-0.06531347232217581	-0.4252158395779372	0.26164174352187486	0.1557582405215266	-1.2772783908280576	-0.9288924915745671	-0.35718720500729356	0.11467969934650143	-0.28513695847406384	0.13999819412918355	-0.12868209575249373	0.08021873413321168	0.15445186362144553	-0.09551733462730835	-0.029348556883929004	-0.31765495277234457	0.8477690236258617
-0.3401016316102328	-0.6725779963171257	-0.29121696383177575	-0.1515675097251224	-0.44145354577989887	0.27226849067443654	-0.3863208915802516	0.13689939048482216	-0.3096248905626507	0.3241657217342325	-0.20199268407142523	-0.5063737047891185	-0.2865535922500922	-0.6988604014254117	0.19656150191602112	-0.10974830871820349	0.15771238109407257	-0.5604022359098253	-0.3206717251578744	0.21155415841917796	-0.11474831575890199	-0.42120141436790404	-0.5375406448923887	-0.48899298351229026	-0.3131275773076481	0.2986118180308493	-0.21629982362170375	-0.7577967817208918	-0.38024158106527717	-0.07535755968114591	-0.3160473754672321	-0.21789135571712287	-0.7850693720144737	-0.1010879209113271	-0.4352941323874323	0.27984277592042595	0.12836249679960138	-1.2800121738803891	-0.922611330292806	-0.2922473746552424	0.196622672091535	-0.3190521280329768	0.14675890981163514	-0.13741007145221082	0.0947929391264904	0.1722045918666814	-0.08549883041414315	-0.0648264512002181	-0.30370015523592875	0.8381255712498443
-0.38355012988181303	-0.7354309476403003	-0.3028315582846898	-0.15003410691342103	-0.45128697577184507	0.08330011275951787	-0.4098517749382382	0.1242609342270888	-0.30962280014793553	0.4382269292441833	-0.18736082694149375	-0.48378337696964663	-0.2525350111894721	-0.6952092653546451	0.15331393212534222	-0.1356717435244266	0.14827161869329758	-0.5328995494265947	-0.3642634621666673	0.19079879165896355	-0.07520166469987817	-0.38316262160741454	-0.528477678502344	-0.5016453975371773	-0.34419081907782406	0.299294832476821	-0.21627328457011474	-0.798264843274549	-0.35873665277120315	-0.11786345574208487	-0.32840132738052497	-0.21319617099647975	-0.7635557188175509	-0.1215969128311835	-0.4379327507108777	0.29000269297059883	0.08859707084093343	-1.2728497077610603	-0.9476819349683441	-0.2374332526713399	0.2664554448296236	-0.3334916613887164	0.1426214280984959	-0.158207085379206	0.09328525173787525	0.1964163527362695	-0.1017267020869264	-0.09784974961409698	-0.30538029150378193	0.8090128160733496
-0.381939480342518	-0.8017181799535396	-0.3247566819527955	-0.13663745077513578	-0.4495672177874074	0.013516061738661014	-0.4565095435334078	0.10973740910943866	-0.30961403195179066	0.4972875120428892	-0.18339449311009975	-0.387114597889504	-0.21286083669857886	-0.6937180918545718	0.18918168252160755	-0.15639807010897183	0.11303159528688653	-0.5086432252152011	-0.3934145583250809	0.17646324405953268	-0.07208873514847212	-0.34195684636672946	-0.5348808601473671	-0.513820612140983	-0.34566394457802685	0.3009661131529679	-0.21619426632007094	-0.8429571896152499	-0.3348252279168503	-0.1619599944007391	-0.3403304412497184	-0.20663611346926825	-0.7352151374736831	-0.13205187759685427	-0.446553235732617	0.2949660574447027	0.01976787244173802	-1.2646502535115671	-1.0073219759569851	-0.19380448139882842	0.3110776421725936	-0.34551394489633214	0.1481913250691916	-0.18077409380844373	0.08317642385011226	0.23216940815577947	-0.1392382249783608	-0.11268875841940307	-0.3232169470232225	0.7773791397211511
-0.35673939596133214	-0.8628775132542165	-0.35737891009652506	-0.1195997266058784	-0.4326822639763789	-0.04306692117581279	-0.5088009933230987	0.09723627936360897	-0.3096060004012047	0.5001123891838117	-0.193670627141482	-0.27442819860737877	-0.1730072707286121	-0.6801219622453065	0.15432630744306158	-0.15469119615495044	0.10236910822333789	-0.47690283017552193	-0.3737851472739703	0.1330413934205771	-0.06408521962742471	-0.30943105333165033	-0.5437220824654351	-0.5239576784187707	-0.3394316976245007	0.3002711493488957	-0.21613101372056379	-0.8780317446997354	-0.313658310633649	-0.20381906382647091	-0.3548600177246709	-0.19457032480572234	-0.6992561709582545	-0.12516703918857525	-0.45613976803836576	0.2742157293285853	-0.05809633315331162	-1.262756293463875	-1.027291847555158	-0.16807155999971296	0.3551483016844054	-0.36596988226910665	0.15574565983194635	-0.21503049331954355	0.055620632392655286	0.2701406305448353	-0.19928602431991851	-0.1159395347454357	-0.3386989918273978	0.7416606478149316
-0.31373628021124805	-0.8709909568577204	-0.3882878328687768	-0.11350124311272751	-0.389277222388105	-0.11447668895968573	-0.5581172916240047	0.0833076538514185	-0.30961088697936034	0.4956573698709182	-0.19898711786736664	-0.14139576704844123	-0.13195631858316842	-0.6577049185408718	0.0281200130437394	-0.12008477174164771	0.11960392881408448	-0.4553334633340123	-0.34548096912841864	0.07845331840764594	-0.0578109189586941	-0.27640555947640105	-0.5505006598566876	-0.5298512070377981	-0.3310629879572301	0.29277238398819216	-0.21607679701001586	-0.9104493587574494	-0.2930420849094469	-0.23501365562157145	-0.35442585420189343	-0.1797861694008227	-0.662022479366442	-0.0997268227856941	-0.46354380645780424	0.2393614874551277	-0.13759784056702765	-1.2648126470844407	-0.9761100096034723	-0.1527016960424071	0.40048622870531514	-0.3737449346566092	0.15469544736248997	-0.24839157769895434	0.026053739643706726	0.3155399815113157	-0.26242257364629273	-0.12211409765714239	-0.35736830110172396	0.7037511274996368
-0.24919418463872356	-0.8134359901177438	-0.4302655640391501	-0.11056196650802708	-0.35051091743072227	-0.16818933221623697	-0.6041805936397255	0.07594248106694908	-0.309619676315444	0.49330651679727716	-0.21869106182145764	-0.03427434864243591	-0.09722155686864058	-0.6314069274231742	-0.11095483064546756	-0.0760171245582039	0.11510783559457846	-0.44003182236595906	-0.31849944962295174	0.04412370961476105	-0.08847293967535678	-0.24974982243132	-0.5502790482251179	-0.5391008604142579	-0.32315355316264693	0.28842363236857216	-0.21608181541855717	-0.9595619078552279	-0.27406206327066385	-0.24653512753228796	-0.35325084388847744	-0.15089577813934787	-0.6320251822285463	-0.07423982698197362	-0.4715051964021436	0.1957800332782223	-0.217384100676468	-1.276288491149304	-0.9090691301656755	-0.15237913744215179	0.44821244526949106	-0.3872595960154056	0.1407905995921056	-0.2753413543101839	-0.006552474632608943	0.38597383532767304	-0.32965324623859454	-0.12808199841752993	-0.3884978210064617	0.6554392888536912
-0.1836772222397836	-0.8126371307620465	-0.4674614045677227	-0.07368087975806278	-0.3426487371934394	-0.2201765537338501	-0.6447611372261384	0.0729268552652983	-0.3096225383379245	0.4808376335934047	-0.23475852137893924	0.018115630291541295	-0.06296652883439595	-0.6041659349338483	-0.26928895060890135	-0.022248869399637095	0.10521320838068648	-0.4408592634265345	-0.3037726977871388	0.01444762967795476	-0.08922758474688028	-0.2243900310325872	-0.5542038884826793	-0.5472383739735917	-0.29944032462465986	0.28539800058226195	-0.21610291338631757	-1.0046565670327898	-0.26095473920592027	-0.24814709296387677	-0.35569411930208833	-0.14251397133908444	-0.60209768553603	-0.04711071970321553	-0.47963219937102475	0.1372252832786994	-0.2909614115135996	-1.2956268749099036	-0.8524045201785428	-0.1527148544417561	0.469461598941123	-0.3920389004173612	0.12135529741591215	-0.31780025695812275	-0.05031872591269447	0.46290331335208385	-0.39857114745306615	-0.14001722051171245	-0.4204020706578177	0.5880837428536353
-0.1518612052565375	-0.8518699008184637	-0.5114185346749732	-0.0019255700973528356	-0.3717213079743177	-0.23689716721829165	-0.6802065486732374	0.07349468816799265	-0.3096211853818428	0.4446640064600816	-0.24422167599272293	-0.0037380281442558005	-0.02882794941953064	-0.5721944768225127	-0.42199464323097746	0.02268290264135289	0.08393453204467263	-0.44479777074655147	-0.2863823116688929	-0.019996968613223975	-0.03739749402968427	-0.20997568449094312	-0.5522075469679857	-0.5561987569142479	-0.2748112384566125	0.28299210595925484	-0.2160982873636293	-1.0447621279574002	-0.25576447023751847	-0.2520974285025552	-0.33851418410350204	-0.1472003553386017	-0.5743647681969062	-0.027790102638903275	-0.5056392974910893	0.07695898057666034	-0.3572774867189639	-1.317658206466179	-0.807584969161389	-0.17830402921879518	0.4634889555706646	-0.38974338425855554	0.09257609496153216	-0.3581452891226168	-0.09483541512706803	0.5433656098866808	-0.46608626778141937	-0.14385427997824005	-0.45773315912955476	0.510489136035424
-0.1314525801731009	-0.8209360400143817	-0.5627779328836507	0.04289362533171281	-0.38994714243039386	-0.2483763808364694	-0.7060622575809392	0.06995084861413912	-0.30961897056671867	0.38439304433376825	-0.25629642200768754	-0.049765942643006586	-0.010222230567483882	-0.5469976143778259	-0.4553331799927703	0.0620984846454067	0.07258262286539428	-0.45897623220402084	-0.2754792709255242	-0.06681819326383606	0.01443200048362347	-0.19724123419738168	-0.5380745884474978	-0.5737325036705144	-0.26529191870383984	0.2842929565342863	-0.21610697905447185	-1.0762053906133409	-0.2569783036946058	-0.24988046591847768	-0.31952222187273893	-0.15623957600696636	-0.5442327606453162	-0.012410669735841125	-0.5262206753533825	0.009978188824684976	-0.40618562111375195	-1.3433535311672444	-0.7643064859951899	-0.2167075645466186	0.45522473800098656	-0.3943999025185475	0.05476297611419294	-0.40342783448547614	-0.14403896227822277	0.639862190054921	-0.5376461925279284	-0.13794219731292856	-0.49124094157453885	0.41677031655207053
-0.08301653383022006	-0.7512308114997553	-0.6102914599558327	0.075668583138192	-0.3044977437450196	-0.2772359267689305	-0.7253202415754073	0.0664308103652814	-0.3096155963072601	0.29681601514923084	-0.26380943586755135	-0.057200818077396076	0.008718635203237507	-0.5306675650525975	-0.41192262984855743	0.09287048617279146	0.07709962738948462	-0.48592075049473504	-0.2899601737857093	-0.11706577414930577	0.06485297821609173	-0.18579334588478622	-0.5197711161815304	-0.5971633225438269	-0.24045930861800136	0.286249120770602	-0.21620253561098468	-1.1037711537660948	-0.26745091962129336	-0.250758885055565	-0.28315791193796735	-0.1727567694159692	-0.5164349333378774	0.009401480717733581	-0.5204385944294969	-0.0570930002136534	-0.4309984829913782	-1.3654481526340678	-0.7171404647863379	-0.2553754770116304	0.4444838918195808	-0.3945870052110635	0.01662929757301943	-0.45030727318494257	-0.21936688123665524	0.7290535572257169	-0.6057474015968485	-0.11481626801035619	-0.5203471388206868	0.3281687756500361
-0.013282101228351698	-0.672274918305621	-0.6576061723497425	0.0985703512272973	-0.22124082924579708	-0.30236586225001866	-0.7411325401175582	0.037161764454670856	-0.30960637360243154	0.1752854909376298	-0.27219179516838987	0.033517457605891296	0.025607927379302436	-0.5153037429900185	-0.36631141376667875	0.11349335407375352	0.08404388921728453	-0.5277040506349222	-0.32025512396630057	-0.17629076260333815	0.09272566127744823	-0.17600406399881444	-0.5078767264394519	-0.6192495999860677	-0.21097849222980497	0.28524537469016015	-0.21630361986534022	-1.12750970652027	-0.2867240310291529	-0.25591615420536323	-0.22831515638903227	-0.1818496744832016	-0.4878483165387674	0.024788874586193346	-0.4927488542076932	-0.10740785307692824	-0.43800974576201135	-1.3697817113444923	-0.6816715714183342	-0.2885313004261483	0.4251558006992223	-0.3987629034296551	-0.009804329231459586	-0.4846015347497915	-0.2753463369485284	0.8081226539349309	-0.6778042755512158	-0.08878070944518598	-0.5407243253569909	0.22817636403134484
0.06398802963354275	-0.5521795777140366	-0.715474763125049	0.10894907513856873	-0.17860417879508486	-0.33935197839791886	-0.7731551564921234	0.022879334768353753	-0.3096096381781308	0.02418566323651128	-0.2762354133097147	0.01926640438387673	0.043936334017317835	-0.5035983636336947	-0.3555892036299484	0.1168604639576416	0.09839547215066294	-0.5757592814606513	-0.2698977322833459	-0.23984647597663314	0.11276131651778012	-0.18260372519719703	-0.49857031932646534	-0.6384635697905738	-0.1765775658924663	0.2863346673115487	-0.2162969217699895	-1.1437667072743758	-0.30641411355244025	-0.2615417095153509	-0.1651283086193478	-0.1869628934573228	-0.46063707972581136	0.039396364448684336	-0.4706595714784947	-0.14210491436266895	-0.43060523313023624	-1.3658047742258392	-0.6021258823302225	-0.31327314541160145	0.4065793161317246	-0.4120974784469048	-0.03584344370011557	-0.47973970798523896	-0.32747900800442054	0.8762281209978638	-0.7331501631641482	-0.05781031944847783	-0.5501554066652316	0.14490827717545104
0.09034345389894043	-0.45719673832943936	-0.7462989908443569	0.10051612332102988	-0.15488301552475353	-0.37634148587153066	-0.7880356115886153	0.034936633704259534	-0.309633127739795	-0.08862581526687537	-0.27526987466431285	-0.03911500134909452	0.05251258003208374	-0.4824979754765805	-0.42481963602556716	0.11529925609906344	0.10751239411468536	-0.615918534768314	-0.23339550103784584	-0.3047989435898975	0.09757719589241073	-0.203302733472028	-0.4854775235625401	-0.6454860050222296	-0.1744658706396171	0.28733814181567013	-0.21629208922843118	-1.1589152523477548	-0.3265136312393234	-0.2668693572898805	-0.10127915958562117	-0.20394564501388332	-0.4399406697053008	0.037158468988230775	-0.4445101787166056	-0.16936043413815358	-0.4189616859766397	-1.3625953693906454	-0.5267631525616916	-0.3290127248273698	0.39310879529826803	-0.4232850500675335	-0.06454168053778302	-0.45539357568377864	-0.38647674403254056	0.9173600403252898	-0.7726090829877922	-0.03014927614919251	-0.5602769387958957	0.06198100445081468
0.07152908185325617	-0.4487340764798435	-0.783436777486874	0.09025423737300059	-0.15093151862063453	-0.38792477079748433	-0.8056868275812741	0.0465298370074488	-0.30963906643644207	-0.15033548201844638	-0.2729468113535403	-0.12217153349041072	0.05979161440063352	-0.509458931997099	-0.5246739906172376	0.11200972079535268	0.11122329632548236	-0.658126685823721	-0.23252574133971388	-0.35515858127094163	0.07159716430999603	-0.21663276675021875	-0.46267381641013916	-0.6390417995257698	-0.18379781916648674	0.286698579580973	-0.21626125320755354	-1.16895316716538	-0.34623074890440575	-0.27420277977232366	-0.025812867593111532	-0.22380711245071067	-0.4282474501255756	0.020472460097554247	-0.4008914016358771	-0.18191606376120453	-0.40478385030379604	-1.3435958898366789	-0.44782715318612504	-0.3410501708047056	0.3895458875197126	-0.41852445593482945	-0.10305990241486314	-0.39955863106209	-0.43690770580870897	0.9510693816229543	-0.7999690013150796	-0.01577891722899738	-0.5722930108995493	-0.01846261484752205
0.05524222494333557	-0.47593781596621276	-0.8300763152333717	0.09072998934097362	-0.15580134734314535	-0.40495675037382545	-0.8474762907029628	0.0611751161894288	-0.3096197738030847	-0.20447566700360303	-0.26959720631539397	-0.19202368860088223	0.06470453403385372	-0.538458490145943	-0.5653503513066868	0.11537543153851615	0.11836487299225842	-0.7021856137750824	-0.23492193559071084	-0.41881236507689107	0.0403574965511273	-0.21838979617738272	-0.4475951293730363	-0.6253118077534542	-0.16813347699638415	0.2853678556106902	-0.2162535170106829	-1.1703591667150357	-0.37673772352194446	-0.29114678096715063	0.044243108542926415	-0.24727053902992763	-0.4206105700589333	-0.0009060848531932924	-0.37187730380958095	-0.1827409851203317	-0.3947084851530593	-1.3084994079213925	-0.3655163790617705	-0.354879648520395	0.3756686375949121	-0.41182384075910017	-0.13268118195783563	-0.3315420886598009	-0.49375583254254585	0.9661717419022373	-0.8221394177145678	-0.00799750780523389	-0.5792276411978274	-0.09176354908710614
0.009975499653746412	-0.5058665434246777	-0.8487450135231228	0.0986558796709778	-0.14897262585543058	-0.4328795485573753	-0.8618263381186534	0.026510101605183977	-0.30960348190272924	-0.268352818477619	-0.2592187478576634	-0.21169195712051003	0.07012142943912393	-0.5892958471682535	-0.5948961886456576	0.13010838336898253	0.12704184389057216	-0.7445436540142405	-0.23408405072107463	-0.4778442753657421	0.016509639123984954	-0.22285313707513107	-0.4357533129252859	-0.6046032164127753	-0.1395184448933947	0.287199909468553	-0.21628913463179758	-1.1667771157014193	-0.41225229303922506	-0.31158099339075307	0.11292920070286683	-0.2753195813517708	-0.4150318694944574	-0.0253452011282047	-0.37145053178479975	-0.1796047527363083	-0.3843139121256886	-1.266058899324527	-0.3303924289613017	-0.3622698323536325	0.35190025373505796	-0.38294816528392284	-0.15882041986043488	-0.2577769186141531	-0.5508381680714208	0.9689801459513105	-0.8455972895106474	-0.010336846101289179	-0.5961596364914816	-0.17365250403227225
-0.024059398997449532	-0.41453602025633207	-0.9010054398537296	0.06793895004056195	-0.1441815688387697	-0.4517725181179773	-0.8184936534226137	-0.018812067237748142	-0.3096355564748381	-0.3287062016724314	-0.2549182366701287	-0.207330806323969	0.05630681370916972	-0.616797533298942	-0.6286542489100659	0.12375006607589327	0.13491401434669514	-0.7883558831671309	-0.22126520197044783	-0.5358051719346789	-0.024879281949660853	-0.23087722583678322	-0.42271443004533416	-0.5636921403179196	-0.12090139064613122	0.29077412542220427	-0.2162983618949097	-1.1565411875344016	-0.44872099946135685	-0.33246920873654345	0.1687673789964516	-0.28363890303204065	-0.40609403361081087	-0.051857756078483495	-0.3720801022949348	-0.1729633194524939	-0.3665648859695058	-1.1988454880492236	-0.2818174830467829	-0.3702246893351454	0.33788420079412085	-0.34037867762186497	-0.18076348898082167	-0.15139613223741324	-0.5961709093154575	0.9565344335449124	-0.8687871860919971	-0.005719202443586811	-0.6082451317356375	-0.24312195334067294
-0.005190929650757264	-0.2971217891784613	-0.8702583522295912	-0.02044095086055554	-0.1453623231774272	-0.47961954136765766	-0.7404021405551793	-0.033817884129359474	-0.30963831279762466	-0.37393206641785304	-0.25499109001295683	-0.20300608537952777	0.03541740323380022	-0.6593379041813943	-0.6836285569529873	0.10307760640924672	0.14680457269464223	-0.8405657156751495	-0.22047756349912975	-0.5930710674357196	-0.04786049815013108	-0.2337040664990823	-0.41623039734558	-0.5188464936634831	-0.10774233098788674	0.28939777663008326	-0.2162165582560264	-1.1427043499395393	-0.47741902452427487	-0.3551152825877943	0.21366013721292884	-0.2842338317801484	-0.4096686166741277	-0.07346347660430898	-0.36711859775512334	-0.16158248558364646	-0.35281108989393606	-1.1259717038309853	-0.2650431496543487	-0.3739988027743405	0.346834682154776	-0.28652093370276815	-0.1893688163956348	-0.06707234677485793	-0.6324098030155307	0.9252586427177493	-0.8832358827398433	-0.0025874982823096554	-0.6219930650056452	-0.3029365785428756
0.032334973798281985	-0.2303939628604376	-0.8099645404828504	-0.09407254075450758	-0.1543899007101664	-0.5195013197786535	-0.6561176268961659	-0.03413073207833539	-0.3096097332265479	-0.4030164935955057	-0.2578011166083159	-0.20949870349177296	0.027949626865066836	-0.6407759213806996	-0.7821480162162227	0.06586955754851488	0.1333361465704376	-0.8790322435528924	-0.22505113608922261	-0.6416136517943607	-0.09243284988496572	-0.23941269225734635	-0.41030373767167505	-0.4730009755803608	-0.09749990906158627	0.28810507334466573	-0.21614834920363898	-1.1297077594674965	-0.5058367244770541	-0.37499857011705623	0.2510509804583313	-0.28223518801246694	-0.43319225594468735	-0.08814032725073885	-0.374610779489079	-0.13497432106907584	-0.33530722962987924	-1.032358535990955	-0.24161447186458043	-0.3782147539257268	0.3575721104446579	-0.22962850105024474	-0.18394914791933176	0.025642686988002074	-0.6545476050040288	0.8648006930281689	-0.8906660388640933	0.0027275818505458887	-0.6310640962955844	-0.35672835263065583
0.04662653151220693	-0.15930291692353493	-0.7959385625601095	-0.15499322935325602	-0.17777587911510795	-0.5514772820822523	-0.5701561366824255	-0.030198186802906278	-0.3095974956412199	-0.438232776551675	-0.265288749270341	-0.22587295910709893	0.004958600191322457	-0.5790546635462787	-0.9063030002187897	0.028898896230730352	0.08039249065256705	-0.9210060793936565	-0.23654697224803006	-0.6882630276326234	-0.18556727524916522	-0.24545006734826263	-0.41165992674572643	-0.4255891276609206	-0.11150860031314944	0.28773627270147306	-0.2160885633675631	-1.110546562922298	-0.5359720598381007	-0.388023862943065	0.2589008799925251	-0.26250397124830216	-0.45327202126620786	-0.09243378413083025	-0.38266392800106985	-0.10289343104438431	-0.33255071043011475	-0.9414457060858563	-0.18874560337122104	-0.3903586762480642	0.3706859498840847	-0.1788020546282729	-0.15721471737824405	0.09983826005161665	-0.6565899441392788	0.811995576381195	-0.899726401331651	0.0018210689466046826	-0.641780489135049	-0.4190395792687697
0.15755633768387162	-0.09802922821792022	-0.7119307562908676	-0.20132597277674008	-0.19656569391164486	-0.5824453847759239	-0.49009438562225605	-0.002907146761495956	-0.3095669232243761	-0.4654781270305672	-0.2588921845517372	-0.2436205559530192	-0.0236690591337775	-0.5123175946269936	-1.0325807817678896	0.0007865057608069992	0.03589115964016941	-0.9750111193202651	-0.22700924870275477	-0.7371430231741433	-0.24557586732860334	-0.25482465176411134	-0.4125938881748734	-0.38481637762895804	-0.11769777342164045	0.28997297527682997	-0.21607551137497838	-1.0969653616091912	-0.5587661619773343	-0.401640889914847	0.24294662129826244	-0.24608534591590886	-0.48285718456418725	-0.08890258968755364	-0.3966306837890774	-0.0785857852256238	-0.33924433622901856	-0.8665815110281023	-0.12336873610167828	-0.39792774318596386	0.3799461532505822	-0.12736857690826944	-0.13567032156755846	0.1406019975547848	-0.6609779572773525	0.7368573552751341	-0.8850080548618532	-0.0007411554453594697	-0.6609262263581389	-0.4766661034379832
0.2868224519174657	-0.11468503866449331	-0.6114121218338839	-0.22820099526289828	-0.23316722718922814	-0.6148240670077795	-0.39126995397196085	0.00739209806810783	-0.3095446676659844	-0.4902901374963354	-0.24501913569043002	-0.2515885830753104	-0.05513235056438853	-0.41821936921882763	-1.1045189300899465	0.01744389792797632	-0.0012033140582301122	-1.0328662006185052	-0.22028601956837623	-0.7841749212361238	-0.31055747056523025	-0.2534798431798434	-0.4135468766446878	-0.3406560953473699	-0.11053243930003986	0.29080128305425085	-0.21611001241740252	-1.0832427221893757	-0.5717107135818422	-0.41541605273593046	0.20372442709063926	-0.22147236914323284	-0.5091338956689404	-0.09049321152389174	-0.42536480177947117	-0.07448654501544727	-0.36142394257840216	-0.8034949240548162	-0.10175074470597904	-0.3958695561483477	0.3717127943586628	-0.06590008015353588	-0.11127860600683051	0.13814601233492635	-0.6666595951438181	0.6680089307188068	-0.8603341208848768	-0.0037635411228546392	-0.6936838449830114	-0.528636666789476
0.36497755885344063	-0.16024444912226	-0.5440579237064724	-0.23557705988352745	-0.29019381394303007	-0.6637036684053195	-0.30054686332751346	-0.007614338051904787	-0.30951113338110303	-0.5167028293365633	-0.23125279069970067	-0.26110648375114703	-0.08598127812651199	-0.353001419520495	-1.1584856918626607	0.04130157918430762	0.0091874887796109	-1.0986963263914766	-0.2148401697984393	-0.8321148608943503	-0.31348110538212415	-0.24087784657946004	-0.4143332057814087	-0.30690306674614165	-0.08189748554372166	0.2920600392996101	-0.21612606994794215	-1.0792122599930072	-0.5807561787392992	-0.4362961062314342	0.15889262097191248	-0.2010837385109668	-0.534042162373195	-0.0880574267152339	-0.46950730939172425	-0.0694067709746187	-0.39558065155614575	-0.7425589623502925	-0.034080987541811214	-0.3849367044514894	0.37368107263998795	-0.013889507566303375	-0.09432783867067747	0.11220665988117803	-0.6520368367842618	0.5850439429273435	-0.8255259349853474	-0.014819193649646456	-0.7216099385727117	-0.597216689169802
0.47265182291268104	-0.1524874614487048	-0.4594213779460755	-0.23910281724489443	-0.3119987070756534	-0.7286676917795835	-0.19739247718797107	-0.01881957412072297	-0.30953210981058393	-0.5427232677020435	-0.2156403296362182	-0.2598997248398465	-0.11607515110900177	-0.25800853178366007	-1.1802670158097839	0.05186742355655245	-0.012866939999618595	-1.1383464676476194	-0.22150374331755596	-0.8851470124528932	-0.3006119699292549	-0.23719051554617568	-0.4273784471877059	-0.28252074087075685	-0.0272109318870696	0.29595553004037256	-0.21613260833536668	-1.0711460971518743	-0.5866707052869577	-0.45125065641892076	0.09201172997831246	-0.18495113661516377	-0.554704250136487	-0.06625867983881704	-0.5323595774577697	-0.05262783547796438	-0.4431197946899893	-0.6991822557532641	0.017158060814148807	-0.36961108116658903	0.3658873034250637	0.045906408056519965	-0.07176131696421312	0.05378051918300847	-0.6290448063248826	0.5036633954341886	-0.7858433218902116	-0.02790467410100838	-0.7430535238974915	-0.6551823836360093
0.5568872322462391	-0.11298780180006715	-0.41548571982407856	-0.23853084577778075	-0.38452107842651145	-0.78870263518984	-0.08060970556134144	-0.029895497869213628	-0.3095450694061285	-0.5876278467239057	-0.1975622414715775	-0.26451074911532835	-0.14180033941843379	-0.20091343695122496	-1.1598657560319323	0.0336965497755232	-0.1031352648368978	-1.144374436784911	-0.24566268946378483	-0.9263018635169473	-0.2476827847966608	-0.24209396227485755	-0.4313372365673911	-0.27988771441873067	0.008298607536861785	0.2999544913592325	-0.21616312356359962	-1.059322919120677	-0.5845620735426598	-0.4617386340371059	0.013573975150991634	-0.1714147474514877	-0.5738589150328751	-0.032838039937550696	-0.5833121503110827	-0.022691390466913326	-0.48342533964568857	-0.6750694156793412	0.06026664899837599	-0.3410918509237243	0.35894068303784865	0.1010066190991874	-0.04646918399364257	0.009757216752053276	-0.5966429057207344	0.44363391341051567	-0.763250919932423	-0.0417220669097763	-0.7554167691109989	-0.7093766440129672
0.6234748750418337	-0.08182414453353096	-0.3680638065556443	-0.2398641731230151	-0.3905338161087873	-0.866182770018615	0.01752323163102005	0.013540117800389342	-0.3095308173472501	-0.6330891178977375	-0.17029030875182527	-0.2757658883329333	-0.1647427087508465	-0.14818974167260612	-1.1529677203598439	0.0002776071872390047	-0.1694829774896475	-1.1147056124993187	-0.27385728267751863	-0.973377417424901	-0.2048327915694283	-0.2558168161493328	-0.4260482878541653	-0.29551588029545856	9.3040057661882e-05	0.3018332563442154	-0.21615556497295718	-1.0376954610703444	-0.5768449309193908	-0.4685996894342163	-0.07159523705848916	-0.17464901246523903	-0.5821952222375502	0.0030635571406144395	-0.6004540452031852	0.01482911014360895	-0.5330872989407427	-0.6587346308502035	0.143729289797054	-0.3170139716567681	0.3589229832424571	0.14238098831279927	-0.017798773668785274	-0.03544150466096363	-0.5738474206077784	0.3820228343534842	-0.7242097836874527	-0.06424703426484409	-0.7512503208530036	-0.757101757677282
0.6676172687970674	-0.12096282469980932	-0.3061306484977428	-0.24218565945148723	-0.3856129810351929	-0.9762365883076647	0.07226190217277555	0.06559589737278393	-0.30946828337566246	-0.6571387787661914	-0.1696011903216092	-0.2756136693253705	-0.17630705231255636	-0.1071873626202785	-1.1254102433339879	-0.027844577267756826	-0.2586542895927498	-1.044372067025018	-0.3007347993649816	-1.0194760505129619	-0.20746279597137035	-0.2740087713730326	-0.4127464864971773	-0.3187433041110442	-0.03736289873879624	0.30339807910273975	-0.21618463043872263	-1.0120700192037027	-0.5679684268578628	-0.4765768778580092	-0.1456038702085825	-0.18872576590604265	-0.5837289647628394	0.04381375749841872	-0.6044671483373819	0.0716684332711999	-0.590169165735638	-0.6600014712602931	0.23604244724278156	-0.29897978077400117	0.36082846997378604	0.16595803247510627	0.01705484383901732	-0.08759036172648668	-0.5698327851978383	0.3482537474058103	-0.6997930708069542	-0.08802799567310973	-0.7506947237634137	-0.8037053147490317
0.7298863511575998	-0.10414823756362694	-0.3150303887559155	-0.2376450154682322	-0.3812017481458452	-1.1153604266811539	0.0978855043377114	0.08280713061725946	-0.3094455075308544	-0.6704460349165741	-0.15298367256891368	-0.2887608338351861	-0.1782152512501926	-0.0475448010626736	-1.0454740713029749	-0.030044337407052986	-0.33859229164159454	-0.9661971076530065	-0.30597293845868917	-1.0216365298236885	-0.2686239090418856	-0.3073040891783182	-0.4052097259132646	-0.3708601222726794	-0.06972804747516019	0.30961581895980583	-0.21637191840923795	-0.9901251111805343	-0.5574514355847111	-0.480507829002257	-0.2211983154286968	-0.2185443692246613	-0.5792794308937458	0.08498355048870729	-0.6007279436668507	0.13448810879290446	-0.6500897624203101	-0.6543014000052028	0.3837584115681564	-0.2796716434548123	0.3406158041135317	0.16679531702411526	0.04917444144800158	-0.08509382078437859	-0.5651530687140978	0.34536251781254823	-0.6899893397273812	-0.12547676415531667	-0.7533855383702255	-0.859331427728932
0.793901951719364	-0.056665774505101074	-0.34188913842827917	-0.2187722479939358	-0.3914738581319801	-1.2351070777697764	0.14184434341506416	0.08567866242861173	-0.3094649619660509	-0.7004126392449741	-0.12245480385090927	-0.29858405518776304	-0.18477057260060709	-0.04354898320703304	-0.9472469418802053	-0.0233530246214992	-0.3607891858029119	-0.8914850995988799	-0.3076548728573385	-0.9974007443990928	-0.3048093116300567	-0.3533842153641146	-0.40005626859021426	-0.4019079511456547	-0.1080384636725035	0.3178568024043426	-0.216561297589831	-0.9659800548307806	-0.5486912844331574	-0.4733886550898351	-0.29072235472427244	-0.2566259696083444	-0.5663436744684995	0.1260378204436184	-0.5926495744603739	0.1794350232045364	-0.7143626035069355	-0.659112285915241	0.4112792683030004	-0.2664551337693325	0.3075563582094215	0.1820719010504983	0.06313086795708392	-0.061095777418166075	-0.5784222928979197	0.3606202192542606	-0.6927228267853875	-0.16551161685085528	-0.7673663811761967	-0.9155209480140225
0.8323254810876535	-0.06850316930082963	-0.3285629881730562	-0.20510678817551167	-0.37310742972360644	-1.3734095794474783	0.21249234037745546	0.08680419031835157	-0.30947096489558884	-0.7146516404614252	-0.07881676542141104	-0.30527575361511805	-0.17618800632620196	-0.10183722955480164	-0.916905691429595	-0.02176562173935406	-0.2765402491521174	-0.8139246199224116	-0.31271343306371957	-0.9647044560248575	-0.2933965532251543	-0.4038509070036219	-0.39001150343470314	-0.41318908329344745	-0.14580453415321482	0.32114206115301824	-0.21668674954260828	-0.934642608832452	-0.5350611183532571	-0.46350975554928187	-0.35437461117725316	-0.3117466461637935	-0.5609722412138067	0.15534756359004298	-0.6036088700277624	0.2247623441559245	-0.7695605364131273	-0.6678523572748959	0.36759356976621926	-0.2527905272411606	0.26922513200533915	0.20081584878675143	0.05831662118005314	-0.058456472045528396	-0.591947065517622	0.3702258808364925	-0.6862798706479675	-0.19442597918390309	-0.7738003311316117	-0.9610830797839951
0.76457502517245	-0.1383544180872674	-0.3821402197859691	-0.19388423452971332	-0.3927127699562153	-1.5122621117640365	0.27832515804631075	0.09288818504475096	-0.3094977857863744	-0.736173502325964	-0.029634576267663963	-0.3139184551789422	-0.17157767994556972	-0.1644270300267975	-0.8882712505755453	-0.02929282005882833	-0.19564950528366898	-0.7260289594818502	-0.357626272799764	-0.9195206554424166	-0.2666355541695508	-0.4527432892691582	-0.37096307121461525	-0.4254505112040435	-0.15101700782553334	0.32255154225623606	-0.21669922052877202	-0.9106337521410108	-0.5290191706798778	-0.45897074655868797	-0.4101188626727604	-0.36867411076638035	-0.5561537875384968	0.1842277986866641	-0.6193310894449323	0.26807352889503033	-0.8075375813920946	-0.6792012425371623	0.37265739888405225	-0.2513295892810183	0.23893239604929217	0.21506336800429643	0.04269259770234244	-0.06264034200586018	-0.6025126483959948	0.38346004297548103	-0.6877902283971571	-0.22240819478055823	-0.7586939431941039	-0.9922233806742939
0.6828040434830058	-0.17903056324683236	-0.43925522420001173	-0.18317026966508682	-0.3996930533500248	-1.5475626330543246	0.33660047767646273	0.10580500556851016	-0.3095090468691457	-0.7619964924174577	0.01830993042397837	-0.30694045342054654	-0.15574594902282735	-0.23831547577006812	-0.863391307929177	-0.0867593617108057	-0.11882330877432341	-0.6627702082147908	-0.4137954679006122	-0.870387455994251	-0.21874063269111219	-0.5073806211589548	-0.3591857074803153	-0.48067264360482537	-0.19783612368651166	0.32116976193770574	-0.21671493248440252	-0.8738284137062783	-0.5273139139094429	-0.44983151470035104	-0.4514955308718459	-0.42661101808210267	-0.5476946849006127	0.2097797042915864	-0.6230177007901022	0.3152335164642354	-0.8266848176404492	-0.6942287117319798	0.450859153689256	-0.2620448650664804	0.20781032092172672	0.21235762919214934	0.023099438579646334	-0.04390797789243598	-0.6140688391480282	0.37704192864236263	-0.7031558200729622	-0.2540217869233631	-0.7184317011863224	-1.0240940168615253
0.6624667376042386	-0.1689394225294502	-0.48228961562246553	-0.13865195108254028	-0.36620805019250996	-1.5230666635234555	0.3944846365891001	0.11971251768565427	-0.3095201737946134	-0.7784690963563585	0.06489227539165415	-0.30866148469022875	-0.14014529718196114	-0.29065047917800635	-0.7646403044610345	-0.15795549251458949	-0.11162965726344647	-0.6196876211402065	-0.46927785210612755	-0.8195972746589184	-0.22163818358789616	-0.5726316766205153	-0.358813140827596	-0.5514240264315501	-0.23307052892528085	0.31698314138140393	-0.21675491591442922	-0.8143343075760555	-0.5152969744357171	-0.4248929811498724	-0.4902341461335942	-0.47639757756317164	-0.5337278380745748	0.23228200148501119	-0.6178556357787819	0.35656905928566435	-0.832324366248303	-0.706748744575513	0.5316556682191214	-0.2745410768589533	0.16708974440733043	0.1933752424621212	0.008790022786566687	-0.01984241480554638	-0.6286081351011076	0.39844120599577537	-0.729520560242082	-0.2772140229080465	-0.6608301455442183	-1.0298177802130564
0.6457261660730582	-0.15292152344380824	-0.5332851273017953	-0.06450566323286776	-0.3946668257560158	-1.535678156013606	0.46110170600113065	0.12720541068542826	-0.30950475635595615	-0.796731497264253	0.11620390489836052	-0.32306273482228864	-0.12330561471511878	-0.3447637017612632	-0.6291642308205422	-0.2298516600609351	-0.08353788261321192	-0.5448554049288141	-0.518991693169707	-0.7754524832106436	-0.26269285785670454	-0.6298300245169115	-0.3619619219045816	-0.633130003742323	-0.2604380347914391	0.31067306557537944	-0.21673477344064077	-0.7590582000948005	-0.5001367300123779	-0.3986312076216908	-0.5347813809442117	-0.5218092985725786	-0.5205656081023455	0.248058068539097	-0.6139184529604095	0.3780619365397638	-0.8221375715763264	-0.7217127343690319	0.6604019790401868	-0.2824595882076699	0.11441307817345078	0.17154117681978362	-0.010294197218657005	0.04061622121577152	-0.649568054986875	0.41943130043685295	-0.7748429602581426	-0.30016079350822283	-0.5964454266682229	-1.0329523920077994
0.6291130410906037	-0.11895235897226919	-0.5306790644990046	0.01069140263916588	-0.36204676225563764	-1.6500304796421559	0.5427563200115098	0.13297147382702082	-0.3095186875756099	-0.7983313387836689	0.16445507573180818	-0.3363786963296314	-0.1025826088839479	-0.35649147661380437	-0.49537374483745433	-0.2958216116079847	0.0008867496795624555	-0.4755335537317264	-0.5603390812216278	-0.7516299731279293	-0.32917152160412116	-0.6915029957239792	-0.36933206413565245	-0.6631243402831819	-0.2877840037350799	0.30736309338154144	-0.21664421629293312	-0.7111064911617156	-0.4822329345303591	-0.3750975325517803	-0.5833641445484758	-0.5678775533779741	-0.5091721303078107	0.25575297009309095	-0.6086677281698386	0.38808432057568426	-0.8174489440707811	-0.7231701077283917	0.757116428432672	-0.2995633735667454	0.05433460164190549	0.14379362533521323	-0.04205144335241819	0.09433456401182942	-0.660203498517647	0.4362930977910918	-0.8101265776142123	-0.31250916607706614	-0.527632570372845	-1.0201326519096148
0.645481207917052	-0.06303582291538201	-0.5495599378134077	0.091392834779498	-0.40165690613921406	-1.7508185602134418	0.5951498369797124	0.1298112760824833	-0.3095573126829785	-0.7843625732783204	0.21213537312923392	-0.36593758945241756	-0.05561703655770397	-0.35326040204529263	-0.35808607989268787	-0.36294919664459385	0.08989125059729017	-0.4171640837550357	-0.5851280909513463	-0.7379753946373687	-0.32715575625802523	-0.7341601937647082	-0.383660313316985	-0.6763384765281054	-0.2633444424851873	0.30447324975546414	-0.21653631142246535	-0.658425511016152	-0.4631820073052576	-0.3568394734608228	-0.6133434434409193	-0.6021581223074008	-0.5077498017418344	0.2603347151784666	-0.6042476508256449	0.39064791382323666	-0.8025536237644667	-0.723433215634967	0.830904109223509	-0.31188319168146017	-0.010382564025342388	0.12087950940032696	-0.07989333360038582	0.1379727471945755	-0.6514815599678089	0.4599421394410575	-0.8452920923444893	-0.315139168894686	-0.46007057590423966	-0.9949385386576985
0.668677837236985	0.0028896156760641555	-0.5515687613226692	0.18439432622663962	-0.45370741405579046	-1.7577644191865887	0.6264424381452904	0.12665096366601958	-0.3096072887178582	-0.7899924015875612	0.29786690965831675	-0.40292021240065773	0.028817563013434484	-0.35688243319758556	-0.18367597452841805	-0.41375075267565276	0.15249013672035694	-0.34166709499766684	-0.5980566204957191	-0.7198436666097612	-0.28021498457720806	-0.7735047836442935	-0.40722941438347104	-0.6613614742184725	-0.2127143681847224	0.3038385758945354	-0.2164100016591417	-0.6163544842531254	-0.4467911412645029	-0.3398087526067015	-0.6435759723419978	-0.6284969204928568	-0.5136374026212766	0.2634515378811496	-0.6169156699638141	0.3813446494245468	-0.7856161270820491	-0.7159200968824962	0.9288946350323096	-0.3173236563636063	-0.08224324504509276	0.09745109493938733	-0.11106509603470763	0.1798642841415576	-0.6246979607367643	0.4642807145139634	-0.8679023345780774	-0.3136962904511923	-0.39232291725910096	-0.955018293781956
0.6381345353308004	-0.009372468314173526	-0.5563840528304196	0.26870628052520074	-0.5061952569076424	-1.646150591070186	0.640260027995423	0.12256461122945772	-0.30965573357071086	-0.8156484087350829	0.38041386891239204	-0.4381025426710499	0.11956965169897611	-0.3686291645375616	-0.11345644972272773	-0.46479505962243683	0.2407967289501054	-0.2933818362166762	-0.6152725379048061	-0.7289473656900751	-0.25035098276493745	-0.8103838727740007	-0.42282581166485694	-0.6039105679908295	-0.14387644116482806	0.3017830147249292	-0.2162451431523813	-0.5667998101106713	-0.4401946896467008	-0.3196398003174112	-0.6706123616693966	-0.6417754485275453	-0.5245061766856397	0.2644374056793936	-0.6190546947350549	0.36209083915995655	-0.7602323983620567	-0.7064992800029479	0.9393663439211222	-0.3143697735259866	-0.1466331598056828	0.07886092222854583	-0.14325152928660984	0.18913153980982347	-0.5902141935337201	0.4506619698854659	-0.8761320775914424	-0.3099982904697279	-0.3078041186931175	-0.9062907677317809
0.5930361474570494	-0.06496656555523908	-0.566251622942421	0.3399560559920132	-0.5423030295515717	-1.5448368550135962	0.6183973237700823	0.1264255553541866	-0.30969294750585863	-0.8341688592220742	0.47407678503243067	-0.4924597336184219	0.21855210369711245	-0.39432509425919304	-0.03138592492434915	-0.5067436304483721	0.2949766904870978	-0.32715414486116645	-0.6307937639048108	-0.760669643634149	-0.21933952694938488	-0.8337673615090446	-0.434701798431013	-0.5787455162453329	-0.07757394834831646	0.2963832627451063	-0.21600031379286938	-0.5204206833862551	-0.4343299700699002	-0.30165108228590903	-0.6928520900929119	-0.6591551126068819	-0.5397351222654576	0.2674866649257422	-0.6192423435882262	0.34860171919201377	-0.7442845717695967	-0.7044839511297885	0.9991054672371804	-0.3061994744275668	-0.1983205783717472	0.04966120827776738	-0.1734041998686057	0.19847527305929405	-0.5325398826341623	0.43210286697643446	-0.8573629537791515	-0.30516267618504295	-0.20349038535099234	-0.8586485100698422
0.5401688071462243	-0.1106034192302739	-0.5699670716499703	0.41460405980149034	-0.599720637332682	-1.4159357440821232	0.5625496655749411	0.13024857976636967	-0.30973608956768406	-0.8640700865990372	0.5877001774926571	-0.5452421760031052	0.34336164736900016	-0.4014470046493912	0.07543778002320459	-0.5376616089913612	0.251005098963011	-0.3883692337837645	-0.6460382438923584	-0.7982010594824132	-0.16406173819754324	-0.8526018363896725	-0.4504444972907672	-0.5815976518723961	-0.010942479040348767	0.29189492089676694	-0.2158017832104291	-0.48423243417264583	-0.4282988856453088	-0.2807455230082597	-0.713794807868555	-0.6700988093268813	-0.5524476061832541	0.2813956586367573	-0.6257515207794225	0.3247598961244097	-0.7257876901517857	-0.7117447629484421	1.1225949397195145	-0.29539962925385693	-0.22492562909510547	0.02542123588803951	-0.20189092053413335	0.23530463458317863	-0.4850360438787199	0.4122885244021909	-0.8246971352392867	-0.30129231900366726	-0.09380058689148663	-0.811033161749618
0.50226589570253	-0.09208761450354426	-0.580035842216383	0.4840203192569009	-0.6159241518642585	-1.3058480125359573	0.5219750154072039	0.11983473135506431	-0.3097790694211332	-0.8883601765584173	0.6819525152831012	-0.5932174827499012	0.5166960666569057	-0.4180297288540407	0.07459355903849652	-0.5722911425456325	0.21132178948369	-0.38090445562269404	-0.6391855908314403	-0.8340667622743153	-0.16810880745357223	-0.8781048593963675	-0.4686692957945578	-0.582383297239168	0.03302676354848997	0.2870239280128911	-0.21578383396704015	-0.4431493787772241	-0.41529455201130716	-0.2601327701096396	-0.7279943393094741	-0.6779376116336795	-0.5699857461153106	0.29349527854557633	-0.6414875125894858	0.2977187470565859	-0.7160679778714718	-0.7233215108377571	1.2014677530741997	-0.2768562438795293	-0.25075357335348364	0.023098589838819017	-0.2249190502802061	0.27602410550609285	-0.44516288494788	0.4099356608461554	-0.7950032330967307	-0.28604558122518403	-0.006631378772502872	-0.7581370521528037
0.4530996584909482	-0.07301360340935678	-0.5855406230283812	0.5373198126062572	-0.6357945831758589	-1.3211280544454522	0.4908971396698921	0.11761106381843096	-0.3098201498510832	-0.9057534098348677	0.7571723036812594	-0.6467261149176332	0.6771268533918902	-0.4609524168591864	0.0447888502596794	-0.6102607670217984	0.16561927896185535	-0.33313786453480576	-0.6221133925745724	-0.8716010885123108	-0.1997511364134524	-0.9008077342786546	-0.48007801061592614	-0.5392994605141781	0.07668910499145318	0.2850884035769308	-0.215700068536571	-0.42020497479997837	-0.41027142676513745	-0.23318132023224658	-0.7406558397412268	-0.6912372613990702	-0.5981605847455637	0.3087912435197665	-0.6585971284357445	0.26926085113034404	-0.7173697344024953	-0.7292655514336579	1.1712243159386024	-0.25912718560869086	-0.25593802652502007	0.028747103186694257	-0.24408076842391044	0.3410804663394313	-0.40502710999053954	0.42482205660947203	-0.7520588585901293	-0.27188257976821917	0.07375152990532656	-0.707576966154438
0.3947894046833259	-0.04498748209475539	-0.5913897508631467	0.549882566418657	-0.6663023318170798	-1.3576685291990576	0.4680164968391102	0.11317047604130004	-0.3098622156461025	-0.9173722279926027	0.8207000064443571	-0.6879814764605626	0.8218556043950842	-0.5008598490664852	-0.0695474728888712	-0.6576783457502333	0.1421342565748412	-0.27053447857727303	-0.603838495819657	-0.9032913521693373	-0.2290992728114345	-0.9145854867233286	-0.4815512887976359	-0.47376892938507453	0.11993093802226054	0.28565735596830677	-0.21560721902940627	-0.40687626669958926	-0.4097592826587559	-0.22276577903535424	-0.7522027051235816	-0.7074763520204959	-0.6409083336868318	0.3289297799456466	-0.6710335992183951	0.2291770339986563	-0.7169749136364488	-0.7317112138003952	1.1068484975973178	-0.24906918965232686	-0.2574134570553544	0.046219922005666735	-0.2669548554495354	0.40897156572985993	-0.3668035734971258	0.41944408276710543	-0.7171228530612551	-0.24489326475188963	0.15087449641779596	-0.6709643860366836
0.333814128208635	-0.0013342966227807603	-0.600626680815669	0.5278696832263747	-0.6608536984877886	-1.3301797147276688	0.4345939799994348	0.122016268426023	-0.3098996181332426	-0.9227118946181367	0.8642481694041507	-0.7296464908879359	0.9428677109706168	-0.5286972831082571	-0.2280637169299049	-0.6810394097793575	0.13344255825968027	-0.2823968306013341	-0.5911736603175295	-0.9320644351854324	-0.21996460946344806	-0.9303956328520367	-0.4767642614906464	-0.3969083744782008	0.13383463677655053	0.28687754837616	-0.2156207336242598	-0.3945554360707121	-0.41709375197094634	-0.21164117709481997	-0.7525552466731886	-0.7277391323406622	-0.6881500753796008	0.3381219889499046	-0.6842043106971698	0.1894164332867809	-0.7249278815339496	-0.7287523157368921	1.0016542115184488	-0.24424752537199362	-0.2525218439468834	0.03604223716789318	-0.2908943251618808	0.4534994129914967	-0.3278391032684782	0.40310680598599	-0.6829184534558859	-0.22827595710581075	0.226903367307159	-0.6352892418148163
0.277248439856989	0.015371182429259899	-0.6093117012213078	0.49900536077782504	-0.6633896592074671	-1.1967670808104334	0.3947570321085222	0.13104461851720797	-0.3099296531077968	-0.9270132698612811	0.8979889534337285	-0.7693448710440622	1.0359699838740413	-0.5644200119994955	-0.40644640373682306	-0.6982418449888147	0.12573580680052157	-0.31218998540898163	-0.5689884080351477	-0.9464019851329984	-0.17210903744163242	-0.9438587619119458	-0.4742906699292989	-0.34634243304445167	0.11583138482103816	0.28537274398445855	-0.21567063822080187	-0.3816814252911506	-0.4206254693064695	-0.20808159013860905	-0.7326679423503911	-0.7347269049145904	-0.7436174216598503	0.3497179381312693	-0.6905998656469964	0.13800851119554497	-0.71690055747096	-0.7368398756984252	0.9072799456707425	-0.2365559075039418	-0.2403187505310212	0.02677340365901617	-0.3131642041056147	0.5089840865238997	-0.29702495734240253	0.37491682297082474	-0.6537464507415698	-0.22273436946084338	0.2932425853871699	-0.6121581293047624
0.2090760283401465	-0.007176012205722787	-0.6270388131947622	0.4715507303563674	-0.6627541427195609	-1.0602715198634631	0.36700125085507024	0.14186531374880898	-0.30995701810808346	-0.9305307803970221	0.9356671154399132	-0.802328250506204	1.1054435072482387	-0.6026596927038295	-0.4926609411645302	-0.7282134602916648	0.07821059536821132	-0.33819716039382863	-0.5555327853660637	-0.9591999389125704	-0.20306983083178293	-0.9598152125009163	-0.46875701849553586	-0.32495189118877177	0.060133672652185464	0.2842715020049695	-0.215790826833658	-0.38541643899794886	-0.4320573647589912	-0.20757861611470196	-0.7269111416985053	-0.7622335587934472	-0.802100680687086	0.36261784456163076	-0.6985732203576618	0.07854988057452084	-0.713621555299894	-0.7460646928205616	0.8138792473059349	-0.22662522795208867	-0.22054929975412843	0.00591496161896671	-0.3268208671215579	0.5516481223884195	-0.2692522615437062	0.3385827401778201	-0.6386736774592211	-0.2239292388370892	0.36557866275107875	-0.5938739634536131
0.13304830947810514	-0.05451326923187096	-0.6443682958116724	0.4425405513654697	-0.6500107111569786	-0.9794000593230509	0.34185292301216647	0.14988023922527746	-0.3099711782082282	-0.9304204464991314	0.9604305540279325	-0.8354137940381555	1.1361441251560893	-0.6405268700422392	-0.6001098352989208	-0.7158607577539733	0.07450280137467159	-0.4181528989076663	-0.5488475957195578	-0.9730068277990824	-0.23593348345669646	-0.9603041170609155	-0.459850249270498	-0.3511193881524909	0.009850881227316638	0.2801332220337106	-0.21592285166251107	-0.38993931534360043	-0.4425716914616853	-0.20945176075545957	-0.7274072187085878	-0.7893679421686804	-0.8650864685712447	0.37467827068247284	-0.7050539919885155	0.012370765165179199	-0.712942924381066	-0.7569964141963855	0.6632372546703608	-0.21778562864894938	-0.1940348841899306	-0.017683131596248302	-0.34534266215758364	0.5669151008127185	-0.23929168422250785	0.3178800627370987	-0.6373674957197987	-0.2351379565553955	0.4418032485178072	-0.5751160130420635
0.06897870084799436	-0.09086725053423479	-0.6764068835858664	0.4181076714051188	-0.6275663522145338	-0.9845845485047162	0.3180621313494008	0.15452926386916838	-0.309986425063841	-0.9183891113052525	0.9808573123713693	-0.8666109873598925	1.1523602663911323	-0.6804651694503172	-0.6474750304235942	-0.664690994522213	0.025841365664245757	-0.4658371169023282	-0.5380696916623442	-0.9928605364178619	-0.24569125439336625	-0.9482010232563736	-0.4597427506511587	-0.40345054473085523	-0.046078891281663	0.27622713981645003	-0.21599132643584457	-0.3937382381208375	-0.45186619147343254	-0.22261886573019685	-0.7408839774824916	-0.8349776794034189	-0.9178102572181361	0.3941916269090414	-0.7243628868249233	-0.04893510633003472	-0.7144719384883021	-0.7757884961243194	0.5505004835297809	-0.21335658255459405	-0.15362769292868494	-0.03819660304697136	-0.367533655971544	0.573114870837814	-0.20946648586208325	0.28463611446362425	-0.6468600686023934	-0.2521671293148108	0.5069543995715001	-0.5424471714692566
0.017916314196786572	-0.11943348400665199	-0.7122404459389184	0.39796954115244143	-0.6033932586888054	-0.9765894981395317	0.28943685731164	0.1513367515758362	-0.31000425879750043	-0.9063116664227031	0.97041414118479	-0.8839718981765848	1.1363646416122672	-0.7215799537628734	-0.7716798570951255	-0.630833110396593	-0.03273610653035298	-0.4331143623332789	-0.5185867871333625	-1.0142033944492888	-0.2704053066395195	-0.9414574424980214	-0.46010916263868246	-0.45580273758770035	-0.08532131780095478	0.2756720378174177	-0.21614657066313042	-0.4021962369020386	-0.45390445122872675	-0.23206926813070758	-0.7650821525673224	-0.8629683729441977	-0.9650175877359217	0.41592279287086653	-0.7517148591110188	-0.10858947474867345	-0.711484077359573	-0.7864570148481927	0.47026637997471904	-0.20174233915091194	-0.10377731781618346	-0.04829605557143658	-0.37143456898231875	0.5315959266386713	-0.17789200401166289	0.24741975419468715	-0.6840011084330572	-0.27006287413743646	0.5592886990894163	-0.5028054326506922
-0.03689707891958431	-0.1550465074241731	-0.7502227973347353	0.3842093891285138	-0.5846939825741465	-0.9578831574719981	0.25763840437640867	0.14881222618682724	-0.31001637442164315	-0.8934050705313774	0.9309754425983823	-0.8947320247122421	1.1068634877734735	-0.752663099130048	-0.8950945308674865	-0.592005097539852	-0.06431458491414141	-0.35772493431800123	-0.4931606642814407	-1.0249805676252486	-0.2912090438965058	-0.9312806143144892	-0.4569062127418375	-0.47517913788430377	-0.12548606302706217	0.27868327605874327	-0.21628824247027914	-0.3961667827975158	-0.4502472257924267	-0.23960367617645653	-0.7854376536031238	-0.893076519987857	-1.0041920873803454	0.43528138164513414	-0.7868482333818291	-0.15625328882615902	-0.7065859958667351	-0.7916438504065173	0.3674974912246904	-0.18830441272395587	-0.06407139122767823	-0.08215591289687454	-0.3640150324358252	0.49646892593345404	-0.1331810800461795	0.20821125415768868	-0.7368592647338804	-0.2816690881552966	0.5977313049878287	-0.4603605060468893
-0.09448527318478109	-0.1931103915377125	-0.790720552040051	0.38534722288819256	-0.5737242162862024	-0.9136687485065288	0.22190352357810142	0.15760443008701258	-0.31002065029949055	-0.8764861083383977	0.8878863484395776	-0.898499224484018	1.038204948892913	-0.7756313161271775	-0.9224477219369813	-0.5521588600207539	-0.09579715608114582	-0.3538878371718092	-0.4632916360214333	-1.0342239654126775	-0.2821064786753518	-0.919369504983508	-0.4556063621527421	-0.4657690452887796	-0.1759729167927851	0.2841107288232537	-0.21627827724640483	-0.3816070393239184	-0.4460021551198262	-0.2378692829905698	-0.8134285104801539	-0.911875740384794	-1.0220209884033458	0.45463822459365666	-0.8147252781469817	-0.1998602018306524	-0.6830964642808236	-0.7863852925992632	0.2979268275725788	-0.18016327548355254	-0.020320548708459795	-0.13227207072238245	-0.3482553438722954	0.4875523180913273	-0.0697898816639549	0.1514512795858114	-0.7944376368862992	-0.2763381993335762	0.6382882674585021	-0.4363400341635937
-0.14644433654280292	-0.2236452750191868	-0.8412115277340361	0.3903246728516733	-0.566374566359644	-0.8449117392816555	0.17928607783842748	0.158503040582371	-0.3100174315811969	-0.8701863721237546	0.8500123995149018	-0.8920277100085618	0.9712419711736354	-0.7967184791985666	-0.946800781006581	-0.5019732368286979	-0.1407742802980436	-0.3639472317314758	-0.42950104376236553	-1.035132977138834	-0.2852412441941642	-0.9097256102884552	-0.4583114748004033	-0.46917050089281476	-0.1912921297795434	0.2854827323942473	-0.21625042211889692	-0.3733669599960172	-0.43155032432987017	-0.2390782570642614	-0.8402176304141552	-0.9313006920537787	-1.025976050582305	0.46893828327156867	-0.8358641796890867	-0.23628477370721637	-0.6672240411237891	-0.7794819550807567	0.24861148039179887	-0.17523492147876887	0.03066096539712062	-0.17907697864708844	-0.3211455588126154	0.4502036624889575	0.00879866936510923	0.08647829932813855	-0.8543829616836642	-0.26160753364395484	0.6740830700972495	-0.41297439379248624
-0.24333204494431956	-0.2988701421851264	-0.932193896063632	0.3396681611414099	-0.6005488883615916	-0.8496383994922498	0.0885950764316092	0.13859882888934333	-0.31003944254236626	-0.8933457866459437	0.8021002491876837	-0.9143328097393237	0.8759181702964897	-0.8459241523709963	-0.9835079301524485	-0.4897207283128987	-0.21779842630852775	-0.38863277656476586	-0.42834074573252	-1.059991585965983	-0.2533793631524444	-0.9072526521388159	-0.47294447559884006	-0.5161237683125914	-0.24425196067334806	0.27874926910461656	-0.21634900596668566	-0.3946172497617923	-0.43138771720964764	-0.25199234468011633	-0.8760784221836933	-0.9515687528066208	-1.0202870919894587	0.4711755589638827	-0.8571511344547948	-0.2542166435735151	-0.6504802893796172	-0.7687319553343214	0.1826474901500747	-0.17804014996698747	0.07311161756713708	-0.20760861904640207	-0.2992571024743794	0.37024248978674645	0.09416808859292006	0.04928171829363455	-0.9220307779834146	-0.28752798911652805	0.6882202905033398	-0.4009917427408808
-0.34009226218077976	-0.3488264455859159	-0.9748523686924091	0.3305822912939883	-0.5941956504463628	-0.8642338175237082	0.007646237742968904	0.127362103909599	-0.31005514911034	-0.9106632682910064	0.7703430957796622	-0.9034938053520933	0.8227498951603579	-0.8638682291717468	-1.0053112780055466	-0.5056881886427396	-0.25980132021468544	-0.41034815756712434	-0.3964469218269888	-1.0518638375756517	-0.24235562778461023	-0.8886751044012572	-0.48414778991049595	-0.5364313393897122	-0.30509645890084064	0.2616983498241669	-0.21644668526182373	-0.41835370713660885	-0.4482712554957489	-0.28438162731090694	-0.8963406684327155	-0.9797055383180888	-1.0125574706941145	0.49193342707282817	-0.8752876543461603	-0.27249903352979293	-0.6163061957209283	-0.7697417325927652	0.10700427921130662	-0.19197411248615548	0.07095663696131908	-0.2060364886725364	-0.28731250683538734	0.273249703239731	0.1856482927356486	0.020524318490668783	-0.998575504143847	-0.3382921323106419	0.6914819107294714	-0.4132407287206295
-0.4289061993736859	-0.38452270236779057	-1.0093705731340128	0.3245678089508807	-0.6255380033734874	-0.8649004249839018	-0.09144194574602427	0.12127940038908827	-0.31007664647669686	-0.9255287025635418	0.7433214096554659	-0.8667404657945808	0.7865413874242126	-0.8798925170649096	-1.0448143526155333	-0.5048324586295413	-0.28019623762614054	-0.42325849716800634	-0.3635602190620577	-1.0038234894716862	-0.2766974934248969	-0.8674816879503672	-0.514149494501107	-0.5785838929793696	-0.3389406557910998	0.24215463149816113	-0.21660442575153102	-0.4691299874451573	-0.4963943544693832	-0.3399740300750037	-0.899674767407455	-1.0106902371858832	-1.0200443464915145	0.506403703760885	-0.8836905355601855	-0.2769487938299485	-0.6400111507327703	-0.7744609997251086	0.03493472134160227	-0.22272450937321225	0.052923230943457945	-0.20947648861362592	-0.2865661321459924	0.14153779014164233	0.22750433836481893	-0.01997576555481275	-1.0836853348221243	-0.3920707713234833	0.6766805315337654	-0.44942405417190906
-0.5227943518603324	-0.42153259876967947	-1.0336545931968812	0.2994400103856253	-0.6536637576131744	-0.8686785737845227	-0.18648194848795435	0.127705844475485	-0.310085122291227	-0.9825589769635983	0.6980199233177095	-0.845831335528537	0.7562513266562109	-0.8871217329169466	-1.1619252222587704	-0.498551016346267	-0.29209799206556936	-0.4540613840072269	-0.3558230553644698	-0.9671981749598475	-0.28635077963015493	-0.8701349812529064	-0.5674578677582638	-0.6321553602909932	-0.3761117687872628	0.22286483703179089	-0.21673159181092932	-0.5343696237768053	-0.5454614629304608	-0.3925445077705144	-0.9196476354005961	-1.035248649487579	-1.0453805743978224	0.5180483614805372	-0.8834598479792227	-0.29598295713710254	-0.669911754688728	-0.800192469786764	0.0044281866477161895	-0.2669897204153124	0.024750527652397204	-0.2369643298670659	-0.2999557993380872	0.015342246416899108	0.27864384722703606	-0.061929252470483295	-1.144958356731526	-0.44768034042591465	0.6340427737062639	-0.5232130720781601
-0.6407365067325792	-0.4410969629451671	-1.0676693988730999	0.26598769785106896	-0.7140751231156836	-0.893153347529694	-0.29743571906749305	0.13173431511059353	-0.3101062894436094	-1.0470911330329284	0.6451698208146477	-0.8587310338183609	0.7285886757412241	-0.8818188317013576	-1.3077125282228144	-0.5440876835605433	-0.31079732163366025	-0.4885874258298539	-0.3881156206469686	-0.9664414736296424	-0.3182871861579032	-0.9075598456419	-0.6183863354403913	-0.6739650069845959	-0.40318777240714565	0.20144805682353195	-0.21682745787038873	-0.5883256422621093	-0.585788711968853	-0.4688935160445314	-0.9509456723448417	-1.0589736334986564	-1.0579242034802356	0.49574718341294516	-0.8960633090257046	-0.30875664715297213	-0.686719389899024	-0.8330631459781678	-0.011194695487592004	-0.30394540505585954	0.005914771599300872	-0.2429778104045302	-0.3146214985194843	-0.10588856487183303	0.31857319055519695	-0.08913089186506847	-1.201850758385935	-0.49211615054778635	0.6003031539178302	-0.5878588023309859
-0.7167047330638189	-0.46423583823544545	-1.1339510315741692	0.20353207914698204	-0.8030917897484088	-0.9545946313209948	-0.4068541259642484	0.12533418593781417	-0.31015857404111097	-1.1298975467872399	0.559194117389057	-0.8900029324094921	0.6658904447265543	-0.9077641398866747	-1.4574055850612584	-0.6692953878679129	-0.3600858198340048	-0.5339334385158351	-0.4595977219796489	-0.9979755463710754	-0.3628444837445601	-0.9965782670586911	-0.6497148432830259	-0.7395304372478428	-0.4409626191837829	0.18453238255067436	-0.2169427077909874	-0.6489554440047216	-0.6195812044438803	-0.5164954673781196	-1.0042268428405274	-1.0579078661703154	-1.0609803070569177	0.42923157780111465	-0.9235013587673832	-0.3156037803843269	-0.7098357792065738	-0.8670669768554342	-0.05997106548418539	-0.352442994621852	-0.015254695152127042	-0.2326837710798483	-0.30662115936916434	-0.2246169957972322	0.3552989908650525	-0.08421760641166508	-1.2357812978642637	-0.5147832618688113	0.5749838664434881	-0.6750550901202932
-0.7911983896644854	-0.4939999083861677	-1.2085645898122659	0.13237562132139968	-0.9181965894587563	-1.0245152891806737	-0.5145719826315743	0.0942154359893175	-0.31020908052583906	-1.2126990202177652	0.49162289953038113	-0.9175668497990014	0.608486470106485	-0.9528300852676572	-1.5712878052776875	-0.7947426561593571	-0.4348036751489479	-0.6265581109484737	-0.5466242036549694	-1.0553655214876714	-0.40953917227051145	-1.0866464115119985	-0.7068498609035356	-0.7772566778224096	-0.5037243880960973	0.16737772111580682	-0.21705611556326554	-0.719038549723895	-0.637241225890204	-0.5640841557049925	-1.0326830122618982	-1.0690108559426927	-1.07750300611479	0.36103691816856787	-0.9372100543435525	-0.331586574066084	-0.75809188333892	-0.9074303067982932	-0.1185605483360288	-0.4214862611418838	-0.03721680878888885	-0.24333237000684815	-0.31023773916493147	-0.32626907537650657	0.3824184193200161	-0.056829053251686766	-1.2325346055390904	-0.5374922454525424	0.5424462680814732	-0.7473496712754397
-0.8932470921230091	-0.5275465730625644	-1.2841467731629044	0.020971516836754477	-1.0262771290264312	-1.1031929859013705	-0.609156355780391	0.05932769504024886	-0.3102690652647326	-1.289332499401278	0.3956073974931763	-0.9591247251547361	0.5314857079756066	-1.0056207992784025	-1.672033205368335	-0.9222157169869967	-0.5278434720094438	-0.7300124005780741	-0.6471869057589307	-1.1152875356707233	-0.5322692108141475	-1.1933944568853672	-0.7756852423764955	-0.8206749861896345	-0.5753013540006248	0.1456252725754521	-0.21716092251300395	-0.7711956850297957	-0.677357427283904	-0.6471422049145332	-1.049292939593667	-1.0800672018931032	-1.0951602958516982	0.28880144882862824	-0.9444242058959746	-0.3649108879889119	-0.7903006702348423	-0.9611025195775358	-0.17226547056825797	-0.5104893898318831	-0.11842118738236336	-0.24157009652171305	-0.3277242318878976	-0.41709170341509	0.41285207799391765	0.012025123971354985	-1.1986101317545332	-0.5627844672993247	0.48121559690424903	-0.8144145513484213
-0.9705214615363229	-0.5766352591110169	-1.3503846666347534	-0.10181139106923794	-1.1481719959977623	-1.1863652489792713	-0.7167231957294521	0.019104957398065753	-0.31034977364822375	-1.3671738877505053	0.28545613146377313	-1.0163069949630799	0.4105295313689357	-1.0538972690534651	-1.773669047327021	-1.0476376763773327	-0.629432631990123	-0.8313766512593299	-0.7540876298497527	-1.192314880436053	-0.6665683100645333	-1.2914839382922967	-0.8550575063540602	-0.9003359295527519	-0.6547165751708149	0.12608155424944625	-0.21731563681286933	-0.850522556789665	-0.7271704788284229	-0.7254163896248844	-1.084044287817401	-1.0990265954145304	-1.119754949599451	0.21506252673180218	-0.9710875585374051	-0.38760983107892627	-0.8528271887024156	-1.0212160914264334	-0.2639595498727814	-0.5997182739788194	-0.18285015155361398	-0.23068422799276642	-0.3528695171553515	-0.5203177895671379	0.41950927453195763	0.06767095899165738	-1.1766256788219245	-0.6070321858921662	0.44713153306269016	-0.8864770929121875
-1.05284082254675	-0.6148927512677265	-1.405170834638129	-0.2172926593735396	-1.240564665108272	-1.2827594431754175	-0.805474408273359	-0.02504515610911474	-0.310437014841949	-1.4528218110691524	0.1857353104712473	-1.0918757481424968	0.3013901623939451	-1.1027354715557496	-1.8899231922018132	-1.1635059608876455	-0.7171215433385851	-0.9272442231773826	-0.8713089966007074	-1.2831006075923688	-0.7662782681119903	-1.3874272846166185	-0.9230149188735982	-0.9875334213110133	-0.7440748819654643	0.11590151587678314	-0.21747833499457014	-0.9413122013310431	-0.7796048049765532	-0.793492342402222	-1.1044247849816171	-1.1287598317382286	-1.1478467390373672	0.14023149461101556	-0.9980995248739472	-0.4131442972126136	-0.9164519791523575	-1.08006130693924	-0.36274615350400413	-0.6901526097590805	-0.22336510527258152	-0.2556519129171986	-0.40684965790280564	-0.6090982778191304	0.4209003146399062	0.09403618401015186	-1.1600346980690341	-0.669734738026721	0.39879720051042555	-0.9556300478291229
-1.110481775623033	-0.6323717577819654	-1.4212780046130224	-0.2609835666281587	-1.3085206663826234	-1.2655908567602545	-0.8620944459624592	-0.048900544972135536	-0.31050052656009725	-1.5214132665161053	0.11603078804411555	-1.13692118002206	0.2544676890437064	-1.1189030067464412	-1.9381374305463006	-1.2308379759301327	-0.7800744969043967	-0.9870336004822151	-0.9677493408361915	-1.3437443984288469	-0.8411562596892997	-1.4977770797935377	-0.9826363310904	-1.0424488250662418	-0.8203510159152569	0.1067216930923958	-0.21754414567448052	-1.0422162420366372	-0.8245963504395144	-0.8520974881533325	-1.1179226943257183	-1.1646746945807263	-1.1781552483521145	0.07913337221659567	-1.0252750383760971	-0.46559501657153735	-0.9803323034667966	-1.1498015773677173	-0.42355002305190625	-0.7773826263551953	-0.29705565217369456	-0.2886954178073526	-0.43994500388621843	-0.6240971137881466	0.44301753306628655	0.10461226428175882	-1.1390690438197515	-0.704147076496542	0.36377253944687094	-0.9646805939563123
-1.1773783865089216	-0.6958326745491137	-1.4686110079573331	-0.34338579296282407	-1.4285800335270107	-1.2332174734748236	-0.9500134052951378	-0.10707079218858984	-0.3105611800528233	-1.5704311591223186	0.03745789105242732	-1.2254535040954233	0.1735131283245776	-1.1602701723644981	-2.0064482484529287	-1.2854573206184945	-0.8912417015936118	-1.0548352884394772	-1.0940656891304514	-1.437882894555918	-0.9164478677140668	-1.6164369683133626	-1.0559216131610891	-1.1429999545365408	-0.8947473534254085	0.11462890923908006	-0.21759873824937187	-1.1538381481617397	-0.8313764524519212	-0.9005258268284315	-1.1268126635354692	-1.1858157868692527	-1.2091395326794536	-0.01094678437364086	-1.0573216750896965	-0.508793850397592	-1.0535852748046057	-1.207383476998387	-0.4900186706262863	-0.8505541379604666	-0.26310073089707836	-0.31900359827210556	-0.4573292060013463	-0.6190669233238878	0.47400782064336855	0.1378431088124214	-1.0748231183511134	-0.6984435874045245	0.33880476154469247	-0.9269445206741203
-1.2452587874873715	-0.7757222289607787	-1.5371289081596071	-0.46559952434905866	-1.5152333076367885	-1.2348739241271012	-1.034819529212872	-0.17215931138278232	-0.31062876858377236	-1.635579208890323	-0.057836955919050956	-1.3447385933432976	0.08691119917059666	-1.2228997227453233	-2.072878695621431	-1.3612902815137777	-1.0251857189267635	-1.130933235535879	-1.2114788682255582	-1.5839665116767945	-1.0018130856852923	-1.74534991009915	-1.0896121644589423	-1.2399565423315084	-0.978966950507362	0.12581703891331247	-0.21762929753496368	-1.2451663051982913	-0.7955929792666391	-0.9223771405080319	-1.1368207287970142	-1.230774270740678	-1.2068934699402336	-0.10573281425972791	-1.0998568497661005	-0.5438901356173931	-1.0942256319589923	-1.2637049599553971	-0.5812219185346176	-0.9161310482204534	-0.19276272055122487	-0.34392287037484925	-0.4623613837852457	-0.6036561256058702	0.537258105704788	0.1915847722098039	-0.9988554180711414	-0.6757121027547855	0.33164474118908716	-0.8643716879461559
-1.3261950422452182	-0.8594378040012594	-1.6023790903098003	-0.5849439291791745	-1.623565878810745	-1.2437443604416023	-1.1317303934427685	-0.25232260199123036	-0.3107025879490609	-1.674600356315255	-0.15180438252479153	-1.4617480686095818	-0.0029174389764320048	-1.310512246000219	-2.138096620699435	-1.4464380995133965	-1.158116717808264	-1.2235877538895943	-1.339267758971499	-1.7018023711281232	-1.0897568854731001	-1.8775907967895027	-1.112534409242615	-1.2648414053673425	-1.0512722682102813	0.13184603322765476	-0.21759870933673003	-1.3305959693402365	-0.751743782984401	-0.9421328991265667	-1.1320589663339562	-1.2719801271240392	-1.1811580012699077	-0.20686588093332342	-1.1544359820276957	-0.5578334558282455	-1.1183379749761184	-1.300168589209362	-0.7225200067134281	-0.9853353379852743	-0.1420915265825036	-0.32880497281955634	-0.44735240425890044	-0.5896124117439925	0.5843682811739811	0.2510638970353751	-0.9529025546018424	-0.6306055580665644	0.33747644396546084	-0.7632634956731001
-1.379668830031469	-0.9531630958157328	-1.6388138682499473	-0.7003297416311541	-1.7019866292179855	-1.273101583422246	-1.2212625266671209	-0.3333074940162984	-0.3107951365927307	-1.7139961449606367	-0.2399043224931396	-1.5517691218591776	-0.10150500461546856	-1.4138449313423407	-2.2120214909077727	-1.5318284352386198	-1.2907858599635427	-1.3124548083691852	-1.4255987992283594	-1.7968450283317978	-1.1681912332436846	-1.9853176602791476	-1.1402877472383215	-1.2501556803233667	-1.1241646824210298	0.1441430090183493	-0.21755448676269823	-1.4299043786642165	-0.7037515007557626	-0.940620916360988	-1.1032759244640815	-1.3074435129727806	-1.1596025567235222	-0.27268298777493943	-1.1755249586455627	-0.5476988131214027	-1.1536875244114935	-1.3429887614732163	-0.8669743069366328	-1.0599315841708579	-0.14269295342315527	-0.29941651902770233	-0.42982516866671067	-0.5626791173700916	0.6349448817629817	0.3126289893723496	-0.878083161513984	-0.5670325043907911	0.3355254775209645	-0.656033225495441
-1.443361988371059	-1.0478754267661812	-1.6287252162157073	-0.7821434253627428	-1.7765563137866232	-1.3087348785479884	-1.2922901793688295	-0.40388543629313933	-0.31086151665094885	-1.7585949179401361	-0.2868120344056239	-1.6282003959201403	-0.13673227039790678	-1.4820868601778705	-2.2730327119717817	-1.592728367179813	-1.398030339876886	-1.3847267062570314	-1.4794304336578388	-1.86330571811175	-1.2367531898800876	-2.0446934221427595	-1.1795760206170833	-1.1846559344136338	-1.1836633383603985	0.1612721422790931	-0.2175258067988235	-1.520802982932245	-0.6624893290984102	-0.9458465410069359	-1.039514646435629	-1.33667686833653	-1.145574890146351	-0.3118164635827781	-1.1436160458608964	-0.538549316351659	-1.1888328562092583	-1.3896990840921581	-0.9206582878814288	-1.0963158414923073	-0.11990561062943235	-0.28736652093375764	-0.4262042545231538	-0.5322580873932478	0.6791750614157179	0.40985950275827393	-0.7774454521177117	-0.48785588852092926	0.3430891156516422	-0.5088638964211165
-1.5196157592189603	-1.1405304460803263	-1.5792418333112055	-0.8371148470566903	-1.8419996305380912	-1.3481865944671774	-1.35854160058738	-0.4599001953133837	-0.3109374854601663	-1.8136828217049366	-0.31976833116653136	-1.6933689077768252	-0.10564595821268083	-1.530193560348648	-2.3244953539104882	-1.6360869609360251	-1.495237800424499	-1.3563190782551802	-1.5240851319694741	-1.8982847221654378	-1.2767346226246012	-2.101509085269115	-1.1922306668335856	-1.1390133464121566	-1.2095800632834661	0.1838401345098068	-0.21745505205716506	-1.600355107973169	-0.6650163667268438	-0.9808476157294146	-0.9901021075069423	-1.3263474619511153	-1.1038351129870227	-0.35516767369775415	-1.1108928403464136	-0.5194911700909801	-1.175240339703904	-1.4199032464475316	-0.9237383401063186	-1.0900614622402731	-0.07218010205707223	-0.23397644019460478	-0.41445470453470035	-0.4950668136113127	0.7235010280690016	0.48007974084275346	-0.6963630637011817	-0.40899940584341465	0.36081032058999407	-0.3763937220740708
-1.5668956848918418	-1.2267167854474315	-1.5068390942954948	-0.8251454239129196	-1.913115089344633	-1.327346897969167	-1.4420043666945432	-0.518490256451545	-0.3110014267825242	-1.8782792019834869	-0.31512606876048277	-1.7379553556167155	-0.053051008546831556	-1.5729807010808072	-2.321334569847824	-1.684696996212055	-1.578590097763514	-1.3022615194011515	-1.5423379804809245	-1.9389671199630687	-1.246501868707462	-2.138707108949501	-1.1898640746397817	-1.1387436948556262	-1.2135865715951817	0.21267583664055234	-0.2174005228147272	-1.68529340565551	-0.660811127966466	-0.9939473854392882	-0.9560852609027879	-1.2777894831392156	-1.0686147863439102	-0.3797833627886224	-1.0664622400980692	-0.4892652692793094	-1.1412627138852955	-1.3993811139707804	-0.9239112175707325	-1.0528853566290113	0.026141651005592226	-0.15092272437857987	-0.3822519741351087	-0.46977797560173845	0.7537718488419726	0.5376934941042506	-0.6350099984210262	-0.31821088791797625	0.41525191116113264	-0.24628104250315147
-1.635687374425419	-1.2989570127329118	-1.4292703546795613	-0.7982815964891217	-1.9674869495385514	-1.2979939141456627	-1.5098162626841471	-0.5706535982906866	-0.31105226264375996	-1.9326795773547143	-0.29207318956559813	-1.7720301060445198	0.04731774478476364	-1.6122164361581084	-2.2589832363594065	-1.7293668957474169	-1.6560685154218349	-1.2502765206687596	-1.5255599308634626	-1.9600043870726818	-1.2159836821788341	-2.1666774030359064	-1.1741716199260466	-1.171870215721826	-1.2026730268578494	0.23815892909514674	-0.21732220122167156	-1.7390660784469318	-0.6367969941693272	-1.0178911934860966	-0.9011476162048313	-1.2098795986436754	-1.0278228725575067	-0.3754738093951615	-1.0068505893958062	-0.46972746394813286	-1.0602087335177663	-1.351954885823256	-0.9174293245688924	-1.0046850729167616	0.12303936397833529	-0.07592828397269129	-0.3562857633962762	-0.4412398764173127	0.7866736192299771	0.6431025478599708	-0.5547136525562244	-0.2337954830832692	0.4542473939243051	-0.09790405820191321
-1.7070199639939787	-1.386020016557175	-1.3580445985592213	-0.777710173031584	-2.0495460366087674	-1.2249945684133885	-1.5860899121257628	-0.6207844949103983	-0.31109991531806075	-1.9658110354392537	-0.2760559132866983	-1.7829847391032836	0.1319273203111182	-1.64936444126967	-2.195163406769152	-1.7768342994316568	-1.730922849139133	-1.2047328818147633	-1.4960698521792657	-1.9713374446873693	-1.1789221579769131	-2.1961556879227593	-1.161212568795076	-1.2032586940233376	-1.179642761054048	0.2573971240606285	-0.21727023556680675	-1.758369760788519	-0.6053982424775428	-1.0414544552632956	-0.8603529732419937	-1.127601656838066	-0.9809258650389244	-0.3657717319820545	-0.9559254451237147	-0.44726281586563077	-0.944539339940323	-1.298388787864094	-0.9009793894006558	-0.9572328264258758	0.1986992755620078	0.022995821346171015	-0.305295629128103	-0.4369892486865895	0.8030053028232983	0.7610577430849232	-0.4693386559119797	-0.13893639677453223	0.5104677289133772	0.07832510809657996
-1.761964975285998	-1.4528907871313712	-1.2722942373030341	-0.7691316701304245	-2.111555160390463	-1.2067121434598096	-1.6587711385312258	-0.6657771718623027	-0.31114542310165016	-1.9875056439588488	-0.280122304538016	-1.7623384815145067	0.20274349193781438	-1.6833393316924437	-2.148196922814647	-1.818323485719668	-1.7983833686635418	-1.172397506689469	-1.4553513921156864	-1.9877782362809415	-1.1375858518964035	-2.203503015362897	-1.1516810199242793	-1.2082195912492497	-1.1543430851138015	0.281868323145167	-0.21717848611682297	-1.7298914599250714	-0.5580486204820765	-1.0456016954401364	-0.8185902109978518	-1.035203765809837	-0.9275876546371634	-0.35285447204378695	-0.9010278262764618	-0.40335740733188147	-0.8272758967925892	-1.2289241317317017	-0.9045818021218404	-0.9071415029109824	0.3204202801999454	0.10789956181012098	-0.26327100657607116	-0.45554655260274146	0.7785593959836117	0.8815063580506015	-0.36695045865425574	-0.04071412538082073	0.5661881784304781	0.21330777052437364
-1.8115002564771998	-1.494089493065399	-1.2040745591181685	-0.7680622591256901	-2.16076142199235	-1.2111123885706587	-1.7212174611701143	-0.6958978173654191	-0.3112090043132818	-2.036781256789239	-0.28223396949969126	-1.7196056230656018	0.27496319409890363	-1.7202851901902072	-2.078627853462241	-1.8663186763772592	-1.8450082548615137	-1.1253893919726445	-1.4071232560839166	-2.0058934721000705	-1.0914642643580106	-2.205617321199291	-1.1362118417081724	-1.1506731834286692	-1.1271089880989091	0.299715775773543	-0.21707288338103878	-1.6861032697776293	-0.5169441299057164	-1.0442611115305744	-0.8032637387212379	-0.9466201073175533	-0.8604231763955366	-0.3209668775186989	-0.8487400758824896	-0.3541563781755797	-0.7043107914570699	-1.1540982138054767	-0.8916633072443885	-0.8599548427074953	0.3717935090876755	0.1820443712280781	-0.22362386047367283	-0.48084706945476574	0.7326156933210839	0.9807452054527792	-0.2908330189927396	0.049151752267185565	0.620581193558227	0.3374402260803398
-1.8713731414981711	-1.5244606239496126	-1.1278816170758783	-0.735604825666375	-2.175917660298944	-1.2232755901933023	-1.767548273146587	-0.7242630650227314	-0.3112536203979922	-2.062823350240649	-0.2717964189433588	-1.6755351310605189	0.3502501961838945	-1.7412044289790969	-1.9837405622852458	-1.9133298047251859	-1.8770643897528174	-1.0953204509605705	-1.374867192074044	-2.015304702362019	-1.0326099975316663	-2.196134590727863	-1.1408860866476487	-1.064891405555583	-1.0887885545404798	0.3150913407330387	-0.21691681156380116	-1.6236766802349725	-0.5179327538677418	-1.0254225408379878	-0.8086359835513545	-0.8383430751619457	-0.8017175340384993	-0.2920597479764747	-0.7996931416912219	-0.31295089675595883	-0.5518742638582549	-1.071655430941077	-0.866837943578689	-0.8029727855227586	0.39431900110837487	0.257847612136824	-0.18068148312063942	-0.4944330480399752	0.6957121549102128	1.08142212681846	-0.20802297826778168	0.11322812485251998	0.6702217639427281	0.4545785046182302
-1.9141702413411168	-1.5486842471079332	-1.0713768949935185	-0.7034426867953352	-2.1257421931255887	-1.2160457076918056	-1.7930667760118084	-0.7498482065019878	-0.31129322038176815	-2.0774697634919983	-0.2526919333153895	-1.6098699214406218	0.40914552697367174	-1.7344480348955158	-1.88685348492379	-1.9396188816407818	-1.9045786218351957	-1.0657106589387662	-1.318652282631879	-2.0373441136691985	-0.9636709419359594	-2.1666829066519666	-1.1506041615366502	-0.9987383682514082	-1.0478654350459913	0.33538651073777354	-0.2168154342040974	-1.5451460526313912	-0.5597500443703919	-1.007056337230734	-0.8093079948498965	-0.7243922180965001	-0.7372904781044587	-0.25761086995904425	-0.7405708413239489	-0.27331260910706023	-0.39120755600975754	-0.9778480350821489	-0.8208067569390712	-0.7326010256665174	0.4613211737404142	0.33146094466277115	-0.1470535324808223	-0.49423723906051154	0.6679999113518619	1.187951723652903	-0.11318752123738166	0.16076638774985821	0.7103230004354205	0.5623093223292001
-1.941362779511806	-1.5748321894616877	-1.044503512560834	-0.6747377756201633	-2.053637495955255	-1.1788524027387104	-1.810854650988249	-0.7745214768243438	-0.31130253333787383	-2.0749337306151063	-0.2246483940452884	-1.5326282035333834	0.4770035313788661	-1.7209671204682895	-1.7739117217103466	-1.9636328002780314	-1.9114630789592233	-1.0379273218606568	-1.2694942858974494	-2.0453244023131316	-0.8945247054890938	-2.1277888519557484	-1.157555549389825	-0.9585342718673135	-1.0201162410705151	0.35147849403065823	-0.21676231342035304	-1.455627255671036	-0.6174741577773929	-0.9823983672838544	-0.8137111590091546	-0.6048405821065609	-0.6634327151164034	-0.22131877530734947	-0.6936508810601405	-0.25571465574753105	-0.21758391978034508	-0.8813033505920119	-0.7716824803656024	-0.665150074833316	0.5762920867537609	0.3862868280764553	-0.12229279054927514	-0.4756524333540743	0.6326726012499976	1.2705086411139679	-0.031000593772033104	0.17874791667950118	0.7454889718797445	0.6635954089951819
-1.9959664758737534	-1.5816718007063901	-1.028132316693195	-0.6494743533799289	-1.948229712460554	-1.1006410133033637	-1.836420984497794	-0.7949523445661291	-0.31129325371782546	-2.056068280850382	-0.20958681554299258	-1.4442208161994905	0.5177240724714195	-1.7004907589079696	-1.654791105972155	-1.979205236543282	-1.9070692639882094	-1.0340567511123733	-1.209178698130549	-2.0546075754268918	-0.8173565457261317	-2.0829050284475334	-1.1663416875930745	-0.9197188205006037	-1.003102449177767	0.35587830199852577	-0.21672706890999685	-1.371709407736359	-0.675258715940386	-0.9765442801658442	-0.8217676034752206	-0.4982013641524749	-0.6054132511504415	-0.17416716441920627	-0.6728347699764721	-0.2502031885432546	-0.029538748163874095	-0.7797583841870672	-0.7641556852918816	-0.621848343129487	0.6665211112919323	0.44628902441777746	-0.09797562577053086	-0.4598146985971395	0.5931923925244031	1.3046765268758995	0.0074501958532130095	0.1609636728474892	0.7591439706114593	0.7269134278241464
-2.0302128559326023	-1.5811325932590563	-1.045341715244429	-0.6518067904037794	-1.8271448380588429	-1.034580108019242	-1.857701350628496	-0.8055021617737322	-0.3112902778649054	-2.0250117587560266	-0.21403586717421413	-1.3751445206483888	0.5086092295144047	-1.6779878985138907	-1.5471229385875178	-1.9987605600713434	-1.891424028013643	-1.0886196294423152	-1.1566847062979169	-2.0710076215642217	-0.7512591469126877	-2.0301097568530286	-1.177652514392175	-0.8756748340954476	-0.9974240995660091	0.35103663935726026	-0.21672021110672	-1.2823289058136742	-0.722838584152302	-0.9426246506063297	-0.8367470141226875	-0.4281133011782859	-0.5666923210243382	-0.1189254843196712	-0.6629332802607447	-0.23272053784490274	0.14083698981158532	-0.6904711006820811	-0.7878315576174881	-0.6094206332527595	0.7133404879942853	0.48163894419857634	-0.08119077726776937	-0.44926192260145703	0.5551745320071646	1.3522604201133896	0.04495913785141499	0.14528690010344014	0.7752215591834883	0.8005921061702284
-2.0428883554925394	-1.5770143511445212	-1.0837455537581828	-0.6965003659311894	-1.7155307047137707	-1.0386899708660322	-1.8675493386472397	-0.8108004634504724	-0.311284264365398	-1.9836991244816171	-0.23063277577759483	-1.308992242301077	0.48392194039029424	-1.656348145445945	-1.4750343999286546	-2.0128467979668647	-1.8698910799779174	-1.1741009032728835	-1.121074949603114	-2.088631971648628	-0.7378400878984148	-1.9838032485932964	-1.1936043026776892	-0.789442513413325	-1.0036392031292114	0.3423217552335105	-0.21673798549746567	-1.2035845495155104	-0.7315148354956064	-0.898451696624368	-0.8440083894272457	-0.3848559967004881	-0.5239908982385386	-0.08229392258097522	-0.6590795064968323	-0.2167635719592494	0.275161612221233	-0.6220270417299655	-0.8010323444580886	-0.6022271852714086	0.7676134316373797	0.4833404911660718	-0.06952444675687915	-0.4279320238139965	0.5271121337468128	1.3848509119292798	0.08877818539991651	0.11094245111603854	0.7871304915228224	0.8715404433590608
-2.0343097505017367	-1.5694880646439022	-1.1288080934766263	-0.7659075379894589	-1.6165629869798845	-1.0606604625310163	-1.8718421389752717	-0.8203297005151662	-0.3112747188699658	-1.956615446098627	-0.24975270796297555	-1.244367770966941	0.4587770038630781	-1.6487881976029513	-1.4543864793025232	-2.019236207276057	-1.84630687128628	-1.2470775606451654	-1.1267934823145551	-2.1099224426648866	-0.7194471979466069	-1.9410667526178353	-1.2040525333182515	-0.6869194532237601	-1.0177727385363784	0.3352170471138029	-0.2167540595495149	-1.1435435493726795	-0.7460314836699974	-0.8454302767005266	-0.8548394041473768	-0.35856120212066145	-0.49496013720417886	-0.06704250235067064	-0.6537930595621945	-0.19402588717507957	0.37581053673495457	-0.5885599528770201	-0.8147806298612819	-0.6014989212123094	0.8176282927794689	0.49688479894649734	-0.05588884867119398	-0.40408053108368847	0.5046287961183406	1.3994924902184003	0.14399597983260817	0.0815742142759881	0.7910598032980891	0.9345544654406203
-2.0011007001323238	-1.5464206614817102	-1.1777188901077047	-0.828554526586281	-1.5243157940993446	-1.1158224948093642	-1.880758283548356	-0.8278402529915703	-0.31126523760742447	-1.932458086171635	-0.273134813165878	-1.1900311219626034	0.43090336017082187	-1.6378487945442224	-1.4340287240687764	-2.0242614543787245	-1.8278756311523146	-1.3160367261880612	-1.1404176744972223	-2.1297441369966186	-0.7009022760033011	-1.895969205352623	-1.2157911911702608	-0.5917740250501553	-1.0289892700839187	0.32591338552728316	-0.21679376349067087	-1.0906540789809298	-0.7778661317596893	-0.810943398546099	-0.8669048430553874	-0.33124200360178524	-0.46592404110393043	-0.05340606695497672	-0.6421751853821394	-0.16438913684096063	0.4547515452786756	-0.5733353185566774	-0.7930635561381655	-0.590310227556219	0.8472201534582743	0.5181394426318678	-0.05203622029479706	-0.37581255222302495	0.48536709460827676	1.4364598793739103	0.19408885770395012	0.05878507668029698	0.789130916600588	0.960599105296082
-1.945900260346884	-1.5187265689140408	-1.2375350694713645	-0.8925477481595714	-1.4377331117339451	-1.1821282114182945	-1.8837229293777624	-0.8353205320794658	-0.31125448063088546	-1.9191299159838906	-0.2939919060038715	-1.162212837544115	0.3909818297650091	-1.641227410977328	-1.4115587650114763	-2.0345311472975873	-1.8037731150279854	-1.37092745536525	-1.1607308170635746	-2.1487557728530673	-0.6839671045582085	-1.8447681478768392	-1.2251826721760861	-0.5260470631333329	-1.0403833089468488	0.3182565627480684	-0.21686122907512626	-1.046468814445023	-0.8228579505119283	-0.7832084110411996	-0.881271848556687	-0.3078866498779938	-0.44265106101238355	-0.04667355184295557	-0.6386468704777869	-0.1251566223172774	0.5267708326313312	-0.5547260004572577	-0.7693768936171522	-0.5769788486007474	0.8641814401456209	0.5421493488733107	-0.050965029582038315	-0.35067685774428653	0.47471345154740074	1.4792670874958007	0.23764838870715424	0.03780259119997094	0.7862932275167641	0.9849548743326265
-1.8741259691041132	-1.492217647077927	-1.2886479374789848	-0.9493855226781195	-1.3590586126239383	-1.261762897863244	-1.8734239667125407	-0.8406087426267028	-0.31124449119673897	-1.902178841686301	-0.31223742804983345	-1.1533693705839163	0.362346291760085	-1.6493694739654494	-1.3881776379866817	-2.0436846368383472	-1.793772303952294	-1.4240881170833082	-1.1868627786661594	-2.151224753475339	-0.6801797193582455	-1.8048669314416361	-1.2303388337796977	-0.5104678580280073	-1.053679409658342	0.30979913297612033	-0.21692946979374042	-1.0083538639111325	-0.8684846270884614	-0.7668836902368629	-0.8794855867645689	-0.27458472113776217	-0.4259203833026096	-0.049686401893390575	-0.6262999202489427	-0.09383128757074868	0.5873173720843279	-0.5439470086260503	-0.7379801944315174	-0.5726261212226156	0.8997087135907851	0.5663119192179281	-0.05208597860742342	-0.3152850675417802	0.4568140540451215	1.5378598553783376	0.2827216076443639	0.024476262428333163	0.7845330300863063	0.9934138653076434
-1.7989117587621835	-1.4650971409559113	-1.3347466993005823	-0.9938403822100422	-1.3062712509085725	-1.3243042429322573	-1.8562271418409548	-0.8433874727416446	-0.31124148769928356	-1.8909132566792763	-0.3249794467967403	-1.1381065464254974	0.328731705158757	-1.658029065836199	-1.376857186472892	-2.054877762635473	-1.7873565204251745	-1.4630631798815006	-1.2169634240924678	-2.152507265217046	-0.6775288478202155	-1.774732798974296	-1.2336553911963293	-0.5225675209327193	-1.0683803002917358	0.304442833207572	-0.21701112460135805	-0.9814114761175776	-0.8530054130846724	-0.7642290484311705	-0.8770926881636096	-0.23856328156243026	-0.40653622165523473	-0.048815191200954386	-0.618129448164992	-0.06507664871570093	0.6391403728932737	-0.5318421500160831	-0.6915437203831819	-0.5623200360936627	0.9432453275519876	0.5972034040205181	-0.05864783441328127	-0.2787430997263783	0.43044389279443934	1.589063719377735	0.33120505476824275	0.027285805404189227	0.7972253518490303	1.0005836848908864
-1.7019883572960839	-1.4365625723503679	-1.364146618664749	-1.0258273405009006	-1.3016637086741283	-1.3860952571875709	-1.8411468229806824	-0.8453543256193056	-0.3112504998177989	-1.8701960088820422	-0.33772221983851203	-1.1248521786504715	0.3039007556672592	-1.6695153551696014	-1.356046578685397	-2.064998991177443	-1.7870538353938374	-1.4932880287299184	-1.2504782289583596	-2.1449489830841895	-0.6694540114090388	-1.7400361687931931	-1.230584299246034	-0.5550936263090561	-1.0905113780435056	0.29766999135147365	-0.21708410561643515	-0.9541149692124102	-0.7728316308473361	-0.7556754293308918	-0.8656579208033006	-0.19263636633831593	-0.3877423850484648	-0.051718214845418276	-0.6118524218715035	-0.030567115678099034	0.6810785069529254	-0.5343296898386024	-0.6599587839485561	-0.5591681371274628	0.9668505070915755	0.6375078966504869	-0.06424815850546102	-0.24653746727580814	0.3922546799762217	1.6345086120314978	0.3759151646253457	0.03852822643595841	0.8324761095218159	1.0231436212899827
-1.6077408202654204	-1.4047846166664832	-1.3799229610149975	-1.0608721239285752	-1.32261896338718	-1.4444186409027355	-1.8258828686109543	-0.8453428584266887	-0.31125276341739716	-1.8704142065159306	-0.34581875599978995	-1.1120110569950812	0.2857094294002946	-1.683325072387736	-1.3524228959254994	-2.0597560999620534	-1.7964663634650768	-1.516635701294381	-1.284198030870516	-2.1294666798422104	-0.6602292467484441	-1.71849134645687	-1.2233798184685294	-0.6042861943376121	-1.1040085135429696	0.2911711700027254	-0.2171558929524437	-0.9326237108203902	-0.681009234760274	-0.7490816745306651	-0.8540251071947804	-0.1586659348213644	-0.3711773611345407	-0.06119063237341212	-0.6085375790569969	0.008112868493222587	0.7072404619627035	-0.5315679569006245	-0.6273694326412018	-0.5531617190203482	0.9729233679242167	0.659300098065374	-0.06832539278432272	-0.22250909659291102	0.3573190322765953	1.695303179567087	0.4159201990782483	0.06542810599202713	0.874696118536168	1.0391102060120256
-1.5116762831658428	-1.3782838372247084	-1.390392541972807	-1.0990938690332324	-1.3532510107350568	-1.4926613089400589	-1.8115396541444528	-0.8427627400878726	-0.3112552319117866	-1.8743318832783502	-0.3602593808332286	-1.0990116179427898	0.2725666919015445	-1.7093524973925174	-1.3555633290022198	-2.0583056574108425	-1.8142556184116103	-1.5198774465176537	-1.3222832375088789	-2.110082514100122	-0.6527118609727599	-1.7012512691488326	-1.2149389960908044	-0.6786968611412699	-1.1170053463323506	0.28973534599642237	-0.21721144102130693	-0.9128642834682964	-0.6028201475798056	-0.7321417542609814	-0.8419683207927597	-0.13205959471368248	-0.35023068317318257	-0.0665710403623874	-0.6081912033757306	0.046128248125517954	0.7177869938578549	-0.5251993622790252	-0.6036940929017456	-0.5490763560916894	0.9678429163090503	0.6638351165144135	-0.06832703983648283	-0.20376551513968205	0.32809335410959634	1.7535182876921662	0.4559473554731423	0.08651595054108652	0.9259149492358862	1.075927589864421
-1.4212969820093309	-1.3545939932508289	-1.395465497303598	-1.1262037587349119	-1.3873468232699453	-1.5336571378473276	-1.8048561757188963	-0.8319578925164681	-0.31123607831418043	-1.8764603394428847	-0.3787165330812177	-1.0779886243284424	0.25815936135683937	-1.728097611604791	-1.3521185624526462	-2.054409827793121	-1.828706387649612	-1.5180599783291995	-1.3497417807166063	-2.079350738794689	-0.6484698703080236	-1.6968052646416734	-1.2018100606681603	-0.7608478845178113	-1.1294598040335095	0.2894067386486586	-0.21728040730955106	-0.8984386442736529	-0.5227744150335287	-0.7066829027547368	-0.8341079997957961	-0.10124272559775822	-0.3152486472479967	-0.06982196866967841	-0.6048711959138892	0.07381250931632441	0.7237292034773466	-0.5181547594062862	-0.5802632102053147	-0.542918580828821	0.9584050192035765	0.6669859258563829	-0.06344162306874437	-0.18775902110934525	0.29559069622387246	1.8187642955571452	0.48382338108579337	0.10931455210445487	0.9918097461683779	1.111094383969794
-1.322334614228944	-1.3285636632597477	-1.402117836438583	-1.151434802350039	-1.4105085469660759	-1.5764185757032172	-1.78631582221301	-0.8220575770986895	-0.3112156563202477	-1.8813265583722454	-0.3929609072903056	-1.072186327840901	0.25447985337903933	-1.731792449089356	-1.3721472525916387	-2.0489267507533344	-1.8337096410304947	-1.5152872757716913	-1.3743141424887981	-2.0475110751314416	-0.6493984578639374	-1.6826343705564444	-1.1816070046591733	-0.8557807892370868	-1.1400980745956832	0.2892313003456377	-0.2173234706243259	-0.8876621082321027	-0.47810787884405415	-0.6801711725615304	-0.8187690294549747	-0.06640533504269878	-0.2784311441461761	-0.07646591105834895	-0.6047955338304316	0.10447517660853475	0.7205270709196169	-0.5133439682416232	-0.5629751442122221	-0.5407118816947697	0.947046389129226	0.6689035296580611	-0.0736392164876001	-0.16429462172835727	0.266750294659075	1.865538476385029	0.5024498183722395	0.12354700749563877	1.0667916837742162	1.1582330203535318
-1.2480952707134292	-1.3021741632072716	-1.4057688691903718	-1.1703520904338582	-1.4245381791900873	-1.6047435639203815	-1.775361750544286	-0.8106807459595512	-0.31119263086154714	-1.8787880553334602	-0.40630328601361665	-1.067449644648264	0.24166886024822665	-1.7361524411994065	-1.385769650691362	-2.044867688051071	-1.8464525181158744	-1.5076535631015417	-1.3923501955628323	-2.0102736086460653	-0.6481263078174326	-1.6749724197315423	-1.1695667155137843	-0.9225240263856171	-1.1439645121475754	0.29188894621771666	-0.21738065707622453	-0.871454348892925	-0.4249542074914334	-0.6396496263515029	-0.7897512162559097	-0.03552580479235843	-0.2325800051608975	-0.08614249068644916	-0.6075471718530576	0.13036219215903794	0.7278155460424318	-0.49353574216604057	-0.5476054535328055	-0.5378245732452072	0.9100828688386979	0.6643734226547002	-0.08276804642845934	-0.13766983622172002	0.24387848752838281	1.8899003121958784	0.5278971877727123	0.12543825589350652	1.1486245252777265	1.2100149255754125
-1.1772925000722694	-1.2729782512393104	-1.399602433129084	-1.1947058565838047	-1.4222964143348191	-1.633739398754879	-1.758820034676202	-0.7985603820511292	-0.3111645984896548	-1.8825336441506626	-0.414138858821695	-1.064451002417045	0.23566037122494973	-1.741638918381368	-1.389931651522673	-2.0392773435557294	-1.860345923788109	-1.5044315227819631	-1.4158651265280342	-1.9806594229975505	-0.6447525390649272	-1.6761336827202082	-1.1538291894573602	-0.9639215037609208	-1.157157740133394	0.29697584227636287	-0.21741557666355854	-0.8534099895458882	-0.339880485149844	-0.5818841309486188	-0.7603067383725918	-0.008339409155271437	-0.19048224508042513	-0.0902023735401069	-0.6047883894016183	0.15568736090215612	0.7352297982846159	-0.4604519836260995	-0.5407870726011539	-0.5351946004110191	0.8748794406154232	0.6644445216778563	-0.07741139936901928	-0.09391738404218025	0.2431590207242717	1.9021201704690935	0.5719460180735121	0.11826727238492485	1.2429412557323267	1.266211539117943
-1.1150036407423558	-1.2563306736581243	-1.3910255679084254	-1.2072563156824256	-1.4299317700376126	-1.6620548488684794	-1.7405666650362566	-0.7821040432703822	-0.3111406233598584	-1.8754261649969834	-0.42441555960468336	-1.079508407145121	0.22775926746588654	-1.7312061400310792	-1.3979487499693022	-2.027730546075431	-1.8776111756158769	-1.5081345606251961	-1.4340958530560748	-1.9536587673279744	-0.6322859157620974	-1.6917006607459975	-1.1315466110372339	-0.998126890133585	-1.1637798053844886	0.3044634730079273	-0.21743365394864692	-0.8267850517251694	-0.24929287834168212	-0.5163516147668198	-0.7196061193081769	0.030687740706173305	-0.14364730216168345	-0.09109632361287266	-0.5968648735377355	0.18707636116608045	0.7453213961193679	-0.4416988420473203	-0.5434578856280899	-0.5126611615952085	0.8450075569667673	0.686456451817267	-0.06731106871456559	-0.05020419255195713	0.24490127983422716	1.9184120786312278	0.6318417706911887	0.10938813928170035	1.33659736015683	1.3157934086197143
-1.0733598730487393	-1.2399463668272304	-1.3876361752732422	-1.2149757922773685	-1.4369566025457803	-1.6933260512976287	-1.7237123417427729	-0.7660229110320621	-0.31111831665907624	-1.8704833710489368	-0.43140342142628024	-1.0875727246253857	0.21981435478384487	-1.7040522299543859	-1.4022738863735316	-2.0068584756654024	-1.881407757218609	-1.5090216935279255	-1.4462799041187622	-1.932446876834468	-0.609572038130363	-1.701195315718889	-1.1096890900489276	-1.027665748896216	-1.1609539996232625	0.31423641847621214	-0.2174363497082968	-0.8103468006565399	-0.1735597735774493	-0.4307939989070304	-0.6843602322976479	0.055588941095721045	-0.0931577501912918	-0.08281954706717384	-0.5799911099197745	0.22741092007687094	0.7567590500034559	-0.4167838402553493	-0.5558948374118124	-0.471037232498088	0.8158447637417657	0.7189879969650242	-0.045810016381777494	-0.005878935533142104	0.26772519346464557	1.9194628504604876	0.7046741019669763	0.09748932449174567	1.4283943498843368	1.371586944993463
-1.0289688547905216	-1.2299936468136101	-1.3800573597375094	-1.221204859376496	-1.4290627284277622	-1.7198621152019045	-1.7159193631926413	-0.7492115479678942	-0.3110963311227486	-1.8625269795913373	-0.44020092112634296	-1.0987408013109898	0.2248245890997286	-1.6653877058480244	-1.4146301082155772	-1.9881099899552173	-1.8836998640284879	-1.518776857566117	-1.4529887642875166	-1.911590053888211	-0.5820579739435396	-1.6967199585927428	-1.0884889172586074	-1.0356743136983884	-1.159737378870244	0.32530315353519634	-0.2174299490001189	-0.8073755527259705	-0.15701945929519254	-0.3408187815796592	-0.642706780045844	0.0801936451905387	-0.04193978389153783	-0.06294529374258331	-0.5640190076490467	0.27758609990850214	0.7604474299926853	-0.3958503233600349	-0.5801346439086126	-0.4373876490388131	0.7968289580458926	0.7684522188462967	-0.01806013484050729	0.03458825355601003	0.3076587939928308	1.9416539152923016	0.7959009469438161	0.08728349763393037	1.5038920703799832	1.424625370104618
-0.9978590027818793	-1.2222846087956063	-1.3721501023532712	-1.2280226218080639	-1.4070533672614884	-1.7420074720988947	-1.7083305189995333	-0.7319736053383752	-0.3110656652023294	-1.8473708896027161	-0.4431357855827619	-1.101976157338893	0.23277157967535028	-1.61877739388893	-1.435906497469204	-1.9707217799495438	-1.87926536558552	-1.5257551966820107	-1.4483350363775354	-1.9009952651354287	-0.559495383048443	-1.6921317773373663	-1.0614197622449186	-1.048518197613768	-1.1515448412291671	0.3377454226573401	-0.21742575666705766	-0.7991847148129977	-0.15831853987666814	-0.24341168945076355	-0.6044224213485605	0.10608066627764798	0.0012984354404482728	-0.038861196370310214	-0.5494899078437145	0.3425120137540395	0.7661121130790141	-0.3718939552730437	-0.5901916812207378	-0.38512127767478865	0.7825300867881084	0.808281353698092	0.01922317067040404	0.07317383043173038	0.3536812548558085	1.9778968899866982	0.8995779257252993	0.06705021073768605	1.5755638123163003	1.4628490203922315
-0.9579218097386237	-1.2169341510044465	-1.3713810871777146	-1.228646368529477	-1.3954229004038599	-1.7688593532100665	-1.6847090136529268	-0.7042349250856537	-0.311032256374854	-1.8205737499993226	-0.4511176833509758	-1.1152570049623614	0.24303602764496968	-1.5620907861972406	-1.4499245066630584	-1.9649922986821402	-1.87769661090698	-1.535981959252136	-1.4444113339200784	-1.8938939141904267	-0.5351814432316789	-1.6856494348879962	-1.034284109665632	-1.067492333101168	-1.1436613045839115	0.35440146996783234	-0.21740375965381653	-0.7814787592323833	-0.17188349230268088	-0.14033333565027567	-0.5793102532143396	0.1303296452245587	0.02941432159262919	-0.007473384618742166	-0.5214243534508349	0.4128779071539235	0.776641365020214	-0.34470487498859104	-0.5949291415456166	-0.33444728601142953	0.8081862453771447	0.8579021571451639	0.062034910781054366	0.10863597624157642	0.4126988187930417	2.007680708436528	1.0154100790848732	0.036475897445380226	1.635318673204365	1.4911567471450424
-0.9378277297868223	-1.200928917865554	-1.3744277233075564	-1.225006904156824	-1.3849009147214744	-1.8096283872103693	-1.6628170985698028	-0.6789818735045844	-0.31101145467509783	-1.790404016024582	-0.4570040067508421	-1.1381414516802626	0.2575087728769404	-1.4906316227065914	-1.4682778794939089	-1.951648382671081	-1.8558536548149664	-1.5497509874386988	-1.4362188260639717	-1.875889273181097	-0.5051627265104135	-1.6732883132171736	-1.0172332740237802	-1.0880005439502392	-1.1297087331681985	0.37030823821015924	-0.217366313652306	-0.7541183432567773	-0.15770476632014735	-0.03882562791430106	-0.554759536579902	0.17946203830362178	0.06529338660459527	0.030518960996952782	-0.4956584443613143	0.49212505721258815	0.8156165629756241	-0.3308384156199076	-0.6076974684321069	-0.2782306209099007	0.8349385706049166	0.925262634626409	0.10279916567669604	0.15176520677245825	0.4724060491342158	2.0633876860152713	1.1365955045360312	0.023739328373792414	1.692360374781659	1.5159223488336442
-0.9050815738487161	-1.1797496454795116	-1.3716037596173793	-1.2238545611075922	-1.3750180705084634	-1.852437515584079	-1.6311899391295548	-0.6572533782462638	-0.3109928913696282	-1.7600383158729904	-0.4525458664847726	-1.1676243556622148	0.2770864957141529	-1.4276935680745013	-1.4924220546640523	-1.9354253459688724	-1.8344037010620273	-1.5627980246560054	-1.4301308562295865	-1.8625257336636925	-0.4850900321035255	-1.6501281795672322	-1.0122476901171142	-1.0936113705688144	-1.1166961568884575	0.38547957777666453	-0.21730238917807512	-0.7256180409100642	-0.14177111324095965	0.04692256714967869	-0.5219904774784332	0.23522858218105505	0.09290252152332053	0.06453360850593944	-0.46244046563213975	0.5745156345413338	0.8601290959930894	-0.31539444575627307	-0.6018016332301472	-0.2252615910206452	0.8703719741007279	0.9925676829349965	0.15414098892452957	0.2053176158215133	0.5404946420232819	2.1137752857336567	1.275752034475932	0.003933754873900075	1.737278528878825	1.5330902836648774
-0.8864743331184386	-1.1658134852131898	-1.3660926167356764	-1.2176164829760054	-1.3628305012357382	-1.8858049812187339	-1.611753615161252	-0.6333883156595513	-0.3109719205503619	-1.7248969693947842	-0.4550971142967595	-1.187597383164828	0.2843571752189331	-1.3820017230951116	-1.5132014892251968	-1.9218762226515327	-1.814434625688207	-1.5726982959347917	-1.4282681852264787	-1.8551779697214186	-0.46771217927142433	-1.630926063133795	-1.0086724925339754	-1.1003535237498843	-1.0989282711906787	0.402869695881376	-0.21725755943856545	-0.7013933601446818	-0.0857168178173097	0.13829152243660278	-0.4923457421509291	0.28124586320968964	0.1231604010627823	0.10345380987619532	-0.42265236687321606	0.6660997081353283	0.9293074541891017	-0.30782902755676245	-0.5791313581185229	-0.16590590084633364	0.9200427268068931	1.0646222161539196	0.2255197218217738	0.253612074374324	0.6019792533746122	2.1966601676256667	1.4343806307751776	-0.02066985709615459	1.7798791927313746	1.5359501049182438
-0.8519435239511965	-1.1443356583680533	-1.3629958793069101	-1.2115150212602621	-1.3450146712625533	-1.9175753444010646	-1.5893347088719214	-0.6110043556712454	-0.3109723864420896	-1.6912508942491868	-0.4554460478038096	-1.201979952967441	0.29689678679030734	-1.322768235826093	-1.5463534177938427	-1.9065292035030292	-1.7813329255676895	-1.5960398673993654	-1.434448329991738	-1.8538556826533807	-0.45928632782105394	-1.6226862326225895	-0.9915439955016442	-1.105418997380733	-1.0948261174060623	0.41699872552993333	-0.21720993756393328	-0.6702591659441424	-0.019298914727608772	0.20766949438089832	-0.4729575912847882	0.3261122299330908	0.15796505493893906	0.13923153188861861	-0.36719360048527117	0.7462212213342329	1.0089512855871832	-0.29018175399582524	-0.5516404327253303	-0.111283820366442	0.9850744605618941	1.134758128200274	0.3002298344302196	0.3003708244810178	0.6667184941445397	2.303988474670562	1.5626284267395159	-0.040941946259875586	1.8156713458004827	1.54670258246535
-0.8138623702662423	-1.132662179017472	-1.3593384844854164	-1.198290491114884	-1.3271597296472124	-1.9483707014412996	-1.5765596562443107	-0.588532786331346	-0.31097308162084547	-1.6524792331754559	-0.45388265319364524	-1.2208376171568636	0.3124810579034512	-1.2641383365375267	-1.578183989613686	-1.8971806115612218	-1.7435436758086513	-1.6129737174822267	-1.43951647639093	-1.8588906568889763	-0.46597946172126414	-1.6056341955299362	-0.9750007325189969	-1.1227484312268592	-1.0828365126405228	0.42940406027249384	-0.21715420775846442	-0.6463205044612159	0.04147365175295319	0.26573442766616945	-0.46020908509836006	0.3698311498353819	0.1814006656223322	0.1745541782332018	-0.3119422032955716	0.8252483739153712	1.0836582865047775	-0.26478146639273464	-0.5282179329349064	-0.06235719301013325	1.0457131051006954	1.1992148888328538	0.37967002078161927	0.3332842277485309	0.715946626625835	2.4244872794436136	1.687232049033867	-0.06000228059073476	1.8476887453232904	1.552025903286577
-0.7662779381361398	-1.1039005280809204	-1.3675813410465778	-1.2055746890232384	-1.3007708185019875	-1.9775329231935241	-1.5540425263103872	-0.5678987199363881	-0.31096638839099894	-1.6204865197236245	-0.4542990971215636	-1.2275594865630504	0.34004535518898443	-1.2185244983427146	-1.61157002350708	-1.8860302372862385	-1.7054338402906168	-1.6284647398887155	-1.4449614339075363	-1.858940133514413	-0.4797957415760684	-1.5877199252545453	-0.9571147595673832	-1.133572521271689	-1.0710822687484858	0.4406725765375842	-0.21710228616095856	-0.6339986261426594	0.08390071895643798	0.3187998195584293	-0.4519640160017161	0.4027880287024323	0.21202136520934398	0.21167471084657846	-0.2501172085469172	0.8821722646267762	1.15334645570586	-0.212519917502941	-0.49475064531381613	-0.026254812785741256	1.1063057301714785	1.2634795183880563	0.458294482878988	0.3621673802168253	0.7605482469806939	2.543245511586551	1.8005380193402254	-0.09032386538619674	1.8837476217361009	1.5530290925530137
-0.7030878289255125	-1.0717760682823905	-1.3702923779994964	-1.2217556778267349	-1.2582888975234134	-1.9950968110119498	-1.545141755872978	-0.5437038608900119	-0.3109510847014738	-1.5895279807176945	-0.4580436713540422	-1.2265901636261192	0.36194638295904463	-1.1771370341850154	-1.654462968744387	-1.877978959716334	-1.6759936526459445	-1.6504781678653646	-1.4556861714646216	-1.8629477401747685	-0.4909991578907169	-1.5625638135135005	-0.9386868210550672	-1.1424831223865242	-1.064944348131356	0.4470157846547055	-0.21706403335906255	-0.6068446050338807	0.10318694824962633	0.36629230007504965	-0.4459298544633792	0.44598803168497964	0.2394275986805386	0.24269751058884337	-0.19613390443286832	0.9349571495462176	1.2189390663664161	-0.1725629504737665	-0.46643208104292977	-0.0016535848571138795	1.1697670648388026	1.3255247591924704	0.5280859776156258	0.3946048942005554	0.7945536964750048	2.6679152624206885	1.9064616835207313	-0.10544564402574494	1.9185064426458331	1.5286395461000906
-0.645381066761405	-1.0355424134741464	-1.3655200304622528	-1.2418637967594424	-1.2308353865575594	-2.01453546607534	-1.5376673635787868	-0.5198268724229778	-0.3109403301641585	-1.5512668197685322	-0.4572138078908675	-1.2266752201089957	0.3819294595442662	-1.1425947073131364	-1.7086635254030806	-1.858520798738595	-1.6498577765933622	-1.6703380724759085	-1.466787720139121	-1.8649791922073962	-0.49677115678361616	-1.5442578692285043	-0.9140001372159144	-1.1648119133760804	-1.0517150980273575	0.44917237221552486	-0.21703309407874988	-0.5793731339522661	0.12427148931230139	0.4102873257207652	-0.4576266004772685	0.47457013368541584	0.2611057497423686	0.2727505041297188	-0.1312890026635177	0.9817089841432807	1.2876767333731645	-0.12083671295313048	-0.43710671591336114	0.018639511998202067	1.20972478017182	1.3803287749789668	0.5818122989565121	0.42690734802240426	0.82007561062084	2.7751397284848105	1.9849755479628144	-0.12019040909578349	1.9471482904480137	1.5191874990835508
-0.5886960185709778	-1.0042222412942063	-1.3643215755816285	-1.259876163363249	-1.2125750193832872	-2.0429388786995863	-1.5298573026556825	-0.49387478077997854	-0.3109368835410634	-1.5358563031049246	-0.46335931117967455	-1.2396688014978436	0.3830716083820747	-1.1087724753289985	-1.7570746033988982	-1.8437894015089338	-1.6252198659781203	-1.700672906016914	-1.4836955520592539	-1.8591050555992013	-0.4954960257176704	-1.524554923733604	-0.8949561081193046	-1.168912864131647	-1.0397476170654742	0.4504360168346526	-0.2169976141368819	-0.5622968398689269	0.16903012398835565	0.4518801759947763	-0.47365123384830443	0.49098830710077923	0.29106694626774954	0.30572906516290427	-0.07012701090874694	1.010417132965342	1.3462180755515147	-0.05727867299348538	-0.4046537918742885	0.03242738072135577	1.2486202636462316	1.436900443453008	0.6334787388477112	0.46923062540318217	0.8414467547429574	2.866067341578189	2.0495858907984514	-0.11370797752127018	1.9664477557015831	1.5099673903261421
-0.5470154424045102	-0.9884232821452332	-1.365621028318815	-1.2767387833170065	-1.1975179910958191	-2.05426060763003	-1.529975171029194	-0.470656009169158	-0.3109478482581546	-1.5226022377739727	-0.47373102014100443	-1.2465014048156997	0.35258561956525847	-1.0764855510705698	-1.8109465347510931	-1.8263607718823267	-1.5987113293224413	-1.7254994357260096	-1.496529252034743	-1.8472617096515804	-0.49304041095303475	-1.4952289055577448	-0.876956624724642	-1.1534839551983747	-1.0310651844321206	0.4498570161194193	-0.21698660530431782	-0.5532248949356406	0.24847220834585007	0.4914862696922726	-0.4776983954555597	0.5156590606076464	0.3271589337593409	0.3405430128018875	-0.00656561007959639	1.0219881701040674	1.3980338501978988	0.01261783255848602	-0.3732317415878957	0.039267614588292546	1.2491329473748163	1.488066013505165	0.6821807709176757	0.5199876281644659	0.842603648849568	2.9568169415616694	2.091948220360334	-0.09091198337756809	1.9769276868153878	1.4950197576648456
-0.48492289492980156	-0.9977309435851138	-1.3651868170614687	-1.2903717117809594	-1.1912572665234262	-2.05435174950853	-1.5241910795406484	-0.44513829478248923	-0.3109441178720351	-1.503810069478743	-0.47931049391672154	-1.2462325942330241	0.3156801949802701	-1.0558020940789359	-1.86896739401312	-1.788911993086916	-1.5776177627838173	-1.7538316244522107	-1.5155939773373341	-1.8492359240194876	-0.4932996105934415	-1.4667504442551302	-0.8505118118179855	-1.126652761055789	-1.030625858133915	0.4439849929183063	-0.21700205153900223	-0.5544370718946211	0.32658019693316553	0.5222660762558118	-0.4721901140034922	0.527234217869147	0.3650371902282953	0.37932321465982005	0.05908592352602372	1.0279451667911332	1.4286235577720492	0.0935455421301069	-0.33463373202848457	0.03869362387074882	1.2495345496288743	1.5451627389100797	0.7246757828979379	0.5723977522377004	0.8467757048734077	3.0202761428360465	2.124681558397341	-0.06073081102826257	1.9859141438424364	1.4683626206590563
-0.43086797943581345	-1.0263261277929583	-1.3716021690999531	-1.303788146371846	-1.1917237444018203	-2.037976945267747	-1.5141927666397452	-0.4263866827275316	-0.3109391166503653	-1.4850129608597276	-0.4964806047899968	-1.2385718938365977	0.2891282820784741	-1.0287881768231677	-1.9289555744630476	-1.7674701614817976	-1.5522418539873328	-1.7742365056879443	-1.5313971848858696	-1.8571550944790574	-0.48680695025064774	-1.4395158001820814	-0.8163168775251796	-1.1061549214204305	-1.030746658732316	0.43647047613101575	-0.21702058454239706	-0.5512887644082456	0.40181586055415613	0.5665115992891337	-0.46374517201848386	0.53311585420693	0.4072401400245435	0.4098497634340473	0.12708556404249607	1.0326099434938523	1.444643645990125	0.16956259891173864	-0.30579184860623265	0.04647557237216874	1.256964801666721	1.623069961290086	0.7606656063353454	0.6076854688845034	0.8422928732477922	3.078211992894973	2.1522887905212786	-0.009664690008365872	1.9905358764834726	1.4394671668612622
-0.3705857395804093	-1.0265984456480717	-1.3734312641400566	-1.3180643709157673	-1.1984433153126743	-2.0197761240891046	-1.4936332766484894	-0.4096413706928373	-0.3109482629261845	-1.4739449888041487	-0.5135753892225261	-1.2178044708807048	0.25691075856777135	-0.9965223898870115	-1.9838270927803539	-1.7518821792084953	-1.5277056520519756	-1.7989517315477197	-1.5367337446837674	-1.850105160419313	-0.46710688327390165	-1.4229499158413974	-0.7854606896177139	-1.0743343092142226	-1.032493857724247	0.4274557717494717	-0.21703259154949955	-0.5475893721505445	0.43826779931265564	0.6070049697717408	-0.44984982423258424	0.5335840965744312	0.43524230035552636	0.43667926431921567	0.1936745672168721	1.023646960308829	1.4298436272480288	0.24827989888292654	-0.287009771944088	0.040806791679698515	1.2574262170224473	1.7096189892806755	0.7834213656663102	0.6220445114925305	0.8338380739994806	3.113458588654801	2.157397056158549	0.060850850299243045	1.994778720666071	1.4061344864652332
-0.3156474207379988	-1.0037662672112262	-1.3729803524497353	-1.338190970101484	-1.2100957228476097	-2.009734620614804	-1.4682326421567793	-0.3881032308319583	-0.31094957360238856	-1.4647131704224234	-0.5395451482996801	-1.1968773664145058	0.20534847872173417	-0.9686626442272852	-2.0319280277866953	-1.745780371048257	-1.5073305556280565	-1.8056670637900347	-1.535882048322489	-1.8554137112896751	-0.4393965189568796	-1.388179904112827	-0.7687370025832565	-1.032319571769451	-1.0297625398263364	0.4143014295150664	-0.21704334567545724	-0.559596943565303	0.4527808264041172	0.6495597247089574	-0.4394784498584226	0.5340193010348255	0.4667135872807558	0.46641809651726496	0.24617733048714557	1.0164418353750508	1.389433669479664	0.32113246013714886	-0.2527012112398543	0.040636088120577715	1.2689249806492777	1.7981548139874193	0.8102762043889971	0.6334855388039038	0.8215539233292877	3.1187371718441415	2.168054836921198	0.14336069489924805	2.0113014369375235	1.3672397915055698
-0.26900773941107003	-0.9590301432921737	-1.3729199127875404	-1.373736133107031	-1.2140851103474952	-1.983310894374726	-1.4258538371675338	-0.3713276454087552	-0.31095792143898165	-1.453874100035603	-0.5733443747244278	-1.190776569817247	0.13569741665690546	-0.931714604894684	-2.063346759463447	-1.7441418217996218	-1.4871710816054926	-1.7947965527343595	-1.5275427979764302	-1.8485481019129293	-0.403821256522823	-1.3456002611950773	-0.767497124616148	-0.962093957621892	-1.0310774766306474	0.401648960320882	-0.21706941111043765	-0.5660098520924592	0.43979753604449734	0.7097351084320668	-0.42585334867627134	0.5300723184214181	0.5001136783603461	0.48767527078930206	0.2971369057414703	0.9999106622367343	1.3475721955793616	0.3787063822072375	-0.22546475550931427	0.047155541549333296	1.2985715275924654	1.899272125374036	0.8241184641772975	0.6413489787728406	0.8136397884840653	3.120329400216008	2.1610864251938953	0.22371750616690106	2.030862326395516	1.336430284113003
-0.2377539997358286	-0.8970276198221765	-1.3672012073817217	-1.397619187358007	-1.2178922948314843	-1.9660723618667606	-1.3933272907902747	-0.35702025852442654	-0.31096391949007224	-1.4441910654147425	-0.5997878196417222	-1.206233579530912	0.05096057014877568	-0.8802285921012185	-2.0896174677933055	-1.748210212106716	-1.4698602642891363	-1.7766004345529123	-1.519791992389073	-1.8546123839835862	-0.37887906685883965	-1.2922261926449259	-0.7755802192139777	-0.8848367037905073	-1.0393701448087391	0.3867826009622598	-0.21709808143676512	-0.5808011349851878	0.43421013676222764	0.770341131780919	-0.4228665036085896	0.5297286854643379	0.5196596703396839	0.513609512232396	0.3458834812592261	0.9850046109261156	1.3004879865059176	0.403742847570051	-0.19296741378529988	0.05357257284261637	1.3349342313801138	1.9692286527139404	0.835835853305151	0.652343101992076	0.791459776357326	3.1230712965892997	2.1436612331446185	0.31029648796652126	2.0451947317650436	1.3158834817300564
-0.21128536153120758	-0.8273549608849058	-1.3649864118657702	-1.3915158928898992	-1.2247501874036213	-1.9523862430417345	-1.3510689165304863	-0.3503876343147769	-0.31096450978220885	-1.4233527796847478	-0.6211209168491539	-1.2310716773701267	-0.0406363848716614	-0.8263863298587137	-2.1127875826884184	-1.746452735896487	-1.4490758921373614	-1.7441574236584874	-1.5193502901203235	-1.8542485852671409	-0.3666144076231467	-1.2549483665316696	-0.7834380264388899	-0.8369439945472772	-1.0420006699092674	0.37588370006932353	-0.21712555395364652	-0.6031913111220699	0.45920503745465835	0.8196686002882074	-0.4230310935003068	0.5224468279932684	0.5403164230370872	0.5429141575676449	0.38683930678059053	0.9696026659303054	1.2489581165521875	0.43621777232977854	-0.15113266515555662	0.06954260206319782	1.3617378249807444	2.038289425913425	0.856018483727253	0.6627419809832161	0.7546754395471361	3.115990330662241	2.1269710604582825	0.3589094133649396	2.065501033481594	1.3134357449565057
-0.18001489073194304	-0.7729764326475944	-1.367618718206093	-1.3576991604570499	-1.2487952618469766	-1.9368730474895646	-1.3108655517393102	-0.349116610685113	-0.31096196485880995	-1.4164898465584832	-0.6607469680596958	-1.2564369649192453	-0.13819865721309493	-0.751488241463872	-2.114576227393711	-1.754406850916069	-1.4284688999233055	-1.6954084812859591	-1.5150586253388165	-1.852557648833106	-0.36993749904515283	-1.2202654953907166	-0.801358877675692	-0.8078669140752044	-1.020170125373808	0.36773125050525857	-0.21715287915373396	-0.6267800442521014	0.5110375601166306	0.8681837606457293	-0.43041341161081126	0.512643387905219	0.5513288882093907	0.576441868088944	0.42060689006366336	0.9453326549001533	1.1935596314531631	0.45089762074345635	-0.09245136445138735	0.08963725603103584	1.3841067043291164	2.099100139764782	0.8918395276617279	0.674165584215128	0.7117351915017707	3.1136279483496345	2.1032375468862865	0.40769607017000437	2.1017798241744763	1.316327091798492
-0.14581535782035931	-0.6991674373861468	-1.3626984525482146	-1.294842168985119	-1.2829645279537187	-1.9094817336323853	-1.2700036614700374	-0.3466818963486801	-0.31096019398240016	-1.3958211786118129	-0.7038455328954539	-1.2887311461441933	-0.21565820093065824	-0.6583598836349691	-2.1165150037368354	-1.7699777325805148	-1.4091776111922363	-1.6241023710210285	-1.508613754172086	-1.8527099592290575	-0.36450816833701216	-1.2060780904573076	-0.8216565835043259	-0.793426641089096	-0.9822596552118469	0.36175548514972766	-0.21718940270429177	-0.6473891479341287	0.5435384874653185	0.8943531420286674	-0.4266981216777431	0.5052141047141736	0.5563147740358468	0.6092712483122129	0.4620178931701514	0.9223662096362075	1.1377987909561225	0.4713891504640591	-0.034102290987826404	0.10591739671735345	1.4111385642565215	2.1512608622627587	0.9293287753735214	0.6756857174178904	0.6679850111517769	3.10475201689777	2.0965914494750955	0.4629035461885815	2.132213664242788	1.3297029486843164
-0.10378153185534975	-0.622585504497052	-1.342397088120493	-1.2148124405864067	-1.3012773619650289	-1.884512038291172	-1.233092924069343	-0.35492910127879773	-0.31095789054214806	-1.3587168768159084	-0.7495621390232852	-1.3329388519093885	-0.27757994908815053	-0.5913522234392887	-2.128595814651306	-1.7856667639061523	-1.3991507626944943	-1.5293016918447218	-1.4798360033536857	-1.870167446968854	-0.3427910690809076	-1.205200263695733	-0.8464691897408987	-0.7761576195628465	-0.9564240006493664	0.34989004413225333	-0.21722539068257998	-0.6650511005482114	0.5386179140206002	0.9124247018203466	-0.4278153524789383	0.48293741137517243	0.5418280250389375	0.6383846384370889	0.4914416637346772	0.9014607302592099	1.0721391550196324	0.4899042916606572	0.008324586923911591	0.1364704887406598	1.4443738972998028	2.208821836223478	0.9614115310262928	0.6605022803907941	0.6374608869773585	3.0820256765341094	2.1098574785596385	0.5113489207306733	2.1711084633596625	1.34356294853823
-0.06683062136857262	-0.5512192275372838	-1.3134623951034832	-1.14850414731792	-1.3056826683912535	-1.8837924413667342	-1.20320645843501	-0.3652711329561816	-0.3109583157801473	-1.3360885471007307	-0.7983423982425188	-1.385269451789282	-0.33506851129270576	-0.5557592575760213	-2.1499893574599067	-1.806450222070287	-1.4034746020937479	-1.4147445546799027	-1.4527365736766444	-1.8808767110510776	-0.30253612780267003	-1.2173210607986014	-0.8704635084158227	-0.7508669827905026	-0.9505752401381882	0.3397540011235057	-0.21724703936732706	-0.6749968186740558	0.5131275398677266	0.9271049730289542	-0.42975505204394243	0.4563858117528932	0.5196467772637857	0.6490507608266265	0.5195148790211036	0.8808706267210644	1.003681946901869	0.5005176685762386	0.062042291223749914	0.16298786412041827	1.4944692009602583	2.252529025195216	1.0009861201466905	0.6573263887181081	0.5972612114476527	3.059647945177333	2.134235620763858	0.5512180091352119	2.209936140045671	1.3532075268281267
-0.040330194028307745	-0.46077984419381013	-1.2834103635945842	-1.0806417564089488	-1.313830291212038	-1.898672942715827	-1.1754843294563142	-0.3646037423458745	-0.31097581477100694	-1.310155964159914	-0.8432135655425806	-1.4408771335188675	-0.40400003344233915	-0.5356038142498887	-2.176633627108024	-1.7760608855310913	-1.4136446564127672	-1.3064206804188985	-1.4258185442635638	-1.8935989946976288	-0.2639086964459662	-1.2173816005752618	-0.8922347004477478	-0.7110431642425405	-0.947417291957896	0.33203118529841774	-0.21728268452429106	-0.6892181583812309	0.5112001672368531	0.9088635947195198	-0.4343699141830844	0.4175739187294657	0.4929389039174459	0.6540551703248849	0.539932451485422	0.8663739459786898	0.9430100387647782	0.5013239517181025	0.11709252607184421	0.1957081800797292	1.5310113440529112	2.2872470991833884	1.0228216974418918	0.6654704976426975	0.5567294743160497	3.0384285352370464	2.1513801258072225	0.5904336009145276	2.2446075251573028	1.3689646915686242
-0.022352489724607842	-0.39197570731935893	-1.2526720238162898	-0.9916334505408247	-1.3310060257733574	-1.9281689980927907	-1.1537435933739983	-0.35937057432319863	-0.3109963896229585	-1.277870948217402	-0.8785118345087571	-1.50937327966318	-0.4564283187272922	-0.5229797749938555	-2.2006796967286393	-1.6964490009986342	-1.4278480701412897	-1.2047316698395154	-1.4200004626267784	-1.916227274860494	-0.23371864563232142	-1.2180392826944353	-0.9026467353331042	-0.6839876926034174	-0.9501366084057338	0.32438223823249657	-0.217318931339563	-0.7078691300525974	0.5177126507240865	0.8716373108834803	-0.451644930808603	0.38623857272985396	0.4653246028765848	0.6632198825736578	0.5575972669201921	0.8592962996671094	0.8925053413518521	0.48183577551951356	0.14665212259035093	0.2371507366452838	1.564098975355338	2.302155675601429	1.059503369473499	0.6883026346323922	0.5189819460003559	3.0154500096343635	2.1575397783649457	0.6273392120118071	2.2711120534503477	1.3856597425705601
-0.005931449200021753	-0.37043093189854687	-1.2182977612017551	-0.8996573076769858	-1.340776304772359	-1.9645420261393842	-1.1369225807078112	-0.35817018860005523	-0.3110077206301428	-1.2373512359106704	-0.8950186296067585	-1.5894298857018379	-0.49611781768333785	-0.5248981547466249	-2.2212643740789604	-1.6087570787813772	-1.45076018787625	-1.160035671633564	-1.4074255898571844	-1.906368814709796	-0.21842534516992052	-1.2231879155185914	-0.9125937033024385	-0.7070879290396372	-0.9463047106933293	0.3202379835821874	-0.21737216088991226	-0.7219500793427429	0.49172420686263185	0.8237195061461164	-0.4527656226121941	0.3564347194198424	0.43872423110790615	0.673875530008725	0.574431434908585	0.8556477544989427	0.848298925336815	0.4599799123978718	0.16215144473877047	0.2742026554172853	1.5711459352722905	2.318260539859744	1.0819407276158288	0.7255053988883506	0.48839928532560306	3.0060783611195188	2.1775553784603163	0.6627035483730792	2.2758583158644368	1.4067514872710776
0.0010744301326046537	-0.3788212169095745	-1.205337429954553	-0.8008623332760326	-1.3720169674298792	-2.006333756799603	-1.137987666662657	-0.3583733872532277	-0.3110165961521306	-1.216894178499507	-0.8990384441806245	-1.652692650890301	-0.5069142064094383	-0.5393646387639457	-2.2602753170076673	-1.5392508767828386	-1.48461778690567	-1.1494427606228228	-1.3776412887936367	-1.9081499732255096	-0.23392344166792745	-1.2178576633644544	-0.9258544550673159	-0.7522916072767926	-0.9318246031290093	0.3167808170226568	-0.21743361402166536	-0.7636208886482667	0.48061841384070786	0.7700171736598089	-0.44816431606576945	0.33210690361308626	0.420333191975747	0.6888564607272162	0.579502257816987	0.8614412058913945	0.7941497285449973	0.430896872065727	0.17025101491378128	0.3082075156589803	1.5712789889066134	2.315545212034605	1.0916574684908897	0.7689177283275883	0.4614043799713509	2.994416030016888	2.1927017726141314	0.7018389861404346	2.2577705871259646	1.4299779646867063
0.006654817698458736	-0.43492321861529304	-1.2027774921571213	-0.7246934199168058	-1.3954143149214353	-2.043631980891902	-1.1252672776285593	-0.36309190767125443	-0.31102292024612316	-1.213528171226541	-0.9097706586863449	-1.7026633345801987	-0.48378032455206854	-0.5629981194283018	-2.298229043463185	-1.4662825787912168	-1.5214168009573517	-1.1574830209085263	-1.3619442667654684	-1.8798745668535113	-0.26873056991748945	-1.2251912317644416	-0.9426967837438361	-0.8145002300110376	-0.9092403939117002	0.3130550614821856	-0.21750828573789174	-0.801768317562216	0.49965711137063307	0.7210619875487148	-0.4474974962708216	0.2943377552315345	0.43669672823460076	0.6964097758132847	0.5854880840782379	0.8761831584546258	0.7378287033589426	0.3986758649111928	0.16861384508750663	0.35720512724529013	1.5684653317771187	2.341294050700292	1.097852118352	0.8156189704954795	0.4585882421552593	2.982574449602206	2.209464495755385	0.7456339794223485	2.2399239692246797	1.459454390046208
-0.0002049431510322608	-0.5137814030773601	-1.1997753905152124	-0.6983971653544467	-1.435018191402842	-2.0696392099430194	-1.1145369850457771	-0.36486381827442715	-0.3110004358885478	-1.1929179637780074	-0.9255276414093979	-1.7499932552026785	-0.41275826830315376	-0.5994489787448753	-2.346110774205673	-1.3847017923390292	-1.5684745592969125	-1.1789440520033643	-1.3512047812194432	-1.7931323411642404	-0.30585544078253457	-1.2348418225257007	-0.9614047193050412	-0.8480616504389233	-0.8970517502924837	0.3092551656062271	-0.2175534775738201	-0.8403976837286556	0.5070454869928469	0.6845949424916473	-0.4476357440887476	0.25390325565269095	0.45704200200185807	0.7088287072508779	0.5984298295251615	0.88969045012197	0.6820245058865324	0.36749231961369866	0.16809830169393675	0.4077454722471542	1.5568493832980403	2.357895906485602	1.0999057323347834	0.8521633871004273	0.46669927250160664	2.9796631935340807	2.230192517531018	0.8066302168131371	2.2029916180207394	1.492838862480684
-0.004914196859414448	-0.5825004971664935	-1.1954102154390698	-0.7091168652066806	-1.464091496719439	-2.102210773824724	-1.075322689649718	-0.3640556105387837	-0.31095072288329095	-1.1535946332148221	-0.9294732630457304	-1.78512398988959	-0.31049258860659373	-0.6462423130738066	-2.3933931856587103	-1.3024191036233135	-1.6273712079750389	-1.2221616053011612	-1.3396467822872542	-1.68345527426038	-0.3453412790449592	-1.2475836109740088	-0.9814145926052108	-0.867111495786426	-0.9025699405799396	0.3040460602033713	-0.21754622325431283	-0.8794576503532985	0.5139357929064798	0.6620054680114398	-0.4447506140359236	0.22627678875642682	0.4816900064084999	0.712191167635893	0.5982327121518762	0.9013332516370122	0.6293379262879791	0.34025397173420846	0.15422656282108488	0.4437432965415846	1.562563365520672	2.373244174231055	1.1176132767950269	0.8730082371893608	0.4838110879993855	2.962530667908539	2.2519112692893857	0.8573483921642471	2.1507844978455157	1.508058966300766
-0.020381563314681116	-0.6507618077516828	-1.1934618315920031	-0.7583614703140782	-1.483581495765388	-2.1436125020281045	-1.0405831218538502	-0.3670655192568834	-0.3108722498044031	-1.1482953125668751	-0.9333039886746326	-1.8017429032561334	-0.2086205268882607	-0.7116141122821096	-2.4432562918420184	-1.2085064462842234	-1.6913598000029073	-1.2606347289625677	-1.3194530984313146	-1.569936492910863	-0.3979914482104117	-1.2573314322856617	-0.9845071801189424	-0.886425374949698	-0.9345566478980551	0.2962708301484335	-0.21752664113505835	-0.9110758771856865	0.5167643369305195	0.6628304270291504	-0.4751230251171707	0.19947571509239306	0.48210347401488846	0.7059210344724549	0.5866673452197269	0.9225145349795462	0.5794552024903186	0.29113607438930855	0.1329220516335005	0.4714001181784745	1.5651292255146845	2.3916995160641026	1.1294625167826446	0.8979802395053728	0.507406619134213	2.9480361976755143	2.2540021496130924	0.886046425578991	2.0964789185158677	1.5293173462554164
-0.04231461687828017	-0.7142561988066687	-1.1583718361356887	-0.8384538177519139	-1.4956212039519143	-2.174606039664613	-0.9626239546710215	-0.3735724630354512	-0.3108021615570011	-1.1639569623562787	-0.9287529732771758	-1.810563902466138	-0.09091582083979914	-0.7598584482946218	-2.4616127086974613	-1.1019913397880934	-1.7386608455047519	-1.3096652041160397	-1.2980500794823047	-1.4610335896755977	-0.4784115275562229	-1.24649297772478	-0.9436830140623969	-0.9166031004770318	-0.969331132156461	0.29414194337230154	-0.21750338573350256	-0.9287996434908494	0.51708066926944	0.6806262193245047	-0.5134016154771276	0.1738698409622983	0.4931191402267254	0.7084446255869613	0.5613910446975631	0.9450258575792926	0.5506917242313725	0.22780542332983664	0.12174945937078493	0.515908226159907	1.572652248893894	2.3982668205714144	1.1523218670257842	0.9235503115758796	0.53167053067286	2.9383888760807575	2.2409073871762253	0.8969357826737397	2.042996472154201	1.5576093102139172
-0.055653449735321915	-0.7712583874420801	-1.0844644676348145	-0.9228231219265501	-1.5148421912152312	-2.189597818888619	-0.8634282547265384	-0.37409582570648925	-0.3107431710294283	-1.1246189754991947	-0.9182000583704946	-1.8128507984680042	-0.009567152971663046	-0.7844257842448101	-2.4348801364662647	-0.9987653022154326	-1.7651579907882842	-1.3545758126329395	-1.2327430348586994	-1.3427388587765938	-0.5858020076682802	-1.2411049376020125	-0.8632387108638447	-0.9595196149541236	-0.9647972384545962	0.2993809221704086	-0.21750179691499594	-0.9254889441041783	0.5208725579973192	0.7406642799165434	-0.5472113787712592	0.17481169413718717	0.5313632932978924	0.7255065805935825	0.5141524256931859	0.9686727730284426	0.5294489008401553	0.17042478182489515	0.1077168794805177	0.547578715230625	1.5673435309519532	2.406971773340721	1.1820260192984968	0.9392009023009749	0.5643998844598793	2.934486185886672	2.2321323501862884	0.8894399339889721	1.9892799804743853	1.6021763592973837
-0.06740148732024266	-0.8291942372950223	-1.0072990832381596	-0.9948298241199354	-1.5058865791040585	-2.2134420180092826	-0.7628950733077872	-0.36562950565984675	-0.3106477522569245	-1.0566843360996108	-0.8770756859387502	-1.8215642734449387	0.02569123792502572	-0.7859315668219478	-2.35132804264457	-0.9386425152167371	-1.783018034976017	-1.3640792650770757	-1.161976874649106	-1.215663482057479	-0.6903151854581073	-1.2480743500726945	-0.7949770529130509	-1.0133238295868163	-0.9320974382476928	0.310283353555511	-0.21753079767151542	-0.9031542955203007	0.5014785844064035	0.8369952524897863	-0.5845930888158948	0.19435992630770318	0.59054393435457	0.7639959278823856	0.45674960857864155	0.9934391389544309	0.5064966187316494	0.12595604003478517	0.09650913653187697	0.5845637751086376	1.5727059586178411	2.390027285749741	1.2279675052611698	0.9608529110979426	0.6052647474933859	2.9327394322457963	2.2308300100529217	0.8597906752515669	1.9388551374766145	1.6328237350913348
-0.07884066835569613	-0.8854491350722163	-0.966718621626683	-1.0516364418482855	-1.5083095930327313	-2.2284942052225274	-0.6647009299730645	-0.3431238099547192	-0.3105306300036609	-0.9934188790490504	-0.822109322633716	-1.8273625578342316	0.06837645337114193	-0.7751299421980009	-2.2429505916599917	-0.9193605682402627	-1.8258813273571377	-1.3634084738785064	-1.082979345632549	-1.1119643556622392	-0.7284371328007262	-1.2428009686178445	-0.7378314442204146	-1.0539854693492035	-0.9080147491881471	0.3257178505765477	-0.21754692404167839	-0.8825305241827625	0.485313523631336	0.9468706931857639	-0.6182233606802157	0.20718498838566096	0.6643065553342734	0.8181339842371711	0.4117809381554471	1.0079253963362353	0.47648228126059183	0.09316466572231678	0.11598687722365078	0.6328906639605685	1.5953885515810853	2.3775030992694512	1.2763830369422315	0.9839939723072819	0.6554688430802579	2.9319569162835357	2.2320146043660114	0.8269835415851242	1.8786242372433333	1.6745940140986744
-0.0873646183413562	-0.9291321759901002	-0.9458900006721838	-1.067635606344279	-1.497854383324758	-2.237467441097662	-0.5644113090281576	-0.3109157730320293	-0.3103914584690234	-0.9124186970741943	-0.8085210406930671	-1.8171284976209683	0.13982517043515075	-0.7256716276974553	-2.1716128836562723	-0.8809224492654547	-1.8650969396428774	-1.3357167027671046	-1.0026877543264616	-1.0379453837494301	-0.7211288118804877	-1.190105679381763	-0.6816990393114251	-1.052415959007347	-0.8788337967563937	0.34402616822075427	-0.21755514899987474	-0.8689734197322805	0.49535143880070587	1.0586640666759466	-0.6546313753841314	0.24457177183645779	0.7318722305307441	0.8868758729495116	0.36492811830699357	1.0081452093295038	0.44213486442741823	0.057311120887516775	0.14847037170775518	0.691009535722567	1.645831747771652	2.3429019644641014	1.3376039657333298	1.0009640838607972	0.6983367187252101	2.943678585089466	2.212373650062431	0.7817023190934889	1.8196686631964951	1.7187681192382727
-0.09670950881241874	-0.9678049302580953	-0.939238456795912	-1.0679298394634764	-1.4624831496785955	-2.2384837790218683	-0.4550225656720695	-0.2741847680204483	-0.3102407843684677	-0.8125680839189243	-0.8177096299151035	-1.7779736283904224	0.22343268178254866	-0.6416681344640894	-2.1442787500778517	-0.8043905009831533	-1.90720921513173	-1.2785493143630717	-0.9857356784395093	-0.976930033157223	-0.6746595629497723	-1.1073451446060265	-0.6112137693339422	-1.0543228795019903	-0.8134478345987711	0.36870267900356507	-0.21756326243788124	-0.8571911015985769	0.498701965345124	1.1451080696791656	-0.6952894048912854	0.28747088696443324	0.8075076374729753	0.9688563582867585	0.3483619955152867	0.9980600084037737	0.4207933882081861	0.034559913971443326	0.20811362951674459	0.7540553389596898	1.703158333356241	2.3087639088227285	1.4054165706430797	1.0243650934988615	0.7444464521886864	2.9672937548004645	2.2022736752564476	0.7230875249978096	1.779173524017408	1.7516234121494878
-0.11791453539935715	-0.9677388863929017	-0.9116898997158153	-1.0480933038853275	-1.4253146883782524	-2.2092166381304397	-0.3709253756068371	-0.23299974026886625	-0.3101037731729583	-0.6887298932974463	-0.8004028391635721	-1.6852679999605307	0.286232997977226	-0.5111585060742587	-2.1197825442427143	-0.7691852443397043	-1.9407779615102776	-1.1717633295104883	-0.9725671991150845	-0.9284526415285687	-0.5948111238919933	-1.0087670338199008	-0.5385204889483932	-1.0421064540162293	-0.7296212863527635	0.3936244232037565	-0.21754668723337414	-0.8434684621787613	0.4841329139517369	1.213032110018045	-0.7263084465868377	0.34459091134525377	0.8494145800301552	1.0567420992067227	0.34117194565042785	0.9680377782128069	0.4066535684340362	0.01924337663728079	0.28225920820063843	0.8188885507137733	1.743330765517492	2.2571095329863735	1.469082071587597	1.035752906729717	0.7791703041871025	2.992261329665829	2.220325655662149	0.6725769775090062	1.7432594907448866	1.7700557482671502
-0.12817852228342455	-0.9747024429736524	-0.8647569115041879	-1.0002997040979067	-1.391446868098857	-2.199769676444961	-0.2725655076307201	-0.18579884438222222	-0.3100374731212776	-0.6072012613549315	-0.7734518939443988	-1.5655943069004656	0.3014013354008826	-0.3656485085231969	-2.025491166152014	-0.7628238178450046	-1.9347934227858687	-1.045722850540367	-0.9074083717803253	-0.9521820191398731	-0.518576544892509	-0.8902508814061774	-0.45990830115988146	-1.021938418976935	-0.6419947473450612	0.41677548979451046	-0.21754425719467033	-0.8261700578834048	0.48561619150637225	1.3298484902208123	-0.7531426556909413	0.40834483130353183	0.8996246634657343	1.139150311851513	0.3547713228580065	0.9244129425626602	0.39394013031334885	-0.0021956068340435305	0.34905190249235707	0.8709346433600491	1.7970575789220895	2.190500974450677	1.5249752200755349	1.0464531752034372	0.8178906027083548	3.0198323462634526	2.239413561415943	0.6207974857826631	1.7169969564789092	1.7937517317704377
-0.14904223394029076	-0.9804527827979019	-0.8065288637905657	-0.9930582093196472	-1.3550778106064774	-2.1750840046320974	-0.19962223762385622	-0.15586713234466273	-0.30996338649837846	-0.5581088110289121	-0.7407478016482323	-1.4173888419419192	0.26141055919151635	-0.24202545328110245	-1.9121091835180457	-0.7550642611161875	-1.9155924513625373	-0.8922521562600169	-0.8132528597313531	-0.9940431247787851	-0.44305197019841697	-0.758603559707899	-0.37237046202736657	-0.9681324153098766	-0.5670664478487253	0.4397557348796914	-0.21759478823178474	-0.7956749543872546	0.46068811004233534	1.4609388477856182	-0.7684133673733988	0.4791499770350554	0.9471129741203347	1.2271538960092694	0.3787920976130348	0.9047786519646103	0.3869413300549597	-0.012942574728476545	0.42082853797935116	0.9464588767689032	1.848356468669175	2.1157663121006447	1.5670600033748885	1.0712481111984336	0.8562575536275879	3.065173768797087	2.255360389277298	0.5762685521502694	1.687938243053459	1.8145608720872566
-0.17061646066400668	-0.9977472283737917	-0.7316043593956513	-0.9992169445467838	-1.3313685239201667	-2.0797760944529595	-0.12968375702288476	-0.1411221573900709	-0.3098899772479021	-0.4730909930736968	-0.683437065172034	-1.2589986655785708	0.2542062727155622	-0.1468374479289078	-1.7890328880034982	-0.6969167988704489	-1.8745647972359738	-0.750488977982229	-0.716135877763307	-1.0315590185484809	-0.37297125868224124	-0.6116083956299547	-0.2671559196543689	-0.8461449896460685	-0.4909667389839661	0.4631099405581538	-0.21763086983196073	-0.7618471500211673	0.4137420679876905	1.6025412369616352	-0.7459472317098167	0.570449890095623	1.0057266755085534	1.3240716664213807	0.39350531709585923	0.8854129704460393	0.3938179139117636	-0.007635886270685845	0.49873524005724323	1.034083147460104	1.8878563086055447	2.0562922131089487	1.6024126776872027	1.0941876181912975	0.8898287687194179	3.1142856078945362	2.26236804961136	0.537728958062185	1.6692782072728711	1.8214480872868006
-0.2010358749546271	-1.0230818360041352	-0.6838435068636988	-0.9658887704390551	-1.3348322891071784	-1.971674408026671	-0.11237803202359806	-0.10813682369615592	-0.3098045714887074	-0.3756297675175998	-0.6216436841512308	-1.1088632208783793	0.23636559964811302	-0.03338313065304657	-1.6703911240659284	-0.6193953860406854	-1.8070098920566326	-0.6140935308970246	-0.6385557779637624	-1.053027993468275	-0.27465574700386164	-0.49671729166110323	-0.19316070152985515	-0.6929543846990824	-0.40505100156914003	0.48581127676221636	-0.2176586259680903	-0.7203198742017112	0.36170280198714966	1.744191066892442	-0.7066497607000822	0.6776505060503272	1.0628596293593124	1.4206769340251233	0.40713938351803797	0.9095415742925235	0.3983043135925778	0.03720330993595617	0.5784932115938635	1.097421280542221	1.9161271542103626	2.023025354379604	1.629667056589149	1.1046335892890908	0.924004506214702	3.174656776193041	2.25211821648866	0.51720277102344	1.6459478634078568	1.844971805966559
-0.24061948357685997	-1.0393639105505514	-0.7317411438943026	-0.9002643228966036	-1.345871311620013	-1.8415714960461365	-0.11812306466634173	-0.08629810578240119	-0.30966980309434866	-0.26453571847361257	-0.5563489014030025	-0.9642615830509136	0.2714476293271989	0.11523438878514758	-1.5696032111105758	-0.545884765558185	-1.7102865648252703	-0.49242440754983186	-0.5854561083473531	-1.0965499615139964	-0.17668059322017374	-0.34396717972305635	-0.14548451259563216	-0.50428558617654	-0.339790395069031	0.5072511409577147	-0.217662527797941	-0.6816936511043095	0.3138078312380629	1.8189986077167206	-0.6664490642039672	0.7692707653598758	1.0875983298860652	1.5048012933773227	0.45132999982021654	0.9379589759241599	0.4080736664678802	0.10337821715509384	0.6636579977291627	1.1593902288272233	1.9535652731524948	1.9844295770890372	1.6466074214906066	1.1092175349507047	0.9398976982055176	3.244863168813418	2.2292446042102023	0.5072897477370267	1.6223340155914243	1.8564797717266608
-0.275957848330286	-1.0492189218321046	-0.7993133224349716	-0.8902135852939109	-1.3639695085707129	-1.6733013327596962	-0.11974559115721824	-0.07218717484198629	-0.3095409254902836	-0.18109636690356518	-0.5240294479650741	-0.8110520526240312	0.3550657171529191	0.2760388326874722	-1.5097282821727664	-0.46618053773790147	-1.6024477807536255	-0.383926157258226	-0.5415391250896755	-1.135167922862042	-0.08889523461566226	-0.16675074259015513	-0.08022405134370246	-0.29009236643921305	-0.30710800746398303	0.5169510323957942	-0.21764547760003286	-0.6426420659971014	0.27728818506101705	1.8538497084401846	-0.5903860473289224	0.8332110141858304	1.0608216341897587	1.580278577814164	0.510614470113808	0.9615701936694092	0.4303542296391387	0.18213720509131348	0.756441961331828	1.2156299389092335	1.9878015601420607	1.9610838386303535	1.6601401221597627	1.1024871310678421	0.9615338530291492	3.330086945177144	2.2036235894586134	0.5140265475856404	1.5941858709320569	1.8642294369577321
-0.31010161082845916	-1.0420590430767376	-0.8051306399212136	-0.8905227095260706	-1.3663247925824815	-1.496121520955214	-0.13009283714964762	-0.04457504652698549	-0.30943946890734286	-0.10603358132913003	-0.5176854169985313	-0.6361183903412189	0.44711328590669375	0.46609559433510767	-1.4664863175265213	-0.39374515690228734	-1.4481801234518819	-0.25823838781950587	-0.5218529932731022	-1.1172321610763594	-0.07519200992316318	0.015100656534633083	-0.02107706701409684	-0.10725996843349721	-0.2491041216319474	0.5295958974530055	-0.21764890994365244	-0.5938459191824795	0.2314772500212367	1.8595579024843232	-0.511335848899852	0.8839518886629024	1.0278980534118105	1.6253994441956354	0.5816749388733609	1.012148397810813	0.4909604739512131	0.2584470250819183	0.8510644123256123	1.2661958894449659	2.002900095948883	1.957202627152474	1.6563709733217962	1.1110626036893738	0.9740106420004429	3.426312920694296	2.1748139227457863	0.5184794409488797	1.5736472902771166	1.8501431284140835
-0.35479267391082525	-0.9692588000028355	-0.7974587791160495	-0.9130047009590045	-1.380819948742395	-1.389853269991779	-0.10657949738870391	-0.024977288676330534	-0.30932141617154324	-0.06997896659581546	-0.45837362486503075	-0.4975361837585247	0.505029028399738	0.6338771160309313	-1.3419164666028685	-0.34981205264552573	-1.3186164467238335	-0.07409634311564268	-0.5154854015684169	-1.043502481902867	-0.1358295017120588	0.15780942097115885	0.03657757048881531	0.06913104158881744	-0.20160131616564833	0.5406126624690242	-0.21763755278259428	-0.5175709674584877	0.18558678780165	1.8604659083286994	-0.4417052780277507	0.9081668968262673	0.9870901344277405	1.6398932895312508	0.6527886895779197	1.071583691173215	0.6028091126194584	0.33689809054915343	0.9460319791448443	1.3028359858805882	1.996511080150281	1.966045568157512	1.6492661104248387	1.1368398810291542	0.9893621052881632	3.5028820457913783	2.167443510137134	0.5312490373362391	1.55695941749814	1.8201690491199407
-0.4095514120220539	-0.8867790594809082	-0.769427499997108	-0.9352912522616601	-1.4231311140149723	-1.2613771345635456	-0.06918000767370192	-0.03283218718639082	-0.30920478306393984	-0.005890698618671137	-0.3912241217242104	-0.40795725571176006	0.5556201960232708	0.7499044912899996	-1.1607426765669366	-0.316756847780628	-1.1977067954159168	0.11000929286239844	-0.47280391043699393	-0.9159821453989933	-0.22391527255075067	0.27833044898861614	0.09758759610359893	0.2722580034411227	-0.21557554834118348	0.5490407619983618	-0.21760147393600326	-0.4121440504072419	0.14466369981558522	1.8585662376745102	-0.33614989645568255	0.9246715052040603	0.9478293845514468	1.635310496950428	0.697935970721449	1.1282869571606167	0.7364211725643366	0.4069585055999997	1.0395093699153068	1.338389980921305	1.9708976452052938	1.9789837193449937	1.6597326934675263	1.1741151671293584	1.0027509993646686	3.5509196252186777	2.160076665583641	0.5615086254177273	1.5288271702566087	1.7915911030361031
-0.43116133181035243	-0.8533463883252563	-0.6966105902436208	-0.971764597429314	-1.4681533838486862	-1.1355695485546566	-0.025512749328856926	-0.020825036577237468	-0.30908844916777767	0.057394931420682825	-0.36152301433615064	-0.36309195901937547	0.6258362373525024	0.796930000650878	-0.963056131029296	-0.24782849090136602	-1.0581477591974189	0.2605198818819036	-0.39726301506816747	-0.7854911352909217	-0.3236284799093984	0.4083468657944397	0.1597886839543325	0.44013943261216015	-0.2558748993330258	0.5563619164454808	-0.21750748444467605	-0.30049176128143934	0.08891125239913834	1.8584136110741525	-0.2032973967090558	0.9738572394538672	0.9469197558173921	1.597470596838793	0.7460024826936247	1.1862590136316136	0.8826739900963115	0.46959467306019287	1.1261771141669843	1.3557540892080397	1.9435581750407374	2.0159552113861556	1.674850031688615	1.222683140404979	1.029945993120064	3.590125776471587	2.1271054572026395	0.5814747000837377	1.4904145928141097	1.7681912348830653
-0.46882866902780085	-0.8181739589125196	-0.6194616677023268	-1.0132468853552463	-1.4841338284680263	-0.9898718372470154	-0.04387280692920314	-0.012278267294071433	-0.3089270383362398	0.14392376387363903	-0.3369893105726029	-0.34907627955323023	0.7447902163107115	0.8313058291707284	-0.8052186268626889	-0.16647848493870382	-0.9313486057555773	0.3280351479335818	-0.3492947386015186	-0.6578220196639706	-0.41602242004441975	0.518934325458218	0.22701349300169937	0.6399854610064502	-0.2899376959868384	0.5664960584199851	-0.217416530780738	-0.19512875330063242	0.026425230469810934	1.8300399587843323	-0.05087388980303701	1.045422591476242	0.9403300602669729	1.5620076384790782	0.7785759134353929	1.2487907184509746	1.0333530940147477	0.5345018871608653	1.220039032138023	1.38670762333045	1.9035273412426192	2.0804986239532064	1.6872037897589596	1.2774248888628221	1.055423206665644	3.5898772998390216	2.075227124529279	0.619418450492551	1.456628163962046	1.7319649558172912
-0.48466969725291786	-0.7753268704800993	-0.6127321884721725	-1.0215521401517829	-1.4256983640483751	-0.8528760557575785	-0.028560594855827015	0.018893782165708882	-0.30878389745286716	0.2697344199361037	-0.3011265054838189	-0.3660006740804437	0.8757741341766799	0.8908174567598109	-0.655778836319657	-0.07671085972640203	-0.7739419744917639	0.38346611384092505	-0.3395861374823914	-0.5421039926125026	-0.4362214351501259	0.6218272712354056	0.29757690975335216	0.8377021322999936	-0.31044461518502003	0.5826871670698399	-0.21727693779253485	-0.08354142093494808	-0.006583946613051783	1.8084049341373252	0.11665977672985053	1.1201125515271402	0.9462564292918743	1.5456038597783504	0.8118620655093892	1.3013418894883162	1.1826167078870604	0.5863636105678544	1.2979169745637944	1.4146397044564223	1.856245694711659	2.1463517553678697	1.6825738394499492	1.3076730908082492	1.0837186866273274	3.565165618819136	2.0327363449816396	0.6846512619853847	1.4384318028683574	1.697709026040254
-0.48650342844585487	-0.7347596524625796	-0.6172643678780634	-0.9940409540469416	-1.337124326731754	-0.8156986476437564	0.036990619894573834	0.06004013337003239	-0.3086523013339828	0.37624060436058765	-0.268656059113435	-0.41920486823305014	1.0205922519195938	0.9603760226894437	-0.5416186871723074	-0.026031601808783576	-0.6411044580921186	0.44618459622338447	-0.33358827786042894	-0.4407551223410855	-0.42284545186677747	0.6902629024031669	0.34887503178605617	0.9393016531937979	-0.33149695694595943	0.6073992000353676	-0.21716824140407792	0.01533638793082905	-0.03128219179455554	1.788145181263597	0.28502081511327443	1.15754289854751	0.9535263457431261	1.540080067120932	0.8826194555478338	1.3346318893391775	1.3343252781530397	0.634016744414139	1.3602455317430104	1.4606912571182389	1.8115750731698488	2.2043138307256704	1.6861358064635652	1.3736444230185936	1.076752843087524	3.5440723014983604	2.0189803029884694	0.750064661432876	1.424898684340056	1.6509836000502112
-0.42007863525741884	-0.6143861133977484	-0.6079097396360041	-0.9938994808373319	-1.2136743904077354	-0.8303883869215696	0.08680768795917362	0.08791771343348467	-0.3085418768637832	0.4743947926664226	-0.22277745476741417	-0.45441680778851923	1.1557198012681256	0.9826113114245951	-0.4110583165768795	0.005429865175688026	-0.5255048949105603	0.4915528696792295	-0.3066751890236431	-0.31322184430420535	-0.41218115291805824	0.7609014476258888	0.3800442921738917	0.9921386657209998	-0.31906153788430575	0.633373166689204	-0.21704780510625704	0.08955682019366198	-0.03767558947903775	1.7763819145381423	0.45558891549678765	1.146945158174968	0.9600093399757679	1.5596420445945012	0.9389496614883568	1.3424946084101823	1.4874050389468303	0.6668355948853784	1.4176902739232227	1.5200434620948853	1.777318034696031	2.2522191363607367	1.707147857678714	1.470137091392953	1.049852660433813	3.4859806899682733	2.022931329402209	0.8146224409454659	1.4258666604483259	1.5797413993388874
-0.3145607900031086	-0.46760932268111277	-0.5458129968608204	-1.0325475699608002	-1.0648872168383605	-0.8651378177837167	0.14172699605392855	0.11523407991650883	-0.30845382576648045	0.54244939959528	-0.16554260117899333	-0.4831191179351678	1.2233238091568341	1.0147635271926672	-0.29705312811487417	0.05731357882721626	-0.45725804524022806	0.5105058540360539	-0.28788003483688956	-0.13633902784911386	-0.37171910531414765	0.77162707805754	0.4031610371363989	1.00449855966312	-0.2880575226510532	0.6544789920105295	-0.21700246044636481	0.14210788681898925	-0.04831877207616049	1.7779449088680117	0.5948142743217745	1.1081440108320348	0.9678554435430191	1.5899914793468903	0.9827493139872766	1.3526762946027853	1.6145539772058204	0.7134209483546	1.4604377686974908	1.612726959519529	1.7253563181284182	2.304499136825192	1.7186191425390658	1.5757731631950804	1.0322172093330422	3.4118209228655756	2.021162763394614	0.8776090086814368	1.4078690170775938	1.516954811860942
-0.18183880633211985	-0.31833553103387185	-0.5185022221359371	-1.0349937598147458	-0.9491766445669949	-0.9333066439554777	0.1454192228541736	0.13682020355686192	-0.30835950749040486	0.616858909687726	-0.10284496281827618	-0.5091490737527866	1.2592694495024852	1.0486394412651165	-0.187188847894511	0.13715709887964173	-0.39606310586448557	0.4775087973139023	-0.2574131761980195	0.05011509030316193	-0.3179049971079037	0.7525909873752468	0.40631117728771793	0.9662719944536959	-0.23694825182457202	0.6633106539520796	-0.21699252964230217	0.1774164957778363	-0.057230803743787605	1.7352459850477964	0.6802858531600169	1.080134219726413	1.0111815136266422	1.6288841123828057	1.0242834078552485	1.3917537501077175	1.7509774332951338	0.7773068073119948	1.4749507412954026	1.7219836387403145	1.666181629769835	2.3500609812364948	1.7403715003567033	1.6586825843264166	0.9969473714315061	3.3147568022893195	2.0032297181609104	0.9285106691201668	1.3955644156721054	1.4660646304314497
-0.07431289157255141	-0.1987336195392266	-0.5111428980050167	-1.0480079052616063	-0.8280410108853058	-0.9664356570010331	0.16393016905498742	0.13636862551160603	-0.30824828458097925	0.720881543941673	-0.041866847800188026	-0.5498568416589577	1.3099990567857858	1.047897957420314	-0.07436531011212297	0.21173619649552614	-0.38267696613065477	0.37760773879107956	-0.2119039056672626	0.19436855734784383	-0.26542303196441736	0.7277412435948769	0.39369674857699943	0.9251717387780424	-0.22054088582761272	0.6597157981980728	-0.21695740078251324	0.213179697288543	-0.06369170387985798	1.6985293914182187	0.7604850274733697	1.1005118494572719	1.041433115571908	1.6622546985870479	1.0375006011600383	1.4052247906183877	1.870457318536398	0.8624052082942913	1.4825486153167535	1.8354958154370156	1.597324542994265	2.3803704480322585	1.7466589052605144	1.729029715086968	0.9487441598560675	3.1970814832315964	1.9809424562803968	0.9700140302288066	1.3772338097166859	1.4281731247382234
-0.04634514465545638	-0.16732840457396886	-0.4626100083143979	-1.040555338502692	-0.7106916798864649	-0.8667961760567071	0.21420085953387646	0.12113202907513987	-0.3081966771119781	0.8624090579118517	-0.02176710513350491	-0.56032801687873	1.3697826524494547	1.0528358707623426	-0.05882267576240217	0.2677500958361534	-0.3217172260429718	0.27198863051585037	-0.17987423066161168	0.3164256460658241	-0.18459965795096359	0.6917622708717872	0.3888859027989121	0.8911135372133178	-0.1741708148011262	0.6624560032715734	-0.21689753784605922	0.23645894288730132	-0.0732068849833359	1.6895758416539	0.8864991537054889	1.134135532561865	1.0653155380234953	1.7278532280453807	1.0503605730241579	1.416861135184404	1.972739984151002	0.960563311776532	1.4785744574626023	1.955166123029	1.5410037940581374	2.4156790648936846	1.744828943623682	1.7959673773258344	0.9069150410170508	3.104685261981558	1.934704029463133	1.0053609837923043	1.3667759583498769	1.418885461148058
-0.030161686091998874	-0.21611220318995233	-0.3787375709832978	-0.9989048420920318	-0.5952870560510065	-0.7993207700140472	0.2837395271954225	0.11787711690646327	-0.30816615510575757	0.9696585469854544	-0.005374330154088058	-0.5650671153545128	1.404712389844906	1.0787458661989424	-0.018252640351210783	0.307999254791932	-0.18098577352970815	0.18948444608906057	-0.145569014702481	0.40024131965922766	-0.07102743782382298	0.6283230058171878	0.36856496789366167	0.8337978888978448	-0.11466375946197563	0.6603398805825034	-0.21680607201532354	0.25146301155390094	-0.09081001443427766	1.6971541196449387	0.9936156396360296	1.2063854926806197	1.0709742645763043	1.7660614973892266	1.0703796068691265	1.4397648558006693	2.083660532201553	1.0798202628335882	1.459044523328091	2.0611061743490344	1.4867984758401942	2.452644709975705	1.744882689536275	1.8285683009196507	0.8553773775225586	3.045061995985056	1.8952663157806557	1.0301372648869191	1.3816789043817608	1.4104512402783855
-0.018217894356007274	-0.2199798405009446	-0.35169082215115993	-0.9055082703268311	-0.5067237028902911	-0.7938098657326369	0.3780647180403112	0.08441217934853659	-0.3081493350321625	1.0961201318761096	0.04126523096437311	-0.5728414463975442	1.4121356646594678	1.1206220889950658	-0.0072570716320979976	0.34026009751041497	-0.03821697410794041	0.11158329418637677	-0.11538340611189013	0.52555222409709	0.06770033843380027	0.5465869691710256	0.35311243140408605	0.825243366120479	-0.06560264996691674	0.6686598927362957	-0.21672751223717115	0.2730267700717305	-0.10479921430273667	1.7643757307435344	1.1147343798709215	1.2474945411315965	1.0422671642058703	1.804804862323938	1.071112126016139	1.4836951697092329	2.2031173775042157	1.209988091283952	1.425511834127734	2.165742477236283	1.4490966909805043	2.4687004597772346	1.7587352650723151	1.8278223619502654	0.8084098182541805	2.985945572870902	1.8640470224831698	1.0510410449217662	1.4090454259974983	1.3777817231572511
0.06916073547736626	-0.16664082460757013	-0.3384030510814306	-0.764774347202437	-0.4004475932426084	-0.818810294963112	0.4786657335621369	0.05344906213823727	-0.3081571478656896	1.2100604661307595	0.0858037609269768	-0.5781023503473808	1.375925771660936	1.164804125240694	-0.012581958844122281	0.38969010698112483	0.10649722757571575	0.14021641554222114	-0.11861557536795571	0.6527828021992897	0.2582321960139956	0.47445657708829875	0.32740720456069095	0.7812581844970738	-0.04182104169993632	0.6729011001330112	-0.216609747054415	0.28885715158841485	-0.12285965919872455	1.8409451089752877	1.2126403693142667	1.276218334742159	1.0338813298061935	1.840693802165451	1.0660869241591957	1.533853672163951	2.3138934023035356	1.3030498410410623	1.389260825215827	2.2602859321905138	1.4110689857504997	2.47357214613362	1.7719012799184586	1.7846633880448213	0.7691126691296319	2.944231167451442	1.8432119590527396	1.061690905691622	1.4398025135618198	1.350023442377528
0.13409857790345156	-0.09000442814745273	-0.24843569530511078	-0.5646612329472724	-0.30970276439209454	-0.7895849097695079	0.521909333683124	0.017068889004456522	-0.30821998389447935	1.2900467783904748	0.114734111892097	-0.5803724356575841	1.365264446017536	1.1987429480103837	-0.12975362274621718	0.43404201292179145	0.24336065830949677	0.14851391139079778	-0.11348755213366782	0.8375363214236217	0.3973570440611781	0.3980590480203635	0.29783901694622	0.7257186065299022	-0.05987490542336493	0.6753640257833161	-0.2165311008136957	0.29666977352715096	-0.14743921279726013	1.8956407284391523	1.286373179801196	1.3008621140387755	1.0436978510417392	1.853104004474319	1.0530014293614482	1.5863791076473177	2.4303403938088026	1.3662563756591897	1.3674247930501608	2.3466903836988307	1.380885341567842	2.4735230316768346	1.799598629164517	1.7537031534467993	0.7302167611073763	2.910524879573093	1.8101907978994993	1.0439894232912363	1.4642668732325075	1.3266686107796617
0.16328345832281724	-0.031933776432677155	-0.14521183007907304	-0.4170052790547018	-0.21623309420856457	-0.679653613719684	0.5715114200838629	-0.0015299800448431895	-0.30828533313675976	1.3676115086076774	0.1143878781836071	-0.5614766966557795	1.312903259379437	1.2226289609611138	-0.25013160173037663	0.4674029689000433	0.38433674053961886	0.13671817678173726	-0.1059506587518891	1.0063802727907833	0.5017463083253858	0.3480568615763226	0.2634232330742384	0.7247826044923301	-0.09720991439988683	0.6722979834405205	-0.21652438344325048	0.29561265464071085	-0.1783194527424929	1.9667998201622248	1.326480429232621	1.3501047889542666	1.075024468763615	1.851231606362726	1.016836847172752	1.6662755500516042	2.521166973588437	1.4254494961892612	1.3656938880614191	2.4013887828949456	1.3494651530588597	2.465416807523579	1.842767866280866	1.7088045971215895	0.7460790883980154	2.8630967478067637	1.7518507173315434	1.021093381489232	1.500061675871255	1.300038495706975
0.18909980577218902	-0.036165107357475065	-0.14225458102858232	-0.3155874069259844	-0.11439806383054163	-0.5460240621316181	0.661311234092697	0.002222947712310905	-0.3083175707303195	1.4401387553375993	0.10356034636230549	-0.547534278103659	1.274753133250577	1.2714284955841615	-0.3761875920258842	0.48056033281448374	0.508807090679879	0.15861370512540268	-0.09995309408970546	1.1065306639733428	0.6032227439681738	0.3239060770355765	0.26462074397921914	0.7482880961043741	-0.14565937529544631	0.6640837502635496	-0.2164671336588983	0.2851755700552624	-0.21454790919416541	1.9500272178234148	1.3679393923775651	1.4460448822284406	1.1031660521498274	1.8150319095385892	0.9908328478410884	1.738345247815173	2.5879534719765607	1.4671829390010385	1.3710229450821425	2.4349811095354323	1.3131647037239682	2.4399696719495743	1.8680995285032793	1.6497595719577844	0.7734741705545541	2.832414210392379	1.6966719336352665	0.988033231544071	1.550240108892559	1.2768255292578978
0.18685272658321866	-0.07744089462457822	-0.07914459912705253	-0.2172317585397582	-0.005198168143219139	-0.4013326525436557	0.7162522453423137	0.018032169879297556	-0.30837465913498574	1.4902097602975608	0.07680812486540103	-0.536275431707272	1.2791340255484172	1.2852415679328157	-0.4556754387351919	0.48355993506803274	0.6106228494626466	0.19865835669191365	-0.07889945499868126	1.125644163470396	0.6636843764771785	0.3421239634636125	0.2839778455561989	0.7535272875649106	-0.1857541255233715	0.6483486182557572	-0.21641364389477286	0.27380813703457213	-0.2404564159418971	1.93865163898657	1.440850214795463	1.532400726174926	1.104293529407678	1.7531624638717376	0.9704574533300058	1.8131877439747348	2.67446739415784	1.4862153899455302	1.3818834418607338	2.4496402776749315	1.2879809465705567	2.412293675550973	1.9011706021390693	1.5674783595292012	0.8037854347277562	2.7994360455816	1.6459936568473554	0.9592907754239033	1.6229098553930594	1.2413907676492564
0.17970150955324452	-0.11990999501757585	0.03759404376836557	-0.11190592381697617	0.1543284709177773	-0.25113889117381183	0.8396585533477389	0.04933989411655698	-0.30845261509844824	1.539046507698282	0.0539541239614049	-0.52641650268028	1.3134859353708295	1.2655251434351555	-0.5796775316442057	0.46425801147121204	0.6854832857007379	0.2664737309002774	-0.09656916802744858	1.1970224417667714	0.6978092984276365	0.3697814687039398	0.31627111589016876	0.7803368750122615	-0.2644524633064107	0.6558118071184798	-0.2163038323044178	0.26473367764605543	-0.26612784424123714	1.9585545149565196	1.5415057783644581	1.6130696321370952	1.0774901583819272	1.6787850496542938	0.9529665143555135	1.8482738825603526	2.721638526636011	1.4703066940171667	1.3985533883676933	2.4330208636648614	1.2807154857311838	2.378636239951001	1.9132842373418615	1.5124455818522418	0.8505252337948328	2.772444807793297	1.6246162490326193	0.9341513869979984	1.6865083586380496	1.21493179148622
0.1655392823126102	-0.15155414402115724	0.1457754722859253	0.0036121522639809404	0.3358549412595561	-0.13507843096956051	0.9924847219697487	0.10033220624565473	-0.3085366325328175	1.5727106973644283	0.032164585619521985	-0.5303575707417695	1.3074089624383116	1.2314244356179018	-0.7670356844930285	0.4545946128663605	0.7660426057332617	0.3826416408829985	-0.07501107397473555	1.2394248798957532	0.7376665717124267	0.39360203628108426	0.371297678071154	0.8630092765874968	-0.2952615693908791	0.6713204444750037	-0.21626342206872642	0.2508328262117862	-0.2950896754439045	1.9970422300982733	1.6118496906720456	1.6881793865856967	1.0573822950467253	1.6141484701814979	0.943750201186228	1.8928674173760083	2.7344309289099074	1.4369951675955526	1.4058242544927093	2.3980685986700463	1.2830237831853595	2.337568368335567	1.9527424058806269	1.4536661561699604	0.8807226178673841	2.757360669133735	1.6104760464338992	0.9160925915322478	1.7588336610854245	1.233957484218262
0.23860294089710074	-0.14007155858229997	0.17508512978615626	0.07391486821933127	0.520388343268543	-0.09499237817390288	1.0755059087355683	0.17316828185325864	-0.30858116056155216	1.566868764487302	0.0259421682126288	-0.5328003929299803	1.3107110816525336	1.1905170067592752	-0.8858897540551492	0.46598361836493557	0.8144670520828619	0.46941659523184975	-0.04092263870503228	1.2175426296340777	0.7844330655441664	0.4177280545495603	0.419415150120565	0.9288950045009046	-0.35374077510287794	0.6731940495098978	-0.21632016519345082	0.23408383038426864	-0.3194659175339759	1.9833708247989577	1.5892839550506255	1.76191798868289	1.0803470861654243	1.5298189763042522	0.9346044715305204	1.9473031873497608	2.705998597404871	1.37509517169967	1.4035788712826986	2.361331770217588	1.2682084441048034	2.2815930896939207	2.012588479552817	1.3727402545708536	0.887339371005193	2.72934091115491	1.5975929886031865	0.8997305502714876	1.829784720079818	1.2400700706688632
0.33358910128297303	-0.058112931298064295	0.24095911287089627	0.09093922856926351	0.6847912692427183	-0.07311302838741893	1.1046159805182936	0.252337045780423	-0.3086026476831694	1.5687287963927887	0.031456146111823215	-0.5212599213091109	1.324754179097389	1.1417619276156104	-1.0044829688186243	0.49337257535017953	0.7902709639730385	0.5186458755496666	-0.0006565658281893677	1.2173259026120675	0.8084939168103779	0.4491105905931832	0.47987454260874446	1.0188082417832292	-0.40639208958161815	0.677978409547545	-0.2163790712591404	0.22266568918309906	-0.34317961759592364	1.9481134679774819	1.5510350716279002	1.8111104994879637	1.134837670799184	1.4726946850125153	0.9267714230724555	1.9872680121351138	2.641021781466955	1.296374081913479	1.3947709615276795	2.323846691164318	1.2753188791500567	2.2119827023351704	2.046347847617619	1.2970001357563878	0.8801138382639054	2.679843376986015	1.5772348552124644	0.8745409448742342	1.8914543366273073	1.223465092777269
0.43226458784142974	0.0351018323913582	0.28155253719939655	0.0837120750782568	0.8555848467566431	-0.013329466995537548	1.1032118094599401	0.3496100299361619	-0.3086095092194515	1.5509848001275217	0.025408391245373547	-0.5191850967964846	1.3493590364516026	1.091538140087048	-1.1444180642056196	0.5330832983170922	0.7604003451950947	0.5600781151043686	0.030075426256646443	1.1176918145678865	0.800373843429182	0.4964233433225572	0.5483247374530322	1.0744186897107713	-0.42288183430720716	0.6795714762433978	-0.21648453493888548	0.20529897552065063	-0.3659696203959919	1.8331450225003993	1.5014369845152098	1.8602845287786731	1.1796139896269353	1.443118651065194	0.9138322599491995	2.0163132136963284	2.560429123506438	1.2342021667911394	1.3729604934972321	2.284752731066334	1.287110604907507	2.1540077636672588	2.105370395209756	1.2496151161998936	0.8587884590420499	2.612549476635916	1.5486214315334321	0.8493832079395673	1.9389646530217106	1.2375536531486764
0.4933407083776496	0.14987491501750996	0.2559100243924818	0.024353807870315682	0.9843630288675124	0.0794725290279141	1.1091547670171316	0.4083658149420234	-0.30858791233276756	1.5335561611972701	0.01895412090868803	-0.5183058053442584	1.4104421813917651	1.0432091625193558	-1.2664758618600662	0.5550420346899251	0.7197136185635042	0.566188284195565	0.07722762275530666	1.0352100113936524	0.7592146099034757	0.5409127410131368	0.5995091410211058	1.0771999035213957	-0.406759294110543	0.685239545627841	-0.21662676847736057	0.18932610820757784	-0.39029593253503025	1.676208259191037	1.4593733073405335	1.8997698441819302	1.1988104458727864	1.418185640686901	0.8933337746766329	2.03497010669611	2.4836212990962987	1.2165065730889155	1.342346376400969	2.2352615016882327	1.2893639719621914	2.1133269607469676	2.1766920880900873	1.2467377884833883	0.8319329769885945	2.5490395910733046	1.5152422755124813	0.8131429717126568	1.9681434802708146	1.2596508389433891
0.5447484254286952	0.27176004435583967	0.20578028701633005	-0.08256438319856176	1.0747205570664353	0.11890527471890348	1.1205317982406586	0.47598569397202456	-0.3085219776767979	1.5205836943221294	0.014814773268795675	-0.5416349129110839	1.4672301471442626	0.9870954433638653	-1.2907501384688254	0.570328424407027	0.6314915096316152	0.5753490032310913	0.1061572999817713	0.9098980398128885	0.7041144899103259	0.5884804946199589	0.6264333743329178	1.0659229371444443	-0.3692898947375114	0.6942397749915041	-0.21676081271656428	0.16372581089323995	-0.4159928607736479	1.5576007609428917	1.4652570114136032	1.9390395419176034	1.2123250569469766	1.380568333357763	0.8854723206582256	2.044028283758202	2.3935162883028873	1.221021190211103	1.3097361264130738	2.1850974157812644	1.2849304783854774	2.0796473067022587	2.2324812122310718	1.2542405029153623	0.8095347833606086	2.4824787585993837	1.4745604999309159	0.7719872665595073	1.996469146096024	1.2574710696731066
0.6653915414224121	0.4184027569790274	0.2268846241666572	-0.15344226266472738	1.1357566595066957	0.10284280097826952	1.0863602193461317	0.5360675910008819	-0.3084746087655215	1.518677552727972	0.02503072858417853	-0.5698121597599005	1.5197921968284285	0.9540784427044002	-1.3013935092309405	0.5924395116587652	0.5351156192507386	0.5819241750705585	0.13636596705306966	0.7984020763397958	0.6610029867526197	0.6458290912347937	0.6432262632135345	1.0319044918989515	-0.3079907520756726	0.7096036078539558	-0.2168453340060977	0.15091675687379674	-0.4319825518192248	1.433348833105971	1.4404108597690912	1.9922839047290204	1.2142892503717337	1.3432809870944442	0.8761793985534707	2.035179496328808	2.314199205124983	1.213708742163035	1.2547668446598375	2.1302916155958687	1.3086347767792583	2.035213925405193	2.276418495775764	1.2532920678873685	0.7698129785336336	2.42314723631077	1.4419472864176253	0.7283680326773135	2.0113464796213933	1.2695892807557771
0.6836882524908201	0.5579489205805955	0.3281651156755206	-0.17678465496815127	1.1827526363555367	0.09553303156047832	1.005045476228417	0.5791488704186207	-0.3084426744487757	1.5221011971117762	0.026674308242039663	-0.5941819414189154	1.566524023442702	0.9304558074994483	-1.247517119633096	0.6195789552147815	0.4395794357309891	0.5666236059173505	0.16146866650753972	0.722502798634418	0.6037476642290146	0.6876721668698432	0.6225232620033366	0.9649755927396073	-0.26164221797170356	0.7327866091042333	-0.2169684137454547	0.15279212139979081	-0.4489628345096266	1.3692579037310293	1.3956408709987138	2.0535202023948256	1.210976174454737	1.302453106220113	0.8890703583016004	2.0229998456233247	2.2598762662507057	1.2001696280652259	1.2000372266742734	2.078224896269533	1.3431628052238997	2.0008232811289237	2.292214592860728	1.249330679875709	0.73196221311735	2.368371118952535	1.3948287393275836	0.6878178283133098	2.0111300981008404	1.2777476527250267
0.6819639216562373	0.7077309785766822	0.37271590641209157	-0.18460974391810336	1.1772541118339348	0.06730271432013293	0.9881125740192587	0.6092654794699361	-0.30839940262024923	1.5162172714824673	0.029992381281734325	-0.6159960566143715	1.6037771921761936	0.9142949825697958	-1.2104869485142706	0.628474381021886	0.3688983311997712	0.5606404056616747	0.1558670116084474	0.6839225753398915	0.5708521146960809	0.7132153662737765	0.5723366686218685	0.9373112444287675	-0.25903732719320166	0.7461880857902625	-0.21701002454417712	0.1560996777174239	-0.4676205667864589	1.343498083995469	1.3213100762089334	2.1145320816719213	1.241444735746151	1.2745713961583878	0.9178451909284849	1.9914834774277572	2.2010678702385578	1.1533019333782895	1.1388111228263482	2.0151677127951353	1.3799173458612521	1.9641032083308303	2.283948124756117	1.2486544372241701	0.6947117129044963	2.300370110971452	1.3322069925677362	0.6430242898703484	2.0147335128104578	1.2777150012225276
0.6657549202434379	0.8156790429382081	0.3949661397946949	-0.19132143580657113	1.135700376899691	0.04097553488390838	0.9511634012793759	0.6168159377766471	-0.30835482824626415	1.493583178056206	0.04796974222909852	-0.6441101851335367	1.6463263921717188	0.9116830134603893	-1.1406391741340225	0.6404494710240051	0.3249343068014679	0.5590928699196459	0.20798183264543474	0.5886466989057276	0.5529193450950123	0.7207158776942513	0.5176117377342628	0.9173449294961852	-0.271946343181017	0.7564433508036947	-0.21705708193389794	0.15945333238094725	-0.48542918927752393	1.3635517501494623	1.222533067829281	2.153832581931535	1.3016296140386459	1.2419855586265567	0.9472974531308086	1.9941658785373864	2.157224961618467	1.0936151894440922	1.0673721469586963	1.94919576604875	1.399462802675775	1.925402185775723	2.2751155908301652	1.2492534488207978	0.6439488598144314	2.2321329883793237	1.263520741387763	0.588551430199942	2.019314618717023	1.2631287869164791
0.70954930661899	0.8935545399217192	0.41743696999172186	-0.22512273493721696	1.0782949795824732	0.018521175225123487	0.8491577193103806	0.6133624780481235	-0.3083093676209997	1.4592685124248825	0.08509712471984321	-0.6765242879751436	1.6865751908163822	0.9472968851419236	-1.0426934229618248	0.6514754772345761	0.29607874064877193	0.5683871535743562	0.2544528932749063	0.5398179262234832	0.5438935634821134	0.7235263909622389	0.45531967511182503	0.8974045425978847	-0.3337974017877527	0.7671135029619026	-0.2170325185794988	0.1553818007491495	-0.5025111355792244	1.3704036234650003	1.1466073277687125	2.1590144465304375	1.350572619325615	1.2102691423157736	0.9698067077657972	2.01738967934108	2.1488656529856187	1.0393014557302358	0.9639300693145849	1.879321109181965	1.4172126457647072	1.8726836633756831	2.294387834842508	1.2417912336005457	0.6228395334938103	2.1643211193275076	1.187952901156045	0.5204745998489996	1.9927120563473202	1.199221915128652
0.7664940664705873	0.9489389732226886	0.4890318056808061	-0.24223682378833197	1.011744135598254	0.01579778171028611	0.7500705607637658	0.6065812390221581	-0.30829623484057195	1.4421264122742286	0.10847511324517001	-0.7208379773276816	1.7148371408714016	0.9725551464751165	-0.9390793099500045	0.6685807498937111	0.2829306561827319	0.5802265852501869	0.26644890747860983	0.5294842964426126	0.5369954844953251	0.7227843200634785	0.3897734615472475	0.881094080499032	-0.39828144070418386	0.7829747278552872	-0.21691981710175606	0.14783633967864157	-0.5252585052519739	1.4287519770014712	1.121348740005353	2.163666507717564	1.3562811398267205	1.1734811022155465	0.9856793905753264	2.056019760520644	2.1433235004818556	0.9946470130049846	0.8550556129365756	1.8082870906428181	1.4989185633190474	1.8213415151574643	2.2844933857080676	1.2319489833100452	0.6096273132183142	2.079145554847712	1.1438291416968869	0.4559755355644481	1.924254242383625	1.1474659059259946
0.8406249923024317	1.0173600013963884	0.5439762301680864	-0.2502925340774941	0.9733803843559317	0.03847033078704348	0.660664837099411	0.5985083354198182	-0.30831507784369305	1.4187142178516479	0.12552197110096763	-0.7688171276646001	1.7307702556850686	1.0086043463415522	-0.8243760654235242	0.6799907425031557	0.28261007042373565	0.600049388577624	0.2676104590875153	0.4977953909674606	0.5405606346959516	0.7169899296216122	0.31993298913232493	0.8185591188826387	-0.45941164774579485	0.8123129151592801	-0.21680269612019512	0.13092589487153974	-0.5494633949649368	1.5407225646659999	1.0873155497787734	2.1311161605614806	1.351749890531762	1.130646394647251	0.9905556784341109	2.1125429698723512	2.1408142417140903	0.9583462699998438	0.7617699531802505	1.7386499962291428	1.5770747563907102	1.790664859327638	2.2763153382983683	1.23756047873883	0.6006946432672718	1.9988418630492255	1.1174326696238785	0.3879322153847708	1.8497554096420419	1.126761475599949
0.9358955800120443	1.0935605988172765	0.6397117802999406	-0.2728590612132444	0.9457179599844162	0.09931187982202712	0.576734526443986	0.5860191865968346	-0.30833913672016994	1.3918437967787596	0.1361841144990175	-0.807057407002526	1.7481094118212037	1.053453214777925	-0.7211210352107256	0.6810836268691807	0.26863692514647175	0.6349097541846904	0.27186053454021175	0.5079631285336325	0.5582027549015094	0.6930959804970008	0.24247060596607106	0.7550492631772505	-0.5339532060323672	0.8399011586195977	-0.21666121830310497	0.10540731735218942	-0.5709767269042996	1.674070476757052	1.0191703353821515	2.086679559452818	1.3578345331780335	1.0928248257059392	0.9961257505848952	2.1524210870564984	2.134379815224461	0.9204054845522045	0.6991133229323991	1.6614109033159543	1.6536501746325698	1.767854702326281	2.211065199801918	1.2348357294478807	0.5812583965562108	1.9213381691251783	1.0600345556181383	0.3321661721310391	1.7972745006040778	1.1137774367441136
0.974995670304091	1.0784063273107456	0.7896931201396271	-0.2932805044356136	0.9240129064729642	0.16383401345606483	0.5227028099077045	0.6129900236319246	-0.3083821134026282	1.3696181034521537	0.1363592922681939	-0.842421084113768	1.7304135506205012	1.0879271808654698	-0.6533986453667485	0.685293485849544	0.2464457185345334	0.6804849703529752	0.2701947491894516	0.5118627597349472	0.5639772876609337	0.6546422150855852	0.18532846429979552	0.7451853746686556	-0.6039382433878544	0.8359398106211223	-0.21662584299746443	0.08291132455769532	-0.5845354278380853	1.7939391767588728	0.9364350731076039	2.009301859170084	1.346708253266767	1.0581405056285278	1.0102484787224193	2.1835048396673287	2.1371969713535464	0.8950393052841399	0.6752875489089061	1.5781737140941585	1.750200727480528	1.734387877594309	2.128061572758654	1.2261575960338456	0.5398688336197062	1.8510378251412445	0.9779205235197066	0.28021652212870307	1.7833474793893818	1.0959418349824688
0.9266834342789816	1.0159288670260636	0.9645825116017555	-0.3116569014778353	0.8909950489535874	0.21308729655545583	0.4772776199343779	0.6420928411183597	-0.3084304726387288	1.3473034842973968	0.14682977057761543	-0.8577146409447736	1.7049333805957112	1.1208703686535066	-0.6135196466545415	0.6909903205000393	0.24444490538384386	0.7473942487805771	0.2855243766911437	0.5045534129371299	0.5723588709726031	0.6174451086745426	0.1531246432459314	0.7407447666639977	-0.6487921150691031	0.8119089182249551	-0.21662864752371921	0.05980871943887134	-0.5954924831706293	1.877619056937118	0.8132190615597377	1.9404943011197069	1.3063618174820855	1.0216745703782673	1.0245493871930005	2.190873140927205	2.151979186506723	0.9079019374039339	0.6450249386718949	1.4915886013191055	1.763178949866989	1.6990055890477052	2.0250072528400076	1.2175030086731364	0.48273401639323116	1.7869481607693118	0.9039583081099478	0.2333608044430912	1.7853055113529166	1.109677984309662
0.9177902841565441	0.9420531946020848	0.9602871602406221	-0.33159686538109223	0.8614581275860713	0.2672314012256701	0.4346267781555425	0.6678784291245607	-0.30847457949483703	1.3248826481812377	0.1549142246251074	-0.8659615088953625	1.6639261507943466	1.1467912682642947	-0.568088593712041	0.6876463741681481	0.24074246533521326	0.8225482567874483	0.3047607685849952	0.49522697202936056	0.5651048582645433	0.5754947125263226	0.13049466878446445	0.7840877973050244	-0.660500662995788	0.7876509608672463	-0.2165053943085114	0.028930161520087642	-0.6003404983121223	1.892434855669734	0.737396094042537	1.8490891314344744	1.2789173493720205	0.9611398084935256	1.0377364533883362	2.190062332613806	2.176697898817061	0.9542153716466982	0.6116264611814343	1.4148964710599332	1.787933029228825	1.700579590448496	1.9034834101196794	1.1861811066960188	0.4074804494332235	1.7237583279438713	0.8239315882800631	0.1858127685505597	1.7794693926271439	1.110426717039382
1.0280675764913059	0.8724989570196005	0.9460745350979195	-0.3544846587334176	0.8364638803635709	0.3119754928757256	0.4236622008274403	0.694184168987867	-0.30850733989534423	1.3142831834980457	0.16796599888621677	-0.879650146184848	1.6261188771061874	1.1567811693860137	-0.619507946689121	0.6769079691065307	0.2373818478179388	0.8947275663621191	0.3056252956966513	0.47590799901725933	0.5553990315916353	0.5402330444297234	0.11879484162769485	0.8785920251908411	-0.6980737626507418	0.7598853807854277	-0.2164425643842915	-0.013220489658567558	-0.5983055180281605	1.9105694667751074	0.6742809659336124	1.7405480776450912	1.2350826696736572	0.8990530075214119	1.0491925019518948	2.189716424630274	2.183778490857488	1.0387282462110492	0.5733132786952474	1.3441263317725938	1.8455635630239322	1.7118455113216158	1.8048024471208906	1.1540322673260723	0.32218851124585535	1.666419563524395	0.7665786696396818	0.14290999564997225	1.7463312251468597	1.1113116853484946
1.2200742892880303	0.8003750755021191	0.8857159097660618	-0.3703553778345266	0.8365344721079495	0.37411634357398027	0.37357369385630484	0.7210247387148281	-0.3085440933050565	1.3199769066615874	0.17768115187324812	-0.8904826509729151	1.6040620367544527	1.147156138708287	-0.7047679711362629	0.6686421566255147	0.22942814768402037	0.9536246165845872	0.3113959625489948	0.45705895693381365	0.5446681068584065	0.5061142939349231	0.10680933149880478	0.9290177305298384	-0.758278237383318	0.7382456364180663	-0.21637072059979193	-0.07316300697154189	-0.5922891229022447	1.880305325912671	0.6325085897939264	1.6617314594582802	1.1881909972209637	0.8421870984399462	1.0361517674310505	2.2072756362956474	2.174600217134326	1.1377703240427128	0.5506357604119781	1.2876803548899791	1.8464265806337163	1.7295185300215803	1.7460468953526018	1.1382177960698243	0.21784794440964114	1.6263295277327547	0.7336597927343591	0.10762890357582025	1.7208485475447532	1.137617537223949
1.4404517471245621	0.7672203675949887	0.8512282432590407	-0.39110984743447696	0.8409063905469678	0.4291249183638765	0.314911373066457	0.7483084007645088	-0.30859169638180856	1.3407987246456283	0.17378705311020273	-0.9065789484215581	1.5699724609965158	1.1326946873867452	-0.7786149729534677	0.6560203526884505	0.2141338473385277	0.9993185568588133	0.2806716984103635	0.42527468768845766	0.5376789577276917	0.4817488683678359	0.08264069073846557	0.9689218395572929	-0.8018016656760428	0.7108750885362342	-0.21627632082430961	-0.13217098509055708	-0.5878314331716054	1.8263693706642248	0.6047196247233252	1.6156552840038714	1.135543677851813	0.7893645217840748	1.0107176008553473	2.201633185268274	2.1619376763325504	1.278464363663592	0.5340851132027042	1.2381613861835212	1.8169545902933564	1.7690533289502113	1.716478841600487	1.1157850001445477	0.11580403055655034	1.5832374986350275	0.673502382738289	0.07936756466961178	1.668952310207222	1.1620532461459223
1.6685497263711628	0.759581996512742	0.8768958544309406	-0.40597316365252	0.8426625986740097	0.4673535208714849	0.28515533134977045	0.7483006030735292	-0.3086437461633748	1.3804777585214165	0.16212845734277875	-0.9227095894312116	1.5436265019800577	1.079968811273289	-0.8151496493043531	0.6325404394277723	0.19414125691791856	1.0229034302932711	0.2336030492690478	0.38061559156942015	0.5240264848911778	0.46303657376374074	0.06460313939436273	0.9615686490349826	-0.8185516518048732	0.6860264798391441	-0.2163072793797168	-0.18089065055858825	-0.5802789473381417	1.7836317800782768	0.5912188312105608	1.580545687144389	1.1015361895207734	0.741980192324113	0.9892309463926863	2.1647759978069723	2.1203411617261727	1.4308499825683731	0.5331978246761676	1.2002616397345531	1.7793565628549275	1.8369587430234096	1.6681898728748858	1.09956459492895	0.004758852617025205	1.5229427276295202	0.6488471215833161	0.06354187929129437	1.639936873085882	1.1785523881328641
1.8553529491712695	0.7515682945257585	0.9363093147822926	-0.4049781318479149	0.8515142310535977	0.4943313261454872	0.25329755987439145	0.7410923257945082	-0.30869146794901386	1.4089661356342695	0.16237679759202298	-0.9312132316697295	1.522328958574016	1.0268243826275287	-0.8823181646452884	0.5881698005474034	0.1578569701533965	1.0378758592092243	0.22700914967407987	0.33429083963168565	0.5097366700981492	0.44935917058522784	0.047686824375305664	0.9528118875902194	-0.7934249927316713	0.6667729951268202	-0.21632092201626976	-0.214630448991612	-0.5653741600671186	1.7301655393138198	0.5811511597966417	1.531024909441321	1.0585809065164278	0.7005447640904955	0.9681987808955043	2.1238739929915704	2.080658009293714	1.5814127004567666	0.5265447584855946	1.1726069518921522	1.7191833619011487	1.9135059627071904	1.632014539352077	1.0856046108327013	-0.11429261790524876	1.463665227374952	0.6271783225971872	0.04453407963815369	1.643041285513408	1.1739958146634257
2.0659331069431532	0.7332069781609528	0.9697865255684638	-0.37780223251523776	0.8632830195725087	0.5047329672145779	0.22318389867952196	0.7403267760154	-0.30873639357121246	1.4320942614391465	0.16577370062784696	-0.941387110409259	1.512723895500451	0.9727338071752781	-0.9935263860348724	0.5374835958960873	0.12179156046798612	1.0336355947866058	0.2321438832433354	0.28503575306156254	0.4937400726240983	0.4429281952190852	0.025611782153130053	0.9778298478686999	-0.7530316115361172	0.6260755850667015	-0.2163671918806996	-0.24689405266646505	-0.5451418032945846	1.6367687723232087	0.5750290311140749	1.5105333103718825	0.9901462380044226	0.674434194247149	0.9506914872044515	2.0635116662333024	2.062595744699535	1.6785049184694458	0.507801986681348	1.1491679306952058	1.6546010808815403	1.9942676705398945	1.6129936875115394	1.057377602104826	-0.23292393471412193	1.405893421341605	0.5661467390869396	0.03937061613033151	1.6412545923865562	1.1600479935269281
2.1888544443246887	0.6781790487395878	0.9313922301592671	-0.38056396123461916	0.8622871036112748	0.49027961393675873	0.1968748235931253	0.7319681099730455	-0.3087844836796309	1.4437097860476906	0.16283174456314878	-0.9620349728373352	1.4976392538986187	0.9127457510524308	-1.0652782710957478	0.49658049411161953	0.06664813294818313	1.0042686924982067	0.23877067085363932	0.23887466300986254	0.47815992356597403	0.43675955888513707	-0.003615527429558299	1.0193752014661908	-0.7195954235666078	0.5865485749823838	-0.2163980444230869	-0.28055213130450146	-0.5200345807090254	1.5471223755392558	0.568008964587677	1.496713537987954	0.9227563532289904	0.6407982425296554	0.9431476589971458	2.0148032100455504	2.048762356108794	1.7423926723343421	0.48520222597603446	1.1430859051366973	1.5544922588220946	2.06304428152512	1.5688596245771922	1.0279186638669056	-0.3541849559070216	1.355620664803147	0.5171918329412646	0.02718083261985112	1.6137123159847366	1.136964507173968
2.365774871016389	0.6558624105238641	0.889704768419171	-0.4077768974379974	0.8449301199765509	0.43664606275453866	0.16633040388607195	0.7193257594566995	-0.308840291491852	1.4420029041795748	0.16262977489986305	-0.9785455595511585	1.4823468229387866	0.8530512688500373	-1.1153278130062207	0.4517885584130534	0.012241115326877522	0.9559685932039736	0.26069517869156383	0.180713386107908	0.46115052473679724	0.43648529535147906	-0.03535754057217908	1.0889816022990324	-0.6905143863026442	0.5829364741320274	-0.21639181030679744	-0.31243961438447637	-0.494659261342057	1.4728177067157564	0.5756125945736097	1.505395449378609	0.8585915157833887	0.606147966054273	0.9365429358302524	1.9870678467153102	2.020946866596334	1.763617531258003	0.43072398865345046	1.1644779061538535	1.4400197476334649	2.1374994592282066	1.5414353392418882	0.9947592278881832	-0.45706147165487004	1.3158969157091656	0.5321907474818031	0.011339309581339127	1.5395181837516874	1.1145723319428842
2.5369129654752753	0.6373237709045662	0.9040750933646791	-0.4243316149945053	0.8195247235401691	0.39079763887595265	0.145182272404551	0.6977513832671509	-0.3089066822826545	1.4490815647778346	0.14588896291139128	-1.0118738189787746	1.4652942429588929	0.795496521136435	-1.1337025112558166	0.40769774767761263	-0.048861545797779286	0.8920472047758988	0.272163362371109	0.11929156078449239	0.43814070640004416	0.43151644731861716	-0.07884528430058493	1.0770305070307549	-0.6602453185503042	0.6051516887224561	-0.21640447542069902	-0.3401499587129774	-0.47300170098639605	1.3871084844868948	0.5778271554122234	1.490707925891671	0.7948623753853787	0.5731579698624574	0.9215818132753485	1.9875862474799633	1.9852894197996391	1.7508486970595307	0.3966320839951921	1.199218925494257	1.4161640854721969	2.205200229731465	1.5633914114056442	0.9650676546433962	-0.5415645081057302	1.2883162567347557	0.5166375950397585	0.0005928777127362159	1.4351092425405187	1.0912332631393278
2.645639951858052	0.6188399024578548	1.005413638759598	-0.41588911759173425	0.7829734630318934	0.3398014263186371	0.10984417242446647	0.6797933009412869	-0.3089843439131232	1.4538572111044494	0.12780855621745274	-1.0560097884272799	1.4558536797937447	0.7413832985531782	-1.1357042376825812	0.36994893092680714	-0.09842792024826305	0.8260440221290585	0.2622757944061962	0.06464608318475565	0.4185676308514906	0.4288481107988469	-0.12624743947125924	1.0187961420338978	-0.6664743349654528	0.6226798490708603	-0.2165305551908411	-0.3542487187276712	-0.4629847607690884	1.3359791855057275	0.5914309137462666	1.4682264837756769	0.7273044360344468	0.5625450951581443	0.904843191262653	1.9915987800889343	1.938172745358165	1.7107003443727105	0.4032127184693133	1.2505196125990383	1.3407995773702326	2.2298650421723876	1.5997999328395414	0.942139449756129	-0.5974564890001035	1.2723758008444548	0.4828227794837826	-0.02257050186193043	1.3187622237239827	1.0801013526149048
2.690469325565676	0.5963746798398712	1.0389136734708349	-0.4024644356152073	0.7253830008713048	0.27292236370658285	0.06804131672236721	0.6639846291995457	-0.3090715063199228	1.4480729153381615	0.10304614808689931	-1.0951535040246942	1.4475957843912153	0.6946480079822337	-1.1294554502018992	0.341687065589468	-0.14543188690120643	0.7652960301160445	0.2500681465612052	0.020810763177936592	0.3994323925333538	0.42128522506302507	-0.16915091991736242	0.947764563583368	-0.6744728249346461	0.6411579562306221	-0.21661322056412935	-0.35889836552452137	-0.4549446585419153	1.288934382477323	0.597974034914715	1.438610297042953	0.6979509035138098	0.559680195110476	0.8940017357319577	1.9984911119634705	1.9078040117406083	1.631749970778845	0.41393580802110624	1.308769357089696	1.2341345069626228	2.2394400224618933	1.6465649448822668	0.9165138089997716	-0.6426651951249813	1.2451236007818498	0.43310526101526303	-0.04477229403504026	1.2181483494263503	1.0701201260751043
2.61576374139405	0.5742662697887086	1.0924943087910397	-0.3812726254822581	0.6642339516400387	0.20035339840290098	0.026881851515910594	0.6561305196323375	-0.30915355286153845	1.4296940874663735	0.07774120410063182	-1.1351550864696855	1.4361396644534639	0.6659918382154484	-1.1087537546824004	0.3127038654785363	-0.1766247510644276	0.7016887658849399	0.23893127645319456	-0.018398880402534883	0.3749023288071075	0.41742902474363214	-0.2057024613680535	0.8980259511528377	-0.6328590217192493	0.6597923284051801	-0.21665641605098096	-0.3481071618274605	-0.44270929261299974	1.2628905303517917	0.585072283233312	1.4048401699388258	0.6746660084417777	0.5634511787198386	0.8959772133375905	1.9951501020531963	1.8875875128871247	1.559961400086683	0.397292490821666	1.3709495510291105	1.1642374046233523	2.233215349760252	1.6567359254056933	0.8948203591489492	-0.6694161788823395	1.224647519195603	0.4129659683410152	-0.06650330210175688	1.10246460620955	1.0545926477659795
2.5371296893017883	0.541526570673929	1.1386572479907835	-0.36862732144877014	0.5931694333625487	0.1302181332130327	-0.013850725189958996	0.655994289384048	-0.30922722636124955	1.4044251546874968	0.04688621620386896	-1.1711686432552821	1.4439689943051177	0.637367542188598	-1.0944408890214357	0.28119988016204367	-0.21388524587517632	0.6505120804404997	0.23144305880891197	-0.06123923517312515	0.3478572087885693	0.4020225688529271	-0.2307005535149232	0.8222590493746473	-0.578457778443649	0.6737548817692918	-0.21671682419725183	-0.3456985232546893	-0.42248755996113596	1.2490896577023056	0.579912505494723	1.3589672911424242	0.6569784866648325	0.56440789122814	0.8983176593548959	1.9805942941061698	1.8632280141649935	1.4621083767121745	0.4102577680665676	1.4405503709364726	1.1188672139271325	2.2367211864612706	1.6341973168989952	0.880033437659872	-0.6905875645363153	1.2140930724616572	0.41304208685109334	-0.08059959224370708	1.0234491404226278	1.0397767470285584
2.415889272180445	0.5033556412161471	1.1163233613441503	-0.35835352261037107	0.522665070116128	0.0658504638672671	-0.0521810846553606	0.6667193252948385	-0.3092946326821878	1.367324146440783	0.014608166546914065	-1.1994643673653886	1.4583869783833654	0.6196079975664184	-1.088392420779515	0.2697906648530015	-0.24071531133273166	0.6134248133740726	0.22094617768094782	-0.09114383891165338	0.32545447506100356	0.3815867251526998	-0.25108805532629874	0.7566308732684386	-0.533674009445195	0.6782714675549597	-0.21665280747792562	-0.3381321083905949	-0.3956569956871908	1.2390688439898954	0.573365442629101	1.3084845946203003	0.6297945476056748	0.5729580728146463	0.8927277893893274	1.9679294498024515	1.855637401665509	1.3500378623543408	0.4359731577516165	1.510302690252554	1.0718288480321414	2.2345332543506613	1.581919014467708	0.8534056768739363	-0.7064614469321204	1.227296824027705	0.3954242198231815	-0.10218107155254534	0.9509639806070073	1.0290073807732631
2.286584453279944	0.46380070375705296	1.0486209989521487	-0.36766390462245424	0.4510191238900057	0.011003379768601832	-0.09589445003309606	0.6813239418117987	-0.30934604663944165	1.346037114633546	-0.012488742972281659	-1.2311302540045608	1.4934955877844955	0.5980403798046414	-1.0748198653487564	0.2691851478393931	-0.24508260068003188	0.5904269646856588	0.20603787810128482	-0.1179066371596383	0.3025452251413715	0.34820912828731676	-0.27084483570213835	0.7022528712370901	-0.5426502057016886	0.6960154496052382	-0.2165934704761939	-0.33649876018052516	-0.36032144362803464	1.2201874235833046	0.5691257146940949	1.2608744534736551	0.6187118373991675	0.5785290027671814	0.8885470073716549	1.9455616559553384	1.8475378159769036	1.2449567143155784	0.4677057057636821	1.576308066445934	0.9825599910082945	2.216621679717739	1.5084024078666478	0.8294348527453692	-0.7118417176088639	1.264566217368966	0.38922650801041914	-0.1183867642044335	0.8836225186513899	1.0123945214845143
2.172319799467986	0.4207733065255493	0.9536920002071086	-0.4027084207737423	0.3733885240485604	-0.05012099523283964	-0.12670997468629355	0.6916806514957322	-0.3093822430930746	1.3249460490031597	-0.03716407744697969	-1.253700713913504	1.536779842633947	0.5735051490983938	-1.069477300373518	0.2785796005049527	-0.22976812133245011	0.5812151283267413	0.17962622088845515	-0.14100286918614138	0.274731793567682	0.29397713772034123	-0.2740514190426092	0.6413263120139758	-0.5543420086711163	0.7075932912993391	-0.21650620427551956	-0.3281727702989191	-0.32865809325759554	1.2044861661177297	0.5728059139084268	1.2091024513065936	0.622399257106034	0.5825592414996879	0.881857067523734	1.9327418448749978	1.8109284008079634	1.1799016974297936	0.4927798617236709	1.6345855502649485	0.8810919467303269	2.1859894607773844	1.4161328121184567	0.8094904037356434	-0.7038844466843953	1.3019864273727795	0.42521510170498383	-0.13093086707621787	0.8186621366117356	1.003835324174242
2.132327951419588	0.38068522317935144	0.9070167553443932	-0.40472101196410043	0.30522370476279725	-0.12369999271448277	-0.1553936704396209	0.7037835852713765	-0.3094004665333746	1.3250613232248367	-0.05391880061123901	-1.2628121890367283	1.5882319508307945	0.5433249112931398	-1.0670256964312048	0.2851384613019072	-0.18928620343536978	0.5770531888351261	0.15362308296926025	-0.15867273776594887	0.25128539748122597	0.2393848437553026	-0.27827328638254323	0.6246200152584216	-0.5984656333047917	0.7024881996272216	-0.21649536423771193	-0.3245048087315977	-0.3075641237148403	1.1935219445353256	0.5862326804255006	1.159278928796796	0.6224357133896081	0.5877321231823461	0.8743003276980911	1.9190641819954979	1.769460700403771	1.1332490747442707	0.5077412718602046	1.6770103635602776	0.814836241607107	2.1356424650049854	1.3623530916128004	0.7908598245015392	-0.6844398026462862	1.3504617459821273	0.477698814403809	-0.14025026781863148	0.7619375002012929	0.9739873472345784
2.0958786400310245	0.3435603380751873	0.8657698669313483	-0.3753316823277795	0.241921416539484	-0.16708962066898897	-0.16959714255401948	0.711858323624535	-0.3093993989664664	1.3346924844459427	-0.061545216315207964	-1.2643432057285038	1.6286417862279081	0.5096234640077028	-1.0777148793322717	0.2950949021585308	-0.1640694142070523	0.572754386832495	0.12097818823098756	-0.17155572343217776	0.22993674477549725	0.1882793657450947	-0.278651192255858	0.5660053724254318	-0.6383792041720379	0.7051732747076678	-0.2165120385712766	-0.31169680240183384	-0.2995285054814908	1.1852318511761732	0.5966685640387641	1.107880253219893	0.6296958488867304	0.5766688254358038	0.8567267543662392	1.9059427391535178	1.740539293838406	1.1095769427824957	0.5194677537193175	1.7036550553445473	0.7505655990539456	2.0710768339931978	1.3011468996041873	0.7785490059802828	-0.6734728296636197	1.4064897652597637	0.4574631842402437	-0.13340859175677813	0.7144580954526827	0.9279149512945171
2.2225332488862586	0.30224420072058233	0.7337950929768954	-0.34901297654895425	0.18762720726438173	-0.20567153572839275	-0.1820989882494915	0.712269307807927	-0.309390392539473	1.3514879385442684	-0.06116549273908143	-1.2586476310543826	1.678185695487119	0.4787495529675484	-1.0928756739965702	0.30993589874495553	-0.13745502729404363	0.5588916985179118	0.09994681860326247	-0.17601668150101824	0.2135218804636605	0.143496992226253	-0.26692404493136623	0.5669612526226198	-0.6988122933371382	0.6834775856182904	-0.2164677746934708	-0.3042781117825244	-0.29496248388117713	1.1568667688291538	0.6164587680165645	1.0606498631898285	0.6436657189167718	0.5798942384998304	0.8312719292011961	1.886171561236118	1.702810347107387	1.0916482754575945	0.5222009858430783	1.726125333843483	0.6768588904086268	1.9999474066495835	1.2234095051254685	0.7585197911785811	-0.6781249275622023	1.46453291766549	0.49341728673492924	-0.13693266429226564	0.6801903281161236	0.8716789307662121
2.288459454578805	0.2662886539145369	0.5924835681962535	-0.34599809890921474	0.14653813771779775	-0.23329409560753422	-0.18649319808467546	0.703266644228204	-0.3093658921635055	1.3761829703766535	-0.06144835331342806	-1.2444961581109055	1.749279958537939	0.44282281536507356	-1.1145186888489667	0.32715077076085397	-0.11100817491854076	0.5365624973983768	0.08606033343729955	-0.1876262261402039	0.20232058626222651	0.10871955061600184	-0.25683465151913515	0.5758260475435573	-0.753105905842457	0.6550836566880467	-0.21639204009346016	-0.30446355285576504	-0.28392616099364065	1.113060414555124	0.6227154912367505	1.0213948626584353	0.6510867955682087	0.5881746900087226	0.8153303844272003	1.866892033865979	1.6660155651596926	1.0714665631134772	0.501804001455745	1.7448991690226237	0.6296646442466348	1.952486469909243	1.1440175167214912	0.7541722478923658	-0.6945517063610669	1.5370915557408256	0.5756541788660337	-0.1272207696332133	0.6662226801669566	0.8132113489291776
2.3192781850294444	0.23630338205094042	0.5181197291466536	-0.3592812771302595	0.11455111045484759	-0.24358772295270933	-0.1851663674699558	0.6889835677922233	-0.3093441204657893	1.408110636231967	-0.0573708331214803	-1.2320145204586155	1.827797496403321	0.4079630092677899	-1.1335497926282456	0.3354367930523371	-0.0887043645929286	0.502642030963347	0.06754946885934582	-0.1964382071564247	0.19703038718395227	0.09563562070262865	-0.25279251482573906	0.5791413788603864	-0.7648171997267632	0.6242268292651302	-0.21630330031180867	-0.31200691854691437	-0.2682902224213311	1.0587515545693993	0.6316064218360558	0.9900312047389617	0.6606427877528471	0.5949659521570656	0.7774132652428315	1.8310264492908026	1.6251154850610632	1.0513833859594355	0.474906270516848	1.7617938425217763	0.5720613315161642	1.9245964748060769	1.0676324387531744	0.7480719363965218	-0.7110915579890275	1.6214426970054057	0.6943540970927987	-0.13184507669672915	0.6521985080654817	0.7368079589952427
2.335495105840948	0.21054573179916525	0.46599865600034135	-0.3674316796249251	0.09407549802657393	-0.2524716185911283	-0.17262916980361678	0.6705690912002041	-0.3093202607925817	1.430813070803937	-0.061210317638841216	-1.2157414499611265	1.8878884471590318	0.36204804810885577	-1.1532212626008285	0.33675898103712254	-0.07814534373525299	0.46648806728529324	0.05042956085825747	-0.20449891956993937	0.19936862430809313	0.08443209294309832	-0.25552931609433693	0.5811127737336104	-0.792203873453962	0.6090105166599555	-0.21626999432524568	-0.32034233763563436	-0.25388307442827657	1.007440542193915	0.6314281802126656	0.9707947645164925	0.6578890045765352	0.5955045393994214	0.7294715655812514	1.791987735480026	1.586863950631749	1.017581078494947	0.4497607480127079	1.756556088316086	0.5344795390624737	1.9102328349799886	1.0114696938327141	0.7412115582992965	-0.7321624471149291	1.7125083938791708	0.7952468034978327	-0.13444699181027842	0.6289370530110927	0.6471390517356527
2.314758550726658	0.18538573329186767	0.4169653211351981	-0.35462074059648796	0.09149498819253757	-0.2591448997602023	-0.15293011039780796	0.6410048338828627	-0.3093040432072417	1.4343939821616005	-0.07136197240836166	-1.1945784341178929	1.9349466762231642	0.3164467916534919	-1.1672750843559645	0.324858511873651	-0.06216229661966508	0.42753007107733004	0.03184668185031027	-0.20564328481238806	0.20467294596596974	0.08112533696036485	-0.25024327968325405	0.6056744006087318	-0.8209045902031876	0.6105457375995491	-0.21630430399351694	-0.3392248487261321	-0.24829005221911854	0.9414167846479959	0.6229911216220034	0.9732651269365196	0.658413619388942	0.6023036577636172	0.686837401830927	1.7549626673440506	1.5587395164880327	0.9832150360487798	0.40490314691062607	1.7312030534624974	0.5140407918846691	1.8505178412716787	0.9666265315999638	0.7259075654791681	-0.7594150088576533	1.8128029579192166	0.8824512609577347	-0.1466377989744056	0.5951974332226591	0.5620571176202417
2.302713256838259	0.1664857884944368	0.36846638899162826	-0.33956697086189197	0.09891771011395281	-0.26291414633082993	-0.1279515044715741	0.6079169376181814	-0.3092832447597838	1.43288141969574	-0.08537506043926332	-1.176024084556086	1.963844115398068	0.26328642613776415	-1.1796562447790904	0.3028927797971949	-0.03517332152065808	0.37546625273016027	0.012976714065262518	-0.22208980017243235	0.20689917128460994	0.06796142116025258	-0.2606784743046999	0.6298471069696266	-0.840019039675995	0.6120619481967101	-0.2163677011562331	-0.3666240292198732	-0.24621669938767682	0.8763885687907754	0.6053136673290033	0.9902223564018152	0.6723176902730208	0.6020836837197378	0.6437797369991336	1.718111014410486	1.5217227133138085	0.9497348628595368	0.3622227579913061	1.692239254828343	0.510366802631587	1.790394729815318	0.9362869639412741	0.7221844635271731	-0.7772863546046723	1.8964262233566571	0.9360601003836513	-0.1397433352185549	0.5562337452951597	0.4934743254917726
2.3339246109993086	0.1587776551869152	0.3174887308704073	-0.3300236765701431	0.11285681319551086	-0.26623001504538313	-0.0991682184838161	0.5675932428121987	-0.3092644212704524	1.4045733644010814	-0.10376419218993867	-1.1370136508625002	1.9549230256279202	0.2198223878233021	-1.186474859866203	0.29964521871522337	-0.016849811220426864	0.31451049353174865	-0.013041547916590157	-0.24448408500088004	0.2096240876192835	0.05861252028601734	-0.2681707876106687	0.6530794899539026	-0.8627859466070203	0.5895270882770932	-0.21650118806984625	-0.40595115671274407	-0.25445747861467727	0.8023540572117598	0.5699196301881377	1.0058383559675306	0.6862288745782845	0.5954233585022755	0.6113293970188494	1.6718949405467427	1.4757852648207914	0.9073931547397963	0.32549135637175414	1.6378801289559803	0.509319218879512	1.7595906102762147	0.9289896560024514	0.723649969886218	-0.7963380058655356	1.9545895346115647	0.9380046904458019	-0.1328424610731695	0.5101047378727761	0.42498611012916293
2.315614068868375	0.14315511458195243	0.2742143566914067	-0.3303780086939625	0.12726697307942256	-0.25525780462109504	-0.08360171820636883	0.5333856898603976	-0.30924192431022124	1.3868392487833863	-0.12316914891034417	-1.105500223956786	1.9274913672159109	0.17565628844764117	-1.188137604404215	0.285021088941118	-0.014897411401362382	0.2577842806075022	-0.025080095320396418	-0.2692132784979658	0.2133283754118151	0.056014813505684144	-0.2805349663586728	0.6596920029635636	-0.863822195633954	0.5769596224712148	-0.21667138261116997	-0.4552501945734425	-0.26179435287251135	0.7370074271702365	0.5300726289090949	1.017342658623247	0.6922397154797599	0.5796009397746578	0.5826613004368879	1.6276897450939323	1.4380447981204711	0.8498400766522238	0.291245001729885	1.592347799619823	0.5142268228376127	1.7322595844669397	0.9342732259581565	0.7276330202669381	-0.8086704331840044	1.9903491542645024	0.9280367336807354	-0.12157193785166502	0.4572202110597394	0.3529129849749316
2.2652522701504294	0.12159314966198047	0.23975079288546186	-0.3417235858422334	0.14378133931131307	-0.24063080486894703	-0.07775790674191066	0.49913502026435685	-0.3092436301406656	1.3470844632762105	-0.13615219165848844	-1.0869699469844727	1.8797777358850856	0.1448964518451487	-1.191534925561982	0.2641567915351152	-0.01803134061291013	0.20491660112635374	-0.030799586651118482	-0.30295080730516155	0.214266137055059	0.0437594529901482	-0.2889171959909024	0.6166168953434484	-0.8253662275300064	0.5790331076779716	-0.2168153309446624	-0.49549300284604475	-0.26434451077383725	0.662962611255234	0.48128258971689714	1.0223784312514608	0.6975214307097545	0.5578732654643229	0.5467618368113876	1.5902329837945088	1.3935892365875495	0.7832975573778062	0.2574279115252239	1.556025638563063	0.5164579735973918	1.7399319642519242	0.9431586389271434	0.7376071284560672	-0.7892669168910306	2.02734497606951	0.9323314827415461	-0.10615387908116007	0.3937232746509273	0.2890815494170163
2.1862345176139035	0.09194850129489593	0.21007376562271968	-0.3610233082527959	0.16485221185434723	-0.24013270390505034	-0.07611457306663476	0.4688538340646029	-0.30926176089046475	1.2893971258125956	-0.14995650900683047	-1.0856403376247914	1.8477677852851353	0.12879434169958673	-1.1951392921318313	0.23926452344295232	0.004317555136321263	0.1498574725230355	-0.028348175929530567	-0.332722542051145	0.20907361107877356	0.02280626938027831	-0.2979020641451463	0.5870926427067961	-0.8402400892644847	0.5778063974384272	-0.21693215591584303	-0.5404263178129904	-0.260342296568182	0.59499357871665	0.4387662903399985	1.0185681590400222	0.7043769903769699	0.5483777192368582	0.521181338561193	1.5502165034169486	1.3431171092696474	0.7145986333667466	0.2221568611300196	1.5336776976148303	0.5237296598820406	1.7439020495087483	0.9415020512019009	0.7508918117429102	-0.7391353001345727	2.0563326803334063	0.9463135015615107	-0.084294624595307	0.3479872867250585	0.23321482864111448
2.043022788425362	0.07158799189515726	0.1955635005919868	-0.3890445646136371	0.17620908800538398	-0.2332399403750763	-0.07777929301875383	0.443446204727057	-0.3092806502388363	1.238011994725517	-0.16541017657484178	-1.079382266776176	1.8091051120732078	0.11609433390076647	-1.2039210012656114	0.2246613807797165	0.039817220460741695	0.11345286906577197	-0.031724506777483445	-0.3566520574629896	0.20090344911841798	0.0038494307692492234	-0.3026817066859874	0.565912895769827	-0.8613628029197503	0.5825187897511509	-0.21702481680243985	-0.5828284145146843	-0.25217276453909715	0.5443630708111178	0.40776080423716377	1.015388722518885	0.7064016478818012	0.5287565582705314	0.512476325478071	1.5136028351760538	1.3104380981722532	0.6484218312401075	0.17511459163907045	1.5029766625069527	0.5390473069490552	1.7574015087737778	0.9382338662814739	0.7677197051343332	-0.6683441302400637	2.0809281583509973	0.9421567173002163	-0.06407833421244231	0.30067568805361194	0.17873973742000043
1.9352475799178486	0.04651665501510586	0.18490384246338612	-0.42185381016227036	0.18451668698201049	-0.23404908949408715	-0.07917712651673438	0.4221580496652277	-0.3093114161674273	1.2208122574640243	-0.16985350916712855	-1.0843693048995438	1.754220150524397	0.11774757446423481	-1.2078070910179979	0.20752967990689392	0.08216969116800976	0.08139323809678334	-0.03608239002933046	-0.3793027476267876	0.18832843035929692	-0.03425759765769109	-0.2998431135234396	0.5375657758895669	-0.8675403999323882	0.5934323557653924	-0.2171208026428438	-0.614670846938448	-0.23432807469560965	0.49413950255855904	0.39922751055210376	1.0051812061210632	0.702480374453472	0.503112822231418	0.5067995172823636	1.486712409746921	1.2885993781871883	0.5837173722420894	0.11690186023000734	1.464165785811177	0.555393006959437	1.7535074339857886	0.916672219766585	0.7704680004786089	-0.6210739904799566	2.082557472787426	0.9218080987232538	-0.06016256930043558	0.24584726031511747	0.12642865267485898
1.8529784122794912	0.0033845827808228644	0.17607721829129475	-0.43819921212580637	0.18184669734226172	-0.23901822949306356	-0.08465832190891519	0.4013505993179014	-0.3093365564330801	1.1977434155445814	-0.176171243889603	-1.0902205489857217	1.7065013244596219	0.12550128109472786	-1.220143324052663	0.2038895821216204	0.1209041807144234	0.06274613320735004	-0.0397132711663858	-0.3811835384843116	0.170766059876338	-0.08733208604030837	-0.28988304019446204	0.5068894542629944	-0.8946808134880213	0.5991034124893606	-0.21727227046607261	-0.6407059354697063	-0.21745857664614937	0.45723560466721824	0.39675577800768186	0.9905045075211101	0.6931173338184814	0.4712232200067231	0.5192170510247861	1.4581053582981804	1.2659395985719368	0.527924663223357	0.052058324731457176	1.4207580045212442	0.5772153898666488	1.72785214666636	0.8734745493287355	0.7693180112341398	-0.5685601510198863	2.085981752748661	0.8755423168164305	-0.05017479998359174	0.19699626168316497	0.09438514367060329
1.818719762729692	-0.0657832477074339	0.1665556453638903	-0.4522405389083339	0.17118763012383287	-0.24903461596131232	-0.09382772120250611	0.3770623055860822	-0.3093692745537097	1.1835539822434513	-0.17561211766869048	-1.1043190622323134	1.676950214596009	0.13301006319729963	-1.2376661265813265	0.20941385608274338	0.16067813296925754	0.061807882981229204	-0.043739029707306615	-0.3612024518082809	0.15026725855053408	-0.14233192277459206	-0.2773321274066714	0.4851358335005888	-0.8896329357460434	0.601316487924837	-0.21737151379745293	-0.6579037615558473	-0.19482491580961273	0.42154149703459776	0.40939641628610374	0.952946110008359	0.6886741131106896	0.4404492004331315	0.5377925659396255	1.432513702044549	1.2459880590123784	0.4912364116341713	-0.007397143200907491	1.3995800942178187	0.5939578094289116	1.703712391156311	0.823252946935858	0.7544924742176071	-0.5258709713459555	2.0755519151916433	0.8175233612128661	-0.05331202801171726	0.14002883637476304	0.07247598549372998
1.7873912907004808	-0.15484294756569977	0.15118805485854733	-0.4723910402394722	0.1395123989642632	-0.2619030013741194	-0.1072501957657807	0.3578420523032546	-0.3094030586150985	1.1960299465780837	-0.1686208759466059	-1.1233516539053876	1.6612318154522758	0.1465538863217665	-1.2582015993868185	0.23431778368094486	0.2030145662518815	0.05720402598416532	-0.04961815179551513	-0.3385366567217762	0.14395004610694834	-0.18862201191307845	-0.27191351190755586	0.4983608595199107	-0.8628784030001192	0.5991235091370751	-0.21742008152850975	-0.6552457728393966	-0.16380028347451508	0.4009682270867386	0.4275348568704499	0.9058932305234031	0.6622840318557975	0.4044378782068884	0.5517371137440926	1.410421712162972	1.2084601881091601	0.45448752300493955	-0.06887547984965349	1.406408236582651	0.6154700186803295	1.7097218957615592	0.770893072079168	0.7373306977900136	-0.4903844419631813	2.0595171370771395	0.7899886795438464	-0.0517045721360274	0.08638723919675487	0.035859014311846474
1.7520283869651538	-0.24912554103714896	0.14102949958342692	-0.48232073982142065	0.09000707219391212	-0.2709474550891987	-0.12883678905557758	0.33783322311854397	-0.3094331724578857	1.2015812237391248	-0.15751883025643015	-1.1412014790146894	1.6582024197704293	0.16633825221244575	-1.2868580296536467	0.2633219709027461	0.2306623214892119	0.06265379223606235	-0.06035868739835297	-0.30026367356991124	0.1444575646668018	-0.22278396579394982	-0.25925553734574724	0.5342582229830224	-0.8694817311286235	0.6116839139586217	-0.21747162588487973	-0.6514824715112566	-0.12440777531771371	0.38242633965206724	0.45037785723936574	0.8396792361880937	0.6263226645607191	0.3673494687872211	0.5714178631886195	1.3947774470944319	1.1776463647686066	0.4181934121760541	-0.12169780031346941	1.4349605406400954	0.6275760683904238	1.7161909713553	0.7097549397332885	0.7057787037797887	-0.45541425772835764	2.0683423842407693	0.8076945585990363	-0.06519881873416708	0.04776190131221003	-0.015326156554016835
1.7061438370358033	-0.34107669559621756	0.12554070687865695	-0.4913256631060733	0.009032657802233968	-0.2767842445757117	-0.1472112727198992	0.32477011837069636	-0.3094699039145846	1.224561139830417	-0.1468931650526677	-1.1727229301169015	1.6637763692987881	0.19213668955927324	-1.3171627431858481	0.2742951206859419	0.25603188366407154	0.0729984544391715	-0.06349995005059307	-0.24245508739692595	0.1430571562588422	-0.24873590041727445	-0.2485180180256496	0.5842880936653178	-0.8615688019683618	0.6359701152536588	-0.2174811519119571	-0.6375890586737106	-0.085921593473079	0.37342147225407224	0.48539406828534304	0.7704472193578165	0.5826357661874778	0.33572217688072387	0.5916624199672159	1.3833357334204828	1.1469875373786498	0.3884717880159231	-0.17698578161909423	1.4774970225136825	0.6454169738749569	1.7107205563828636	0.6552355974520938	0.6497999398643814	-0.4155540193995916	2.0861362780176695	0.8167110339881269	-0.09205087628213604	0.017056833631809435	-0.07131222420112215
1.6631660410534075	-0.43770882218968943	0.09841217912775027	-0.4956576024138114	-0.08805369454971188	-0.29109585103667734	-0.1646776403546208	0.3138083537355215	-0.30950490352245297	1.2419411989101046	-0.13772827635234347	-1.198445294410171	1.6791900107174538	0.2194977789455435	-1.347934123797002	0.30762576194849317	0.27504196823699567	0.08889923990575017	-0.0675452054328924	-0.1663283142275315	0.14804984214434247	-0.27024192226037413	-0.24854492215020857	0.6107044392593951	-0.864118773594444	0.6616319592423838	-0.21750180379895828	-0.6186562584786052	-0.04137445736902512	0.3632754761628925	0.5120200404119586	0.7062614761762004	0.5374844811455028	0.3102408026359026	0.6120722454605318	1.3630341632616676	1.1151274913715696	0.3674998992437044	-0.2233079946347269	1.5211089368097308	0.6566586632321683	1.707511745206214	0.5937461991588984	0.5811668676017897	-0.3873514528284388	2.122912055839609	0.8050518190772635	-0.13053600427052683	-0.005423881568829056	-0.13678096372228374
1.615831460375384	-0.528093922904237	0.06807838109473431	-0.4931452043806952	-0.18198249725445048	-0.311389544095114	-0.17028757705071004	0.3046562497016143	-0.30951693377376605	1.2712480229968637	-0.13056706067128449	-1.2093172782450072	1.6981178896533002	0.22442562689601372	-1.369812123550658	0.35094859988618665	0.28627036239542214	0.11498721324047403	-0.08645551191728848	-0.08440288055698045	0.1574299179178204	-0.2821183588101773	-0.252358096422745	0.6388916695949176	-0.8634881725031291	0.6897653921660367	-0.21744534153989709	-0.5966914443515297	0.0038700446493614925	0.3676911391910314	0.5432637588463796	0.644768866308326	0.4936092549463842	0.2927258058484345	0.6462716793382655	1.3394229455164182	1.094872243530437	0.34564119376081043	-0.2498542187143718	1.5618103554227694	0.6665174492652994	1.6813957175064647	0.5387032416586152	0.5109287946255096	-0.39938063659627493	2.152847927154143	0.7541772992555573	-0.18147870742622446	-0.013293633311848246	-0.2030926749648609
1.5617709678400549	-0.6364890951860183	0.03246053266760758	-0.48346857735442283	-0.296769061749599	-0.32528126204140767	-0.1834667046698025	0.298936643368127	-0.30951744275844584	1.3269287656160027	-0.12008854479363018	-1.2239839046036418	1.7201833878949517	0.20902054511587154	-1.382558825623853	0.3961727146085862	0.2965592124525468	0.14275381351753716	-0.10590635579311372	-0.0033569666633062544	0.1671901556480778	-0.2924764027251793	-0.256411882324713	0.6353645926647873	-0.8528668838043606	0.6960017350010547	-0.2172700717285032	-0.5752316166498893	0.042419560600876566	0.3745812711797877	0.5776178609062256	0.5950868593942322	0.44036698681285824	0.27392212778723907	0.6826213280564654	1.3164869401550232	1.0730743670728942	0.31053613738908026	-0.24667041870738765	1.583163948139123	0.672669409873208	1.649398818302572	0.4918285151371576	0.43034161713113733	-0.43363954583770437	2.172011532915537	0.7098644328729243	-0.2529723198219463	-0.029949446298187566	-0.2824051111069644
1.5097315950867218	-0.7345579020250704	-0.018358910323161823	-0.4745240585331197	-0.41281101456369756	-0.33935748930220005	-0.20380637868564588	0.2933961545833166	-0.30952344975335666	1.3765287930416843	-0.11431782841684572	-1.241788794212556	1.74128699456686	0.17875584189978974	-1.3820524654990107	0.430572921225085	0.30752340814410506	0.16594953571585333	-0.12916607059751256	0.06627866727480301	0.17816855716276103	-0.3117208162825769	-0.2716098697388872	0.639289232787238	-0.8575343225785266	0.6831529161271734	-0.21713270639051124	-0.5498953371347417	0.08604363484062154	0.38539062165300486	0.6035299051497265	0.5442941662711711	0.3879657918167148	0.2557061819631231	0.7038876242328336	1.2810583065446446	1.0365016063517303	0.2817259637371433	-0.23776344792839765	1.6060624080655206	0.6826162066130795	1.6202236615801866	0.4468307640561381	0.3516624705220293	-0.48810775088454206	2.1698481791494135	0.6839187251017841	-0.32421407479213515	-0.042963514134125684	-0.364068984608524
1.4550500432276532	-0.8322584916979066	-0.06909281131045789	-0.4646715636445292	-0.5181117657108404	-0.3504033550817877	-0.23413000786790888	0.2887179986833016	-0.3095217528667325	1.398212697526409	-0.11568730638881908	-1.2496533092000257	1.7673619616289258	0.13644580072749912	-1.3822902960889827	0.46314180809310973	0.3180783281078078	0.19387278585492257	-0.15483841112478577	0.1357308389754041	0.1956487334871792	-0.32064113956698564	-0.29047021577890797	0.640361789138694	-0.8394576835595355	0.682166279354921	-0.21701858543973535	-0.5310054922164887	0.11762985614466599	0.41088375293045304	0.6071014673444085	0.5032017863860067	0.3375791177002137	0.2313105367491642	0.7165556433710029	1.2466639839260911	0.9876014312084592	0.2590600276586348	-0.2239620104273962	1.625014059452079	0.6794606382636402	1.5923009235058296	0.41837878752249313	0.2739925265953401	-0.5182034623775124	2.1558642604051945	0.6695192438281103	-0.3784817208777033	-0.0419771676763559	-0.4535967135267914
1.399289891573226	-0.9144550578389354	-0.12524917031354932	-0.4559119237180034	-0.5925635429875156	-0.35089032825819305	-0.26620276100714885	0.2885088370899683	-0.30952725982078383	1.424333836158397	-0.12489294968191351	-1.2578941590032415	1.7749531995078711	0.08997556546759278	-1.37615464629287	0.49074296808825746	0.33399126132783047	0.20863579863956216	-0.1704078777966128	0.18407231540359473	0.22313581944806016	-0.33367210634847455	-0.31466922769016675	0.627841141384027	-0.8057656843317467	0.669721566045893	-0.21693339778264803	-0.5198517878903811	0.1376657179265443	0.43233350357595635	0.5977006157254372	0.46872235636202025	0.2877962841245694	0.2090365935631952	0.7171900342186504	1.2129621229695042	0.9330690383468896	0.22918302108338548	-0.21002412435466686	1.6359682490938272	0.6601731101916171	1.5700240091781432	0.40549825622726043	0.20050494568156974	-0.5650047673419405	2.1163540034228756	0.6649842457198657	-0.4337117945333874	-0.037791730835944684	-0.5454416520225847
1.3658812946646297	-0.9336294917966367	-0.18439916542954882	-0.4554769504901423	-0.6672712630346881	-0.3374577110301123	-0.30040578000913193	0.29939014790174256	-0.309534906787099	1.4558456914283762	-0.133619584822057	-1.2551402547652049	1.7765886749131323	0.0459617890175157	-1.374045559791952	0.5119928064939391	0.34707343856930534	0.2025017198325858	-0.1819648369955815	0.2052353113496112	0.2364724681798828	-0.35954532091675384	-0.3328648754363169	0.6081747273813038	-0.7871838429527995	0.6748823308637059	-0.2168967475671833	-0.5171277947241328	0.14540895967583214	0.44968151635996634	0.5896690712488308	0.4371288236067393	0.23764221888082365	0.17809558575708706	0.7130307715648736	1.1805974039140585	0.8770647075896214	0.17700105830865245	-0.2025288264258796	1.6358231510685743	0.6266359040862429	1.5529099597720701	0.40161982981281896	0.13262913333080267	-0.5995267535582032	2.085319148395151	0.6745252252174632	-0.479583143695248	-0.018638963421411605	-0.6319085649194984
1.3386975682192592	-0.9083726892677539	-0.23510716722633568	-0.4645892425174867	-0.7259011886312525	-0.31819275543051506	-0.3401422920881517	0.3144390951982247	-0.30954902501390347	1.4772142385780849	-0.14287010453778454	-1.244743303363037	1.7592616398228795	-0.020299186881056898	-1.3804216616609717	0.5250094790355129	0.36336228707018137	0.19712945403873383	-0.18979450155459926	0.21886264859228435	0.2292157501966801	-0.3839422088223176	-0.3528323400700427	0.5483034391534576	-0.7969452915569761	0.6887660727796184	-0.2167440420075269	-0.5306031793796275	0.14479105261898634	0.469700698696499	0.5771033252166984	0.4030888663928936	0.20134643187227694	0.14234900927595595	0.7000365188700443	1.144345140334358	0.8460074987158339	0.12277449033986261	-0.1916461740634321	1.6188893580037902	0.5701856536816259	1.5356778017913464	0.3977994489839779	0.06157910578634662	-0.6117936625682977	2.0481490220867014	0.6737949632614015	-0.5287059364894335	0.008060926473046775	-0.7024442546715756
1.3035831774460898	-0.8174782365517823	-0.2922544583488709	-0.490176832832207	-0.780482816581728	-0.30097234531932104	-0.3883119958915728	0.3348584498786226	-0.30957033081989205	1.5104082740972489	-0.1541777780152495	-1.2371804981638834	1.7386342170963889	-0.0785053331850141	-1.3864799777104972	0.5406052343128409	0.3712662720013723	0.1868903243742393	-0.19556811063073617	0.2208294608689741	0.2082205047982466	-0.4096932798048381	-0.36697697553531333	0.47459868036847724	-0.8047860774110344	0.6892061350493013	-0.21652921543409173	-0.5398228485576988	0.1369544142590497	0.48611785245533073	0.5522824581174677	0.3786526169011459	0.16676168941205996	0.10329209403742903	0.6861771877466044	1.0936396420550143	0.8228565495003808	0.053421823240805334	-0.18410219776049982	1.5825067394365082	0.5210730792815796	1.5112597310261797	0.3925588133437391	0.002054965529453073	-0.6418834459102343	1.9905197501614882	0.6651162637607823	-0.5724169322296572	0.02985266524844693	-0.7539746082145479
1.2605347761203165	-0.7210985241828171	-0.34304930239712705	-0.51087631986122	-0.8031300237634722	-0.3018156196533054	-0.45006229724368996	0.35056543055623646	-0.30960026033867466	1.5451371035393113	-0.15724204938113145	-1.234675344017278	1.722623181273472	-0.14013975185376482	-1.3902417712292414	0.5614710863196489	0.37662428525769226	0.18661247698741795	-0.20354203116877057	0.2110305967688091	0.1877115009334054	-0.4449665054951635	-0.38156157664575485	0.3811358951929783	-0.8094332607095727	0.6531843062179725	-0.2164312979538569	-0.5559478404122098	0.12778528570344047	0.5030636900664722	0.5187609194117522	0.3572339498683099	0.13658232425892963	0.06156956476003378	0.6704224310512241	1.0440302569938869	0.8100201618891528	-0.030086181875530343	-0.181239547202196	1.534965086956533	0.4721028356499929	1.4868206112081055	0.3745848018500776	-0.04506878701932975	-0.6710004058316119	1.9324602798873545	0.6740471058260352	-0.6092244464048291	0.056655800039854855	-0.7831201274849295
1.1549384730484205	-0.5902003976086279	-0.38115491889347275	-0.5272123289688874	-0.8044438887571577	-0.2981210882272623	-0.5172412059027915	0.35919109871148425	-0.30963203033305015	1.5711380276258364	-0.16463960048195875	-1.233637012990466	1.6916712248213401	-0.17840920934145893	-1.3971867607650863	0.572933935356469	0.3779782312043159	0.17835125794899012	-0.21691121587467804	0.18787174285658195	0.15910444596848966	-0.4799836295848289	-0.3908658272683452	0.3252125823184363	-0.8578997357739209	0.6201605713340587	-0.21632693157770783	-0.5690795828528855	0.11586987319637465	0.5184324541559996	0.48990759996544897	0.3379859525388582	0.11160392722438806	0.022121806274479478	0.653610643201283	0.9940337317175905	0.8020630049119063	-0.10567896886758907	-0.18441194986556192	1.4772786642109739	0.42980618390663883	1.45425889575118	0.3591296445622555	-0.0765122808158259	-0.7102025129656174	1.888861902388139	0.6549687148860003	-0.6422698209718816	0.07454922700476943	-0.7890515543923549
1.0294960898990766	-0.45271435024585777	-0.41710339613056613	-0.5563881429547343	-0.8064589968764206	-0.29476473556202637	-0.5943689910754136	0.3642769362434174	-0.309668963432242	1.6084111238177676	-0.18742543662459593	-1.2333914725776338	1.6685979481933875	-0.18237413483284146	-1.4183794324437813	0.5776319389896514	0.3741034559684887	0.1580032653473535	-0.2276560180707162	0.1649758911630967	0.12245050164965803	-0.5166616532744764	-0.39683660138566346	0.2688199720233943	-0.9119536423316189	0.5800373154381582	-0.21629539339267218	-0.582583255129722	0.1086774459862609	0.5322340409673857	0.4509348863471986	0.325414140012018	0.07766860455127188	-0.030371830623633557	0.6243081557716738	0.9431743643429588	0.7872661279796194	-0.1813070958845498	-0.1979105588814561	1.4148267671066257	0.4000679642300781	1.4166875057021386	0.3384546669060203	-0.11156236315772014	-0.7397100177742267	1.8569691230668777	0.6395903971467913	-0.66963536636611	0.08373025076233985	-0.7814248389569005
0.9502274820430305	-0.2713540514048109	-0.4456713158290995	-0.5985900534601523	-0.7854661568291996	-0.30101537276428764	-0.6653129401495563	0.36414093533898023	-0.30970217752835827	1.6653771740086043	-0.21272499647060492	-1.2261456231401424	1.6498596770467162	-0.17561354683611125	-1.4419350950429421	0.5780314713965765	0.3588413769327835	0.1358117512117923	-0.24627555910436905	0.1500557782042636	0.09384758284921688	-0.5358790238970936	-0.4003060546648015	0.24354618847333356	-0.9294841852206004	0.5607921952765046	-0.21634551552242395	-0.5905383628648465	0.1135648831060599	0.5434926849751756	0.3975030661083349	0.3232370176199042	0.04458338906044336	-0.07992883149421282	0.5896559544775732	0.8960664935766058	0.7671360288958942	-0.25226636030870536	-0.22644865516353	1.3510256006203933	0.3788599473242874	1.3964511801147048	0.32393621765521485	-0.13827116004078438	-0.7710068802673906	1.8520589281188542	0.6787450451199156	-0.6913815360953299	0.08651203392677184	-0.760301546149486
0.9747207322046515	-0.07492765414081899	-0.47082852995893926	-0.6408211734563809	-0.7483256460438604	-0.3194790216855821	-0.7282438042978147	0.36329360154212786	-0.3097255883844042	1.6991681653185953	-0.24224834479353657	-1.2205567702794418	1.6359291321707776	-0.15832648846933586	-1.4760241175279134	0.5676824938366509	0.33196896730394926	0.1035352838548689	-0.25503881634464787	0.14377341092972212	0.06542570881198453	-0.5356830703990845	-0.40225015502629236	0.21886788544394417	-0.9125931107123574	0.5673518497210372	-0.21641806697825153	-0.5888264379288274	0.11694171374345515	0.5539513309438936	0.33720964518332897	0.32477986323975655	0.010563834588718207	-0.1237982987107431	0.5727976848016171	0.8571205200022675	0.7349577175551228	-0.3306461772538863	-0.24411134225480158	1.2898340647942204	0.35062718679644955	1.384654355351571	0.305117979236457	-0.17687603526181123	-0.8053527014180467	1.8547031645221328	0.687533164978772	-0.6850254195179781	0.08564244517111272	-0.7326523776838038
1.0370852162151498	0.05595952543653684	-0.4901549072044145	-0.6841545412705424	-0.7209594208159881	-0.33796704576042896	-0.7788909902770212	0.3560036319829035	-0.30973686166329417	1.7481778240518318	-0.2833062011958674	-1.2196267659053492	1.6127640819097078	-0.13184511430527043	-1.5209045090086275	0.5550832316112617	0.2963656404929904	0.07507365287427335	-0.26223612990709133	0.13198375294147935	0.04074972418409464	-0.5226040405385434	-0.4105301073808817	0.1924146356144057	-0.9414161787184053	0.5542795235354125	-0.21646293802153513	-0.5922649554563763	0.12727341488633637	0.562469874492566	0.2811409256745935	0.32520076652832164	-0.02371636452700833	-0.15636845872738311	0.5512619661892737	0.8085141758512538	0.7066582846050237	-0.41410860984481224	-0.24586674620646098	1.2423976795090363	0.3300021645305923	1.374099424710012	0.2849188956301451	-0.2037513215787369	-0.8295041483750509	1.8586367597700206	0.6718801069922502	-0.6752450849212437	0.06738964824410418	-0.6953016371676558
1.126476042564374	0.19209230686017675	-0.49413199602856983	-0.7221007855124617	-0.7139842887116331	-0.36616475328447845	-0.8216979649448269	0.3399926789633993	-0.30974411184921996	1.8396215705589345	-0.3072885890908642	-1.2128543440612267	1.603099279395718	-0.09854460511691013	-1.5631587609726618	0.5372807204910142	0.25854058927863277	0.051033670367039895	-0.2637647515867161	0.12036090782122047	0.01298637224650645	-0.5087134089284782	-0.42177508841534017	0.16948604276513102	-0.9781803138739843	0.5652009652629475	-0.21644882452195854	-0.5886273768897554	0.14059319266910592	0.575841341996165	0.23013175904339844	0.32909660815126685	-0.05980470639024236	-0.18045583476040536	0.5398145253712732	0.7705905771372554	0.6742179463261494	-0.49878226731066044	-0.21127847125604654	1.1940729244515942	0.3264336416445333	1.3592189136958488	0.26474070618078843	-0.22827409345254246	-0.8406805862419144	1.8645223182160273	0.6278598211327298	-0.6394889103610932	0.04511630602724467	-0.674288166000026
1.1674158760999234	0.34160409164683997	-0.5035065057384563	-0.7477974169564066	-0.7055443779114212	-0.41441038873179936	-0.8552616675971215	0.31461064439977443	-0.3097549826561986	1.8722729938489195	-0.32636901353700837	-1.2081794471816227	1.600611001833664	-0.07434706829744728	-1.5972232070551153	0.5200013325417018	0.22131846711863087	0.03227608610124437	-0.27225760961157824	0.10768065020239277	-0.0013194655260183208	-0.47014683773321897	-0.4355889418295905	0.14842279912886797	-1.0077060239771687	0.5601887526924294	-0.21642627128456082	-0.5901831960635548	0.1549131408858831	0.5909475597666007	0.18141904441306286	0.34755015822418295	-0.09008858548413595	-0.19869635308188316	0.5234400109956944	0.74335258336627	0.6523371260896387	-0.5678105262454708	-0.15247243887545778	1.1373495542854084	0.34528782989834783	1.322429262083976	0.25115209242514425	-0.24910596495688217	-0.8574028360084673	1.8573177320737617	0.561363761145081	-0.6005854933498772	0.015006949920774722	-0.6691787992155365
1.1741575152138108	0.4893599600472077	-0.5128714723437858	-0.7486440721841621	-0.6892690696679266	-0.4879704689747073	-0.8848234827331088	0.288380771482822	-0.30975692915671516	1.873331046526454	-0.33270385385341417	-1.2124386906826419	1.607610040042308	-0.024671341339240215	-1.6128294037427147	0.5006255654066362	0.17337218175159835	0.016509689726807754	-0.2805851500544188	0.08987573759878117	-0.011450899797085958	-0.43597882987468156	-0.4441863905901859	0.1297438110983756	-1.0087915387143611	0.555031844258367	-0.216509600271818	-0.5829447080690895	0.16232351629495056	0.6206685468364007	0.13285908689180875	0.36501527290529096	-0.11474964301865262	-0.20331031738138422	0.5102744641642547	0.7291303229574972	0.6181723531333843	-0.6254610025786177	-0.06986726177889498	1.0810579218708323	0.3738656631957895	1.276525604441283	0.24165453084911545	-0.25981546348350626	-0.8908551687896178	1.8444093092018434	0.5027536977366917	-0.5794403821392606	-0.03103947924784665	-0.6671984855889682
1.1901027225711789	0.6164046532649736	-0.5225609045040553	-0.7376278559087431	-0.6713979110302285	-0.5725457870868697	-0.9035628458841266	0.25813311535428	-0.3097597123109625	1.8399995053285754	-0.3219201679972799	-1.2139801388298646	1.6093935653651443	0.02497251187903192	-1.6218800994462188	0.48514795979049996	0.13733834244042406	-0.0005049587059302834	-0.28897196266480873	0.08977664852972074	-0.019713242331110065	-0.3914722609019947	-0.45694789749317744	0.11567171619906824	-0.9845672390050317	0.5365591143097505	-0.21663976512288818	-0.5864513254257947	0.1610258704821828	0.6653631450748001	0.08995021370425696	0.3855869937398592	-0.14316722714684996	-0.1995946895418336	0.49366814320079044	0.7272973796132935	0.5806468909510197	-0.6568846326565447	0.02719975964514309	1.0190242484863299	0.40091294025531854	1.2429110855214067	0.2475666072404208	-0.26598481200770385	-0.9132683690476895	1.8277279973618068	0.4188223362101463	-0.5485677607229242	-0.08154363269682416	-0.6786471945016036
1.2040511260467972	0.6563857998321867	-0.5385885486076397	-0.7257871301633072	-0.6470488151147992	-0.6494038256054161	-0.9258954861899454	0.23054626073180703	-0.30975034463493845	1.8747497428403779	-0.3230464064844644	-1.2123496221015164	1.6141233706266267	0.06800608694784609	-1.6689966934803084	0.476327154822043	0.10402573920129791	-0.021401225824588244	-0.2936063707092786	0.09346882618084017	-0.020554672331113653	-0.3379394130285115	-0.47014323340468145	0.09568967159235503	-0.9838943717032762	0.5449233934037788	-0.21665239719377055	-0.5782919182032016	0.15595314323211334	0.7098284973432767	0.051461675093405226	0.40426134950546244	-0.17138282568049418	-0.19866673951268252	0.4690621278252524	0.725241948254082	0.5585425833100679	-0.6614489911006451	0.13665121985847603	0.9671040497149059	0.41815684995142555	1.192817146140635	0.2707261544114786	-0.2643479845646549	-0.9232090588204918	1.7979108014538714	0.3488967805379648	-0.5084535072699956	-0.1340380545399494	-0.707764970128086
1.2905505241586717	0.6373971934075098	-0.555451214359967	-0.7108605076240042	-0.613168021217518	-0.7233030384194875	-0.9345511245751968	0.21854015593062043	-0.3097468574394223	1.9381571518610605	-0.31156582224424767	-1.2064301723451076	1.629196756971567	0.09391692116707585	-1.7569069595651954	0.4691122524853125	0.06620198985804279	-0.04471814554771974	-0.294336396161803	0.10633120628776963	-0.020602294116685765	-0.27789973161419146	-0.48310284619392246	0.07106780525091896	-0.9855090486267258	0.562271960331459	-0.2166597437583731	-0.574061347278082	0.14634272081536223	0.7386242876715349	-0.000594204415168037	0.4218201346618735	-0.19796019353423766	-0.19652361096532314	0.4413952842066339	0.7220626018989911	0.5383274459075018	-0.6567066060967841	0.25627038878598357	0.922465069004814	0.4261698524940969	1.1345811992166637	0.295156619041447	-0.27080676117634256	-0.9221855215046431	1.7443851025724555	0.31078995143013405	-0.46415694301540766	-0.17784471417337716	-0.7515407854847174
1.4076619229527556	0.6329313615257506	-0.5644845580819384	-0.6931708581657282	-0.5733685865253326	-0.7804193221391664	-0.9370314851308283	0.21962220022595677	-0.30974923649560926	1.9913833769457792	-0.2885671966349344	-1.2016044205713452	1.6443723064175242	0.10397308611655447	-1.8339522050564798	0.46359963803022824	0.026566475321573208	-0.06200651900248951	-0.2875180174271811	0.1312466744289742	-0.016979237613415344	-0.2124542150518433	-0.5030951763407071	0.07556891200223438	-0.9947512958713096	0.5748255757449938	-0.21666031788083173	-0.5695363755530718	0.13587335019884722	0.7653749968411308	-0.05832016723781819	0.43300894026594916	-0.21903429065257535	-0.18473041839127968	0.41073096535224396	0.7177359940651857	0.5204824898251391	-0.6403833991524801	0.35957154413470405	0.8899076326914974	0.4344830191530993	1.08489526064476	0.31974034620926084	-0.2733339119877752	-0.911176295811735	1.6756818081487814	0.29625131600522386	-0.43490142396181514	-0.2106639617880627	-0.7991442328952376
1.4762335424350153	0.6145874970261448	-0.5734232660170526	-0.6741753344653457	-0.5200542669776053	-0.8349772745251288	-0.9316266223222758	0.22449346364964134	-0.30975762498593074	1.9886011512668766	-0.26944182878642187	-1.1984589355442172	1.6557937947956087	0.11130656264948398	-1.905115636184807	0.46585147729649723	-0.01743697949774779	-0.06402153091166295	-0.2807162449281055	0.15659801223767605	-0.013936585595334066	-0.1608159044527838	-0.5286565215901338	0.10598941035722662	-1.0284152561796727	0.5811782890333314	-0.21665507643191084	-0.5691319673368518	0.11961427791225616	0.7923827798092014	-0.11000966118720079	0.44138286162008383	-0.23834449050317744	-0.1866921242188623	0.3698054390952447	0.702389366674102	0.5086949430552787	-0.6173720214364585	0.4505745396504917	0.876457614762437	0.456933683762936	1.0429853099738207	0.3348651135024615	-0.2760009263559675	-0.901839936868386	1.583842619588466	0.23711555913660787	-0.40121290519132513	-0.23667063594585955	-0.8632308005381972
1.4547085052159274	0.5595497967315729	-0.576782438821138	-0.6581168346115487	-0.4837066064153125	-0.9049975525775869	-0.9214113632846198	0.2379826892751352	-0.3097753508245949	2.0394132047947617	-0.24326550935797223	-1.1810993888409294	1.6675408198345607	0.11724933758209355	-1.9403489704641674	0.5023667183084112	-0.05460255163173379	-0.06236516473918776	-0.28263849780653033	0.1756891987467873	-0.0102144847211319	-0.12856747990808992	-0.5473605602137093	0.14398089472249592	-1.0718911201790173	0.587267573290817	-0.21663092473845919	-0.5810001960242601	0.09284518322909437	0.8155841145377571	-0.16143634007409075	0.4516691180698187	-0.2474978008062995	-0.19436650359122293	0.3155213803513883	0.6831163608224788	0.5371289501922135	-0.5983953755178841	0.5318897930908292	0.8718664002869169	0.49588092388042393	0.9831022746597947	0.3448675000330406	-0.27224966332419387	-0.8897506595293063	1.500142833237812	0.19349941499153317	-0.3811826107446479	-0.24949729088930236	-0.9313641278460585
1.4153903637615284	0.5792362968221444	-0.5727059426578468	-0.6380604374778635	-0.4441151598045715	-0.9795738647657725	-0.9154461986425639	0.24893023459146502	-0.30979466541096556	2.0790370717216042	-0.20817745371480756	-1.1543651733692903	1.6848384180990963	0.11406364115385766	-1.9259744568377308	0.5565772029850169	-0.0912235104000626	-0.059770548340591714	-0.28894105087999084	0.21146726970387225	-0.016565770216929863	-0.11417855089994973	-0.5600196095536897	0.198443335718822	-1.1200424131507822	0.586655983417128	-0.2166162150877445	-0.5889605422077812	0.0513358214200758	0.8459105915317571	-0.19496480078459819	0.4550405247208742	-0.25146495580127326	-0.21222216335632757	0.2609182066564486	0.6642552437492197	0.5619255793858247	-0.5815631964186927	0.5924821194197994	0.868746792743984	0.52649046176047	0.927653573158398	0.35680074834951914	-0.2807577000489983	-0.8967464098992808	1.4245091423092013	0.1493478247021281	-0.3717826040375318	-0.26126164504531185	-1.0028428830634188
1.345971814781217	0.5959395140979797	-0.5647239309545782	-0.6321070468802421	-0.41132340573455456	-1.0483266348335063	-0.8933176926937685	0.2540731787426307	-0.30982723864170714	2.0741914374746857	-0.18764256431720286	-1.129459672279494	1.6906357411873052	0.10111787004448639	-1.8841484379084321	0.6108965097179834	-0.12676009190693388	-0.05974086731410625	-0.3049905424698277	0.2472110368673212	-0.02796317637171043	-0.08987962736025451	-0.5670670770281822	0.25930550699013666	-1.1780068164196125	0.5787199801804743	-0.21660358164006968	-0.5912099319492947	0.015704228750867327	0.8722896814554947	-0.23985078120471676	0.4498822548553097	-0.2519981067191023	-0.23187758615290166	0.19586796711680443	0.6419636419006127	0.596222727262048	-0.560027951646295	0.6332345464747362	0.8753160347108165	0.5434516263802622	0.8769127262182522	0.3654943490914184	-0.2805636805695874	-0.9002423161292569	1.3560649558566011	0.11109185088861302	-0.37019448362723306	-0.28159912336461973	-1.0567250680357052
1.3266495973510168	0.5547118936169437	-0.5470055668269678	-0.6298032847944292	-0.39138066558209056	-1.1044912277753567	-0.8711401603345417	0.2616085003550874	-0.30984704131674123	2.1215625554855144	-0.17448835227942383	-1.1041803238748669	1.6911707987841562	0.10602558721183974	-1.8167062190531496	0.6603701257412778	-0.14885663621633002	-0.059663366856061176	-0.3155186893343445	0.2854791499670354	-0.04330220567233839	-0.07868866619072795	-0.5662528239064281	0.33251262037046886	-1.2397638986649429	0.5658298817058823	-0.21659325294298415	-0.5823087604337386	-0.017114397383129497	0.9033343400608318	-0.2862948664478978	0.4286240909740064	-0.26233372986563636	-0.2582814110757771	0.13288656479111854	0.6132659081373305	0.6166749665782294	-0.5416372111271668	0.6610270221462752	0.8991320262674881	0.5489800659201682	0.8502555039804006	0.36241786370503637	-0.2880054578155521	-0.8915076059793459	1.2949388389038266	0.07583649252940959	-0.3754395989647571	-0.3025628009725093	-1.1023296242406488
1.3273076882292607	0.49134560956622375	-0.531829644805101	-0.6475316511464071	-0.37516602808106175	-1.1126473661118441	-0.8409601341206734	0.2668008910408174	-0.30985953152433754	2.143611220543117	-0.17615722966806902	-1.0722767605354306	1.6968841403401735	0.10268387721444858	-1.7444171973128415	0.7048037259542554	-0.1610074060508938	-0.06833434895457872	-0.32471767369565396	0.3210888665197087	-0.05430268908853171	-0.06525929264265364	-0.5708794041674977	0.4229906566662314	-1.3040627038950308	0.5389609352879507	-0.21658796055274201	-0.569187494889856	-0.042833582983744935	0.9231367059051967	-0.31960347851787885	0.40311854946510695	-0.2831291231419387	-0.29350019824678586	0.07135487036461827	0.5814497069016376	0.6443603851645803	-0.5304266541125057	0.6673956873325442	0.9235099170395991	0.5448853098069832	0.8315707274706557	0.36363950829827296	-0.29039632407033067	-0.8830747313111592	1.2339640330944657	0.016984633916350356	-0.3483173644538228	-0.3072934309257261	-1.1430382227555231
1.3250409555466045	0.39398374349788706	-0.5402355294024458	-0.6735834623621398	-0.3686469758819425	-1.1061444990597797	-0.8106299538483753	0.27103696373106334	-0.30986110319747817	2.202923101145078	-0.1999134991290703	-1.0435108987525197	1.7089809441317592	0.09138631397276635	-1.7596708217922608	0.7256174988340907	-0.171330104756684	-0.07617013994671623	-0.333668228183271	0.3395424545477292	-0.05524647984359528	-0.058586249896804034	-0.5744717982013856	0.5241939107694293	-1.342796751358295	0.5253093368107724	-0.21658692658159948	-0.5400124803896568	-0.06049968511649726	0.9379333242896386	-0.3139164362920619	0.3710246605109367	-0.30050018659390826	-0.32851455358761056	0.008290050376726772	0.5463787882672955	0.6542141479967615	-0.527281770877736	0.6564595633205983	0.9467504953490676	0.525951899710347	0.8183805723441917	0.35575912655738207	-0.2996467207644147	-0.8826113350885114	1.1805028639653878	-0.03287869907303746	-0.323855374000081	-0.30912781630608777	-1.18519902499189
1.325545343165489	0.3780858994932202	-0.5689801555870274	-0.7003665264984051	-0.36736659426971235	-1.0855506736758633	-0.764548288281709	0.27324228834638664	-0.3098575720146279	2.1847608241325833	-0.22191264797634744	-1.017835074798937	1.7164769452216209	0.08243734209471251	-1.7478685434396504	0.7413617184883112	-0.1798342522661379	-0.08872109178523788	-0.34229993115000773	0.3426246639877395	-0.05039952854602352	-0.06242364619465858	-0.5667968211445779	0.6233489365911483	-1.3645015003445984	0.5187771115746067	-0.2165985673619058	-0.5136431788506935	-0.0722200374016154	0.9541546956647224	-0.2667324175783191	0.34240901016156866	-0.31968703972115925	-0.3536404340650908	-0.05908879953008005	0.5325044374962528	0.648536059855246	-0.5505308647398136	0.6358740434360299	0.9681681019000921	0.5184336369657598	0.8127555637720638	0.33980227718159217	-0.3198131619649035	-0.8938803564129041	1.1527967304725428	-0.09350209707299166	-0.3053624624741315	-0.31489098354778833	-1.2166745566065191
1.2960004089571453	0.39935491915908705	-0.60574337537568	-0.7280707930648553	-0.35049325947823157	-1.0572352235622628	-0.725415988275919	0.2676953779337107	-0.3098588428501782	2.1349467160095013	-0.24874704845614498	-0.9959891998337431	1.7367822944432114	0.05779894112499141	-1.675980591341822	0.756009167274494	-0.17222408336939768	-0.10266210503082432	-0.36157142325753616	0.33934358761737193	-0.036920282749234125	-0.07752382585162303	-0.5669931172430671	0.7185270340879484	-1.3965559789736461	0.499105752377982	-0.21662736297634771	-0.48353362515653525	-0.08091774195321798	0.9798520088900945	-0.16972859609284469	0.3167687868169196	-0.34366576011204064	-0.370959374621387	-0.12525800295357709	0.5279498071197032	0.6422654263836797	-0.5785822226827979	0.6042394912756344	0.988028038474139	0.5074328113069397	0.8166421544523524	0.3279172268125355	-0.3275748829834694	-0.9074298533603276	1.1327854608954744	-0.14649366295624394	-0.27797130642451556	-0.3266064973034444	-1.2475879273026218
1.259876462160419	0.402377194995602	-0.6511669625498655	-0.7434146722258285	-0.3406946006901043	-1.0358688117896642	-0.6888605642330561	0.25138086539125026	-0.30986611694049626	2.0552979925418393	-0.2767677682456673	-0.983500340404605	1.7403060556393002	0.03053515052378574	-1.6414842042060074	0.7927187333870525	-0.1638146795294299	-0.1214625618904321	-0.39086994031339284	0.31530367142171023	-0.016936537490940443	-0.10238375132170381	-0.5602052828914313	0.785142204032483	-1.4306136067660546	0.49225822703375555	-0.21666504027899264	-0.4509274269565423	-0.09742625902801605	0.9965013264803264	-0.03524058043623331	0.28957562342528687	-0.3662527396480419	-0.3819482128999019	-0.19649940652476558	0.5389373205507424	0.6328672259738599	-0.6022812623310931	0.5788266105240026	0.9848700226304041	0.4955949440139169	0.8125120963934274	0.3170432844271761	-0.331983740192547	-0.9357187346619735	1.1040393105320925	-0.19857279388048696	-0.24174814396786365	-0.3482340245844917	-1.2714653743458328
1.2334952719640255	0.3949440936746398	-0.6963010755524868	-0.7501401861217123	-0.3598023549796679	-0.9972235955162739	-0.6593994496857427	0.23220872844864351	-0.30987813776014433	2.0198215274334728	-0.30612870616742305	-0.9727471146779358	1.7213885661713537	0.016354691383249687	-1.5655745911585393	0.8385071682017239	-0.1498573519860618	-0.13727925111530231	-0.4227106272147735	0.2822118804855543	0.00851026423894118	-0.12923699480179235	-0.560842383655471	0.8186291245751993	-1.4539494007369211	0.48182317849617495	-0.21670149498992713	-0.42583421144699846	-0.10510965042549085	0.9978746394095375	0.07482669845369841	0.26256397490687483	-0.37220925179521547	-0.38253018391202276	-0.26511415653883497	0.5622850302062437	0.6346694728075192	-0.6205433386308734	0.5557272840096307	0.968284749332158	0.459443673437288	0.7957821922029262	0.3136956942552408	-0.3324854594968293	-0.9606298470343184	1.0847183362367403	-0.241602314076721	-0.212972448075507	-0.36769118339110074	-1.27305156181896
1.2114200038462297	0.3927870829432087	-0.7501814438816548	-0.7440386480412872	-0.33709305758903013	-0.933997626569224	-0.6439902951457467	0.20883936966437697	-0.309889175166102	1.9761852942049756	-0.33317558697665695	-0.9750580832692954	1.6906201569854555	0.0004874403740506107	-1.4851531860855494	0.846013558189421	-0.1295825810039808	-0.1350581209666471	-0.4487619910578018	0.24441054539228652	0.033417725026435245	-0.15893674519890105	-0.563145043883184	0.8449763287445254	-1.4732730814119865	0.4745878421663233	-0.21673428192573013	-0.38734628338726795	-0.09653301302390267	0.9951095371625296	0.14719260527214884	0.24581240069284824	-0.3788663470113644	-0.3693115769918977	-0.3248782504149356	0.6086169509597248	0.6232797838865213	-0.6178750246327166	0.5350267255165796	0.9391349828177906	0.40537458261008286	0.7943161256678806	0.31038970168591334	-0.3292884705603628	-0.987005329785031	1.0653654679258646	-0.28602281679001124	-0.19570563219058318	-0.40801239598715694	-1.2791988264170426
1.1844905904860115	0.38015886262086374	-0.8227583445555318	-0.7354073542355595	-0.27448559245832604	-0.8658552951295849	-0.6297461584424867	0.19433511401720033	-0.30991403711633	1.9344947251609255	-0.35419111780229584	-0.9816676139245132	1.6539548589773063	-0.007826573053193711	-1.420720145070948	0.8323750453257848	-0.10993167479092296	-0.13386181070469513	-0.46719970561061375	0.19540957465092487	0.06387517328395004	-0.18379155230604602	-0.5695707958698151	0.8497678294797966	-1.4761988723360002	0.4781742790543956	-0.21677872340976417	-0.3493486740974621	-0.05658140009768857	0.990731398241083	0.18365672667046068	0.23772392192770964	-0.3899711088235458	-0.34911979288079287	-0.3834609053899213	0.682208367124448	0.6134740907444238	-0.6009977467349906	0.5069711522867519	0.9023689925073166	0.3409515020949555	0.7876932750487281	0.30547358906712796	-0.3205180366172872	-1.0134357304160573	1.0427209641446713	-0.3081043208229696	-0.17092307204312773	-0.4432679228852935	-1.2668834678141105
1.180655705319079	0.3684026022611702	-0.893555456229517	-0.7238845117512924	-0.18765887252472496	-0.7988787319033211	-0.6409556115871521	0.1918251748972001	-0.3099235175657967	1.8396536826635448	-0.3647011141555286	-0.9882707252225327	1.6382979308519814	-0.014356495826710442	-1.391697397057129	0.8117291693329063	-0.08633935381497783	-0.12250057334446211	-0.4903468217316549	0.1501112793364444	0.10287212435802842	-0.22551575900689222	-0.5746646397548092	0.855885981302485	-1.4678150868229676	0.47648643222270026	-0.2168200918930124	-0.3131813786774392	-0.0031258807378647	0.9744764612566958	0.22785831309457655	0.23739290920472395	-0.3947918743607409	-0.3297325271728366	-0.4324495221050311	0.7564981484473899	0.59792537872475	-0.5771881392339862	0.4683959374145771	0.8600942560910481	0.2687421961397676	0.7812457162646266	0.2948064297461219	-0.2940618135390463	-1.04800845181361	1.044453006979937	-0.3292699050963793	-0.15571656192153874	-0.4758270710803756	-1.262522915951054
1.1637182307663116	0.35142634336183604	-0.9533175580006871	-0.7216177788997122	-0.07188173414629533	-0.7321045884304707	-0.6620928274323433	0.1958997436466288	-0.30993153960341024	1.7207277383213686	-0.36959784803274254	-1.0046648808451732	1.6190921336498096	-0.03380115475229338	-1.3887809972917742	0.806379010661961	-0.06673906597772505	-0.10568297394866862	-0.5141884206518753	0.0970953289474071	0.14934286379846445	-0.2632379654262219	-0.5879039110031448	0.8484316714464761	-1.476450854329456	0.480665448642029	-0.21685502800185605	-0.2760250642001324	0.050059628815606404	0.9560822523006461	0.27467202377974664	0.24403393336629345	-0.39238976094427114	-0.2992630057965723	-0.4669048728659587	0.8235164910476364	0.5850202902056898	-0.5460501664619016	0.42806957927994604	0.8178195196747795	0.19958787486917282	0.7607656894201907	0.28696408624143394	-0.22900256125035937	-1.087984411482037	1.0530276759673423	-0.3521948973691403	-0.12479168588367026	-0.4979494408191806	-1.257106144277847
1.1643640521536052	0.3356192418185242	-1.0152149294164996	-0.7079509445170147	0.04754738227273948	-0.6866767207338061	-0.7127230164504423	0.20958262722103785	-0.30993740894479666	1.6781586150306809	-0.36802964633850055	-1.0136056010669248	1.5841004057625547	-0.050731059475271324	-1.3680833547228661	0.8046837184839382	-0.053241591854545446	-0.08127939886698936	-0.5402105834768026	0.052460427868337975	0.198179787420302	-0.3052534968705124	-0.5920699453505662	0.8342913858170077	-1.490436931812376	0.4951684388838678	-0.21689643365850092	-0.24291387957470442	0.10192808901759406	0.9206851441976394	0.29969283106461064	0.2687514917483244	-0.38466600822140484	-0.2524143829664868	-0.47182815901549147	0.8887387327323995	0.5700372086786997	-0.5112364521185184	0.3798684023257655	0.7809084313390526	0.16216600311853466	0.7598294743225138	0.2671591508857306	-0.14867670727422655	-1.1276026599184203	1.0673012368757917	-0.3702191658797658	-0.07818758419584448	-0.5196222139177705	-1.259913272761663
1.1796161448131073	0.32136263309944124	-1.034226384211592	-0.6697553924982348	0.18073101390120705	-0.6459384206227652	-0.7673392063779837	0.23790416194009428	-0.3099530176185924	1.6514232294746143	-0.35788912050961014	-1.0241428956658387	1.5471329473963134	-0.06282227884133396	-1.235936900718681	0.8150979892776803	-0.037546396576419755	-0.042405498900734695	-0.5677715514677176	0.0052854356445559665	0.24245202502290036	-0.35289537501296947	-0.5944329803753241	0.7983905652826586	-1.508152612009972	0.49772342890681076	-0.21693306322207864	-0.2275086505298906	0.14058403747830367	0.8943405176867367	0.27742935631910104	0.29199161763041503	-0.3716208829454365	-0.19795221406212798	-0.4566162670092372	0.9488730369479226	0.5645870064753585	-0.4826033575725912	0.32913531081266834	0.7678047993820416	0.12690251765848298	0.7479919547237577	0.23865400924209662	-0.05712032770345965	-1.1613367129111807	1.0841480761839903	-0.3770299885041726	-0.017820845512240578	-0.5441029390969312	-1.2521364730061013
1.202781947594732	0.2973019482989475	-1.0507152783687677	-0.6603927159520155	0.27942561789974707	-0.6156846159071071	-0.8238923665768961	0.2690844219097883	-0.30995389573912613	1.6276454510918583	-0.33692413877495325	-1.0266624933661403	1.5086927819552447	-0.08318641128577746	-1.082880153589072	0.8243509732699706	-0.025756733238918195	-0.012144867925942618	-0.5990503399904887	-0.02959267489843747	0.26917287719918037	-0.3973888453794334	-0.5999547537767755	0.7738202957294433	-1.5138630731732037	0.4955782475514508	-0.21697631240383647	-0.2306202888774897	0.17228190428451434	0.8701718200575961	0.20344562315846723	0.3117006917802272	-0.3583679568530961	-0.1476737419732677	-0.4305109286891156	0.987195795026491	0.5643948324420175	-0.4361436364707153	0.2800521711934551	0.7644739461846968	0.0969123261360783	0.7513375847443095	0.21437710188562348	0.04866907599793046	-1.194409942030165	1.0903496079000665	-0.3763371911272902	0.041710311739452076	-0.5614372538765344	-1.2380099693369622
1.2385486291231507	0.26297388517915804	-1.0678364032028487	-0.6923307932100169	0.3890854092622715	-0.5840170522854106	-0.8784876305975461	0.29925089031460217	-0.30991892052349485	1.6568732299980389	-0.3130089727727343	-1.03138954752298	1.4738586276644732	-0.10601119645319959	-0.9663386717640092	0.8267707094231964	-0.010290179073172973	0.026012565039873613	-0.6253309613215876	-0.07383496440271933	0.28954295810551606	-0.4309321102609167	-0.5874583703795857	0.7513285902578166	-1.5012370523472691	0.4995777520229517	-0.21700728197358338	-0.24144816171332698	0.18726000140427634	0.8447375275588633	0.09868088835595648	0.32428167465848057	-0.3390682670822952	-0.11281361724332732	-0.3989932809788024	1.028017207893837	0.5597780476541138	-0.383840494361265	0.2345096643019819	0.7711996664140566	0.0668464161096639	0.756621481720144	0.17948101643817693	0.1586609792970443	-1.2259166279701978	1.1040088999591517	-0.37694424813867994	0.10597654310492381	-0.5694578809467211	-1.2234587709525595
1.2879381264536973	0.2295328002160227	-1.0792817666016175	-0.7371821381701447	0.5863947245756798	-0.5553031214006927	-0.9244246938769987	0.33422023180633315	-0.3098552841041	1.7828251381514229	-0.28003510155974853	-1.0183166870727338	1.4576250840706977	-0.09784849941238329	-0.8472851452930396	0.8175736910598917	0.00291185167667787	0.060637131380972945	-0.6500308194581647	-0.11306643590617753	0.30413896383891176	-0.45283167734308216	-0.5708019020522093	0.7364666410075056	-1.5075145268380823	0.49133785488369675	-0.21703583664934362	-0.2597701588253851	0.18889103963912393	0.8269936624853788	-0.032215568203240896	0.3339396740292041	-0.32614024650258794	-0.08030397627614032	-0.35467236062436214	1.0626889025941186	0.5521133931701212	-0.3328140461809118	0.20242987011986718	0.7874805183652038	0.03196134006832954	0.760543504972828	0.14397943127319796	0.26744176779725337	-1.2549924526963405	1.1139870292498024	-0.38384544960028727	0.18424510093326457	-0.5680027549645467	-1.2090087922259038
1.307455094167527	0.19738545124229537	-1.099210949951614	-0.7982108064290397	0.8412647867410632	-0.5509579853326577	-0.9374320667770375	0.3641605213039701	-0.30978541709428814	1.8451308549677932	-0.23931264875794275	-0.9797473675332199	1.4703279401564509	-0.06944815834770746	-0.8019340122245346	0.796283433033276	0.02281428752343745	0.0838608856598587	-0.6706580941889367	-0.14786831364080233	0.3164935008107551	-0.47266940914710043	-0.5497433434206177	0.7249407655014493	-1.5306914860053815	0.48443492797009524	-0.21704750221191435	-0.2681349132251262	0.16738378838618959	0.8119844279009728	-0.134908989210747	0.33409518277149786	-0.3282021605508766	-0.05933033283423219	-0.3099486666397574	1.1003723950464812	0.5360450258079745	-0.2731273022467145	0.1749079482127224	0.801698702310308	-0.0032247667689720523	0.7665593242939487	0.10355611617469802	0.3708699732710564	-1.27542073344307	1.1083886405637215	-0.39447400799117655	0.2647829830110688	-0.5630327717220032	-1.1985996058205894
1.3650883509267593	0.16649103581523314	-1.1087222441601514	-0.8518085038610501	1.0223297492448293	-0.5590515961013367	-0.9330555628214399	0.38908758353332445	-0.3097135974859003	1.8919305421940238	-0.192115842003444	-0.931679742405717	1.4932644221237203	-0.0144961531345833	-0.7754222826840265	0.7880479352679604	0.03694805114797502	0.09505805290146427	-0.69622373301623	-0.18216654843238095	0.3397827897201146	-0.4928985553735	-0.537123270390984	0.7112576775431493	-1.5334546731643877	0.482920889983498	-0.21706254779999093	-0.2892385264357956	0.14391719648912465	0.7965034995838828	-0.20126400011807766	0.3165888763151602	-0.33533790009502307	-0.04689831643267956	-0.2629035420085601	1.1184500997186368	0.5095189350412882	-0.22770125318687567	0.15602350849247426	0.8194938370838228	-0.03422174706676281	0.7652940423358092	0.06530679723449391	0.4691624077774845	-1.2960054662906937	1.1057199273578322	-0.40151575038812587	0.3570533844467849	-0.5508147865144075	-1.1774791503161508
1.4996334694121374	0.13745010075285627	-1.1109768026117575	-0.8551613715826916	1.16322829537989	-0.5821232088333181	-0.9276413047077522	0.41088038680784084	-0.30964279844871073	1.9292851537284268	-0.14263871531385175	-0.891381746142098	1.5282059342494585	0.03280699327678126	-0.7356326558439902	0.7808066047175424	0.05786277314388981	0.10671362710767726	-0.7212591816411341	-0.20452358027226464	0.3559422999066235	-0.5135797502776833	-0.5248383409315325	0.7038863373968419	-1.5255000108325176	0.4766129867880373	-0.2170659347094591	-0.3092986407258561	0.1054128552552109	0.7781345260486879	-0.2562242951539365	0.2917514547516115	-0.3408788106094528	-0.030754665767968082	-0.21092519702868126	1.1101298596880804	0.48635091532587077	-0.20216140564630386	0.14064029012483803	0.8354055425883713	-0.02626481015183866	0.7592025633634024	0.018891653745357246	0.5625358833755684	-1.311197391007502	1.1109003560962978	-0.42636975221550566	0.44883381309878667	-0.5280719405574419	-1.1698572763103772
1.596714254984881	0.09699226223262285	-1.1303190850314944	-0.8161080150926049	1.2489314427680307	-0.6084600323520352	-0.9165539905298413	0.4298667093612825	-0.30958138302380683	2.0080997858635263	-0.09655717267452743	-0.8534882806010021	1.5534930333291066	0.056625064834492186	-0.7331575102950552	0.7774649902868589	0.08685357115736023	0.11927117472986233	-0.7410229616194759	-0.22740329870533804	0.3691063327077072	-0.5287213813362732	-0.5252349479450367	0.6929127290209871	-1.5099819043663092	0.487038801730722	-0.21706224352885578	-0.33467263706945954	0.04917046165396234	0.7678988822344234	-0.2922886803894147	0.2701583926289456	-0.3534678766696863	-0.012958112679288735	-0.15715738610313568	1.1058239971090742	0.47308336668180084	-0.17919796909006883	0.13454856973676768	0.8420124815911763	-0.010172976475745651	0.7515090175863273	-0.020184051944440482	0.6308745640426288	-1.3130838627682817	1.1089877041266145	-0.44713925857913106	0.5268262741558088	-0.49249378439621144	-1.1597104841346288
1.6950263397449015	0.07322642257824671	-1.161428015370088	-0.7720475791424766	1.3094028112532616	-0.6356181925665394	-0.9074969163797325	0.4429113748634019	-0.30953617640303743	2.073620830077385	-0.05816217293229816	-0.8151680882901546	1.5896786842358717	0.061847325488045765	-0.7213108219519314	0.7675248727386894	0.12246780113880262	0.13226651749270663	-0.7629288869913362	-0.2502520893968641	0.36268804879996974	-0.5532885511227342	-0.5343768030528924	0.6855085466979227	-1.4907456635966654	0.49907343479584654	-0.21706687230512894	-0.3758237922940375	-0.004650992048681779	0.7537206566392528	-0.317741084286946	0.2615088678920337	-0.36674987887112115	0.01964276514133589	-0.1161349108079132	1.1025346427910072	0.4602012133743494	-0.16362846160446365	0.1309493525324855	0.8399355882885399	0.013815617252291018	0.7455745762425328	-0.06113002870551516	0.6673398659083996	-1.3079646861690302	1.106871202422055	-0.45825201157003387	0.5814701612420967	-0.45720206437680044	-1.1500431623843708
1.742260533678786	0.043921945352433114	-1.185940274683613	-0.7052207696841767	1.3595744626566508	-0.6762102417562662	-0.8770057347421668	0.4461327386133583	-0.3094966850460238	2.1112323384486675	-0.049504578442359524	-0.7860843078420019	1.6304062641929271	0.07485676019902412	-0.7233053910404191	0.7660215737601033	0.16126591963535214	0.14147835385162416	-0.7795970640911959	-0.2666135243637559	0.34072272005500176	-0.5670471234654391	-0.5533958972959163	0.6786903379496264	-1.4749510230453313	0.5004788422542574	-0.21706195440243778	-0.4100497187382687	-0.04603990160856066	0.7384595065457531	-0.33759778758022596	0.2628234641692706	-0.38505351184046754	0.04599836162800371	-0.09446230321795598	1.1003106850622189	0.45875325796019545	-0.16024036699188376	0.12687613365436326	0.8253276312167765	0.02564169770225857	0.7038637402569693	-0.09699883715263288	0.688069999625526	-1.3045971345197875	1.10904456942561	-0.46593459332462694	0.6053905326885138	-0.42487528343909586	-1.131878681178589
1.7367706057234837	0.01208608819769398	-1.2250805227656867	-0.7214221478577292	1.411381171490648	-0.7047397693054137	-0.8481126090961947	0.43197029704370804	-0.30946038850291147	2.122197387092035	-0.020942616021242748	-0.7532380618980071	1.6792843817175456	0.08265089615227675	-0.7687501774491123	0.7599314251059034	0.196692110609424	0.1416077961060187	-0.7964178828765833	-0.28082980807250724	0.32847969556790274	-0.5748122579187733	-0.584102046170597	0.6839459504985415	-1.471911786381956	0.5134846322413679	-0.21706548312153	-0.4310778982920267	-0.07030382180550356	0.7074550960646417	-0.3372766834690487	0.26544366766718663	-0.40132155041991036	0.07185517569930347	-0.08651054534089644	1.1028341529836816	0.4622699904068385	-0.15767560968868094	0.11954242236360187	0.7940326899761243	0.048355808508055334	0.6584217702019778	-0.12977222778222294	0.7028088871658169	-1.2920224299479341	1.1063371630923606	-0.48398369549916553	0.604757991991719	-0.3890736537425775	-1.1304623941098448
1.724979624920237	-0.014454498505293433	-1.2414692143250132	-0.7569618736979278	1.4995559838745334	-0.7265640100490834	-0.8203349624053378	0.41826241498939404	-0.3094455840411713	2.1258688710524445	0.0265071165182227	-0.7367571647112257	1.7327442545860712	0.1099148545100084	-0.7901023284218951	0.7427499770073158	0.21886647426397343	0.1397733437746313	-0.8140417296597476	-0.30965576316872545	0.3197946444771257	-0.5865679451322195	-0.63230681794377	0.6719473205007473	-1.4899464284020376	0.5126419309189624	-0.2170673101251334	-0.43463270937398074	-0.09282477131169095	0.6709888977995415	-0.3246220089031321	0.2765155257686535	-0.4080648069501647	0.08905662218295617	-0.08174330040284483	1.1127108866980029	0.45552201129823217	-0.1632911680692068	0.10735685124285965	0.7496476308102248	0.05465519010144297	0.5963258947314015	-0.16956500797035687	0.7161519646649097	-1.274294916896637	1.1078944069433236	-0.49699801018569384	0.586436329995178	-0.3602892237662007	-1.1304203975221476
1.731641735424601	-0.027050782547620035	-1.2478082215270414	-0.7352679657817648	1.5621527362310565	-0.7637732118414522	-0.7821652541165577	0.4096152343807969	-0.30945822978993254	2.076874033290567	0.08231823854909885	-0.7085508301501046	1.7821634902304822	0.15059145038889563	-0.7607908723532445	0.7227982302739397	0.2252456426663346	0.13431533279315494	-0.8361054585132648	-0.3263406394477843	0.3118242182718748	-0.6006166497682223	-0.6885833540726259	0.6612934912143676	-1.5133134509105548	0.50470674241127	-0.2170619530256453	-0.4184679053116554	-0.10186736693173204	0.6394136862781794	-0.3268073434992914	0.28807395285929394	-0.4108018735866916	0.12169064450535108	-0.08209855927752745	1.1043698921884346	0.46346073632459694	-0.17543752515345537	0.09470899534358575	0.6986812381753882	0.06973468336977462	0.5460324571047346	-0.1967997956202932	0.734741102845159	-1.2596242863228073	1.0980054078278372	-0.50427471377233	0.5434140020743414	-0.34426839780774704	-1.1351186109575997
1.6711696530819473	-0.06854351938833159	-1.2523785733511605	-0.621843274724571	1.5717236412493134	-0.8014709764941538	-0.7466954148761078	0.39598854005021095	-0.30948601417408156	1.9643532187371384	0.14346609979506147	-0.6810876164266426	1.8178400572101467	0.16042315710662178	-0.7337542425947672	0.6840342591973673	0.2390910418416634	0.1301814253821093	-0.8566412957126097	-0.342875533642677	0.3090956911774031	-0.6181420528781987	-0.7516040400209729	0.6491254647259326	-1.5099499220363708	0.5127274774599091	-0.21705723338106928	-0.40157705230155694	-0.09626218334971694	0.6060017263570653	-0.3237479135202506	0.3074244504275542	-0.39621313591353957	0.14641389392037346	-0.08120971486343051	1.0913716848307204	0.4854693234933561	-0.20066158635891176	0.06440271304224333	0.6528935647653793	0.07057987911661304	0.5095336800162144	-0.22170677844626657	0.7640851363428462	-1.2372306691848476	1.0971040928387628	-0.5139900938593851	0.4862911348832097	-0.3272249616150586	-1.14978893103043
1.6712052346057036	-0.11486379136154726	-1.250065165754786	-0.4878935899364092	1.5486706669972257	-0.8367566607344532	-0.7502630684714497	0.39404966712253536	-0.3095230017492695	1.897293263663893	0.19679227364729673	-0.6703837154358453	1.8343904795748727	0.12725769192167005	-0.6732375677357937	0.6374887337905848	0.24227208251373367	0.1229936701349023	-0.8721259467000435	-0.3705900109004131	0.2945799151107364	-0.6372683634212948	-0.8163668235069317	0.6413919963674897	-1.5007967299663971	0.5298769789446878	-0.2170557918793566	-0.38185219870888093	-0.07592003260987318	0.5777273629759808	-0.33013673166521423	0.333312546082713	-0.38523908321563577	0.18558944674740704	-0.0758504205781325	1.0586020228292201	0.5130194348039159	-0.24522232590821663	0.033105820501190215	0.6147896853102959	0.09588185869648494	0.4755734970576575	-0.23954331309673288	0.8083375889647755	-1.2274073929887162	1.0943221435157438	-0.5202965159874078	0.43041113773295603	-0.3154890108455838	-1.1688728335100305
1.6659683927864577	-0.15134262271044138	-1.2496484501891278	-0.44639923639074314	1.6135387564262573	-0.8662410584292835	-0.76453197461552	0.3970187526349186	-0.3095415040741464	1.811623932275506	0.22793218303333776	-0.6588717192810876	1.8414821572056255	0.10082429612403294	-0.6284631566013724	0.5880221134709136	0.24955149478348929	0.12357162567840914	-0.8799445930365242	-0.39359091796190854	0.26728824987931904	-0.6484619846719171	-0.8849922834678047	0.6458689036201422	-1.4992670700445854	0.5434949019581283	-0.2170579892401335	-0.34653772268782973	-0.05972505349113113	0.5561971262843393	-0.34099206954107236	0.3645810594060949	-0.3728571955474204	0.22958496258273176	-0.0684472506802208	1.023623438565949	0.5448469107159719	-0.2893090543460358	-0.015789848793088642	0.5782242716817887	0.13088520599130157	0.44853852617753437	-0.24692834823482	0.8738643716883143	-1.2014433686203547	1.0880337067883774	-0.5310362478409695	0.3762394833195427	-0.3051076949473791	-1.1965509492215491
1.5986423497173083	-0.1877346018530536	-1.2492953553205166	-0.4122426047589456	1.7282627422939563	-0.8870086892559215	-0.7814665850619755	0.3962481572910589	-0.30954186751847845	1.7159290371504183	0.2613741343978501	-0.6260513914917806	1.833253698628813	0.06989418664767746	-0.6076447878446612	0.5286503541211889	0.25266459405739666	0.1181787480606091	-0.8844242946770147	-0.42279755203501457	0.24426288552618045	-0.6495072130886508	-0.9438608031741726	0.660442187422116	-1.5248917004560083	0.55499154233241	-0.2170816466650896	-0.30192709614211627	-0.049079479612828686	0.5358515872629436	-0.3442338751185873	0.4037136859102331	-0.35860332217656066	0.26970264154396645	-0.061531486627577535	0.988520511912864	0.5690516229414941	-0.324915976969523	-0.05700775614345932	0.5462465162046533	0.14833672818397434	0.43808656048645067	-0.24335077756916057	0.940639095238161	-1.1654259663945474	1.0759189256980886	-0.5441399542027707	0.31494233038505764	-0.30387440859921483	-1.2268789032479488
1.5508638365485372	-0.22118536721834742	-1.2404815030033576	-0.40430525972666276	1.8757708697705897	-0.9068468848797139	-0.8053187024437131	0.3991910976042755	-0.30952226022526313	1.6192131417761921	0.2848448640950939	-0.5964759685242091	1.8178608361459472	0.07991596150933154	-0.5731334824013539	0.4756967641955521	0.2486514950169266	0.10498553178786241	-0.8877890483536497	-0.44929422521607554	0.2278713775016651	-0.6574756236011623	-0.9873021580898727	0.6820791320302537	-1.579539164598291	0.5386287974480208	-0.21711560800486676	-0.2380044057373815	-0.03900363872394809	0.5161621130710481	-0.3610274278552509	0.44412853347880266	-0.35359360638913423	0.30577175060237155	-0.056094621060857164	0.9439965276624305	0.5921749242306245	-0.3674665038959223	-0.09518140105824599	0.5270914430768093	0.18146814755952467	0.417964461092798	-0.24668995910638375	1.0149947061170255	-1.1342017456761284	1.0561598413600426	-0.5601308713323844	0.2624825918391382	-0.3108342098090676	-1.2526588970460861
1.517400473093972	-0.2662960412769907	-1.2306425622050274	-0.4316639761077073	2.049285377453315	-0.9313205988356004	-0.8272567399338631	0.4035623914298608	-0.30948987709135567	1.5619424382852096	0.28981579090984133	-0.5707743868998687	1.7936066233333587	0.1499039841454563	-0.5778642243034049	0.41788193755219155	0.2323244040524139	0.10239173986222425	-0.8865214587042665	-0.46997031296000236	0.22529927940236708	-0.6504306281365891	-1.015579779811842	0.7076562735814113	-1.615855261770506	0.505507620980324	-0.21714859182199256	-0.16247436137539062	-0.037394784746216464	0.5071868527849674	-0.3833777160775249	0.4761508725702196	-0.3476653700911717	0.3267255003599146	-0.04143548404337556	0.8986086958744565	0.6166563251733602	-0.415057958503035	-0.12650172738991589	0.5188756230292907	0.20935325969236018	0.4004291967501983	-0.24970319768981777	1.0794336611768776	-1.0912696395258095	1.0160290850695137	-0.578477979852582	0.22203436655541164	-0.3278221375178099	-1.2876707654016708
1.5177618653728722	-0.3087966255947657	-1.2147986228641663	-0.5246372889872435	2.227766109747327	-0.9439098357507684	-0.8527923251720573	0.41142980294050463	-0.3094585013568384	1.51302664570391	0.2946836204551412	-0.5448724972583544	1.7741523446905785	0.25676992388632536	-0.5948848921237994	0.3495300266514815	0.21857501787089606	0.09761062117920592	-0.8867316175466599	-0.4892555254512175	0.23650759949399647	-0.6439477353256133	-1.0266410500535004	0.7236547350010731	-1.6481794903540863	0.47468941171017764	-0.21717972385325054	-0.09895398380751701	-0.04923203651986433	0.5073254001935813	-0.40178755693308477	0.498551286446808	-0.3301304311986486	0.3489612972533536	-0.02708054475392485	0.842756234387563	0.6176851631589415	-0.4632338973289677	-0.1506491834482398	0.5180804289497196	0.2287577846325975	0.3880322728437905	-0.23725382390723132	1.1422008464505442	-1.0399625034126345	0.9516548469621746	-0.5973992574304087	0.2002044696835778	-0.3541151065070454	-1.3214633816173849
1.631538974230796	-0.3539389645202826	-1.1721449217876678	-0.5255490832886237	2.400304734261142	-0.9706006288906375	-0.8840342771017717	0.42376758482094423	-0.30942261387154135	1.476311806099814	0.31686478415688	-0.5164548936276434	1.749139700721289	0.3617595068841814	-0.5965759210829539	0.27458637514678796	0.2115245721812966	0.09754878570736136	-0.8762804551844093	-0.5004833239706137	0.24513121922664047	-0.6361627144729156	-1.028296624481255	0.7330061126986984	-1.6870863177782478	0.4540349462334664	-0.21720450198727453	-0.038126273484479965	-0.0629045624378058	0.5084878517206397	-0.432691616437928	0.5281330359577666	-0.3290863588041942	0.3640462791862513	-0.011611169254784854	0.7971209815371282	0.6215312620006023	-0.518669416283678	-0.1735152372287444	0.5201971530828177	0.2487658530648802	0.3644852703575507	-0.2132777722995404	1.1997982602558324	-0.9940640973583654	0.8900619400767784	-0.6125724119979228	0.19261494703302515	-0.38065686125352416	-1.3332321090319277
1.6426139744666792	-0.39638707563009545	-1.0904662851424933	-0.47467067108581834	2.5280815152414506	-0.99216522125951	-0.9183203078952153	0.43254870223930747	-0.3093976020716704	1.4477839063966715	0.3225508484528537	-0.4809345280313894	1.7270447656539207	0.4294459099839504	-0.6398088312651138	0.20880250931611571	0.221842714338228	0.1100156413041744	-0.8532271362730258	-0.4927058894909706	0.2627471809866024	-0.600797394940519	-1.0147904765905682	0.7525956068663857	-1.7041510983350563	0.4632098806440853	-0.21721102247639706	0.02083560628864486	-0.08149274259346728	0.5159886941570851	-0.466414085560518	0.5603888529002199	-0.3267808100803131	0.38417163462775605	0.0066241245168623146	0.7442638156854479	0.621941477634715	-0.5655806938431478	-0.19195443492727313	0.5278432500017705	0.2798101345400107	0.35091880494076394	-0.17353752440661824	1.2480676695752722	-0.9584779494950221	0.8218476872244634	-0.6379276542141665	0.19669913194124725	-0.39938066334343436	-1.350435735333134
1.6521487074249912	-0.4455879457783286	-1.0035484840954925	-0.4322981236987894	2.6596969608079712	-1.009523509956668	-0.9681726510600038	0.4336215727805503	-0.3093769743698719	1.4257508856977252	0.29711142976730665	-0.45780143714145094	1.6981464606900254	0.48588591558245897	-0.7066143919457184	0.15750837801994297	0.23435947268648852	0.11428970911806764	-0.8194291700194881	-0.4857655801111149	0.28469806669237796	-0.5418946688772664	-1.0003970473136548	0.7756689645737335	-1.7132822150594496	0.4928776926207383	-0.21723259956793584	0.054850947107331446	-0.10010604008341759	0.5223306558759726	-0.4932404112702752	0.5924789223414215	-0.33265551788385717	0.3970766039527782	0.02065179732018598	0.7081503303887404	0.5988095887321055	-0.6151136706762388	-0.20165389389803176	0.5340682397910428	0.32308617089278246	0.32418849571364816	-0.12105666923442082	1.2797568899842842	-0.9138263176828776	0.744991145127025	-0.6643157770381011	0.20157761413666614	-0.4074778364805042	-1.3565498980631658
1.7268556300865392	-0.4642928349958179	-0.9443192056620916	-0.48563114114348116	2.733477734936053	-1.015794283155342	-1.0256488572824942	0.43621912125214407	-0.30937187801847754	1.3947717620093534	0.29073444374055185	-0.4519260001028321	1.6846358234750458	0.556384756840173	-0.7381696304476788	0.11883441832998895	0.23938030132725513	0.131108957459777	-0.7929248216961712	-0.48156714889736013	0.2987555110199701	-0.4479917882072003	-0.9796127790055624	0.795400198662161	-1.7286875757362783	0.504950346370728	-0.2172557104062826	0.09520900124465945	-0.11277031303696383	0.5287840268512711	-0.5273263817833928	0.6319570211533552	-0.34860843190479673	0.41049004502605363	0.03693568074278136	0.6657885569859816	0.5622352466333375	-0.6615541963651251	-0.20475674081015788	0.5481939593082898	0.37581508203995584	0.2963577420004997	-0.07273545296126385	1.30991561692707	-0.8825825989883475	0.6729378664914556	-0.681713548583474	0.19216338057528273	-0.42039819787019467	-1.361217599232489
1.7168283328369855	-0.4654228183879652	-0.8661152929120146	-0.5376727554532783	2.799042202383954	-1.0087572823036948	-1.0883112719394872	0.4285636234610616	-0.30936206827381063	1.367351318221607	0.275775292710351	-0.44784234447683613	1.6876920586156339	0.6517283395945553	-0.7775953540644804	0.08178633789210762	0.2492519016960212	0.15735358065650698	-0.7853738513589493	-0.46159033079293554	0.3169906305178559	-0.33310517885813107	-0.9440910137245224	0.8087617789953668	-1.7245670240356012	0.49059509364722265	-0.21727780104141153	0.12622166344239694	-0.12042070475415814	0.5419550087048944	-0.5547514609076448	0.6651322371108168	-0.3589732200781899	0.4180381226348867	0.055953694033537026	0.632736360110796	0.5065968749299368	-0.6984006537816063	-0.22253041885516905	0.553170679321491	0.4063894034305503	0.2515143637427154	-0.031635433479741425	1.3404623828286777	-0.8552002884318816	0.6067064818910614	-0.7144096563435911	0.17642277433496173	-0.42218224142740723	-1.3583631823657434
1.6678620214033977	-0.4605084310491791	-0.7300862105123656	-0.520403799027356	2.795934257746311	-1.0008925860205513	-1.1485351778546313	0.42197778539728914	-0.309367872813154	1.3306488294269763	0.25843011741822053	-0.4535394622039437	1.694782870457395	0.7065981441099526	-0.8148988837656883	0.03994449041144637	0.2557296868343985	0.16642525661257696	-0.7823704234113416	-0.45350352188482795	0.3398593572044601	-0.21878149770506833	-0.9058468700045443	0.8067367995179605	-1.7459160369042206	0.4695452130479132	-0.21728821509962998	0.14866736713228332	-0.13550498842276476	0.5367533594941633	-0.5705154615704766	0.6868968692918312	-0.36701165277073555	0.41043819400142495	0.06597336809578012	0.604219899656889	0.4386055448434088	-0.737189107150941	-0.2157814871575272	0.5576701406339837	0.42495283897647995	0.2039188650847013	0.00042278976454001026	1.3631080350760263	-0.8475812839783456	0.5508099945224051	-0.7387237400641736	0.1375247083283273	-0.41834778424523184	-1.345188526290146
1.5918558711910389	-0.4552158747288738	-0.5989289625149677	-0.5438071379833704	2.7435141638902123	-0.9910323065139662	-1.1981774078318561	0.41902979951932107	-0.309379136335149	1.283350992885642	0.23944342338316046	-0.480135757786179	1.7043740809070935	0.7640455276469319	-0.8696223400369533	0.005235928725244832	0.2610441687757279	0.18098627352252444	-0.7724457642542449	-0.443505266014024	0.36039631557911056	-0.12091977427608969	-0.872135239186418	0.7954511904629152	-1.7645174768826588	0.45109811990394844	-0.21727849907519214	0.15651980127883386	-0.15034578637586432	0.5303159041269233	-0.5920203038185908	0.7064476272693103	-0.3764572090914742	0.40191795332644664	0.06584678603269777	0.5817541815656913	0.357548841574045	-0.7704676015449903	-0.19868973241946522	0.561605568936548	0.43626422890726807	0.162901452726655	0.033799781667330664	1.3922307356724437	-0.8599390842089594	0.505026876959836	-0.7577002987099445	0.09598576076979903	-0.4117273929061894	-1.334785082045616
1.5004835220533397	-0.4371650911899453	-0.482911452267991	-0.5741484297437287	2.7140793143692976	-0.9862537166284125	-1.2316195694004501	0.4075139860056651	-0.3093960824353022	1.242986077390876	0.21848082715753683	-0.5072189455635063	1.7111696587026954	0.8035823856883555	-0.9024546891398867	-0.034781983360766836	0.2729667856995745	0.1909104545170909	-0.7442999647619187	-0.4353480256744128	0.36996985951431816	-0.027509192062592967	-0.8424022291387601	0.773460760320736	-1.7661952031467787	0.45040315609987636	-0.21725853283083946	0.14836458481495804	-0.1634719933632496	0.5225995888429136	-0.6113550014255058	0.7201837928025434	-0.38385303309770386	0.38208205579347543	0.061396267396337065	0.5554154747581856	0.2702485243974757	-0.7990054769889701	-0.17082695537607578	0.5636163146100253	0.44025559380185514	0.14012277575331372	0.07975097656905253	1.4120131878352828	-0.8812014568704549	0.4576281668047262	-0.7623353807654246	0.046174841920090484	-0.4118465352209756	-1.3373321244233192
1.3925070938942412	-0.4098790230497046	-0.37306920545401734	-0.5707569214930672	2.628369489383716	-0.9806654477292056	-1.2549148014232787	0.3941881908093482	-0.3094102177366726	1.2058241384841328	0.222311552786439	-0.5291242798247491	1.7192846989216002	0.803889380130887	-0.8945290149106206	-0.07470864037951577	0.28839965395054196	0.1845826245650017	-0.7139036221573659	-0.4324162930848231	0.3689300799332501	0.04699408408441491	-0.8111379028881146	0.7545004531182864	-1.7923501802751969	0.46051475723978197	-0.21724146748821416	0.1388620394234686	-0.16842529319897073	0.4978903012623578	-0.6339801509213894	0.7396173339753472	-0.389303958834141	0.3448662883857048	0.04330634123167866	0.5447888715705295	0.1788358923613967	-0.8128461656156338	-0.12037826486728276	0.5616980333644052	0.4197890884621742	0.10739981285719429	0.13432731552368238	1.4398229604982118	-0.9231474890651394	0.42562702200281405	-0.7619920387109037	-0.010405392267180024	-0.4091556852865688	-1.3216577143529484
1.2785559813464764	-0.38243282115413135	-0.2822474793844652	-0.5315247189180701	2.5676834838378744	-0.9780636650348089	-1.2702957700478699	0.376689621826031	-0.3094204990645891	1.1720405576598212	0.2271272411839722	-0.5519606054362531	1.7201132589866266	0.7582654765445166	-0.8917505879313266	-0.10910853607585355	0.30831339980250466	0.17755316812571675	-0.6814357770263164	-0.4445214770952931	0.36668798068608577	0.11528478669592881	-0.7829159616094977	0.7371165704001685	-1.8093885781019214	0.46369382964715544	-0.21721789542439102	0.1519654942428025	-0.17104675227284463	0.46401178702366197	-0.6523315392920404	0.7539716621604602	-0.40782997513328895	0.29310445799428375	0.02446500277928192	0.5417323732827634	0.09984786139752841	-0.8234186978000215	-0.0706443049723025	0.5579162382650495	0.4028622248251751	0.08263922722554076	0.1772849064374578	1.4677796605338982	-0.9846761624367215	0.40322530832428727	-0.7490666280654433	-0.08581950155874721	-0.40744011544073766	-1.3079572564957285
1.0948830960806872	-0.3580626348977102	-0.20465345054145573	-0.5145543483982111	2.4696477679182847	-0.9819552112889125	-1.2735422750313252	0.3591484866237197	-0.3094297534793259	1.1207501161119773	0.22142726571221102	-0.5838762772882045	1.7123488633093475	0.7119629978105836	-0.8738900107757885	-0.132463070781596	0.32502047439506615	0.16980394679416158	-0.6350306399074062	-0.46405581894752956	0.3552024854068196	0.17290437219286617	-0.7569973739638661	0.7289518324048389	-1.8224173393789347	0.47017309750083014	-0.21719491400453617	0.15591350326140774	-0.1771914567146335	0.4199616688885124	-0.6628527942977364	0.7687482489451918	-0.4236746762344489	0.24763748165885105	0.014110349690891538	0.5327041656883654	0.027738613557330698	-0.8251863622627426	-0.03301709344780787	0.5636845960336736	0.3889012243512837	0.07434788834587697	0.2210636482086969	1.490114504877336	-1.052133029414178	0.3850900991332009	-0.7340222327151331	-0.17731743077558343	-0.4141389693687022	-1.3053024641597786
1.0196253067377186	-0.34925256422298656	-0.17248221361391858	-0.49391557129127495	2.4209814377666454	-1.013167065518108	-1.2691273357365391	0.3424171645640179	-0.3094416292464709	1.0717948009403886	0.17075642618057732	-0.6144465160649807	1.6999637517835364	0.6795683738624799	-0.8386017460809775	-0.15323529695491342	0.33695700506632104	0.14974122183596766	-0.5774123118377215	-0.48729314666821866	0.334784141795732	0.20842663650990784	-0.7292922692388895	0.7140051849092073	-1.8143313018197074	0.45273816930324184	-0.2171702294923999	0.16695604771253897	-0.17109696917761924	0.37292900661240913	-0.6676068656443589	0.7885225012356619	-0.4550785634939487	0.20775522729933976	-0.0007135481843216857	0.5164575871904733	-0.034931171437550666	-0.8368355619403751	-0.006406959030117137	0.5714957063931101	0.3769677659563907	0.071249467757812	0.25127292537282686	1.5089014299055286	-1.121248352519111	0.3761336909212364	-0.7142527332776584	-0.25383505801253636	-0.42723207033422483	-1.300343376478498
0.9507582156052099	-0.3322666249214939	-0.17153100466719345	-0.4908007322829839	2.318919130589998	-1.0429270084270088	-1.257840157794848	0.33395685332630676	-0.30944609058662736	1.0239996384712482	0.12072723190371296	-0.641187927636039	1.6799657576539886	0.6612317467909515	-0.8049312123027266	-0.1752748725696144	0.3496697763824551	0.1344390037368439	-0.5134886285766778	-0.511956177305407	0.3118015252613793	0.2128104501555888	-0.7082040120594921	0.6910044256978485	-1.767898504506388	0.4122162665265295	-0.21714118605531393	0.1885037765782748	-0.16405419312629618	0.32573973883393326	-0.6615092523954301	0.8110589478586926	-0.498250450173383	0.1674258669665146	-0.004070723891483796	0.49390775350189353	-0.0789558861186114	-0.849747973280232	0.019668458892589967	0.5724751180635657	0.35863041172801147	0.08110896107912552	0.26995222627318444	1.5214693713291112	-1.2082377321431785	0.40762278842973937	-0.6908757992448261	-0.3269773322060726	-0.44728078972232943	-1.2880756440326593
0.885831304180153	-0.3262186353486322	-0.1675722067934392	-0.47306083486404554	2.266059269245271	-1.074543702163031	-1.2359080991352385	0.3205054235676784	-0.30942916156104017	0.9794379179201449	0.060866927261197024	-0.662729324465125	1.6728204011057521	0.6302982821840767	-0.7543797081499674	-0.19895812761560716	0.37026863190212034	0.10868823984191212	-0.4513663457986907	-0.5354161498405603	0.2936489054765269	0.17531908373920352	-0.6832782906208754	0.6580594010716212	-1.694176111144118	0.38115146595740007	-0.2171117640002996	0.22612809403533668	-0.1635391043279475	0.27586634456560494	-0.6508618630801937	0.82937430460813	-0.5398371998594651	0.1358190012212348	-0.004422608529907619	0.4730691865652302	-0.10274252818549745	-0.8607503235433571	0.041664266903370314	0.5609661418546747	0.3425339370434991	0.08994792615194701	0.28959750159370445	1.5183264441310826	-1.2912444266434884	0.45970070916075817	-0.6612122969322326	-0.3870710161079685	-0.46758461850721666	-1.2691928297718977
0.8751403390110146	-0.3342651303764605	-0.13826278787082208	-0.4623894814918956	2.182312657907409	-1.1134920181718986	-1.1979006733896989	0.310281091155315	-0.30938643042710157	0.9324883742057344	0.022552457769915636	-0.6854146724122645	1.7002615831966703	0.5883096625155511	-0.6971580821210935	-0.2103724731073063	0.39262501341019124	0.07564418816115878	-0.36577100897009684	-0.5759626324377276	0.28083886873407804	0.12643624107483795	-0.6613188418311863	0.6306137125165575	-1.6739292502853362	0.3647860053098063	-0.2170966082688257	0.29379739711930963	-0.17187621050987673	0.22402778079453847	-0.6509099325579148	0.8593356556234099	-0.5837559957633431	0.1088805608095736	-0.010065071820837358	0.4511509780873159	-0.10524541012661992	-0.8719954531453821	0.076545677270955	0.5595493023139719	0.34183754164550484	0.10743559624713805	0.3097813785742308	1.4926169794248827	-1.368568802125329	0.5253228933406123	-0.6079258907575998	-0.4433360422289277	-0.4953411832695739	-1.2383001623802072
0.856046557194144	-0.2976053569311457	-0.1435375003371238	-0.4454154454673075	2.108059682245983	-1.141873175221162	-1.151809868753492	0.29246267923552555	-0.30933871433298443	0.8948299327584829	-0.01308199794445957	-0.6952129625863229	1.7380896358206297	0.5576513186112726	-0.6365483618645204	-0.21173655758379076	0.4105525921613677	0.056855273922962	-0.2757436802452329	-0.6026526525099551	0.2803698053250153	0.07715282688823662	-0.636143041007552	0.6034376755180242	-1.6509078953832268	0.34986641699237286	-0.21709234158897125	0.3765285060004203	-0.17239883526005767	0.1904440113743148	-0.6516742372536812	0.8959058201609388	-0.6286656912383164	0.08960350209760094	-0.011785243693210672	0.430766565272498	-0.08811539381178243	-0.8868286753722264	0.08745304163078019	0.5561494564281492	0.3533016380868784	0.12764444112660855	0.34002732432066207	1.4518681795379451	-1.4346225598327682	0.5883688322355519	-0.5662098549203488	-0.48621689349009944	-0.5106640507617114	-1.2066697061417035
0.8461347047003503	-0.20967754035703953	-0.15209782417655035	-0.432391754435215	2.05085938256446	-1.1563181031741663	-1.1104107378542287	0.2709042653780998	-0.3093000380019181	0.8712069511876932	-0.0713782742454697	-0.6959937810991285	1.7784431949332848	0.5334004352165501	-0.5702446771932109	-0.2095243606380533	0.4317291529827775	0.042875510448352985	-0.18478228764086124	-0.625715647885724	0.2933769619780092	0.03976309391509316	-0.6031246698464559	0.590897149603741	-1.6170055488021702	0.3447298224670814	-0.21709939351998592	0.45317790201580327	-0.17942603040643657	0.16970097494049602	-0.644580143731593	0.9297360561903558	-0.673661103438571	0.06765532999566301	-0.0021645765116758363	0.4086317381462406	-0.05243453005930785	-0.906341367884069	0.08631756795816561	0.5319358678316919	0.37051157638258875	0.1366012808957152	0.3688949474699528	1.3982104913752562	-1.4789817326462416	0.6413854630707451	-0.538872772146085	-0.5349152360253597	-0.5221086283579387	-1.1703596140467563
0.8368631077065919	-0.16084144947519052	-0.1527914488261061	-0.42869875842057964	1.92702619984444	-1.1514229364672752	-1.0764851451305084	0.25155516671902806	-0.3092721836933562	0.8562237725315878	-0.09372688728539183	-0.6966396486752344	1.8154227743454097	0.508895400684978	-0.506137346810003	-0.2005100078693544	0.4349480292837649	0.04026852695538802	-0.10699077541986349	-0.6439833881267862	0.30929061258611057	0.016360709431576477	-0.5744984635865094	0.6230548262556119	-1.5806269945546543	0.3374589096392487	-0.21711241384634392	0.5119015371558493	-0.1870302430679341	0.1540624616989989	-0.6293651926432922	0.9570809528149192	-0.7226285611108643	0.0570436773693717	0.009877112932561145	0.3915809466471688	-0.011093266554544567	-0.9360347579224285	0.05966802216534658	0.507641906309482	0.39372882523421415	0.1393004711136242	0.3871333715161803	1.339826639388861	-1.519595420878313	0.6976477426561989	-0.5183123181342786	-0.576877570595016	-0.5194957110985261	-1.1134595970672856
0.8321343789698468	-0.08394748194081827	-0.14952945663675993	-0.4291302188730753	1.8608473934319458	-1.1397122648692783	-1.0487732655755961	0.23172881726386962	-0.309251952771947	0.8456259546229912	-0.0967286098831032	-0.6899966338504511	1.830729057929109	0.49730426352284207	-0.44961248335073484	-0.18385362619270845	0.43768033126018435	0.04964031106814344	-0.03425900324436191	-0.6536982690507276	0.34350466701785864	0.006258913880329434	-0.5485860957861688	0.6573403302542067	-1.5341196256471181	0.34217781978366363	-0.2171300601953902	0.5567265210099529	-0.19976094581265363	0.1500894770257754	-0.6093510810382663	0.9736542068174938	-0.7716336309976741	0.05636428928067565	0.0277243006724751	0.363140978901108	0.04515245992307846	-0.9657068965731594	0.015481479612746171	0.4778427550056259	0.4462342795162574	0.1560608262673323	0.39592254896119133	1.2729181742561195	-1.5652346273091007	0.754463099084489	-0.5084480728391936	-0.6102134310271005	-0.5103309380347442	-1.067449486683026
0.841186273997016	0.03518162785587964	-0.1408219304095406	-0.4303418972801104	1.7516467345906304	-1.1142105553070518	-1.022997672997136	0.21512895510032876	-0.30924610026120414	0.8370586097905038	-0.0456710911874492	-0.6777471843480207	1.8387826271296046	0.4868932935209296	-0.3970560621505334	-0.16189955362229108	0.4361180859371571	0.06437941413700314	0.04248053492555369	-0.6428764698988836	0.3844111100949565	-0.002741883278109021	-0.5303898239752737	0.7037783039206674	-1.5069685658522616	0.34920485707571797	-0.2171675832972788	0.5848754282382199	-0.21292587105845495	0.15538600774608752	-0.5924487951429975	0.9813011534037486	-0.8120612487016317	0.05315834217370661	0.043376039008238935	0.3302593349550722	0.095563510458286	-0.9868409136312014	-0.018257853013959227	0.4474568102172921	0.5026425508889079	0.17569994344809153	0.3930920638179643	1.191239740792696	-1.5873805818356455	0.8343436388863218	-0.5171563455703299	-0.6422752289534115	-0.48558175845971707	-1.0313685239172636
0.8658965268372174	0.08181673907686737	-0.14416814049660287	-0.44039790404585144	1.6539439446006106	-1.0821869024856334	-0.9932854475671243	0.19913625785147074	-0.3092446391662049	0.8351681125550023	-0.008536495494444286	-0.6580254425829317	1.8472223382203847	0.481411849034747	-0.3619773436245518	-0.13153174830424702	0.4145851379014318	0.0806668774208496	0.0991867736192511	-0.6201802806422824	0.44047663323411823	-0.012140224969950167	-0.49504349022808414	0.7548755453475626	-1.4927251221452567	0.34160479374748065	-0.21721120283621018	0.6079780333570439	-0.21962436206031274	0.17080853802437757	-0.5702595396710893	0.969121483408834	-0.841096455624232	0.04630257176408312	0.05166543570482325	0.3004276216572217	0.12744438666440222	-1.0134054324031785	-0.021979565032829242	0.40417705659669984	0.5375842784822507	0.19675180289652933	0.3768042003014711	1.1114515844903283	-1.5892058563460751	0.9064747982574717	-0.5165798137465737	-0.661692779778537	-0.43831697768379907	-0.9904725046521309
0.8872673811713906	0.1702232379670545	-0.13861079308366955	-0.46037223205594424	1.5615164565891575	-1.0244379245628772	-0.9615318785668787	0.1869603927307826	-0.3092438732499615	0.8333352524303395	0.05603160864894145	-0.6272711207143	1.8534032058319023	0.5006501674333826	-0.353897312340881	-0.09940308551922251	0.3897011736478132	0.0973533856163328	0.12914982030875014	-0.5925821219608175	0.49951087910922104	-0.02537651332125181	-0.44609194871303026	0.8128376659844612	-1.4914964407156286	0.35682311601742656	-0.21726177655389112	0.62038760330176	-0.23706019747991958	0.19555598225502294	-0.5484545516040842	0.9547976057188163	-0.8630795946193764	0.03186816306595893	0.06360418942380112	0.2849338035009854	0.15431301219828716	-1.034493317938098	-0.0017370306291067672	0.3516963811394958	0.5657046269992186	0.21566913635915327	0.3561394170312373	1.0360900862133533	-1.5826093249083817	0.968356852826237	-0.5140130856932241	-0.6912206486448168	-0.3880579217911267	-0.9539681698947303
0.874953285044436	0.30747777896455925	-0.11445488919947952	-0.47620499791017	1.5106159931221832	-0.9628906618430875	-0.920711840111389	0.17555126997723486	-0.30924829881483695	0.8334340589060627	0.12592029443435085	-0.5994086229731086	1.862439445537942	0.5148465634438861	-0.356563636431501	-0.06708068060885536	0.3565327526332913	0.11298786631750116	0.14230259302495374	-0.5697448758152267	0.555878603094228	-0.030964609887801225	-0.390370039725146	0.8656314651211933	-1.5541287727236122	0.3784840433377843	-0.2172990229204939	0.6322440978647598	-0.26037354924675465	0.23105533793749408	-0.5160677409894542	0.951761444937608	-0.8726151357181076	0.016499912176793953	0.0691525528402874	0.27393715809918084	0.1765455475702596	-1.0572434447568955	0.013127448828057326	0.3056035751175584	0.5872584612866953	0.2308692772417253	0.3213904696882094	0.9625614127273175	-1.565317642709575	0.9916244643021812	-0.5126791801652093	-0.7119506972730173	-0.3388426514932474	-0.9369744375848132
0.84629836520932	0.384550879174388	-0.07329261631350716	-0.4882755049833155	1.4358440727453257	-0.9139050815170588	-0.8785371694791667	0.17667198164607562	-0.30927119255545743	0.8281800245594887	0.15161217519900502	-0.5751012936354357	1.8570057538262332	0.5313261257728883	-0.3812461055278202	-0.02882988325806493	0.32462356644268453	0.12109655785871251	0.1676219478109452	-0.5430983175629903	0.6059119588687654	-0.03928791190925028	-0.3459969076069064	0.9080920783288304	-1.6369553616571284	0.39531471422233605	-0.21733770115126214	0.6227007973447446	-0.2848700659479353	0.2691695464055107	-0.47284828129245043	0.9486706316782081	-0.8812277104180618	-0.01752823929433085	0.05709145981601288	0.2701504342218594	0.1809013631626962	-1.081768298358672	0.032444348502415725	0.26595482845243157	0.6025455060178159	0.24863334946700283	0.2803246742168347	0.8954551607466332	-1.5436144369855602	1.0000378707188489	-0.5135269500712039	-0.7240202497655572	-0.28643151445578796	-0.9410225483463697
0.8253057123566488	0.4414698344454459	-0.08464962646925187	-0.5002846912169294	1.3922975519461223	-0.8584473680282276	-0.8378085217190808	0.17468760689809593	-0.3093239399550033	0.8241709518070252	0.19316485727638594	-0.5489182120760498	1.8001320749635603	0.547739424274131	-0.42051229811073937	0.0006345435321028603	0.2871016884613268	0.12842364903580913	0.1965525615347075	-0.49947487392862866	0.6523833690385757	-0.04307284040066585	-0.3249668243562203	0.9475130616508347	-1.6565270399949839	0.40892014472503513	-0.2173598509884671	0.5869937823838505	-0.30927212704251594	0.31546152076811174	-0.4194896612542604	0.9385189998595355	-0.8822395945816532	-0.04418822049965245	0.04716624198887936	0.2686832309189101	0.1853138695713335	-1.1050611930076457	0.03813449893309797	0.22171771237110338	0.6095164178483615	0.2721977174218918	0.2560257674447201	0.8345952057924174	-1.518145737840029	1.0044928960344799	-0.5235158394265418	-0.7274082536229098	-0.23336069640140353	-0.9645044505846514
0.8107117328835558	0.42445313498756165	-0.12417430261323255	-0.5130021598747729	1.3503794109800857	-0.8169354217392192	-0.7938412268671067	0.17577258679474222	-0.30938380338317123	0.8231664193038407	0.27450886048495204	-0.5256891582153551	1.7247729353397836	0.5633273606675844	-0.4665745127370534	0.02369284905442278	0.25045824800639627	0.12584799551524545	0.23207928705177866	-0.4447338967405005	0.6815460860273191	-0.055709142874490115	-0.3170816858691015	0.9932008508587428	-1.6284721294043702	0.44441516980992424	-0.21737907927205766	0.5433573186557682	-0.3394156200885016	0.3637580455610834	-0.3726021158513107	0.9272109532849256	-0.8746629118417907	-0.0703055990634047	0.02803039726917598	0.26456683367275036	0.17547039092992833	-1.1295315926525533	0.04768909447095261	0.1797978971048401	0.616099521058499	0.3073375910425049	0.2235848212906038	0.7935911666874198	-1.4968703807184591	1.023545738083048	-0.5409853253125737	-0.7148880038125162	-0.20166675634017683	-0.9975354310975891
0.788104270018749	0.3575535041489866	-0.15756785218278666	-0.5240974899605962	1.2796006938730802	-0.7944996825781697	-0.7154740472058257	0.18492771816750028	-0.30945062429042036	0.819259446576291	0.3779051686891657	-0.5062390675985018	1.65327694619683	0.5747448698253376	-0.5251551707086237	0.04904193659318078	0.20754125344229682	0.09983175132786123	0.2561713805641431	-0.3986869715766704	0.7045965207539576	-0.08277684392705116	-0.3106234755816817	1.019554969170544	-1.5889434771848199	0.4780661916788501	-0.21738216879435304	0.5015405661779143	-0.36515755702148434	0.41209452261120755	-0.3303234719722654	0.91594867046017	-0.8593803488497894	-0.0895348396082197	0.004986012004445495	0.2562643963730798	0.15943765169101998	-1.1430633999870365	0.07081291994824215	0.15670597314477247	0.6216885061053998	0.33486096192786174	0.19166989158425157	0.7543050476331278	-1.4875726558653308	1.0586877511408113	-0.5418804180962837	-0.6891434043107617	-0.18384086690537121	-1.023734929148007
0.7872758339897842	0.32162944126771836	-0.1825296712468206	-0.5354713984058365	1.2472372409029435	-0.7876470850620929	-0.6164819435236174	0.19463887077586947	-0.3095074703988652	0.7950625640590098	0.44636623809238446	-0.48471945646290726	1.5874908354539268	0.5845099772022523	-0.5664926797422767	0.06871945174452723	0.17013263824685854	0.06966511027027282	0.2709765917011163	-0.375637849058622	0.7257368672736885	-0.1117351288231661	-0.30736052810025993	1.0040707470974706	-1.516129941952792	0.4972622923146597	-0.21738455477569793	0.4698035313358906	-0.3938187085286108	0.4584934164984002	-0.30384276580732317	0.9033818567429295	-0.8437815053683421	-0.10538106266987139	-0.015021564931185016	0.24625926161527145	0.1483541844994437	-1.1384475948042723	0.09414445402418073	0.1311360025181345	0.6250982191031521	0.3629716563507691	0.164629447420512	0.7185188139452949	-1.4782515164120686	1.1142863137908183	-0.5226878612846491	-0.6477673335673808	-0.1733443318218265	-1.0563763434587146
0.7826792777865971	0.25482570974024615	-0.2156237263850255	-0.5488734764365336	1.2054516979432397	-0.7953888457881895	-0.5124470464691988	0.2027737751952507	-0.30955249765538484	0.7607981250528455	0.4887659562066068	-0.47584798425451175	1.550320782463635	0.5823031401030715	-0.6181746984108197	0.07932120739537123	0.1264919660836442	0.03302305860112632	0.28556250024255336	-0.3664220029606519	0.7446111918652397	-0.1425559291209288	-0.3108795875925666	0.9861328687135321	-1.4457853456758736	0.4899096350143667	-0.2174049147826961	0.4530298100319408	-0.42084291875249147	0.5066215317130223	-0.2924521262275622	0.8946664146047848	-0.8336386559359263	-0.12294219290265318	-0.030891906433922322	0.23533041417823913	0.13636851520300336	-1.1375089807970447	0.11435290291427866	0.11234296318859274	0.6194630925206787	0.40469317122250786	0.13227688295217652	0.6842489460916924	-1.4593740272042006	1.1764283416721641	-0.48849055021553084	-0.6004457907012963	-0.17608469338089544	-1.0757874928073272
0.7686088709546018	0.13650993466695927	-0.24840930066842346	-0.5619753649028485	1.18202859400441	-0.820582156668514	-0.4065090876537599	0.20576717115598192	-0.30959156507531854	0.7119737284615899	0.5061173142435317	-0.469812135503706	1.517086606229466	0.5655056791573496	-0.6685761571587379	0.07971560961963942	0.08300784392050822	-0.0008058913355734693	0.29518261342804125	-0.3745875864174938	0.7650408633502037	-0.172418916770378	-0.3086282393549919	0.9615237071088941	-1.362406280837475	0.48604265978725314	-0.21744363294044589	0.43819483847958446	-0.44607083271530834	0.5503848322267905	-0.2892045523127208	0.89008440715782	-0.8262264710609708	-0.12331648921326854	-0.03393883316792619	0.2247965475373359	0.13398557813497397	-1.1439397189101541	0.11901196655782113	0.09141755189970005	0.5991726574215003	0.4547461818892917	0.11426951431792509	0.6744330673809178	-1.4521708447630408	1.2333107002570964	-0.422619345887761	-0.5511180962469217	-0.18763390248218356	-1.086589527228647
0.7314541753772228	0.10441442560385646	-0.28581278324698334	-0.5677761788661182	1.1778732205109854	-0.8437088784433096	-0.31338530010003895	0.20512477902557982	-0.3096303340968857	0.6592909389933486	0.48840220472119916	-0.47549899590043054	1.4913397731952422	0.5343348390662223	-0.7133535002148632	0.07841129954411329	0.05108832412802515	-0.04452192098373296	0.29982741880471375	-0.39892038483314124	0.7819044903287089	-0.19495209682414755	-0.32091226045353705	0.9185652756430471	-1.3192050987479198	0.4882350954223741	-0.2174689025893805	0.4343622848636409	-0.4787635066534522	0.5970297760073452	-0.29351100068280384	0.907531572768192	-0.8192615425430336	-0.11664673653678281	-0.031881237669666974	0.20992730083616506	0.13929459787818063	-1.1366343767652165	0.10143662359521219	0.07057109100690077	0.5912408298025214	0.5056984548719806	0.09524829839217325	0.6824358999855475	-1.4555595759824045	1.2943258062566148	-0.34944638975039205	-0.5054277309812234	-0.22053011126299565	-1.095569524718075
0.7044524724071417	0.04615378468783912	-0.3266309476878024	-0.5697490604219102	1.1363910312636116	-0.8831955674088995	-0.22663426260750189	0.19842215448531925	-0.30966123174355686	0.6079922635725277	0.4803383598230221	-0.49487027285928276	1.4633384256267146	0.48081211945439184	-0.7449656524910735	0.07609797581600043	0.03317531005980811	-0.0732877824858035	0.3076265240558492	-0.43718803227049835	0.8006476500648503	-0.20629954414364762	-0.3395613952476648	0.8820534177674576	-1.2873885438861543	0.4920271155850391	-0.2175090195682765	0.4272932082903226	-0.5014739344480905	0.6324358019520211	-0.29537378908345413	0.9186873668673246	-0.7983000686656102	-0.10311858598292727	-0.029879076052803412	0.18736625972891882	0.14689787815481656	-1.121895170374056	0.07481477228221307	0.05755778968325764	0.5708942436283074	0.5624556239717332	0.08241715525626568	0.6932510731995014	-1.4608853332128366	1.3573367606306508	-0.2655280754122148	-0.45764298001144244	-0.2582681524347911	-1.1186517613066294
0.6806639818057063	-0.06630626083713784	-0.3572134167583314	-0.5655328899718682	1.0978984977849229	-0.9215493416289459	-0.14655124399298133	0.18120213416048517	-0.3097037654629902	0.5581551006051106	0.48825948636219374	-0.5243800578995025	1.4323985902204661	0.41707973767181716	-0.7661953526162275	0.07358045527213028	0.03546977651106044	-0.10046653354386473	0.31056690435073914	-0.4671751358566173	0.8205966321649312	-0.21075132744766992	-0.360680439621145	0.8580198585238747	-1.2405015867192455	0.50336597011713	-0.21755289106022926	0.43097520889934693	-0.5146504403270338	0.6723257841868773	-0.3163261207546414	0.9256227751505538	-0.7651346315673659	-0.08758919537749182	-0.02643210434397695	0.15828074835735653	0.14748716333355508	-1.0957475975741588	0.044537249632991285	0.054629512379506064	0.5458008164651704	0.6135533342160984	0.07503107987470904	0.7047434309071268	-1.4666187173455978	1.4243988730772366	-0.19879727307559553	-0.40964125309699606	-0.2915640567444193	-1.1247108319446342
0.6688429831351452	-0.10648164874485858	-0.38668856759675607	-0.5668533880505506	1.0594059643062343	-0.9539333228072259	-0.07734568260440225	0.15386072332878556	-0.3097360995685013	0.5167749485722903	0.5149668829593385	-0.5487664255726784	1.3949012689913238	0.34728463504056195	-0.7695748235447981	0.06679058079552957	0.037488978591073155	-0.11672101790939413	0.3081130602109762	-0.5046056581941872	0.8396572704715535	-0.2048943792365881	-0.37817768957719855	0.8539647139622059	-1.1929141411474526	0.5125311277802121	-0.21757276781307167	0.43500200418183754	-0.5236167882386008	0.7102287741717916	-0.3402748152500993	0.9288015956212122	-0.7199594276466559	-0.04478556350745868	-0.016152728572817677	0.1334547940160717	0.15103953437613593	-1.0614658785118058	0.00928430716690001	0.05883451005251535	0.513867822160049	0.6618417747121964	0.07850297914125434	0.7081924567984006	-1.4572667131921595	1.465364263612757	-0.16365026465808147	-0.3575562104142162	-0.33177832387792955	-1.1118299605775572
0.6563041545503117	-0.12791152593444352	-0.41594931668613205	-0.5614774671771366	1.0437641692714137	-0.989149060954723	-0.010052492870113434	0.1316580917638931	-0.30976215031505566	0.4739332840860663	0.5139240600040058	-0.5744366004919266	1.3670678844871802	0.27191615734689056	-0.7568658052887958	0.06503699108731323	0.04739874005653203	-0.12714153162463254	0.29268917093797475	-0.5338488661649198	0.857660392131433	-0.2145972543504174	-0.3812548834938887	0.8489441822574457	-1.1692019894555914	0.5129661930455984	-0.2175410079644488	0.4437589088285504	-0.5288361351861482	0.7331971696931703	-0.3646234093446151	0.9312886794113787	-0.6682971392761229	-0.004217286921420038	-0.0030363612348508163	0.10560744874129613	0.13514085406725437	-1.0308035275225835	-0.010325514890168556	0.07228950683538353	0.46319476055774506	0.7105439507146879	0.07880412962568613	0.7181015778803486	-1.44972934054909	1.4964849110698357	-0.13179657115316362	-0.3046920321067431	-0.386288538302729	-1.0849786822415644
0.6411400564490886	-0.1325535954181165	-0.4327443854478468	-0.5538329806997778	1.0046344022083336	-1.027429709714112	0.04988699153503595	0.10889009090796813	-0.30978349693738755	0.4231722805706385	0.48398617925175474	-0.617496814061154	1.3565277693026137	0.180295175782122	-0.7333060897390443	0.06496547945027606	0.06049662111818108	-0.13445790465327617	0.26774095666765	-0.5799033001342573	0.8823454688686183	-0.20835963936185037	-0.37042881632053903	0.8589325253305933	-1.2042967815941403	0.48224629440346084	-0.21747577553737446	0.4360104054981891	-0.5310131575721869	0.75425955484315	-0.38462252327259183	0.9311153052051994	-0.6153042854729023	0.04024453024128562	0.019419835256516277	0.07711902067037454	0.11433097206777094	-0.9962050367732141	-0.028394032628031286	0.08594508030021866	0.4058671251921878	0.7424497542951618	0.08359609785507754	0.7152138899003797	-1.4385446117851792	1.5096157267089114	-0.09705460597869889	-0.260734606236736	-0.423781264653509	-1.0518581972047931
0.6277611246648047	-0.14158984371336603	-0.45098443929124327	-0.5479810023996634	0.9392778942236015	-1.0604824179311554	0.07562747983703728	0.08431925013694404	-0.30978591689122525	0.37660396517505945	0.4469381419858724	-0.6538417701621091	1.345820556842655	0.08549554356320851	-0.7027020011309889	0.06688463414424148	0.07947301977632734	-0.13285760264194002	0.24356074392136975	-0.6288033773649249	0.8998328741651811	-0.19853054798637762	-0.36694394864220137	0.8832201793101373	-1.2441759472276643	0.4500539089517572	-0.21740952015349735	0.4327118593117982	-0.5342732936880107	0.7747525733980668	-0.40325973275777277	0.9319241794838765	-0.5621649040850433	0.07380473057970038	0.048311806388831105	0.05418347651962433	0.09462325789482001	-0.9721886190675025	-0.05270659039297367	0.09790144208697213	0.3806087847630227	0.7797324413814755	0.08517015959840304	0.7195896884505868	-1.4297013430346477	1.5030488972568987	-0.06266030401142408	-0.20928896079876239	-0.4365254119983801	-1.0235011779423473
0.5996130273848228	-0.14880852865006963	-0.47600884521599723	-0.5424923672558275	0.8959727208747736	-1.0873798699815775	0.08182000232217304	0.06003866235856341	-0.30977176858066174	0.34788174606966166	0.41818065026063067	-0.6941903188636641	1.3314709700947494	-0.0002806328801189306	-0.6824881256432057	0.07747923863138173	0.10278481193976205	-0.1403265031678001	0.23227632018401567	-0.6687608940934158	0.9219930274357246	-0.18429250978521647	-0.3586475625826624	0.9231821942808212	-1.3313373802409076	0.4358751808365546	-0.21734629646663203	0.4264641714470717	-0.5357030065442198	0.7970451378229443	-0.4122798741131926	0.9339008214487434	-0.4910088629220012	0.08303200449404807	0.07868672422980491	0.04161631663045559	0.05103821855118469	-0.9543685488915086	-0.08281368547407322	0.11559059840086605	0.35031332670051196	0.8226010243914385	0.08678288372401309	0.7401491603732024	-1.431453180844658	1.4734743678314146	-0.04919172832897055	-0.17580997234122447	-0.4206361195087263	-0.9907872322595367
0.5873996113543816	-0.1527105449593819	-0.49116806680488906	-0.5461816977657337	0.8627449960072442	-1.114931212020775	0.08267377932334699	0.03741967079038029	-0.30974848212502476	0.3313736541382303	0.3943384406469863	-0.7226437425075412	1.3143517243624976	-0.08479486085681102	-0.650041238011329	0.1047781064999668	0.14087869953679064	-0.15984919833855182	0.2208103487028116	-0.6886171250499628	0.9305351386442993	-0.1647305485883873	-0.34602175509142824	0.9659867860765965	-1.4300030296284505	0.4392478871604202	-0.2172852839084683	0.41562707894205647	-0.5336570946891505	0.8300473448033145	-0.4067140054268152	0.933404020741189	-0.4043492536625107	0.09810384908821422	0.10492690288409752	0.02831251109955717	-0.001929992878682224	-0.9476375437357211	-0.13230372091217843	0.13692214190750018	0.3186046925604237	0.8539816541018566	0.09928847399743257	0.7782259541286425	-1.4443482397183416	1.4263472512891147	-0.05419330911695941	-0.14860103146927978	-0.37328680862941177	-0.9714760865816814
0.5827767460163723	-0.146302480614643	-0.503100128536068	-0.5575093292137681	0.8343699765945012	-1.13796891149564	0.08020409525082342	0.013480025582887151	-0.3097194309706983	0.3238009611613548	0.355284102695301	-0.7539097834352291	1.2883867125023734	-0.1519534180476046	-0.6230304781502382	0.1428442172751047	0.17943768058519552	-0.1859371716732757	0.21044885411331565	-0.6967109188934261	0.934644473943905	-0.14724996325852643	-0.34601308752552645	1.0171955180509031	-1.5308544612823025	0.4540520555416556	-0.2172202566234715	0.39071207544696585	-0.5356316097204246	0.8622726048502845	-0.39123842163031025	0.9396957442812732	-0.3152446281650273	0.0946439541683664	0.117455089195672	0.01138543474382223	-0.061238879193466156	-0.9415861092571756	-0.17757386324634625	0.1631087791414621	0.26984367271712106	0.8742302583034867	0.11485035159653385	0.815716922077318	-1.4524603343646951	1.3636647558268837	-0.07507344897757638	-0.12838208344977742	-0.31437371601579234	-0.951585140292553
0.5849766878288463	-0.15710020021854793	-0.5109946617808969	-0.5814571483514276	0.8375294341266916	-1.158117625379904	0.081540620112205	-0.007106658372177386	-0.30967663885616703	0.32691336514663144	0.3366544621721211	-0.7750196790976472	1.2582434029684593	-0.20088447378701554	-0.5941562233474168	0.18068607688409882	0.22215133915646984	-0.20984194061540906	0.2101723293206928	-0.6951402785682952	0.9300626470628792	-0.12185719602690068	-0.3406457146760219	1.0707204877543812	-1.57996106752618	0.46213335210975853	-0.21714528063611	0.3616207713521448	-0.5426552808015678	0.8929816991834038	-0.3801436016164452	0.940054461674363	-0.22613817985336512	0.07819635768559334	0.12669756991145492	-0.005488048934997522	-0.12342145326850604	-0.9396326112157883	-0.19789948108952832	0.2029701939906603	0.21905250709388452	0.8897407206955148	0.13832138233715432	0.8308673946297572	-1.4666006242454943	1.2910581531080476	-0.12396294077865293	-0.11312835971801083	-0.2315997120487628	-0.9282545946570627
0.582952411441451	-0.17334337221423368	-0.5254325837170175	-0.6131500949806659	0.8641396599299684	-1.1749905305845836	0.07930154807481239	-0.022086522713457978	-0.30962301984068386	0.3317458251967871	0.32209306772369717	-0.7867920580214988	1.2341805295230301	-0.2396713762790747	-0.5667375814375343	0.22294261412953556	0.25659193233898814	-0.2491841412217663	0.21195676224247428	-0.6876421444898908	0.9190529970119045	-0.09140293655873581	-0.35053395121880604	1.1138483157108692	-1.6248844550090848	0.44140230211067594	-0.21704419790999413	0.33188597625628163	-0.5502101579162113	0.9242731915257997	-0.36429961334268535	0.9474477714777706	-0.14112470517388964	0.05442983125382672	0.13950873585825901	-0.02305556239197588	-0.18449464382715122	-0.9406873451547039	-0.20425216869128593	0.2394587910175631	0.18841556504787005	0.8893572771150398	0.17050088930128854	0.8383484466926705	-1.4835442803423122	1.2256943351779763	-0.18273285305820613	-0.10449665142688687	-0.14031483997306263	-0.8867512360530835
0.5927758455218236	-0.19389929907810663	-0.5428201202199833	-0.660005172828056	0.8379348596856231	-1.1898816298265253	0.06896751529787742	-0.032404093951614435	-0.3095463955307495	0.3388450704774894	0.2985419623441254	-0.7826189943908657	1.2172690731487783	-0.2691674190931462	-0.5416687885402455	0.2575861157720414	0.29073927905566305	-0.3003139966021964	0.22022359996283822	-0.6856446470041313	0.9144935277766872	-0.0675291673596777	-0.36785910492036794	1.1450622119148837	-1.6330474870663125	0.423629532970428	-0.21695098217603329	0.28383882279341005	-0.5587071314933543	0.948066964359716	-0.34747173899892886	0.9494428949570016	-0.0644799037654817	0.01728511895388072	0.1587699437842737	-0.0364334383524147	-0.22859269568005253	-0.9482879290476263	-0.19619946609750868	0.2764253580100041	0.15044706258176155	0.8913328476696432	0.20242584868842628	0.8385999185421982	-1.5012116604432657	1.1757936754872913	-0.23476056830759492	-0.10680109955067578	-0.04586845812729677	-0.848134540489353
0.5918625882711028	-0.2279815523599086	-0.5652877693821579	-0.7215219641333852	0.7882411334705273	-1.2127285672301107	0.056587380655716925	-0.037750764246812965	-0.309440496064445	0.3465742070409263	0.2715717990932161	-0.7746869156688845	1.2051947798709763	-0.28753399070456076	-0.5257501783485098	0.28459435102010255	0.319864413893525	-0.36193848581678256	0.24157323119188595	-0.6707647944365849	0.9106830396760556	-0.037329358407354865	-0.3839526079083754	1.178613088275495	-1.6658218373305105	0.4208480482962166	-0.21688377955893903	0.2412404938147786	-0.5653120550787647	0.9875756555561243	-0.33123684973234047	0.949779962576122	0.003644174994025634	-0.033285167908269	0.18508941699064949	-0.06319454031677094	-0.2633012426054167	-0.9647439529010675	-0.18455713285015632	0.3096364467017874	0.12039317620945786	0.8687299069002477	0.2237730923555473	0.8527369689594622	-1.5384121385558336	1.1432762432185888	-0.24874270606273133	-0.12266646502775749	0.061072924081436185	-0.8001658466163949
0.5966521513747961	-0.26040909016994335	-0.5817687109522026	-0.7839856011290671	0.6926749838732007	-1.2349502289556133	0.04755654503049387	-0.03369081846140941	-0.30931253536457065	0.35833382442656664	0.24851685898339992	-0.7648178761543052	1.1896478069475935	-0.3004650831179094	-0.5085777404634488	0.3076661815694274	0.34335773570881767	-0.4238075961579857	0.2693790895391478	-0.6682482774486974	0.9049714064268393	0.007777361551291167	-0.3986057521299677	1.1970738486841157	-1.6899991865487514	0.4311035848859692	-0.21687960099380246	0.19396066827304567	-0.5770762019706318	1.0434905228227287	-0.3142250615668228	0.9576486873347481	0.07441008946394316	-0.09573501334407097	0.21297369226207102	-0.07260203832116499	-0.27581496634922054	-0.9792306344440481	-0.1858768813308031	0.34102740869444503	0.09777394851371565	0.8284937301408837	0.23737591410324632	0.8566493811802027	-1.5705220697393134	1.103933862488521	-0.2598820553367959	-0.14192901923939355	0.17790993664328994	-0.7600237854472959
0.5982281117169499	-0.30020006659381826	-0.6088774899639613	-0.8643682870873255	0.6389074176294378	-1.2454400232974208	0.028559614713912773	-0.033754502662326956	-0.3091892202475498	0.3869877023862559	0.23041326699648215	-0.7508404480328648	1.1877214264411322	-0.2940504090777366	-0.5080275739790323	0.32345004354417933	0.3591547210337719	-0.48873550117309766	0.29674302439782596	-0.6650507292636255	0.8926903515842198	0.04505628838775949	-0.41725929004757345	1.205557501501111	-1.6709680849660873	0.4527756468354661	-0.21691465137642085	0.15678413338492783	-0.5963605182388764	1.0916182850373257	-0.29922075092989614	0.9642597890444895	0.1511482545254066	-0.16862550777443408	0.23046729963768614	-0.06772362884781652	-0.27268593323305607	-0.9931616533113058	-0.17047555503405387	0.36420681822856205	0.0710245040802281	0.7907237118734673	0.2494552039341528	0.8651909474849443	-1.6094679998618548	1.0600212424022495	-0.25362332978079916	-0.17498352943238754	0.2826733814403146	-0.7193519874275659
0.5964702316324758	-0.33278050047532853	-0.6270801666478426	-0.9702117979884205	0.6535428033356172	-1.2511194340751282	0.01110206158364509	-0.034059699700388836	-0.30908498872241486	0.41859671735736265	0.21504141775125088	-0.7425793772544746	1.2131158833557472	-0.27822199370430034	-0.5035106898953752	0.33231282273437546	0.37543461917081816	-0.5507906126136091	0.3088005377154089	-0.6485362077968537	0.886572554436149	0.0880527384951221	-0.43898751036797384	1.2053362489419068	-1.6859480914231935	0.486474466136794	-0.21695591935381903	0.10785943504665259	-0.6164886151519733	1.1269162470639769	-0.2905019090608325	0.9720615403153479	0.22488269746544023	-0.22326618736122694	0.24277456815950652	-0.05718302853150057	-0.2646005904155865	-1.0116241918756634	-0.14437457297612843	0.3810360553633849	0.013864418639874556	0.7481994445934071	0.25497768314002867	0.8729225295552523	-1.641268219743565	1.0163852349095253	-0.25287130268826224	-0.21276185354904661	0.3641635276066621	-0.6655676218531114
0.6077725409193373	-0.36512480492100974	-0.6496583567711365	-1.0735416890214895	0.6544509565876235	-1.2460006518291258	-0.005594133855940821	-0.012164104511254015	-0.30900188437078574	0.4528422184556799	0.20310872029793905	-0.7121087107320394	1.2455041837450562	-0.26418102411511113	-0.49522801108217795	0.33164356708775566	0.3911856321724646	-0.6042411944760118	0.313048253489875	-0.6175999291062828	0.8772315300173501	0.12332449655449809	-0.46312009405416193	1.1903135458790488	-1.7176482876768273	0.5057189073576464	-0.21699761689046682	0.061705666372259514	-0.6396380616745168	1.1548118189732637	-0.2703343596829208	0.9904148281728377	0.3001368694910283	-0.2608975485876127	0.2567095613664038	-0.04049744206933544	-0.23403591259291762	-1.03857563181036	-0.10055658003959238	0.39660137489588404	-0.047377483752894835	0.6949129018067253	0.25786574575929466	0.8685024644247911	-1.6609726700561587	0.957553458466705	-0.2599393820896985	-0.24401179756240854	0.4196334161548612	-0.6105859369411549
0.6209567134967255	-0.4009061044882022	-0.6767424827627895	-1.2009366877070828	0.630642459882186	-1.2202149187385496	-0.019429737068372983	0.026521754107633633	-0.3089343349487234	0.4779761157177349	0.19286648831717979	-0.6509463592188339	1.279377312255076	-0.2379726736970674	-0.5358463369684905	0.3222514463234038	0.4001180952746483	-0.6401511966058149	0.30897154064716686	-0.5970438464322874	0.8697730193756282	0.15137294198895607	-0.48902065316271814	1.171488928722674	-1.7387043983992072	0.5291621900692216	-0.2170130755162834	0.028120297397968376	-0.6662634745199357	1.1757625744968745	-0.25848782917645236	1.0185060259488736	0.36789007225349335	-0.3000499604943953	0.2770146305962752	-0.015067670751997147	-0.205333909079242	-1.0526161479075884	-0.04901289240561381	0.3976981452632353	-0.1048092915693984	0.6321056034296119	0.2580451444143124	0.8491994099076805	-1.6572071766346421	0.8841288607838441	-0.2564674265487628	-0.2755350184710056	0.46567410458926395	-0.5426365389246125
0.6384736984152413	-0.43017258387376744	-0.6989333818928093	-1.3111953754191408	0.571166434992694	-1.1941557600124728	-0.017745158857673284	0.08122792297520097	-0.308874417857634	0.5004957583096172	0.19402317682247702	-0.5789350533147409	1.3151387265559238	-0.19653538585115363	-0.5928108162173439	0.305912591861211	0.4050391680421841	-0.6716637073199233	0.2970877586392957	-0.5670228853122914	0.8482224845807972	0.16031292418993123	-0.5123688914753283	1.1427796806302786	-1.7604179236814368	0.5511232092236942	-0.21700244943202512	0.00884909343644065	-0.6900655358375909	1.1961940322960052	-0.24337074754479185	1.0386921519880339	0.4420260144687715	-0.32874764332198264	0.2988483493598472	0.018077785682812358	-0.17560296285299132	-1.062481244799925	0.00821593934923349	0.39204501239701783	-0.13861781722799266	0.5642042237582211	0.24567568733627337	0.8029154038047359	-1.6517909539036935	0.8117342667340882	-0.27638478619206425	-0.29833412220408745	0.5010299618577466	-0.4793989216057672
0.651424012487382	-0.45001831300918926	-0.7172235370351302	-1.4192449779779528	0.3911122604136061	-1.1617357459985067	0.0026570024785041724	0.13452165479375208	-0.3088277034713851	0.5072870567409827	0.19208231018574878	-0.5117274326440413	1.3539355970615596	-0.1453681356205166	-0.61291172648654	0.28338774760518043	0.4157698406047274	-0.6838386994896303	0.2802412046132082	-0.5422194768770509	0.8247268346006249	0.15051153434862746	-0.5440368489348849	1.1088709973965787	-1.7846523457443493	0.5552367757497907	-0.21700245769277987	-0.005862565040659072	-0.7079936540653237	1.218027695974361	-0.2300036833190478	1.0563896981144363	0.5220820570065314	-0.35370169334466	0.31218613717990884	0.060829706394143646	-0.1357922948330683	-1.0668194754047946	0.05651298181048288	0.3680127963321264	-0.16219057196309877	0.4962824732811826	0.2340915187220856	0.7702193541554804	-1.6474422240788442	0.7379245920808575	-0.2819521415932426	-0.3206617078904256	0.5369987529028163	-0.4241263455839605
0.643326360387749	-0.4653178719720411	-0.7293210125786317	-1.542638009146115	0.20603320329942204	-1.1149259130743503	0.025795332905578887	0.1986283988248509	-0.3087882791117159	0.49965837342786423	0.18354342439586377	-0.4584732477472538	1.3957635948270255	-0.09002953549328654	-0.5855267154432597	0.24207158838678272	0.4244394884780894	-0.6904708424104904	0.2527442428942922	-0.512992373062833	0.8070605681375937	0.12476616878142259	-0.5774978137471336	1.0811573858206036	-1.7961067579853267	0.570344566457307	-0.21702057628164223	-0.015487690124629647	-0.7291469273813366	1.237748052567278	-0.2276913491627492	1.0643244282815063	0.5925724153232882	-0.36668209281682396	0.3197405529142511	0.10896607689819846	-0.08417233871940391	-1.0740701115701656	0.10183073734649488	0.3405081853687859	-0.18772435782882374	0.4347315110147226	0.20849120495496826	0.7421769464856853	-1.636966319118984	0.6554896877722017	-0.2936101671523862	-0.33564822904906816	0.5591774171645604	-0.38275880597123874
0.6364482956885769	-0.4722850473947199	-0.7421700076060016	-1.6230652920785782	0.08928561922428438	-1.0680874658395019	0.05912155640880733	0.25554723131101637	-0.30876114762644524	0.5174616535785656	0.17701393066417898	-0.4129129031784283	1.4273458456650918	-0.03965032154340979	-0.5431423378953724	0.198865967349798	0.4351254092214834	-0.6902230882866333	0.23117383427081434	-0.4881147496894377	0.7860510883713288	0.09082766171258831	-0.599785516432221	1.0592663464765042	-1.814699583194758	0.5744551456438783	-0.2170496610225022	-0.014721828969042127	-0.745419664131812	1.243620503848433	-0.2194374352822047	1.0729816976530089	0.6697784656632066	-0.3796808129843567	0.3151505586727362	0.1543184877086588	-0.03677969817697224	-1.07352595193043	0.13646481470584218	0.3001787582616649	-0.19028924128240082	0.37349655350200395	0.19110494835898784	0.7304048616645404	-1.635359226109801	0.5507206900427375	-0.30044644190360037	-0.349541632003949	0.5628311736973269	-0.3380077825598981
0.6440261909587977	-0.46629134045078446	-0.7467650124502266	-1.644073826975069	0.036213304393309484	-1.0196095245809338	0.08891614535422541	0.303913533396445	-0.30875933284400875	0.5529809348264125	0.17303997144753855	-0.3823417576674478	1.449536017521543	0.009310007709783519	-0.46097178282709994	0.16062846183589158	0.463600584911411	-0.692597075721688	0.19826133727322745	-0.46622134293379114	0.7658382860507075	0.04210295628301421	-0.615121585105262	1.0256687996541858	-1.8161500949263174	0.5630416076236593	-0.21707009537629363	-0.013591371805049013	-0.7662009224185761	1.2356514772749267	-0.22518510273332365	1.0854364781903176	0.7438538104217635	-0.39441619331180316	0.3015875061514136	0.2120744208715451	0.0073433760965211006	-1.0501607163452278	0.1793433256731042	0.25533991213443585	-0.1728282222339937	0.3341919025790857	0.1815516384016873	0.7105696663422496	-1.6327878772951077	0.4463508619881768	-0.3161454088665131	-0.3592147157041258	0.5600358777277339	-0.30269664629520143
0.6437497147113564	-0.4681070943883661	-0.7570127162270842	-1.6204131848600034	0.0038195570714667946	-0.9660117412870786	0.10672322091788689	0.33766930648040006	-0.3087784173302766	0.5916241474817039	0.16478033963087008	-0.34585180433577806	1.4641695830587163	0.056428705820840266	-0.3852186869704688	0.11289117945187624	0.4846681140279845	-0.6979360328080397	0.16146304014975923	-0.44977036497615847	0.7576427183521648	-0.014747104443716574	-0.6170089302452285	1.0087533500887589	-1.807450255075339	0.5495537696677218	-0.21709319106992325	-0.0008064146482303025	-0.7761446894317835	1.2129168473480674	-0.22994042388636687	1.0877237856109268	0.807707435690514	-0.4015412573426045	0.28615545383701446	0.25687725307776976	0.042140385913418246	-1.0212639264713999	0.22964076171518882	0.20711188909382897	-0.130192710959556	0.3157268664877827	0.17727425261059054	0.6920530500062461	-1.6274908561648398	0.3625612037410674	-0.34295170537648545	-0.37158400557295773	0.549918054464651	-0.27271558633500737
0.6736636148207416	-0.45827922442127605	-0.7654885835911809	-1.5354531998711982	-0.06913624386950043	-0.9028705554828195	0.13099715248132004	0.3769284788613652	-0.3087954292894698	0.6173500602107996	0.15346694711447031	-0.3135206315649754	1.4517645583860967	0.10091043910012036	-0.3633232681525726	0.06760441431702877	0.5049862535911682	-0.7068983836498886	0.12762318960763225	-0.4374410809563584	0.7500754005008415	-0.07899527264143194	-0.5982569287789794	0.9854855321242976	-1.810545110841116	0.5306164812653164	-0.2170992283048899	0.017734654375774962	-0.7706582022152989	1.199755863761045	-0.225862017118593	1.097709083800321	0.861661846202441	-0.38649321708247253	0.2894781296999789	0.29540339582644204	0.07586722200034188	-0.9806874194346286	0.2660536768168122	0.17124066993907971	-0.08098764597352197	0.3201570021837485	0.16378170533935835	0.6698284011923763	-1.617334241206804	0.28721035586485044	-0.38172571322515064	-0.37494375272681685	0.5455930736232301	-0.24411320791998933
0.7769451523837275	-0.4472146152251505	-0.7806199711251146	-1.4079402177521347	-0.24372107502780455	-0.8406036958385918	0.14279189897114802	0.413798191034841	-0.3088035641005259	0.6413147475101317	0.13367495056993153	-0.28208054581525077	1.4158083415621237	0.1414712829760858	-0.3402343847352526	0.03793128236876876	0.514968350269761	-0.7089183423968096	0.10420507918982067	-0.42887250553468687	0.7410749575531923	-0.14212912369547345	-0.5698571096327117	0.959348345032654	-1.7990061661792567	0.4930916947612653	-0.21710682406892895	0.048518920223419276	-0.7578743447060695	1.1934463453970463	-0.21419045951102955	1.1073881168945352	0.9179974744561067	-0.3765747445682633	0.32676955185971385	0.3318704083065322	0.10891780447119322	-0.9403684303273036	0.2781657510488017	0.14131846981969068	-0.03541299212364038	0.33224479502158133	0.1613417275945966	0.6513164940670381	-1.606279357043635	0.2121158221428437	-0.4178887907637935	-0.3842388175523462	0.5454402817740233	-0.24157663654136355
0.8750425322062005	-0.43682492004867424	-0.8042375643864151	-1.323240178140373	-0.3813158321316954	-0.7736875406015665	0.16077132226844076	0.4399321982215157	-0.30881344458268034	0.6575190095287147	0.1029199170473458	-0.26319871274597695	1.3671380133955053	0.18455703032447773	-0.3223306910840707	0.013282620222773944	0.5248178188297842	-0.7178062433305578	0.08106142884618038	-0.41741808466819325	0.7288058267883375	-0.19681404351880233	-0.531561099198378	0.9315655920319272	-1.747482309594312	0.46637320162487167	-0.21711975765736152	0.08904952885093234	-0.7345557321206392	1.1858316451491038	-0.21876042475798002	1.1166068722738671	0.9581642963558625	-0.3595635328598357	0.3632846414475447	0.3532870935621257	0.132943255501691	-0.8992577488658755	0.27555181822272645	0.10684915364422114	0.02096708164393777	0.35456853179806985	0.15981204957263823	0.630674140036713	-1.5978447794954387	0.1640714942879958	-0.4355094051941785	-0.3991802786363133	0.5377291509334177	-0.25369552317236166
0.8991041282912905	-0.43174044713925264	-0.8152288350600104	-1.2788852799770016	-0.4717943011597038	-0.7125525359135978	0.17153226916952224	0.4567770454881252	-0.3088248593365451	0.6767212246981951	0.06646851465412898	-0.2839275553651088	1.3089950878710475	0.22056554923336455	-0.2430015130787327	-0.015075241714283566	0.5288812840085331	-0.7268641505882303	0.06926451249316523	-0.4103791130764377	0.7135444977594427	-0.2408592993933377	-0.49307322352524396	0.9079676237642781	-1.6593183866801815	0.437272169429031	-0.21713527273166927	0.11478183506486536	-0.7097116871094904	1.1710345166490188	-0.22036508006326772	1.128830193845566	0.990697528146274	-0.33910875755849273	0.38215402479574506	0.37580925461202286	0.1695329819958257	-0.866460784576278	0.27707821012972156	0.08277070536540124	0.08654482356988154	0.39003568310964826	0.14935976987765678	0.6056724696935094	-1.6032854811265278	0.140862416983952	-0.4593220784486009	-0.4171063854123851	0.5232112756891301	-0.29102812521591437
0.9337420835767768	-0.4326270634117141	-0.7928629790131112	-1.2340137747408637	-0.5151473624216101	-0.6575197979280061	0.17275741695912208	0.45779670825562535	-0.30882493739170364	0.6973553103783621	0.02301535987267704	-0.314043528329753	1.2589585446755773	0.23840813333590108	-0.1356950758459496	-0.04516174201663462	0.5357771325047079	-0.7361321335555826	0.06770056200603501	-0.4118437182023489	0.710351080683126	-0.25587958489049745	-0.45320723954400116	0.8880436579543561	-1.5733268392980937	0.39565418462291835	-0.21715058266389947	0.13761413624642316	-0.686699295159706	1.16551047435197	-0.2281498358412537	1.1442446568974993	1.011639440115438	-0.32401872146006294	0.3987346085999898	0.398407792144684	0.2081314769550902	-0.8442683006115423	0.26391907152608096	0.06361847729687607	0.15817443070910553	0.42861830474214724	0.1410474443734306	0.5946994437380544	-1.609373277161314	0.1203812669688817	-0.4662652283453716	-0.44268090389502557	0.5213000527892252	-0.32853558168491903
0.9547230246426318	-0.43592020956657074	-0.7461692841482521	-1.1418572126796676	-0.43583180441782066	-0.6146290657793602	0.16332709295956013	0.46201067219850583	-0.30882860110570853	0.7279836710779173	-0.0204382586146345	-0.33874786281334984	1.2042701172278747	0.25423931669201594	-0.05979107225456467	-0.07647513327441506	0.537231973461777	-0.7670898564163018	0.06802251060459272	-0.4085609926111332	0.7099106350606983	-0.24088415739254226	-0.40656048007679296	0.884741290654668	-1.5005961135331458	0.3832955610074781	-0.21715886682417188	0.16128898946809508	-0.658671566708166	1.1597202537124516	-0.23528546139209322	1.1530576990329295	1.0235428612911854	-0.30971641241276565	0.3994826216890072	0.41274089069559317	0.23063741261667556	-0.8251611988385774	0.24793509598081367	0.057594775454400504	0.23253127114929165	0.46697022875477384	0.12643479760898008	0.5868723588754541	-1.616258233900655	0.09996922065411212	-0.47444110561933917	-0.47412062943164573	0.5209397113182634	-0.36934691984127743
1.0088222776152813	-0.47776578349530274	-0.6755573882285452	-1.0168348073858795	-0.3528347056956113	-0.596348760404351	0.15220100179500134	0.4555078566092801	-0.3088344528033768	0.7707364097359906	-0.06416819427138518	-0.35022334646678377	1.132942956938296	0.25692342110759114	-0.07651164926527743	-0.09425214894145795	0.5435688310533062	-0.7984893318878783	0.08023340300715048	-0.3798741541440836	0.7020712991853714	-0.2110844613277834	-0.3519776972699756	0.8875484324995743	-1.4782526332672774	0.3804002858549914	-0.2171606525240012	0.19474392107731006	-0.6272143994332763	1.1653743754984422	-0.24251645678673156	1.1629074661169854	1.022622562425353	-0.2996039786582786	0.3995257464942544	0.42881991044384116	0.25032373106482453	-0.8072987206327011	0.21812411879932658	0.053927493992621825	0.3090953371085898	0.506287427252009	0.11359446565575822	0.5873395125734528	-1.6196001359197514	0.0883440992362582	-0.48022121225618586	-0.5099618049072026	0.5539268533291006	-0.4052176353039754
1.0618865209476933	-0.5093039909014297	-0.6084422130599395	-0.9583350319313819	-0.35802854098539516	-0.5746061234356175	0.12999434398985604	0.4614900616536959	-0.3088364594714115	0.7903429080686377	-0.0908244286553556	-0.3588510427831571	1.068743231364826	0.2582185014881062	-0.10727009492773801	-0.09649054091076219	0.5382881163936986	-0.8197979179327956	0.09722065284772452	-0.34031059747095554	0.6935567624066272	-0.16796775720950913	-0.2971430003277907	0.8874766982713946	-1.4677619983089616	0.37789200695916875	-0.21713879319000676	0.22505578364854614	-0.5982292703196863	1.1733159578503602	-0.251931248554242	1.1782119201548455	1.013794806734547	-0.275468583688138	0.4027512409098654	0.4502825470383883	0.2596250485328221	-0.7952681869271169	0.17656961700191437	0.04579560319500423	0.3742082457872833	0.556131222026805	0.08224135410991333	0.5998923845229063	-1.615300363895182	0.09302633850743963	-0.4739290659168578	-0.5297673011502161	0.6153191482543299	-0.4564493064130529
1.1172806168012515	-0.5066115725066899	-0.5434527962417678	-0.9323631745375541	-0.3867675648201418	-0.5531273739988205	0.11367316155684926	0.46863182921553853	-0.30884196073394077	0.7956570496879433	-0.1072561034041043	-0.35026611543411684	1.0034816155930752	0.24968808214235608	-0.2021651901904445	-0.10573598508914757	0.5179952005831262	-0.8335740365867966	0.11440582069987189	-0.3121616572340925	0.6892819805280385	-0.12140872469955606	-0.24478659623469828	0.9023377832538962	-1.4130570844258632	0.375092326671486	-0.21711560525128185	0.2501536089926791	-0.5631839514734316	1.1802853618100242	-0.25636277370535543	1.1932426717656919	1.0054107506901668	-0.24603404018832667	0.40799129209594404	0.46340178529348686	0.2620908141801264	-0.8014057923242903	0.12052983708641016	0.03233349376383935	0.4071900567267792	0.609726308847364	0.05346752624679264	0.609994583242132	-1.601519807416438	0.10585811684592923	-0.46743544339616694	-0.5495861724904059	0.7066233180289039	-0.49897619954726746
1.160082780597735	-0.4484173373400589	-0.4930531162480453	-0.962657998389002	-0.43691398730645536	-0.5292683378281684	0.09984395569309537	0.4780019016467089	-0.308844943904532	0.7735738023638379	-0.1197189712235412	-0.36086174594156967	0.9485830611570949	0.23674147225035483	-0.29091101084441484	-0.10489922120577215	0.5042352366989004	-0.8488293916429918	0.1048171797227817	-0.29323733306959066	0.6806914277535454	-0.07944135906848429	-0.20945628014929504	0.9152482157905993	-1.3855363433559922	0.3733395730991993	-0.21706401959113789	0.25770849927030093	-0.5345821105717948	1.2034117605506371	-0.2614157410644481	1.2034664694975965	0.9921184340280135	-0.22002719858162384	0.4104067976545179	0.47683621490318	0.25606148741097023	-0.8163833591300573	0.06723926687917828	0.01100123899237548	0.4263079108981517	0.6690477671237216	0.015439952539512209	0.6190522790357915	-1.5870400058336986	0.10605121162208253	-0.4380404039325085	-0.562553372660022	0.8160611424157003	-0.5293952400065006
1.160233583795597	-0.4455874029520392	-0.45368542417402835	-1.0205438018013642	-0.4957581911858594	-0.5049945001314116	0.07613708118755785	0.49083506624820117	-0.30884955647655815	0.7652452398476811	-0.13355203833517748	-0.37241559389800094	0.8967330363396766	0.22777907985022305	-0.34574743233426697	-0.09738031668159333	0.4929032624208795	-0.8534884058809411	0.10455908991633371	-0.28008043122312654	0.6749134668217639	-0.02984014774519011	-0.18963535978578275	0.9360952196209524	-1.4151813787783853	0.3727285263781511	-0.21701163126098583	0.26396718787666035	-0.5139911982669384	1.2363143215413213	-0.27214840563316184	1.2059966768212795	0.9767578901562697	-0.21278889156386813	0.4025723719571637	0.48346252047784777	0.24035505653886508	-0.8407054348902893	0.014508977302148429	-0.01635756268088264	0.428031065323436	0.7492919559252772	-0.018188951656818646	0.6213409554191327	-1.5817323417033702	0.10263125836838008	-0.41516767177432284	-0.5755724121954459	0.8928686335031021	-0.5621388422608915
1.0896824492597452	-0.4568600955590486	-0.42090088372695744	-1.067941926465321	-0.4729904457387611	-0.47850167562995916	0.05194664740909645	0.5087995702019308	-0.3088611135184724	0.8013491260768897	-0.14709394968986786	-0.3865036756891456	0.8371658013450256	0.2210906271596615	-0.4177968212150853	-0.09476485628699832	0.4943092832116041	-0.8588965362484627	0.12091055395370931	-0.2767460947206713	0.6681294118285991	0.018046852283887145	-0.1764579553346161	0.9692200119515333	-1.4329240339714346	0.38608709400554675	-0.21694898720374897	0.2573824582420946	-0.494842843414342	1.253275972737393	-0.2838648601329169	1.2008200926550523	0.9539629319683668	-0.22258018067254862	0.36461195581263656	0.4797353757916098	0.22577352972361292	-0.8669239814506529	-0.027800731656505547	-0.04339700644561888	0.4140846519222984	0.8399838000396376	-0.06523769010586089	0.6100699306127768	-1.57556685176814	0.10861175713966578	-0.38578282862295954	-0.5937258473379688	0.9647814862766069	-0.5886577170423053
1.0109110681015014	-0.46193461665316693	-0.37289191047652137	-1.0426256598652408	-0.48618881247558904	-0.4794946981898981	0.0158106810345775	0.5202176832344902	-0.3088689645665042	0.8043602534245501	-0.15611967510944352	-0.41523278665209673	0.7821108854171499	0.21658971956779371	-0.47477182088887593	-0.09082907342858408	0.49259650904234764	-0.8655794337246127	0.1433493979059124	-0.284706107649474	0.666150014919685	0.060723799133578324	-0.17363579587701808	1.0234554097943318	-1.4602446970311171	0.39833084083743	-0.21686668805725687	0.23973863065946435	-0.47395370418521166	1.2645223902934537	-0.29727595600025347	1.1799696881853128	0.9472318571718921	-0.2379944855719558	0.32457664260127805	0.49795681214908283	0.2058859888298719	-0.8992349019661307	-0.06778090879338823	-0.06446609323010485	0.39953450460373036	0.9073417048588608	-0.11276624085522849	0.5951672567255464	-1.5717981654466053	0.11138047909965765	-0.35537870510082364	-0.6009921465210141	1.025408055576042	-0.6183935529595926
1.0029329989223035	-0.47229536109421594	-0.3412016460186601	-0.964887177380985	-0.4782330942658402	-0.47448613402952394	-0.02395332512374174	0.5281956384819616	-0.3088928331835321	0.8074718340225291	-0.1625361276571362	-0.45387280738695246	0.7287280071636533	0.2118900204926474	-0.5255397698497675	-0.08406492759530879	0.4972450025477927	-0.8734189678239792	0.17338419356160403	-0.2799496577111884	0.677698484234645	0.09690530492767699	-0.18651288650482206	1.076702949530995	-1.5188750380968834	0.4103920883819602	-0.2168000513018665	0.23121567511814495	-0.45591709011423803	1.2818044961364	-0.2990035730295519	1.1435696415871466	0.9330717031251471	-0.26001430636247147	0.3043556710455115	0.5044194986354337	0.17450943593435872	-0.9256085088073374	-0.10755870319312577	-0.08561413041068416	0.373150010176274	0.9537292568400731	-0.15080309006677894	0.585432658990855	-1.5668289487182105	0.11520306339428947	-0.33008624043641477	-0.6042043909786466	1.0856636851259582	-0.6350513362121248
0.9864239526853555	-0.49497192932813955	-0.34222593924111805	-0.9396022966651485	-0.482474437056608	-0.4604402167422793	-0.08257234209810384	0.5437446929828547	-0.30892663675871046	0.841982465830703	-0.16054780845411049	-0.499326069053515	0.6810172329365008	0.20628863009039375	-0.574520971231175	-0.08245630441217332	0.4843117268136689	-0.8853175636792707	0.19601579372925146	-0.2795017487315016	0.6909975572164122	0.11837298491222518	-0.20662982157900966	1.128780270653741	-1.578032656868186	0.43668637930578613	-0.21673448431422276	0.20812773765483156	-0.4409480798629589	1.2853112351120057	-0.29808111975208296	1.0994931659869542	0.913222590485556	-0.2898132735283099	0.2857776598844601	0.5157748552282673	0.14368747530639897	-0.9470820174933378	-0.1345692358786738	-0.10997423956205346	0.3374477358023842	0.983241666165719	-0.17617029394106795	0.576640845231359	-1.5658242495124697	0.13512001074715485	-0.3214643205869069	-0.6033885583364291	1.1283818132325218	-0.6595577153705587
0.9773895918761628	-0.5141671716269289	-0.3761716369351694	-0.9872796388609091	-0.49749855432811574	-0.43414748045781354	-0.14872272108052104	0.5614183889318182	-0.30896043464236683	0.850581099380503	-0.15595583237239025	-0.548397962493697	0.6381128430071439	0.17973528837668568	-0.6432650495559303	-0.07521202012022539	0.4629284939547338	-0.8924394435371393	0.22169005149508686	-0.2773726046168846	0.7047884984059668	0.12250766820425563	-0.23709394427750352	1.1652999069396153	-1.6281921494116418	0.4488497395468114	-0.21667587012853606	0.17858791760829104	-0.4283423386404609	1.2763566651164013	-0.2813604528417088	1.061132318721948	0.8926683599709839	-0.31768414026633257	0.290957973316364	0.5265829023732372	0.13167999870807168	-0.9695580080439019	-0.15907885051925752	-0.1312246988781053	0.294170088157894	1.0155279898470975	-0.18988096293047152	0.5470389353576394	-1.5670003010191897	0.16136371709410083	-0.310819111271938	-0.5801851596984415	1.1454600559383739	-0.6897567972943361
0.9642586711203153	-0.5031260849033382	-0.4332545916278159	-1.0478494890200332	-0.5726373609872437	-0.3772486654993935	-0.21904854448864777	0.5812891989861911	-0.30899759052399045	0.8371310678727006	-0.14745327020817273	-0.6068002311375625	0.6117949095803461	0.15724920363520395	-0.6733025874112245	-0.0737348384351659	0.42883737179629894	-0.8971040641912026	0.253737210241626	-0.2952795535442249	0.7290450535984889	0.11886427437251712	-0.2747880650675167	1.1972838657617981	-1.65108320593252	0.4446058163868913	-0.21661478046999413	0.13176760875991061	-0.4223575084261177	1.2592970717168914	-0.26140186148345096	1.0135450594502298	0.8862947345890646	-0.35255159746440234	0.2992082392016403	0.5211301205338149	0.1133999962214028	-0.9865618468136492	-0.18057509272097944	-0.15143173268903115	0.24775936921424496	1.054698874038785	-0.1958881089061971	0.5033310558570467	-1.5631315704970834	0.19664072342687017	-0.2871366446757627	-0.544204284471437	1.1219036154641289	-0.7162789597442775
0.953248810727296	-0.4982786461402278	-0.4826537884449503	-1.04934448039676	-0.5134664069065666	-0.32882265391578486	-0.28431106713581045	0.5935040525617769	-0.3090351618867184	0.8511072438637284	-0.17306611488520438	-0.662342355181761	0.5890766064389771	0.13919776265783051	-0.7137268890671395	-0.08837272642639699	0.397385793298229	-0.8956353480639516	0.27341936010118556	-0.3199611233640033	0.750433122833778	0.10663982583385168	-0.3172703711513237	1.2283266369395531	-1.6725442107982307	0.42431118953479735	-0.21656173954021285	0.07394446289924547	-0.4159850856936978	1.2401993622777074	-0.2500341991140408	0.9617550158048603	0.8727009867041893	-0.3997763235347493	0.3058910346207478	0.5143849000962003	0.11111218268170235	-1.007437536816742	-0.19651326585731382	-0.1598872489841486	0.19445429921018573	1.0689500183709977	-0.19070102153229204	0.43950555083372206	-1.559351176875482	0.2154575744846082	-0.26786962255294083	-0.5188411118384049	1.0731480013391956	-0.7383652050338252
0.9255083840152618	-0.5108387417632703	-0.522007245388003	-1.0123465709564898	-0.5157536748186841	-0.2729992071447393	-0.34871562760042085	0.6120139361963689	-0.3090683889920278	0.8478474535521648	-0.2036735868986957	-0.7248857511541986	0.5799508441511995	0.112963158343472	-0.7398322025197082	-0.08923312024201067	0.3581178620675566	-0.8812048452232439	0.2947081558758563	-0.33826751358070073	0.7655848993982112	0.10192139233172101	-0.3630803430042223	1.2463742773352842	-1.736809364586885	0.41544775316375276	-0.21650219601961113	0.0181954282967426	-0.41783402430187566	1.2198571747160858	-0.23352627521399624	0.900152344118586	0.8530608308119128	-0.4478747044535756	0.3097803583738159	0.5132859642688385	0.11785346973541463	-1.0282001804281138	-0.19723225716032955	-0.17075324178701784	0.15679405393926654	1.078222593933725	-0.17946361807867542	0.3755358243500878	-1.5633699736984457	0.2261106701502892	-0.246785033131661	-0.49087381357937315	0.993498405218571	-0.770095248354951
0.9063724397658529	-0.6056818938494308	-0.5409965919908715	-0.9550208261208715	-0.4405979738380297	-0.22120423140340467	-0.4017865460688547	0.637859153604178	-0.309103326806229	0.859388049916619	-0.23221966997026539	-0.7786155301774094	0.5685649397006725	0.10549212145924422	-0.7736622673318418	-0.09515335102820692	0.3160729584082595	-0.8452585992622103	0.3412499478602835	-0.348128108017202	0.7690272315978627	0.10143523957975187	-0.39647604451225754	1.2591922332163823	-1.7832960580488042	0.42483750444386026	-0.21646852518304444	-0.04215044954277229	-0.4238117489949989	1.1869226804861555	-0.2171880077286208	0.8567078483024412	0.8311008104356201	-0.497255097591783	0.31238161908153816	0.5148882284969846	0.13836444518598245	-1.0438107789828877	-0.18043342480497765	-0.1834109106958259	0.10666359482313689	1.0720748672143805	-0.15968052783583253	0.31038635017794836	-1.5830190804107231	0.23145687359734768	-0.23814332246953276	-0.48036278342107674	0.9010319575621694	-0.8079815748443329
0.9092925786120263	-0.6607923328667639	-0.5422618486033951	-0.9408063806045728	-0.28889841384178927	-0.1839444776621469	-0.44109338522049296	0.660973344418332	-0.30913728893094816	0.8738146187594845	-0.24110956563899394	-0.8286805302729421	0.578910944993307	0.09056430699549652	-0.7794338414387372	-0.10191780778164336	0.2712389586456953	-0.8025829720396589	0.3669879906782839	-0.34784987475886503	0.7647241300345832	0.10654076074477117	-0.42614491457224285	1.2689575951947063	-1.790647148127119	0.43468377551867077	-0.21643149634965134	-0.10704529120095407	-0.434146183030657	1.1320203621637843	-0.20669453688104755	0.8258534001073097	0.8030063534647596	-0.5409972941114974	0.3165617985570217	0.5242622333843598	0.17599407930892685	-1.0643423007263086	-0.1591906936108377	-0.1937313633743382	0.0901003216037481	1.0222744451824934	-0.1349261140520584	0.2491471163385906	-1.595261723380679	0.2324329788166224	-0.2315984388897113	-0.466711589473253	0.8337796977844126	-0.8536301993185115
0.9085800558102941	-0.6516710417861966	-0.5361152940099345	-0.955740996235126	-0.1753318463991524	-0.14666819120804475	-0.4708754775559628	0.6788043702500002	-0.30916262433449737	0.8352504512847714	-0.2115265229150718	-0.885872990810838	0.5972437671551799	0.09213115294808852	-0.7697352169085934	-0.10926772719830162	0.23701496426785926	-0.7546333561998402	0.37969707014723103	-0.3384292342367844	0.760180311151432	0.11914404152223534	-0.4578866572868076	1.2696239456757479	-1.79786201717051	0.4221660081794375	-0.21641988861236422	-0.15771051640349396	-0.4482364999318594	1.085582188657926	-0.20917213390175143	0.8128673200356331	0.7751848740318802	-0.5708245523835347	0.3156809679540396	0.5326250431574229	0.21475727841109898	-1.08331492944098	-0.15922264877986064	-0.20869068527195847	0.09153783551032695	0.9778101919411626	-0.09710676241259754	0.20001605897635039	-1.606816828546706	0.22020829935501451	-0.22632854035369737	-0.4506218787109605	0.7699038729171629	-0.8958587252747172
0.929460297817695	-0.5498662149170885	-0.5292832264057917	-1.0063846023141554	-0.04896251217095539	-0.08995388556412337	-0.48177983951933623	0.693355320305513	-0.3091882654540842	0.8245875857796573	-0.17703510214457266	-0.926608065057691	0.6138392971263719	0.09957031609238132	-0.7571219172729207	-0.11587213779884717	0.2173510149336931	-0.6940611748003745	0.37900856028357244	-0.3181300419630944	0.7516381999428573	0.1295357859129115	-0.4847276472956997	1.2416571036316204	-1.8076968528381652	0.40836830164184856	-0.2164225595897497	-0.20588328785891669	-0.4681115309738201	1.0540821396158522	-0.207258007298895	0.8119276670410256	0.7367066004859558	-0.5963077597453883	0.3112711338270602	0.5283103806793155	0.26436033924492647	-1.1014767651339339	-0.1680751892542816	-0.22181209884971143	0.08348292717622144	0.9504682907878852	-0.04556564585339136	0.1551341864426855	-1.614463824090402	0.21116894197864608	-0.23653936273998175	-0.44006665761787733	0.723058598502255	-0.9368094515693303
0.957744151438001	-0.4682141940152376	-0.5191913933366995	-1.0180355541887067	-0.006545983950180726	-0.04197023002802651	-0.48891514671002023	0.6999732665086129	-0.3092007282610676	0.8037377726274947	-0.13939991021470952	-0.953058223973309	0.646271034149393	0.11679052348355634	-0.761844035875843	-0.12160737108922978	0.19758698425852053	-0.6380951754117141	0.3333316788585138	-0.29978604951106524	0.733632842518397	0.12482037939961388	-0.49127838558263337	1.2120006180201313	-1.812737031130343	0.3897207851733801	-0.21641013679132232	-0.2569172998285796	-0.48885739829912395	1.0204878618133848	-0.21590089939315918	0.8153936550420207	0.7115499864645738	-0.6291218639933878	0.29232849856415866	0.5330431951763421	0.3194980855478697	-1.119125365130122	-0.18561623366880595	-0.23780631107450173	0.06304059878050491	0.9401931956108205	0.00742903758058536	0.1120529898605898	-1.624781148349356	0.20438355198614738	-0.23312021441541275	-0.42625245165536807	0.6655585213773406	-0.9726304917116744
0.9902816144891251	-0.38487606418789044	-0.5119418149081854	-0.9690764002620931	-0.017806445133591118	0.005891634523451245	-0.47175539058778504	0.7027969480186133	-0.30920451231010865	0.7711678646799813	-0.11090801890126331	-0.9684221530076	0.6949237867994803	0.13863074560004024	-0.7699266541492525	-0.11700054479326985	0.19730301362428276	-0.5751505730758137	0.2872561297964321	-0.2733494758779608	0.7039243753954676	0.11132936535166724	-0.4831706057571156	1.1795248908144038	-1.8193655574581928	0.37268344470895376	-0.21639525641834173	-0.2949054799112715	-0.5019257499464234	1.006437032498874	-0.21717858611098753	0.8351405370897895	0.6921952565973524	-0.6498560761634875	0.26683244229789105	0.5347274811055434	0.37790084249552763	-1.1186754003948294	-0.20531819312989055	-0.24637776353685537	0.04526446722305201	0.9494299877836042	0.0424978987996269	0.06764144126554364	-1.6301867280802445	0.177621876937484	-0.2181226081617662	-0.40612281645083137	0.6174785475104609	-0.9925748659921162
1.0347625346537603	-0.31472146597680334	-0.4964859618193115	-0.8660664008813257	-0.0305317899465326	0.05750026963440282	-0.4415967873778618	0.6972087557125163	-0.30920085591377483	0.7795754723767166	-0.09462833662871184	-0.9810430104691262	0.7478730606101697	0.18420767735913796	-0.7734173656365845	-0.1076797024758345	0.2001858444469315	-0.5200159227495494	0.26486293086999796	-0.24375480924324533	0.6666521676445443	0.09468624693227383	-0.4672785335336377	1.1541059102723652	-1.8306853639334357	0.37023138211146744	-0.2163658550152144	-0.3242931754163739	-0.520688630272845	0.9985966570905089	-0.22853729505947745	0.8668471591115378	0.6676957448579512	-0.673943321259579	0.23746160936854888	0.5479878405937102	0.4372929270758741	-1.106391075095401	-0.2353532825634584	-0.25778645140476286	0.022473173102592524	0.9517243345505817	0.061789820750935365	0.03246495617465535	-1.632275948992182	0.1795721094525901	-0.21440053195412084	-0.3906274814871088	0.5646814564955254	-1.0155299531262838
[truncated: 202 more rows]
[truncated: 8 more columns]
