# Supplementary material for: Obesity dysregulates feeding-evoked response dynamics in hypothalamic satiety neurons
Source: Sci Rep. 2025 Oct 14;15:35837. doi: 10.1038/s41598-025-19800-2 (PMC12521569; doi:10.1038/s41598-025-19800-2)
Supplement: Supplementary file 4 — Supplementary Material 4. [file 41598_2025_19800_MOESM4_ESM.zip › Fig 3_1/Fig 3b/NCD to_NCD_1st_MPK120_matrix_7.csv]

1.1041420699205495	5.619743943795497e-05	-0.25790790156050647	-0.387879543400668	-0.13428522380114893	-0.4095270926006046	-0.13040371309742063	-0.1130021516896316	-0.3097739076365337	0.6384962424813335	-0.05922855968598556	-0.10402634869439428	-0.5613449798219383	0.06087309548594172	-0.29189395267508256	0.20500579060850618	-0.41719235643010755	0.004741448988200064	-0.7096763840071578	-0.1806642744975729	0.0711219336312735	-0.5688275695187972	-0.500016498373528	-0.6165746669182173	-0.1615667086618385	0.2110918041932627	-0.21625937303124446	-0.3260149506962078	-0.5896000849071428	-0.2118301421269803	-0.4093902629496415	-0.13950398293443073	-0.5427980560188277	0.24523062930653755	-0.49759370717353757	-0.059782731492049726	-0.3051461084813881	-0.8685246969112302	0.02720208264469796	-0.3081136411291908	0.19753732868458895	0.298194531301864	-0.16579173770287955	-0.011870833937597918	-0.32782970252023474	-0.011403652584444623	-0.9074372908589581	-0.37165089045454225	-0.06621697335643556	0.23291370539062006
1.00866537901488	0.010389432431013918	-0.15163433102822352	-0.37454555976159243	-0.058127578591174525	-0.40551845752932775	-0.08486386290217783	-0.12874147479348985	-0.3097810365529944	0.699532784140577	-0.12278225153261814	-0.07765156618808003	-0.6012277609838257	0.09651386104986857	-0.3075935887466609	0.19011080482757126	-0.4045343008604567	-0.016135466812843075	-0.7029302469449488	-0.1669944770807036	0.015051637049758444	-0.5743325965693873	-0.4882083714194812	-0.6025432498687286	-0.17123077402871634	0.20557314412731437	-0.2162359301568473	-0.33689114509573603	-0.5489389281164904	-0.2914165561176929	-0.37590938118310147	-0.21144939525587372	-0.5578279521535714	0.23086929041271503	-0.46412636790852935	-0.0701134572371399	-0.31662550007039963	-0.934642282631843	-0.1427307145196837	-0.26666854995865924	0.275764477368593	0.22271659097924015	-0.180498181623915	0.006181427760179481	-0.38224808962336165	-0.09749037410291612	-0.867896309114341	-0.3662465843911128	-0.05846549030053297	0.210562078017818
1.0515907205482822	0.007799131941353466	-0.1523945126803109	-0.3831078188759111	-0.07052078437110204	-0.3800435594891358	-0.055006497542265866	-0.11718677083459123	-0.3097639800095516	0.5538939768669352	-0.16962342883425963	-0.02776277332681049	-0.6316275304013407	0.11906468290534478	-0.32791980094691436	0.18195162221779948	-0.3810517571792194	-0.027917803468703862	-0.6953086198530372	-0.14469470074901392	0.019692920312662083	-0.6024402334875313	-0.48332669424017477	-0.5689942005639778	-0.17691928631330356	0.2070255700869352	-0.21623520237048519	-0.310721352989528	-0.526519607948341	-0.3243401794691026	-0.38105931854994335	-0.26995837409606915	-0.5429164262752725	0.22624115425103328	-0.48959065373016236	-0.09426830795239972	-0.31130869990305055	-0.9587705484022743	-0.18643050682229392	-0.22961333602924763	0.2248088152422366	0.20334164323311532	-0.1670536684272198	0.05512267406907745	-0.366302218379718	-0.14258908058720265	-0.8383499424543346	-0.37258401043298556	-0.09464580783541249	0.20361569220958545
1.1622120085137053	0.021044846883191422	-0.1388524270157158	-0.39732466946707046	-0.07490861951396405	-0.3465565653335395	-0.050970149900414666	-0.1033584681530136	-0.30974765470632	0.37810041500504427	-0.14973784249470884	-0.025926008203690253	-0.6408187226465202	0.1397521395036394	-0.34442155849320544	0.1674089800793544	-0.37387581865815145	-0.039489295632694904	-0.6965294420611226	-0.10917641610327687	0.028505368557524297	-0.6159920021693932	-0.49166961283628924	-0.5616765544954075	-0.19812464676393077	0.2076697415395016	-0.21619733324784257	-0.324419442475787	-0.5399556968976396	-0.31583697029643765	-0.376778138615734	-0.3004409007813979	-0.5470945142080981	0.20732226315857682	-0.4846176871449833	-0.11931465613504415	-0.3265689963609369	-0.9556216551550485	-0.17064752184590842	-0.19097422046692594	0.18177827909812883	0.21899459694685888	-0.1859971910054768	0.07383437700937448	-0.3758180095306656	-0.12237573526155993	-0.8566659592973384	-0.38693872708893595	-0.13424235280992525	0.16001044231934827
1.045490385636263	0.025801860179329665	-0.140870266949117	-0.40196167926558957	-0.08532453242592329	-0.3175326921121924	-0.06200387533292475	-0.09759036089714376	-0.3097377362951958	0.21298286757202983	-0.11817810329374565	-0.012140142644408183	-0.6357165350036682	0.15922981291429936	-0.31144922019756477	0.15851921464382285	-0.36830670285197153	-0.06286721882798187	-0.6880439981399045	-0.09859537195624572	0.0452068289008624	-0.6001711281712013	-0.49839382366516916	-0.5385467750907611	-0.20919523966881023	0.20775274894571888	-0.21616860394879728	-0.3268340432718083	-0.529933464795928	-0.3280059654849749	-0.39199686715260545	-0.318898011461842	-0.5373087330772454	0.17016143547464735	-0.4713329316091849	-0.12424683141322539	-0.32536505897076295	-0.9528150334726796	-0.17705050957155422	-0.1821248843767001	0.14692324341797183	0.2386810481028691	-0.21005385867062976	0.06958700318421684	-0.39396814689882836	-0.10026833767892492	-0.8557961919307335	-0.4041194879282684	-0.14727901478170152	0.16204828363204227
0.9320952442153924	0.03252053247941706	-0.14680373530377358	-0.37991388584500463	-0.09544019512662633	-0.3245361188799792	-0.059491456682210044	-0.08934752102241074	-0.30973370168962977	0.06626693047888758	-0.09080589028348485	-0.014688857192436696	-0.6401211870114035	0.16986718296451706	-0.29946315431445086	0.14200098378920073	-0.3852943715112123	-0.06445419262119241	-0.6699502132704828	-0.08911307705485094	0.04768893502585489	-0.599636635550922	-0.5111877481431925	-0.5464480707655784	-0.21079103990033465	0.20972975967973095	-0.21615190067979098	-0.33271844823300656	-0.5265817033336369	-0.3445906979541331	-0.4057313538165382	-0.34314247561088423	-0.5464111134184121	0.15119773261488154	-0.4567619148864504	-0.1315767454373067	-0.3290719550563696	-0.9602714221521839	-0.18857969058778626	-0.18354807274072726	0.13225608056660085	0.2557390686963073	-0.20833436655960838	0.05614806136150477	-0.4246019399015674	-0.1110580388317317	-0.85242491105533	-0.4120515049670514	-0.15233141600562852	0.1422963598849061
0.8102028985738327	0.028318335866497797	-0.1627297062732016	-0.36276690933372013	-0.08019348946504257	-0.31642906006574706	-0.05277264601054786	-0.08829500771123723	-0.30973855960489577	-0.07376584021585295	-0.06379252112749238	-0.03007799311308923	-0.66066126519547	0.18817608209946843	-0.26534902889068557	0.13620352605494795	-0.3888265360033843	-0.0689123201771449	-0.6809630903663377	-0.08813315229671137	0.04669640835525802	-0.5993029658714442	-0.5153645498871856	-0.53528078785878	-0.21439982548153028	0.21435890228852214	-0.21616824224554212	-0.33904694520799855	-0.5175085641269929	-0.3446237262411477	-0.4026682257478101	-0.3494473720790649	-0.5470734542028245	0.1359386070789826	-0.44275706467309295	-0.11881290942541232	-0.3500799657853749	-0.9583649550622774	-0.20200277767275754	-0.19261834626928467	0.1268276266954075	0.2585009437153344	-0.21534597716119283	0.0550367087206575	-0.42715139499658805	-0.11342928840865332	-0.8363172672490347	-0.4173538331632602	-0.15455717060196408	0.12109536460503681
0.6774987165642982	0.030634300385645068	-0.19041573313381574	-0.3595257041434274	-0.07963502032071494	-0.3007435063289129	-0.061389023216842864	-0.08367068389321562	-0.30973978013687775	-0.1294244244958712	-0.03757218347663803	-0.058384628576112256	-0.6774034716070393	0.1958601816306027	-0.23543973522272757	0.15364808566900623	-0.39582351066343113	-0.0773377151910056	-0.7054740318645846	-0.08228705849041398	0.04575157484154579	-0.597985565258843	-0.5162308689638502	-0.5343759890430285	-0.22467370639072154	0.22282150244816662	-0.21616831464903835	-0.3230615833849623	-0.5153275487346696	-0.35122762887741255	-0.4122039897447782	-0.3470281149421157	-0.5455717889814342	0.11059877818935067	-0.4291308904525986	-0.12891968230574213	-0.33404050751679837	-0.9669982710988576	-0.17855590827721385	-0.1957997639933306	0.14414099252835252	0.2443101276328929	-0.22498881596853254	0.0551261350972923	-0.4340229457656866	-0.0965114814806078	-0.8435284836465786	-0.4204015199784159	-0.152796799228249	0.09662631002117504
0.6400496008148951	0.037137412625909444	-0.2221429895089885	-0.386505650836293	-0.12943615209459355	-0.29517673173396053	-0.05753180410607799	-0.08570356417845781	-0.3097367431998952	-0.10388035328764679	-0.021740084223097648	-0.09190358206884262	-0.6847705047881633	0.20083281085396926	-0.20242285143890001	0.16035638408611694	-0.3962417001892961	-0.07402356315725828	-0.700862036856262	-0.06719968330730017	0.05264456251106148	-0.587893245434849	-0.5164245475746196	-0.531254508371869	-0.22429187214955823	0.2297213468181436	-0.2161661410676096	-0.3307450961345328	-0.5104476151979106	-0.33603846681688687	-0.40852351629057965	-0.34533554559498353	-0.5462666220007869	0.09655942282337265	-0.4234382419117456	-0.1439961674941627	-0.3298398480785154	-0.9660871550585638	-0.1813243599441246	-0.19413968478059507	0.1549793684961157	0.2319976894133616	-0.22504033301169	0.07496579995140379	-0.42368847234822254	-0.08951492748377043	-0.8392376535053429	-0.4113901996892556	-0.15593229945293674	0.08872121771693148
0.6070910609457569	0.04321557612392713	-0.242612517544939	-0.40944450705743896	-0.15814942822552597	-0.2832499254207693	-0.04966323320156568	-0.0825651043499849	-0.30973858093896334	-0.08669961733056775	-0.008389320521144633	-0.10917683916392731	-0.6853189795776741	0.2005092385026206	-0.1923294895487601	0.18220244402880725	-0.39791523061467526	-0.06800803068788082	-0.6955343017273604	-0.05209264723149619	0.052331198511207856	-0.5838527038234862	-0.5156139927750665	-0.5309466708515815	-0.22426721435324043	0.2361619726288205	-0.21617049938403404	-0.3317303956109001	-0.49895844914169646	-0.3292282779311063	-0.42171034530668844	-0.3476631563172242	-0.5484579953990094	0.08280776527765014	-0.42115945248248454	-0.15608424658206868	-0.32506446793827676	-0.9739185915997665	-0.17847355671409149	-0.19848249647289512	0.1521287132386093	0.22614629226129002	-0.2244207403240448	0.08067050764508961	-0.4163579893117289	-0.07690085603128013	-0.8266187689771458	-0.42273647455324925	-0.1552317387145658	0.08198935445373487
0.47429625855783974	0.04967737183151258	-0.2663660476696087	-0.41528889045022677	-0.20225157744296007	-0.2513949319443043	-0.024044177953681654	-0.08472161506963552	-0.30973824185082743	-0.14232920863405765	0.006746348011168997	-0.12531546918494668	-0.7006555528334555	0.20006969888082074	-0.17245284373353215	0.19170663267763488	-0.3851080979642457	-0.07003170381176328	-0.6770009560119148	-0.03482997448487542	0.046383891065034696	-0.5735018567823313	-0.5144331994418382	-0.5218738728786552	-0.2366426730437054	0.24419289554122972	-0.2161801943969306	-0.3314218085729502	-0.484100727120262	-0.3414114203840902	-0.42886538477762015	-0.36548399541006626	-0.5506511886904711	0.05359356248948327	-0.41495905882563716	-0.16946710683051008	-0.31597299039045884	-0.9800957198687088	-0.19339968547794673	-0.18169296548575672	0.14576671453811202	0.20767337903933875	-0.22840853089363183	0.08105315892451384	-0.4209065469850616	-0.07773976310943889	-0.807555568103554	-0.43982877959640126	-0.15013319826950944	0.06602376591299515
0.36717480246365974	0.05464791292120037	-0.30200922418510723	-0.42072407072243223	-0.24691628232966062	-0.23990881670235673	0.005066048931631467	-0.08701174541782677	-0.3097288866602742	-0.21107620526824053	0.0398923565731008	-0.14821518209730294	-0.6988742606056275	0.17893714885403253	-0.16292417031680112	0.2090279619519328	-0.3781514871694023	-0.05907286352228482	-0.6614398016706396	-0.021097583121278067	0.05062117943788759	-0.5818055224003466	-0.5177533562863794	-0.5067720823614077	-0.2405151179665332	0.25509033777844936	-0.21619714310403554	-0.3266777705328549	-0.4929627330678256	-0.34309442675810375	-0.4481478481113843	-0.36530828939203197	-0.550687490060386	0.0298018820978019	-0.4141011638812551	-0.1820762944141489	-0.31608567515435454	-0.9677788290816423	-0.1869018680184099	-0.1829055695572238	0.12319716175714339	0.2071165549369028	-0.22620587129163786	0.08203129164504881	-0.40568695447042663	-0.06324965154624146	-0.7973564432389955	-0.4596825562574641	-0.16055471485534709	0.05249201305072855
0.31601605848408965	0.05266080397722097	-0.3155082696719451	-0.41555228181079296	-0.28925174810810894	-0.23813585233855314	0.00951979893444678	-0.09508019646323543	-0.3097276759875773	-0.23600810799691113	0.07144750447115572	-0.18130521666104543	-0.702383979909033	0.15925300636838963	-0.14554984081532912	0.2185943645364877	-0.37823812512658533	-0.0532547901963535	-0.6553016437957243	-0.020951504438747912	0.0564281609973173	-0.5827792803595766	-0.5157381893805455	-0.4921568733729386	-0.23935716581096375	0.2649676256264036	-0.21619998180780517	-0.316470609578848	-0.492261007112709	-0.33919592423207306	-0.4442760180814969	-0.36572030304491454	-0.5530163445239629	-0.0045323380301049735	-0.4034679027320232	-0.17587889222355385	-0.3106968655552781	-0.9568928437910156	-0.1671189569895712	-0.18974458958443158	0.11760186475157126	0.2001612130848839	-0.22785038253880777	0.0813317947693237	-0.39901186382514364	-0.05141984421366293	-0.7904368662971339	-0.4675056485271827	-0.155377856682159	0.05051326987329356
0.23120309554885546	0.04604924516099666	-0.3294770955456646	-0.4060147892573516	-0.31687144023230596	-0.24417351753115976	0.021279250744233112	-0.097661136942463	-0.30973363331212195	-0.21812344216322227	0.09527703720479613	-0.20446338919373147	-0.7061313575158992	0.13549315866255537	-0.12795379283075245	0.2292700335153277	-0.370970852383825	-0.0578762709901988	-0.6287411245512751	-0.029439613979421842	0.04590264914890666	-0.5881685057125059	-0.5244807057240406	-0.4788932844866117	-0.22604753479799172	0.2717548688083698	-0.21622495966039149	-0.30802628657274705	-0.4918689705655849	-0.3355793681448951	-0.4345531154252427	-0.36985582593492106	-0.5598809422594095	-0.03670857402351908	-0.4075756235274096	-0.16044544696785606	-0.2901820438141036	-0.9572679495841105	-0.17802645471843095	-0.1948999519864031	0.12901804071296488	0.17607448910193405	-0.21728347490079	0.0809294848496396	-0.37911644962574037	-0.053652895100178497	-0.7641515701367804	-0.4670455192760007	-0.1350087678436733	0.057083852154750835
0.12832639770288892	0.048861351666458316	-0.34520987335594444	-0.3946793324442828	-0.33972189024394756	-0.25227864214329127	0.04700981603737892	-0.09387588925210211	-0.3097452665795898	-0.16443188898337366	0.10495849582045787	-0.2308037739343809	-0.7023542170464204	0.10383207741888652	-0.13577606631778721	0.23231407251341135	-0.36671794397136515	-0.044975379144305334	-0.6115228621371127	-0.035753665584433665	0.03657234534053651	-0.6184489904936556	-0.5326593553166126	-0.4832653361358939	-0.2190737865377368	0.27957541629815247	-0.21627368124040433	-0.32017596629604783	-0.49517513873452534	-0.3309418565855967	-0.4235729807659457	-0.3766351977534802	-0.5775576251187862	-0.04803295212055147	-0.40961537030191464	-0.14921421194939927	-0.29086955853413765	-0.9596030869398794	-0.1620129386054981	-0.19131451708749636	0.14216202134938372	0.15134602648102521	-0.19454960170017715	0.07509649863169157	-0.35792438727883175	-0.060581876267624304	-0.7483779015636233	-0.456702903620082	-0.12517181703435748	0.048630484374938256
0.05713219690592643	0.020088888405028576	-0.38074855617739733	-0.4036312116783982	-0.35587407883696603	-0.24064347400453676	0.08447059093555381	-0.09398752359305822	-0.30977546988492305	-0.08467259433182872	0.10201954608243768	-0.24519148540504238	-0.6983234211542588	0.07244860762060375	-0.13259300615624647	0.2559019610618266	-0.3406159585385562	-0.036974564920268606	-0.6068628232623454	-0.04293544699475468	0.017117392830472707	-0.6337693236136194	-0.531443064890635	-0.46300473185202023	-0.2196050311829847	0.28652087743819094	-0.2163134723388782	-0.3380947582449888	-0.49783281227612264	-0.32225001255278646	-0.41545649606572005	-0.37574057179260906	-0.5833010576497725	-0.0606405075731347	-0.43679911938361826	-0.13828333144899654	-0.27959036430925505	-0.9636647537090244	-0.1565405338529683	-0.18615054429906824	0.1419611340605617	0.13106386816358317	-0.18118207564781239	0.06745298856344513	-0.32464813867510933	-0.05278702935140832	-0.7357959492196919	-0.43827903802509793	-0.11838437450243422	0.05966365162675352
0.0679773949770949	0.0036740882000072944	-0.3994520942218648	-0.4157133519922547	-0.3754214029001093	-0.2574731642374281	0.10084776195264136	-0.0922932792540245	-0.3098011575158009	0.025589603118271003	0.08936993910576616	-0.25337240424550755	-0.6816359008270442	0.03584185836060873	-0.16129540969211018	0.2738903530028314	-0.3142006562770606	-0.02424265545960784	-0.5712611184811567	-0.04864411761750097	0.015538169630004326	-0.6511371690237283	-0.5340322096833177	-0.45448173590736135	-0.2218546073995594	0.29167687904243245	-0.21633959135382433	-0.35044950609209036	-0.4970991146364961	-0.3393959649643902	-0.3867523018220521	-0.38833359972829273	-0.5873996473193921	-0.07424292769626838	-0.45556958177647167	-0.13313804702611914	-0.25191858512923704	-0.9546051802492508	-0.14174554179961682	-0.18055916318433357	0.14966396418941613	0.11683539340648826	-0.1622055634028839	0.05468352035037115	-0.30069118690340363	-0.05077206267795592	-0.7399890558474562	-0.42397744125424364	-0.11010429373471771	0.07087030446481758
0.1592872156667633	-0.018615436326735003	-0.4026476924697849	-0.42709083066117604	-0.44723456001421386	-0.2775878434556816	0.11384860414777224	-0.0960644922398857	-0.3098323185181168	0.09819420391396304	0.08018011101500058	-0.24740609207875477	-0.6574492380321104	-0.0017571920658102202	-0.19001362864195648	0.25980188606141524	-0.29344685897639483	-0.007637739767722693	-0.5371474549204527	-0.060825557878441724	0.01424359177040797	-0.6708742676177339	-0.5397332434539798	-0.43609729424838084	-0.2137005909893021	0.2925665583106396	-0.2163725229732759	-0.381464749059489	-0.49189292164277054	-0.3493494593333867	-0.3553597203148139	-0.40453119410253563	-0.600256975941035	-0.06395782352752184	-0.47242748411541224	-0.11483978440413607	-0.24625091515458605	-0.9509876541875029	-0.16700338867223635	-0.16767394804258362	0.12199788421688104	0.11422872922425134	-0.14465443605725975	0.05345397854031575	-0.2693016867534034	-0.07521435686340813	-0.7276205260995297	-0.41575000804324436	-0.12180434253699626	0.07824737356506918
0.18365331360944212	-0.05730110988816221	-0.4017542081649227	-0.40495738881076626	-0.5296424517995296	-0.2821952493397413	0.11213747598016692	-0.09060042570074979	-0.30987260381840737	0.10944995454895408	0.07356708719690672	-0.231958004595527	-0.6378203197597597	-0.03738669223775015	-0.23195996578738037	0.2678703063493684	-0.2708022314009329	-0.0057445728556297666	-0.5161444491078859	-0.07360655508312855	0.014179513923260662	-0.694405647227484	-0.5466468183034764	-0.41275538555398167	-0.2170324929358684	0.29371304501476464	-0.21642093454001027	-0.403125627480995	-0.4864922406670898	-0.3753622991199923	-0.3372356127397478	-0.41771057102850495	-0.6071794561239656	-0.0729800785220753	-0.48479183858785363	-0.0804197525964592	-0.23662295586870954	-0.9438577475488664	-0.16265296648583966	-0.16038355969142076	0.10087710987728152	0.11088482035356192	-0.13521381150956363	0.01834995995167608	-0.262537530592285	-0.08187215628839167	-0.7208275207110791	-0.4092675257660014	-0.11872140367061687	0.08478711669486312
0.1751713412417895	-0.09725558321805014	-0.4142879379214686	-0.3863685516983858	-0.5523728228525564	-0.3050679543854033	0.09487937217231998	-0.08896936018319866	-0.30990875029239495	0.11446306210523945	0.06397693876267901	-0.19723051154228963	-0.6290741318035609	-0.08356268198673786	-0.2565973538987051	0.28198236610796945	-0.24844567274673995	0.003905067368867687	-0.487603571416249	-0.10587726317273256	0.029273184809848418	-0.7098286581962391	-0.5536821480497169	-0.39717968681453064	-0.22326113493756106	0.29455722323736555	-0.21645318214844061	-0.4320680371713994	-0.4987795694629484	-0.39126660620214626	-0.30391527580739014	-0.4192161240120922	-0.6125483245199208	-0.08563981832740035	-0.4931018906875574	-0.034328642505929624	-0.24082405232372284	-0.9302014925272477	-0.16818198258535816	-0.13898051214119578	0.08707830506749345	0.09408332572066512	-0.11583911027361812	-0.0025580745760755514	-0.25051311790729014	-0.10109995978675097	-0.7234035494570551	-0.38516687644425573	-0.11730323301085263	0.09059998962051521
0.23424390849981144	-0.12791062329065633	-0.4174975664064261	-0.37454825242420026	-0.5023842125491067	-0.3359741523223391	0.07301187636206044	-0.08412545724567157	-0.30994925432864684	0.11460727719736497	0.06010579977126189	-0.17035972113996312	-0.6300732932474514	-0.1067034538026819	-0.28542484298152165	0.2993327824171529	-0.24290984171418167	0.0033822119392023535	-0.4828676567389074	-0.1278922029681465	0.04349826866494315	-0.7402060761023456	-0.5636435707875116	-0.3805568774692544	-0.22669531852527774	0.29668818499422683	-0.21647826875090445	-0.4470926005214249	-0.5079373579579389	-0.40191816608619	-0.27400732383104504	-0.42955003185266455	-0.6132871181894569	-0.09708510566722645	-0.5012258398954527	-0.00012171546474366025	-0.23771263523475902	-0.9273347573656558	-0.1670098254991247	-0.13803637413861863	0.07625829046965546	0.08645090217750218	-0.0922271784321399	-0.009531068111515202	-0.24540283656549358	-0.11009666629356792	-0.722483433316253	-0.3524905396133391	-0.13443856970792373	0.09777236538741649
0.2605253566443814	-0.15670511892874078	-0.4357080748369738	-0.3730795273652806	-0.48438203896774945	-0.35222644158269023	0.04390491358313688	-0.07803078035587055	-0.3099932921322436	0.11696478560211065	0.05248268931334994	-0.19472851761437182	-0.6389056659980362	-0.11660722910009932	-0.2887034766734929	0.2958156751155847	-0.23997458778384564	0.006528024478531598	-0.48007756729091505	-0.14643391470055642	0.04691615819780286	-0.7473166952902985	-0.576194133477445	-0.3825696667081874	-0.2399212645591267	0.29829615237982554	-0.21649318456287747	-0.47450375051685534	-0.5044153179953818	-0.4077601694859923	-0.2502154973942822	-0.4351976538937678	-0.6016010558734799	-0.09762278345796147	-0.5073518088067664	0.03432985693416874	-0.2298576418981007	-0.9251809839022294	-0.16607932216810412	-0.1353506485609351	0.05812367559242421	0.08088585342891397	-0.07658320498955833	-0.008549243627551092	-0.24329163015041994	-0.11357130108255198	-0.7237958216660104	-0.3146332488474038	-0.13296405535885614	0.10641654273907367
0.17437945454118128	-0.17655019908916225	-0.4711084728084162	-0.36957776044146967	-0.47023479403575863	-0.34416961902856735	0.025718871449287372	-0.07558086820403012	-0.310026830169	0.12308856960509577	0.05767189335315075	-0.22745912509519667	-0.6407155970119294	-0.12368334367527897	-0.2985437667159662	0.33941471648933197	-0.24363169718217623	0.02297390232709487	-0.46869016575124245	-0.15745032468286985	0.04513835868458384	-0.745972711695333	-0.5827310185696695	-0.38928402552329444	-0.2510309104542636	0.30099761578891693	-0.21650729581420308	-0.5195272207146288	-0.5052336212966206	-0.4252441533016717	-0.23902615884909567	-0.4403689459813836	-0.6038757969791761	-0.07596900486878796	-0.5065737543005367	0.06005885343329285	-0.23087259140327668	-0.9266336136724004	-0.16759644953604555	-0.12873562028317256	0.04264881156070321	0.06317337449869846	-0.06972563419931951	-0.0013838999880476876	-0.24998440528440663	-0.11288748646892503	-0.7168175005349416	-0.2851186473551691	-0.13696934041913073	0.08269767202082033
0.10361820947026008	-0.20337724376441813	-0.5167005828127057	-0.35866881322592736	-0.4795653901529306	-0.33408226068564256	0.01711826439150027	-0.08618095252279964	-0.3100581376687822	0.115000527942802	0.05204728935216185	-0.2502503881274578	-0.6464797357174056	-0.13496908910126815	-0.30159962251911143	0.37701617286433337	-0.2427796466570952	0.040268066810927525	-0.47524281951688696	-0.16916858695046727	0.06066277174547689	-0.7360566685030406	-0.5747142823413889	-0.3884314211375134	-0.2638266537065466	0.3072684744701843	-0.21651787578952414	-0.5530809940982232	-0.496321514407272	-0.4408445112380771	-0.24608341089705538	-0.43644985626672017	-0.5992728180121194	-0.0549982879222625	-0.5055144940578751	0.0787389918810322	-0.23656287699371825	-0.9140641226856182	-0.1610098082294007	-0.12868736560854338	0.03671891506295176	0.05260027211873127	-0.06542828271199697	-0.00640229860536892	-0.26513064468347264	-0.117401326377888	-0.7006478826084866	-0.24908118915820507	-0.14080615784838832	0.07590838977936097
0.15209100751673138	-0.24847281193594956	-0.5491321148629744	-0.3427760657467039	-0.4806704915200263	-0.3391608913907577	-0.009705403182619053	-0.10263286079266257	-0.3100741618532124	0.11146754700659918	0.05102946456137477	-0.2620945622368841	-0.6414695755503969	-0.1594148401382634	-0.28312199763072277	0.40411316977972334	-0.22984315491941043	0.05388296030402915	-0.4785612185594699	-0.18150582951575223	0.06572402575366533	-0.7081879405903615	-0.5590508487345345	-0.3820263285786708	-0.2613776592841653	0.31274417270488736	-0.21650413537852575	-0.5693023765443074	-0.48679369066290556	-0.4463780473291533	-0.2356250094032863	-0.42749406006353896	-0.5848336789077803	-0.0326064312919203	-0.5076829866159989	0.09223769944264593	-0.2337002316784508	-0.9039869562440922	-0.1812639058963382	-0.12557700802174104	0.04509986363945182	0.046802700283140874	-0.06315602234191028	-0.019092809228103386	-0.2827578656538981	-0.12491465502649299	-0.6824389863597303	-0.2253682735624932	-0.13407534072421504	0.06791023736573248
0.19892051617595027	-0.27096530952287073	-0.5560171726223501	-0.32056239886974247	-0.4633463231085314	-0.3890220517012703	-0.03844879961246282	-0.12133361980213012	-0.3100725386055448	0.10740750265599364	0.05759915473404231	-0.28768029055273625	-0.6184548883855661	-0.17572059570097484	-0.26090020590768026	0.418255124546401	-0.2404227547171983	0.057257564651837026	-0.4920860803683266	-0.1971494937455159	0.08802942286129556	-0.6984872653948461	-0.5521882710914365	-0.39503996125870716	-0.26216243842171927	0.3179881344634305	-0.21649978498406655	-0.580363542372473	-0.48314697891704367	-0.4396941533378742	-0.22379607277893596	-0.408976751351026	-0.5631037917757158	-0.012421415929385263	-0.4878804983498803	0.11140600778527239	-0.23719286938663262	-0.8972799488007597	-0.1754076044242405	-0.12721886115584205	0.05362400452076532	0.028199222982133586	-0.0547138585885432	-0.02163487446069144	-0.29891294618521946	-0.12594416983992526	-0.684307404942858	-0.19831346914821135	-0.1301554163532351	0.05946620733702111
0.19164209204614605	-0.2963673896822657	-0.5658840792774578	-0.30834399350875297	-0.46413791069178856	-0.4397961149754891	-0.05849614627336545	-0.13461807013393245	-0.31006725179078676	0.09452707118024539	0.06545368749360002	-0.32447399036802604	-0.5899884215773341	-0.2045709805773977	-0.22591552644439367	0.42257050936093715	-0.2572419247391681	0.061848598236475705	-0.5108891742895906	-0.21174015697263307	0.094862117754466	-0.6871885025619642	-0.546517476891147	-0.4040072308964964	-0.25597346929901826	0.320027861387158	-0.21648665955774415	-0.583556100321182	-0.4828172789327526	-0.4115425533564959	-0.23390531929481023	-0.3896925488735835	-0.5527846410432619	0.009171282555888085	-0.4771343692431163	0.11731537660326803	-0.25361475631353136	-0.8929386384904351	-0.1817588978840476	-0.12408347868260687	0.06892314352632364	0.024480381322076625	-0.045244650875199785	-0.01902892326196317	-0.3187200022483355	-0.11062493662468909	-0.6663511537678295	-0.17239230109111556	-0.1325042908541412	0.055777672786895424
0.12200222859744347	-0.32529449908478403	-0.5739359106460097	-0.29829807729741564	-0.4036947120371549	-0.5237636507826975	-0.05002342472384454	-0.14631529414619648	-0.3100566716339489	0.08124802579532896	0.0654856718509385	-0.37718238155083655	-0.573034553828808	-0.2218810127022163	-0.1822990361793101	0.45935736716450704	-0.27383862776095186	0.04212750908013663	-0.5225124717539329	-0.22446297314538324	0.093796746243117	-0.6832670286338491	-0.5298165210662424	-0.41655578567710433	-0.2532657953078366	0.3221300003844905	-0.2164682392079594	-0.5855136345189644	-0.4824582859454437	-0.37969919414549036	-0.24051681162718785	-0.37648768367837493	-0.5340682018410473	0.020017583526220094	-0.47513827623335664	0.13869721799932036	-0.2738800196508949	-0.8764538540632933	-0.16060632828226568	-0.13774271584362974	0.09493136568507446	0.006671415856666333	-0.030679983170067027	-0.016160699959824394	-0.34460437036705865	-0.08830641282578983	-0.6567237199058551	-0.1604496249961395	-0.12279167178588804	0.05422342868912746
0.07840646834863733	-0.32283304464975426	-0.5782121297632731	-0.2875474994411432	-0.28994818244253484	-0.6112837435275824	-0.0458301346182367	-0.15474756024937247	-0.3100395066482688	0.05578027779938995	0.07116495878544157	-0.40250428688891404	-0.5594772930839502	-0.23454524450530562	-0.14649725221753757	0.4504998802579664	-0.30024511087574124	0.030687417313607256	-0.5490865124555075	-0.24933421432886801	0.08075910053320944	-0.6669836752797595	-0.5265433921819548	-0.4278130979010439	-0.25020850407054085	0.32618029166921164	-0.21643042732231338	-0.600289910432011	-0.4891624464915287	-0.35651524714536137	-0.2455921271844091	-0.3633714825942904	-0.5226539482034428	0.05150421637247231	-0.4625166763615237	0.15059884381871974	-0.2947169664239388	-0.8729875289467156	-0.16542129299222733	-0.157527254143177	0.10862392593698085	-0.011447029343809999	-0.013349565811373832	0.019873919895200865	-0.3561414092612492	-0.08812523381823582	-0.667076250821236	-0.15289453539163295	-0.10829885411714213	0.05355111060983999
0.07203027372925348	-0.3303222488429628	-0.5811446957188078	-0.2641872641873525	-0.24245373090676345	-0.6287723473966604	-0.027472062147318878	-0.15892588839164795	-0.3100398328284385	0.037004451392148946	0.07247322217593118	-0.439084520149851	-0.5456923397292014	-0.22671717753001325	-0.11122191722742339	0.3994834833937858	-0.3300221526486736	0.007133159955489907	-0.5703991499085793	-0.2498657969529759	0.057681672401720195	-0.6573687982618946	-0.5170363561574687	-0.44145177054617657	-0.2472832491336392	0.32979929588190415	-0.21641667378245674	-0.6122207055535862	-0.4784588151370285	-0.3249677342588972	-0.24676793224424975	-0.35326628096902285	-0.5184618347413319	0.09303127679433422	-0.47068107915216223	0.14054911129204967	-0.30142023494427017	-0.868008122647597	-0.17453295965875873	-0.18687475234227774	0.14247388237236822	-0.005259350007952452	-0.005234968850616829	0.07299785110457072	-0.3707671244915952	-0.06930261592293638	-0.6747817477009814	-0.14927286969057427	-0.11942203744710367	0.06002806964999284
0.051648892315778835	-0.3530601481757987	-0.58525373786237	-0.2489949680078951	-0.24452518381032978	-0.6012601919352946	-0.011563822112595667	-0.1603564768987969	-0.3100235223357141	0.038083479133883526	0.06584007916531795	-0.5137326489696739	-0.5212482743101389	-0.23342000245499067	-0.0798153049160552	0.366546941035861	-0.3541463345740001	-0.004901082647271611	-0.5863882243210391	-0.2502253293181436	0.02987081639713854	-0.6311926823270194	-0.5020260087578519	-0.4556231285697333	-0.23891016404469978	0.33117156552384325	-0.2163960875579302	-0.6264730115238419	-0.46578847046035865	-0.2943404143421207	-0.2526548139528432	-0.35313617691388977	-0.5176846554126993	0.12475201384196621	-0.47930270589493745	0.1361741458286881	-0.33941614106145757	-0.8673054437723312	-0.18948362473392216	-0.19395839253595384	0.17376102036846736	-0.006519090433312037	-0.010380681525542123	0.15223046859009864	-0.37478171778479313	-0.06817555598691749	-0.6864445681123674	-0.14451326168969372	-0.12032409991284967	0.059337813259379424
0.06940264187262783	-0.3659702986665976	-0.5841012101030946	-0.22781670333997006	-0.2325979112993494	-0.5791905947809859	-0.0012045286082009638	-0.15860276500704118	-0.31001894597628976	0.03569819493715982	0.0589015371297955	-0.5372226761642325	-0.48529667404787535	-0.24122126841901004	-0.0698721011749394	0.3410042421485038	-0.38458185813153234	-0.03655158890777925	-0.5931499256504427	-0.24662125106079397	0.015987592058660592	-0.604538163607111	-0.4861509673090204	-0.4601030775401659	-0.2224043867179611	0.32991599268122374	-0.2163873553508552	-0.6265358612736309	-0.45406494673266506	-0.2802109518310281	-0.25026718825033	-0.3731663508183782	-0.517437137387832	0.14442230922781482	-0.48788936039234737	0.14622478902206787	-0.3622190731480541	-0.8708028104622627	-0.17007419149299324	-0.19933661334145003	0.214776076390759	-0.012735887884600092	-0.016792824283133032	0.21321923108528837	-0.3852681908712595	-0.059568625712259425	-0.7054111387078306	-0.14775425421730842	-0.12769366666142482	0.050158558196593504
0.12034514944422336	-0.3744971808157359	-0.5654239768279575	-0.22134206554564878	-0.20945505362383737	-0.5881791214007935	0.014533528146238109	-0.14433283197393443	-0.3100295364271715	0.03728012661808922	0.04514981110444808	-0.5599347290598957	-0.4412337122538587	-0.24548948517751423	-0.045460593497767376	0.2791053351685199	-0.38853023405531534	-0.07921754975731236	-0.6112416352842382	-0.24802554916395003	0.0009488575000713526	-0.5785603769908245	-0.48807671553557563	-0.4659897430444775	-0.21457271244951115	0.330502195103462	-0.21638893418342464	-0.6235366190688634	-0.4542150092753906	-0.2492243819472677	-0.24336313149228425	-0.38249028086975184	-0.515663754675721	0.14432996368600598	-0.4976972617808843	0.14875390311606296	-0.40443937963739557	-0.8559203312236849	-0.18278408802958238	-0.20641205389148648	0.25708971661385055	-0.0031298033625301253	-0.009164293086691425	0.23825630919088706	-0.3962058863664709	-0.063496196130182	-0.7350440129257015	-0.15149704320082652	-0.14253975926210244	0.06579044500061082
0.16030274017735988	-0.37081445143872027	-0.5384832265552014	-0.22720422867123324	-0.17185419386431636	-0.5963245880816188	0.015142186571093555	-0.1123522797263462	-0.31003513548630857	0.035420611774814356	0.04093974110058943	-0.5945200890341384	-0.40424193014235643	-0.2509552034481528	-0.030093383807171747	0.21645953777053242	-0.4043945345709713	-0.11295019915712148	-0.6325559264406994	-0.24693174279587993	-0.018111254142278467	-0.552442210957631	-0.49385180963065756	-0.4777785655477949	-0.2195002079980238	0.32876626620955474	-0.21638256304301934	-0.6258590719501296	-0.454355897451462	-0.22420290739929988	-0.2362929356109325	-0.39322633149635394	-0.5056169771166262	0.1417198773232144	-0.5083567808337224	0.15842203126570747	-0.44205298351895783	-0.8473045035722884	-0.18890867426440885	-0.2144397940559974	0.27665206183566715	0.017679536496612257	-0.0032781362913917	0.2655129677641351	-0.4119102482290285	-0.0474655755149612	-0.7830786170630779	-0.16088111425935078	-0.16526523509340146	0.07598088021554138
0.20587496558306534	-0.3658018508272618	-0.5235932332250556	-0.2503364035617085	-0.14326569324315003	-0.6032418822142347	0.02180852520906514	-0.07659853024481064	-0.3100549373187856	0.018625053859468603	0.03418794644178512	-0.6208752004208808	-0.37438793344311583	-0.24320538813867842	-0.03471390618886814	0.16457125703565997	-0.4267791187069565	-0.1488664574511696	-0.6328390015503033	-0.2396807777432728	-0.029417164715597223	-0.5386630890731696	-0.5036366721401313	-0.4921545018249363	-0.23312889574251167	0.3279177845888298	-0.21637732108426677	-0.6249318073903349	-0.4635644406180731	-0.2010295855502055	-0.24167530818175317	-0.40962542329704166	-0.5082453178820009	0.1272081150996987	-0.5211484252481897	0.17121409648620212	-0.4597839212850747	-0.8535192872490315	-0.19477358362873526	-0.22134574234330326	0.30543482671334654	0.028752412450583947	-0.003064015796222188	0.30337438291677243	-0.40097008976684484	-0.040070230807290656	-0.8177268505465831	-0.16270701293688555	-0.19451934811042362	0.0675518397346504
0.25110518333010334	-0.35202263802167116	-0.5247962759980334	-0.26740455538641805	-0.14475245516392227	-0.5713262324326595	0.023034989796325397	-0.033533687312719065	-0.31006874045929583	-0.00568965791542137	0.028749058064051793	-0.6057157486303449	-0.38040751434966763	-0.23175957947931872	-0.052838824643894874	0.1286203282957709	-0.42654868967496373	-0.18167831260764558	-0.6167790124454375	-0.23198340199293263	-0.050893244474600086	-0.5190443208824542	-0.5121168835489834	-0.4907494727879437	-0.24373767154037873	0.325654734809396	-0.21637947774883992	-0.6210509186013169	-0.47541183742424176	-0.2067315258977101	-0.22941585252512647	-0.4387322566308908	-0.5265301355328349	0.12102009507280531	-0.5337124218439867	0.1854690952374372	-0.4836404460812199	-0.8443962219440891	-0.18417191154620186	-0.2317007969460702	0.340328245567472	0.0444876185698765	-0.011655392791166935	0.3377085211599116	-0.4035159594785135	-0.03524907144641477	-0.8275363356628253	-0.18221040718955964	-0.2178838552845709	0.045844885783270575
0.29315130655554755	-0.33357613722170176	-0.5389361675774542	-0.27433089957261003	-0.15303947196767187	-0.5231885499422534	0.026097121556482628	0.003285530907127818	-0.3100866211803725	-0.028802195522047193	0.02732059539517734	-0.5728049553369234	-0.38591062402585524	-0.21745922462440848	-0.07161527761753284	0.0896542859980453	-0.4412987843297566	-0.21290064236158696	-0.6133861967503298	-0.21375616459927405	-0.07236078210634281	-0.4912870878788822	-0.5133758122532406	-0.5002706359507523	-0.25506923760237526	0.32329824613083413	-0.21639913596775537	-0.6272045323696483	-0.4792296263751993	-0.22556188494044851	-0.2323213535864061	-0.4594813136099386	-0.5409573247125322	0.11248104268657663	-0.5555583986358741	0.18842841178767983	-0.4967722525544092	-0.8555992850788663	-0.17987811161666994	-0.24552868206514447	0.3444309328596354	0.041711740969778074	-0.02368790942308723	0.36039043878592814	-0.40358379717718107	-0.03566530280994318	-0.8632126636050417	-0.1942034916522522	-0.23346110116010782	0.045735658668415655
0.33889763714651255	-0.30337116675339343	-0.5594417209293251	-0.2665715434905008	-0.16066000942162684	-0.4361047734453919	0.007133941438551392	0.03089299517346471	-0.310102720300121	-0.04484610616733549	0.023308622056124655	-0.5109551772336379	-0.3905512146677062	-0.2035519656828219	-0.10560010509540567	0.03254730642080452	-0.45143240592627976	-0.22255366477791574	-0.5970584049730452	-0.193986558584181	-0.0813176473254425	-0.4659725350831564	-0.5212557477907649	-0.5196849374882797	-0.26195682132857023	0.3226156001112643	-0.21641797712615224	-0.6402970534945917	-0.4913528636129104	-0.23330885413805008	-0.2419255090082566	-0.47602861588653045	-0.5546352119314023	0.10188484784500074	-0.560558584546859	0.1688540686822567	-0.5055615658095121	-0.8659202654582876	-0.1740357638760809	-0.25500915872199953	0.34415834671529366	0.05583482502247254	-0.028646345804484642	0.3588602028445739	-0.40017234140962976	-0.025865275835389424	-0.8771938873577378	-0.17598686819244497	-0.2397638940578736	0.047051175787372335
0.37442783303454624	-0.2961110237665823	-0.5791662936882536	-0.2651596091338593	-0.16369829211145923	-0.3459766641551546	-0.007391176643061517	0.04052830636102335	-0.31012537696700077	-0.047258224790127555	0.013035452829701305	-0.4741010751718163	-0.40926429912285067	-0.21194822515801306	-0.13237514693684077	0.007956157560797879	-0.4559927531865678	-0.2351778454425709	-0.5731224102843047	-0.1824814487072412	-0.07835190224533162	-0.4596070056675809	-0.5195338763657851	-0.5378110623162146	-0.26047838669739615	0.32005986107391204	-0.21644215793723293	-0.6236311173073424	-0.4871055728176872	-0.23805871299369633	-0.23675720998305255	-0.47705911701691983	-0.5717856899332397	0.07519192159141176	-0.5777841795922345	0.15431334825083926	-0.5105510622967382	-0.8804861496143535	-0.15209807595194508	-0.2639201480696666	0.35499884152211464	0.0864559892969637	-0.04083711997912682	0.3368538779260793	-0.38499883574434424	0.010236062268381496	-0.8518985137910414	-0.1689718611388719	-0.2618159688958491	0.044454052329774014
0.4183041855096209	-0.2807869017167778	-0.5894678142722282	-0.27768742590726114	-0.17519601022125814	-0.31555602352067746	-0.01785706214654077	0.06442263993536308	-0.31013058105522945	-0.05324955784841867	0.01248294885051584	-0.5231850769469661	-0.4322376806688809	-0.23533446113703488	-0.16255837265559697	0.01042645479576559	-0.4550514913582203	-0.23869839286444244	-0.5598171019195635	-0.17267228400887513	-0.07547502731972137	-0.44909742427148264	-0.5293720401806398	-0.550500500882916	-0.2599397033873373	0.31754486816471467	-0.21643570376803084	-0.6197118240383626	-0.4987841811443646	-0.2563648811156354	-0.22925629138473638	-0.4878685682877246	-0.575876194297742	0.0486820619043832	-0.5773345950489281	0.15370197565781657	-0.5136007289217174	-0.8807613237482842	-0.1274728927933118	-0.2671914864152729	0.34326978354796717	0.11386094713261201	-0.05807661822166889	0.2979177719804193	-0.37374742813739953	0.009794196179804834	-0.8328172295729723	-0.17011875343493463	-0.2541140682865333	0.031894654233494524
0.4468294700321664	-0.2629740859653605	-0.5890135641718762	-0.28654307101168275	-0.18900400005242596	-0.336711531179848	-0.025567228190959294	0.08736498745303059	-0.3101481518865025	-0.0686259115034922	0.013305772236884495	-0.5121929046106322	-0.4467709728855092	-0.25359617085677044	-0.1949549239417007	-0.010649687492970147	-0.46978074550353	-0.2467629000461508	-0.54269066868185	-0.18419126771005886	-0.06097693473056711	-0.4675608575989794	-0.5390690122397516	-0.565474673594146	-0.26170043534808657	0.3185957351779094	-0.2164359913312112	-0.6170858082929372	-0.5117354148725177	-0.2583713562196655	-0.22201176206060688	-0.48607032050625065	-0.5700769462393769	0.028213233855968994	-0.5672001848346437	0.1570325640204934	-0.49923705968929105	-0.869515951383511	-0.10337756958634552	-0.28385920173182705	0.32156925617743676	0.1299011752018754	-0.05808321953163231	0.22944072883976735	-0.36512029147537695	0.027466093145186395	-0.8124450435757641	-0.15743461987360602	-0.2600548529805254	0.009863459161639606
0.4589579823570875	-0.29554556525286657	-0.5926579605948887	-0.2942316671842867	-0.20201252839570616	-0.3548742587906266	-0.053099746720903895	0.10641326268903409	-0.31015454634205225	-0.09097468249404192	0.01810290996092339	-0.48880809121219737	-0.4674646852503076	-0.25708757995481946	-0.22286837290253053	-0.030934662432821076	-0.4769959126217456	-0.2604428932492788	-0.5300787484206333	-0.20373570229958768	-0.04461687088154013	-0.49520897720870505	-0.5387962130055437	-0.5839514920437051	-0.2603813121216134	0.31792108617075404	-0.21642250584719802	-0.613923718913316	-0.5203270827265176	-0.24599261651696191	-0.21343367060062524	-0.47241649882472114	-0.5786865195622954	0.008127001292672829	-0.5641694565724481	0.14454942496845824	-0.485402792523893	-0.8715047651950705	-0.11820147281131395	-0.2958025379564925	0.3075957122913697	0.15953935795941465	-0.047997523753545004	0.17250238459079384	-0.3458136528532183	0.02937127875192099	-0.7694534632565897	-0.1420231241244844	-0.26704560232468455	0.009358729141589698
0.46977237827630525	-0.3263920336216467	-0.6077638748067751	-0.3026090382924384	-0.20815079947696513	-0.34815893000345083	-0.07035925642048522	0.11941120209398678	-0.31015232910642976	-0.1130678355268037	0.034007905462573464	-0.4263902489573653	-0.48713266937699506	-0.2539349872714874	-0.259376780480423	-0.05911954677185534	-0.4950330385649407	-0.26227855541751505	-0.5049644414285829	-0.20669661380628962	-0.048143293159957745	-0.533954048957362	-0.544103696020891	-0.6141817177658772	-0.2525072994526145	0.31740729441505805	-0.2164172733482121	-0.6223060683550874	-0.5195374992401246	-0.24663505448411258	-0.20768150237777688	-0.4549464794176211	-0.5682160928579401	-0.007272725429222573	-0.5635715969297156	0.13570089685758377	-0.4416291865447951	-0.8934007089650848	-0.10236066003675677	-0.3095943689838671	0.30727987001242063	0.18096686834053405	-0.04722675750351758	0.13810742454516062	-0.3168417444927655	0.05477826138350102	-0.7277732159313314	-0.11878624888438272	-0.2598788728576015	-0.0007300965975422102
0.46773986335469864	-0.39318335964214046	-0.6278092487045516	-0.30287479593226624	-0.22102138336227561	-0.3438786201490832	-0.07285641882847724	0.12095202962608606	-0.3101781339796497	-0.12469407665868962	0.04640184393122976	-0.3719269803600492	-0.4956931078780554	-0.24149234667544778	-0.29709548342308545	-0.07638706503161521	-0.4982365633676203	-0.26985952889095904	-0.4766430199043915	-0.222725183919357	-0.05271222918762022	-0.5719175564821681	-0.545471329515053	-0.6496008768537038	-0.2367050338503704	0.32067846000788003	-0.216425522776467	-0.6239970739394571	-0.5173362116788915	-0.24624942367296768	-0.20368458929946143	-0.4418681297651938	-0.5602298348993524	-0.015284982551548199	-0.5543903157939547	0.11735360709225592	-0.41408228489544685	-0.902067699694927	-0.07347654491254921	-0.3282098419505314	0.3023112142377675	0.1847108035683523	-0.049600629085918765	0.12672627165781816	-0.2769885595150021	0.06619106450601679	-0.7084248673956753	-0.10248904062394275	-0.2431014124937551	-0.007350684993449363
0.43031514678675287	-0.4445165487033457	-0.6438180417817752	-0.2890175381930321	-0.22128470769959163	-0.3216510915696646	-0.07880443948630675	0.12303127698703989	-0.3102084523504426	-0.1303205437333824	0.049358333478112956	-0.3062775140161077	-0.5233368345399182	-0.23393630746820349	-0.33450249406816834	-0.08475483938693133	-0.5165575666356677	-0.2897233211013111	-0.47074708093769385	-0.24071530504411834	-0.06639838362153323	-0.5986611656882284	-0.5475862738644962	-0.6742808604133461	-0.22646732344882237	0.3232759785475176	-0.21644064678442723	-0.638995136675832	-0.5078378057771213	-0.2591319758878352	-0.1914801782564395	-0.4236227565524002	-0.5397963930073925	-0.010646287897720366	-0.5414711564351	0.11401925347299073	-0.391044740377214	-0.9103272685675947	-0.06481005573953744	-0.3522502387022354	0.2821298108995794	0.18306005496491856	-0.04561122448760407	0.1246484549058456	-0.2553914366338013	0.09296759302425607	-0.6832429505109199	-0.09130468776601311	-0.2303459524846767	0.0066935383930693424
0.39456312346501	-0.5029088911084877	-0.6571332141588282	-0.28482579687487536	-0.21878262146330557	-0.29585347402778717	-0.09388508306980768	0.12262369068496123	-0.3102358180352097	-0.1335862291903283	0.052417998371249275	-0.27421790115466893	-0.5243444936669616	-0.2360577038466038	-0.3749762572609585	-0.11528564964760217	-0.5422506517005762	-0.30133478972516603	-0.4583883718484013	-0.25513562441848564	-0.06878374134149527	-0.6315075240983176	-0.551370389944017	-0.7086718419955338	-0.21843914445161686	0.3263111426684726	-0.21644098470276946	-0.6545662787507073	-0.48380696549740854	-0.26343561013918376	-0.19491907038105188	-0.41985485954765034	-0.5248697447426264	-0.010478971328083633	-0.5331110091786726	0.10680484672146733	-0.37560673106597003	-0.9133765165942285	-0.08533098715568464	-0.3622365375316695	0.26330553857790084	0.17023118677581783	-0.04443223221644902	0.13164370054535401	-0.21353012973329952	0.1304569872836821	-0.6678222095323074	-0.08086244870749372	-0.214685787479715	0.0356852897200032
0.3673445399954181	-0.5655350894524183	-0.6685459880396627	-0.27748959680140806	-0.20065704986975388	-0.2592547074280604	-0.09382855815408413	0.1305994619419079	-0.31026876113775737	-0.09072340344651116	0.051422872156637864	-0.2178087522678387	-0.5165409697252014	-0.20276859359325572	-0.4051558507315273	-0.12099074835111082	-0.5438832336912636	-0.31435592896647596	-0.4382962647734052	-0.27673108505734617	-0.06904169392216059	-0.6657167091611403	-0.5650036163830755	-0.7335652307155504	-0.2081731671237872	0.3317808519880578	-0.2164384024610131	-0.6753209694020905	-0.4764997452187261	-0.24259289491250663	-0.20120621596733676	-0.41804569220165	-0.5046983761616527	-0.00958279389694509	-0.518586392359769	0.11912310256057482	-0.3632284179136647	-0.9123815448573316	-0.09413143869710534	-0.3571838684402542	0.24311312788255418	0.1744993392892628	-0.04177642898422844	0.14515546240170474	-0.18860015167021899	0.13976481683635586	-0.6294382060963193	-0.06106127813544637	-0.2151741933598259	0.04685274857647135
0.3324314602799393	-0.6191096491386842	-0.6795503295536104	-0.2694273569738149	-0.16084942120957207	-0.22878063196425855	-0.09543086274842329	0.1470751041746094	-0.31030838656322274	-0.04024804846451503	0.05274093720502156	-0.16863604565286544	-0.5157390166063276	-0.16799482774336988	-0.42673390213519397	-0.1262590567474226	-0.543487420641218	-0.3303857972197952	-0.41843985906973896	-0.30013919421989155	-0.06368146545986708	-0.6953482673927984	-0.5816875058325676	-0.7482923217723719	-0.20604508909912447	0.33493141653583103	-0.21643821199397656	-0.6779475846227976	-0.46090791143927856	-0.2534763467108484	-0.18740409096879704	-0.4119136865366439	-0.48286927686453857	-0.011564009726195389	-0.5212108025393252	0.1425792500803903	-0.3587492477131915	-0.9123127996000129	-0.11665793263337838	-0.3507657837368138	0.2228949809953881	0.1817368213145615	-0.04985535354646434	0.17559036011104856	-0.17521074296834654	0.14373762850140676	-0.5960727279934901	-0.0506560622280432	-0.21285057961295753	0.05589156877730086
0.28405909680132074	-0.6439560871898035	-0.6946062677839524	-0.26370854957356465	-0.12620435561518234	-0.21860777175718268	-0.09351668707922016	0.17476546561452874	-0.3103428057551739	-0.012303834030507398	0.05406730786877858	-0.10503881588004522	-0.49520115326050734	-0.1054009188876904	-0.4420983119678118	-0.12311878814225952	-0.5410214880231026	-0.3395415102306	-0.4047714168960111	-0.3145225661906573	-0.08025943204582267	-0.7168765654245928	-0.5858211783452748	-0.7642892371561519	-0.21806597143360137	0.3382706021188507	-0.216435254768565	-0.6877605667902775	-0.46061521632228597	-0.2676664216851886	-0.1923957850445659	-0.4358248127901634	-0.44766677894438844	0.0016312647235651539	-0.5186418769512078	0.1648755234427755	-0.35591521606833737	-0.8916860361775495	-0.13916718896544208	-0.34082299322056986	0.21443707758053207	0.17771449683749505	-0.05436474046046412	0.22044270153998236	-0.17493775876999176	0.12609615790958661	-0.5960125479274418	-0.03485663386408232	-0.2091999780768473	0.052033234595308286
0.2297772874044818	-0.6773167383539804	-0.7056843026944142	-0.25890851129350534	-0.09977776406387359	-0.22280087155128575	-0.09240251358818524	0.18250888051453856	-0.3103641478526855	-0.05634825583604721	0.05388365575244801	0.049441566147566354	-0.4635218324095793	-0.03985460828697457	-0.45334163354449786	-0.12726183227509918	-0.5412219937381808	-0.3583780739130884	-0.40109805528471865	-0.33190498413690267	-0.08996379286366599	-0.7502999958874762	-0.594602098182486	-0.7829654552251267	-0.22984323749552008	0.3420543084795419	-0.21644857036365434	-0.6911685932831537	-0.4522842282740343	-0.27828012795172596	-0.20039890372843255	-0.4540421906908415	-0.42979593586319653	0.005594130744915372	-0.513194461502646	0.18251338632839106	-0.3521134327251746	-0.8911862813294	-0.14523384375827394	-0.3442563467883707	0.22313204394538735	0.14799603974528638	-0.05701695602422634	0.256959779498737	-0.17721852191918291	0.13241036165532774	-0.5908191181149112	-0.007450870263876299	-0.21583782811367014	0.0540778334910361
0.18670140669832203	-0.6900062294746279	-0.7349671476954632	-0.24987612144741006	-0.08822282814855989	-0.22702158888734458	-0.11038804019883534	0.1998568715959069	-0.31037462309009967	-0.11472393752078817	0.06073656225058035	0.1551077569544908	-0.43871357206120887	0.017526470468064024	-0.4530718634447477	-0.12238910755322976	-0.5366857588168397	-0.3715347253094071	-0.39299685420986996	-0.3331049586466473	-0.09059758635823505	-0.7598807136139318	-0.604102910650298	-0.7944289051000772	-0.23782988394753118	0.34257207546725293	-0.2164830425760035	-0.702616772740906	-0.44846325121556274	-0.29491359559206254	-0.20229439155670512	-0.4582606688440114	-0.4144185800373221	0.023894966938783756	-0.5213899388810833	0.19554616527822116	-0.3359827955981528	-0.9077040576869152	-0.1648438005215871	-0.34403629512742767	0.23315490114637508	0.1506752939983712	-0.06435783218446078	0.2978685792327265	-0.2032154812826536	0.1338887100660929	-0.6040377820534091	3.301714831419542e-05	-0.2111618653383885	0.06699231185945397
0.15143577042149411	-0.6549830400027572	-0.7754429184613096	-0.2325375120626841	-0.08251465858624821	-0.20573774148783391	-0.09984953412169849	0.20971817686183583	-0.31038213449099306	-0.18895770185204508	0.058249520529148856	0.23867395826053323	-0.4205601888071692	0.05763760864035415	-0.4423643741475374	-0.10684014827128649	-0.51962027050596	-0.3675450110118288	-0.3853714333278298	-0.33076072749885455	-0.09645766801336939	-0.7362024335985423	-0.6199356782446687	-0.7983889632661493	-0.25765826488982246	0.34558952792800013	-0.21652278034785044	-0.7135923087585716	-0.4399841873189521	-0.29559281364626017	-0.2043504993102892	-0.4547153988852396	-0.39555822935164836	0.04379494471220386	-0.5294009708978772	0.1984408595177145	-0.3158981622008211	-0.911466412240206	-0.162869112950773	-0.3423818382739287	0.2368829033172603	0.13001469138821295	-0.08173403325762674	0.3291380923592998	-0.23975843007548284	0.13803717191349027	-0.6169320485788786	-0.002570397535983387	-0.20900859734551372	0.055593129337500324
0.10994755859129494	-0.6141775178815648	-0.8025571600844797	-0.21257859925784156	-0.09848923285727289	-0.19392132044409585	-0.09419162669046183	0.21550669967478378	-0.31040902029703293	-0.1888538302012286	0.04605419460202981	0.2863530314276918	-0.4155513875983745	0.11009201907798867	-0.4257400282249221	-0.07890347329660827	-0.4980057297077815	-0.3679179500403014	-0.3902426598530954	-0.33882416447283015	-0.08675029437915435	-0.7285794941215743	-0.6164169422282942	-0.7923246494307279	-0.27776578172914423	0.3428109780671683	-0.21654414123242396	-0.717465039926016	-0.42995309227835216	-0.3032420448968106	-0.2074609616086598	-0.45732007961111865	-0.3913619386266358	0.06408655271801204	-0.5410644937174757	0.20188414288572218	-0.32330920116663375	-0.9075408842531107	-0.17364621584070244	-0.34049006334848286	0.2207437736754152	0.10279079259373565	-0.09594049126072822	0.34980615303475265	-0.2676743065135213	0.14210289399991086	-0.6313739410854122	7.10645767780474e-05	-0.20410679028227469	0.05073467286650927
0.055804966808384246	-0.549333707969775	-0.8262618692965162	-0.1935646633399495	-0.11071069403436154	-0.18156247041890886	-0.10994059240945812	0.2191569460113385	-0.3104264351918333	-0.1563438896106536	0.02660141164411991	0.29029639686862846	-0.4077783898846434	0.1680567682052449	-0.4046675403658364	-0.04756994975014941	-0.49569673700316697	-0.36043821784003627	-0.39100521166896646	-0.3332316778541805	-0.07308962995743858	-0.7408878648991354	-0.6062028894204593	-0.7770934528390018	-0.2999436029630971	0.34168915153331036	-0.2165584505023756	-0.7232280812749922	-0.41911605708186184	-0.3080877746900132	-0.19650798177895168	-0.4626520354595126	-0.38376315002692934	0.07786022473819916	-0.5529864845701025	0.22060603189953915	-0.32246416376618015	-0.9164680255746946	-0.19183887060222307	-0.33350028549480115	0.2266662393008807	0.08722686689086663	-0.09856151521283452	0.3582074067762266	-0.31279872311602946	0.14256493732800837	-0.6146938997132557	-7.299157938250723e-05	-0.20646965679935772	0.042656780973082405
0.023277022963873538	-0.48745097061352416	-0.8483021242079755	-0.17787087262104082	-0.1426347287231578	-0.1679965496933103	-0.1240282112310553	0.21706474214461674	-0.3104224631958954	-0.1366299204359521	0.02631871119538636	0.23060510320104494	-0.3946247648952337	0.25255478147814997	-0.3810782072002453	-0.016726785133468182	-0.48253813503393433	-0.33917897219028104	-0.3771514574389515	-0.3269210909956511	-0.04712265721464971	-0.7550741968059436	-0.5977414662376995	-0.7514253954446602	-0.31629155661809694	0.3384422318301356	-0.21657001403135742	-0.7150792139435241	-0.4251242571135763	-0.3066754753576939	-0.17623000718650303	-0.4647114810596822	-0.3753970998412798	0.0822075887539483	-0.5695773112069891	0.22956620424646404	-0.3312758959795449	-0.9156504204637734	-0.174574984501426	-0.3331202723257477	0.21591050476899568	0.08902206597296272	-0.10629761906033248	0.36017087115598334	-0.35782782568336025	0.13960655213404916	-0.6237415732507333	0.008756845989707367	-0.20446748379996463	0.031608501308300715
-0.02241757185920823	-0.41924592279793005	-0.8478038274798221	-0.16758612539595572	-0.17430390409601562	-0.14745397757732978	-0.14186097800599348	0.2172183628126559	-0.31039539642921055	-0.12524780009695904	0.023853852173399324	0.17912171764278403	-0.3770774266728483	0.35076306080032993	-0.35541811420866154	0.009563054643581917	-0.47313171234242396	-0.3193581308230959	-0.36813400740968405	-0.32850908743478635	-0.025116285303295027	-0.7558979011242526	-0.5932771313183617	-0.7378779381550022	-0.32354735425243347	0.3343042201152917	-0.21657790245344893	-0.6983009189605884	-0.42896814827531565	-0.3005320899501983	-0.16661908417663546	-0.4409523913899854	-0.35465010530090674	0.08705142950670375	-0.5744595991307824	0.2384252400501432	-0.32075688143151915	-0.9223474830173533	-0.16043883986465718	-0.32506332378315095	0.21991930933325404	0.10216142858478541	-0.11084012226459639	0.35506027074702085	-0.4289228999915943	0.11844463478867581	-0.6268032672686836	0.023343639362996382	-0.2039017931593594	0.013584798705765727
-0.08257319914079479	-0.3523244245292272	-0.8403682638775214	-0.1464805160272245	-0.2116802734016025	-0.13584356293914301	-0.16254358259769922	0.20770239825815806	-0.3103557782960526	-0.20436812466428989	0.023113569064033154	0.08213578821724163	-0.3792255872866682	0.3551239035050918	-0.34193566296813005	0.026173609901525757	-0.4594834149612196	-0.30781535361740664	-0.3770920213936017	-0.33584581794635643	-0.026354156408851387	-0.7628043590081545	-0.576719483258469	-0.7364797752490649	-0.3290934987577224	0.33319360406155507	-0.21657221553622324	-0.6979746236131219	-0.43733388736664897	-0.31451219170170924	-0.14638775056179748	-0.42870966534556726	-0.34155341777808934	0.10686602023116436	-0.5692072799060143	0.2360075950639852	-0.3103107284978448	-0.9238367061197209	-0.1371019603330248	-0.33107393639959803	0.23735432268816598	0.09091693360513867	-0.11518797968224015	0.3530242632158827	-0.4831259436116685	0.1174268565416142	-0.6291051762282442	0.00603225830074901	-0.20186806769395643	-0.011481042608837828
-0.1100191982796834	-0.3094734655575426	-0.8243930448033074	-0.13098367154721652	-0.2671062682332406	-0.12874718439002322	-0.16977632051190777	0.20118717856051047	-0.31031822959833044	-0.3250754239119484	0.025716167173268144	0.020556674863172836	-0.37575076468801705	0.3454455117811357	-0.3249108616828561	0.03405724672063705	-0.4392445853446307	-0.29768217220191945	-0.3695880990723503	-0.3414305144497888	-0.040075981002912375	-0.766137171448524	-0.5601574787089046	-0.735587178211876	-0.33244275758884767	0.3303681334293973	-0.21657986345809777	-0.7077011005458808	-0.4373717996700231	-0.3223955739480463	-0.1480473771533223	-0.42115142920585225	-0.3364143509489566	0.13137633397669257	-0.5623652513988849	0.24109139197113344	-0.307280039324377	-0.9080673937512647	-0.11830107997994115	-0.33426845062575994	0.2631737765254165	0.0798303194643645	-0.11837531414595275	0.34932603920080085	-0.539273552173867	0.11419722480498332	-0.6413387899968525	0.0007855815600015421	-0.20611995030108182	-0.044751449782464946
-0.1347490348351809	-0.3098354056552218	-0.7955885523405505	-0.12961411806810852	-0.31512361896524854	-0.12168512319396323	-0.16564364253596703	0.19698836464233188	-0.3102733518988653	-0.3653773284017293	0.027924067995411833	-0.03468582468493607	-0.3825505889365425	0.35641677290309315	-0.30321960521068275	0.0262001114221992	-0.4213183848622653	-0.28736057576362034	-0.3589240371228851	-0.3355785798986194	-0.04717227354321289	-0.764760073883733	-0.5657518199729863	-0.7380469440425451	-0.32273963923171245	0.32627093068302704	-0.21659124998461077	-0.7101756393546077	-0.44038195709015665	-0.32296742962124714	-0.14944149089846523	-0.40600444146271003	-0.3375602722981728	0.14571821341485652	-0.5643325427706267	0.23580952505461567	-0.2959428311285533	-0.904114193867052	-0.12340275623333372	-0.32945705490749067	0.26965410129468753	0.06014141139610861	-0.1154305643168799	0.3246066373382745	-0.6125767224595273	0.12057546780355852	-0.6441549310509098	-0.006344651722952238	-0.20935661353311036	-0.05990907712265743
-0.15233648088759405	-0.2897586751065919	-0.771267960385233	-0.12335905467009575	-0.34605694963799527	-0.10733875937310974	-0.23263399744818294	0.19176843310174013	-0.3102435083262981	-0.3131307084587659	0.025782147807197026	-0.11178823572762735	-0.3817683491004026	0.3799328526730811	-0.2959092517025569	0.021439452581958014	-0.40131307946314865	-0.2796881633871279	-0.33272655441075244	-0.3315838088152331	-0.04591126717930768	-0.7482401688000979	-0.5597361300919527	-0.7216745862214713	-0.305723073587956	0.3213399695698707	-0.2166121844982792	-0.7091457788822884	-0.43666344245127764	-0.326970998106596	-0.13921661343004813	-0.39680029234874487	-0.3422540654817847	0.16518705131109582	-0.5664252648656569	0.2279082654500888	-0.2920143020081989	-0.912368355809369	-0.13994561953375767	-0.31967681205783344	0.26288717442684434	0.060522060639304154	-0.1157663700845851	0.30517494823522096	-0.6770006717350968	0.12794302570583113	-0.6535546653681904	-0.018132472994081158	-0.2096629353906227	-0.06658458623885723
-0.1677373100422956	-0.27612985802243517	-0.7432432164419138	-0.15180187010736373	-0.3685525383014921	-0.10736766573369005	-0.29439701858453515	0.17943103085762852	-0.3102380154809901	-0.2609168121878983	0.007542964859589494	-0.1466827484954767	-0.38683080399275716	0.3917707916407368	-0.2879195164397165	0.022935576540219833	-0.37221971952302635	-0.2749629720207579	-0.3185380711593813	-0.3227847623900322	-0.06057015694960447	-0.7394748291782921	-0.5541282560496368	-0.7060266052267317	-0.2904688516156577	0.3204157001973259	-0.21659103243493605	-0.7026821831065415	-0.4297063743699729	-0.33738022949326607	-0.13533224318158804	-0.3921836466291643	-0.35699123188549464	0.16942139411339868	-0.5515464945718654	0.21488940919322505	-0.30252073047439343	-0.9116375512410457	-0.14853141926326813	-0.3064470901816406	0.2688362099517517	0.04963400605151974	-0.1280974060569619	0.28329008233354314	-0.6946490733640533	0.14690670592857646	-0.6281881679325267	-0.02931817829588723	-0.21548089084193353	-0.08666406846541226
-0.18987401598442494	-0.2735013434689755	-0.7009020093849972	-0.17578727634206737	-0.36037087036266086	-0.12048655051349848	-0.3228247674293613	0.17903726180820456	-0.3102317341277143	-0.18249875673863133	-0.00516715445765953	-0.17908358752084705	-0.4033826382143465	0.42586081446404267	-0.28209566050227597	0.038233660146275904	-0.35615104278764986	-0.25859622399214033	-0.3113820102099316	-0.2978102465362392	-0.07320852520562225	-0.7435407220095039	-0.539853721830099	-0.6979830437149802	-0.27743631086689313	0.32000451504503646	-0.216595655752401	-0.7096480820756061	-0.4331264284511134	-0.3736559999355219	-0.13852906027851314	-0.4087974592785251	-0.3717901714098277	0.1662404680937622	-0.5371704564593981	0.2217576750309389	-0.3314088364688881	-0.9110237680938885	-0.16328735396024666	-0.2962387620406639	0.2614314363392369	0.047965209688991754	-0.12457644290718042	0.27188068745596833	-0.6894464468376073	0.16395512975974688	-0.6072169074131267	-0.03464615083582237	-0.2107137451961294	-0.0783824661598036
-0.19405192874453553	-0.28002201243893177	-0.6509082397797228	-0.20540648343444431	-0.3521497659457055	-0.15750847922830252	-0.3314155298118164	0.17503963614917142	-0.31018828384960806	-0.23382213608325791	-0.01968552489334072	-0.2164323956530226	-0.42367801643845737	0.4175910700742199	-0.27138643075280927	0.04030199071859031	-0.354370297391965	-0.24412231363570291	-0.29344185762794456	-0.25071111348393144	-0.08318396021227599	-0.7289594821519275	-0.5361696597967065	-0.6757048054705969	-0.2704129095190251	0.32065998379046085	-0.21664125296864908	-0.7119934006569093	-0.4523704024845431	-0.39236999761149866	-0.14612574822570462	-0.41784722862480317	-0.36986263814365233	0.16434508236357787	-0.5293411619579382	0.2443592844334086	-0.3354635213938482	-0.9001923252131766	-0.17192568474309106	-0.290120747783964	0.24772042577516698	0.055644457077132205	-0.12161571318071526	0.2618462898675547	-0.716872087813033	0.18158914535499673	-0.5831135760564495	-0.037323114600339075	-0.22051106761063527	-0.08586925383549446
-0.17582107260161106	-0.27666650832271544	-0.606895802017952	-0.21889466770149743	-0.337577874411933	-0.1965364848184549	-0.31929843734070024	0.1763306658742615	-0.31012880273502386	-0.3779676703180196	-0.03369235196229898	-0.1950951035063996	-0.4480902662969137	0.34632602996556056	-0.26247085056137315	0.019915776737874154	-0.34438061888849825	-0.235042999250113	-0.27871611532834584	-0.18979627044715747	-0.0963016834099573	-0.6846847410325608	-0.5397086438089664	-0.6464285620468395	-0.26494611077171937	0.318473708588593	-0.2166714188044061	-0.7016005831596572	-0.47036656466066323	-0.4094379183612685	-0.16235459324588578	-0.4235460156422481	-0.3819314714833134	0.16988570193776922	-0.5197714771942733	0.24788916870294875	-0.3375105296091897	-0.9131103701029376	-0.2007669131444209	-0.28340167987196785	0.20780045075615425	0.058608424705788295	-0.12315407333769571	0.25785613965931814	-0.7079641107525224	0.1904017360374289	-0.573497825813697	-0.04296355637014273	-0.22815681234294546	-0.10254893460518485
-0.16339115999111306	-0.26466559189820194	-0.5712459091617597	-0.2313538770635637	-0.3110340447057938	-0.2380329769947677	-0.2878328208134534	0.17107154769909175	-0.31008278420686897	-0.5262902381033185	-0.055500163786109516	-0.20507858682618654	-0.4702683385197831	0.23602800649803254	-0.25619160150743975	0.013958509601372359	-0.34193102801435343	-0.23293967999823967	-0.2931053776265289	-0.11907827222947061	-0.11332197108159718	-0.6554011476317793	-0.5431636827600425	-0.634282197724767	-0.2622607527749705	0.3211873839662928	-0.21669138154544249	-0.6907320582375445	-0.47858020350518427	-0.4207502969209389	-0.19707237609224376	-0.44119325430535355	-0.4081459239032984	0.16501432258035398	-0.502888941659512	0.24212088317367808	-0.34614605667691645	-0.9063015965062148	-0.21221202774684184	-0.27231633975357206	0.19784918366621368	0.031098975703448006	-0.1284917304959312	0.2452077889749437	-0.693541392016752	0.21069102641585086	-0.5568262616762729	-0.06046200229826391	-0.23732702949550558	-0.107000953172981
-0.13791838235569093	-0.25193081358811464	-0.5407011898778719	-0.27703236873767834	-0.28569490710413253	-0.2940254975661516	-0.25072602507835484	0.15804772246408372	-0.3100485299025523	-0.5687020793757419	-0.07010525310031653	-0.2510474881754283	-0.5034821161328189	0.12360607797237606	-0.23955196987370253	0.008673556957320505	-0.33834673448598956	-0.23964712012128456	-0.30831837876599216	-0.058226566221742694	-0.13151491031281046	-0.6307402198788206	-0.548313597767519	-0.5983316820769146	-0.25713861216390493	0.32237951136117693	-0.21673471264337335	-0.6854019236813998	-0.48983091008197766	-0.42441514320869905	-0.22797276059097715	-0.46100790527130775	-0.42474849438649204	0.15969320392854125	-0.5014312177296272	0.21492246464350662	-0.34886809185922496	-0.9140655622808241	-0.23323172596782288	-0.2665172596877931	0.15605080496051477	0.01573995648186171	-0.12517995796277875	0.23747889764799118	-0.651840403044754	0.21896293366282488	-0.5254759084764891	-0.07637294562649762	-0.25574841090092476	-0.12674636506737538
-0.10306908969773085	-0.24013388542468445	-0.5175299684934737	-0.29744457668692625	-0.26317741460000904	-0.3357683689028671	-0.27012406948217205	0.15045693157782328	-0.31001125601755425	-0.5383249711429874	-0.08185228214796572	-0.2601642923564967	-0.5351357006639906	0.09447121828149961	-0.2112286065705594	0.0010601063733676204	-0.3554323306253925	-0.24109023852078745	-0.3109449461317701	0.018940608713766523	-0.1253921538837714	-0.6035871282121875	-0.5630299443498588	-0.5345361014120626	-0.2609149743329248	0.3213986205340281	-0.21676803242525794	-0.6568405423832443	-0.49083241882047546	-0.42618245439644903	-0.25661055738094773	-0.4700402727905641	-0.428761554381086	0.15446651576021514	-0.5134883465242819	0.19881811195863663	-0.35443114002865334	-0.9258573049575576	-0.25448514646410525	-0.2616027218844085	0.11368859824774322	0.00020931823460044186	-0.12761837381113955	0.23126695191404795	-0.6072760488405586	0.23445268060344046	-0.5107409887128714	-0.08810877736390758	-0.2611753411484707	-0.13788900516433772
-0.08773449713516232	-0.2143481415462721	-0.5080661808882627	-0.3430945098182286	-0.22766241262788994	-0.3642026638614154	-0.33450764534599753	0.1407133221230314	-0.30998109771166127	-0.44565791749319705	-0.10458717604553366	-0.2754940820797266	-0.5496576598402048	0.07433121555575015	-0.1987678008045658	-0.0025876501932277918	-0.37459612931794206	-0.22962139064096715	-0.343106753309587	0.0767072065207581	-0.11866881629642903	-0.579750569238475	-0.5754849546996583	-0.4614108662770824	-0.2671715113276585	0.3218923359715962	-0.21678020526055972	-0.626349963988725	-0.4954193175669623	-0.4073513952251502	-0.2802552990684334	-0.4835889076375447	-0.4368840119531606	0.13790877768148785	-0.5096423842054693	0.16761198934145066	-0.3358008873841853	-0.9528692669151461	-0.2654813196657582	-0.2626458565121904	0.07016954367132584	-0.01870066314441452	-0.12241448941359405	0.22023937766912577	-0.5506539600875017	0.26288945112579454	-0.4960592339820173	-0.10345987058284374	-0.2656881889432192	-0.1290058551035771
-0.08128283225342794	-0.17901286589221424	-0.5122872647161804	-0.38169240853662995	-0.18525100078194112	-0.38409388136472983	-0.41176282951090315	0.13138522690216922	-0.30994710898203726	-0.43109772723596074	-0.12840484361435506	-0.3148294219582886	-0.5585415723393498	0.028071577904582357	-0.1909265336863846	-0.01878253556319443	-0.39284039339221877	-0.22863793605605234	-0.36658507099380017	0.11637077104728286	-0.10102536720062656	-0.5673687252610196	-0.5813165310290878	-0.42012658801411407	-0.2776860640379203	0.3233628925268832	-0.2167968381262714	-0.6135022381193569	-0.4939431902290239	-0.3849996042289924	-0.2937604949694215	-0.4920102203240562	-0.45771973381554554	0.1257563476226362	-0.5022271522270936	0.1504542667221372	-0.31459009464924637	-0.9781161171492114	-0.25879203824493546	-0.2573590640151814	0.0391203385810059	-0.033325778166123476	-0.12327552140203446	0.20881364673837727	-0.47310586944061656	0.28306433643723367	-0.47572933336605905	-0.11641790386246294	-0.2721893116273326	-0.12390265126161733
-0.0872551262373209	-0.12818964328867205	-0.5169599034836577	-0.42030381136598977	-0.13738412656553997	-0.3927187394760542	-0.42440632801572986	0.1247470110046613	-0.30990555329860586	-0.5510014907524761	-0.14522959574017855	-0.33968524742770084	-0.5739220433008955	-0.03666666328891377	-0.16635255857466458	-0.041849071330215336	-0.4203808090630689	-0.22017302824405563	-0.41173944204241464	0.14846054072744175	-0.10374741507858873	-0.5542140866715187	-0.5823736367054718	-0.3890407262189413	-0.28870086695671776	0.32144149159592417	-0.2167884046568822	-0.6041576554875873	-0.5022962023951619	-0.36102893863496643	-0.3086890432239761	-0.48964126143705944	-0.45457445459495205	0.11514616629730565	-0.49230921381125725	0.14137465693366502	-0.31034357030512333	-0.987910385270591	-0.24852049901263878	-0.2559786638966904	0.01264250945922408	-0.06365183250691447	-0.10482450550817224	0.18008868155529797	-0.4063081258874021	0.3023272390582009	-0.4510729481166438	-0.1312292526414347	-0.2692477015149557	-0.14464474522092033
-0.0854762249648291	-0.07052710951656704	-0.5100307220918864	-0.45233442021760295	-0.08522695952007736	-0.3845696825147746	-0.3772482217622379	0.12155413838220967	-0.309837627492509	-0.6676208852784038	-0.15836283715241165	-0.3616888114823304	-0.5780247549261962	-0.08332139234246141	-0.1554202482490228	-0.08080093369843426	-0.43997103590567005	-0.21478509189871658	-0.44246661289155875	0.17607592789734144	-0.10712295868449792	-0.5415275094551733	-0.5884031428823215	-0.38193700482522197	-0.30582529324023283	0.3165293616316169	-0.21681021016796337	-0.595920404565515	-0.5159230061732074	-0.34941679303081563	-0.3212290928416409	-0.5013013458013271	-0.44725648053979067	0.10874035673766083	-0.4948147101509762	0.13771360163227894	-0.3107048301851869	-0.9880404412559962	-0.23677028972558906	-0.2598964657978981	-0.012592805320038791	-0.08818168997089385	-0.07908842913371526	0.15516983217351557	-0.3542409826593552	0.29986102631723366	-0.4676016977070403	-0.14546253110765062	-0.2806750468610063	-0.15353280988752366
-0.07100120957631981	-0.010807790458073507	-0.5080035761532932	-0.4892177782597235	-0.06213752808570274	-0.36981219782713676	-0.3480504854119867	0.1100730886854129	-0.3097616258418025	-0.7076218233303821	-0.17968514706689345	-0.3863393936645781	-0.5630551003881925	-0.13617993688422322	-0.14115731767922807	-0.13625860568008158	-0.4481460933961584	-0.21782682721198193	-0.4617835221835883	0.1902026860536949	-0.11493883862978338	-0.5398366790689383	-0.6052817812502672	-0.3742284831810843	-0.3134108716811876	0.31274332552429396	-0.21679697062540498	-0.5861982609826507	-0.5160089038573383	-0.3333168606937997	-0.32356275618144864	-0.5075201557776767	-0.43395098632138734	0.11728288402668574	-0.4971603697080876	0.1300910585793979	-0.29892435591986766	-0.993257095934727	-0.232974743836715	-0.2632342075655587	-0.03821493627062057	-0.11719533817668573	-0.06869624517040746	0.12728843493398131	-0.32275039582834963	0.3081767361277875	-0.4769945425665233	-0.1469550921474153	-0.28756625568739635	-0.18206553702874506
-0.05644694327600449	0.05018127644906416	-0.5242844264613258	-0.5078248112436672	-0.025503584197410823	-0.34359241035594873	-0.34279675039695834	0.11238854311305976	-0.30969360384709466	-0.6227553014474206	-0.18673063034880732	-0.4159975644620853	-0.5398655102680423	-0.1888632998472342	-0.15858870374597672	-0.18571275406002735	-0.45840774272379853	-0.22225413128454186	-0.4753447654670125	0.18635297433481052	-0.11618916535249742	-0.5454440512833632	-0.624424438895186	-0.3655020490680346	-0.31948708304312945	0.31062602571821063	-0.21672900022970518	-0.5842066547032528	-0.5082491508457101	-0.3264232735311153	-0.3187705154084457	-0.5059737035848186	-0.4382304575538269	0.11467245017361449	-0.49308005559959006	0.10381219451580155	-0.30902724313734653	-1.0181958959672814	-0.24245302597910082	-0.26764208649803367	-0.05146861591433003	-0.1374501569323415	-0.05802851949025959	0.10848692984827188	-0.27044225053182186	0.3253139540807857	-0.5005513300344742	-0.16955403154435023	-0.28630594126383013	-0.18607524107069415
-0.04492281117480532	0.09072575266230427	-0.5312507240674333	-0.5296353783686245	-0.0053832355769811106	-0.33101712063158284	-0.34732005341722927	0.10668414698266826	-0.3096220417822266	-0.48131139433616693	-0.19475106906514006	-0.4516638011229867	-0.51842879169406	-0.18423108426290052	-0.18006838176123513	-0.2185861694725188	-0.46825746350094927	-0.22357430850752377	-0.5046682339685333	0.16310030393789926	-0.11429703738643701	-0.5683699170034859	-0.6395367004928701	-0.3604180889398572	-0.3199662570347008	0.30687071154449397	-0.21667416464521513	-0.6013555491116287	-0.5098620647755059	-0.3335452613003424	-0.3165823035858555	-0.5124684931012915	-0.44098882322598776	0.11668876252110638	-0.5049558243362751	0.08621461111927083	-0.32846428329295285	-1.0034019262475016	-0.24391606327241608	-0.27291146045706965	-0.02993570002404372	-0.15206421299869904	-0.04652927220967954	0.08523795735954856	-0.24262551440924404	0.34488516301924055	-0.5100424415665369	-0.17906991118640145	-0.28350528428086036	-0.19438338224785368
-0.016239239455355322	0.1239626583873038	-0.528389464365997	-0.5457037608861437	0.019062875746831548	-0.32392584621336534	-0.4223591299261537	0.11229825529489346	-0.30957462603799873	-0.35788174607390844	-0.20073523914782115	-0.3743367532868539	-0.4837545953756859	-0.1623257472792576	-0.19545950375239762	-0.25973385250290143	-0.4702859977684678	-0.2281580763659056	-0.5240793070770909	0.12001773945327114	-0.12664471643337186	-0.5533155136944498	-0.6585103847708067	-0.3508269057582233	-0.32148808387727207	0.3057160160328061	-0.2166456343382283	-0.6163483022097929	-0.5034201076149702	-0.33125288169733064	-0.30861884240458587	-0.5242295391954965	-0.4424706659888059	0.1264946775942577	-0.5089287272078338	0.08094298920323773	-0.33883826291362595	-1.0117397025056023	-0.26917319009321417	-0.2773351605943411	-0.03785784358844531	-0.13685633549381176	-0.039625779263173386	0.07836518597179991	-0.21676671913297363	0.35713157030369447	-0.5286925951364034	-0.1721836846342938	-0.2869826289723628	-0.20574926831522272
-0.013841977175404096	0.13895940163765982	-0.5344707481725887	-0.5237662306394266	0.04004832372656059	-0.3027579004315955	-0.5362819446101857	0.12084950379928978	-0.309522382101953	-0.32246177534084347	-0.21454572353285967	-0.2835458713136422	-0.45063518986084394	-0.1368079872208389	-0.21981554397287484	-0.29693739824066945	-0.472349238663157	-0.22111181844171224	-0.549465891468379	0.097984593045721	-0.11783698562467071	-0.5537933447340253	-0.6678985508628204	-0.3411191016822136	-0.3262017178124702	0.3094259385496195	-0.2166120246906212	-0.6341477985776429	-0.505180819524386	-0.3292747851376211	-0.295679326752477	-0.5395574846379916	-0.44959871787682165	0.12282387715292768	-0.5091072809523556	0.0957853242002047	-0.36641662976755235	-0.997828539683636	-0.2912863851938786	-0.2878982488274845	-0.03557021028639086	-0.1472932873121226	-0.028861397911633023	0.07187423521670395	-0.2002884197375069	0.36879334890975024	-0.5575351121786838	-0.1649035110698731	-0.2806410528351266	-0.2013692487230228
-0.00868971925796333	0.14784796379168363	-0.5443115502703104	-0.535893983025946	0.07253759228347721	-0.30316113700158753	-0.5466047776256431	0.12172456626577308	-0.3094731720817515	-0.3372314089405738	-0.2237313214344289	-0.22384193720638373	-0.4272620229409719	-0.1373327935532472	-0.2505176514795658	-0.33288121681647553	-0.481615252881633	-0.20777412101044773	-0.5667338622608943	0.07579229087470452	-0.11360635716169207	-0.5626998573081663	-0.6799779280769696	-0.3500387524807437	-0.33538350974410547	0.30884237076592985	-0.21659039418522436	-0.6522695652446384	-0.5114780030447663	-0.3319308581902142	-0.29302057326439784	-0.5395727972626166	-0.4537077984686559	0.10753456546738134	-0.49594100189818746	0.12338640627506461	-0.37951402117323424	-0.9910772147218918	-0.3016491309902195	-0.2956332206397764	-0.022941642201354303	-0.1519563699424468	-0.015219647365454742	0.05468335422101683	-0.19350036272195864	0.3703374962854585	-0.5815779147275675	-0.14815767032564436	-0.2724843647469842	-0.20437502165644528
0.016656385694593746	0.15257848789529552	-0.5628902176650524	-0.5218160901445277	0.07018331201594076	-0.31739859360291833	-0.47310977020789424	0.11158411172399911	-0.3094163658886226	-0.3999789275445791	-0.23436632660016196	-0.19137886516514846	-0.4164676358139495	-0.15449697198534412	-0.27356464458767865	-0.36422462995479543	-0.48372091443758747	-0.1990459933709113	-0.573200815280298	0.06029025835874709	-0.10081733223016176	-0.5601354993046259	-0.6959210206604991	-0.3521805754517252	-0.3432666347774977	0.30271201838252687	-0.21659067372257884	-0.6790304272914567	-0.5327483851966355	-0.35268401297142715	-0.3033598051361616	-0.5239387795725358	-0.45432102239953176	0.10274502007081647	-0.5081393982142431	0.15311812446353174	-0.40807066090325017	-0.9857241605698261	-0.34342993827632684	-0.3080177250751122	-0.002790566488268008	-0.16544846648594133	-0.015184186850412016	0.02467310160010311	-0.18248807083803306	0.35214609187966084	-0.594016291245314	-0.1494991753177441	-0.27100628196426074	-0.20985726447402678
0.03656097709638674	0.15956164380292684	-0.5721175241619092	-0.5047021793746492	0.060607867307546234	-0.32540064341123953	-0.37101207569543265	0.10140004449655086	-0.3093664363663025	-0.4536326146401752	-0.24506003853791314	-0.15126571525591304	-0.41778550819127086	-0.18193052365834703	-0.30382528259592834	-0.3700915495290502	-0.4936029445306927	-0.18597524366092616	-0.5699736617541439	0.038290891374610274	-0.09602853989200755	-0.5630900242256153	-0.6915073434179682	-0.3267211066780624	-0.34548087733622046	0.2974029424166729	-0.2165871480999705	-0.701371253414806	-0.5498265267802889	-0.36989276224738743	-0.32182400043527426	-0.5101109633803471	-0.44380688641412813	0.11475497911502411	-0.5082306444292746	0.16498347247352269	-0.4481525134264448	-0.9828392735706275	-0.37022581583946057	-0.3410708080533912	0.00359934329349827	-0.16935401067469394	-0.009581582486917714	0.014105613372530208	-0.18378311130474712	0.330106149531542	-0.6005131329539828	-0.15038870549968125	-0.2670916163376157	-0.21228299105285936
0.05227176477663333	0.12901235242619086	-0.5572531733615849	-0.46907702913300325	0.02478903324044553	-0.3265843312594619	-0.2689554593138687	0.0959082075447025	-0.3093400998281633	-0.37892047065170953	-0.26387855105473196	-0.1453151087738556	-0.4220084960071409	-0.19307435354545177	-0.3496587306765469	-0.35850954470264274	-0.46421862236266137	-0.17790385237195058	-0.5586839259911182	0.030987116759987714	-0.08029268719579477	-0.5770911524170267	-0.7049678592442619	-0.3089581694390825	-0.3414987121074313	0.2993425437658745	-0.2165869603285931	-0.7169841494188371	-0.5621094230999324	-0.3852379251904858	-0.347777691094677	-0.5153704361950029	-0.4439798389935194	0.12443023784303853	-0.5103458826766472	0.18519204240381879	-0.4533234264838172	-0.9673325835335016	-0.4001587846304247	-0.35972933295233817	0.015875301385169557	-0.16180622804341646	-0.016810781703379445	0.02455496517037252	-0.1769456448995477	0.31579231831786514	-0.6071360244671069	-0.15154166390430732	-0.2647141004613137	-0.2005997443131951
0.06245535133934686	0.09151980841043357	-0.5592076269633868	-0.4200561272039705	-0.01746228926901007	-0.3265838505096575	-0.24227646641054162	0.08425539807179136	-0.309324848511905	-0.3230567896421983	-0.2774393304667687	-0.15003888789678263	-0.4164042362189514	-0.19748197328175865	-0.38346990642232803	-0.3357515658176332	-0.45627046972615304	-0.16689204187014145	-0.5449863980930703	0.02605805564304501	-0.05798675412398896	-0.575441971278593	-0.7217810534562497	-0.2744377988623441	-0.3399303936097917	0.29928002928582415	-0.21658617035071273	-0.7399009856487317	-0.557824405247161	-0.3958053856318376	-0.38710383531146353	-0.5085599804858209	-0.4571535974510999	0.14630171040513656	-0.5112549805330611	0.2071682689561928	-0.45497721797069535	-0.9627326375374571	-0.425605896033312	-0.3796756126455354	0.014384680487335277	-0.16866165166378616	-0.025352674198317004	0.013166216479774857	-0.17976155139478728	0.2971580252880762	-0.5871212566628393	-0.143975734859909	-0.2477184961137148	-0.18864619425217985
0.063026312038418	0.05053295966157155	-0.5622274391239898	-0.37554315045994524	-0.04715730974616505	-0.35542311069174987	-0.2856288203057054	0.07730459514701413	-0.30933506846867037	-0.3489206699951234	-0.285836684199266	-0.16478959107077673	-0.4268722158436457	-0.20819039103522002	-0.4192405892589962	-0.327806510108415	-0.49424327897394527	-0.1636417704857585	-0.5431723827515264	0.024087022948258173	-0.024630024669368977	-0.5792920124745452	-0.7329510238240132	-0.23709957322448916	-0.34134993881121256	0.30030451267482494	-0.2165906218773165	-0.7469797229937083	-0.5595582793319347	-0.38927299946105903	-0.4356257330712843	-0.49367968966980025	-0.477700346513701	0.15836857098263185	-0.5119581179580645	0.22081101947333823	-0.46321746340590825	-0.9477603453236574	-0.4415307366734516	-0.38885419333201954	0.03369878624392567	-0.16537337959940068	-0.03107511512989436	0.0003475832072340826	-0.1751468644515743	0.2780954682687159	-0.5968451986662553	-0.15671923672963514	-0.24325541857785082	-0.1676749567954589
0.0388427111852684	-0.00558574383190899	-0.5785849860077048	-0.33603868935850933	-0.07607028372347988	-0.38374121762841834	-0.3183137346338983	0.06457696650645431	-0.3093831923757698	-0.4317907011057348	-0.3069951722989671	-0.21998363149342656	-0.42409943776924697	-0.21393081825613286	-0.4316155831615629	-0.3111450040610301	-0.49590034747556605	-0.15414521933797692	-0.5410472766194281	0.023562378720103874	-0.003522772304895147	-0.5782600800967365	-0.7379006875974301	-0.25534046406661914	-0.3370789054322652	0.30389295089099844	-0.21661536076471394	-0.7657496908644064	-0.5583100580545022	-0.3735360697801113	-0.48178182848800927	-0.4896769417368142	-0.4998360360649075	0.17855402070801632	-0.5106363607352901	0.23800291836349913	-0.45668597523682103	-0.9196080038236634	-0.4447444588708809	-0.402462939551966	0.05660153208856289	-0.17401190585688933	-0.03485690633505004	-0.009043801485919382	-0.18107727735434875	0.2322404026427744	-0.5948189628820458	-0.16507057766636885	-0.23503985133438654	-0.15841362781509916
0.0359349378184604	-0.04196811951310122	-0.612095075204196	-0.3165663325273521	-0.09249670074914815	-0.3902934283138179	-0.31128157232373244	0.05052804609236724	-0.3094391295121157	-0.49529999871585434	-0.3310410430986312	-0.24481163156873204	-0.4185632768871141	-0.20928614447360228	-0.44477188878360263	-0.295748428522959	-0.48494875981143404	-0.13646792435382615	-0.4980010661070038	0.023546894938715035	0.01726073708351277	-0.5840793217256742	-0.7366975288760345	-0.2555603681395967	-0.3346774564758005	0.30796230373907074	-0.21664485503191333	-0.774524867133212	-0.5422049805785177	-0.35461383520013523	-0.510647421727454	-0.4839840126790305	-0.5230181256307184	0.1956865945818041	-0.4846949633347368	0.2535613964071627	-0.4376119648790359	-0.8974134623250197	-0.4518921831035513	-0.4211838365082836	0.054461863765391826	-0.1971518806528944	-0.04064651686174138	-0.023868169829479865	-0.19578241201578267	0.20287782261095097	-0.5957058886745253	-0.16773270432600634	-0.2305111334004842	-0.14362041849814622
0.04129244969524435	-0.09359074990326025	-0.6317932353873623	-0.3188735364032417	-0.12671176430054784	-0.39442107453348585	-0.2573048224943709	0.036668829761858535	-0.3094516346967471	-0.5234038732062469	-0.35238204838585413	-0.28049591309380867	-0.4225732102541017	-0.21610258703013083	-0.46398095765072495	-0.281045716122349	-0.4736642112893218	-0.12124653463723138	-0.4404212152628314	0.029408356429837253	0.05238304828811822	-0.6212245969634188	-0.737408673951977	-0.24299868743432212	-0.3284810486882885	0.3058823822855417	-0.21665707286974648	-0.7853231392615787	-0.5395673551993287	-0.35483865114844804	-0.5494075759444534	-0.4705034137322158	-0.5455724794022258	0.2234833845194033	-0.4774686241504279	0.25830448137511713	-0.4098325157021018	-0.8750327293176492	-0.4543737435171279	-0.43078829664503393	0.06315436525553772	-0.22235498907709186	-0.045015596393513144	-0.039094931157401605	-0.20205493939093583	0.16452142770734374	-0.5977723465600248	-0.17853385812266423	-0.21171206146443522	-0.12359524266615358
0.04694225095386463	-0.13167770663373685	-0.6454027963275014	-0.31789357040559585	-0.13833794987037182	-0.4382994365014105	-0.1941511873237425	0.028220164165367823	-0.30944239999140927	-0.5539562294322364	-0.3700168817427841	-0.31844597905712907	-0.4186418783591209	-0.24482734858582816	-0.4668952314463996	-0.2704462551749089	-0.4733374634266531	-0.11138642779849132	-0.3724038685884471	0.02835144553126741	0.05608865385600982	-0.6430652734434747	-0.7348108230950137	-0.23349789208565133	-0.32957949152537047	0.29950933360890686	-0.21663482313151455	-0.8067133117736601	-0.5265059874581342	-0.36165110741353707	-0.5766535755506162	-0.48169137931959166	-0.5583946356439271	0.26379885927057295	-0.45546285980950224	0.2606940182830225	-0.39751188220293887	-0.8603543616998186	-0.44195134403504743	-0.43853855721773016	0.07273401623486786	-0.2387468805255452	-0.06159233831055736	-0.06031472587733054	-0.205768038946414	0.14842032348818673	-0.5958379338487958	-0.18998416509111074	-0.2152126948808498	-0.10394529699025448
0.004868694142646446	-0.1631294025434006	-0.6463146077257496	-0.3108984409291443	-0.14218805202280346	-0.4524290824019216	-0.14240674037083673	0.03527692956214262	-0.3094549316179306	-0.5648206746421786	-0.3885801384529727	-0.3864935068249954	-0.40666777876766985	-0.24388065805687648	-0.48617898841687496	-0.2643038813802886	-0.48434682150517283	-0.11360124115373638	-0.3177809755919285	0.02003647686566405	0.061480362285155375	-0.6496251572286944	-0.7260369013015292	-0.2317028770526744	-0.31464017303006864	0.29685904549346204	-0.21659153447773488	-0.82422397524142	-0.5127725330939938	-0.35713947896942366	-0.5818787514129768	-0.5095114032572589	-0.5802110728842622	0.2890769527889203	-0.4601609731562831	0.2511143298811513	-0.40103097034871926	-0.8469549725597532	-0.4411727061790862	-0.4571775338011353	0.0691349004293058	-0.24289284868383448	-0.07799388382481244	-0.07381414801441954	-0.21857075133819842	0.12056286802705843	-0.5893103445255501	-0.18991336067640535	-0.2220454940826621	-0.09270731353994291
-0.08369679141810228	-0.19170495877980814	-0.6302827902749025	-0.3079482618607944	-0.12372926466684431	-0.4594893638008332	-0.13938593564792817	0.04515879761816971	-0.30949305874446786	-0.5580474919461156	-0.3938548439022134	-0.44240044669043677	-0.3950339220475735	-0.24077142880198324	-0.5082005524585881	-0.25503600873044163	-0.522949958270996	-0.10714691917908918	-0.2695895199026086	0.020369827024544554	0.05764396084441192	-0.6672895945496082	-0.7284837340982678	-0.23785549411584675	-0.30045153979193734	0.299876823792899	-0.21652808686139893	-0.8265855557791786	-0.47468357500454106	-0.3490302725896465	-0.5742557346386176	-0.5686820475168852	-0.5929543214113592	0.31068937134756214	-0.4504484618081904	0.2499063830291393	-0.4092910781943222	-0.8318096778851896	-0.4140223700150162	-0.463062261350572	0.07560386744256263	-0.23805553620229353	-0.08103876505848026	-0.07368041388420109	-0.23940393646101157	0.10604208040141913	-0.5849757490674223	-0.17881655867059165	-0.23103137346505148	-0.0873232399740702
-0.1288413409147751	-0.20890437504256507	-0.6269621981699066	-0.30314202229715287	-0.15172378478119178	-0.47201983127747693	-0.15279572239482503	0.04991431544117467	-0.3095160975299176	-0.5471027811253723	-0.3965964656317572	-0.47237807482711025	-0.37271618583028204	-0.22440214873519762	-0.5197665311820695	-0.25728732907111324	-0.5491566770533411	-0.09961826492087555	-0.21446793805750453	0.02295703557554079	0.0487600374953636	-0.6928290460116577	-0.7367439151184442	-0.23861888149772886	-0.2894764097521315	0.3004866076265993	-0.21645665416612023	-0.8258805538167454	-0.4487581397505248	-0.3518845006949672	-0.5692460299555155	-0.633350399207991	-0.5973089312687998	0.31025778842027474	-0.450157081134111	0.263481709184121	-0.4019916423759978	-0.8286527064265463	-0.38749443900845254	-0.44566737912125765	0.08179562063003804	-0.242501190649621	-0.09030570424492616	-0.07673377912230825	-0.2564914396976438	0.08673017931017171	-0.5905322224752672	-0.17316354215606963	-0.24149599297320626	-0.08860742648077931
-0.19056693036893968	-0.22766983518654768	-0.6682308852407746	-0.31391536539183845	-0.15535921973048558	-0.4960580170511092	-0.11919005197630339	0.059182747312049366	-0.3095112382090105	-0.5521890327282548	-0.39736053065843474	-0.4772249647689365	-0.352609157536904	-0.22612200488964224	-0.5159585729886248	-0.2655656850333523	-0.5426296252708924	-0.09215141049083522	-0.15303927740008724	0.02028604248059409	0.03420059445072483	-0.7113922757362756	-0.7421171956494674	-0.2192326508218665	-0.2910044354820452	0.2965853642682528	-0.21638778501645478	-0.8269174271983145	-0.4328256227886057	-0.35309371887000696	-0.5639392272198211	-0.6597473895602639	-0.6109838223219711	0.3067690728854653	-0.45753784961400346	0.26472678321737647	-0.405701291667005	-0.8251670225682659	-0.3825653569946747	-0.4362047773832833	0.07922571084287232	-0.24519314559988253	-0.09982943101232053	-0.08078272066315281	-0.27687729299922675	0.05412651871205647	-0.5956359114674666	-0.1541597028824624	-0.24877184138524028	-0.08635334251100454
-0.24728450607708527	-0.251184421941956	-0.6930563193147402	-0.3178100162689105	-0.15563884282082688	-0.5065839215028523	-0.10035749705309546	0.0682213778851666	-0.30949308144458093	-0.5310746943927549	-0.393151234469673	-0.4754574551281673	-0.3515368220652318	-0.23826299236845583	-0.5089830522259058	-0.2725746908729213	-0.5023535350973686	-0.08666010777833486	-0.10352885707035235	0.019493256551337386	0.035246842506577725	-0.7238776330926092	-0.7359306345624193	-0.19803953456306858	-0.27727637957345785	0.28890762722135505	-0.21630197644598043	-0.8298124741285673	-0.4184296729712823	-0.35334771617672306	-0.5495513444817383	-0.6963425059832273	-0.6149916151441122	0.2982370571773989	-0.4714532092188907	0.2736574464603414	-0.4043013850495675	-0.8166299623058026	-0.36546255521422616	-0.4308003146756006	0.07880331589670295	-0.2274187821236388	-0.11626665905498408	-0.06251741652729163	-0.3074859275838947	0.045250471384177635	-0.5791371659993854	-0.14340844034262715	-0.2532305053321088	-0.07907284541556295
-0.32103474999233106	-0.26781608919639444	-0.7142727790789605	-0.317551439062704	-0.16150714667511248	-0.5035381362313439	-0.09813553580637632	0.08401902791621443	-0.3094634541384023	-0.49978286268179806	-0.3803292163306452	-0.43922560191222537	-0.3446106650345909	-0.2527259096697488	-0.4935571211896141	-0.26460109916653385	-0.42963776222829864	-0.0837080604104001	-0.05017736042263499	0.004885128627819008	0.02059737175167443	-0.7475567448203893	-0.741080696860737	-0.1832615538607762	-0.2650831061819875	0.2858742319390016	-0.216205442801341	-0.8364845007989816	-0.41487136241292555	-0.3587472943365494	-0.5243488842514135	-0.7048099285955758	-0.6091935568674883	0.27799001479995195	-0.47857968631354747	0.2922590399043653	-0.40863620862403804	-0.8212512367110352	-0.36548136384059116	-0.43232865827163547	0.07106331932369984	-0.20032950615884132	-0.13666541593411924	-0.035957024536768384	-0.33617252619325994	0.024630961516531474	-0.5624072264544022	-0.12505388749630827	-0.2606545376470105	-0.06428713087252014
-0.37288824062461934	-0.2827080880446676	-0.7246569255923598	-0.3285090255564475	-0.17726031233388423	-0.49841634033102383	-0.07419007536495774	0.08939633116917263	-0.30940181742773337	-0.4846084332830222	-0.3630938160091996	-0.3608201906932288	-0.3464858847631723	-0.2751369870198662	-0.4582089142202407	-0.26470051218798685	-0.4028348221395798	-0.0817359290465903	0.0008220933496182164	-0.016769760945244228	0.009838992983124795	-0.7572029542165103	-0.7460820161545475	-0.13073141802758018	-0.255318618840162	0.28029487277998877	-0.21609655115208226	-0.8222585717411279	-0.41469147260748096	-0.3742034164544362	-0.5150682589596258	-0.7208469575244474	-0.5982655418423635	0.2674116288352066	-0.4887229257479195	0.30011853142999334	-0.407773767032302	-0.824927121896212	-0.3547474640599458	-0.4327043358220668	0.0665455302146545	-0.17109575053860165	-0.1660090153462926	-0.024562858183338507	-0.3621734404514771	0.02612853597108291	-0.5289588495573163	-0.106752835738629	-0.2695387166702074	-0.053665316129742624
-0.4396320922500941	-0.29888625414794934	-0.7174300444399582	-0.3324971852622707	-0.17547243286396877	-0.4843866085600769	-0.07365936410967194	0.09316050868179686	-0.3093378695628421	-0.4831139197499814	-0.3352549615429051	-0.31156765382912	-0.3624092008107909	-0.3203541877769115	-0.42020931741775425	-0.26488198296674453	-0.4150041568847588	-0.10950988974681128	0.021956685313649395	-0.03300921318682024	0.002766945686152147	-0.760973810939024	-0.7564305185317284	-0.10334230168849426	-0.24599859172079003	0.2762229597707826	-0.21603246734771459	-0.7965666597611989	-0.4241114913352423	-0.3891722584292353	-0.5070162371778821	-0.740867947950636	-0.579480711901374	0.25693436254183033	-0.5079845750501053	0.3070745365026268	-0.4041759175463119	-0.8351182297396507	-0.3230606890493207	-0.4244009415893714	0.06574215021743476	-0.1298289086345758	-0.1927757655570484	-0.017612005999064817	-0.38602606445770254	0.010068190489155054	-0.5056376436006652	-0.09784659503496305	-0.27581634272008443	-0.040580423803727665
-0.5077086791481625	-0.3032785502265788	-0.7243889496050361	-0.32326910412124177	-0.18114761084239855	-0.4752686896647191	-0.10448001278353218	0.08507352892709061	-0.3092837742787471	-0.4831392934941757	-0.3129751121924519	-0.29636934439069496	-0.3888620581290606	-0.3446155347604723	-0.3842996254160816	-0.2638484155807489	-0.42987910315961997	-0.12545216521788136	0.04447541728697344	-0.06481995652012904	0.00029686439843260167	-0.7597419676256216	-0.7684942607885001	-0.09387558079618004	-0.24116345959367988	0.2708798755553941	-0.2159628661656079	-0.7876957006640242	-0.41990120272259546	-0.3860553420880005	-0.4876832375141814	-0.7503962429611557	-0.5514563930240598	0.23213024576488378	-0.531732001520442	0.3088801959470152	-0.4079084774394025	-0.8357220679970551	-0.3116640142967033	-0.4284924724894018	0.07399140923776548	-0.12603982550656007	-0.19973879691681815	-0.0034955425224391734	-0.415172386891837	0.00421135494447581	-0.4483268647849951	-0.08517797480045193	-0.28697990569404663	-0.03299902996556401
-0.5556265705732961	-0.29640994421935335	-0.7291887999618982	-0.32326592188361414	-0.2059939215949545	-0.4266334618129018	-0.13646370642300557	0.07734167521684301	-0.3092559886751485	-0.4823762204271075	-0.29254974683308693	-0.2685206833329311	-0.4278913632007759	-0.3712094332218141	-0.3733707959949527	-0.25443283735180716	-0.41157153788689405	-0.13811754576798535	0.07832415659192281	-0.079690982284335	0.014398873039766395	-0.7556936098367348	-0.7776607991122917	-0.08168691717842347	-0.23447919937231726	0.27190189188002956	-0.21591711517698298	-0.7648718782576253	-0.4248264731058112	-0.384946758525243	-0.4777566313972499	-0.7217912114641323	-0.5280884803931605	0.20178478837141575	-0.554836437576223	0.30809781065359537	-0.3897136638947913	-0.8312012369783238	-0.30904263291126177	-0.43133428033748117	0.07773087790913746	-0.10537901767867355	-0.2009626561476352	0.012791871668066088	-0.4467839452716612	0.0016639100877710062	-0.401364153559551	-0.07243772476269314	-0.27744082518884755	-0.03333076585994925
-0.5660096741234569	-0.29235216103380124	-0.7356757439699908	-0.3388047882194746	-0.25816418311981354	-0.39554616440177115	-0.24171220429573256	0.06133209118130656	-0.3092043380186146	-0.4773423233164123	-0.2790749950247561	-0.1946092974883079	-0.46138648123522097	-0.4200610482347992	-0.3495506637257886	-0.21902890646240322	-0.3693282452814173	-0.14575505123099813	0.11399737918087127	-0.1116582097425485	0.03698708718443892	-0.760331192678047	-0.7898275274018912	-0.095170410137728	-0.23575493038739329	0.2741077965355364	-0.21590798213413312	-0.7605355214711201	-0.4308046646560638	-0.39838166549913845	-0.48178061764355135	-0.7122611385833377	-0.520638249504881	0.1874703606653418	-0.5564687765650889	0.3082613804049225	-0.3568900474376765	-0.8286767334732932	-0.312325403714413	-0.42136844258540407	0.07525773861975689	-0.0977201780535011	-0.2054686833156433	0.020775706948022353	-0.4615058534026839	-0.000741200217192826	-0.371749196675126	-0.06773887729184777	-0.28301960167906587	-0.02689693248606646
-0.541192065975859	-0.29571647810067947	-0.7462009628997055	-0.3484100053172995	-0.3235164437537198	-0.37943297549440375	-0.3166367323853171	0.056112911661678956	-0.3091238265381081	-0.4785502826983527	-0.26608793244309437	-0.14286858576044825	-0.4919306106027642	-0.4626641668482717	-0.30993350573052214	-0.18322178079109513	-0.30781605011657137	-0.1543196888056651	0.15727731634822528	-0.1385184602390785	0.04823095752589339	-0.7592310235251961	-0.7807439629186892	-0.09904200281673302	-0.23508235111073755	0.2912330983840707	-0.21593539160852257	-0.7588051217967993	-0.4476698138105709	-0.404328184090458	-0.4742503571865089	-0.6748390011504688	-0.5107106585488272	0.18001443548068694	-0.5711880465056629	0.3052001392344739	-0.33118867836560484	-0.8274680817799748	-0.3221750580386248	-0.4161918660775781	0.05708569147855534	-0.08017622050136378	-0.21087963865087694	0.0293022037638278	-0.4736774974945419	-0.022337171956172193	-0.37884365438049755	-0.07553541790605182	-0.2758051678883725	-0.02412718349824178
-0.5374265477031953	-0.30223248218052906	-0.7459267495402628	-0.35647730408676226	-0.3624482822586771	-0.36805280932637374	-0.38492805213055004	0.051231662728837404	-0.30906191817443773	-0.47226182309554715	-0.25034007815255516	-0.10765104774765336	-0.515096150517979	-0.5124937314862926	-0.28416127464333657	-0.14294738750475727	-0.2586763911906206	-0.16215229136517406	0.16061395476642712	-0.15184660545999282	0.0765182032265517	-0.746971619246523	-0.785717483659356	-0.10701235121711997	-0.2231575515300686	0.30227815485743	-0.21596049865806002	-0.7509976223341702	-0.45175635686904325	-0.41305141255287536	-0.4596874464127036	-0.6156357309230621	-0.5070243847020427	0.17830669450149716	-0.5806734762211316	0.2934328367547618	-0.31921272651684335	-0.8020342289976297	-0.33269359686541444	-0.42439751873256454	0.060750682268999864	-0.0684877027638655	-0.21517705767078224	0.031149100713311277	-0.49165778874604477	-0.015119534391624279	-0.36699267113730716	-0.0652269116802511	-0.2572280900881785	-0.028420091701879084
-0.514056811325519	-0.29274174144437115	-0.72773056396421	-0.3649553562977029	-0.4522279163894144	-0.3632075601481194	-0.47435023363165574	0.03129400591295857	-0.30898225823919834	-0.4537288403360744	-0.22993870106119402	-0.0927336944625466	-0.5413170982615789	-0.548087220270739	-0.28325253154995644	-0.11327236628880843	-0.26659247815804943	-0.18435727118165518	0.15284263833477044	-0.1742922792736598	0.09402559194931592	-0.7334124166617452	-0.7785267171276523	-0.11618247915974449	-0.21749734749767852	0.30673916581059807	-0.21602318546204974	-0.7437411129732271	-0.45151115448629914	-0.4184221454160076	-0.4551253411778486	-0.592074831349522	-0.5000118632264619	0.18259924192563629	-0.5803732335045851	0.2746071667616766	-0.30937758852457214	-0.7755216453341126	-0.3145357664283471	-0.43418049986766727	0.07718450943125688	-0.04607416452262939	-0.22832301776072966	0.026844135378659872	-0.49805976121957374	-0.008317105655189977	-0.34922174756282776	-0.058254828808649115	-0.2528262393613575	-0.026520105083074164
-0.48588029520293247	-0.2904684549164947	-0.7073281967683777	-0.3720089083931647	-0.4656370841512495	-0.3680635014065983	-0.4872092224665684	0.010801626269166798	-0.30889857963559075	-0.44049262667714933	-0.20642562774958106	-0.09225339060854748	-0.5615432887353358	-0.5898957027469323	-0.29961453834723817	-0.08335109908335833	-0.2957545726219326	-0.20283125941019814	0.15202766412145427	-0.19743987956418424	0.09230964238482198	-0.7256905443141819	-0.7711177457838971	-0.1302212405782723	-0.22601337892873485	0.3161640499120078	-0.21610128020428016	-0.7497058920277715	-0.4600063535628326	-0.42376898055760676	-0.43854562347019277	-0.5732833160513904	-0.49809753045843735	0.15479393847618647	-0.5711579565892493	0.24637684901602602	-0.3081451357927492	-0.7561228633809723	-0.3236300318425279	-0.4373317339710928	0.09984789177616601	-0.05103580474448695	-0.23141111393825403	0.012918803724166256	-0.4813649608108849	-0.01242296582362264	-0.3562695087366898	-0.062489698529929014	-0.25036890325854244	-0.03498010758077451
-0.47845582081796134	-0.3036889800110963	-0.6951764868029565	-0.399165553136753	-0.5114629795410437	-0.3673284554130871	-0.4403856720977946	-0.007333486128346391	-0.3088087503822999	-0.4410364705943791	-0.1844384971739826	-0.10610214625658214	-0.5757716567335004	-0.62611308597969	-0.31745334158567146	-0.04849775344540869	-0.31272804072914456	-0.21965560602122364	0.154513540239459	-0.21153657529495665	0.08892620202863333	-0.7140885655039647	-0.7474002553539074	-0.12616458687940613	-0.2357996243651323	0.3174972654595595	-0.21620456102877977	-0.7385058382438269	-0.4617115225987322	-0.43378230324586314	-0.41604954139935	-0.5452213133184866	-0.4973836614136992	0.12565948470719226	-0.5559419117292317	0.21049229001086672	-0.309363134196219	-0.7348423441476861	-0.31621332352407205	-0.439765233033848	0.10863251191721887	-0.05957647634859296	-0.23800330700301897	-0.012869206751133188	-0.4710840629389833	-0.008714860041573142	-0.375113326032461	-0.05377707607827327	-0.2318853559825919	-0.058212678050888346
-0.446523337311202	-0.2664121317881754	-0.6571507712062735	-0.3748977273923865	-0.49115744973035824	-0.35540132894098364	-0.42146227493943805	-0.012032928556807296	-0.3087010803368491	-0.401308740104055	-0.15696439850929683	-0.09714241534929001	-0.5775944475186409	-0.6369940346314349	-0.36076547972138756	-0.03729282970736374	-0.3090467713937099	-0.23074855096508382	0.1516080612055518	-0.2248095961767625	0.10950664759358957	-0.6965678849885463	-0.7171992710328926	-0.11363125031464469	-0.2519223104541077	0.3225807446811365	-0.21629172129758306	-0.7336144244391998	-0.45948826528523573	-0.40372149935513235	-0.3727915317948983	-0.5291236401694579	-0.4904455125868451	0.10035593752586272	-0.5363784032083085	0.2010062952031711	-0.3080910549723804	-0.7261428413525391	-0.3213109631233143	-0.4379145323900853	0.14510484009811045	-0.04681482950655139	-0.23165895851693233	-0.0037154793287268425	-0.42669631782864303	-0.006906500215650821	-0.4167367975850259	-0.0548351645227463	-0.21755809485424887	-0.067504231857181
-0.37222507629193463	-0.2036927010848153	-0.5970261308979177	-0.3557063050266661	-0.44564320103720173	-0.33414770740683564	-0.4047181987949758	-0.0015019214408174913	-0.30861441995282185	-0.3329257382882533	-0.11407935948849408	-0.08918221961187968	-0.5614888465204666	-0.6053222588387513	-0.3905374290047602	0.009593991937075446	-0.29935667412635386	-0.20834646868172876	0.1998009760449212	-0.21585404262726912	0.13518401970542135	-0.6740866081726578	-0.7011763509624251	-0.0923895416606917	-0.2613582567667834	0.3171333501914778	-0.21635366457389255	-0.7346774063966162	-0.45774966608953627	-0.36718935116905443	-0.3434521135303412	-0.49249176197726374	-0.4683925345779998	0.08669513903575303	-0.5185199434524557	0.2205233713828083	-0.29957145751777153	-0.7157237734634124	-0.32872935156268673	-0.4411561299132137	0.1768798541286167	-0.039425820411264016	-0.2168731216033059	0.0249684149862038	-0.36471411413882876	0.0008769085718561837	-0.4343260220857825	-0.057752067742039816	-0.206390775634333	-0.08461443209869587
-0.337110784038018	-0.1599231111459111	-0.5206572867678417	-0.33905839950306527	-0.3505082213481693	-0.3368440261328061	-0.32756469716595504	0.02112811539463381	-0.30854328794284314	-0.26768332091260516	-0.08794741731554204	-0.14739826144567864	-0.5870371963510397	-0.5913508155629886	-0.42435517306601367	0.04949679835275142	-0.33361786259943066	-0.19436439785862816	0.25846717382861667	-0.19036974163366197	0.14345915593578562	-0.6703445296078346	-0.6706991306209058	-0.0672340529055779	-0.2712337041920388	0.319379577384843	-0.2163846026286275	-0.7187303267116476	-0.4554080917299858	-0.33629715861525483	-0.336607919420476	-0.4595055337742878	-0.44471373892574756	0.08642800588329558	-0.5316732412555283	0.24383670184458595	-0.3155347194221901	-0.6948683741289673	-0.32152010544780324	-0.440981259962122	0.1854321477455826	-0.005137555566480051	-0.2246929726066674	0.03997571020767524	-0.30772758344256423	0.01262935991131564	-0.4655036289496014	-0.07313651461363357	-0.19617003039471279	-0.10183840546547018
-0.3118799980154903	-0.12343771354813757	-0.46998641576700984	-0.28367179838116474	-0.26079750301294097	-0.3867367727283407	-0.21932201982519994	0.029358232826348758	-0.3085210360114957	-0.26180794586528167	-0.05234170849893579	-0.19569880893405078	-0.5956611871201815	-0.5801426309408204	-0.43589435639192936	0.1019558394296641	-0.3583767620373745	-0.17130769683596936	0.29876053240231193	-0.1838344284990092	0.1135649152897679	-0.6645174707914003	-0.628190876270468	-0.04608278247037565	-0.2755723054430187	0.32129582540966534	-0.2163828485782154	-0.6954152581004631	-0.4401373923289153	-0.3044188396514597	-0.31592810403662314	-0.43975832717746827	-0.44557719045742694	0.06981901298832449	-0.5254602684217345	0.2608821059842275	-0.3657963522565515	-0.681812606998982	-0.3035673588613224	-0.4424063093460722	0.21674406739868726	-0.01553374886377929	-0.2337355854363763	0.04327753112455958	-0.24893700232069244	0.013719382663417184	-0.48480989368883104	-0.07137520507563702	-0.17372561566688854	-0.11530086238535404
-0.28382249240230506	-0.08310495622501715	-0.4615452414704381	-0.23571727244074428	-0.17792006557855716	-0.415764926668691	-0.08175645773749092	-0.003803662811485464	-0.30853806941135564	-0.2900608488132418	-0.011691344302629386	-0.19212846377139353	-0.5832774094424085	-0.588257499857616	-0.4174460165045514	0.1108404742354312	-0.3942486018459236	-0.14713146038626485	0.31721808013651925	-0.16953073827817944	0.1101082079964983	-0.655455825222416	-0.5922121493852534	0.016114714731319292	-0.26716934171708867	0.32985200028997347	-0.21635561780356163	-0.6621527155180865	-0.42562845598130117	-0.25455811068221357	-0.3051655553105101	-0.4317489314670226	-0.4469516011397349	0.0542594407378041	-0.4945425715968831	0.27532484218024067	-0.39552310428181986	-0.6862258207932646	-0.2970269972490168	-0.4484868243048651	0.26688284507537163	0.02158029911229853	-0.21972603556141684	0.048433817105957	-0.19495145647593087	0.03368188974720628	-0.5044500184698713	-0.06711602119790284	-0.1447138744200194	-0.11644793138905063
-0.25494825704709917	-0.03644693513083123	-0.47885803034345037	-0.2138607668597774	-0.0904986811886576	-0.404283762126857	-0.013785540546877936	-0.033509333521517026	-0.3085604069878182	-0.24224269998658424	0.01430667627088611	-0.1685540027107809	-0.5297872706316266	-0.5966873264142412	-0.38595215456484894	0.10996390412022986	-0.38574226727139455	-0.12142090608121821	0.31294208955478153	-0.1514480995193513	0.1270452626516382	-0.6293883136552247	-0.5623210290359711	0.08022559086701897	-0.2622862921908214	0.3204184256052239	-0.2163342995079062	-0.6299953484374887	-0.417633494465009	-0.2164431118464692	-0.2869219803771116	-0.4331555381865139	-0.43962949324436307	0.047455841680564916	-0.4436943135810741	0.2688829084652579	-0.383702708538192	-0.6696994126576536	-0.2722845983817602	-0.455395138166542	0.32827634941997924	0.06310948451942647	-0.2095879682654099	0.050819434633829166	-0.1406406768070988	0.08440214320659042	-0.4853673587318286	-0.030920585622847753	-0.12027620777694167	-0.10632175464551394
-0.2281191209285638	0.008155027258770675	-0.46982593049253224	-0.21258958532128247	0.021344911600283324	-0.36810421958529893	-0.024993192725361914	-0.032539033036219564	-0.3085571790816305	-0.18068819562918892	0.0028937754233102795	-0.16076662124950974	-0.49742259024340674	-0.5869253435884005	-0.3447278024185041	0.1088732211093438	-0.352097766442188	-0.10510858739636286	0.34771635898123127	-0.13887023884289998	0.16060566642144833	-0.5962460292496284	-0.5383547553854721	0.16239370848103665	-0.27565419274481245	0.31406328176459153	-0.21634833550042284	-0.5977949904152486	-0.41031127732858136	-0.18564109585126698	-0.2732476135484768	-0.407818045455306	-0.4218054572190157	0.015213938711559738	-0.3896974703438521	0.26024424524892625	-0.35840950216675843	-0.6831232276055793	-0.2523335988921286	-0.4610854474493453	0.36626358476422494	0.1052818416683152	-0.1967962756629759	0.05742104599771185	-0.09634286536022132	0.11425915478127566	-0.5014186096071963	-0.011012064818111626	-0.09845655065734227	-0.08030923738045173
-0.25464386990894505	0.0405327491610856	-0.44663245478045094	-0.1842523222582489	0.1643878949881163	-0.3359431593030332	-0.08536173748750794	-0.019755451317778512	-0.308604911682019	-0.12117001882252869	-0.014170962557897954	-0.13244168747991206	-0.4559840787513211	-0.5857619788646664	-0.27164878501251033	0.11398963054569818	-0.3120526622077997	-0.055612239261083676	0.4018224988515514	-0.1231648472239866	0.20335381228599894	-0.5730616236876881	-0.5179049703558817	0.23420652194863073	-0.2861507686817812	0.32139084462643885	-0.21631080493675753	-0.5710379954597726	-0.3994253533423419	-0.15968202780512017	-0.2460164350539355	-0.3629547809350888	-0.3895933932023341	-0.03114107347002184	-0.3503460631045017	0.2797334760426308	-0.3221038675080069	-0.685511739088098	-0.23753522477719163	-0.4521486725803994	0.4050458509467479	0.14466696583614677	-0.16949851675408728	0.05976457742249255	-0.05292251001240185	0.1515508311173118	-0.520919617144034	0.00179453452511249	-0.06968023212561211	-0.057289100747890544
-0.26261134986431367	0.07833189224009166	-0.41929939690280377	-0.17086769779510017	0.23739444794653278	-0.3565515736847801	-0.1457714401164138	0.004638965778156821	-0.30869496710493455	-0.10283410547629797	-0.031198247888416363	-0.10824757383266663	-0.4310828203625066	-0.5616021624097252	-0.15814237611558518	0.125435378773131	-0.2671959672766698	-0.01916306127185452	0.4439674118337308	-0.10213780532547538	0.2450955030561952	-0.5542504718616188	-0.49414325809819193	0.29833815019684834	-0.2717566423282477	0.3281614351239389	-0.2162488908883816	-0.5291767887749168	-0.37706457130268367	-0.12284024542938214	-0.21588782779450125	-0.30578412603330823	-0.34917105356272143	-0.04148269693274854	-0.3003080993771937	0.3060062106187578	-0.28351680885980624	-0.6856340419215893	-0.24158267970479552	-0.4334938747921977	0.4288168489077968	0.19856707151156894	-0.13317037685453956	0.07104909840207871	-0.012087096378414474	0.19749762768191187	-0.5320899065415098	0.024060404784164595	-0.05470952606542527	-0.0322871493092427
-0.193394773208472	0.10578447686441131	-0.3786053489146388	-0.13273845292383274	0.3671325220279155	-0.3728235123147967	-0.15662810859101145	0.00725594437045575	-0.30880479532413857	-0.07098438970965712	-0.04200153204388825	-0.10011120453397934	-0.4038161962163954	-0.5524265479701496	-0.06048227044517105	0.1209474916822602	-0.24814764415033977	0.010267350325898084	0.49494206005514246	-0.06183108146746027	0.32426605381744694	-0.5122098193004824	-0.47702273774258197	0.33700215400578404	-0.2500193760177226	0.33671858752031625	-0.2161826821158992	-0.49917566767481836	-0.3448163724959569	-0.09292637518588986	-0.19429086813165208	-0.28022556127814136	-0.32562044430050646	-0.020240789884751066	-0.2691850985685217	0.3287051037437781	-0.26116471415755693	-0.6821167362104652	-0.23579488134461563	-0.4228055099999207	0.45926172471640625	0.21156701033897116	-0.08533952694123167	0.08568355320543866	0.027219847968691903	0.25113588807632015	-0.503932929681264	0.024190378618462193	-0.029230440231724737	-0.00719956086378497
-0.1496575846906487	0.08646292490332266	-0.37197017106298336	-0.11667215110014686	0.42085336503923665	-0.37533906123819355	-0.15502691120078552	-0.009369707923607652	-0.3089527562409699	-0.08338747339379385	-0.044166666685010056	-0.11162175809814774	-0.38799032250589854	-0.5597966703427497	0.028001414210850693	0.14604249262433855	-0.2700167785295025	0.041991441706911325	0.567099656473226	-0.03388211191905498	0.37628655434599756	-0.49577652774533343	-0.47204144447113566	0.3625813957745346	-0.23997221941308147	0.3313942204102355	-0.21612888711822809	-0.4683539600686551	-0.3162547736939443	-0.09109241175917658	-0.17924448312263502	-0.2642879783833507	-0.29550852916930703	-0.003700078829725144	-0.2424464291585371	0.3298720705938516	-0.23172783532946545	-0.6773720003438092	-0.23781659048134246	-0.39515311698048833	0.4523489594282527	0.21387095557018668	-0.031097862973898365	0.057813046668020264	0.037095080818323786	0.2729162550534313	-0.4658931619765407	0.04471971094022418	-0.008459433076208707	0.023426419771007515
-0.30643485051262526	0.004605237181685684	-0.39978614785135036	-0.0858127688871854	0.4078631440981221	-0.3746182740793068	-0.1810382857727822	-0.04847815044229138	-0.30907143209948124	-0.1296182661574039	-0.08066468748368641	-0.10969365984365376	-0.3790297546971273	-0.5808516188588384	0.0989494370084109	0.12332786150104036	-0.22504765796892698	0.06442856559280126	0.6021633239928275	-0.023029108877369274	0.41740445496482526	-0.48101036959060134	-0.4543912233768804	0.3716670634732077	-0.23247838450479502	0.34224710886146836	-0.2160449936887579	-0.44662441984177015	-0.2889071270339027	-0.08858343104962892	-0.15761889496678672	-0.2634267845765964	-0.3002143243847903	-0.004220532396025172	-0.21134505829796063	0.3141590419018517	-0.21043867456937398	-0.6838626533312425	-0.2353641594369044	-0.3634549528533598	0.4466816204179368	0.22787879390713456	0.009538518041939656	0.027018663494769758	0.0020257751102448042	0.30932777808626577	-0.4332202937540921	0.08035549330589903	0.014624266541065778	0.06927600632943133
-0.4648042172520757	-0.09137496066297485	-0.47199789897117145	-0.044147149033968644	0.34945765304149534	-0.3544691905638799	-0.22626602886127634	-0.07323196243421867	-0.30919193444401316	-0.1578632025954784	-0.11889885531006598	-0.050552870054696206	-0.3480080941240923	-0.6018672928104436	0.18477681316189923	0.09307960754508607	-0.13248899470758838	0.08868405158605619	0.5954226344241367	-0.01314827511900483	0.45682636434192847	-0.44207923968977464	-0.43943157030390434	0.3792719014144319	-0.2244781005006305	0.3467376896757325	-0.21598185036990464	-0.4275134808977767	-0.27201685559218647	-0.09075149582543135	-0.13957037130643377	-0.24556537399250647	-0.319234568709678	-0.008878118358904518	-0.14700490681207762	0.30994090375360084	-0.17008004624040834	-0.6823262161406322	-0.22793955236816524	-0.32994678204672884	0.4502419023641055	0.25092178394490455	0.048238807443028504	-0.0042367009484615605	-0.05629393881539998	0.3174971583229932	-0.4106484615925843	0.11866515665960778	0.04391222333412949	0.10076339450331077
-0.558660605290884	-0.15135026137102417	-0.5291259902067893	-0.05625700745352018	0.29566086396267377	-0.28059308412985495	-0.26159138467609216	-0.08008338986580496	-0.3092700577562141	-0.11258148090179494	-0.15048382088318804	0.01220227235356421	-0.3148428866842602	-0.6092323694234398	0.24582066375199058	0.06033625157719228	-0.07390584395843675	0.11201616179575276	0.5832684981717845	-0.00445073018550554	0.5388463258290235	-0.40108249071102015	-0.446097877714695	0.375741480297192	-0.2191644142706833	0.3481655171416954	-0.2159660510618957	-0.4168354368676061	-0.27513944246277156	-0.07768700353529842	-0.13036028474411768	-0.22758338775480227	-0.3303897973092248	0.016051876771834107	-0.13085153684926934	0.3153961476013967	-0.0920372926401196	-0.6747959263095101	-0.23469625682317377	-0.30053372473025275	0.44017228503995265	0.30558634845973187	0.07394333428314108	-0.040233738651778886	-0.11064951918894834	0.32895848431792185	-0.4053719076851118	0.13242279254782421	0.0564488068914943	0.1358026911848878
-0.5987563083104044	-0.23156522817783035	-0.53905027298493	-0.05483683191738146	0.2638902518082237	-0.2218892369487658	-0.30061057940402625	-0.05526021979579807	-0.30929222653696414	-0.028291661934794866	-0.18351370559291197	0.016837699813344924	-0.2959562112556771	-0.6031180069222966	0.2864462246502783	0.05155382538011993	-0.0007210230097130122	0.12968048173425	0.586768026373846	0.010600113695385643	0.5812980977757055	-0.36286025064163513	-0.4440624496743558	0.35624303449438127	-0.22702001624427512	0.3415618142388345	-0.21597026864522376	-0.3907948015522842	-0.2770615289915524	-0.07558969841934779	-0.10100732191713516	-0.1755057167190403	-0.3224307549566273	0.03084697040719171	-0.15182003194180332	0.3322570541682082	-0.06614644403922854	-0.6428930096402043	-0.24040802425693916	-0.26665983308332436	0.4078807347651819	0.30811044670933485	0.08656850841966877	-0.06595948753684691	-0.1575597154607647	0.3359498443071475	-0.3676185564410487	0.15302093045179777	0.07721950415671912	0.14887001379501505
-0.6845477222118862	-0.2988190159657288	-0.5198112141915414	-0.022985081139609974	0.23918511083025723	-0.19074742046407075	-0.29778025670347735	-0.040630680621292395	-0.3093135929144501	-0.023467055924128462	-0.2045970201353331	-0.004047246930645426	-0.3099704258943049	-0.5823563628266331	0.2952234010514079	0.028576198983065605	0.025336414202511936	0.13030468843315599	0.5978899598811787	0.013398974483423452	0.6070983190607857	-0.3441408135133807	-0.45930454849438435	0.3148190851202071	-0.21600137001532532	0.3421712722338451	-0.21594215093632071	-0.36387360365626903	-0.2740192018886527	-0.08646558882923565	-0.09559969732593884	-0.10598146057270844	-0.3139394737293097	0.023602927420534735	-0.19353867124719656	0.3513250315573707	-0.08324424289197321	-0.6296181652786792	-0.27284512599509314	-0.23612019189011355	0.3546542907024318	0.25821210953520735	0.10776278730535156	-0.09129495786695217	-0.2129436756471179	0.31843223128992326	-0.3662904681909055	0.13878791054102882	0.08105904486429308	0.14338039906866945
-0.7736006822237643	-0.3818052295391131	-0.5279697739274585	0.028997586466570902	0.19398658352199444	-0.20744640812247686	-0.23609045694921643	-0.05203715747295031	-0.3093642316282147	-0.04001445016333978	-0.1890447759837551	-0.026164509235059828	-0.3273635894684499	-0.5758264114950566	0.27583930322475614	-0.003895588307539541	0.026587018804981745	0.11885122503653275	0.5975555226898323	0.031180278973082377	0.5924474687531228	-0.32582224357789763	-0.45966646214510004	0.26386197393380556	-0.20153019149212525	0.3465648825230679	-0.2159031318197066	-0.3535703363475506	-0.2701439739791841	-0.08619524585439278	-0.06788282002148388	-0.07460262372896855	-0.321110774617846	0.03648458320568178	-0.23969235252761667	0.3726941148630759	-0.1172976572042747	-0.6250462001472006	-0.30529192661308396	-0.22287662645972386	0.3133466395528627	0.20659591756053425	0.11927786928827096	-0.10889960247836214	-0.24072733641688368	0.3037239510950414	-0.3486281869784602	0.12431218662108867	0.05972929612318591	0.13093858291717758
-0.7544317270819005	-0.4220010354212076	-0.5471197384055214	0.04789814415353964	0.16965658168349523	-0.20288071700123336	-0.14601513831662383	-0.0638516695741419	-0.3094031860200447	-0.034035803977145715	-0.1710196818796228	-0.055317502684408625	-0.34333515692129607	-0.5565143866801806	0.24050963585550575	-0.04535809001216595	0.003044561196968773	0.09930417060154241	0.5747588323597447	0.05971766708430455	0.5739227074408889	-0.31311368733903305	-0.45701997834176755	0.2172090046029648	-0.1807936735541652	0.347502052780308	-0.21590365909562204	-0.3421754340660389	-0.2550995698053491	-0.08384906837278916	-0.05849962024723935	-0.06604033494191079	-0.3256837050825331	0.04482803331351261	-0.28267905164290974	0.37988680571613626	-0.15399591861890377	-0.6674469038184027	-0.3461055548377464	-0.24008066540618103	0.25486636337774893	0.14506938526000565	0.10176515954065661	-0.12730101270244507	-0.2814349930173261	0.29200187856935667	-0.3336209794787361	0.11132067041108851	0.026079530185166056	0.110809708901903
-0.7644950368376375	-0.45888266509299813	-0.5788413651031636	0.08515545346695337	0.14683717964856738	-0.14928021311095033	-0.10025303620735457	-0.08035001740366476	-0.30942275343435777	0.006273391235133726	-0.158906380352775	-0.07310837533489345	-0.3565857377072323	-0.5524771163267673	0.1674925180123718	-0.10972180000941703	-0.021614503933960538	0.08582389133641473	0.5662616179614605	0.07185100894814708	0.5643395728396852	-0.31238272486061724	-0.463155125935626	0.18200641900215594	-0.1833806552087894	0.34789585909333703	-0.21592086538793157	-0.34200114852218777	-0.2588634830952253	-0.10022106133338307	-0.06167100022415549	-0.05970513590969083	-0.3512679031921198	0.031074333297146574	-0.3456753728557994	0.38892070704090775	-0.2002401331299773	-0.7294966434208978	-0.4046811050063421	-0.2794523420500459	0.2183684560803869	0.06363967478104139	0.0795894853443049	-0.13214783661439972	-0.3270542216137662	0.2665870343050299	-0.3376351973623783	0.08497499408784927	0.014047147522146804	0.07209109255615544
-0.8181073933392569	-0.47248258167272805	-0.6107224683151012	0.10239056669252744	0.10035359514021724	-0.10652098554410636	-0.10404291864006014	-0.08349724778988826	-0.30943876366611767	0.03575165149563675	-0.16112083280940578	-0.08775255878039974	-0.377900426866777	-0.5351226379705392	0.0952755541761829	-0.17372580034191773	-0.024362753666760807	0.07955391378202145	0.5350521493826201	0.05629933485036261	0.5353554864976482	-0.31736754535257344	-0.4711501350360515	0.14888673062073463	-0.1888414410353729	0.35149687212277425	-0.21594252887771295	-0.35488663181883273	-0.2743099042706539	-0.10959597879499765	-0.0700365274702169	-0.07447186423778948	-0.3657245103767094	-0.021607451779980462	-0.4050446159932182	0.39198317410885014	-0.22576300599620253	-0.8134556519801521	-0.5023520979253465	-0.3287131844535127	0.18191415531648816	-5.04452256191501e-05	0.04493052803271893	-0.15467031620732277	-0.3768369147446742	0.23876652804221324	-0.36630787563332684	0.07015310420219388	-0.033239669350250654	0.03231669601024015
-0.8709641779792052	-0.47173074401907245	-0.6448539845856457	0.11080219989247024	0.07624578815663449	-0.08397750205599497	-0.12646340711551152	-0.07628913590895384	-0.3094517688352907	0.060082484056004824	-0.172587018564554	-0.10653749236227184	-0.4056299356687402	-0.5219222492426112	0.020402811540321263	-0.2428167998866108	-0.01732492666681932	0.05926074034633163	0.4975117205689896	0.04619136136398915	0.5193108914795149	-0.334922394249154	-0.4757137585040466	0.12353183370624118	-0.17665814785252384	0.36290712627220134	-0.2160112987484995	-0.3678437666848814	-0.29754940257098705	-0.12128271142846452	-0.10147695798360643	-0.05686365679122392	-0.3876524484037282	-0.0973888269399507	-0.4730217012945787	0.3967878166438191	-0.28154066235007885	-0.8807045992557636	-0.6127126950114278	-0.3949437598454799	0.13834029352594268	-0.0777008660225953	-0.0020621885026431697	-0.15897810574099736	-0.41136314588146766	0.21853730567443336	-0.4103952117643848	0.041460181975950576	-0.0775376413174052	-0.030461250373516997
-0.7850430973522864	-0.4419570577432836	-0.676073033099705	0.097519882737134	0.06885922006755735	-0.09028480651656268	-0.13580664772904322	-0.05941034248576353	-0.3094712378824471	0.08416742811930118	-0.17055265867480804	-0.14471359139891998	-0.4420708951061358	-0.5262472130939029	-0.04165581352148683	-0.28808858815822996	-0.058600125657810344	0.03769694029453267	0.42974013464637667	0.028964174446972097	0.4986570045512669	-0.33912648677452634	-0.4939600649414692	0.10309476046028603	-0.16940960291637808	0.36573797324274016	-0.21609893566225039	-0.39262604914533145	-0.3146067576936501	-0.14060112542323097	-0.14135061415056768	-0.03235198726054728	-0.4053563051833116	-0.17564572285192992	-0.5548852288639206	0.39143493523676265	-0.36646401056425015	-0.9742412791341561	-0.7424365765626119	-0.4658843687561406	0.09720884466994344	-0.1874924646036668	-0.0496247956206543	-0.17502449392662656	-0.4012895037864512	0.18516039428374215	-0.47354316374011907	-0.014046580932450167	-0.12169585276324284	-0.09976333601351738
-0.6725932971508942	-0.38491048579336146	-0.690638837088864	0.07494198836472779	0.06532983222788294	-0.08188559599747966	-0.14168873395278242	-0.06189774242964243	-0.309466088449106	0.08962673381303372	-0.13977548899887288	-0.1780954402454481	-0.44261035118530456	-0.5165193104455013	-0.11751206302591892	-0.33583995727678445	-0.10297988705221187	0.02101771365778881	0.3792254299759029	0.015606055830364878	0.48579441932948264	-0.35232735312036556	-0.5238643930610261	0.07084751480101573	-0.1599597710960553	0.3657127626378293	-0.216225973714936	-0.4413792804135649	-0.3281643721556592	-0.1702845226796413	-0.17931833074271383	-0.038459995773318836	-0.42318158049226823	-0.2556460643693298	-0.6385318322000173	0.3549915421026044	-0.4490571440561231	-1.082797474969824	-0.8807618044167228	-0.5382958172684799	0.0388448579004613	-0.29975716482889103	-0.07884621170749423	-0.17829099389690312	-0.3689420874009393	0.16033963120542657	-0.5395854350404934	-0.06173245923687183	-0.16983734705868217	-0.15473565966753555
-0.5921896252979711	-0.3683346554276794	-0.7297798872258922	0.07481379069795992	0.06733695096897964	-0.09906935334696262	-0.16500477031328736	-0.0710166127335857	-0.3094665135149595	0.08626928843916667	-0.12814154013071705	-0.23820627495175178	-0.4466522452362137	-0.5106120796894575	-0.18020171553844713	-0.3969850252693199	-0.14828001929576776	-0.009130665431575912	0.31801492197855363	0.011782155359900261	0.45297961625548755	-0.37171572334425096	-0.5583565197087248	0.0450999503418424	-0.15139600823246216	0.36811208979441823	-0.21633876907795418	-0.4985087038463414	-0.3602612989523467	-0.20289296371150897	-0.23115502314978942	-0.06475046138221383	-0.44201045841129805	-0.35137216536347815	-0.719180275279985	0.30488548637343577	-0.5586028998116263	-1.1979956985322855	-1.010647261232679	-0.6097045132570104	-0.0222440048458623	-0.39899281951226767	-0.10466461536526243	-0.16486901572714757	-0.3488526154121598	0.12637992218812644	-0.6097191667857726	-0.1259686507009805	-0.21381680815020504	-0.20997152905987088
-0.5743168008437085	-0.3348486428929681	-0.7803164622146859	0.07698698973139043	0.07448468111026231	-0.1222882596241186	-0.178909846366825	-0.08007284784565905	-0.30950014285938676	0.07421809629743041	-0.11396798170221378	-0.28683587797149535	-0.45717184010714684	-0.5063822563335159	-0.24528373318522564	-0.46029731975278015	-0.19366521040370685	-0.05739446803629387	0.2554911205706484	-0.007069300256534819	0.43007888187573357	-0.38734709871879947	-0.5891962968018161	0.021219905209998502	-0.13988733995909178	0.3691041149950801	-0.21644457195114047	-0.563920211339889	-0.385758279403723	-0.2368845787275775	-0.2929726688785389	-0.09424431905039635	-0.4684246091831448	-0.4384935383085497	-0.7941474926909677	0.22171884910602535	-0.6485774556455026	-1.3139290715178167	-1.129555746228886	-0.6769611470244672	-0.06943052717015287	-0.502571907412373	-0.13297423184458243	-0.15262161823939707	-0.32937020369015746	0.08722906244907185	-0.7068521026013046	-0.18714366500639326	-0.25743731298779154	-0.25252218644635244
-0.5127310621522596	-0.3108238211970128	-0.8194436515247835	0.06796275946895586	0.05356391163285549	-0.1528710459160336	-0.18765032162793624	-0.08531725599244276	-0.3095314322628551	0.05873484305806657	-0.09481868902530745	-0.33849908795226497	-0.4764827369915309	-0.5069740207478752	-0.3115636360154673	-0.4992594029818685	-0.22697078102649676	-0.10580949427431283	0.19773711530423418	-0.017135300602117966	0.4274720028678112	-0.3899829452655855	-0.6157664028387486	-0.007269073092535239	-0.13884332335287652	0.366023878073654	-0.21656806758326783	-0.6408706664612477	-0.422126129262068	-0.2599911549872338	-0.3462346284629752	-0.14830073512316275	-0.5282233087180566	-0.5160331274108244	-0.8631149432398437	0.15109358102160975	-0.7358866136653113	-1.4209230506913797	-1.242216068823888	-0.7358002076624979	-0.1122463554085015	-0.56090676819356	-0.16841552204930577	-0.1328911031296341	-0.27546852519333964	0.04727733157129723	-0.7785954298740343	-0.2418517302502612	-0.2775899481532037	-0.28542313812575126
-0.44783030664754014	-0.2665062912525631	-0.8627036773980075	0.061695538291288765	0.03413970054502867	-0.14372449448290942	-0.18637651333611432	-0.08752247637841079	-0.30955541098265693	0.05611078347056029	-0.08061882088350962	-0.39184976788268544	-0.4800725928864071	-0.5203267289355222	-0.3426059641023761	-0.525440005591433	-0.2595464030152566	-0.14549377616376133	0.12521356405373513	-0.032108928860976146	0.41970115659881824	-0.4020953137013012	-0.6396239232939023	-0.045869027171477485	-0.13970062947233722	0.35461340142295017	-0.21667292685096387	-0.7254688085474749	-0.47707984655014035	-0.2835455334742108	-0.42082424276185526	-0.23178026519378067	-0.5977119667940529	-0.5831015312996165	-0.9375687365793777	0.08436158824956505	-0.8277815302661018	-1.4896917798810738	-1.3465395114220626	-0.7816620771932026	-0.16006615720961972	-0.597547652494386	-0.19978375673378138	-0.12010310226414611	-0.2221852250360694	0.0017708910720449667	-0.8519113677880338	-0.29109754317726044	-0.2926678011292157	-0.32050752631593543
-0.44198054841672196	-0.23376726186536403	-0.9036200684510574	0.05470497573381218	0.0026714379111945686	-0.15020807046218937	-0.19958937911083985	-0.09882409206106142	-0.30957038790194397	0.027684899250513352	-0.06464258280527177	-0.44924009085889516	-0.4935846389104414	-0.5337177962562196	-0.36880771610490315	-0.5405569755428818	-0.28404205070648103	-0.20216043982236814	0.061465146647615786	-0.05969228752859711	0.4148223365503996	-0.40328907095004035	-0.6771404495428704	-0.09222984433390796	-0.1377614315449989	0.337671165060002	-0.2167655449558874	-0.8154431972091472	-0.5490840937260743	-0.3173795915590156	-0.4751224505425551	-0.31170053174604445	-0.6945087880637024	-0.6429997860097125	-1.006022221487543	0.0025482542512988648	-0.9322331283976506	-1.5361516013399699	-1.4598998880356082	-0.8141138022622469	-0.21799985950062709	-0.6355843251733639	-0.20974033865523092	-0.10475367286688446	-0.1736194390854206	-0.05590092672501714	-0.9305809124438758	-0.32956840590770703	-0.29044044118490703	-0.3613493752508948
-0.44574123758846323	-0.2076424828352998	-0.9459255453763304	0.03058465894286317	-0.03999580888027519	-0.15534409246523245	-0.21229053805932957	-0.11383519611730449	-0.3095826358186272	0.012416883025234467	-0.0567657641709234	-0.5106626401706758	-0.49444306429287427	-0.5438377156123263	-0.3846022446603765	-0.5534973125795132	-0.30977981886792233	-0.24904315582024047	-0.0019484444604772888	-0.08055771792255922	0.407294339137893	-0.3989139538148245	-0.7147842198655688	-0.14135181973646477	-0.13022364652545443	0.31920132942428514	-0.21683285880883316	-0.8969215938047099	-0.6292482853041903	-0.32963669559313497	-0.5329934942495382	-0.3844379565995852	-0.7793140857532557	-0.6852862256268837	-1.0691278412241931	-0.09060900977075499	-1.0144388268924014	-1.5516102083179037	-1.5216140022653053	-0.8315178881731977	-0.2637461217005592	-0.6628796511382294	-0.22461785104993517	-0.09181745692912746	-0.146970522289609	-0.10878863423506731	-1.000166262321154	-0.3577261879698297	-0.2917832991133026	-0.36145749657943516
-0.4459826926345887	-0.20005374700299963	-0.9869183249866864	0.0034891865979788774	-0.08317892268299082	-0.1676774617279135	-0.24734618238535955	-0.12886666816303455	-0.3095849741797249	0.0035257369854488074	-0.04791553773234998	-0.5579857687412211	-0.4990402605468178	-0.5561837332252976	-0.3860688405378684	-0.5632477714570377	-0.34699827128581817	-0.29856074142643885	-0.059578937539034406	-0.09479203160301167	0.39162515689660005	-0.4004932983817052	-0.7584929982984103	-0.1800924270224727	-0.12489055777812544	0.2925112471930523	-0.21689989111515998	-0.9812390292113342	-0.7025024652679063	-0.3521130067875464	-0.5865197652222895	-0.44026259165137765	-0.864387462980454	-0.7055307486998035	-1.1302946019753504	-0.15863125965511551	-1.1018909844341416	-1.5475347345658983	-1.5607118342785757	-0.8300529054598332	-0.32870268701674327	-0.6641929305886717	-0.23346546354696454	-0.07212185288793745	-0.12970435212770887	-0.1633535816170101	-1.0549654721027033	-0.38659469917787825	-0.2797063110295849	-0.368319514987367
-0.46039659306808983	-0.2090775339175027	-1.0161559682910233	-0.03230279449119304	-0.12651746862569255	-0.1703475052267546	-0.2815306373168264	-0.1420431536537661	-0.30957088165019087	0.002527034871878228	-0.048297699214871564	-0.5869290902321429	-0.508153534993413	-0.5614093604325668	-0.3725818489871028	-0.5743961855500858	-0.35573667515790885	-0.3497788362166788	-0.13636690344754515	-0.09892769248446917	0.35062860459275974	-0.373006367360207	-0.8064044269970954	-0.20868379949335591	-0.1241131553165089	0.2683538111130025	-0.21695035848388886	-1.0462409904170817	-0.7747136306891969	-0.3847706621896962	-0.629209860616769	-0.5131244674241546	-0.9509626695668155	-0.7182356883032501	-1.1800472891706077	-0.2396075683573772	-1.1713721776980373	-1.5400692120361943	-1.5726646945138458	-0.8248638545405331	-0.3841551666792494	-0.6509827233967891	-0.2397835587415086	-0.05051501369010366	-0.11084036161674186	-0.20468550939568267	-1.1079760908913028	-0.4145553824338971	-0.2638228372026844	-0.3648215442787937
-0.45112149989625994	-0.20983785227425136	-1.0382070038456508	-0.07267406448406864	-0.18788236941590358	-0.1742644807448966	-0.3209889886777551	-0.15370038464752672	-0.3095512634308628	0.01115725424219987	-0.05175525983083311	-0.6086882231725925	-0.50494900247262	-0.5627168085731392	-0.361905839174183	-0.5936245739477221	-0.3798646510131455	-0.39071429711920663	-0.19587298799973538	-0.10336355472976858	0.3204874381947125	-0.36778575867794927	-0.8385940243821353	-0.23724135370680263	-0.11639616046389427	0.2457319014955593	-0.21697289815024284	-1.1058352344981826	-0.8581495857223252	-0.41278523543631807	-0.6575892538130127	-0.5792597669157378	-1.025105091184235	-0.7123034211221567	-1.2173388459280048	-0.3053500516979993	-1.2175192040584697	-1.4978580792051883	-1.580789279231996	-0.8079541812794717	-0.43703832860782876	-0.6208414835815945	-0.23758064589232936	-0.015705330170256014	-0.08933068585271335	-0.2545081432201878	-1.141712176763507	-0.4234135914910705	-0.24397558483329612	-0.3626996632061888
-0.4619723823557809	-0.20465983264599047	-1.052793984098176	-0.1191180067013903	-0.23820381288192455	-0.21547455855369	-0.3548216273565063	-0.165010530784849	-0.3095549504114984	0.014854741619928696	-0.06695159546674355	-0.6327206640358488	-0.5309541107418617	-0.5590125772870298	-0.3462523629233195	-0.6004106680635534	-0.38270713465550593	-0.44307062666699276	-0.254017393725728	-0.1050207793261341	0.2883583679838416	-0.3573745374980134	-0.8643560914807749	-0.2543431440128979	-0.11523070765464043	0.2269178405582994	-0.21697772038488683	-1.142048584727506	-0.9367490850069489	-0.4386922325876556	-0.677941484145827	-0.6283288226413002	-1.0909551682921936	-0.711906760967971	-1.2495398157356579	-0.34419662422788777	-1.2686838685984732	-1.4566251180060603	-1.572530503038039	-0.7939402448770697	-0.48102258527117875	-0.5947065498596842	-0.24821525494455013	0.012242241928744407	-0.07877754760276963	-0.2905585566823159	-1.1714523415393003	-0.4341349908767821	-0.2328895883382746	-0.3696132849754695
-0.49553474108056345	-0.20589997102759275	-1.0345400450765792	-0.15140794099303173	-0.2783547005502161	-0.24203003213299032	-0.3980603512109357	-0.17465846142781585	-0.30957136791488393	0.0005196756790984191	-0.07912123073264557	-0.6448512972840269	-0.5706671479564644	-0.5534942865560055	-0.33418913699016956	-0.6064795970950878	-0.35775221260498324	-0.4886213427359243	-0.3069492874575429	-0.12059084551498851	0.2585284017315971	-0.3456914599123964	-0.8847423194750919	-0.28381911157470296	-0.10732123735004276	0.20171113872947308	-0.21695957036915195	-1.1868372861316803	-0.9907070328212291	-0.47567732661221224	-0.6845777565508333	-0.6518920188627455	-1.141539911433257	-0.7103229871460355	-1.2633266100800136	-0.3753185364436544	-1.3015616248732154	-1.4137783812018383	-1.5469282968367721	-0.7869591382606324	-0.5006269541902479	-0.5605146541199507	-0.250818045099315	0.03375841141675996	-0.06032072904686743	-0.32170340405206616	-1.1922193729164485	-0.4188625184026016	-0.22942830159822356	-0.358407615058574
-0.5266698863683399	-0.20232310445167304	-1.0190012880414894	-0.2056323481353927	-0.33392024867213527	-0.282587804058228	-0.44313926546746873	-0.18044308822853983	-0.30957619131473296	-0.01713689795590517	-0.08706583556948225	-0.6600580172554131	-0.6054105924233353	-0.550865190200928	-0.3282109861766026	-0.5871755904864813	-0.3370649221995071	-0.5069044092286832	-0.342553132325471	-0.11944339863927995	0.22304058040185723	-0.3495450606555854	-0.9032711615553856	-0.2998880786347437	-0.11005848003384791	0.1789996607110523	-0.21694581249876888	-1.227505974717738	-1.0419803927546898	-0.5089038728764852	-0.6792185965253198	-0.6827751273039212	-1.189619860050192	-0.713013430635989	-1.2698698334908187	-0.38718601226143834	-1.3251535469646105	-1.3723271151897922	-1.5388418966849085	-0.7773135277787142	-0.5310980011685668	-0.502127816248612	-0.2553661113000825	0.04793275251454502	-0.05149638354111795	-0.34480976760812104	-1.1995699856430664	-0.42041255830711305	-0.22363588861939682	-0.36154067628332354
-0.5464538543410234	-0.21822276990351736	-1.0152835062403391	-0.2610751116716296	-0.3745870530896514	-0.3250494270387009	-0.5055622317531574	-0.19143147358887946	-0.3095804666689951	-0.02116860829216049	-0.10958323583714864	-0.6699038438052518	-0.6432432257354291	-0.5562067846786484	-0.32559100015594294	-0.5871902955985623	-0.32718095163307626	-0.5197589830050293	-0.36603691695853635	-0.13357941590400593	0.1794774407519874	-0.363963353966723	-0.9084187344310337	-0.3099690449776593	-0.12341317695779959	0.15939495917533894	-0.21694194759750873	-1.265288713173058	-1.073692598872022	-0.5353309469932005	-0.6691693384352675	-0.7144828455696478	-1.2084462020840505	-0.7086090782143823	-1.2640476357018486	-0.3948228282637125	-1.3398205604349238	-1.336460146154641	-1.517203248464176	-0.7663695136147022	-0.5488330163576035	-0.46018131261055994	-0.2574607187696826	0.05819717465281614	-0.05509480186682005	-0.35791522354041466	-1.2125545384536842	-0.40962701728167533	-0.20967486147152523	-0.3577244848464326
-0.5766076190079923	-0.2314350475395312	-0.9953890613469172	-0.32532937696468384	-0.3976203284330568	-0.37129274049660976	-0.5687927704032767	-0.21149460917984966	-0.30958730189754613	-0.043978183393107065	-0.1287455286076829	-0.6843128772911153	-0.6832879158632933	-0.5468140984422202	-0.332041191890195	-0.5928903848682852	-0.33101585772652103	-0.5174689697571611	-0.38654507635098123	-0.155977020997204	0.15996192270438864	-0.3743826922960013	-0.9255463081508741	-0.32572574825407197	-0.12615544074035212	0.14550466529844933	-0.2169514238377	-1.2727058400414255	-1.1064802375513414	-0.5546488942355932	-0.6601382221929557	-0.7149517281310626	-1.216428161196201	-0.7174699065995387	-1.2586021567736778	-0.3988715298654869	-1.3336319446669749	-1.3203281832433622	-1.5135462580015413	-0.7488604600950055	-0.550538008858847	-0.42515999521947057	-0.2588357665701225	0.054539560035454106	-0.0778845345125882	-0.36821454504602336	-1.2171658505850735	-0.4047143643450764	-0.18988601872671476	-0.3610762460311843
-0.6092328102137469	-0.26662568643001344	-0.9926446176146679	-0.3892321657436798	-0.4296442216791207	-0.40893814033542386	-0.6236107035374355	-0.22967974456221957	-0.30960228347326674	-0.07180589005168955	-0.14890733254504424	-0.6869509428006401	-0.7194835917316944	-0.5610454125376692	-0.3380243370450196	-0.6030691325590881	-0.33784601057225616	-0.5027945223629414	-0.414447138150945	-0.1797563106019561	0.14465870251068602	-0.39209253238728	-0.9384589435379717	-0.34449866945938723	-0.14216611293504938	0.13449806710015896	-0.21694631980683893	-1.2615820528350068	-1.127171390906484	-0.5712674818102565	-0.6475910576908014	-0.7116677477520329	-1.2023036281747654	-0.7150423395061172	-1.2456701392476508	-0.3943986677308277	-1.3226011289007316	-1.2945159805097117	-1.4867134177782422	-0.7257987721996286	-0.5290492553071053	-0.3936402771414954	-0.25157719574510995	0.06283199904985586	-0.09158636918156081	-0.39240452267291775	-1.2091356598440302	-0.40456112052055265	-0.1791430613934017	-0.34231350957504664
-0.6243385598394126	-0.2997576908582448	-0.9944411347940555	-0.4495753385985859	-0.4635292718287426	-0.44815473486800067	-0.6700902739120623	-0.24970796554131783	-0.3096101992438299	-0.10348154193315792	-0.15340340460871654	-0.68546784715926	-0.7533618328023242	-0.56744339784883	-0.343818809608061	-0.5997646838014603	-0.3485130830788241	-0.49119891711670205	-0.44451681598778253	-0.19991341920542524	0.1269326943178352	-0.417144564938392	-0.9510146925251336	-0.3614368767550792	-0.1620776209566029	0.12801667007692008	-0.21694979970308154	-1.2517272501300065	-1.1337415771071293	-0.5951449182851611	-0.6425753457173651	-0.7183846563515482	-1.1859819069742699	-0.715188632913837	-1.222879017421055	-0.3820404826590623	-1.3118751323038396	-1.2820030884974245	-1.4646809230309554	-0.7039601851365935	-0.5365259210986466	-0.3530160027270308	-0.2459920823205469	0.06267620663314862	-0.07927378507366971	-0.3963019282961057	-1.2030986686919736	-0.4094892867839691	-0.16653268638427918	-0.34564438368496664
-0.6268750182706212	-0.3175071698193476	-0.9974712655702624	-0.49435677380463067	-0.49388328130739734	-0.4785861483895843	-0.6975283367732796	-0.2621883423735544	-0.30962839209561877	-0.14040503387845266	-0.16004526593608814	-0.6766100939641203	-0.7755023742903207	-0.584185379682757	-0.3588251403068729	-0.5894899311201252	-0.35062393518338253	-0.48216053323845054	-0.4740615889134784	-0.22044326627414462	0.11241371815414665	-0.4291520467153611	-0.9513842334903064	-0.3798538215170405	-0.1758307203700537	0.12479971124126912	-0.21695925010987288	-1.241847326556052	-1.1358262638309216	-0.5989947478736631	-0.6439745750456833	-0.7165739323449384	-1.1760450583004343	-0.7209992784970637	-1.1931435006501216	-0.38242287511304823	-1.3024250497525944	-1.262600415485478	-1.4227094296577265	-0.6726806744286944	-0.5234443235412719	-0.3442589062265992	-0.23864698537389079	0.06736059295422378	-0.056698302688015824	-0.4177670737627386	-1.2041185693204985	-0.4115723486868241	-0.15613351946186516	-0.33449314302777955
-0.6228276951307905	-0.3247483126080734	-1.0028323254086238	-0.5371409306009689	-0.5249758988134807	-0.5114518927580327	-0.7198060559989707	-0.28012150543046455	-0.30964485882415793	-0.1756186737816448	-0.16198305370174115	-0.6698125106738783	-0.7994769976607171	-0.5912885406654207	-0.3858574663949141	-0.5912248919537243	-0.3656518916957183	-0.46116071367451283	-0.48580434212854023	-0.2362823511085	0.11479777798452964	-0.45994119406895767	-0.9468317017833169	-0.41423363709629923	-0.19031138319088775	0.12517675315370974	-0.21694022761723275	-1.2374311919796555	-1.1315978264967643	-0.5961915451378348	-0.6528351405608497	-0.7049446944395861	-1.16318499404924	-0.70400908876535	-1.1551451139500268	-0.3704344119690283	-1.2874315847847821	-1.2620800949915298	-1.3975160165132465	-0.6574923178240939	-0.5272491718060407	-0.31358288041277727	-0.22839594450852246	0.06267076128209073	-0.04306934954824668	-0.41532820789914193	-1.1916420102655605	-0.41398725656140895	-0.14429270534247712	-0.32186506331484754
-0.6221140613277978	-0.34838528560805965	-1.003165755300898	-0.5685511663068619	-0.54583151153877	-0.5386602961727627	-0.7454056450536086	-0.29860364379120796	-0.3096836341678067	-0.20757067956904737	-0.16251915280087234	-0.6723552184805928	-0.8136149446058656	-0.6055493909146498	-0.4141449612472069	-0.5911105637471606	-0.36166680340888346	-0.4497916853500663	-0.5048084096499558	-0.24970442286146186	0.10829296472570413	-0.4937263512486124	-0.9492961610755687	-0.45233306388525263	-0.21534763535619064	0.1261714921251735	-0.21692926651814415	-1.2258643639934974	-1.1208622939317094	-0.584401611127432	-0.6685184860731181	-0.7008595254238144	-1.1405244283748481	-0.7011142341184102	-1.1225484703574085	-0.38953252892371915	-1.2808851506435204	-1.2685330732606968	-1.3604313839333588	-0.6398392761280526	-0.5164914436254936	-0.29213782163570223	-0.22794946972084196	0.04655307591523747	-0.055074009195252994	-0.41564769076651154	-1.1831931159877977	-0.4138877127143302	-0.1599226325675127	-0.3155497948069209
-0.6140413069723185	-0.3625283682320569	-1.0203462502813172	-0.5918994069726713	-0.5587406213145942	-0.5388083057402069	-0.7827452025588315	-0.31684663042485656	-0.30971871136369467	-0.2351128047367237	-0.16305133123684595	-0.6555669240688005	-0.8220190106373766	-0.6343573649035932	-0.4412926868870347	-0.5824363251603983	-0.3855318407776685	-0.43758339455705053	-0.5189428070728254	-0.2694606818124828	0.10784223153957155	-0.519980414541556	-0.9451146916476055	-0.4789447019018578	-0.21817308820687892	0.1244755017449544	-0.21691307222119507	-1.2227842029023974	-1.1108563346019296	-0.5524601592375713	-0.6520906120150511	-0.6990379867224455	-1.1089683770090353	-0.7018228536711241	-1.0863415291308427	-0.3955489886442164	-1.2614784940760848	-1.2725750433549918	-1.33514883710129	-0.6226595774966669	-0.49104825774573185	-0.2515428933563659	-0.21643204942224498	0.030961836013371158	-0.06252400198191999	-0.4154692464466946	-1.185807789730267	-0.4248175475680508	-0.1718115266351063	-0.3059847431854795
-0.6131043540799981	-0.36895386840978406	-1.0332283488213845	-0.6198791905159474	-0.5923959202625332	-0.5309633895168945	-0.8093695991415066	-0.33379623160509353	-0.30975065433085786	-0.24950496160199118	-0.16174126227779695	-0.6376652196490029	-0.8126246927269077	-0.6659039178176361	-0.44993577279258	-0.5805299124156131	-0.4417638862002035	-0.44534747031835015	-0.5119583421691976	-0.2741745176262044	0.11450081767745365	-0.5368265354042966	-0.9495859713646853	-0.5046099154881876	-0.23287653903880057	0.1254979370050481	-0.2169206201846599	-1.2001437342929226	-1.092550556847675	-0.5223542483974468	-0.6459178396048952	-0.70202074508063	-1.088223620474171	-0.705412515132163	-1.0549669447832444	-0.3927841519749683	-1.2401499034815064	-1.2800498349081546	-1.3147206396318385	-0.5914378750370625	-0.4805256592801177	-0.2253499514232927	-0.20558589455457188	0.03472097412503293	-0.08009659610263298	-0.4214409721681814	-1.1677821933758916	-0.44210516141805856	-0.174055789686206	-0.30650728865170923
-0.579702858072612	-0.362030810717681	-1.047032962398274	-0.6384253530057826	-0.6179822843133992	-0.500032356249637	-0.8452198383698031	-0.3489629541682022	-0.30978654056542765	-0.25411054991068766	-0.17833444249772262	-0.6252329078113144	-0.8152218967555113	-0.6849934558741333	-0.4534486108208	-0.6237054869600874	-0.49225976194724497	-0.44630144296562085	-0.507451805879638	-0.27478477299484866	0.13266779911708562	-0.5353920814986883	-0.9582552475102286	-0.5295739894902248	-0.23811503276528384	0.1266756111266219	-0.21691317307690977	-1.1830787664240077	-1.0905188933856917	-0.5079716623400817	-0.6452545972064316	-0.6960967502377758	-1.0649507948526493	-0.6888233291831302	-1.0266608426398705	-0.390785326111186	-1.2377135133595094	-1.2800441383208208	-1.2765757852943171	-0.5642494388482863	-0.46138675295140635	-0.1939239802238414	-0.1956309165319626	0.03901726381562589	-0.0914783330323885	-0.40902394414882776	-1.1458853857833806	-0.4353191748238484	-0.1669684109148916	-0.2870433608069581
-0.5813191044946984	-0.3463235635926448	-1.066712256455896	-0.6639340882332629	-0.622016512637038	-0.44074332404066385	-0.8664747241523101	-0.3644786416401596	-0.30982754036217075	-0.2590580071328278	-0.18362486155219776	-0.613751051905511	-0.8131244252830732	-0.6997210152199537	-0.45533268822432904	-0.647721520502553	-0.5342420328710422	-0.44343855226952095	-0.5105012349297623	-0.26258285585962265	0.15266342055336252	-0.5320191287094993	-0.9671774075086237	-0.5590207418351889	-0.24026728645058215	0.12660834871137788	-0.21687412243493673	-1.1576927961784036	-1.096785034806595	-0.49353057260669325	-0.6346585818320529	-0.6899774354532106	-1.0466394459374397	-0.6830124229821938	-1.0067219855924923	-0.39490302822904483	-1.2179763738152383	-1.2851562944152872	-1.2345020663822015	-0.5394115164605686	-0.44686984918453065	-0.13792416656067275	-0.192768294765082	0.03848878788075301	-0.11705117548525461	-0.40745470898561853	-1.1209633354522135	-0.4368029847561775	-0.18285939723369915	-0.26200467268963573
-0.563963637719267	-0.3329163296275616	-1.0987980686806789	-0.6887212714776308	-0.6371817179974146	-0.3977708481350448	-0.8876309056921668	-0.3763480240902539	-0.30985999462235686	-0.24403700430727987	-0.1910737604379613	-0.5929874665238568	-0.8069393199106047	-0.7225509474175087	-0.45174781060705926	-0.6752117579701308	-0.5561417710380347	-0.4468574842819491	-0.5131834445507615	-0.24445629643119987	0.17710517086491334	-0.5164663933321904	-0.9635591699596524	-0.5784732084718284	-0.24598637991272546	0.13052446427849282	-0.21680675616639697	-1.137324243732386	-1.0846158606311025	-0.4870413703655287	-0.6322680181891106	-0.6841203770165553	-1.0216949335467986	-0.6670930245471275	-0.9913751435501365	-0.3923016737470172	-1.2170395956776863	-1.2749861480821911	-1.1775299297914785	-0.5009501676003768	-0.4410579404394165	-0.07636751285804266	-0.19102055152361178	0.04787906504487776	-0.1247560392666949	-0.39969200059528653	-1.1105070120684977	-0.4328266008707734	-0.18488166614894377	-0.23164838105046387
-0.5149157903349436	-0.32287149559376427	-1.1170912800452455	-0.7158690222750289	-0.6226268741558469	-0.36064538432406457	-0.9123224157144234	-0.3889118933704988	-0.3098752401180733	-0.23762269093327068	-0.1945894087738633	-0.5820344721584447	-0.8001750634573097	-0.7183496188765919	-0.44997382059234275	-0.7003607315213854	-0.5651263974806202	-0.4519360847637837	-0.5103643666551189	-0.22808421933284015	0.1884913888514658	-0.49691724174100765	-0.9575778479415848	-0.5894504474524381	-0.23734017184747774	0.1336290087661754	-0.2167526299396118	-1.125802233660158	-1.0793168903528214	-0.4746366698958003	-0.6437718853152499	-0.6591033662944047	-1.0002413449993854	-0.6495357306790748	-0.9707367595395009	-0.38931065899014694	-1.2044919603932445	-1.2676951921609594	-1.1224705126754249	-0.46452891746059777	-0.44773448856791226	-0.012736207112177317	-0.20135202369503086	0.05936552548403464	-0.14603441263634998	-0.35628106807932214	-1.110527407709482	-0.43428196970393723	-0.17100778390719465	-0.21297214165715853
-0.471550485513495	-0.30478491120173706	-1.1311684898851027	-0.7263206329859747	-0.6186447750599006	-0.33533973749161106	-0.9282335396296275	-0.40146928439785967	-0.30989381297640695	-0.23499870746699703	-0.20621778617332148	-0.5788898855867065	-0.8026082697508296	-0.7143040178131381	-0.44944171893444274	-0.7122298577010402	-0.5718258825073146	-0.4601652867291334	-0.49860079623268405	-0.20257923372854192	0.2018975099320947	-0.4757254827206907	-0.951005011436974	-0.596548207951286	-0.2215589824621979	0.13930581696761962	-0.21670339649636414	-1.096963761565052	-1.07362527946494	-0.4616804454862692	-0.6447040478200817	-0.637785579265283	-0.97694272629924	-0.62837348577768	-0.9617810912348812	-0.39396416587694094	-1.1974379826692594	-1.2600245924872309	-1.0634328092461263	-0.42409767647627766	-0.4374118591044637	0.05924248592051665	-0.20743282627695062	0.06514848830751857	-0.1597283160800857	-0.3335461583475877	-1.0994009926559845	-0.41003215377817737	-0.17231148297152438	-0.19080112604907762
-0.43217112059348406	-0.2897257649780968	-1.1486931954009643	-0.7372193888815248	-0.6167147501858132	-0.30529196435969397	-0.9465109904751488	-0.42233600875199107	-0.3099008749566369	-0.24056892095081112	-0.21056801988506496	-0.5876358542568465	-0.8126463572052005	-0.7058176749622606	-0.4587504899921628	-0.7279438859059584	-0.5695728450478692	-0.4531799381888037	-0.48132659973329084	-0.177037152337495	0.21352870160352183	-0.4927810224005613	-0.9460097082479482	-0.5982191031474995	-0.20951807772160494	0.14762610791073102	-0.2166501048631137	-1.062271080300723	-1.0659127440035432	-0.45862466437094057	-0.6242551001128863	-0.622136388230737	-0.9462520891707527	-0.602478683885578	-0.9596371334054392	-0.388641870612357	-1.1748486206587376	-1.2452852037982969	-1.0067680038646287	-0.4036314268023661	-0.4144002600428771	0.1528897198362632	-0.19889307794151526	0.0861559143361896	-0.17628925026822279	-0.3170286444157023	-1.0592824466756554	-0.39120683112959	-0.18330160128858136	-0.16766254741570635
-0.40640861836538206	-0.2736284122228493	-1.1598873532392666	-0.7623729374322565	-0.6091968547029347	-0.26937443046154164	-0.9572465788844363	-0.4468795266887612	-0.3099111009002452	-0.24892347996420647	-0.2160863016917401	-0.5904599535276674	-0.8043615775058065	-0.7178884951424142	-0.456487599371425	-0.731262312599795	-0.5698605136921292	-0.4510991419400545	-0.4599634756885063	-0.16398603845201942	0.22180302120208	-0.49833190725454646	-0.9361995158628114	-0.5912312135554825	-0.19054973040920503	0.1490553760491866	-0.2166235318292847	-1.0423845821051692	-1.0575686276641396	-0.45868980433221307	-0.596364856163942	-0.6111317808772329	-0.9037056677951286	-0.6010385104216952	-0.9579655224394925	-0.38028849125567404	-1.1666790736050614	-1.2291673375268617	-0.9353235457155508	-0.36113954995679187	-0.3896286437769741	0.2241493299494477	-0.1945985965889594	0.10846671744349781	-0.20134667025941325	-0.3302038943350244	-1.0276743257760357	-0.37611793302274943	-0.19777394741688042	-0.1612784744259812
-0.38187914657282723	-0.24485212308032497	-1.175411479401485	-0.7875893147771753	-0.5871277309469415	-0.23860717944680085	-0.9578456707224348	-0.46921319025014024	-0.3098989010695524	-0.2625317572921665	-0.21092263355013693	-0.6088020610503658	-0.8217975147091684	-0.7236266503514978	-0.448688254451073	-0.7367049816107814	-0.5743691817099035	-0.43929229935886766	-0.4401402413292989	-0.15248740549944595	0.23727754379190555	-0.48330879996475484	-0.932482462063984	-0.5672832073901335	-0.16739589436318356	0.15078790691104343	-0.21661119469605566	-1.0035053748128786	-1.0556993898902305	-0.46972443722439383	-0.5607545683153492	-0.6015159359968673	-0.8805716210949563	-0.609297225024841	-0.9536388763727899	-0.35031130635815955	-1.1674532159664497	-1.19937617474797	-0.8833863387563519	-0.33965678787470777	-0.3741980447869106	0.28711066479845027	-0.18392909851617742	0.1364858174589367	-0.20120540870722176	-0.3360269957229749	-1.0032396364009477	-0.37640552623528856	-0.18009611489796723	-0.13858282464418725
-0.3569765569803286	-0.2295592541162168	-1.1638330686388305	-0.7978361199382384	-0.5657516867943595	-0.1902985750578467	-0.9492575433141095	-0.48385902503940204	-0.309874593871631	-0.2867396625198282	-0.20366873606879182	-0.6421140137684775	-0.8241396204705651	-0.7311230587149404	-0.43406656370093727	-0.7518999678376322	-0.5697334518468379	-0.42770095926604385	-0.4104921605800982	-0.12859941040120562	0.2627131667252268	-0.4744580230284887	-0.9388377506875258	-0.5579394619794067	-0.15186637980400713	0.1537707273739072	-0.21660121451736822	-0.9584968658053539	-1.0600922664540495	-0.49794691822124104	-0.5460163169389962	-0.5819139986066953	-0.8548071146020744	-0.6078702561915836	-0.9429528048354895	-0.330436092982094	-1.1556061731276945	-1.1743233560716404	-0.8349769384171022	-0.30024577119660867	-0.3672734384339763	0.3543264139740952	-0.17820798291153644	0.1702050925029624	-0.19340279793367324	-0.34061554016694645	-0.9531159375881657	-0.360505957357833	-0.16524335496072198	-0.12085104962871127
-0.3340851162206883	-0.2107959921758455	-1.1683763396882891	-0.8176684776005041	-0.5405850347638868	-0.14593314193701548	-0.93322196622339	-0.4984824351071425	-0.30984966374269474	-0.3110619187546585	-0.18126797553006463	-0.6844156270639107	-0.8402492891158874	-0.7240011536346855	-0.43023560126897264	-0.7460634118959051	-0.5482075985111446	-0.39405264018025726	-0.39216338770159315	-0.11103275919773622	0.2867794325866214	-0.4725982141357886	-0.9339275027730439	-0.5189466695565044	-0.1303421692514421	0.15912844640130444	-0.21658482590832442	-0.9162162262482874	-1.060421816093902	-0.5121138236077512	-0.5108759024448428	-0.5777027400815722	-0.8230136279603111	-0.6004883464364876	-0.9250929993620767	-0.3052014834294331	-1.1486371219574418	-1.1449871864817782	-0.7843621611772879	-0.2592662646153036	-0.34912386515041993	0.39104114245410804	-0.1633161198429986	0.19179120244914188	-0.18281621992327152	-0.3251096228988421	-0.9310790062502855	-0.34222370059225937	-0.16142090517223667	-0.11293607691897137
-0.33158010060215287	-0.2146514818985185	-1.1572368551117687	-0.8300889958487682	-0.5106669710166785	-0.10896634601893054	-0.9190978182490344	-0.5112631673003639	-0.3098151387665536	-0.3250460658132825	-0.15095804572717136	-0.7304936025124908	-0.8381047356133762	-0.7210606023246819	-0.42270996138390726	-0.7037702167938773	-0.5326628147669756	-0.3694616362677069	-0.3643626881917349	-0.09724851385959017	0.2984961961714686	-0.478670078177404	-0.9259070669860738	-0.4838698263856188	-0.11069386598644897	0.16253322796741193	-0.21656899499870433	-0.8827245889534321	-1.0501332897613154	-0.5023066561079073	-0.5015230113276127	-0.5714524691750141	-0.7909411071043454	-0.6153341736526697	-0.9085992367069892	-0.294620858480214	-1.1157364157491103	-1.1100771475664122	-0.7369561530511617	-0.21458292271496612	-0.33089622300180055	0.4205452268272728	-0.14433947844200562	0.21402300181906772	-0.16728827423287423	-0.34491958196668965	-0.9170511215398724	-0.3454448042393389	-0.17566966076015045	-0.09710097116335646
-0.3113088226897114	-0.2130289391504258	-1.137887910762658	-0.8194905126319305	-0.4950864535340257	-0.10636190952531324	-0.8984806477038237	-0.5195521598191281	-0.30976568413392486	-0.3508513328171189	-0.12131989576249949	-0.7460331299014363	-0.8349036038435704	-0.7005053326368416	-0.4055983645013225	-0.6762690636084856	-0.5239292925340582	-0.35105630204370325	-0.32284269999275717	-0.07270163823543543	0.30679135177377626	-0.47937106174177063	-0.9106762950391918	-0.4513318974317461	-0.08793737861907855	0.16858684533937557	-0.21655198318185143	-0.8587947727139174	-1.032386269797646	-0.48971482714352754	-0.5102091495360901	-0.5543859140768717	-0.7642076666781129	-0.6189616246816172	-0.8881763316178215	-0.2781456718034433	-1.0997681194119593	-1.0694006174317905	-0.7078041786493925	-0.18238986673799523	-0.29858326456521483	0.4328328663211801	-0.1335831503509578	0.23567353303708466	-0.15111747058341451	-0.34964726256674455	-0.8827372342733406	-0.3509153402749504	-0.18072669468742011	-0.0831538112422319
-0.3024750020288449	-0.21502306640479035	-1.1104419333482836	-0.8073262053106113	-0.492034550290022	-0.09238711620541981	-0.8759168578339998	-0.5250002345871587	-0.3097323401623475	-0.38002048166793284	-0.08691999721755354	-0.7184602160516746	-0.8350819461375794	-0.6906945015566723	-0.38221909635590146	-0.630514204325274	-0.5283394750043042	-0.32264072758073314	-0.27608025609505255	-0.05284456035518918	0.3038603175096529	-0.49648148080479276	-0.9020066039898701	-0.4166820951606369	-0.06861451693956397	0.17230257011228597	-0.21652925528111563	-0.8390691812964002	-1.02542411416793	-0.4647550945995517	-0.4883007588013669	-0.5328793368876474	-0.7551945923386907	-0.6183112966233095	-0.8533776592008178	-0.26375486112270685	-1.0733808088800825	-1.0315181861426357	-0.674873383198783	-0.1640351089711403	-0.273157236146666	0.4191132631240387	-0.11006535048825487	0.2461282378918992	-0.15867131954919633	-0.3667339482463404	-0.86052116375184	-0.3428765530958276	-0.17961099573306574	-0.07559600751211337
-0.29784469909431377	-0.21721016992695596	-1.0659325079364583	-0.7838731139947622	-0.4844054904247141	-0.07891693629193461	-0.8400837845609466	-0.5272771366147756	-0.30970589245185964	-0.39704533365164724	-0.05257318238825481	-0.6481691868298646	-0.8347374250644398	-0.6609580604669909	-0.3494472278914693	-0.57229834618088	-0.5259505139146583	-0.30262107020258255	-0.22425552164630008	-0.0225793988803629	0.31321745916912347	-0.5082266414027365	-0.8891409910309758	-0.3787731095688643	-0.04200188772307638	0.17794749267051765	-0.21652773198411604	-0.8199846858731734	-1.0143295000197363	-0.4471091757153435	-0.47517854643196833	-0.530464301665911	-0.7462572471728707	-0.6110460567295958	-0.8317547433000645	-0.2424282113831114	-1.0576193962630334	-0.9948118587571336	-0.6450810394375509	-0.14464117948405097	-0.24228776150391168	0.41462469536955365	-0.07566518141038117	0.2554791977755042	-0.14838144438775638	-0.39478794452613725	-0.8319598907408029	-0.34269327706169567	-0.20951691132917838	-0.06578215396988299
-0.2953462081276913	-0.24163693567028172	-1.0136517788922368	-0.7672683612453091	-0.4486431950484189	-0.043181064447535514	-0.8243237210518852	-0.5261350614035496	-0.3096712897382251	-0.4038021079931314	-0.024629997011829226	-0.5684997562836183	-0.8296181791405498	-0.6341537453101129	-0.3162807156614783	-0.5417591249192881	-0.501171983499932	-0.2711846447126328	-0.17805221626543197	0.0015510839566958297	0.32544955706588347	-0.5084931529578498	-0.8775038390088878	-0.3402626543126329	-0.02085971459742647	0.18230051137222122	-0.21654094835149396	-0.8248913434778249	-0.99640092572291	-0.427586370856137	-0.46118679662083323	-0.5196016044093186	-0.7254714127720501	-0.6139603708321942	-0.8005014565176151	-0.22055911951529236	-1.0524539011205742	-0.956959677312246	-0.5827643727518536	-0.1345340538093324	-0.22814156764370913	0.3892282034395102	-0.046459829636662085	0.25798378237987846	-0.1485615046363768	-0.4277188402368594	-0.7926721232505924	-0.35925017344083987	-0.2166206297703907	-0.05565966318072827
-0.3091571470200081	-0.25770636033254746	-0.9543238974181463	-0.7400783438045486	-0.41850869457382994	0.003099022278923333	-0.8011410984955327	-0.5197474134550021	-0.30964354130294347	-0.3843442522577786	0.0024578131564848365	-0.46865835235687286	-0.8186986143458939	-0.6025322917394325	-0.26846231961829375	-0.5019471023713825	-0.45850906762758764	-0.24850285815792322	-0.10615546723786502	0.02886841389922769	0.3298779214244143	-0.48823964732192426	-0.8675951761270435	-0.3089269131708456	0.0025055654958458505	0.18469612396774687	-0.2165266566657261	-0.8329687495495026	-0.9842726935597004	-0.41348087141190976	-0.458743143549562	-0.5133997866124618	-0.7085837202133358	-0.6177784202795131	-0.7703550938167891	-0.21389250505891214	-1.050103597831728	-0.9248572362232819	-0.5419296775564771	-0.11352161507156533	-0.21810227794465828	0.377093679172788	-0.024611266387986972	0.2512420685938622	-0.14404778004685453	-0.4186812917631867	-0.7724245996799354	-0.3627051703230134	-0.21141935599850456	-0.03387886727656127
-0.3072831339220137	-0.26695561246082244	-0.8771157032128315	-0.6870995542250737	-0.404294632406432	0.039009692706463615	-0.78416911854628	-0.4998849995077597	-0.3096220433812126	-0.36530717778031374	0.023387241669969402	-0.38844593320315224	-0.8155199104197977	-0.5420188376089903	-0.21903975629752037	-0.4627924993301459	-0.3959801514568847	-0.22205419286478284	-0.06318222784664962	0.06544779020052745	0.34349258489721296	-0.45579766474922667	-0.8592831321345843	-0.27931092435931093	0.015423476419873846	0.19430817912223364	-0.21648593331847404	-0.8206527201932248	-0.9639780065431749	-0.4001240801152755	-0.44505946542090935	-0.49869630786280306	-0.697880721574454	-0.5944401043745714	-0.7364608995062836	-0.1902653273258782	-1.028357336145003	-0.8768062324039725	-0.5493621833754997	-0.10271815862074256	-0.18841022803628613	0.36387321109449683	-0.009624469982163871	0.25964701409876517	-0.12946568655531113	-0.42224946476272524	-0.7434601570215336	-0.3722215024370969	-0.19989979481429415	-0.027840168212435144
-0.3045937539615921	-0.2651885168500553	-0.81345985553427	-0.6270246195234284	-0.38344346740423946	0.07888443167553998	-0.7611881959640387	-0.4773497399650258	-0.30960919927474656	-0.3384726079274085	0.03883878152483695	-0.27392428895619464	-0.8188216755619386	-0.4884489450969228	-0.17151337787423385	-0.4221562956487605	-0.3225877085639992	-0.20062151260824726	0.0008393521764040124	0.11146936483936112	0.34444669627134117	-0.44238687964984774	-0.8324191497515081	-0.2514757486206225	0.03451840501180653	0.2051534406207068	-0.21641554017418235	-0.8267584235164105	-0.9446527055650179	-0.38333498789850223	-0.43889465267044636	-0.4831916978270564	-0.6888579205521836	-0.5498385715802344	-0.7011418282621852	-0.16161632880914042	-0.9857298207440373	-0.8406741692979018	-0.5436423862729379	-0.08201968484644764	-0.16523436440766404	0.36753600551279353	0.0037368515141609805	0.2637639763807906	-0.11010170731826456	-0.40963530142736915	-0.727409012867543	-0.366287555485015	-0.19904102308316288	-0.014530309803968544
-0.26814021251450426	-0.2677889757811632	-0.7433679638842888	-0.5734172727358215	-0.377666678561292	0.09426597052418481	-0.7424704383665218	-0.4521250994260825	-0.309596535355625	-0.28761868513994904	0.06203652002569647	-0.1745977837709795	-0.8098661409317378	-0.4136813620855796	-0.1279000658263142	-0.37583347161075065	-0.2529430767084347	-0.15631488941154514	0.07176659327274523	0.14458305242535568	0.3177536030691193	-0.420245105104883	-0.79522169833815	-0.226023923114739	0.047011146650790654	0.21966079151633608	-0.2163321900198636	-0.8342157057131823	-0.9087356205501047	-0.3507691893634952	-0.4269797676782782	-0.476997608440477	-0.6972076698595246	-0.5108057182001681	-0.6703852967057519	-0.15396182573295275	-0.9502564407463796	-0.7835489846171619	-0.5318845331994091	-0.07570226255852468	-0.1240378621916854	0.363329498124694	0.025956303707277906	0.25354785173758043	-0.0957603372305314	-0.40266696037492167	-0.7291237763833015	-0.35870283144851095	-0.19481947216211246	-0.00890419190034071
-0.23776441651845376	-0.2694319400086075	-0.655961512255632	-0.5261916424038083	-0.3570194201418419	0.08792723320938373	-0.7227039267334029	-0.42230683396277924	-0.30957480361441436	-0.2426318909329499	0.07167361324246938	-0.05183767752542684	-0.792391699912313	-0.3426699920976557	-0.08597499246715393	-0.3573843248776961	-0.18868512919125685	-0.12627796551538067	0.1428288543870006	0.18563175062968648	0.3143091611098682	-0.4029465327016471	-0.759298686115293	-0.21142212186974865	0.05043485411889861	0.23274309853938066	-0.21625011618525763	-0.8409222450319669	-0.8809312959461689	-0.3191455584999293	-0.42947927916326645	-0.4515265443974526	-0.7006866090399579	-0.4631996107031015	-0.6432391374541794	-0.1429239900544137	-0.9176641623730497	-0.7274444545924857	-0.5253429093144408	-0.07814374828716288	-0.10153272238658055	0.37396103055226515	0.0332906038822674	0.2589692063331859	-0.07085843356121488	-0.40952983760029193	-0.7087933383659191	-0.3562531180329894	-0.1814424473538697	-0.005670135525522671
-0.19508212900014918	-0.2568487932802287	-0.5762999208817718	-0.47806834363495054	-0.35184284435704616	0.07163942983582142	-0.687632421064728	-0.38647106662855957	-0.30956273946055124	-0.20760518786115142	0.0879804767177753	0.07406405846387007	-0.7940333549893379	-0.2797460186168255	-0.06300283880606852	-0.3444695197939088	-0.12531895534145246	-0.09013679146455418	0.20505100084133834	0.2247694972173641	0.3040108394012751	-0.3968446724754521	-0.7305346103892842	-0.2102659815435466	0.0483132229370721	0.24804461141873219	-0.21621011338019983	-0.8465176331271153	-0.8512686738109505	-0.2872300580420458	-0.40814618034195715	-0.43540227693085704	-0.6914856012926508	-0.4057513883330043	-0.6140967456977344	-0.09302478701451708	-0.893236730938462	-0.6779772212305463	-0.5159920327049388	-0.07986708823231406	-0.06386960840045516	0.3721147550578245	0.0380082165411202	0.2578473717211739	-0.0447466965071207	-0.4063611668092988	-0.6939193594619599	-0.330464996642234	-0.15057446326290302	-0.025801466843718646
-0.1518370258663294	-0.24557783147632017	-0.4693776559486794	-0.4417232733269241	-0.34204254955087143	0.05418635030867387	-0.649833588426965	-0.35060632610110953	-0.3095529647752345	-0.16270063841700066	0.10662838879956463	0.1644337567161427	-0.7988773699317397	-0.23102905817158711	-0.03794093168784374	-0.3207746568877273	-0.0964364108598887	-0.04827334541968912	0.26160632406975165	0.23567897488479597	0.30867777124565865	-0.3949040193204335	-0.7097167579944401	-0.1888861816717276	0.04203040266000648	0.258702469122207	-0.2161868700469769	-0.8432200433028314	-0.8270516077815969	-0.2622029824655937	-0.37641973710392024	-0.4163538225097386	-0.6697952592055404	-0.3680630009065567	-0.5755234750205624	-0.018932855945603167	-0.8603779422823546	-0.6400410392605637	-0.49474167788383544	-0.06351750083374419	-0.033702318565377545	0.38250834893056684	0.05464118777487348	0.2660625605858221	-0.021200710817147073	-0.3976944419927725	-0.6812670065828401	-0.31162485677764795	-0.13304021324556442	-0.04262821719325315
-0.10853694610134068	-0.22238206814546527	-0.3902353997281153	-0.39307359328845004	-0.2985478349634986	0.048559224991598635	-0.6125863837609522	-0.31764950567415107	-0.30954527692045863	-0.1272376287390335	0.11645222939305569	0.1929286259612909	-0.7775988189943301	-0.17953680593010352	-0.03822681988892544	-0.3130636540445809	-0.05939511582511063	-0.01647086500853386	0.3145412800711372	0.252616184036799	0.323082601311181	-0.3843438170904189	-0.6890507327221885	-0.1827235728506763	0.04160453909958021	0.2719762063754877	-0.21617109232920076	-0.8344704731924939	-0.8036150575896868	-0.23806077603918818	-0.3608066393429977	-0.4066422266160014	-0.6273514977566542	-0.3388241002467658	-0.5496563792816197	0.04314212737537929	-0.8307355858354908	-0.612625498228443	-0.4855270765364718	-0.05152137655076763	0.010601629447938379	0.40396568656837734	0.07297652035449158	0.27698122780958634	0.028764936387805484	-0.3805912292872872	-0.6572516219415633	-0.2965707542673038	-0.11891165752816438	-0.05582921708230304
-0.07217249620060529	-0.2080225379765567	-0.3380062791628319	-0.34581736451770917	-0.28067893047011194	0.052124342796505505	-0.586143860474082	-0.2802500172057698	-0.30953105367818556	-0.08694232988065781	0.1160890521742447	0.186868606987358	-0.7585698388303017	-0.1530903989033437	-0.03827222299126769	-0.3258047610517106	-0.04586197639902094	0.02986486377061155	0.36604946650815	0.2686343228146326	0.34164614866996834	-0.3692057971444288	-0.6741579206478906	-0.18474481152999006	0.02926546787781543	0.2825607503737658	-0.21613351185840207	-0.8159353635609129	-0.7664912034068262	-0.213383951443955	-0.3325051118931549	-0.38804903725314693	-0.5806043652260449	-0.3147424418229191	-0.5236141433256238	0.0990025371844416	-0.7947128430316502	-0.6160566589872742	-0.48614078215879053	-0.03822846873791895	0.05884677921178981	0.4187567543262669	0.08508443711504801	0.2780662370813932	0.07204595404144709	-0.3746494662314413	-0.6386229786581767	-0.25880544957384366	-0.10098741527469798	-0.06521242828756288
-0.033667391711605224	-0.18569922152284773	-0.30176810200986914	-0.2994472991708512	-0.29411766746029355	0.061890110206434715	-0.5518594138533218	-0.24374787213536075	-0.3095381889972423	-0.061163203753881866	0.11808033635692997	0.17036367525833473	-0.7308275205888771	-0.12328782333599923	-0.04118861559838491	-0.31118280557156724	-0.049601773194490516	0.06455773389330888	0.4082796035808875	0.2824071278121454	0.3579956724187728	-0.373134933734241	-0.6522040893684148	-0.1903220997585051	0.01979431188503461	0.2935834077646231	-0.21605927972112954	-0.7872347993270776	-0.7218111921140744	-0.18566222106370028	-0.32330567043703884	-0.3721512311333986	-0.5310718407402185	-0.289146212266323	-0.49495173537982573	0.15013353953901695	-0.7503002574105804	-0.6110098495081916	-0.5192066527851695	-0.017727884007059685	0.12490893749692548	0.4170732848961748	0.102530762333823	0.2891326671364065	0.11863815105275348	-0.35742426267298955	-0.6359697310667993	-0.23093903961156176	-0.08290541069118242	-0.06584370940806346
0.008356571306272324	-0.16245465052073868	-0.2831234416780189	-0.2652251893396566	-0.296247010588587	0.048617937840052625	-0.525683735340712	-0.2076249822909773	-0.3095435728321172	-0.04685278417657886	0.10999551622453534	0.15112178855020592	-0.7028597159475013	-0.10354197679576035	-0.05036760945524334	-0.31106681294022953	-0.07875225092344254	0.08155459451142237	0.4152491365156755	0.28532307180615063	0.3891381245525577	-0.3850840229385616	-0.6292509070184888	-0.20065371660678438	0.012610979243731415	0.3077595087208196	-0.21599588296039957	-0.7553928609150274	-0.6755138035410074	-0.14757298695898374	-0.3150625135723639	-0.3621279672068328	-0.4807162999328381	-0.2523504491829047	-0.46809525003859837	0.19634017295552392	-0.7015485119165338	-0.6131734413778214	-0.5435523685580902	-0.00869316979534492	0.18404484617932065	0.39680073760900203	0.11719368994685128	0.3072394746388486	0.16407892708136446	-0.36036880796900983	-0.6534571670895272	-0.21620873802077112	-0.06961881750427147	-0.08649328591237676
0.06366233253138438	-0.16217567163416446	-0.2962548040890539	-0.24287812958901064	-0.28167064550622867	0.03810526935100965	-0.49779171879308015	-0.17121951150881898	-0.30956480757389254	-0.02981424728682902	0.12055654466700497	0.1431403241847658	-0.6778474189285204	-0.09422394508135482	-0.06417998990612857	-0.29257947735428996	-0.0797851396397881	0.08624708636827338	0.45338927016305186	0.28489992758586646	0.40263538332843013	-0.4290484944323404	-0.6164805144767058	-0.24124162058537185	0.01929289628567861	0.3169241082220078	-0.2159485350807852	-0.7408211583207871	-0.6284384764637296	-0.10873172142977353	-0.3172690851760381	-0.3490385406852279	-0.4502527634797753	-0.23090342470392772	-0.48061736527814347	0.22960575958038637	-0.6605266069079357	-0.6405461228316783	-0.5158022150439534	-0.0035912572040006896	0.2538647542899236	0.38574862284853023	0.1394473817503306	0.3028087124653513	0.21262638547099294	-0.3421906251839236	-0.6674786959490289	-0.1858252907823559	-0.06546131057672924	-0.06444439825948794
0.10683111440795771	-0.17032124096753698	-0.3160773266916248	-0.2310195618674565	-0.2805262415709517	0.01692220552219889	-0.4684094398409836	-0.13874458702174056	-0.3095864278018371	-0.022018731063435847	0.12851445912350828	0.11694964528814056	-0.6250209382667613	-0.07253060573481261	-0.08227615306300515	-0.2768919264308493	-0.08731904908049512	0.08632169662214381	0.4700557695774945	0.28249612060455537	0.44074354619819534	-0.46725359849955284	-0.6051387601146154	-0.3150482594478424	0.005515125300604839	0.32268426130545513	-0.21592661837376542	-0.72594477955115	-0.5634465221030458	-0.08266137028269101	-0.30740523647031703	-0.330863676005084	-0.41251262611180817	-0.2162720250520418	-0.49746880981391606	0.23956381248733502	-0.6259791200536213	-0.6467438939882818	-0.5039047224297989	-0.006503639034994954	0.3215644714206479	0.36767506332559863	0.18181856507647015	0.3001663327909866	0.23145007678345914	-0.3426839390717973	-0.6602986121253156	-0.16085718793606704	-0.0661836366735977	-0.05600786300468672
0.12000475148586347	-0.16657851321706554	-0.332939484680206	-0.24890090595937156	-0.27803846265554316	-0.008865776566151765	-0.4595045147286395	-0.11595199587161564	-0.30962617466043474	-0.02563861707350403	0.12223727105746833	0.10685700573490424	-0.5865132298789211	-0.07768488230392749	-0.11474481960999583	-0.2711381311831033	-0.08199780133138322	0.07375962557048896	0.46968339448486107	0.2736395163566353	0.4863335786761239	-0.49295341665437215	-0.5949656928850098	-0.38277008856129385	-0.007233940329989558	0.3264345692004455	-0.21589823458084362	-0.7118312092889828	-0.5232038799313955	-0.05332822400749965	-0.29507622108481557	-0.3139599287628853	-0.3724954818421134	-0.18604598269316502	-0.51054035527523	0.252447295510872	-0.6075967542239711	-0.6778105902578868	-0.5000444223897249	-0.012019428258735804	0.35156116292730405	0.3462099730180573	0.20682127136859535	0.31469443711936335	0.24424753741799207	-0.33789347955325666	-0.6525949057931217	-0.14502384903079366	-0.06101091037095859	-0.02997998759636608
0.14257918859827962	-0.17790928797343833	-0.3647723368135065	-0.2548811464201095	-0.2631422632400512	-0.0005516689911693656	-0.44519978090512263	-0.09932320774073664	-0.3096568814276676	-0.03165558015080586	0.11333478630601772	0.09074837109120298	-0.5578917243934608	-0.10006237174583585	-0.15614124951421776	-0.25191487341523155	-0.0835062365376047	0.07410793146730565	0.4682862096741255	0.26880133546573226	0.5071024283343444	-0.5034580804941501	-0.5827445845402062	-0.4238821669901838	-0.02461871988188751	0.3324699512428785	-0.21586198295767084	-0.7008815458632438	-0.490365473156845	-0.024895349710686725	-0.2682712316803145	-0.30366819003892315	-0.34356662488262535	-0.16764943898903245	-0.5117563423800408	0.25757113198145287	-0.5807935425177054	-0.6948902335759574	-0.5048796761962361	-0.006449801300596211	0.3607723151375682	0.34228712213422896	0.22188558732874833	0.3054198044446546	0.27037020670146683	-0.3325799812801352	-0.6454683391827168	-0.11870247691956852	-0.05877012184736592	0.0012875948311966757
0.14112678820482627	-0.1917469964873443	-0.3714195735845915	-0.25703033179882673	-0.2713659406409055	-0.005649826321319242	-0.4448746577128107	-0.08702795717771528	-0.3096614961195174	-0.04068005675841754	0.0954673957186333	0.09265708569551337	-0.5174737234110348	-0.1331865434070965	-0.20226058579591796	-0.26075910956143555	-0.09711347942037848	0.07290238211304703	0.46493600116046335	0.25833624306607694	0.5249148726432061	-0.4905622662557326	-0.5763002575658491	-0.4354773031100009	-0.035608231340327784	0.33651999349374384	-0.21579018520026017	-0.6780613298240167	-0.45468693241382585	0.008467083105644063	-0.24423578146132527	-0.2888386217799132	-0.34320536546020425	-0.14791034052781918	-0.5094367848202329	0.24850964796306885	-0.5514358281777574	-0.7131121392068234	-0.5122072290073512	-0.013099149422609563	0.36234606514325124	0.35895399393744587	0.23056258719704234	0.30533904711964344	0.28377290556454693	-0.3211282980319664	-0.6361567164060749	-0.12465372719771599	-0.05897446162723925	0.03163540877528974
0.15573063327461262	-0.21133195029369073	-0.407562881077674	-0.2629757308373336	-0.2875010365862384	-0.004580612161631409	-0.4726949205675245	-0.07056154305768834	-0.3096592878059539	-0.06560937982309507	0.0706588837120701	0.09621792794153394	-0.4813451482016073	-0.14578579851188417	-0.24862411509638233	-0.28140042362507217	-0.09125241461644588	0.06878226636183314	0.4532737930281342	0.281307311926622	0.5045848634749143	-0.48550035556940685	-0.5659167995453495	-0.45453628236541654	-0.03766155078364055	0.3385478505794871	-0.21570696408814177	-0.6550165189431173	-0.42381497988576056	0.046724534765839466	-0.21319076206140425	-0.276751438902164	-0.3391843504285667	-0.12150490166981631	-0.514306887435634	0.22126897975141166	-0.5437470891157891	-0.7270108545027031	-0.5268814050929723	-0.028947699041781655	0.35333378240770885	0.3583814364758502	0.23636403280885993	0.28713394641590206	0.2939763196530334	-0.3280707427805386	-0.6490297809512653	-0.1088393423955927	-0.05078321607632419	0.052268275619737715
0.16327628589873244	-0.24988424659248315	-0.4152565171064569	-0.2628296318599726	-0.34193456744258005	-0.004605058800621812	-0.5006999749304347	-0.06057609996971256	-0.3096393023104375	-0.09071736449539303	0.036157357451064756	0.1050567902911557	-0.47293639292539497	-0.12431201218844656	-0.2728004347034215	-0.3349537084507248	-0.10734697883228665	0.07500326947920088	0.4360560169973217	0.28546514125024053	0.4676532038125997	-0.48526682072884986	-0.5554921899851092	-0.46279511074969404	-0.035436584149815355	0.34135751570777206	-0.21563454919951175	-0.6293442183688376	-0.3867191340663848	0.07866439969762976	-0.18961730062829074	-0.2574889928049738	-0.3303762485610898	-0.08875049397465735	-0.5037926484400919	0.20704856882232545	-0.5275509748646153	-0.7665395898761522	-0.5250515897666491	-0.05227267308274728	0.3649626746399861	0.35205765218227586	0.24214112448302458	0.2774056883098449	0.2848950667568416	-0.3223869915677117	-0.6534083752616443	-0.09518036529927108	-0.05637072583838455	0.07189119096350176
0.15977739838500332	-0.2861760512508318	-0.41477506821343757	-0.2687974697535464	-0.41521760617268033	-0.02861016694196638	-0.5334029220946109	-0.06640408123204475	-0.3096422403536431	-0.12304936747584852	0.006630017808268729	0.09611805286262173	-0.4754313143768182	-0.1051962229286059	-0.3019115418322027	-0.36688359700965495	-0.13923778254959843	0.07118767819912963	0.4414736465777918	0.2529735351697057	0.45263796129324546	-0.5125693388434538	-0.5579990482944617	-0.46776366180438733	-0.025684556571548202	0.34243040941639485	-0.21556877386904766	-0.5943943907550311	-0.36518306510201953	0.11516200820805429	-0.18563202667499784	-0.24683064412162628	-0.3112856360280658	-0.049734259317213904	-0.48665764316215754	0.21035525218387147	-0.5169861391124225	-0.783528116762577	-0.5143018924854373	-0.07976901425717778	0.3697003088242219	0.35389868322366325	0.24036258638382207	0.2802210271008621	0.2720025385981858	-0.32524390795667907	-0.6415166374960707	-0.0966633607819423	-0.03362628096502014	0.08702191083670521
0.14273015702445258	-0.347333067625952	-0.3935120214398579	-0.2766476093634643	-0.485585086849431	-0.04960471547513125	-0.5586014286049844	-0.08263935192340553	-0.3096418495458357	-0.15223018232845154	0.0020521276950176974	0.08746506000607426	-0.4912180383466688	-0.09459492106617759	-0.3365467687511284	-0.3820843198461638	-0.1881158952569546	0.07191922683714377	0.428161528846153	0.22152524809147614	0.4488235771974078	-0.5406443041597471	-0.5699997320920003	-0.44051903311620266	-0.027232604707578	0.3448387553224326	-0.21554503484654464	-0.5558060431602121	-0.36018437428071126	0.12710340093660785	-0.15898776983250196	-0.24356629405217456	-0.30454678172204447	-0.024673321161857702	-0.4707509333813495	0.2321479443685893	-0.5056746930528473	-0.7733188860472299	-0.5170825733355003	-0.10075598694030126	0.3648594882183248	0.3725249282915125	0.2306503035804568	0.27448393443798447	0.25337241205298655	-0.3191727822809232	-0.6424593311371255	-0.09004046300812087	-0.03879525102170567	0.08223901643054637
0.11710305205488243	-0.39724839857762795	-0.3544391203685716	-0.3005356064884268	-0.5561092335506399	-0.040728028341791477	-0.5607431390109402	-0.10200735059381338	-0.3096488776837726	-0.17999232323203612	0.014439875642898819	0.04446966808887813	-0.5049973545414189	-0.0872356380833461	-0.36942307948531516	-0.37031786281992296	-0.21248941495210563	0.09274926358872443	0.43110366172930376	0.2064575849808731	0.439369200853773	-0.5671878642659698	-0.6004536140959923	-0.39619408956939123	-0.030649245444115535	0.3463792298782852	-0.2155530931201203	-0.5312068318869106	-0.3562591628860501	0.1315604193529993	-0.12278658988840856	-0.2450012156088536	-0.2964251578656425	-0.010401217771841446	-0.4617021890140407	0.2939006917768929	-0.4766740989519855	-0.725986907412265	-0.5263404214316524	-0.12364533779862355	0.3670131120821305	0.39051100805731886	0.21641709423301503	0.2624799810601561	0.23643667388304862	-0.30948580491943045	-0.6234885391182958	-0.07384517730487149	-0.03490340458922846	0.08674902734728693
0.07314256591040232	-0.4123007739985415	-0.3154219482920514	-0.33240922495040887	-0.6053778387872004	-0.03526875630749168	-0.539532713052514	-0.12818746547944332	-0.3096475904376906	-0.2105243635468407	0.009534403805294125	-0.0101668459886597	-0.5177776686762665	-0.09804738504145846	-0.39516081178190426	-0.35927892909429116	-0.24855553077320708	0.1245277992789505	0.40496843608594996	0.20364267507165637	0.42391789280693787	-0.576124300306667	-0.6282884713202035	-0.3103974095718557	-0.05742217788727888	0.34785601926222354	-0.21556283518225236	-0.501919828579722	-0.35380109843384633	0.13280020700800182	-0.07222827702363059	-0.24579498962532514	-0.2849234509277884	0.011693158511198426	-0.43594170856933384	0.32998524720176914	-0.4576869128930833	-0.6545370262900413	-0.5457641902497529	-0.13639141000799768	0.33917670201753936	0.4004136755203379	0.20562069399568011	0.26283946652406287	0.1975508411552542	-0.3050330198866841	-0.6132607026458794	-0.05892730368175323	-0.014046097682929515	0.0858228698762217
0.03436329726502853	-0.47983190460544095	-0.26062532515074655	-0.3523285637744973	-0.6492379362182155	-0.01633519241457095	-0.5123278496932797	-0.13840179928557542	-0.3096415738350851	-0.24503950656193912	0.006091442500827446	-0.02710393455584471	-0.5415287291597888	-0.1264022820047862	-0.4312928503429306	-0.3505850002008578	-0.27229351499837484	0.1598898944207183	0.3994288215613414	0.20097971692411942	0.380617077492858	-0.5762603739076236	-0.6530915713161443	-0.20052411155114433	-0.0609476090966764	0.35468213732729775	-0.2155479776077482	-0.4480567556482077	-0.36484129326472964	0.12138736466741777	-0.039033680187081296	-0.25592032952310634	-0.2834481997295074	0.028011128296988198	-0.40238323796762254	0.4066553282644336	-0.44877675358664737	-0.6081506039106589	-0.5548703365189868	-0.13831651595239444	0.2856797379554246	0.43646248387342235	0.2023124415984033	0.26556260352343874	0.17761935059889516	-0.2913657164138368	-0.6046746832562891	-0.05335026269087565	-0.004081528417341652	0.09006048876412816
0.01758643189946136	-0.5552909068773738	-0.22986985969383902	-0.3334679309303802	-0.6736964246467314	0.03944646310962134	-0.4733685641491455	-0.14687550355597506	-0.30963138061123685	-0.2751224146886761	0.013121810594515199	-0.036849311087994684	-0.5698182965185353	-0.12020603241063048	-0.45024145674628296	-0.33371201525039174	-0.2779210616760071	0.18787926482350864	0.3939100242441057	0.20238444533840175	0.3524579478441736	-0.577847739454261	-0.6784728120668422	-0.1290922658775514	-0.06322935753855838	0.3580014583873379	-0.21554984335329502	-0.41606173218322706	-0.38124476350921915	0.11746711148077293	-0.029305436674264385	-0.2573185384682582	-0.2664247756539183	0.032558386096088375	-0.3598829829278231	0.5020976652150924	-0.42649201408794835	-0.5548161408570864	-0.556545940746893	-0.13593849759530513	0.25358723839616293	0.45698391466092636	0.20059323087314335	0.25952417067066236	0.15863971424967743	-0.2787126135030942	-0.6042553512492372	-0.0641800564755042	0.0006028859113354622	0.09334651709573323
-0.023401045090415278	-0.6161447590921404	-0.20721895835149473	-0.3208556477788399	-0.7206287318080604	0.06466015375608156	-0.4439809380019907	-0.15693720066366684	-0.30964634699534327	-0.30156878063386444	0.01176041190070522	-0.03807844805832498	-0.5891725794021956	-0.07933836163278067	-0.4579145053702861	-0.3275196537703745	-0.24663445347921947	0.21717872124595433	0.38434111277279553	0.18834863121284118	0.31456673946702635	-0.5721320937391579	-0.6847092999085413	-0.11542772568146539	-0.04927758378578205	0.3572906296485227	-0.21557220596726054	-0.39393969550679653	-0.40084064420593035	0.1305557815438631	-0.03147209734278052	-0.2570699643478087	-0.21711132733016686	0.03713630991236501	-0.3354610811753883	0.5896270089709257	-0.4096613744878256	-0.5204117271713933	-0.5666861359810405	-0.14160690059454417	0.23094216862041878	0.4814351509330467	0.21341336313448625	0.24907057334487664	0.1291301974326295	-0.2575968767106372	-0.6080542053936018	-0.06587640892967281	0.00476706017544532	0.08866830379402475
-0.020698347542783137	-0.6739266217599839	-0.204032338839242	-0.29111824095755445	-0.7249614071339853	0.07874066088934992	-0.4068100531729904	-0.1595502470017677	-0.3096867732358962	-0.3280032911199738	0.017930813483373182	-0.04523906411895528	-0.6250196908773389	-0.021468421665815723	-0.4458022440866065	-0.3153043837958508	-0.20539295607203972	0.22954933479869438	0.3803742674482129	0.17290042468345604	0.29140034603946685	-0.5810626577994799	-0.6726787568690937	-0.10657229541220883	-0.03215824058988778	0.35331709432201375	-0.21556578505700083	-0.3861313872283111	-0.4164168515602963	0.146293738080033	-0.02917043221039368	-0.25388405358716326	-0.1407423464253016	0.03538713071733055	-0.3045217215800617	0.6725619516119916	-0.38416079275246856	-0.5068635335149309	-0.5760940494226983	-0.1430231874650687	0.2223666399345003	0.5013466290284884	0.2351883834005509	0.2323866637620881	0.10646843617784503	-0.23221377860395367	-0.6019984941261833	-0.0668398263027982	-0.004517628572549287	0.0888240967992398
-0.022883762530931644	-0.7334255331510295	-0.2006731212298662	-0.2510780868696286	-0.7434423183254769	0.0791513480584385	-0.3535421199675436	-0.16597252415664052	-0.3097383863333054	-0.3286328982925802	0.024142485204542402	-0.0653158440648661	-0.6535524446473422	0.030643855030496752	-0.44455456683424144	-0.2932684339937498	-0.1750380361217485	0.2530711919563044	0.3881925879667976	0.1451256888519989	0.2887418606584832	-0.5808248698635398	-0.6546049190172321	-0.09081273124785658	-0.005299025833804899	0.3512569326575997	-0.21555911954063603	-0.3692489557765313	-0.4333250945318632	0.20512787478399566	-0.06952759640357473	-0.2506468057982141	-0.07149852545721243	0.03929393786932113	-0.2753687199894407	0.7160174784111819	-0.3478681276577292	-0.5002288263856232	-0.5853622946307564	-0.14956215225823283	0.25474491996743087	0.5357244748319141	0.2633325028442785	0.24641444185173872	0.07680115228581544	-0.19635105984016182	-0.5947665792869221	-0.0833543991441635	-0.017672847057234712	0.10800843271759726
-0.0022500015719113696	-0.7856631571469717	-0.20105791318637714	-0.20445961115780542	-0.7427101178888064	0.05453455432339539	-0.3154842530651563	-0.1661136141621083	-0.30979942180695036	-0.335069455982333	0.040280863339417015	-0.11664053830736529	-0.6790221317689025	0.10937294626746379	-0.44529932905632885	-0.2479738527984051	-0.13617615942722977	0.24315274230847525	0.3920477596742583	0.12246543075030589	0.321653313295989	-0.5720784560162531	-0.6326706435358382	-0.07718645009048664	0.0328656638674502	0.3445043400928706	-0.21556268380102508	-0.3487135017996582	-0.4409143676890667	0.26437462058630257	-0.11002030008492181	-0.26488361408311334	-0.00902827089455836	0.039374034378773425	-0.26179576344757766	0.727734781785965	-0.3244198245594806	-0.43885813930380707	-0.6096464241531951	-0.13797763030946333	0.280736298815667	0.5818054316335081	0.28500792943393816	0.2493825273546341	0.06624522738916692	-0.1653987939368345	-0.5900866192225169	-0.09856919386479188	-0.015848532303742377	0.13393838460450133
0.021020577266822688	-0.8119623141320684	-0.20502308071644615	-0.16587506151827283	-0.7068300008929305	0.04474240909228274	-0.271815865350982	-0.1578351454065956	-0.30983402193460136	-0.3305045502434947	0.0577599019235047	-0.1293498885012799	-0.7014647226915359	0.1674457579573487	-0.45223722578157377	-0.2055197094366777	-0.09270894781729641	0.23732904197312563	0.37057782584585	0.13326054952634897	0.3523139526642281	-0.563238225374895	-0.6122944119565521	-0.07582927901174501	0.048948360934179404	0.341524498726599	-0.21556990467308776	-0.3367730960426119	-0.4543377030896757	0.3005974052990969	-0.09958469813524938	-0.26864294945451206	0.01919595736889723	0.024546102911991823	-0.253163559693006	0.7147161006573146	-0.3106137777494388	-0.36072828539000545	-0.6367758929972834	-0.12350610404644705	0.26738344421305876	0.6188965978328951	0.31107641806381736	0.25408177302351137	0.0619343921155008	-0.12340492904643163	-0.5875951375231795	-0.10651672588779908	-0.03843446359786684	0.16014741238418564
0.05558865528106218	-0.8186433428944848	-0.22707454672675445	-0.1259732205329789	-0.6526319602358158	0.027942361687757256	-0.24148645481832515	-0.13823700249874965	-0.3098721658326141	-0.3231735680708949	0.048778384856824154	-0.13007472203039208	-0.7077216682994648	0.21546576930724948	-0.43751678328384347	-0.18836383691248662	-0.07723241130313815	0.22518080753329048	0.37264641423269745	0.16289307203480677	0.3995053604714211	-0.5190909407707329	-0.5979449163798893	-0.11278178863561532	0.06193564980534407	0.3353479214702147	-0.21556160928134896	-0.3223028094412938	-0.4435597250679525	0.37004735799032584	-0.08077399482054533	-0.26447199205326805	0.05267059692648046	0.022457165096059446	-0.24205933842581326	0.6994606819869612	-0.3032250594131239	-0.2961654818022653	-0.6423731350978674	-0.12305418806540284	0.2416915959729002	0.6649871314618039	0.3441190133970366	0.2710517942720537	0.06007409108258207	-0.09154327246100943	-0.5572276882078093	-0.10804916413303678	-0.03627715764059202	0.19134631319509604
0.11480720089430378	-0.8701786324464965	-0.2460376980596311	-0.07976313198337197	-0.6086654044003573	0.0005503732200566131	-0.20111041149007872	-0.12179234262372193	-0.30989849581017126	-0.3091900976454494	0.020085940115908363	-0.06565218324919635	-0.7190162468407657	0.319081720784517	-0.4168329459808076	-0.17311013527382663	-0.12062148187960231	0.20693705527920728	0.38538547510156096	0.18557350282533372	0.44623921661332455	-0.4594787959754508	-0.5729888690211551	-0.12757215228570656	0.07475023767514813	0.33646629062283234	-0.21554348721373356	-0.29084727566806784	-0.42193506698553385	0.45465294695630565	-0.05703975389347081	-0.24469216112725833	0.08612526204607227	0.017880283750621662	-0.2230377027737774	0.6855388646617432	-0.32507911892415864	-0.24850648043339735	-0.632101104921147	-0.10524684170260086	0.22471887953592518	0.7394436575473832	0.37116771214075756	0.2801364857183364	0.0537584778622233	-0.056266133571350505	-0.5464277219893691	-0.11821732347889684	-0.03215890348326436	0.21999428784332986
0.14556938935216718	-0.8955090696263582	-0.2564865430629128	-0.028749822916078038	-0.5873684627639253	-0.03791260814783932	-0.19374939239233546	-0.09969003061054574	-0.30991245803440426	-0.2874389882835655	-0.017533359393243044	0.01384065895851273	-0.7340011686870996	0.41467181887511567	-0.40713734049113165	-0.1434161509270788	-0.13357798746773017	0.18786911076528962	0.39393006323811897	0.1996023874579296	0.503464967915702	-0.4037511570832277	-0.531594410033338	-0.1473942627240844	0.10398519460188657	0.3482456059642201	-0.21554989227451604	-0.2567952717168799	-0.418749845547961	0.5057908037704497	-0.0429848533813362	-0.2214775176021307	0.1132945881319696	0.019788960984001402	-0.20120704582752524	0.6972619472675686	-0.3519161852239752	-0.20771437716252486	-0.6209635069958451	-0.08318210268715781	0.21151959629389244	0.7898516301474524	0.3896987034957369	0.29208847752590045	0.05841217785930399	-0.022552427550919612	-0.5316716334476786	-0.13734696588855327	-0.04634305164077707	0.24641447166304772
0.08469420457045619	-0.8631954765388651	-0.27509632031365455	0.015103707699909449	-0.5673728388206224	-0.09392394956263003	-0.2097355315319537	-0.08843525813254247	-0.3099130954668833	-0.2550892448269609	-0.04777013271687556	0.052411215276397624	-0.7547975973212984	0.5041219659313444	-0.3725467372546247	-0.13910424039726504	-0.10683705550868852	0.1720880506106008	0.39342948722213605	0.20776472179937708	0.5553483456570202	-0.3478193623408051	-0.47019127857436	-0.1713693576552386	0.12365371863739076	0.3557991682138682	-0.21554466569100433	-0.2506122075358918	-0.4082249831274215	0.5481925497566624	0.004672764254429524	-0.19775564850689673	0.1542988005193498	0.02482800440133301	-0.1863684583318459	0.672731738414895	-0.3674962795996425	-0.17123005254409188	-0.6161597794582478	-0.06059474668173633	0.22371830956194785	0.811788949249484	0.39030345777422865	0.2996699751979469	0.03672467116401894	0.016121954464764433	-0.5199379974735261	-0.14637761153996703	-0.03643745543665995	0.25131875683352245
-0.005827474654652854	-0.8456962655759466	-0.2949889555991158	0.04553796744456659	-0.5874286265881795	-0.1636498554510565	-0.2160814298502037	-0.07713794935549799	-0.3099053392623163	-0.22383753746348986	-0.07266546677731081	0.08325750198386354	-0.7681282811441814	0.537699366085676	-0.34241216852721196	-0.13168551135240653	-0.07527164567355468	0.16313736427275255	0.40812332277398566	0.2365297593347183	0.5957060516560976	-0.3143089702118995	-0.38638707722319066	-0.16577516883796928	0.14366518371734122	0.3711448322356826	-0.2155151332477807	-0.2300140465414397	-0.3844406077210282	0.5495587339544609	0.07550369208231102	-0.19587200724016837	0.18924868259067582	0.03279578276786734	-0.18696648208647593	0.6620357827807333	-0.3817502139311024	-0.1348523216954342	-0.615555888033156	-0.02410707790720601	0.226287821827653	0.8007653369512582	0.3948402966831147	0.3035360821549663	0.03741415186602768	0.06106042410092096	-0.5003939100740744	-0.13486582804178623	-0.015793691112820592	0.25374829223188317
-0.1129488448981499	-0.8545973121840686	-0.3000829635052819	0.08037619275072751	-0.5934287485205564	-0.26145911916952785	-0.21781983472069094	-0.06727031986507533	-0.3098838550354888	-0.19886536660278292	-0.07449528154310991	0.0882259586233034	-0.791042883553141	0.5432778177965956	-0.3057884370693701	-0.11900273839373972	-0.087462168995181	0.14709833716367784	0.43497362921826654	0.2646365989066212	0.6381045126099292	-0.2924366795712473	-0.32865065790461095	-0.12517173066486745	0.16498061574421258	0.3908983373187533	-0.2155202251731355	-0.1876977334473621	-0.34038203576848636	0.5477029265166588	0.15168176535503766	-0.19603029504527986	0.19001743791719913	0.05397766087006062	-0.18519587882393398	0.6404144535528394	-0.39726727956884905	-0.10130424991453355	-0.6064831805341128	-0.0023259872321787336	0.24288150336445086	0.7799616177776706	0.39989747414205984	0.3230538816400032	0.03285884193337167	0.10249305972799765	-0.47441906521432936	-0.1514659827360946	0.01398856886650104	0.2582613747772754
-0.25910555491193826	-0.8499055737890625	-0.3141297565304858	0.0870833215622921	-0.5869186210064253	-0.35201018600045736	-0.22470800041529668	-0.06528064907354465	-0.30986850468686916	-0.1632618168304726	-0.061694316333485065	0.06604013897648114	-0.7953008771259678	0.5506186880168942	-0.2906166877343579	-0.1349895464277604	-0.1064265975411232	0.13887275683736866	0.4641422332612001	0.2993625213188126	0.6695145266229122	-0.2724360690405863	-0.29003902770823276	-0.08970824916388528	0.18132516187084033	0.4132109631792923	-0.21554755116945165	-0.12400938434734943	-0.31778762249840803	0.5449472205023771	0.223158354870764	-0.17887310952787533	0.212319332161571	0.07974545506496176	-0.1993571765184723	0.6287798106947873	-0.4267751517647703	-0.05540974233429162	-0.6047775414173532	0.03623704329422403	0.24903619885225003	0.737823805613024	0.41728517263743836	0.35173509942644776	0.03697343297178549	0.10492976162129788	-0.45691029321670457	-0.1460201089123469	0.04533433805214483	0.2740999207569801
-0.3586803174424663	-0.8360292037398844	-0.328167848036561	0.08643546693880266	-0.5833138609990047	-0.44449631170903225	-0.2370744404024933	-0.05986953205868014	-0.3098468874190859	-0.15733890830235858	-0.05293111829947613	0.06884041935512726	-0.8015340493537826	0.5296553082042254	-0.27840121006468693	-0.13088819371158983	-0.15609279476720941	0.12467278905381214	0.49813614924117494	0.33324544939629874	0.7082013008768598	-0.2548360349823253	-0.24583759944414485	-0.07565556760403884	0.18567789038607377	0.4261475504854362	-0.21559755776767	-0.08977915544331541	-0.284144765588742	0.502647319884104	0.3424120789407338	-0.1556950884918186	0.23988145122830112	0.11349449287473246	-0.2082463795045891	0.6535157951982203	-0.4454937036395859	-0.0030420867036273953	-0.6091970994884806	0.0843913749745416	0.2117608652384327	0.7039457789875423	0.4279089764764197	0.3651795788943034	0.05429158481260277	0.12136803500351512	-0.4349684610609275	-0.12810112254974898	0.07348937350315711	0.2798428342684607
-0.4430085459584346	-0.8119925184564997	-0.35724969564619835	0.060418642596356285	-0.5836692005969449	-0.5215792750564827	-0.2590502104754513	-0.059034190795893914	-0.30981601840009243	-0.13167522679112603	-0.05811516357196424	0.11909022448765574	-0.8015945146056744	0.4623322843530381	-0.2813042087566132	-0.07591653376395112	-0.21783491426694992	0.13513125202039755	0.5435373112014954	0.3872340638976629	0.7350605588304442	-0.24114014069339365	-0.19559627857862474	-0.06010497635874523	0.17374906896729705	0.43511590921361787	-0.21563364041295174	-0.08296321664333114	-0.26456173128736044	0.4846353457833034	0.43802148371081956	-0.11270135140623298	0.22185061289879773	0.1356080792891554	-0.21657883287830693	0.7196295853769193	-0.4690856257309811	0.02575503124071371	-0.6083260113426017	0.11507689071851512	0.17038166022597406	0.646176418458299	0.42947041420523907	0.3881805571746783	0.060382551437063746	0.11898909447120035	-0.4057353888380727	-0.12266982727543355	0.09744887003634745	0.28646796867477226
-0.48709957879785293	-0.795176260829335	-0.387482115098422	0.0466496960310817	-0.608706820832634	-0.5707458337293703	-0.26674321914760396	-0.049894861897528224	-0.3098005049100009	-0.12653106384607743	-0.07828259056569639	0.13979270209076508	-0.7994058369043633	0.4225009823043835	-0.27567581317475603	-0.042847887789254815	-0.27109159626252627	0.14061194422843612	0.5929878091025309	0.4476761359706406	0.7557157935975954	-0.2041660442277017	-0.13752835114121295	-0.03809210895567089	0.18604829374122459	0.4488216759856559	-0.21561237091371827	-0.0910450949909211	-0.23591530332061933	0.5135049136009432	0.494131734302493	-0.053120740092777674	0.1954653356112945	0.19106231556222628	-0.22026560665650735	0.7737006839603152	-0.4828561758571081	0.044043104181749136	-0.6107272314287115	0.14374636707863547	0.21158059106850474	0.5891948659855324	0.4312428068394117	0.3902668649825377	0.06699119127630829	0.12596540178792548	-0.3976181608849213	-0.13291139150712888	0.13202248466664393	0.2833607828497847
-0.5257234791695466	-0.7755780171202387	-0.42071799093547063	0.034019802866084886	-0.6217092849685093	-0.6169872241880616	-0.2676044351221706	-0.03625580740569546	-0.30977970955261186	-0.11281883874606835	-0.09256102673366597	0.16086133356047863	-0.8091730554653406	0.41097620230052556	-0.29124355323402984	-0.025778015931541765	-0.27870930282487105	0.15807059397960202	0.6575843817940921	0.48765893941876665	0.749996199569873	-0.1847962352792442	-0.09759033580129503	-0.006105673796933971	0.21996916317896575	0.46638440463810166	-0.21560618212966037	-0.11052965928320635	-0.22186383019811862	0.5208497289533712	0.5279328797349766	-0.0014716914593042695	0.13752699443913902	0.25532687250831076	-0.2273254543207635	0.8122297665521085	-0.477984575558286	0.05555986582920737	-0.6188679049411198	0.1723678925616841	0.26934505071218084	0.5242444925091918	0.4346013710108343	0.37884464122704675	0.0698535061570554	0.13286278839454815	-0.3923862046552059	-0.13380120212228158	0.14386827581192044	0.25543881834967025
-0.5665268386382512	-0.7166387247401854	-0.4606226186271842	0.026872565694864757	-0.6218612727534695	-0.6778331799817099	-0.2960318578138472	-0.01925759667759474	-0.3097630370180292	-0.0938144371932109	-0.08300915635289813	0.13322361589717918	-0.8154236760455327	0.34662260324300515	-0.30880244634652315	-0.04544759001053525	-0.24632001848541046	0.2049179615832025	0.7064261222944741	0.5324667621726573	0.736364791180819	-0.19348822059512347	-0.05396756000662448	0.004536829338780381	0.24500863876568668	0.4815628785007792	-0.21558965374569938	-0.12266522754868178	-0.22068302229304199	0.5375744000075275	0.5010323274822055	0.004077393965231886	0.08163821298021019	0.32688919443828135	-0.20784044872602792	0.8162638449480628	-0.48632649293579233	0.060769829431628855	-0.6160724019334121	0.19144433838850378	0.32193726076328916	0.46373809753539874	0.4398852047006211	0.37853822486243305	0.07100717789285865	0.13165396129519097	-0.3863442924618652	-0.13645666600693987	0.1417692855730745	0.23917171874047818
-0.5770890803699662	-0.7024643386899511	-0.501223452554241	0.008891046394347705	-0.6167640864347006	-0.7255512497226159	-0.3105782024574165	-0.0014487517465530287	-0.30974833591758844	-0.06789606249567133	-0.0476287618574395	0.12430344077771933	-0.8033613699996364	0.3087479767151304	-0.32748226638400935	-0.1203455494389595	-0.2610254126403223	0.24786245939894483	0.774410160464295	0.565377476451878	0.7257541276275875	-0.185745478174895	-0.03861258661371955	-0.009973679691059346	0.27081056509775414	0.4819733887014969	-0.21559464246225374	-0.14009254492130116	-0.1971127729397089	0.5944808494081393	0.4493242380202382	-0.024281267315046838	0.051804479241556255	0.38953126714528064	-0.180872925274926	0.8095704446314412	-0.482900030485989	0.045779115033704944	-0.6152506591570515	0.1955761677226744	0.37202991870092417	0.4278890686406883	0.4525676549088903	0.3726772735365097	0.06986079430997577	0.13963378011195296	-0.3832596652057382	-0.12382732631148578	0.16619512943201342	0.22757951507405058
-0.5018314594300981	-0.6960336702167103	-0.5341861930961638	-0.015539378637458374	-0.6228174853942787	-0.7392158980463466	-0.3394528841129626	0.009583722428396604	-0.3097541395382539	-0.0671590355770186	-0.03919211379432167	0.12702101210664124	-0.7842381855100331	0.29652644641696996	-0.35445920068719305	-0.14172869730117948	-0.3289590343164849	0.28253717643008774	0.8496002500642612	0.5968980632184807	0.7446666859776423	-0.17318998428516247	-0.03857075048274475	-0.006939088883608946	0.2928117056446725	0.48357181366832397	-0.21563677187029356	-0.1324759735782055	-0.17528564653884243	0.7164852523676695	0.3850117833884653	-0.05814833602025623	0.02311968386070904	0.44614655531513003	-0.14206653364730065	0.8087981292102926	-0.4893374180276345	0.038905554825098713	-0.6141948668091068	0.1882844178351371	0.41523313099839243	0.42570076359929665	0.4494197923956357	0.37341101151803946	0.09336787412480117	0.12318592937768254	-0.372424267490053	-0.11963007640773822	0.1859983398175962	0.24191624351381477
-0.4155475716702717	-0.6730063966756415	-0.5537088059062545	-0.05095490101527822	-0.5787567717391133	-0.7957028749059303	-0.36627173148684955	0.02072796956985356	-0.309750589340351	-0.09335764636335409	-0.039005314829930374	0.11464274451395626	-0.7792283810209766	0.32410895402551304	-0.3897669080892772	-0.153818400162049	-0.4079043113131311	0.3038311419251902	0.9269030041102372	0.6186698030359705	0.7778750580113492	-0.16455662787550696	-0.03743737166179	-0.00042352335047363685	0.30715413513743617	0.4812445573750724	-0.2156747719279219	-0.0870445014551438	-0.14894731444685366	0.8407123301307242	0.33254814575749253	-0.07504595247753953	0.017141768796779533	0.47226748650669437	-0.10492751889866554	0.7777277572277332	-0.5021307768940794	0.03183116577488691	-0.6108338256092779	0.17734679300383133	0.4554693820659722	0.46494797005281274	0.4528871684410081	0.3708935980357492	0.10243337174923868	0.0968993896048275	-0.36358046854269616	-0.11282807926469732	0.1991018347955012	0.27462455493069265
-0.28581066329984023	-0.6338160340232365	-0.5894481781007431	-0.08509941320586001	-0.5006539889615187	-0.7907819751430278	-0.4134251686005153	0.03444987865094914	-0.3097631661509069	-0.11684925925032712	-0.04959781175300716	0.1258911752764466	-0.7692696500153982	0.3472932254012712	-0.42887483245585667	-0.16972900824440162	-0.43164874347881127	0.3263023945211296	1.0019903792743856	0.6326910459364962	0.8236160325894992	-0.15713748065862215	-0.027750682301316148	-0.011997224160652959	0.32712845648443073	0.47564350666899813	-0.21567931211675084	-0.047459626116773346	-0.12586581875490682	0.9306209728656508	0.2729312332971236	-0.0696001801597558	0.036280406826365595	0.5036248355944143	-0.06533380044259966	0.7483202276315245	-0.5085533167923144	0.04046487491737278	-0.6065611210161379	0.1814927473270919	0.4997039752712862	0.49931259071375644	0.4600876612448589	0.3656392957353096	0.11910094876319563	0.08265064395929296	-0.3792320360023557	-0.08762002701919144	0.2128352146573576	0.30846254993309835
-0.16510747890579633	-0.6215398219617113	-0.6065985642848857	-0.10703251279864948	-0.47264720269642024	-0.7217073522662327	-0.4613497690875403	0.05323918133357584	-0.30975869530959044	-0.15325072869839898	-0.08376298638522729	0.14782771789654306	-0.7772555427940235	0.38117100445286145	-0.44900618967522465	-0.1465013949419705	-0.43724391992877026	0.37525091138626915	1.065443853817165	0.6501190175088689	0.8894652571940567	-0.14324552039957472	-0.0012368095564641412	-0.03174708650359806	0.34190973248727063	0.4725811117432556	-0.2156777696007001	-0.015966239761464017	-0.08372782988676028	0.9861290321546795	0.22500056554288483	-0.07313289851824645	0.017590412043144155	0.5331970402431592	-0.018820303826826663	0.7143646183329959	-0.5257609193761607	0.050125707721877945	-0.5879225392526106	0.16162907257816855	0.5385884612579372	0.5190571583902861	0.44355019796625444	0.36572605217589305	0.11138268764182827	0.09433281382390986	-0.39700387263750714	-0.07168362393498452	0.23226619985017302	0.33684039327118576
-0.12126744126965898	-0.6057716543923151	-0.6236640914063758	-0.1337910840937686	-0.4947451170900933	-0.6520446598627272	-0.49380647062374844	0.0715730900199388	-0.3097555103091109	-0.18087174083677515	-0.11422844786382984	0.1640004171467835	-0.8182847562047695	0.43055251889143875	-0.44883812252472116	-0.13818751239851162	-0.41602958652606076	0.4364898344717612	1.0942747132619732	0.6609130011538373	0.934134858413507	-0.13891416224380884	0.007893839590507748	-0.042282156892203306	0.3557744242706602	0.4797734189649822	-0.21565741774875802	0.012949498036637858	-0.05448878978353966	1.0365924317888375	0.16492578492235394	-0.10762325413140945	0.012176470893634262	0.5561201052639556	0.025075525967259944	0.6735879402502682	-0.5529793537883415	0.06602691056996558	-0.568916651418073	0.14349188680265879	0.5840817596494503	0.5455172482014978	0.4301352724823748	0.3685631723711417	0.11470211976088833	0.09889121130806708	-0.4066192552844047	-0.06682290086546303	0.2494565561598489	0.3607974257885785
-0.12964968733759402	-0.5970540990551136	-0.6341340210375566	-0.1482084972513072	-0.4709024517930488	-0.6137160122646478	-0.4999402097513575	0.10163236461151359	-0.3097557473714639	-0.20764230964890773	-0.11082572494440186	0.16259074940059046	-0.8538975983833564	0.47029142579237054	-0.44084868994922966	-0.17753655014835973	-0.3649901781093555	0.5049016980206126	1.089054847151546	0.6610346753343729	0.9651763811988403	-0.14951426848906724	0.012126549635086279	-0.05991573075652438	0.36435944187917324	0.4952234581960629	-0.21564937994222375	0.04814259842911316	-0.013634433677548009	1.048957635672704	0.13329486698702242	-0.13731179514904338	0.01825130540451359	0.5938050785984059	0.07662766811720606	0.6102572000750122	-0.57087968251673	0.08303634103533632	-0.5602786621143501	0.12727647539092043	0.6024371016403709	0.5991115680609612	0.43188310013957343	0.37245613690710766	0.12844339619860634	0.10491696494728098	-0.4176213399334136	-0.06571393666458089	0.2559115803154973	0.37522830578977523
-0.1756352301255893	-0.5949817467955167	-0.6252141168801817	-0.16021741346139276	-0.46558125327014127	-0.5656830718592888	-0.5183728408322799	0.12628403312947217	-0.30974015530405785	-0.2226773272391656	-0.09490293169552314	0.17451588310317778	-0.8569119690291312	0.5059393860604231	-0.44295978286446996	-0.2128930691709004	-0.3234567395359298	0.562224985788901	1.0824069595260037	0.6648088006781782	0.9698200826433053	-0.16609361419386034	0.010123255892373638	-0.07098856267815472	0.36010601334027853	0.5038989458948854	-0.21567146937110554	0.06044716163119011	0.014969803881125654	1.0375996834112662	0.10202128896266616	-0.19213795531424455	0.05705547239974722	0.5791887687119126	0.11993006928979377	0.5744312214572392	-0.5898841744381503	0.10966624543223571	-0.5285412761885813	0.12012544294989018	0.5708497322384827	0.6640339065154367	0.43920059314303217	0.3847049464943698	0.14007132264686237	0.12456866882477909	-0.41745568464006977	-0.04783543411831242	0.26761873781324297	0.38948520874413867
-0.21823122697607636	-0.5788213425130186	-0.6107588144834969	-0.17342754278008302	-0.5087539144453299	-0.49367504664930684	-0.5337846929392265	0.14979325042572253	-0.309710264161034	-0.23881096874763091	-0.08039405339169718	0.17935399290854384	-0.8227912126377207	0.528752278169259	-0.4297150925365373	-0.23201643721313622	-0.3206591513109502	0.6010541942112418	1.044761861015489	0.6519338917797586	0.974026925713876	-0.20432729644419956	0.0031897297031928174	-0.0850924840219959	0.34819423142302874	0.5097529405209846	-0.21571684904516686	0.0454497649784618	0.045465830879490646	1.0274020775508284	0.09279446646493453	-0.24943084903860607	0.13535384506197495	0.5527350287050427	0.15830410812335416	0.5301041691040023	-0.6230742916984663	0.1372753835366176	-0.5245443808997036	0.12846991146426873	0.5560943155953081	0.7185729005825934	0.43904569028135815	0.40510406220401407	0.15435867466000933	0.13479406577588168	-0.41936349526933114	-0.040071429723775906	0.2814638566016027	0.4144361711471681
-0.21842473441570895	-0.5701881075815213	-0.6006156153449069	-0.1911542252275436	-0.515990120798751	-0.44020818097593173	-0.5428466007122725	0.16925981141002586	-0.30967675546812334	-0.27349575215849725	-0.07190530177872155	0.19226473594250185	-0.8049749181297985	0.5411755441844247	-0.420698263426878	-0.22583629875155636	-0.26626742294502764	0.5894270866915299	1.0062899108102552	0.620733664227517	0.9831930231015251	-0.21176834996558042	-0.023215645703643394	-0.11237075162837314	0.34126711739225096	0.5096891692345595	-0.21574772682196874	0.021340867392840922	0.06418525719391036	0.9902364530431749	0.14310955916230533	-0.25980058465204353	0.19431052650562605	0.5181951030188581	0.19046839892190737	0.4930776865832874	-0.6371925520009355	0.1439770806019268	-0.5266948374840721	0.12709847162426333	0.5521009769115797	0.7391959141455418	0.45160902989680896	0.4163177936198476	0.17986678116634774	0.12444051422345219	-0.42572450438063025	-0.024778690480329983	0.3100647584473019	0.4354472169112153
-0.20685096774209466	-0.561867990813296	-0.5802864025134302	-0.1974848055723358	-0.4925460862711212	-0.3568918872654778	-0.5668845169886326	0.19400238838995854	-0.30963142675150324	-0.31185823142662095	-0.076299539775642	0.17485435777439265	-0.7753826299389536	0.5506689562786162	-0.4067883419777941	-0.1901443658181267	-0.23211530125519153	0.5543075889864014	0.9555306525914844	0.6155558343131436	0.9924074841204039	-0.22681834474445872	-0.01841396427780699	-0.11843933544579399	0.3313476578668642	0.5159829995434553	-0.2157496800516378	0.022792168503791024	0.07063395971876466	0.9509685758444096	0.21262644854792087	-0.2512099564489464	0.21858433200666733	0.4776843387305423	0.20673188796796396	0.46637326096109877	-0.6479222555922417	0.1692293763872741	-0.5303970930225702	0.15248595268820425	0.5398528453221433	0.7555217824904488	0.4660547558405799	0.42002995404187426	0.2064748628700614	0.1056614016430655	-0.43499887665344195	-0.0054795251974316065	0.3173008469959176	0.46051730935987284
-0.19071607232183024	-0.5447994599564082	-0.545162220020876	-0.18636153057277888	-0.5030576341729305	-0.30434286502720315	-0.5633483302084707	0.22455924716598483	-0.30958029058929026	-0.3217077268687937	-0.06432170747842456	0.15107907881251315	-0.7255662836643393	0.5354076634872418	-0.40739439772222596	-0.19202979549913485	-0.2103684689055843	0.5322260666544862	0.8792478444301122	0.6083619967721293	0.9873681523155516	-0.25800686857135063	-0.016992918837256583	-0.1323873170470111	0.32778947210868237	0.5197998739553451	-0.21574578195383487	0.009867671736421607	0.08441329598388322	0.869279442410211	0.2512014186539765	-0.21296383759083537	0.24255185989699357	0.45383929512534554	0.22469885851046928	0.43804627244164446	-0.6556977009585758	0.1879479761575015	-0.5171681984069413	0.19194700392647224	0.5401771455045072	0.7385345430115879	0.4777054770159449	0.4222025568198885	0.22980745572967604	0.11809073575723587	-0.44675648936368184	-0.004364455110225223	0.330141385975844	0.4705172913118825
-0.20982941983000464	-0.5251858372121223	-0.5088571489770546	-0.15769519150071065	-0.49611032895588003	-0.2778149885324201	-0.5628004787468743	0.25508361501216215	-0.3095409803960544	-0.29933722242055005	-0.052530725733271486	0.1371434663421514	-0.683783189023245	0.5249033954633543	-0.3984063541794516	-0.21345805250462307	-0.2100824970877749	0.5145279247976766	0.8031133831904395	0.5987690263189342	0.9704163031463338	-0.2903663889057128	-0.060355411661696876	-0.13570517846031266	0.3344312185009843	0.5211982106924652	-0.21575833336700395	-0.02228475680971127	0.10001153148321865	0.8202284354588472	0.2810147558075575	-0.18830544870125937	0.230884182748507	0.47015917610767327	0.24330094209644818	0.42003346005111303	-0.6662489673412942	0.22552710761966796	-0.5247394451200964	0.19437145143456042	0.5490342619605446	0.7253828228722339	0.4904349467849512	0.4324945472015663	0.2431701769304136	0.12090082549358414	-0.4568269556790078	-0.007359919407632698	0.3350150399756612	0.47363700938176906
-0.234100159126467	-0.5009357919369903	-0.43803214278979763	-0.12539147322439123	-0.5097013081599131	-0.2519298704346515	-0.5447157157489615	0.28561852021233125	-0.3094997710930662	-0.25438190011426653	-0.046827192592398884	0.11048273392857319	-0.6281906411918476	0.5109901630239999	-0.3859408945954679	-0.20999160512214704	-0.24740173229516277	0.5055348114074317	0.7236384411041012	0.6027879838552807	0.9578385876409566	-0.33060270733611563	-0.11354974101837338	-0.13857605815789978	0.33769652580083065	0.5242286268782266	-0.2157844324640244	-0.05717992750258085	0.1058004635478386	0.7970887197806588	0.32787274678149037	-0.19068220727720367	0.19791177003833496	0.4733048318639284	0.2614640263565119	0.41013030983906906	-0.6859492729304559	0.256043436310946	-0.5388309727276408	0.17193591814439724	0.5724921362544564	0.7031168133755826	0.5005258341303371	0.44195561392944366	0.2449289797160445	0.10135603601665868	-0.4520168216218132	-0.019406534792285775	0.3210647463006019	0.47868756550863845
-0.23324432439830942	-0.47432041245527745	-0.42815306940882875	-0.1014561341950295	-0.4981083418208735	-0.2486190692762799	-0.5104202829168454	0.316171455794653	-0.3094678773510566	-0.2109708915429624	-0.03213275342833671	0.08708264358550219	-0.5603059807696634	0.4762524274950396	-0.3802976673335123	-0.2026797709304927	-0.27743216681805277	0.4851238823238472	0.6469663317095211	0.5987631651846279	0.9301888618130112	-0.37759893865411953	-0.16934648517357415	-0.15035557210045813	0.34763250536098494	0.525954966804978	-0.21581966148391887	-0.10876468035215088	0.11030945434321444	0.787424145130978	0.36628092071685964	-0.1996307936838789	0.16790738512292785	0.487103670867617	0.26385595726313427	0.3965845803521542	-0.6902341749912879	0.29227180070865955	-0.5623729110171448	0.17442377977959503	0.5946969117438612	0.7077376325548885	0.5099656229623218	0.43606466702565905	0.2484553739422984	0.09887139385833298	-0.44945265080664176	-0.033702304121143355	0.3237696096211412	0.492379829397729
-0.21470461183798392	-0.45292427311458416	-0.42958918198664386	-0.06540040272361025	-0.44267802361108555	-0.1807293207791394	-0.48548218394751597	0.3472185959973344	-0.30942191926756546	-0.1600201932951461	-0.018511698979018894	0.06419773123993866	-0.4859300299453153	0.44752463659023656	-0.3881121466213116	-0.1912889648800658	-0.26234990315762347	0.4457176061271122	0.5879323308366805	0.6063440601645775	0.9258504062377828	-0.4129787111855319	-0.22451202238077764	-0.16671310454402946	0.35130224666771476	0.5270129184822558	-0.21584137077494545	-0.13278803376659795	0.11366401462831247	0.7718495519256006	0.41920514856142727	-0.18520571139476316	0.10439674893068156	0.49941177657173813	0.2505087366363352	0.3845143060632387	-0.6846228768972142	0.3159744316345023	-0.5859521098064311	0.19789750357104116	0.5690474738479685	0.6820065217180781	0.5161603023618974	0.42459620393321906	0.2620498155344154	0.07122762451898956	-0.47003818350909776	-0.036754958894529885	0.3320589007039359	0.4929968581612858
-0.15853846579851175	-0.4320023248872831	-0.38579273441074813	-0.0326731367786331	-0.38633484132193807	-0.06773726222691194	-0.468769753241545	0.3593256804955566	-0.30937938823594263	-0.12663501077233502	-0.02510372661415025	0.05590457613686363	-0.39574067091606285	0.41361703738338756	-0.3935748965514568	-0.1782318595578332	-0.23141423347751852	0.39334421596566393	0.5640010054280984	0.6157189073916907	0.9195536200209581	-0.4337330803859138	-0.2828909201999974	-0.16856687452932043	0.3506814404981431	0.5285471532271995	-0.21585143419458802	-0.15349324391852578	0.10554474376620142	0.7562684241869915	0.46431867874064653	-0.18290858010545852	0.0827528821500542	0.5029996137088091	0.2145370498148908	0.37137084608253207	-0.6868365327023029	0.33696394215211584	-0.6119258812943305	0.22575378476093952	0.5198746612375759	0.6508553826605866	0.5010017700072407	0.4165952296415433	0.25566442896771624	0.060642088216829905	-0.4891635199401071	-0.0328754338573323	0.33730616031690835	0.5007719980482851
-0.11582606615312152	-0.4050247787754578	-0.36327669121397876	-0.017365379226543888	-0.274460353596218	-0.04997844628159515	-0.4466681567166523	0.37010268454151374	-0.3093584819307116	-0.08930843152677062	-0.02553530908752704	0.03552406424866873	-0.34789780459866954	0.3685463813893287	-0.39954706928988204	-0.15331588931547496	-0.1538648268308625	0.3509321290197828	0.5452478144385273	0.6095795546847929	0.9193720581922434	-0.43458015445893594	-0.3247910155073205	-0.16960917713541412	0.35988052112657654	0.5292166819120872	-0.21586008526357156	-0.14721264606072645	0.11564265482848632	0.7355576878614998	0.5011152093160356	-0.17785271030554523	0.05911956134547804	0.5341199744258285	0.189840670913823	0.33811303515034513	-0.7062869888345114	0.3527261096483226	-0.6547431082614239	0.23347460876509601	0.5081395619038462	0.5970785330329005	0.48740999357229453	0.39279673816640115	0.24859384884778507	0.03345055299957071	-0.5173259277326615	-0.03990693873730934	0.3411675023699029	0.5262680393853332
-0.057837256455464184	-0.3924308340010948	-0.343146789373304	0.004245379277564484	-0.1474146345626999	-0.05823041438717711	-0.4270349387259992	0.3735411418414765	-0.30934446523452225	-0.05094178250668437	-0.024379487271126484	0.02661128119919414	-0.35530243236146863	0.3245152654743102	-0.4064509893602075	-0.1303493967889962	-0.06083122619683532	0.32620464019793594	0.5374515757240252	0.6290181920905146	0.9044395888384692	-0.42778829108988103	-0.3324192980732025	-0.17601047795024105	0.36055978280378737	0.5267125883070622	-0.21583314963863137	-0.10376833934223642	0.11527014963476297	0.7196143602809052	0.5281508317374155	-0.16040164365101064	0.016892904668482544	0.5647383854339376	0.15936016818401386	0.3254277981400319	-0.715124650343024	0.3480800116396398	-0.6791223173539158	0.24330824818094127	0.4739612950316044	0.5632816814198952	0.4585118728422063	0.3771279712325242	0.22196272371939668	0.015563364769601778	-0.5625005531130085	-0.058513881477620155	0.3517378320298056	0.5604181610048116
-0.0708708388752818	-0.3709530003529049	-0.3334151951908761	0.026026221039245945	-0.09185463413840664	-0.0554792162298632	-0.4063136566622365	0.3707085144423359	-0.3093578199688064	-0.009985852844467501	-0.035764216090407884	0.01971242655015379	-0.36238079271207657	0.28872700847580157	-0.40692000340740303	-0.12050181953388177	-0.011294422864700731	0.32507841521448066	0.5225814748461955	0.6575156206202512	0.8730809274876951	-0.4300038274624365	-0.3097358861599031	-0.16849889641588733	0.3587216366583508	0.5210735308452465	-0.21581131729575803	-0.05206673639010638	0.12838723207168895	0.6939747188892188	0.5559542609546391	-0.14654072793849843	-0.01220906987662362	0.6012442373770692	0.09792496139645838	0.302423919231354	-0.740655350178888	0.35141782560805557	-0.7200947497348256	0.2961565639847021	0.40988397710627134	0.5331965344504005	0.4299807072836148	0.3576349988565478	0.19167841193968416	0.01249835053379025	-0.5961069250801382	-0.07221083639132372	0.3466619135760044	0.5753894976303667
-0.11602588361795944	-0.3497978327905431	-0.34175918198928634	0.027927338755511604	-0.10495039524435743	-0.03423027944912845	-0.37873320220227435	0.35367437885733305	-0.30940222138996526	0.03444145876096335	-0.04687831597646732	0.022709007453964616	-0.3980902551419522	0.2557339886973842	-0.4085966643050651	-0.12538212304428525	0.07223611428519817	0.3492210542276314	0.513820348842291	0.6565646330311633	0.8568145733276774	-0.43258977126578557	-0.3131766831930372	-0.17486381698407813	0.3552853082556136	0.5176672131824586	-0.21579825208496914	-0.03130976202336362	0.14590638624568436	0.670650169271048	0.6105070276632519	-0.12995950684652546	-0.02345615483731627	0.6337505630743508	0.06679720134275771	0.26935664779535984	-0.7723876746782189	0.35739344916909843	-0.7473517877599388	0.3135900864641925	0.38354824076185895	0.5197103094141285	0.3970386510829588	0.34243923911202173	0.16434387287576288	0.008665542990930392	-0.6145557547008	-0.09528322064495898	0.3473357409032435	0.5818794312299445
-0.18630782432531862	-0.3252305875732961	-0.3352355683935032	-0.008722247214730871	-0.06278081518992187	0.02710961096803834	-0.3558369077793834	0.33452874055435955	-0.30945603829417545	0.07116682405367472	-0.04642640795987864	0.03374134337055196	-0.43572645188307674	0.22619669891125213	-0.40671220854234996	-0.11522953590946898	0.1704755349613254	0.37111019569233084	0.5261844081484319	0.666046538698833	0.8442868071463572	-0.44583503741865427	-0.32511367234554955	-0.18695145282772496	0.34063866365536494	0.5147750689721176	-0.2157664641488179	-0.029531223532361112	0.1417458052630325	0.661176029589834	0.676636969212864	-0.1347709809307826	-0.03841329712126462	0.664139717370481	0.023081894635963347	0.2540072728385107	-0.793164168926967	0.3943198868960467	-0.784160775774693	0.3000995428993119	0.3447619147856968	0.5217450431889391	0.3759414722330629	0.3213145995944772	0.1378960233575774	-0.00032938002388416406	-0.6463788124541885	-0.08364581897731778	0.3230096817180607	0.6078241392208914
-0.21261397600394102	-0.3123993372382813	-0.3265014224183761	-0.06252606045771925	-0.04754177762614012	0.11130076703533413	-0.34274477703426764	0.3145639883325373	-0.30951383219998957	0.10599550535103255	-0.05217430649964011	0.031265008138894115	-0.4533799650074034	0.20193180190920815	-0.4151540754654982	-0.10686503384557751	0.24396169488432914	0.3961213546299361	0.5319914362387796	0.6615520131763694	0.8417354273873869	-0.44951593285668795	-0.3066969234360167	-0.19941032090641392	0.3231142851605151	0.5128527137992813	-0.2157599057100236	-0.015249819222233391	0.13678779469360086	0.6380969917202256	0.732740367739	-0.1377605066661421	-0.05217603227890706	0.6791843090266054	-0.03072859133600883	0.22970779540700792	-0.8094503424933694	0.414907739730449	-0.799544475651297	0.3069177215317397	0.30482183412199504	0.5151663328730375	0.36228916972083064	0.290508956542768	0.11103596448451461	-0.010614671392407165	-0.6719483295231621	-0.07406548444567213	0.316404896036244	0.6111990236261331
-0.2492053614540281	-0.29348354010349553	-0.33570638988249646	-0.12385978229027902	-0.0656644988509115	0.16134009117761883	-0.33326401995328014	0.2868228410142049	-0.30954332180877897	0.1219642818023873	-0.052181012897146516	0.021233110046068034	-0.47720174752188055	0.1752629270575011	-0.42007811758635255	-0.11557359513350451	0.30237431022435746	0.4221860064611741	0.5243418907425877	0.6512126754937918	0.8199543507129212	-0.44879247942314526	-0.2875001554233495	-0.2030009487698476	0.30017871813670866	0.5108516685828672	-0.2157344306081693	0.008025998031210207	0.11456198705837099	0.6086505179687017	0.7604217738713095	-0.1362479405168626	-0.05679690139477361	0.6791738843182168	-0.0850310027208524	0.2087649128778737	-0.8296756941853008	0.44000072417509956	-0.799676703349409	0.3433546407493459	0.25066467028475503	0.5319728667412593	0.3456566543320109	0.262114588774763	0.07729245953562248	-0.02646304290487239	-0.6927416736487662	-0.047948042971014695	0.3139478698237202	0.6113360182639995
-0.2780648519544174	-0.27466834350528246	-0.2826581144668119	-0.1546026293293989	-0.07108744023528044	0.2033776212295635	-0.3320141667520006	0.25117972015884205	-0.30955654408416156	0.12481399855492774	-0.06069504246995418	0.018403902033546127	-0.47056650821260515	0.15197707781954364	-0.42489160315300356	-0.12243426517488945	0.3523341889515107	0.42759930924524747	0.5187904084642432	0.6491166893509208	0.8110689209556871	-0.43797900940799683	-0.2638756034396905	-0.21104363066530712	0.2766902413563925	0.5073042394932197	-0.21572498694052572	0.04854805306022768	0.08965286678532736	0.5848909551382494	0.7767165489029088	-0.13970397285797004	-0.06881315853982584	0.6673114348977076	-0.10812154670450688	0.18103835143810376	-0.8522982716524055	0.4440781289736589	-0.7956898309636877	0.38314240747300915	0.20983969960035279	0.5322968827320709	0.32361545439105244	0.23895117290350862	0.05135885351319915	-0.04525574569431761	-0.7061206212379532	-0.022682939471693638	0.29409173393265176	0.6210821976837753
-0.31356260701558725	-0.25222120274554916	-0.22430297812624805	-0.18403272175127264	-0.0419741943736676	0.21667935459455734	-0.32737549649632464	0.21378801465441502	-0.30959566851896303	0.13072778945096136	-0.06875597750969123	0.026718223097012356	-0.4291189537763548	0.11384258993869878	-0.4153846475535595	-0.1390849039828518	0.3460594117538972	0.4386578792973962	0.5217595842616447	0.6304132162469834	0.7949796886844679	-0.4306137644258262	-0.2507060734632186	-0.21584394442921745	0.25492748522111536	0.5016479125808463	-0.21572643011654602	0.062233788280757464	0.06430143854352026	0.5569875647341535	0.7757291005542196	-0.13764893506521	-0.07230903256986072	0.6455072885772858	-0.13145743797498124	0.15307037575614485	-0.8790581203736119	0.45233818060796505	-0.7947908571745436	0.3980363223287295	0.20416303273084208	0.5382931167295151	0.31413717198690244	0.20691091186702892	0.005916255446358034	-0.04313778949169256	-0.6998542633161314	-0.02205700656792986	0.27273908335996583	0.6266918848314192
-0.3705075260638292	-0.22642981401450432	-0.2304561611223123	-0.22052105802921304	-0.05633187495460713	0.2296687028738742	-0.31474727569166455	0.18954593933785507	-0.3096303535433738	0.1444259574966868	-0.059026955059406826	0.03601464636531183	-0.41162094070395866	0.09173023481054758	-0.4003124066845142	-0.15244789987556467	0.30673915697251297	0.45579810915655516	0.5113242294909389	0.616832448718311	0.767993575304707	-0.41510490983065607	-0.23635883911214747	-0.22656902901680329	0.2409774967478937	0.49054773583827505	-0.2157480701441091	0.06968250654493133	0.0473358740700349	0.5407427151201535	0.7669950635917179	-0.13999891907867484	-0.09503450648318702	0.639705938359039	-0.12654392776268122	0.12987079106897853	-0.9001568969802524	0.460487197065422	-0.7862575012193587	0.400131947392899	0.24269544036377094	0.5477453312791998	0.3055717612700235	0.16124502576063698	-0.03406172843229425	-0.049328742050118675	-0.6869527397370092	-0.023991697421992152	0.26363227163910186	0.6429240551082354
-0.3975177284629471	-0.21037952630879295	-0.2683629585243906	-0.24213096793662073	-0.10686037188702402	0.3065000704141081	-0.3119339472868065	0.1634848340349262	-0.3096694868752892	0.15677409010881355	-0.062224978091868624	0.04638391360421946	-0.4125669979196166	0.07178253895271193	-0.38612371018704894	-0.17783393276113596	0.2192287055512024	0.48147769994435025	0.5045150571465913	0.6137386601034753	0.7419461920786508	-0.40228199541051995	-0.2275357719661279	-0.24692087342204708	0.22474185453376422	0.4811148221405818	-0.2157892317356463	0.08135562245011176	0.017952328798870747	0.5203194982568565	0.7543722447769168	-0.15647803142762987	-0.12922995403157578	0.6214201311197642	-0.12289407916142692	0.11709334905430377	-0.9102417467692068	0.46968863389475446	-0.7826654681589154	0.3894873951677506	0.2662566219065356	0.5789180181981491	0.2895387663845327	0.12266825760834651	-0.0586650321893154	-0.06228049664164231	-0.6718538170714752	-0.02242196752575088	0.2365029297611217	0.6352197469779448
-0.4417493954525645	-0.17667183584698976	-0.3260903534141885	-0.27055506039322086	-0.15820909591344243	0.339868975710832	-0.297494100229568	0.14330842868391516	-0.3097267801313569	0.1606921937343965	-0.06689680935788309	0.04300261652473032	-0.4019035128619886	0.04616668573023701	-0.37565125761629703	-0.197066684214005	0.20025635848182405	0.5015635046140677	0.5024899514312191	0.6094451937451894	0.7273586109147931	-0.383785439023445	-0.2223693901191984	-0.2666685666141365	0.22607902892017853	0.4735315783137155	-0.21583259528132576	0.08459335990101592	-0.008559234987712633	0.5050370920374105	0.7433451124571456	-0.1673419658197592	-0.1532526895316027	0.6129552679082343	-0.11287586837619452	0.09326356549117296	-0.9242759556439462	0.4847218313168642	-0.7641089035708086	0.36115084152974974	0.2949730164078467	0.6006782800047091	0.30322922480601655	0.0739534086917367	-0.09295622039442783	-0.07178459473320538	-0.6616370831796713	-0.015669095917631805	0.2104999039605897	0.6574863602702273
-0.4477939918086028	-0.1494076926467614	-0.3683626259585037	-0.3002980483697301	-0.17706170284587497	0.3785787453879005	-0.2923186505534276	0.131746967106915	-0.30974309519320664	0.17422925542031795	-0.06919880609580964	0.03669085650074305	-0.39800567593153025	0.019096800790667855	-0.37257330563667856	-0.20895198601694873	0.16455217139180062	0.5187955475125398	0.5049641835318288	0.5944326030395933	0.7312988197364695	-0.3748732089947281	-0.2277338885202484	-0.2898115274532156	0.23170393276870835	0.4679100928669547	-0.21587251325049678	0.06590876206819565	-0.04432617691823687	0.5136075991231557	0.715399010094484	-0.1762955499262852	-0.1810527215238876	0.599163378710138	-0.08575481824494548	0.06818694785624203	-0.9047711669697325	0.49981875327525244	-0.7519851183069645	0.3188407564123656	0.3369273588525156	0.6313008694023126	0.31993188966516384	0.03383284475101719	-0.12907660636808416	-0.07977967310754004	-0.6188601432659955	-0.025903416619036213	0.19211515534383256	0.6789105236240005
-0.4595978168501655	-0.15274004347028308	-0.4052355827821293	-0.31452286271454244	-0.1664238969980951	0.34853341691988243	-0.29390461315837496	0.13655229046293155	-0.3097419965243643	0.17470069958744694	-0.08153517272125672	0.02271327349968718	-0.3835010854156993	0.005168989608742619	-0.36289669377814915	-0.2246278859669714	0.09894241880230374	0.5218878585660428	0.5142104282888585	0.5852797370003839	0.7205112721483635	-0.36364145582024643	-0.22814215383805916	-0.31183623124639276	0.23177763753921007	0.4583706997402852	-0.21590175491197297	0.05248612988803947	-0.07982249885937501	0.49870232882165355	0.6705358149671616	-0.1818728191007999	-0.2091916068298901	0.5804996757917771	-0.08966946139287792	0.04922660426704276	-0.8699282415101814	0.5118636561552024	-0.7645063830860986	0.30444041750820405	0.37389383399906057	0.6427202098863606	0.33343156854038986	0.005220478352524943	-0.1553988424271132	-0.07717796253417443	-0.5956686630723496	-0.03068142183441175	0.1664214714225596	0.6929205536403684
-0.4131002713196953	-0.18348101065085134	-0.4133964449554087	-0.31145616479151816	-0.1688794227473057	0.2607997178310488	-0.29389772961032234	0.13952050814795874	-0.30972810296589454	0.17836204629552838	-0.1083353816118902	0.014619121134026958	-0.3690614833015685	-0.012485110307467694	-0.35228485368320644	-0.24330511545218747	0.032145409797826416	0.5182377103421418	0.5226717475959248	0.5621092634477504	0.7190294422013419	-0.33464142998692503	-0.2352078960312463	-0.3291346969233881	0.2420284213941633	0.45122619770918543	-0.21594497893233333	0.05296257000491118	-0.09887791814672789	0.46075722784993334	0.6241050925182507	-0.18719020788307134	-0.23716209372836347	0.5503974615940427	-0.07854759809669973	0.023791052602312422	-0.8523185824419606	0.487846264641074	-0.7719589303474833	0.2973713054400862	0.4133302102662503	0.669243575163758	0.3435337675933859	-0.02618742975559597	-0.19966476820496415	-0.08242315306360261	-0.5683087763208057	-0.04231414961512719	0.16791462614217173	0.6872552663281739
-0.3757603752266193	-0.21973792117609436	-0.4397178472781513	-0.2904083555471598	-0.1823458370096435	0.23522831864394655	-0.29197969160118936	0.14212961317136794	-0.3097063574216848	0.17666572691699609	-0.1255164497959989	0.007549641082904177	-0.3430908103623788	-0.038221418970428134	-0.3416759572227323	-0.2568051274386748	-0.017757559980675658	0.5170798334307083	0.5196339917461966	0.5481125779580522	0.7123711180199149	-0.30325078641448405	-0.2577821882508625	-0.3443112377455199	0.25038670973901633	0.4430091743565369	-0.21596426375254132	0.02540745078702674	-0.12478548657505603	0.42549968704593544	0.5813275535038438	-0.18517523361862367	-0.25679564622414824	0.5326459206596829	-0.06706116022013998	0.014691828453938122	-0.8462864013466541	0.4521585932784524	-0.7800814203694258	0.27443271868818336	0.4780451816127484	0.6873539256649565	0.34382086548578533	-0.0435149982922449	-0.22709480350788597	-0.07994956855569191	-0.5533357433776613	-0.07023809810879746	0.1501143869582471	0.684817363813366
-0.3248815581305239	-0.2799434493130678	-0.46318561335426944	-0.27451479210957036	-0.19182723485228328	0.27498479316113705	-0.28083254941493885	0.15545913945855183	-0.3096984008241784	0.18352723054185044	-0.15160010590690445	0.0146428628201375	-0.28143017856027347	-0.04986150357462028	-0.33725868939585474	-0.2779691125727647	-0.04919035630243877	0.511177085585391	0.5476463652899028	0.5453274262889654	0.7068252366414124	-0.27817290351509133	-0.27629726935584376	-0.36538880829140974	0.2580668770019295	0.43445988863709817	-0.2159922126208323	-0.009529968639993256	-0.12194169467270304	0.3950982379378363	0.553663981514714	-0.19791838508417073	-0.28011511302683384	0.5178463096506901	-0.0436478901899762	-0.0008847753598135901	-0.8166967687832118	0.42159398842332685	-0.8056555881891626	0.25361741368345003	0.5314935731438235	0.697914201936913	0.3347859344873638	-0.0706149968843798	-0.248174864093004	-0.05693570521784591	-0.5553247334012127	-0.10796454987413198	0.14534404944244383	0.6898838186901368
-0.2830869774064654	-0.33217654266034524	-0.4550280962605558	-0.2737802419096863	-0.21610523180803684	0.2680317189686098	-0.27493938256708994	0.17427828287666583	-0.30970562611218144	0.2294277501931135	-0.16684075535403067	0.012740242566859517	-0.2587577223723328	-0.04668182301958843	-0.32843383973726586	-0.29381415605456584	-0.08754281088978812	0.5019662248891962	0.557633371888731	0.5402957537743817	0.6884216856888901	-0.26974488462351254	-0.3007947788889678	-0.36693824811962766	0.26131397197076367	0.4307052261407609	-0.2160108083007788	-0.05465209248665191	-0.12962295312143773	0.3595494436526543	0.5234801635025519	-0.19408727946573373	-0.30132740341567954	0.49023473203212803	-0.0487993626537069	-0.005186011845328577	-0.7696962290828424	0.41677119965496223	-0.823017237689529	0.20120132863091938	0.5680966000979131	0.7300949639405755	0.34327283857680035	-0.08936121781273884	-0.2784474933923001	-0.047433200379138465	-0.5433435275477165	-0.1381697529651906	0.12870656558405674	0.6799450235808694
-0.20515280045195888	-0.3780899096960363	-0.4423967246787435	-0.284109434386971	-0.24131453415525828	0.2482471256346829	-0.26171833549809537	0.1926608464133603	-0.30970766970441155	0.2717378934988065	-0.18065196196649297	0.009480257569239899	-0.2782555850633429	-0.04280974685959345	-0.3458980673813756	-0.29981830987535674	-0.07943050117127592	0.5001847376520622	0.5728575598452406	0.5377790272182077	0.6589392953759043	-0.2577815881354046	-0.3035520910980435	-0.3780292018448642	0.26658611945662913	0.43132639105441084	-0.21602129441474696	-0.08388678919662798	-0.13288066205616764	0.33975914300808446	0.4893672021561571	-0.20840112606489086	-0.32194366352249076	0.47505809406974836	-0.047154140880884376	-0.005143805945896165	-0.6962728133365463	0.41575064155122615	-0.8220904982657565	0.15565346437733377	0.6078112534701707	0.7453908673097644	0.3461716746911786	-0.10490266505535543	-0.2955956597841223	-0.04097496181928066	-0.5318070059573329	-0.14042273551889817	0.12037239487460896	0.6803606923424883
-0.13582461790813036	-0.4187900690655038	-0.4304118528668098	-0.28409117323873845	-0.26219648887927505	0.22965745128270715	-0.2551026364280922	0.21516330696946473	-0.30972474892025065	0.31823849374234864	-0.20306783769344633	-0.00999387976441537	-0.32136089235941234	-0.04773830852018854	-0.37087227084024255	-0.30840372796920335	-0.07294340312548357	0.49504852018549156	0.5734099940539827	0.5305062498429922	0.65227470770781	-0.2538026396996845	-0.31757203551869495	-0.3920684739532392	0.2541811850568508	0.4339082600272629	-0.21603682864960927	-0.10829333101743457	-0.13009110154057651	0.3161620100036772	0.47923647019094684	-0.23151131766313612	-0.33370404811687243	0.4576783677345813	-0.058366265720708674	0.004321786424936855	-0.5934500016871125	0.41364483528419854	-0.841729137093289	0.157915972726712	0.6408501199252398	0.7662358580486839	0.35207993152418204	-0.11309825896266294	-0.3083198101745742	-0.04193344609122928	-0.5181211751189164	-0.1488959952933126	0.1191546481083114	0.657743232711001
-0.12196702990090218	-0.487426723253078	-0.3670153566610378	-0.28208273251858407	-0.28098456078432393	0.2033678016590903	-0.2406900317418251	0.2360540416314878	-0.3097154272393881	0.3728321089020466	-0.21713945887985156	-0.03546995082874138	-0.3474338478757823	-0.04346645294540545	-0.3881055480371047	-0.30657027520358915	-0.029421741660001353	0.4778635436290961	0.5700164001455155	0.5064863569653885	0.6485891611541825	-0.26491259018526714	-0.3344984403756194	-0.40488537916859524	0.24490008694998947	0.43855471974329074	-0.21605960497236998	-0.1382494914713932	-0.13698761571453394	0.2983880796134599	0.48975204419319385	-0.24495998048860884	-0.3354954165077139	0.43102290962039225	-0.07938768690019891	0.004957782044765344	-0.5031932422996752	0.411998618096999	-0.8476726848444132	0.19433783137436783	0.6470461383125801	0.7780136454979364	0.3769864545353311	-0.11664521297123828	-0.32690920880639507	-0.054699348926152636	-0.48227160873660646	-0.14304289664060638	0.12697939674153816	0.6436252165177535
-0.12641098319650151	-0.603502109844632	-0.2562231488489354	-0.2780563043653924	-0.28597863644721677	0.2089220984951563	-0.23947845003776091	0.24331969670692039	-0.30968948026179727	0.41267362371925254	-0.22914385882872917	-0.04974294558664242	-0.3590500716936205	-0.04589214838814117	-0.4056132869876256	-0.3171754727606872	-0.0463009880399969	0.456867240946045	0.5675256310110113	0.48191492393040625	0.6495132236492355	-0.27303464799413396	-0.3419569581455621	-0.4209099127959486	0.21895792938846115	0.44239954645992385	-0.2160715951642866	-0.153586543206441	-0.14711284382435857	0.27529037164890385	0.4881920259845233	-0.2672748815552311	-0.32874553283810604	0.41227928393771884	-0.10394457068835908	0.013185086600612728	-0.39293558629059006	0.3987390869346462	-0.867629968422668	0.21548889581281544	0.6513162920923576	0.7947713831507934	0.37659797335308387	-0.11166299363552198	-0.3158823406166288	-0.08821597908031449	-0.4166615708719997	-0.14255770739995	0.13580527882753593	0.6128593821731456
-0.15411804632140816	-0.704361228994872	-0.15633456054175182	-0.2721090857397292	-0.2846899158536971	0.25278121001346593	-0.23106017975657026	0.25031929038943235	-0.3096773651366179	0.4304197666712618	-0.2406737553601887	-0.07425078032674534	-0.3618466617358355	-0.02945745615411995	-0.4342716495142174	-0.3236318653360918	-0.039562498629291135	0.44015225436513833	0.572511449453498	0.4655112412217367	0.637115563564387	-0.26476979016716234	-0.353784896755021	-0.4274916032703292	0.1921942952763114	0.44841729830182137	-0.2161057853570285	-0.16949604625826536	-0.1481327697565784	0.23643417004373543	0.4885524634045771	-0.2926211178032928	-0.3319958515489198	0.39197108327105884	-0.12136915140949996	0.03369330966046802	-0.2943179812385174	0.3716522969230942	-0.8725630543609679	0.1989865577244751	0.644561327116487	0.7945695857180924	0.3707545477995168	-0.11116464987375727	-0.3193832477434053	-0.10760168820459079	-0.36876252659958453	-0.13194807357840588	0.153379842754571	0.5851821472285537
-0.1477593008533576	-0.7338745456039723	-0.0937810967709067	-0.2501066949624934	-0.2706367273524567	0.3150177499594619	-0.22700423360056798	0.25229302830306577	-0.3096610873262358	0.4479302721188539	-0.2356841440277146	-0.0875051461979924	-0.3954126376970569	-0.04223073505829726	-0.4614195340649034	-0.31981876513563623	-0.011359067601631934	0.4310017044347839	0.5587478706965425	0.4537019458934582	0.6362549287824224	-0.26953881992520357	-0.3500379007335289	-0.4175521441308791	0.1731397586343021	0.45387684191976974	-0.216132819435926	-0.18371845458827316	-0.15376639064673428	0.2175204303569606	0.45332852880199564	-0.31969547673026566	-0.32987223183034375	0.3691541765306861	-0.12339634362384325	0.04439434401281874	-0.22873731689772359	0.36559074179040285	-0.8728974420628764	0.1655447903398984	0.6254026051283466	0.7864624593667163	0.36536460353908995	-0.13489038592112074	-0.32502320631656006	-0.12558639777725297	-0.31453718137933606	-0.1421875653887495	0.16802365212003498	0.566102357262986
-0.16145190531040216	-0.7627976445434133	-0.10676155327896494	-0.21624003291472457	-0.26553657588495677	0.4208255959504311	-0.21756160210617642	0.25269454407446984	-0.3096395256279968	0.46441347924316856	-0.22899152042998647	-0.11101537838384404	-0.44457066938056383	-0.04537538876429486	-0.49136961485313213	-0.3078636302097716	0.006347446935591604	0.4262086447500302	0.5302535885298199	0.4528885094816342	0.6157175109923324	-0.26596509267389523	-0.3426279958562727	-0.40049612803181917	0.15238266658925242	0.45952807178406746	-0.21616546278209067	-0.20774399656327297	-0.1662556508166174	0.21986166026340315	0.4304538935761849	-0.3404854574974362	-0.3315589949578778	0.36672956310464133	-0.14380119640428163	0.048879027301883274	-0.14984287887251405	0.36580508795788574	-0.8599501466227464	0.13201004295174873	0.6160357187507767	0.7671952509278811	0.3527709586771319	-0.15712982724134472	-0.3192117510744664	-0.1497299094925106	-0.30588045314835655	-0.16018073727574375	0.17326329594433668	0.5483444242579119
-0.17250397884569027	-0.7667088528545719	-0.12250121529995361	-0.18649487448896157	-0.27002242696833334	0.49974938098514243	-0.1843506284965686	0.24930967959382005	-0.30963391287952746	0.475642798894624	-0.22926668907844353	-0.12070918290773006	-0.49302709274862766	-0.04291981731267612	-0.5117486157270422	-0.2987825205630851	0.02247599989048924	0.4250160479932492	0.5046751745453569	0.45240485461400565	0.5973310855223438	-0.272625427318445	-0.34203219403068713	-0.38578373425303997	0.12996959758065368	0.4674535626061462	-0.2162046793432552	-0.221484065178397	-0.17308867131250957	0.21855008609332666	0.406958817895542	-0.3572125049166958	-0.3374499604247766	0.34745688347124726	-0.14101826890177407	0.047503482749635575	-0.0934101588473727	0.3676077199159512	-0.8494610644613777	0.1438408508572992	0.5928613050484544	0.7409514378001916	0.34769605391521596	-0.17841221581021377	-0.31705724445674827	-0.167647191177534	-0.28847158777514176	-0.15571270026350942	0.1719063896560749	0.534360933113095
-0.1765653342796682	-0.7855873946331897	-0.19649065597591506	-0.14884565221274243	-0.29461278799541746	0.5311758934125241	-0.14707924558259527	0.2390979144376077	-0.30962395717536034	0.4722404504514479	-0.21836167403156606	-0.13965408991883577	-0.5748805182069494	-0.03643672622507797	-0.5396812020955093	-0.26841832245418457	0.027971281121714965	0.4061253842069113	0.4643598314442491	0.4516391233839404	0.5994105630959383	-0.2867752638673481	-0.3289053299927466	-0.3610403841605242	0.11500783911317218	0.47498544029099043	-0.21622381591469164	-0.2456171225694251	-0.18457243593155123	0.19706174031326296	0.3877411206606937	-0.36896553011228783	-0.3467815115458038	0.33501629709802133	-0.14888497271027784	0.06631006376745878	-0.06937634728918213	0.3619912710139337	-0.8373010256793135	0.13987766948118005	0.552426255794196	0.7077945234695313	0.35050017558229274	-0.18822894702684873	-0.33071037711561785	-0.19909745917471197	-0.23869850426039751	-0.16065389374367645	0.157858830903139	0.5197865466212901
-0.19620786325199918	-0.7758957498330765	-0.3114650602959355	-0.11915325365492924	-0.31484371083802937	0.5615600993490582	-0.11462227883237867	0.22721725167305107	-0.30961123762848913	0.44582866638222185	-0.22176862714019033	-0.1520949765577072	-0.6418709740579704	-0.03578598417031769	-0.5588789201870461	-0.26925477427652	0.033969258066026485	0.381119942071428	0.4348996892214245	0.4478687076188098	0.6086139242650267	-0.2837548298752398	-0.33785190016342914	-0.35641595949514	0.10104040697096886	0.4777385677517631	-0.21624361315973012	-0.2635093663273122	-0.19586370597480937	0.1821265978598445	0.38242185279755586	-0.3866470644665009	-0.3476977025414111	0.34371484752259535	-0.16203296149346524	0.06331214020256941	-0.08292704413119532	0.36240741154629913	-0.8376811257620049	0.1441438193228029	0.5281302032718721	0.670734253939219	0.3508482216306207	-0.19244066469327928	-0.33197128116019764	-0.22530026209566117	-0.2036178476142318	-0.153577927271263	0.1520000262770833	0.5004122980466542
-0.22321084346240422	-0.8054940580550907	-0.39797718056919545	-0.08818732359852684	-0.3360725592686004	0.5716857131019513	-0.09786083932418764	0.21575142360540828	-0.30960484708933256	0.4147116005633603	-0.22208594291759182	-0.16044916551862737	-0.6659782216836954	-0.034586835260272744	-0.5625464314505787	-0.2888217680791508	0.03100659908326202	0.35828041966759716	0.40415004746151784	0.4468306933140099	0.6278352962931794	-0.285563418010332	-0.35402803036908304	-0.32464249395861333	0.09072063569878146	0.4780489291037628	-0.21626897032649794	-0.2827761212671868	-0.1990150327956562	0.1613594778476108	0.3737854343029853	-0.39416079486010175	-0.3596666984292679	0.34798724051051655	-0.16213635198891438	0.05420043816898945	-0.101027304736049	0.3485676008944995	-0.8414587249047244	0.15705033224024034	0.49183806468187435	0.6604472592752763	0.3394835853589141	-0.20397804377953171	-0.3535929801217607	-0.2576590849116823	-0.1639972042904675	-0.1627858126815661	0.15632768175570672	0.4887037902329581
-0.23800158546922706	-0.8293606762117467	-0.4107334151002739	-0.06703471266163095	-0.3490400250844524	0.5689872746784921	-0.09010125249462306	0.19867832789816608	-0.3095787098631751	0.3864345925584156	-0.22695417877273374	-0.14564238117367825	-0.6554920219525765	-0.031377145215662886	-0.5707132009766352	-0.3028587832877473	0.05536563049102707	0.332914080453451	0.3943841507335246	0.442679007052677	0.6336071388995582	-0.3048179052637102	-0.35325603965405816	-0.2806728684239317	0.08909277688821768	0.4811248230609383	-0.2162958605994695	-0.2908959663826281	-0.20882541011921835	0.14307725412244207	0.35056228237387765	-0.38335339182694084	-0.3703242943021414	0.33877266702070763	-0.16392771540649484	0.04428450359736648	-0.14306117988826456	0.34200493918107117	-0.83553837155015	0.16375137310638668	0.4704672384691742	0.6388609764982653	0.3437659108465756	-0.2104101672073261	-0.3747317532093752	-0.26704750571196745	-0.1360743859898252	-0.15896575539716884	0.14257321996343597	0.47206981529760517
-0.21228662305687326	-0.7963913136804879	-0.4273316167413409	-0.05162977773197667	-0.3574135572761795	0.5560715731777237	-0.10140561766494893	0.18625027541614636	-0.30956638894026733	0.3477762554329871	-0.23453576115377878	-0.12369957993432767	-0.612855538463072	-0.020482469825782938	-0.5678453896890241	-0.31735972054330314	0.06429963929533966	0.31662403784178517	0.3779835960071047	0.45431580697257445	0.6396204825235203	-0.31877340289554906	-0.349456567985704	-0.25542459381396376	0.083655249286943	0.48001892654788103	-0.21630261647033439	-0.29408945684844234	-0.19884864714245973	0.12738037179515713	0.3256996095030826	-0.35948536868639713	-0.38982177745251306	0.3514372977517183	-0.16895692450655944	0.029225771423496544	-0.171493335402668	0.32429434571197946	-0.8382750048665202	0.14166824194036776	0.4441876384379982	0.6207013737423058	0.3204132619149783	-0.2223415220573215	-0.39615262068649504	-0.2631758180434545	-0.13402936724322095	-0.1719217699554137	0.13410217165144073	0.44265904467651895
-0.18619640730883455	-0.7117488963174503	-0.4539953814892682	-0.03942839326250335	-0.35740105582652915	0.5489088102407178	-0.12262705558366394	0.18677220514675072	-0.30954661556192475	0.3226140944336684	-0.24010413459105986	-0.11123657457937804	-0.5445431165828257	-0.012861479480370034	-0.5755972202627749	-0.32306042387265127	0.08562370080852202	0.3008806756571093	0.34493918787501054	0.4589686573128812	0.6227430023478984	-0.32806570094444476	-0.35714750102210374	-0.20550822242024397	0.0943551363309694	0.47743898235071763	-0.21630457149710955	-0.3099075161310808	-0.1971653263751476	0.11960614425893183	0.31100615280120153	-0.3323688250762079	-0.42642554298953145	0.35370901545473055	-0.16532709755680486	0.015183684797717594	-0.23366012337548997	0.31157357653816464	-0.8276182379097735	0.10664790473481886	0.41355915362897144	0.5934198429691672	0.30872995626843824	-0.2301766807945802	-0.4167361329824266	-0.24319118376888854	-0.16597949458311417	-0.17655945911861334	0.13551200344518813	0.40778330607738844
-0.145985363896614	-0.6430478179838819	-0.4402828654068728	-0.023982146360775163	-0.3611223653090748	0.5023296777013465	-0.13109363944588748	0.19224728018554266	-0.30952761074455315	0.31207130372096187	-0.2399055736371957	-0.08447276221387845	-0.48767731298554373	0.005703981180847142	-0.5679153861384684	-0.3346551219578935	0.10127261748671393	0.2831324743681068	0.31122251040444154	0.4648181435421253	0.6283240068225233	-0.35256479382774464	-0.35607520295237216	-0.17648734953995254	0.10128712268719833	0.4741706806472369	-0.21630522531924465	-0.3075766039875039	-0.19511674916382782	0.11823482578502269	0.28856423020727834	-0.3125031811858743	-0.42923348869060235	0.3534162548941512	-0.18087432022605499	-0.007941619257729826	-0.3032615492175582	0.3120157861990077	-0.8294170582781482	0.1154047742499928	0.3982133753274398	0.5934928092725167	0.2921836293383483	-0.2350225263892262	-0.4278467613414172	-0.23515349658162094	-0.19217259651725313	-0.18311742964192765	0.12214086655247755	0.3828135453070106
-0.10776951182153686	-0.6738244304623243	-0.3923271132487809	-0.0214815603521278	-0.3805101576749862	0.4314150923497072	-0.12096123695492375	0.186991061368307	-0.30952168892531357	0.31157550075940643	-0.2518391437108705	-0.0622201938177714	-0.41737932732519223	0.025032866216839384	-0.579166335436348	-0.343296783065584	0.10055516445669976	0.27049790768074855	0.269557900980224	0.47229606061806056	0.6273446036478012	-0.3687015140149304	-0.37129136337119634	-0.16217385747957275	0.10495870940268989	0.4711309547846252	-0.21628146284700328	-0.30882103854880777	-0.18050521616051535	0.12229930545513854	0.29396947741332485	-0.2970439682892644	-0.43396483208073067	0.3622397280742484	-0.19160174057649948	-0.013695281581180524	-0.33504140584155506	0.28865205394337434	-0.8255761273047737	0.12564018099148655	0.38683713275288334	0.6009090359390521	0.27580022476413346	-0.24176494807087998	-0.45810518302966735	-0.22890750545999952	-0.21882815775278125	-0.1754351506463984	0.12154696650476113	0.3486879475706876
-0.08447628986514392	-0.7354200253743143	-0.3355002639851204	-0.024451469293769325	-0.3888483472068375	0.3454031219699897	-0.12770252215348846	0.18694068502420214	-0.3095242213599053	0.3190221026263845	-0.25727810431134623	-0.04509519883156059	-0.3737235496775159	0.04937141426901485	-0.5631475912271411	-0.3543592772894731	0.09007634744840394	0.24635537342575192	0.26811110506780533	0.4595995082623284	0.6290204431122312	-0.39717641936919884	-0.38714891662577405	-0.1537266374894745	0.11889189269232622	0.46474919457787756	-0.2162797652456899	-0.3058571747108413	-0.17511905953148713	0.11409006470663163	0.2875696482013174	-0.2893860583514424	-0.4346187170197265	0.3349523588865714	-0.19557103298631232	-0.015209510165629405	-0.3702582460931361	0.25332066066994724	-0.8450856041093731	0.15147214663402644	0.36593825755073206	0.6036315911327808	0.27204659498364586	-0.233489491168252	-0.4721759911581045	-0.23431365019767414	-0.2040685912799857	-0.1685901935214013	0.11514985427110162	0.3223124866641388
-0.07410919746737511	-0.81420095797784	-0.29121948061397407	-0.02560476932711874	-0.3982155141293599	0.2493299378537321	-0.1441256206838301	0.18841115782393197	-0.3095077405789152	0.31622896086548263	-0.2570409557779835	-0.03713966420494662	-0.36852310180602466	0.05741963750548586	-0.558704398228826	-0.3663828669359943	0.08338989404885017	0.22149162417636714	0.2603263839110272	0.44103410567666934	0.6312867153008701	-0.4216376716111639	-0.39707479801441653	-0.15677514843824353	0.1278248302915989	0.4596934116449304	-0.21627051530358563	-0.3100071612930515	-0.1743596858807148	0.10484463368852703	0.27257986313091814	-0.28619458457735647	-0.42909059156121165	0.32204213940043963	-0.22284971259514705	-0.01974664435461085	-0.3786009501007569	0.24179714035955033	-0.8577929913744635	0.12825909240429886	0.3401350066398807	0.6267572348907686	0.2636766066780886	-0.23611247062579682	-0.49610096079993626	-0.2585503909848724	-0.1762412293223223	-0.15971577502659173	0.11619086027466956	0.28051377625811175
-0.06202214565670751	-0.8072522853406012	-0.20937976809440917	-0.016373038404318373	-0.3904385985573236	0.15666316273460915	-0.16496281586037453	0.18870476311722656	-0.3094958107132667	0.3102415252142997	-0.2667734346023674	-0.02224544727755265	-0.36661623512831915	0.04417740589303599	-0.5458293723929803	-0.39178086590452815	0.08945835455341777	0.20857049978956108	0.24723170871976557	0.4199946960428561	0.6144988267699852	-0.4403209587921234	-0.4197618749110905	-0.16367859913621918	0.1245328801739547	0.45641442708726376	-0.2162723276226663	-0.2997050453574934	-0.17351903226785256	0.11474071751555934	0.2477724761039803	-0.27543675708812565	-0.4191441525517784	0.31552504607874654	-0.24505618578676205	-0.02484361090340779	-0.36887436706428045	0.2061336070788526	-0.8725925655757691	0.11031667478745169	0.33883670638298125	0.638771934806209	0.24425828783526202	-0.24513350684115348	-0.5043900129094301	-0.26978238368818125	-0.161272014632897	-0.15580412944732985	0.13080647516409996	0.2487582963355106
-0.04238348855018288	-0.7828007101007911	-0.12986226001649198	0.00513219710005681	-0.3763785328240262	0.10259988089962133	-0.16831510290371499	0.18799826660288335	-0.3094777648717339	0.3193786104986454	-0.26163009200397624	-0.0022921641808626176	-0.37349270797556616	0.03979786642426261	-0.5520794196849239	-0.39714972656449266	0.09172923044477982	0.21201199970146498	0.2981801700616221	0.3985611956089402	0.5897069951245086	-0.4656457557393708	-0.4203109585712436	-0.14865842505491145	0.12368122124086296	0.4553683452479701	-0.21627846083371471	-0.3002147896566909	-0.1592397336265096	0.12452664778240012	0.20573524175935579	-0.2729547027113897	-0.41181441094727866	0.28022828656355075	-0.2530123305794242	-0.02634525652572302	-0.34712255963524846	0.1597894553085351	-0.8821836558368412	0.11037623249589221	0.3335595787880692	0.6264829271941139	0.22916695040043775	-0.2752294390152584	-0.5208242725690886	-0.2721390067905722	-0.1411700945945929	-0.1802299619658262	0.13906010256968868	0.2261281336765713
-0.04078088272850214	-0.7642063406745319	-0.07410900110273748	0.025602487332080603	-0.3496728920821306	0.05938456497045733	-0.1712336586142155	0.19274623703476612	-0.309438896374471	0.3206354312539892	-0.2547138358432445	0.022751019051714328	-0.3868687155714751	0.03610491378354225	-0.54726820427339	-0.38806450433426265	0.09986085787980667	0.20731322235537006	0.35100480653713145	0.38597422420726346	0.5629336817221585	-0.4861143703777439	-0.43246768076472397	-0.1503637704658975	0.11540335726039089	0.45540991295510713	-0.21629483052322507	-0.30436534716774105	-0.1490915511425853	0.12893596410620015	0.17098072057804756	-0.2705023887452415	-0.39802840991164523	0.252660318975081	-0.2684450031441926	-0.029343320193183132	-0.35264607964142547	0.13271618262286033	-0.9024812620895932	0.09506510942714985	0.34334839371884873	0.6076014140743903	0.22035539186102193	-0.2917831954783548	-0.5160083147086827	-0.26999774629244855	-0.13656435569068162	-0.20314851567296185	0.15012112002911893	0.20240874692470454
-0.03576928471646511	-0.7566326063233659	-0.11353606940347767	0.03694582630296573	-0.32519799012063827	0.022317496917634638	-0.1596894850491379	0.19739594641416378	-0.30941042228392657	0.31008211889535675	-0.2500567999218827	0.04401143367049048	-0.4209751525698531	0.026979283604210126	-0.5303182802710622	-0.37340604462533805	0.09237080487659241	0.20121366910737287	0.3979478037164284	0.37437140402802777	0.5504432586069188	-0.47561613299326844	-0.44762728979857086	-0.17744886408661442	0.11156221671864244	0.45564218939252427	-0.2162720452648536	-0.30602275358988446	-0.13839105420115655	0.1447882749739247	0.13496157091747246	-0.2629547886939631	-0.39873671216736045	0.23850156691427657	-0.2692802506467144	-0.02961870930877411	-0.3446032783649409	0.0987683842053024	-0.9180073249391894	0.02865333484153758	0.3307851448136131	0.5827789617339795	0.1972853330219259	-0.3175577033289124	-0.5053280089081509	-0.2720443865948696	-0.13597501652968072	-0.225976077751649	0.1600083162624325	0.19338061599158302
-0.04342347406665219	-0.7411229374305616	-0.11995685106435498	0.025709459473871897	-0.3050817420139538	-0.008661713617256681	-0.12461680351252875	0.20000074770313958	-0.30939288831747086	0.30442994821779534	-0.23895812475008804	0.061370091988936025	-0.4806195014253123	0.009700728309942447	-0.5137378240140444	-0.36795747741005547	0.08485621315240009	0.1905388206908402	0.4146747216705874	0.3534240142028232	0.5441789790930518	-0.47617615266961677	-0.44681546140576983	-0.18328584408037898	0.10535465093391413	0.45757708935491637	-0.216265361777428	-0.3165979543050331	-0.1348914518036916	0.1508168486325395	0.10541734159808276	-0.2684134239441498	-0.4030330574576337	0.2222198229901371	-0.2598518580212351	-0.024900527572766888	-0.3364396310371231	0.0655061073143789	-0.9254004024660519	0.003203982294018166	0.3461766441244617	0.5480334341675814	0.18062138121583793	-0.31807181553522373	-0.5166510869247695	-0.2694879767183659	-0.11603566872271101	-0.23553536984768847	0.15477257893392252	0.19853038572390275
-0.03778919031899633	-0.7772307809729428	-0.11237266859552111	-0.02779720621094603	-0.2879727477503798	-0.03209335679722565	-0.0955079868104389	0.19453418952827908	-0.30941577061349645	0.29966904722088594	-0.23723593734673284	0.08073370144948915	-0.562148161036383	-0.004200159531806252	-0.4846377574063162	-0.35589052707425195	0.07560041643965901	0.1727605612943463	0.407403066854216	0.3358353436822555	0.5439092527431446	-0.4702830767957994	-0.45361465627318137	-0.19246519518412253	0.09390878358821013	0.4608152509795941	-0.2162741426161902	-0.32901242130878516	-0.11491671654545063	0.15657563941915975	0.06751518800946085	-0.27997933034155637	-0.3961280939883678	0.1949924827482643	-0.2583318536262344	-0.026883817558801548	-0.3206791033789525	0.030420343162607878	-0.9637542900293014	0.007984520562642927	0.3590418401816077	0.5288085233827192	0.17221612401894149	-0.33158592166135187	-0.5444155134015487	-0.2625722724598835	-0.08578454570853664	-0.24564339615769443	0.142887966986716	0.22789205943262
-0.04075282672527595	-0.8429340801066978	-0.12698644644677864	-0.11163789931473352	-0.2911874950496979	-0.03531540335872694	-0.08747106680796027	0.19167148129057218	-0.3094526193827506	0.2856435680245525	-0.24792528341970727	0.09182287417085218	-0.6233676431254294	-0.0184305269556597	-0.45701898214687126	-0.3522783778861955	0.05271205497249665	0.15603577234330931	0.3866091533526764	0.3199221266276616	0.5303643438978146	-0.45289617017385303	-0.4561486810989218	-0.19818065149017944	0.08544672586924455	0.46167353336262335	-0.21626940536968786	-0.3547635005474863	-0.11051518175280473	0.15535088119059018	0.04136141703636365	-0.2708842539785977	-0.4157333783121254	0.16872577938439948	-0.25489904300947475	-0.023646773931318928	-0.3022203360994357	0.004091875132772292	-1.017838473322399	-0.01684062315966233	0.37093739802583625	0.4838690331891492	0.16791463616092572	-0.35103570963461667	-0.5671676370346737	-0.27087413048255177	-0.07435954795737268	-0.2611494635337609	0.1445210888211724	0.25313967973083196
-0.046217394403844134	-0.8128853079461502	-0.14568939925633126	-0.22449562223674097	-0.29065164006650546	-0.028717163436734534	-0.08300241675599361	0.1975982672350022	-0.309475869304197	0.26292578667218586	-0.24575148204950023	0.08607849658529071	-0.6714200700269142	-0.028161080284528926	-0.43609655910821055	-0.34466449099671925	0.032614320391029315	0.13553338190850034	0.3912307484874728	0.3032049845209661	0.5195911468297949	-0.43989159704195224	-0.45522000888709907	-0.19172580510107784	0.08678621925941372	0.46201084622910493	-0.21629725783571763	-0.37513803823084185	-0.11725282749549312	0.14061084122937526	0.009234052873254881	-0.2544709883734151	-0.4287135670964923	0.15570679544074686	-0.25954857923458424	-0.018492724341360272	-0.30859135172517405	-0.014756104756566416	-1.059018236988368	-0.04613016098349913	0.3744614438972319	0.44961808034764206	0.1628853243339362	-0.34602752151199934	-0.5722716012627477	-0.29352087625963247	-0.052389648079380714	-0.27728700286682023	0.12664722721655816	0.2931157594140187
-0.05555590976778959	-0.7198648570227899	-0.1466765211475687	-0.2758775812938237	-0.2845679200699025	-0.012019086134341031	-0.06618880990981753	0.20232997408097342	-0.3094870236242244	0.24666849045034733	-0.25337807983411553	0.08604840264703946	-0.6774238719186481	-0.04831098519516756	-0.45313628287978763	-0.34531203303112507	0.025537074807389	0.1338594214337892	0.36925983494490117	0.3054992847397952	0.5148267741611796	-0.40708996930589825	-0.46143886331822204	-0.1972638009552329	0.07128775492693565	0.4660575998366229	-0.2162929631490509	-0.4059497840802975	-0.1100766995130579	0.13659770432036558	-0.01761740855381627	-0.23551536827526354	-0.43470065303282135	0.16314065499264596	-0.2620946112129952	-0.018502601572596745	-0.2938849084203737	-0.012748781863787617	-1.098159817604727	-0.0903445106505001	0.38559325306309894	0.4139813377917392	0.13803105465868704	-0.361944171901322	-0.5826986866207853	-0.3108426261851493	-0.039999059022777936	-0.2835107308083001	0.10967630140487408	0.3117834228201285
-0.05226107859637495	-0.595315143806608	-0.1386518569998007	-0.3201145438013596	-0.2753176383538616	0.0034194675953635005	-0.06658271708479026	0.2120487124809869	-0.30950618127239393	0.2507737085235333	-0.26144525698230087	0.0946801556224959	-0.693003321206341	-0.052136958448460766	-0.43799760213764805	-0.34233574937210365	0.025226251008333762	0.13443469335411376	0.3474656293371581	0.3155805099381757	0.5063009002525138	-0.37506986034493073	-0.4584867607003148	-0.19353918105665285	0.06638533387772323	0.46603784004750803	-0.21628981684062412	-0.41988869769486764	-0.10229570363767944	0.1322326361215916	-0.044766700171989124	-0.21979072016592055	-0.4370125205395671	0.15404057954997163	-0.262012883488021	-0.0007553711177051336	-0.27541699656577634	-0.039774937013547236	-1.123619977219408	-0.11161102424587108	0.40213352898119153	0.3627947235270514	0.12007599805251248	-0.37076591749736826	-0.5930914319171217	-0.3004428465200167	-0.04730081707447988	-0.3053320149763083	0.09428733735775896	0.3352768359953458
-0.040315094481855565	-0.5179501060315236	-0.11430662357438462	-0.36828389526039806	-0.26851282288083594	0.0071275010655315815	-0.06167215526401245	0.2304058160308226	-0.30952199535189473	0.2667529863218186	-0.2714266772821243	0.10253258729963743	-0.7286860708798177	-0.029273135407786033	-0.4384992307466926	-0.3383875802932647	0.015112904312476961	0.1236733962640288	0.327620293718534	0.3330501920131685	0.5127105877986353	-0.33339649742934235	-0.450272772300785	-0.20747788825696692	0.07285322813528503	0.464197759143837	-0.21630016258812765	-0.448829889403747	-0.09067381006572198	0.12427824216912091	-0.058325623775903834	-0.1994955526487351	-0.4424921341673775	0.14541925884004306	-0.26988869550683825	-0.005604233526560729	-0.2545595974097567	-0.03673064212132429	-1.1593997886199072	-0.1120774607461252	0.42494775682523267	0.32359232294418583	0.11288406922431107	-0.3936901532454611	-0.591234603474712	-0.30290370878497663	-0.0744052009909715	-0.313221038885001	0.0683906696614019	0.3471776769086975
-0.03718879249383508	-0.4900973560589389	-0.08301837103164492	-0.4132316391006145	-0.2643472671633959	0.008811557401676242	-0.06321302290453513	0.25759984997674495	-0.30954908357143374	0.259604864265712	-0.2913320337376062	0.10300387282825459	-0.7543009232599774	-0.00488711177509526	-0.42284771439641367	-0.33473234997465007	0.003408456506394611	0.11087730746855243	0.2515451712475412	0.34012762297536564	0.5151952098895803	-0.29509798706129947	-0.45165070923877393	-0.23244583940265984	0.06991340581312863	0.46479001751086646	-0.21630780375837447	-0.47319303111724276	-0.08733119679404429	0.1086849788687958	-0.05833510403096258	-0.17628533331691804	-0.44418772078578084	0.1559709749258277	-0.2773864757696756	-0.006161833001655101	-0.2296031670560743	-0.027209617087321548	-1.1990716983126044	-0.09360011906749154	0.42474041736437707	0.30152024420065565	0.10319621633275414	-0.39474560072160964	-0.5727724688543266	-0.31159847009578134	-0.10030232897222142	-0.3058511147582773	0.059631263738167094	0.3606292602631543
-0.022216131816460226	-0.4781743667914583	-0.05279184243086675	-0.48979170705524755	-0.268023755075122	0.014721199944239288	-0.0657270628797226	0.2834215317377727	-0.3095865390905965	0.271357221364158	-0.3121540051279682	0.09155273507994563	-0.7912522553930362	0.023407563621355074	-0.42429251678478125	-0.3338445005536987	-0.014535874784137492	0.10196785094705411	0.16909796969336344	0.34141573707442496	0.5226151423359131	-0.27008467776652906	-0.44865046395246233	-0.2530662229758562	0.07064853186306964	0.46390452759724193	-0.2163149313119601	-0.49461345334235673	-0.09027392070640601	0.09528853229049264	-0.0613836161477615	-0.16650139366960248	-0.4513956356876093	0.15176512632645361	-0.2924176485771163	0.009754344417903302	-0.19421464478201342	-0.026747131437662525	-1.2178825066529222	-0.05046299568206947	0.43469621547400417	0.28142052444355714	0.09353629744989292	-0.39364082205663997	-0.5754186567755823	-0.33780890636250105	-0.11401258714809588	-0.29977376897753655	0.044405320765436254	0.35937370133547913
-0.017110087321714353	-0.5395185107025571	0.017379209941806705	-0.5958690689023358	-0.2800984241730272	0.0037151287250785344	-0.06585212544664912	0.31084592420180546	-0.3096265106636834	0.2847925681675195	-0.32117031808017255	0.06668008690192907	-0.8165377449561841	0.06592277431046781	-0.4307009376648783	-0.34718593972166867	-0.040922918358974825	0.10162407958176338	0.10205168834969111	0.34010885250727085	0.5257108111578209	-0.25190717170634624	-0.4597959549973084	-0.24947884029874215	0.0746344164242643	0.4651879596478362	-0.2163465025969896	-0.5234508787345896	-0.09684706010137982	0.08431630419067455	-0.04990903456200159	-0.1706286744513304	-0.4434620494535514	0.13192968618521578	-0.30784326433029047	0.0024117263013406164	-0.1710544842946898	-0.02824929255194115	-1.211976554334776	0.02147988731308178	0.4508183084818279	0.2636419882068406	0.09979251591549579	-0.38707269498705915	-0.5821415812833411	-0.3652016551474751	-0.12773411035823493	-0.2899420986625674	0.04360257719894826	0.3533899229916457
-0.023025886190481723	-0.6473739582019163	0.04216429360848562	-0.6318040385355774	-0.28077483198857295	-0.00848750829983139	-0.0662084649285714	0.33805173225908824	-0.3096401531821848	0.2912758135465897	-0.3317259298169638	0.04618360164907618	-0.832755233513977	0.08308839168338994	-0.44270998256256655	-0.36241106334855366	-0.06679906924371888	0.10959908588627361	0.07166975240225962	0.346268303711429	0.5198333614091503	-0.22701261094349962	-0.47636868480954087	-0.2513550106096028	0.07897462938595327	0.46800071558883555	-0.2163736308991572	-0.5441913151959373	-0.10868144942889198	0.07459105173241383	-0.04720171776340473	-0.1613504037135119	-0.42722330033156464	0.10934212302939186	-0.3386890801440201	0.016211479261810206	-0.14130816484532435	-0.020564692790697014	-1.2188191195145488	0.05847316672764054	0.4566857977350969	0.26233121697307593	0.11441973567539714	-0.40645617242855153	-0.560776478893934	-0.3967083849344661	-0.1545767897418635	-0.2876665123961316	0.05768117484516603	0.3471021762764384
-0.028573814882307737	-0.6706382517888702	0.030629952575010687	-0.6281541751683253	-0.28501776852289956	-0.025472705751371966	-0.035831410287136156	0.378236697318207	-0.30961656826361195	0.2879373815650388	-0.33279197360582236	0.029144798198893727	-0.8462565924221803	0.10956647434173586	-0.4596538906538341	-0.3904278569448775	-0.09262172223606105	0.1277499924849538	0.08535408958386007	0.3494826536331977	0.5205108486695729	-0.21678952946914812	-0.4790356579444566	-0.26183892661385333	0.0821017262936124	0.4680545022468386	-0.21640149946925424	-0.5509161622995203	-0.13470211177639557	0.06023468222237428	-0.03921784118138992	-0.15028148169799277	-0.4180657673827728	0.09522767597923892	-0.37475037206152045	0.03616555086715734	-0.10650764858181891	-0.007543066563784696	-1.2050892586630675	0.07603903967033207	0.46760253449984335	0.24841186852051522	0.11195809706014455	-0.40845497621373317	-0.5355338497884424	-0.4276559424189069	-0.18820742303541987	-0.2930138368168275	0.0780776748884979	0.3328636048018684
-0.020669707754911955	-0.6324747522662304	0.012206911464861157	-0.6136333800858059	-0.270081731855955	-0.047459245705428706	-0.005948228761034222	0.4140387845328	-0.30957431636854427	0.2805271470398228	-0.32980387783924464	0.017634195354258805	-0.8600495065877011	0.11419191175744556	-0.4707109081672424	-0.4008390358995575	-0.12210276786261413	0.13261742297636864	0.10599638766758919	0.345209159646497	0.5320339991602185	-0.20392598385353602	-0.49457592736473366	-0.26798607810006614	0.08746739639281338	0.47067329107066014	-0.21643117325986289	-0.5452211851837372	-0.1561312818178702	0.05340572159335137	-0.058013713998081286	-0.1539856785120209	-0.399768053192627	0.0851772146218054	-0.39039507719790845	0.049550775346479795	-0.06721950584410992	0.007118983710665469	-1.162966336209823	0.11225088703701183	0.47806749839504475	0.2290905247850871	0.11515394991501327	-0.4109971706580412	-0.5173236601837903	-0.4462061616357011	-0.2199445345063348	-0.292197796048468	0.0836118835204773	0.3227104591587696
-0.015600439546524871	-0.658406087700474	0.0043545450962993145	-0.5213969568106303	-0.25468428839495966	-0.06647791254245008	0.03000250855223533	0.4427200939637296	-0.3095238642280899	0.28290735648770765	-0.33264055965818196	0.019610670600100945	-0.8809255374575791	0.12358128464328944	-0.47260073663040136	-0.4201147472870061	-0.14106006103578966	0.14084030952157328	0.13179110605539063	0.34539478696338716	0.5421649113485796	-0.18863665588072406	-0.5092731607130214	-0.28515389940780284	0.09397750631295473	0.4753314344311351	-0.2164404825264356	-0.5431138963512568	-0.17345424992317127	0.05522176172891491	-0.06699450041106159	-0.15250390147100273	-0.3939383224049793	0.0657713940877751	-0.3986605729174305	0.055564739489936066	-0.012602498723537728	-0.0006476855291194253	-1.1344703944766075	0.1418764429104104	0.5041397106344885	0.20346578513737845	0.12143371192727606	-0.4251197347737333	-0.49529598966881994	-0.44930170925459445	-0.27671082085530785	-0.2971191006480997	0.10684999301828749	0.29802015516312486
-0.010809649491335631	-0.719461973285326	-0.009336178685977513	-0.4966046330285562	-0.25663803445889605	-0.10284022183943964	0.06069915894839408	0.47304465980627386	-0.3095108376892134	0.272192091977798	-0.3272606875785054	0.018081826258923062	-0.9076831143117173	0.13432932060302333	-0.451515369424618	-0.4255820433208622	-0.1579356440109867	0.1435883852808175	0.17647612203524793	0.3319549834243595	0.5512510105330963	-0.1922553774089019	-0.5176660141313605	-0.30177634153462707	0.09547280191770023	0.47799821463912034	-0.21645372845870456	-0.5384323084107627	-0.1911714694713428	0.058325665013971226	-0.07460019929375428	-0.14450061770168615	-0.3967193720910678	0.03638891913170243	-0.4025135920478373	0.06014449988606213	0.015325820202557044	-0.01706167778959506	-1.0893189995218033	0.16952064389255156	0.5229937064453108	0.17525513109994792	0.1431835172152578	-0.4222306437788118	-0.4833995580208935	-0.43163868218943824	-0.29553528600800555	-0.305222526688962	0.11178908082261549	0.2928251464840226
-0.030824652383487243	-0.7800783607794312	-0.007404965070662442	-0.507441620875795	-0.25852289055281247	-0.12953651419655646	0.09936696657249364	0.4933951625407336	-0.30948816892392167	0.23621115850808677	-0.32256538392121825	0.020670915198089734	-0.907784952291457	0.1280727396280852	-0.4508033731080543	-0.44193411793605336	-0.16862834816880043	0.1277422628297288	0.2098701425192034	0.31941371403195695	0.5593534251722574	-0.19293174592240747	-0.5276863255454166	-0.3234239546774587	0.09995341967769573	0.4804874825837609	-0.21647647273057752	-0.5392972085102822	-0.20417163226007679	0.0735297501851114	-0.0879533732037217	-0.13854524385812927	-0.40435253409319605	0.016539674939106845	-0.40067996981664067	0.0559074478907627	0.0373734890505121	-0.009782404700014425	-1.0935531224291677	0.19957576068887084	0.5513267162675455	0.1654444809860437	0.16057771572172558	-0.41247576805843106	-0.4672854197603895	-0.4324770423300495	-0.3184916708655146	-0.3099028775009097	0.11612932911579818	0.3090235644765623
-0.06847819321581221	-0.8538516009742185	-0.002501851553167715	-0.4871204225564189	-0.24510498421071675	-0.16054361844882306	0.12459868920626327	0.5118473106678463	-0.30947405194811206	0.2027599365870528	-0.31929093890978677	0.030025415496240236	-0.8968137135301456	0.10133286440671427	-0.45188548038054466	-0.47095255589758606	-0.18434157021863345	0.12716722287388826	0.23926072219533462	0.2959268134183575	0.5650575586949149	-0.20226483151052915	-0.5281322779564195	-0.33923159029916217	0.09686199736669243	0.4823999927733279	-0.21646766188638372	-0.5407742965738331	-0.2309605278413386	0.09272447480084928	-0.09272156604260547	-0.12960935652484548	-0.4112281698767676	-0.008043959255421092	-0.40967879955031317	0.06356128635538054	0.0672172523053057	-0.012603663715261986	-1.0802057618331162	0.2155009442687757	0.5629865402608829	0.13868212826320672	0.1794373332867069	-0.3985280920057829	-0.4658129245597241	-0.415257902644406	-0.32661198188067514	-0.32594405520777603	0.12874270912168345	0.3305975046208082
-0.0744504904191059	-0.926161508771027	-0.005878425998044339	-0.49945785176426644	-0.22803389602592156	-0.19553378597425974	0.15087245398713459	0.519094799453723	-0.30946226593299686	0.17821752083176368	-0.31508957948453564	0.05751217066361802	-0.8974248252948941	0.050508518322689364	-0.4480163793426124	-0.49854248917723387	-0.19120545075320222	0.12004028321252387	0.2694678519668354	0.29037476120726397	0.5788877336798587	-0.21184661273807442	-0.5219663929076547	-0.3430717644506143	0.10441187021655467	0.482648700790386	-0.2164557137592292	-0.5422919615015818	-0.24461643400713146	0.10631070289429592	-0.09195892176189262	-0.12369142446541696	-0.4371538353460875	-0.03157048458306172	-0.420984960507427	0.06748472750251168	0.08417286776486255	-0.010409029306754808	-1.0596860305033378	0.17845139453351735	0.5704578896559919	0.13212264000784366	0.20295780068642838	-0.39550119671146217	-0.4806302324688997	-0.41561674123529596	-0.33950155266554594	-0.33327529546185886	0.13817943192464818	0.33103914338835183
-0.0753693245247649	-0.9504893301815697	-0.019374551470675544	-0.44781019136848305	-0.22333754999062178	-0.21707486520528993	0.17966087671758207	0.5202282671960824	-0.30945563450655983	0.15849413732133305	-0.30941044731305184	0.07496024838865215	-0.8813298107489794	-0.0035162309575933305	-0.43266642283090695	-0.5230153507620396	-0.20228529239197807	0.11826819427835462	0.29238844359146	0.2843888366743585	0.5946273206826793	-0.20664545612702892	-0.5250869118842216	-0.35510535086211076	0.11315273529152159	0.4841358052962746	-0.21643357408001668	-0.5327727793150991	-0.25997472246726666	0.11467835939843407	-0.09467449858469908	-0.09608249189931792	-0.4477321413846732	-0.04768369572158581	-0.4339627980752464	0.07696897102807311	0.08117089059057224	-0.0044643024905744125	-1.051373032225254	0.11610936702658137	0.5826527364539147	0.11791605514175359	0.22294817031039466	-0.39444400487709336	-0.48834407889881437	-0.3836636034000954	-0.35315453703563293	-0.33739398428749234	0.14049421849352578	0.3505684354908115
-0.050807690920066116	-0.9029410114544987	-0.03445171986759966	-0.3609263815384506	-0.211591075032273	-0.23369887635164588	0.20363504721914544	0.5218510015898199	-0.3094483288950798	0.13793051918773958	-0.31709470463992073	0.0922725337880567	-0.8676773138769398	-0.06841275564186038	-0.4105164436814025	-0.5398442446154584	-0.20956379986617635	0.12406042975385834	0.30502924529598985	0.28334050974084224	0.5997430828818028	-0.1991804965555135	-0.5045540154042887	-0.3821029098518366	0.11720333623657138	0.48503393309622334	-0.21640413186649407	-0.5156454850478316	-0.2659191670605095	0.11816481292896897	-0.10552788880433499	-0.07136894806647012	-0.4611582638394685	-0.062090651401865406	-0.44965345454294525	0.08693063157621812	0.08289361054122948	0.008770897485199186	-1.0595947148405327	0.04146426865092057	0.5807302550077179	0.10349570294891781	0.22548148632065948	-0.3774165028719602	-0.4932374313699409	-0.34936610099753407	-0.38977619107954276	-0.34392956987576423	0.13293104543788953	0.366239725147173
-0.014030503129151611	-0.8510759913607782	-0.045853189474026404	-0.341037249493074	-0.19843713962121665	-0.2512955364108055	0.23197123285870275	0.5253116570989655	-0.30946087440775083	0.11754268697075791	-0.3271841856386423	0.10888497906831034	-0.8648688841210012	-0.10642493355256408	-0.39689748044649525	-0.549770518459402	-0.2113019070587434	0.12503954435810474	0.30242101458250065	0.2828547775091557	0.5961971565816107	-0.1998980416496692	-0.49001832484206753	-0.398624879302211	0.12008792647250657	0.483543360735708	-0.21638070451709662	-0.5106363904391825	-0.263928848319127	0.1259362399509521	-0.11266576995224956	-0.0531014538871238	-0.47945696806697563	-0.07836554976749635	-0.4598858805880345	0.09843208942797022	0.09158980645653352	0.005899431259550196	-1.06660583760577	-0.019054273727041993	0.6057791817611557	0.09172897445501668	0.2262958448528496	-0.3522784181189418	-0.5168989664373178	-0.3175988731796727	-0.4135525044204839	-0.35830157328371326	0.11733727208015692	0.38826612847833125
0.02936932439822527	-0.8325592302681273	-0.04841419209226335	-0.34634130525585266	-0.17370782789859346	-0.27680176842761156	0.22808108408141975	0.5217105639398872	-0.30947209849112933	0.11553095503606184	-0.3310875669257635	0.13138956119972012	-0.8716583903534575	-0.14686769078476486	-0.38835473539712617	-0.5630409125446642	-0.21230322610143343	0.11279948191350597	0.29664005663970416	0.28431516444187566	0.5941934751251564	-0.19421930942110474	-0.47940681495984566	-0.40851812015649774	0.12477614496960066	0.48251836531448056	-0.21633503520819103	-0.5167550823934752	-0.2515815428311763	0.1324810417348709	-0.12075233365341512	-0.02805363767081063	-0.4910945880285542	-0.08524325112686446	-0.4492052321283884	0.10706512227224074	0.08229380507895721	0.010286769030010436	-1.0748887246258678	-0.07474407791224688	0.6134295970542762	0.07485595574336004	0.23506137993712387	-0.3484258968513415	-0.5342749647765789	-0.28833066365467147	-0.4352744312494849	-0.3680176892027728	0.0961605058461231	0.3973253442934081
0.05657501953402162	-0.8543670881111807	-0.05280575485087539	-0.3218422369105429	-0.1596084873356029	-0.31224739013477515	0.22858404657005446	0.5139778857247271	-0.3094944792227519	0.11939518681955459	-0.3289488606495845	0.15195832447020674	-0.8845991957756514	-0.1683096130889689	-0.3868537845055286	-0.5800081556476231	-0.2167976059703262	0.11350179479553806	0.29582327308032647	0.2814176867305139	0.5840739799251511	-0.2094758233859372	-0.4626250822928381	-0.41446398469125134	0.11835774262858098	0.4806147458663057	-0.21629297423994095	-0.5254878824206897	-0.23081476085400005	0.14130676901855108	-0.09583015106274662	-0.004861197041741679	-0.500049458592577	-0.09237329992729215	-0.4572795374872783	0.11910518694434265	0.06057986405705982	0.007901926535944204	-1.074326211415088	-0.10232820395425231	0.6182212409931755	0.08212433785802878	0.23581218186737693	-0.3379491060218126	-0.5440200612250948	-0.2586231562695771	-0.4511564575943366	-0.3699673961616392	0.08839875884815232	0.4018815525050704
0.10378495403258028	-0.8465030566418689	-0.06352535647737244	-0.3104038877475131	-0.15715321027628595	-0.3249177046609072	0.22133666609602315	0.511449555001263	-0.30953125989166685	0.13211057054723402	-0.3358387302313888	0.15868913272824842	-0.8803164641301515	-0.20558632183711328	-0.35657937422290176	-0.5805790129464461	-0.23184485409415428	0.10571979790716797	0.289776963837194	0.26611855481358826	0.5721712938563144	-0.23147047119041542	-0.4582487947957917	-0.4182960202570124	0.10811953631604558	0.47984174012322595	-0.21625553869825956	-0.5423227564516563	-0.21102802326199668	0.14643880471777687	-0.06693425855267862	0.004732256504702103	-0.5062199098696677	-0.10388444536236308	-0.4616397444370275	0.1363639848120271	0.021739903827061702	0.025365346046136807	-1.076430071918711	-0.13281555150180177	0.6076917553776379	0.09067997895530629	0.2513119225963586	-0.32114051635861535	-0.5620872315465572	-0.24482915352487672	-0.4393001087560361	-0.36863195727810266	0.07025355542646816	0.41206551272680325
0.16485555643162203	-0.8211104488942192	-0.07777750535401187	-0.26109787364620934	-0.14912822653540508	-0.3350034366374723	0.21839879868587367	0.5026259933634006	-0.3095375155605546	0.12216214541382246	-0.34136746370063936	0.16608958039284555	-0.8881523681873809	-0.23094098931305593	-0.332371272444223	-0.5862750704299445	-0.2543694594786764	0.1048193267457235	0.2514838567896943	0.25908645134160235	0.5568705473434222	-0.25569311741867895	-0.45888334863426683	-0.41004154725437447	0.1068270063162716	0.47941486816544365	-0.21621542118791431	-0.5367079567759525	-0.1984756721223659	0.15825324080068606	-0.04073289857646502	-0.002332852494256239	-0.4952701921834383	-0.12301210861481496	-0.48081933779044406	0.1572821742630702	-0.018554830470857254	0.04791910082473675	-1.0903571833297518	-0.18115601813527998	0.5961539668478577	0.10383745659203403	0.2619303998028758	-0.31636971508507405	-0.5810377913809843	-0.24795802866432207	-0.4552726229708597	-0.3687102200230087	0.08171904545017719	0.419981959818296
0.22675067952217282	-0.8166538847252719	-0.10643410879977824	-0.16131995517266412	-0.1428541726852514	-0.3364023981108799	0.21328225398515138	0.5018526802394169	-0.30955743154217163	0.12504303804006275	-0.3457219585541832	0.16396378533330078	-0.8985821208208338	-0.26115740710173985	-0.3138142677985726	-0.5914676798179668	-0.2769674373792577	0.12191768327415753	0.23170382299961917	0.24960128124469882	0.5383549671926579	-0.27278521608472517	-0.46986037076597453	-0.4027329606642801	0.09994965075419163	0.4829504041429148	-0.21619583707716078	-0.5468662509790068	-0.18343619441361556	0.1512023860932096	0.004697797759619318	-0.0038265912431140873	-0.49217244344072625	-0.14778704489553046	-0.4964744640323257	0.18869798664658555	-0.047675877307994975	0.043347155003723645	-1.0706860221616195	-0.21206266564167792	0.5669674337438723	0.10450994368626394	0.2597725649526797	-0.3212166589793402	-0.5894619208305591	-0.233412937987663	-0.44163823183627454	-0.3657506551549672	0.09809286901446954	0.4107063293349338
0.29330416798928216	-0.7900192919371847	-0.11869417192949923	-0.09606001303384934	-0.13682289373520748	-0.33285390504335854	0.2289121137236906	0.5008764120600466	-0.3095692030890828	0.12828432156721717	-0.33899125293615306	0.1577221678400628	-0.9082573999865928	-0.2833045050774466	-0.2745670694155583	-0.5682878128833002	-0.29982670914988463	0.1272530534743317	0.2176109918978264	0.2378738785752466	0.524850810652987	-0.2882265701748383	-0.4913630495070933	-0.3903116428072952	0.09652355671445678	0.49142881994733	-0.2161824281698344	-0.5314171544591345	-0.16232575458186224	0.13964279680633665	0.014662578329346504	-0.005194813989160957	-0.48242824908977183	-0.158075849835755	-0.49400080540072916	0.20593366759009957	-0.10285296507005937	0.049775608981655894	-1.0402040465864646	-0.23376307197541749	0.5633617086909275	0.13481310028898508	0.257839191524386	-0.3089528608325561	-0.5988681492501076	-0.21850179152247748	-0.4452948382427044	-0.36515896095904476	0.09318721179912806	0.39469191418514654
0.3284203596895616	-0.7537744382231464	-0.13106727010283892	-0.07758566303981176	-0.14755146756814516	-0.30649166219927515	0.2357108619574329	0.5011536631624942	-0.3095726560839375	0.13743214840327178	-0.3346875642024879	0.13303848561110326	-0.9228818875268738	-0.2884128302073149	-0.2541292412553801	-0.551394119579942	-0.3291998888242237	0.14252953400760437	0.18501982495410924	0.22524055227844872	0.5139823927306937	-0.29808258924746445	-0.518088868932008	-0.3863601929249344	0.09116920578354314	0.5064390679493211	-0.21617482908681357	-0.5096940133929966	-0.14676336012278782	0.13346682274810973	0.015939596844927784	-0.005266748095210586	-0.44310961004818433	-0.18099688203841569	-0.4926876640525755	0.2129374301265306	-0.13866577596210466	0.04949271066150958	-1.0157243575352592	-0.21055059582817287	0.5643367841274687	0.1288673042487312	0.25366289219163596	-0.31088295167091395	-0.5970863566291618	-0.19943226699436095	-0.4331346487816399	-0.3547891969811956	0.08631760138697096	0.3836517436200054
0.3179877052714017	-0.7139132878656613	-0.14202193595315943	-0.07496290766480507	-0.14926762869875093	-0.29596360971649094	0.25602968820051153	0.5051570422349279	-0.309586897619342	0.13530548101949902	-0.3379558393282135	0.10922739617685077	-0.9355999747973304	-0.3034748486278325	-0.2317304531050401	-0.5450682550735861	-0.34128351207946145	0.15261747486598595	0.15569251402412462	0.207017617996053	0.49687807919614035	-0.30978755495807164	-0.5321420886356761	-0.3986010698825816	0.0852052562713731	0.5225647781573334	-0.2161556525921664	-0.5016294341892548	-0.11754344866465032	0.1430249778565885	0.022947570339364603	-0.019185260250265918	-0.44023270303417483	-0.20254094925905627	-0.4842099388271568	0.2111887749156079	-0.15888885625958055	0.03412930427868306	-1.0027028749377724	-0.21993985715429756	0.5519739875331652	0.15554726205370772	0.2502471785720643	-0.30638605063264385	-0.5945685463062363	-0.1997514882829035	-0.4209685303551728	-0.34230962055617165	0.07161894143997026	0.3584085096075082
0.2809826912302988	-0.689460370211432	-0.1527557187456983	-0.04332974397371918	-0.16506399944403394	-0.26229180135682806	0.2752255176515602	0.512986214706332	-0.30958709252434213	0.14077476620682314	-0.3276961963896839	0.10093061895948288	-0.962293353458804	-0.3022177539494258	-0.2184996107233219	-0.541295424256983	-0.34092629008390724	0.14482932717742716	0.1340116668654274	0.19259010203905638	0.4805196755675035	-0.3349598258516081	-0.5494805973618665	-0.4072590391042503	0.0865201022655799	0.5394261390300632	-0.21613546048298682	-0.48704096531808333	-0.10680603679411382	0.14914316797095212	0.03918189701197565	-0.023444693324770727	-0.43265011109831797	-0.2174518005938121	-0.48234570972706925	0.21353529157788853	-0.17965982443177456	0.018565069054250892	-0.9795706974110636	-0.17978810383778576	0.5384286552142731	0.1737769797266935	0.2605973910351954	-0.3165978005361905	-0.6071605230424736	-0.20421108625509904	-0.39455216729984016	-0.34162474695494177	0.05599230093014405	0.35682604338568835
0.25633081782636125	-0.6728823911436704	-0.16585256769767617	0.027796955136280964	-0.1952759476904808	-0.22427484329151706	0.26932377640906724	0.5176351539437785	-0.3095734460977626	0.1490586880995476	-0.32347947673475924	0.0975853787546997	-0.9658903984104048	-0.31082458916098116	-0.1908023562014784	-0.5289205391785253	-0.34039371282194264	0.1299524720641027	0.11587020021494376	0.17349302038024392	0.47593813328186474	-0.352063104913725	-0.5739427709232086	-0.41545579903018215	0.08578943941452546	0.5576641218186595	-0.2161131801989435	-0.4735153309143782	-0.10162418751818361	0.16585290294915017	0.05576276924574262	-0.028017588688280037	-0.4306739444179025	-0.23700177747034257	-0.48146454371561626	0.19854650561245546	-0.20687162165236472	0.015097874966723917	-0.9574058658669038	-0.11858871720918325	0.4961053065263332	0.18247068675109018	0.267351831130008	-0.3288602511893231	-0.6077022578797662	-0.19563004158336428	-0.3731883499811456	-0.3387693998209047	0.043003765859647616	0.34776154436933043
0.24065580305261491	-0.6688702500483701	-0.1855431822006706	0.14865989055567716	-0.21642297714606454	-0.1903191368292686	0.2785954521551887	0.5227262452661738	-0.3095643257244961	0.1453788354740338	-0.32685221173979867	0.08232872124385748	-0.9770456837347716	-0.32107382385703565	-0.16520764367726742	-0.5268270806399626	-0.34339718178609535	0.12554347822032835	0.09852518629981452	0.16106645116046822	0.48853495638580985	-0.37410811903903834	-0.5904200452061886	-0.4439761702403766	0.08010090646698036	0.5801091475759454	-0.21611360226927392	-0.4535952240411173	-0.101126171565494	0.1744168755016635	0.062061600889005905	-0.030860296749333226	-0.4359845569312289	-0.25515805770788924	-0.497671085933227	0.17611047993576726	-0.21347734803850366	0.006875478740218738	-0.9311717596429766	-0.04697760868178805	0.4610654451159393	0.1850387221162945	0.27932426064643	-0.3441631735967867	-0.6106609467932257	-0.18886959862665662	-0.35756863292362795	-0.3417933052174777	0.03738507925617282	0.33736172237246975
0.21421051961074727	-0.6601142680984199	-0.2120176018923589	0.27931938530974076	-0.24003174003320246	-0.14786124733131933	0.2936802928147467	0.5311035775969924	-0.30954579819155315	0.15057490548758054	-0.3343799623839362	0.06896049121192162	-0.9796804688300336	-0.3510838530378223	-0.143271513139795	-0.5302110339596107	-0.3401335405976891	0.12059098485608502	0.07383364371544045	0.16489755563271946	0.5015413639470215	-0.381283379095785	-0.6214751247764218	-0.48078802665718123	0.07946654952967819	0.601122554501371	-0.21609515060741175	-0.4394134791661813	-0.1021228746514025	0.18140322503109554	0.056298544452426755	-0.03879328500271516	-0.45199912338264536	-0.27971986082560013	-0.5064357238863147	0.16127703269563104	-0.2286907744520704	-0.009373022830587803	-0.9196974065726563	0.003432484516823919	0.41841639465021235	0.19107218032943193	0.2950024055758812	-0.3618391799952808	-0.6118603120324779	-0.17380433467256723	-0.3401818470175716	-0.33374733815248164	0.02715915978775153	0.33695430154810624
0.1754666536408032	-0.6610122594439447	-0.2263993649017178	0.38267201738502327	-0.2549513736886662	-0.12271147850858763	0.2927324745959766	0.5346054583517635	-0.309539893418186	0.141871626649809	-0.3337399399172915	0.07046017794371313	-1.0041852536765055	-0.35939249616350494	-0.13493096323952344	-0.5502171692714247	-0.3220832577232461	0.12339096828066869	0.053035561908592696	0.18102904281271087	0.5244276685220479	-0.3758908831861333	-0.6332864534046243	-0.5168958484418977	0.06796736555394177	0.6198220645198254	-0.21607739133058596	-0.41535568922720933	-0.10495995474846323	0.18376405853723313	0.04885203876359112	-0.04272967003604253	-0.45707870980925475	-0.29572041040311736	-0.5230517252882838	0.13795079528452492	-0.24060271427526803	-0.017937214297133214	-0.9102221791955735	0.020504849965092786	0.3794016569509726	0.19722574791847367	0.28604268899149315	-0.372611921040102	-0.6159357078132011	-0.13629607106775538	-0.3340308476712125	-0.3161499549881381	0.025507350629676257	0.3077660519930648
0.13630805375229865	-0.6517866002490866	-0.25134492614241494	0.42027364725762484	-0.2675147566874368	-0.10692617119655012	0.2861244401249897	0.5467048414304733	-0.3095461455115981	0.15769562136258292	-0.3389328789046267	0.08608200371182825	-1.0340433272503882	-0.37337231748288807	-0.11986545716399215	-0.5676370793547887	-0.3010469953794354	0.10850132518982296	0.04470570229331973	0.19322436045909117	0.5398559047382473	-0.3675683599667457	-0.6345145201828417	-0.5481933903247169	0.07325011933605012	0.6402728411247979	-0.21606318807741304	-0.4028864130548298	-0.11304372016057793	0.18148817396310754	0.040040376346301684	-0.031029890826238395	-0.47127149461685314	-0.3004666845726126	-0.5405162672564753	0.10096054679116506	-0.2253545778079009	-0.03524904665284462	-0.9053198263781962	0.0472485429594225	0.35216479141130325	0.19813746187882586	0.2760120913593539	-0.3836269709775909	-0.6094908434879487	-0.09650315420782417	-0.34380946659356965	-0.2988172928237181	0.01657441553400216	0.2795516684453071
0.10359371734351457	-0.6451013764416103	-0.25424066249471233	0.37203172446150845	-0.26557736676650107	-0.11059885404935535	0.27655698638704496	0.5553730156040555	-0.3095461707062291	0.17794039302663156	-0.3434042611079406	0.10336950924995987	-1.0597759560090938	-0.37207369705494386	-0.10908517155935968	-0.5698560161299546	-0.2805687452910003	0.0971624447655713	0.02095867726365685	0.211295869739979	0.5374305082743984	-0.3748374262734505	-0.6338591513133173	-0.577776713773955	0.0812668923805456	0.6579085809179428	-0.21604406973911536	-0.3776396971110104	-0.12270214221232216	0.1852884717897134	0.025668215813390523	-0.02683567363831163	-0.4869764138567108	-0.2903329732314392	-0.5611919949293956	0.05314708574736734	-0.21788650815879027	-0.03269504448065683	-0.8945123940327593	0.04487711170009941	0.33352852619981754	0.19673776296285397	0.2726583388844518	-0.38818440678374855	-0.5988078303529644	-0.07572415295207202	-0.38235656400984774	-0.28274926512812926	0.008228346915496482	0.2582441982298548
0.08008275659219352	-0.638499130625419	-0.27860845056572814	0.3096824934848769	-0.26794215896453916	-0.12013938199294098	0.2465360180296922	0.5548330101888308	-0.3095233176792137	0.1872885717926353	-0.3444730029321036	0.10889853119661683	-1.088488897571915	-0.3651709369823358	-0.1228213504701472	-0.5873517916640855	-0.24924431091687532	0.09012508380174813	0.007532658279153679	0.2379001667271008	0.5339170093925225	-0.39045348541435765	-0.6364945786224653	-0.6027566635690667	0.08534618797510365	0.6712384089742469	-0.21601999875118394	-0.383430723488621	-0.131395205308873	0.18452486490635214	0.03347459573881113	-0.03735001482940011	-0.5030492049264186	-0.2982986284323651	-0.5856310463751233	0.018911971820232576	-0.17958263635179345	-0.04502381120402984	-0.9057818596302625	0.03562858683635286	0.30371638614567364	0.17620983361395795	0.2718540258239453	-0.39939449258319587	-0.5884098161507816	-0.05751295178504745	-0.3809679054491534	-0.24432404737851096	0.014575181797067682	0.24613780392713017
0.05617973616084354	-0.6429561142988723	-0.31418110781407976	0.2910444622426064	-0.2712190921282462	-0.1544057960309107	0.22175351127868986	0.5558695306502688	-0.3094968111812536	0.1916367350085665	-0.34182397591705466	0.10544889853681935	-1.1140049318794774	-0.3658924001386394	-0.13100155174731334	-0.5968951912518852	-0.22016080997351478	0.08251412106188534	-0.004381613160393942	0.2486391595777933	0.5260037679076468	-0.40090975540968027	-0.6329629245769546	-0.6342564061794933	0.09494404922516413	0.6760892160971407	-0.21600083211566043	-0.38496436205376106	-0.14507252213354846	0.1949744236981092	0.041307539151178366	-0.049229383515811166	-0.5377674703624262	-0.2945465265590382	-0.6152267808373286	0.005394008911554256	-0.14786521849313145	-0.06563908489949763	-0.9134284826772671	0.042234533134054314	0.29512521033843764	0.18069406899418147	0.26285041306077234	-0.3996992568836751	-0.5669285963367581	-0.0383486524919215	-0.4115920671085175	-0.2192811623414097	0.017273011547058976	0.24147863472306233
0.06824350633939702	-0.6476707576399054	-0.3334201358056309	0.3104776073785238	-0.2679313543451628	-0.17066621712305982	0.185190816243967	0.5523132869342335	-0.3094457720142123	0.18379972510129253	-0.33555948873613844	0.09946574887732221	-1.148361996004765	-0.34057284471217464	-0.14865306718858481	-0.603061642647605	-0.20401722922743676	0.06487919768313663	-0.009137547376414755	0.2653715851486292	0.5123204280785021	-0.41215373430181634	-0.6325361891259482	-0.6365690284304574	0.09564973056022849	0.6824819384483797	-0.2159958433991061	-0.3821414805288679	-0.17658800523776286	0.20264129818838522	0.04813651416643745	-0.039174093345447324	-0.540727326875145	-0.29673058115175943	-0.6505373428795395	-0.015891012851713092	-0.11105997538293644	-0.07625443401559542	-0.9089013204983445	0.05668651914425814	0.30149582401769887	0.1460901370998272	0.262864594903149	-0.4081785923446149	-0.550320214129535	-0.021106053941472656	-0.4383688163968712	-0.20750426006569458	0.03235659279815016	0.25165582507524675
0.06928842719700926	-0.6441970086275944	-0.3451534674907964	0.35858585987511127	-0.2501697499758593	-0.2073311839937264	0.1426322933660615	0.5357298656005789	-0.3093874762113928	0.1719216495582788	-0.33827604401531003	0.08721919975836386	-1.1586789215519326	-0.3432424491448245	-0.16474082411335186	-0.6021215658395704	-0.1787723064839935	0.05815881992806469	-0.017949473202909388	0.2733129769842018	0.5023760726512615	-0.40878396292614355	-0.6372417753792073	-0.6242933511195137	0.09426161371763393	0.6845584618698582	-0.21596060813925994	-0.4011642966064275	-0.20207005863416896	0.21131635780583746	0.05182808794073339	-0.031203745237442754	-0.5457688229169586	-0.29442889241213005	-0.6806523684135305	-0.022806252454469562	-0.10399898681805639	-0.09934453697454101	-0.9085014844498212	0.019685056743962807	0.321126255362005	0.13054877052577657	0.253555059540136	-0.4116110278516201	-0.5214484964359929	0.001939831400779677	-0.44776195770462424	-0.1782899408917805	0.05063195014212492	0.23148554550574704
0.05484225763801044	-0.6309028269318309	-0.35655560703719147	0.3464200838287331	-0.20834201331013916	-0.23627264953849353	0.11015356705097816	0.5173280032126356	-0.30935974798170635	0.15669319945811358	-0.32388089589565894	0.06454833711934083	-1.1735470149350182	-0.32966637379421454	-0.19610362243095977	-0.615884548860618	-0.16511530742868336	0.05786429986063524	-0.00999652177309052	0.2912291513676585	0.48709522658335064	-0.400294406407412	-0.6286123299963771	-0.6060678723504129	0.09343102480261922	0.6854298476230544	-0.21593600663063825	-0.4220774866192393	-0.22262813702578077	0.21495329230165083	0.03491653314684936	-0.03327295683469785	-0.5532140775648169	-0.28886414832527607	-0.6991195766365175	-0.035053774008179786	-0.08732508326823886	-0.1280031988809675	-0.9090095573789526	0.002279753817258398	0.34699451130195913	0.09440673631917831	0.2437414778626515	-0.4149440995459316	-0.4938045967163468	0.02260824461913257	-0.4656114637865473	-0.16023730125198593	0.08058790832495379	0.22977157671808984
0.023238990038141553	-0.6130958674633172	-0.36500343453068995	0.3235566856240403	-0.18363673842223	-0.2588787737032481	0.09804547469019623	0.5006702858319197	-0.30934188141286134	0.1527004547350259	-0.3129910115133095	0.045163044253497514	-1.1935580101812742	-0.31649686549373246	-0.2164828049172792	-0.6074434105395353	-0.15554214412812703	0.06565455767772595	0.01434731508215364	0.285301333675116	0.4551114851200929	-0.38188020318163735	-0.6360901546221349	-0.5780691733810693	0.09033899500065636	0.687988612305383	-0.21590413982149803	-0.43735060383970215	-0.23425613834055423	0.2299304424687016	0.03423188977657011	-0.04879220767312225	-0.5519565564251809	-0.2962227675443805	-0.7055138274723323	-0.05206741864631893	-0.07962397444772083	-0.1411332533718813	-0.9167165120406897	-0.01618668035768384	0.37334520605269655	0.07665340423977651	0.22950088213897174	-0.4192079017183487	-0.46213046525655266	0.041999249525661406	-0.45872805353364055	-0.1377757940195493	0.09286719842511508	0.22239109196677767
0.003955799831122095	-0.6080250647966974	-0.3705960471833856	0.28403867961372764	-0.14304121235421188	-0.28892850052054053	0.0808680697545446	0.4806552025684604	-0.309351490295887	0.13952816853301525	-0.29252692960526305	0.030232631644750034	-1.2161643639573243	-0.30520641510991353	-0.2312834595624806	-0.5948281211177491	-0.15201151817481	0.06193918253746879	0.04297098494759934	0.28027327429016147	0.4273541700338219	-0.35594914698502456	-0.6099288463628618	-0.5481103391748255	0.09793858292700498	0.6890010396628625	-0.21588007207834145	-0.44499244829944284	-0.24919352949080847	0.26375131946647334	0.03347835029527008	-0.05543841110917421	-0.5391385253391517	-0.291163814671478	-0.7154214965861802	-0.08399393992578753	-0.06393758667783775	-0.15637413485086288	-0.9272472699286911	-0.08403728627002077	0.4229216418967655	0.05422212606603858	0.2025548006742167	-0.42253667250826527	-0.44072528552859386	0.055993681101595305	-0.4810224456881073	-0.12992925275967968	0.10330434099411953	0.19864076777113077
-0.024546487439696996	-0.6035575096096932	-0.3847405590384498	0.24562801070200396	-0.1147395277003089	-0.3067182864705448	0.07090761005427744	0.46210429506171763	-0.3093262503478251	0.1178170481919815	-0.2679045665584097	0.018334741826763996	-1.231637193745636	-0.29026685812699243	-0.2543327228257107	-0.5779270994975463	-0.1673154917897782	0.060225818031378456	0.06786044567192154	0.27162139427014964	0.397318531493425	-0.3376497564281665	-0.569649026375348	-0.5223831254498622	0.11084398449637589	0.6923108625250961	-0.21585057482844522	-0.45846589314634745	-0.2670806248309284	0.3097684359888349	0.03591440038971187	-0.06430916448538564	-0.5381827050585694	-0.28598595409979266	-0.7235123362187471	-0.10865487586028606	-0.05879941709897953	-0.18711427183773788	-0.9225206752149925	-0.11667886579662268	0.4797076429425345	0.02805646668982713	0.18228794337075757	-0.43393265982400664	-0.40830120420508315	0.043094872442650624	-0.47834896965256996	-0.11149150472608196	0.11157102135439678	0.20597667704744943
-0.05690732292961814	-0.5953395841391271	-0.3710978091182715	0.23217155171218185	-0.0873667093639176	-0.3222641496938262	0.06354974090932126	0.4418812734714225	-0.30924125405670194	0.09555491162202559	-0.24895398959838683	-0.006559696530886954	-1.2405242771472802	-0.2797871846311565	-0.288804120217018	-0.5595732208834736	-0.17206643355833803	0.05783869397469159	0.08626413131396819	0.2665248338053851	0.3807779317589425	-0.32388027149973286	-0.5231477657231599	-0.5126259458639987	0.10767523726466285	0.6934184813283707	-0.21581639199884628	-0.4795689836067808	-0.26778932435174374	0.3553766774318417	0.029642132233395346	-0.08359725451787602	-0.5424481160235707	-0.27772278293381086	-0.7205343371092303	-0.1256023658158086	-0.06782766925134807	-0.1985322604539641	-0.9115365028770295	-0.09106103787909833	0.5283549660137622	-0.0006164608020802376	0.16059989662969726	-0.43059309062606	-0.3942506464238926	0.02940823591649696	-0.45989768544023163	-0.10108464798603463	0.11423128864485259	0.20180491387783567
-0.05516458625736812	-0.5852863264548496	-0.3689352120987291	0.3182504430928406	-0.07654248174591297	-0.32127841841277044	0.04672861279985525	0.4266152478990711	-0.30915137990208846	0.07127930078693898	-0.23672028244246163	-0.017392035887316953	-1.2391158260106807	-0.27428852502900863	-0.30527818187088046	-0.5644007799039514	-0.19417676094036235	0.049358094887760946	0.11397938299692738	0.2604043257581557	0.3755330941636846	-0.29881328721407086	-0.47002846479971927	-0.48724232051061217	0.10014799035360059	0.6919650080301042	-0.21577486811571567	-0.5017330120993837	-0.2663666229839322	0.40803101270811315	0.020690143268454732	-0.09774434999397752	-0.5424066039307014	-0.2821730475086123	-0.7118153591888353	-0.14524233821920798	-0.0687254108694702	-0.21151999681385547	-0.9164307823861062	-0.04141821226232699	0.5656996302701429	-0.019587562861135183	0.14083986291817518	-0.4340694950355055	-0.39084975419092693	0.02112998098368744	-0.431766713022241	-0.08422719084424231	0.10970181946175957	0.21086376109747446
-0.06653289078373284	-0.5918710369826905	-0.3674519034052154	0.3379955503270229	-0.058430081151725065	-0.3219280443718845	0.01798897142272101	0.4141280756966765	-0.3090748763635232	0.0529266999749432	-0.23325549955226238	-0.01972694439333424	-1.2404110306294476	-0.2651380541870102	-0.3117442646909521	-0.5641750321943125	-0.21787847658785764	0.04779593381161336	0.12434848262771873	0.24758225609838086	0.3595766319528872	-0.2618699862858287	-0.40675165553835796	-0.46806545559215246	0.09363455287073379	0.6886903291979809	-0.21574634417347954	-0.4961205912938459	-0.2665470363101896	0.45206256463278593	0.011827043427678444	-0.09742687315919121	-0.5442743875736675	-0.28684755972301196	-0.7092105997678901	-0.16519155202185093	-0.10289229657578192	-0.22725223308847683	-0.9058324923651583	-0.008961657162010573	0.5858913884986546	-0.0297379383829424	0.12131425337282513	-0.4316001760012876	-0.3886204111041634	0.002278843862274417	-0.43941347401333086	-0.08859757345304879	0.10679767790276942	0.19958940956392648
-0.07087387584319536	-0.594774092065051	-0.35881653122288726	0.4081305173197386	-0.02114123155868584	-0.3164067556128152	-0.005914346598574778	0.40771369929217405	-0.3089812945237755	0.027453532993035722	-0.22287327398484943	-0.009249917200863395	-1.2325827602263832	-0.24615824010179196	-0.3190497752014948	-0.5786433273329414	-0.22300378003945762	0.0634855460839834	0.16195191754048663	0.24339503207334273	0.3542017675457986	-0.25503709177217004	-0.3517101676457922	-0.4388766272398901	0.07801081522395217	0.6854307785907394	-0.21570299073652177	-0.49139016039110095	-0.2713022161236875	0.4890909639425738	-0.00740473339389056	-0.07669469365832826	-0.5407580180333459	-0.29337549213525194	-0.692791379198343	-0.1843390113506707	-0.13403793266999914	-0.2288519120537274	-0.9060332340850641	-0.03152018510676929	0.5839524745543947	-0.027021410889929355	0.10379946868660579	-0.45208105504147744	-0.41049835294810844	-0.0050888210495183255	-0.4252861842689806	-0.10176262014571875	0.09823015041345709	0.17735143245123816
-0.0884170551371522	-0.6075344962273913	-0.35564174269646565	0.4026705319132047	-0.00012059491551501649	-0.3128345186193154	-0.02332519135958285	0.39996063496653994	-0.30891229116908797	0.019652739030850182	-0.216913040582499	0.012125000581984683	-1.2369012274397324	-0.24603397052144804	-0.3214197414719231	-0.5874132299455491	-0.23865715197479162	0.08906839578441643	0.1976051108630889	0.2520587901642714	0.3493614401907602	-0.2571470324852524	-0.29354888685827124	-0.4102165934584539	0.07349294215102858	0.678490879982619	-0.2156650042819881	-0.4938845484924941	-0.26651354440178093	0.5375809345407591	-0.01910477609500701	-0.06282132466094184	-0.5483466075113232	-0.2915120320745076	-0.6668065988176755	-0.20240471246165276	-0.18465935045295961	-0.22208089041713328	-0.9055871292520775	-0.024102740310933273	0.563298999378466	-0.021087980357896226	0.07985052393250577	-0.4614927813511251	-0.4313723731630194	-0.017784941787359617	-0.42447273021576803	-0.08448777495701465	0.08620377774396344	0.1505637098335707
-0.054014228956481024	-0.6120826801804473	-0.35865447043441523	0.3561334072504782	0.008058069614601489	-0.3086400890917107	-0.036147730777599425	0.4028269220991967	-0.308877672249402	0.011318639713190113	-0.20511334052058755	0.02656453046324292	-1.2546968691382543	-0.2276638271438185	-0.3335192898869469	-0.5860614099992468	-0.25639405014749006	0.11800884601288023	0.21529257756716982	0.26404205731324365	0.32912363787110066	-0.271301686603194	-0.23111155794351973	-0.3984608223238059	0.0634913473683544	0.6752967298552515	-0.2156802132905698	-0.47507573557507926	-0.260768561238215	0.5781939920805067	-0.03371516323523507	-0.051948459952685676	-0.5629013725580181	-0.3016078669752024	-0.6412054710254784	-0.22552232401032604	-0.20992994120860264	-0.21190659233394618	-0.9207543226378372	-0.001963284134569298	0.5455899620356319	-0.0017164529072409783	0.06378716470949776	-0.47944464554244864	-0.4399516223732066	-0.03097137420153705	-0.4374092346907645	-0.08790174107864414	0.06979217573599329	0.14333616761608464
-0.0175988481380162	-0.621573550123993	-0.3563319425734725	0.3723268353875972	-0.006556995441195869	-0.31011416005051856	-0.030611928219200845	0.41348523367972695	-0.3088154905697182	0.008214559633017178	-0.1989613557372257	0.035496245425290805	-1.2681513943198606	-0.21822614560645529	-0.34058514768895976	-0.5734832873442588	-0.2757337818976107	0.13830379285446398	0.22104665796605455	0.27284362625194347	0.32115656211474125	-0.291677340338629	-0.17796058603167175	-0.39907501653462324	0.054661528260023316	0.6753232624342751	-0.21566532301871896	-0.44878430073588305	-0.2543652103817208	0.6129931820535383	-0.036126527120959685	-0.026340245917033527	-0.556397817131536	-0.2960190852482559	-0.6097041676761956	-0.24115044178805306	-0.2508599776527086	-0.20298689519682775	-0.9120252216859919	-0.017544630338695744	0.5075641948999721	0.03575345401046946	0.04179772705814681	-0.4888526893180759	-0.4575154396285866	-0.06182588096323749	-0.4478703249626639	-0.07068183892241861	0.04397344075255753	0.11722425244785302
0.02577548173648993	-0.6363945604197622	-0.3476263422013629	0.384873745586765	-0.020192471006187512	-0.3194272882222566	-0.03873074270265744	0.4250817593667426	-0.30877104158641766	-0.00833565109179982	-0.19740201514162917	0.055456066397212254	-1.2496240962298306	-0.2053598183511544	-0.3657348492727469	-0.5691056077966764	-0.30183686374135704	0.15406495644260562	0.20554524122780626	0.2846566163205822	0.32624378184297514	-0.3413795638265707	-0.12459019225668935	-0.3829336305798699	0.044949136367423745	0.6761767270595342	-0.21564153008303358	-0.42918477992169	-0.252624906387477	0.6276912143011208	-0.04095338490451363	0.01680702706232997	-0.5602231825430473	-0.288915331037287	-0.5886119880109628	-0.24644273758967944	-0.2878219568132089	-0.20906814700436888	-0.8920588392710848	-0.03416952472776992	0.47658168641943777	0.0690966262314143	0.024714178432311336	-0.4906567618117821	-0.47122973918262734	-0.07416219764651816	-0.4602015057859344	-0.04899799686334887	0.033202189496599276	0.10162983951338656
0.0511589027615756	-0.6250540112083999	-0.332987152834066	0.3902993791460875	-0.03215511487203147	-0.32879572103319693	-0.037941074429545744	0.44086785726852185	-0.3087185053760224	-0.02380266513487944	-0.20291410642752905	0.05365641767882919	-1.2071969174711736	-0.18755752267669515	-0.3971822487043859	-0.5678287281718369	-0.3316120346543567	0.18299606822990702	0.19104442593557194	0.27906860345381446	0.31667005832870093	-0.39818369306533263	-0.08409032805037377	-0.3628909755712145	0.018679491587593806	0.6789817326945556	-0.21566610775503986	-0.4107031663224049	-0.25178391718435017	0.6249401758105761	-0.042238287988658564	0.04011449671747379	-0.5638066488259439	-0.2878918835537864	-0.5674744740751538	-0.23296046143268914	-0.3101775913509732	-0.20715940403816666	-0.8738785126695365	-0.008885809469518042	0.4314016204395343	0.08904774555134756	0.02098003872403571	-0.496289285275531	-0.48359282590310765	-0.11134587759683345	-0.44734676174383725	-0.011180145747514792	0.02676056574839014	0.08089155437361165
0.10846270985904298	-0.5982161265367093	-0.3243757752832466	0.3929057949548137	-0.035103620510281916	-0.3410176187364412	-0.046982391639277046	0.45649766165666633	-0.3086762698616224	-0.04720022601003916	-0.2173430238380088	0.05083349292579485	-1.1545430748343768	-0.18096106766553352	-0.43023791304360015	-0.5736105035311965	-0.3488520785477965	0.2028926572252067	0.17483364631905715	0.2781186100318115	0.2984468006506315	-0.44280138147197323	-0.04072050525918416	-0.31237766069395556	0.004058485957326749	0.6803458330950585	-0.21568374747439187	-0.3864178517252641	-0.2599818638280977	0.6082547119558102	-0.06317313161998177	0.08424705393300255	-0.5515593308560218	-0.3005593897668609	-0.5573676018372764	-0.2284872253992943	-0.315087834854168	-0.18633808767539786	-0.8648238391956566	0.016196360373593517	0.38087398461199234	0.12493924311480428	0.021163685141241	-0.4995072357878926	-0.5073170819570875	-0.12927900858078514	-0.4551149633616787	-0.003657972240293972	0.011233343678339586	0.05823239554020008
0.14322059300220777	-0.5926364649043222	-0.32619827381266975	0.40034692727415705	-0.04278810952687014	-0.35015385962056855	-0.04411452699461047	0.4683610188785538	-0.30868386400567516	-0.06565246951548569	-0.2249300745124053	0.05042940131334397	-1.1114604923395528	-0.1740928895063098	-0.4674173103694576	-0.5932266786619794	-0.36781788891958667	0.2220561134895483	0.16795460014267244	0.26219951700459665	0.28420719977770376	-0.4774656086548684	0.004789529521544838	-0.24928328537111896	-0.009594749381037215	0.6817897639745534	-0.21572743774394035	-0.3514816312488078	-0.27883195556794815	0.5890021100457343	-0.06803030744694129	0.12124625487128213	-0.542821617171119	-0.2986340260502538	-0.553422622605084	-0.20813073342353944	-0.3255526702530608	-0.18964201177679266	-0.8310319054061548	0.010409302141555282	0.33759598028289844	0.1782749179506663	0.023149818399805074	-0.5197512051394297	-0.5165417721334749	-0.14226497054891554	-0.4608523046022969	-0.008261949750986536	-0.0030042370778624794	0.04236387046485471
0.11798223065689946	-0.5951479544807906	-0.3328777293059088	0.3656568653200233	-0.04633667518333779	-0.348754059392183	-0.024826324963503264	0.47493576601878573	-0.30870181788264733	-0.0655689983550014	-0.22558771416942264	0.03655699925476754	-1.0573567335633682	-0.1662403669554226	-0.5063316964451194	-0.6044607379133013	-0.37981214598175905	0.24292482074094784	0.1692450432634532	0.25966802632529673	0.2830982454989991	-0.49509536620512185	0.04465901658741969	-0.2166560113138874	-0.014479286640266657	0.6883377251872724	-0.21576942874985233	-0.3146988746565206	-0.30491567532617303	0.5570893167516184	-0.07845220526553884	0.14881061778625243	-0.5261176894419262	-0.2882714228618951	-0.5531454376101416	-0.19490738870828472	-0.3294848375376946	-0.19893449745114145	-0.7888963274966552	-0.005354132438351209	0.3163938288297289	0.21743442802834406	0.015157683336285355	-0.5394241509825737	-0.5304970201666367	-0.14950856505606702	-0.4680355900673274	-0.002742208624930949	-0.006923316293502924	0.01213597290332457
0.11576587079003949	-0.601041824988165	-0.3325558963055003	0.40518939538925186	-0.04983257597234232	-0.3382524481486417	0.004009810539543503	0.48855323479079915	-0.3087454919023808	-0.07165034899977907	-0.22826176120593802	0.03306120722461748	-0.9933277479736218	-0.15894791898723482	-0.5294949214952285	-0.6157137037372987	-0.3972774414110988	0.2581713224836172	0.17405547186998946	0.25883402400929933	0.29744435735913005	-0.5147462303133375	0.07437096765512194	-0.19044514526779732	-0.023218887142215747	0.6984715411808392	-0.2157994783602697	-0.2920473680894752	-0.32694462571217936	0.5334641786047896	-0.09153120269009549	0.16764285204874257	-0.5304902676090207	-0.2768232252909772	-0.5494090774221	-0.18221733567210271	-0.3162821360254401	-0.20024741600313795	-0.7538908772806934	-0.011784037407298217	0.31736878343907854	0.261608078723238	0.013207323775116419	-0.5676983426215536	-0.5260650193506698	-0.16173411024007106	-0.46929768063199007	0.0025344108254622896	-0.008125314998640219	-0.0017513516916644154
0.11005218267248158	-0.6215596225743941	-0.33065988919058886	0.40024999142026835	-0.07519892598735864	-0.3134720358205897	0.04623376894975315	0.49243293812635675	-0.3088418093967802	-0.07005120260359605	-0.24084935979951144	0.023669910844762436	-0.9288280008035606	-0.1617676655349341	-0.5631953061041108	-0.6150335519048935	-0.42197033865095107	0.25714469257377687	0.16629082861789257	0.263269062728133	0.30620927446149676	-0.49570763378115623	0.11927047152613712	-0.17660767080072895	-0.03196582712677829	0.7097369483955702	-0.21582718149926422	-0.27645720456875156	-0.34302871537301466	0.5171819888008942	-0.08662118148097704	0.1612744715666933	-0.5471420881086707	-0.27404584842031976	-0.5530380321171191	-0.17690011036929704	-0.3055295906621854	-0.2080491337378761	-0.720025683673302	-0.02127460008221094	0.31840874307753086	0.2888273452975511	0.014762477597111228	-0.5698843372714066	-0.5240967357579386	-0.17404688720690897	-0.4648446718768452	0.013981366517538599	-0.013521819653962302	-0.01079791239669629
0.127069129473245	-0.6339866884562738	-0.33248968467534495	0.4233627465016312	-0.0897622051988167	-0.3108682324846936	0.07599893453355604	0.4930069203923716	-0.3089432722501414	-0.06922986296194322	-0.24908709456495765	0.0075138848190443395	-0.8456861319630182	-0.16388956364928006	-0.5933294813379699	-0.6080264044036644	-0.4429639975983403	0.2556008566918654	0.15803810940190335	0.2560270377601322	0.32356864668730584	-0.47031915402507113	0.16816867971079058	-0.19916296255717197	-0.045739072924092065	0.7181110027224926	-0.21584972432303373	-0.27115403688481016	-0.35527621631626866	0.48816119321417795	-0.08723702260414709	0.1294683723504604	-0.5545954193771081	-0.27241831601619737	-0.557734947447048	-0.16779799660540143	-0.2733963404592694	-0.23748378670198714	-0.6951977513775638	-0.03080521018176472	0.33959361624229584	0.317061530967812	0.021881036494945334	-0.5872237194510286	-0.5305003030508122	-0.18008733682022296	-0.45675495432316093	0.010717044333056081	-0.022480466253188388	-0.008523555677820203
0.127893650164754	-0.6632508193888154	-0.32157583125987566	0.42210617061788874	-0.09568963316230145	-0.2994388866345438	0.10459964754341577	0.4913017355073833	-0.30901542285493727	-0.05996463181150188	-0.26443002173282465	-0.0001573590093468708	-0.7516266277129384	-0.18303606293567937	-0.607080565330538	-0.6122388534336336	-0.4731380819678693	0.2364479907286272	0.15482797929299358	0.24594448453258608	0.35311811299615187	-0.4458455397191582	0.21147702759216763	-0.20917541960089378	-0.04456518962805252	0.7230502517754651	-0.21584507281346718	-0.28853358654449374	-0.36509576867766547	0.4645239195056332	-0.07749685837457324	0.08362078479103947	-0.5653193477531897	-0.2581327821268738	-0.573375853393008	-0.16187011673524804	-0.2628380927342851	-0.25376337812231153	-0.6885445816465718	-0.043200835098548794	0.347102542894005	0.32899927423518854	0.028227284334921644	-0.6009430507061796	-0.5492723663741353	-0.1997729627156073	-0.4424927331841825	0.014652239341315732	-0.02664557957878668	-0.022023609332401085
0.15207971922504174	-0.6750868034217532	-0.3197337966649399	0.40592171802279653	-0.08698478864235239	-0.2863956125473786	0.09877807560339875	0.48509982767648874	-0.3090892680689064	-0.05346273673044888	-0.28484020483998845	0.0003716667992663436	-0.6552375670933637	-0.2001671362620808	-0.6189840480152805	-0.6400476747305264	-0.4937570468282676	0.2260903275544285	0.16607980633773323	0.23992673181465016	0.37561362357391403	-0.41135968075747675	0.2635513241994235	-0.22390933408895072	-0.043007843161009064	0.7268821147670841	-0.2158781906081165	-0.30275553813142964	-0.374696932318461	0.43242162474779783	-0.054407180927579304	0.05218058274749193	-0.5631614918478964	-0.27176341846071256	-0.5923674565677943	-0.15103908295879911	-0.25459873225795093	-0.26726911772028644	-0.7133602948810984	-0.06566963855687533	0.36075468645030745	0.32746253548073845	0.04101117835911579	-0.6088828801660613	-0.5733284895431303	-0.2112229813712406	-0.4385160100777451	0.02119929086921615	-0.037558225323051586	-0.03445915936144346
0.20871069305664366	-0.6797227477174624	-0.31631792677571513	0.3736409363361472	-0.0761798823160795	-0.28175079000832853	0.09892143278712613	0.47454707084574643	-0.30912947720324985	-0.028153340351485784	-0.30208300025437673	-0.012128914911441727	-0.5896379697421127	-0.21564131656185576	-0.6138668081267762	-0.6646279967497701	-0.49845510678295213	0.2166146307620312	0.1865251541843805	0.2430905572748671	0.38992323278516283	-0.3389250760297037	0.3150373563997323	-0.25891568839698753	-0.039579486527394264	0.7263919602809112	-0.2159245231227965	-0.3044060553455718	-0.38539415389890713	0.40220314257018625	-0.028807019304346083	0.029631944174616714	-0.5658559566875611	-0.2718937290530212	-0.6182804642511924	-0.1399511028189137	-0.2578110346590938	-0.28067917396151565	-0.7341971763085761	-0.0821441041701099	0.3801075777354146	0.3401512958263247	0.051484620902612875	-0.6193862240040539	-0.589222129024178	-0.23834501985013828	-0.43707939804487606	0.022573890958526504	-0.0427628797162959	-0.05095749117553655
0.30585969839237714	-0.703730571090835	-0.3194574656791604	0.3549970220340574	-0.07977221739381699	-0.2700509559065206	0.09790207544987872	0.4659169507450492	-0.3091509358778988	0.005206451511301616	-0.31528581280258827	-0.004865056273350393	-0.5412789383793847	-0.23299184161750114	-0.5948810468513404	-0.6780646305111616	-0.4904178490036015	0.21106738719525991	0.2218351028859375	0.2567205138167683	0.41974649155674826	-0.25547297269312347	0.3612894465878845	-0.2904694039214871	-0.036077921034265145	0.7255799237176362	-0.21591712066814045	-0.304352559313276	-0.3910894629915046	0.3769359695727066	-0.0029989491172015105	0.007532934729304719	-0.5677122246327981	-0.27201872999385734	-0.630847825140889	-0.12978033480574894	-0.26731834455116565	-0.28326590737279217	-0.7539473249795409	-0.10436793756993892	0.3914782622591554	0.35681315119618634	0.05782207262368657	-0.6253670653473365	-0.6069620076901568	-0.22713290713768317	-0.4386549731688472	0.011781647380348443	-0.057184892148817376	-0.06371494788727868
0.3276524435727993	-0.7443521153158797	-0.3078937242916739	0.32095499421425366	-0.07066431351134848	-0.25990115123261814	0.11683192700740694	0.4634651811920323	-0.3091904748184279	0.057605398498577834	-0.31978492853897506	-0.006851798283060961	-0.5141224317917616	-0.23905983614389573	-0.5864591459424472	-0.6885754729589839	-0.49725926181562946	0.208840902285107	0.23822133070440463	0.27079502626706503	0.4439247393627387	-0.19610988712738112	0.39233807932789044	-0.3246744363275578	-0.035323640422435965	0.7210340085115927	-0.2159330289257054	-0.30740455458160904	-0.3882917006498463	0.3584656446409397	0.01764754457807865	-0.03516855980926596	-0.5945658938066627	-0.2601287854049733	-0.6353063597340485	-0.11579933640337245	-0.2769252614814804	-0.2987119625481256	-0.7579819280731204	-0.10015751183713287	0.3915932897455974	0.3509451782788486	0.05101560711544094	-0.6414087003875509	-0.6217146975493961	-0.23122780477527413	-0.4458087916758277	0.0022339306127804985	-0.07019605860118394	-0.07333786899251843
0.3014167967676454	-0.7748324737121911	-0.2991507458896082	0.30004124692944006	-0.0551362791612367	-0.2593661892162165	0.12020356952358224	0.46345294952574784	-0.30922425474858695	0.12303244369489796	-0.3265746710901313	-0.0028089191533002935	-0.49513234132081996	-0.23273901403448566	-0.5648166902381082	-0.6940359981774972	-0.4888273396072152	0.21271815645947867	0.24272273941423053	0.2984926696345012	0.44954602043517455	-0.13038433811971734	0.4079930903880462	-0.3736929756861571	-0.03181984332986358	0.7194464758666805	-0.215938871142848	-0.31534626989901077	-0.3858206361019718	0.3342897386931535	0.029945218803539526	-0.06148759423681642	-0.6125337952874166	-0.25543744771123456	-0.6332340367478821	-0.10718561144463072	-0.2688911131362547	-0.2920428036172497	-0.7988209872189296	-0.10850558576068133	0.39658623178577024	0.33069645905011347	0.05388120875753531	-0.6459385864091189	-0.6341279760641794	-0.2383511907324667	-0.4574214542257023	0.015059374670311747	-0.07411673422135465	-0.0836487120505963
0.2677104020593475	-0.7901724110818714	-0.27842275706733954	0.27985109152365417	-0.02562371385050401	-0.26215865002695604	0.11418214724113154	0.46441517394012477	-0.30925125541054693	0.16976281165003365	-0.3386425414167634	0.011709467687878724	-0.49602517686741204	-0.21641853583512072	-0.5693986003081359	-0.6793528629673113	-0.4866978833234188	0.21920844789459668	0.2511548757203067	0.3095766681402706	0.45363718721400065	-0.08240671345004491	0.4179148227389059	-0.39750230991608826	-0.04755255741612545	0.7128752404618355	-0.21592721216756555	-0.3284363360299426	-0.3796728506555931	0.3297230334689444	0.04690727238179569	-0.0805849523799177	-0.6262544972798945	-0.2582724297829958	-0.6237206669818575	-0.09868524697843077	-0.28822323650034554	-0.2944149977563879	-0.8387851724918594	-0.12390870000769691	0.39914160606178156	0.3149094012515031	0.05974933435324178	-0.6400866799035969	-0.6451558088624203	-0.2440739528603602	-0.46231377560130527	0.013049662958870703	-0.08031303754633731	-0.08550753884546831
0.20167961118355615	-0.7977641002258937	-0.25653778962025886	0.26335657474945673	-0.010112829538053262	-0.2649715887336197	0.1255449024082182	0.4601929839486026	-0.30926579595549936	0.2366627434914263	-0.3523263006827666	0.004612998367898536	-0.5081900926470956	-0.2089320675234311	-0.5624207488528299	-0.6766365378956041	-0.48517605624074855	0.23623673618341154	0.24371562292924925	0.3020552748022659	0.4565503427914973	-0.05271876239137716	0.41857728577153247	-0.3977743077694605	-0.05626670528664637	0.7019086738740017	-0.2159514616181145	-0.33163306175918283	-0.38493275822707285	0.33814417979510775	0.05503156937537314	-0.10143478265103956	-0.6301267591979944	-0.26066014234752205	-0.6204993145450759	-0.08246544364579193	-0.3068343150357735	-0.2892388274686595	-0.8711322132029578	-0.13530015761985886	0.39159667290696343	0.30705389463683386	0.057847312926488	-0.6308509030389793	-0.6670411353201331	-0.24579656833577884	-0.47044367968248696	0.023380743064078904	-0.09781010072873572	-0.08525836832924122
0.09852433109043837	-0.793672169373554	-0.23834886557742574	0.2570132328158192	0.024927748637085273	-0.29098080779047425	0.11427751270548683	0.4574539967502395	-0.3092462347774811	0.2901418846007103	-0.36007128701844004	0.0025340197515938056	-0.5069792692670605	-0.20304774621999924	-0.540220743051728	-0.6689689531078366	-0.49620769060497893	0.25282818296977394	0.24447715334008563	0.2885007562522967	0.4550259369920653	-0.034437724045630225	0.40063477188055396	-0.3867111260071491	-0.05714273204588124	0.6940277996782285	-0.21596454330237574	-0.34906361439522804	-0.40110655116564004	0.33865200637768544	0.06217067075413685	-0.11208594611673268	-0.6217049282231191	-0.24986832785303442	-0.6095474957915322	-0.06284534304076846	-0.316456177938263	-0.27883010033382905	-0.899247683917695	-0.13836191824635127	0.3959225280220874	0.3033350073728373	0.0521465432007138	-0.6104015793466995	-0.6692035302916002	-0.2571287100599979	-0.5047198350131976	0.019803777622023146	-0.09905520235619006	-0.09283460183126993
0.01853778624386616	-0.7925428632434255	-0.21460891906314802	0.24828043840299263	0.05525433335947587	-0.31161167523383104	0.1168307768884056	0.4528983805962968	-0.30921202163271	0.3248576662690673	-0.3663505040276641	0.002749868195164076	-0.5054333133696457	-0.20286126138239777	-0.5153826126905807	-0.6701051250093907	-0.48660565427957253	0.2516135870006393	0.24013036479794594	0.2691646516011482	0.4467582931603097	-0.012402981341097187	0.3728037179409768	-0.34441177908328025	-0.04675569044825358	0.6906628169806565	-0.21600782919809675	-0.3429177557436381	-0.42296320950979266	0.3349926677679348	0.058772609431014956	-0.11051470205543404	-0.6104167827655467	-0.24427841765140473	-0.5979165655947848	-0.05209564668739782	-0.33113882568210096	-0.2674170358863153	-0.9391303724162935	-0.14150690601642155	0.3901204062794962	0.29980184215283495	0.036061041732137866	-0.5919175566864825	-0.6691719415076266	-0.26288273085772074	-0.5312548485241637	-0.0030455627808500195	-0.09438534348058306	-0.11656981361395043
-0.06245077558145572	-0.7818152940162176	-0.21148757634527868	0.2574878757973601	0.08926286760625536	-0.3326721069476393	0.11372236571291183	0.4447720239366483	-0.3091822071545369	0.34122241183965374	-0.3777763121110561	-0.012529524037588493	-0.5097668935405155	-0.18472519202347643	-0.495250349679321	-0.6749542569140752	-0.48032844061320945	0.26833368428291926	0.2587422127860549	0.26078599688885473	0.4565691332514997	0.0028622587865221134	0.3378515321538142	-0.30648312595441757	-0.052937840794877865	0.6875922528134779	-0.2160378457367703	-0.3345295236414103	-0.4348864718647219	0.3265015085857176	0.04891699259033011	-0.09496431800482405	-0.5998107035736147	-0.2542587250650116	-0.5851370080215712	-0.033490883422711115	-0.32915809105390237	-0.27276825554415474	-0.9256169635062763	-0.15583013936624573	0.3906704116558452	0.29096197450204125	0.024754475040020145	-0.5874222809470618	-0.6602723447511872	-0.26846018594720267	-0.560034473473041	-0.020474070455013187	-0.0919280073777681	-0.11702515184528069
-0.15312047211550725	-0.7731281108052499	-0.21163017607071266	0.2600925780935176	0.1268653534150806	-0.3531860079635822	0.12457254545642742	0.4412506631207574	-0.3091538195406137	0.36641177349274867	-0.3817294651852099	-0.02069965045587514	-0.5207931617208625	-0.16909819999475278	-0.4729330600976853	-0.6589463688594944	-0.4661785526315308	0.28277070480367517	0.2569381585755156	0.24410706344251049	0.4663647506915486	0.004961173629333226	0.29716606765735565	-0.2587381514270083	-0.055858446566272625	0.6843792505904883	-0.2160582980519342	-0.3093242333426639	-0.45109277678812487	0.3319083680825736	0.022320934866375215	-0.09108085943221203	-0.598264308637931	-0.24983964774280606	-0.5695668014810708	-0.03297584185475807	-0.31899256841356005	-0.26787372839631257	-0.9013968204070577	-0.16077221215105497	0.39570745562096693	0.29221004031886494	0.004247539404898515	-0.5924859036663893	-0.6403703651049687	-0.28020780996830885	-0.5764041358779669	-0.054467886510342976	-0.08982141074086616	-0.10158554899486076
-0.2771938109240216	-0.7680160288952406	-0.2150613082704798	0.2756378089046333	0.15874443262311452	-0.3524183937280017	0.1358593155226286	0.4434745612611418	-0.3091370655267608	0.3731990809064132	-0.38765880530950836	-0.009874193937942546	-0.5263740340059619	-0.14555975037496277	-0.4508333951527598	-0.6416423302114895	-0.44984453574764977	0.29911644133967735	0.25172529638532604	0.22904135157029043	0.47974014897365036	0.0027987214137307295	0.26025207850530674	-0.20593639093686678	-0.05672945222676007	0.6819710699312147	-0.2160642338683517	-0.30087385849086035	-0.472320726906936	0.34268941441012724	0.006513501263140367	-0.10585045529301193	-0.601361649207345	-0.2542547041681136	-0.5554682765873409	-0.038892180775647475	-0.2885262857519392	-0.26640642267233183	-0.8886485211066605	-0.16443657052158095	0.4120442585483365	0.3099787033026595	-0.010426590175292839	-0.5906886609350269	-0.6395527404542378	-0.30197152507509056	-0.5975127930558096	-0.0848310172572914	-0.09673900719507995	-0.0954242305149581
-0.401895941597988	-0.7664865154663966	-0.2240824349667446	0.28300526018352085	0.18104101198177308	-0.34764941704052554	0.141540259665802	0.4400791413055131	-0.3091480106398853	0.36196693631143745	-0.3954998582100781	-0.0026104174339622033	-0.5267876773981343	-0.13477611009652138	-0.450988900778282	-0.6361536067286011	-0.4361631546014955	0.30258266417594065	0.2354893337844901	0.21249050245643172	0.4803521471203095	-0.023282052102945854	0.21317363829211433	-0.19756270823516645	-0.05022148836141667	0.6831717855029932	-0.21608274680653916	-0.30615980315479907	-0.4939199405354914	0.3459856196731449	-0.0169347363256779	-0.09650508428998318	-0.6123356922852328	-0.25467784308160624	-0.5320790489501663	-0.05058762814939651	-0.2613600147492231	-0.2703279920139915	-0.878498845190198	-0.17788619193174757	0.41810579627138067	0.331909637853148	-0.02800673964835218	-0.591571730747263	-0.6348977328767804	-0.3397071958001596	-0.6075104279601321	-0.1101061049746412	-0.09983847354365502	-0.08791286981005353
-0.45510209559267684	-0.76316362027444	-0.2371390182164892	0.3088609409082527	0.17838794993709395	-0.3479853793240574	0.14693045544203848	0.4414740042866179	-0.30913860963335293	0.3379839135038204	-0.41367706372719154	0.014848501993717012	-0.51202778896568	-0.1267484107002413	-0.420511985092025	-0.6293911135096865	-0.42016103523101866	0.2921921219068161	0.24183595556314463	0.20237351691962555	0.484071389646515	-0.030573033803899606	0.16230989260857018	-0.2000620140991515	-0.045110877680808084	0.6847537323417952	-0.21609542801070286	-0.3178754532585499	-0.5171277859620661	0.34685004506922384	-0.03835999073527066	-0.0931301621595695	-0.6186559518472592	-0.2562843167060579	-0.5078174599048418	-0.06382608642946866	-0.24576517105890977	-0.2751417048635528	-0.8837231484507507	-0.19830453682305915	0.4471219630351525	0.3376011235242592	-0.03650423706754978	-0.5712855829985487	-0.6366866100110796	-0.3654602258179881	-0.6223789095273702	-0.1250469303658971	-0.10846478628214051	-0.08463126462370689
-0.44394321307631823	-0.7804933514169379	-0.2539812936188845	0.31961739366476083	0.18562821184877976	-0.3287180851564308	0.14093958512673016	0.4392070688018993	-0.3091374646496279	0.28929795725197577	-0.42776712750673945	0.023693442267548846	-0.4793865270263892	-0.13065559890971415	-0.38207447536744743	-0.6379432673472489	-0.41806515000592215	0.2920028837842223	0.25616091908170585	0.18745952681520736	0.5034481595717335	-0.047051301456412314	0.1129204383504534	-0.17460403981918857	-0.043604734023213264	0.6832264798544891	-0.2160772088494396	-0.32122043017654306	-0.5360198325256181	0.3503189487105079	-0.05469944498873077	-0.0895867110358254	-0.6223236928894031	-0.2643339377206996	-0.5116431051707393	-0.08052042855250356	-0.24426959055380149	-0.287369477852157	-0.8852819515453249	-0.20502048613218676	0.45285593824165843	0.3675983689001875	-0.05490738924339071	-0.5530071195719446	-0.6418991934405596	-0.3847261009256261	-0.6292242902103928	-0.14766018975681736	-0.12534573122200718	-0.07157119105719777
-0.3598117972512807	-0.7998586862243079	-0.2731940630438616	0.3173454391902853	0.18918428602703422	-0.30898267150462366	0.14900676012532546	0.44115235676580455	-0.3091362664495206	0.2481694835918636	-0.4328894770174285	0.0101464062760801	-0.4539141890974484	-0.1404052844715288	-0.33466511284639083	-0.64833307541102	-0.38923547689622456	0.2886904309526763	0.2607911912954632	0.17919598403877357	0.5149536295873558	-0.06735835482668905	0.0780387862055956	-0.16397554222443284	-0.021510634961707565	0.6831257026025839	-0.2160810584004186	-0.3248161400100459	-0.5589249486862883	0.33768022793565733	-0.06319685103041076	-0.09891332018203718	-0.6330887859768237	-0.26317819373794227	-0.5157865203038403	-0.0962989026578557	-0.23669080271608128	-0.27679110827756626	-0.873951063345481	-0.2027046572801051	0.44717826850645703	0.39595615264773143	-0.059523756210033155	-0.5440127840355888	-0.6423096129108226	-0.40201705588923425	-0.6413732502109853	-0.1654442101761034	-0.14467509118054914	-0.06434598327748699
-0.3498310114646417	-0.8133373660018064	-0.3028666590972791	0.30954626433991206	0.18877939975029662	-0.29074706426923963	0.15294694766214323	0.44917089355227907	-0.3091471625037927	0.16491932841947832	-0.44012176081136384	0.016108110719208837	-0.4181460632936093	-0.13870943590874651	-0.32226113663016226	-0.6478448172115396	-0.36218292058410995	0.2725011806506719	0.2793580488237124	0.17720387351795613	0.5188905877387364	-0.07602007126540175	0.04738915259901919	-0.18866256271441045	-0.011108716034458037	0.6864832375586756	-0.21604695381981354	-0.33363451656106846	-0.5722895625023949	0.31371062653704335	-0.05345527884216478	-0.09716781206200548	-0.6461935805161041	-0.2519158834859299	-0.515908012341588	-0.10316565188524138	-0.22615084414125816	-0.27757115453301406	-0.8658278969112212	-0.20637505509130816	0.44377891629683475	0.4012565845368288	-0.06141899061222102	-0.531372822883607	-0.6509925789677892	-0.41210817253847887	-0.6575310090208422	-0.18533726737622333	-0.15824828593371626	-0.07437251638756207
-0.23374744159508717	-0.8218353526805722	-0.32910148515492155	0.30838401324328696	0.1895227912321782	-0.2828440898355048	0.16257833600039237	0.4366343416600695	-0.3091732160804493	0.1039118566131666	-0.44665849161967086	0.017614450313987163	-0.4082543224687346	-0.1448367678107483	-0.2978296515879597	-0.6572322537342298	-0.31404386716357247	0.2690398964131002	0.29711065198600306	0.17565369994298982	0.5211152354906614	-0.09014609266169919	0.02875167487945038	-0.2130576359951138	-0.00043733147443225445	0.6868563228584549	-0.21603418987389084	-0.3384110785140749	-0.5772174974723117	0.28652883530267625	-0.04730137307821484	-0.09085071945055656	-0.6660125652727558	-0.25188840569206894	-0.5208917050068703	-0.11113551621609039	-0.23159707773868984	-0.2933577497681277	-0.8406278287423312	-0.1982195586980658	0.4240103794724833	0.4065343284659783	-0.06591774114443819	-0.543042856259275	-0.6493679960924841	-0.4020247843545781	-0.6593194443191601	-0.18860531872580624	-0.1691979307006236	-0.06662586892793618
-0.22480512713349504	-0.8192330823290073	-0.35943433399871644	0.3006382020700543	0.18433406790258072	-0.276231048956768	0.179817418213234	0.4293614834922693	-0.30920089525128336	0.0629982503562657	-0.44624086361187476	0.010777951881978172	-0.396183231848507	-0.14364175585557581	-0.2915479053633975	-0.6666680878510766	-0.2828645506085081	0.2631192124752619	0.2943910297577347	0.17683118698680741	0.5183265568001001	-0.10396715284810402	0.01791162216603542	-0.22556458407111785	0.003748405214682922	0.6876357755527533	-0.21598256578036262	-0.34202534353487357	-0.5734798273411286	0.26477537417435515	-0.038218725548504764	-0.08630781028615224	-0.6877989279571065	-0.2416300061513111	-0.524611465276476	-0.11713885970904425	-0.22977298083203226	-0.2880077852905483	-0.7979691331845832	-0.1989832756364453	0.41596945069597957	0.41032903227954903	-0.06335202637760093	-0.5374679427638368	-0.6404641132590554	-0.40221395340630306	-0.6749278726265515	-0.176863639657519	-0.18451355404549555	-0.04019069556039794
-0.18676052248906477	-0.8296166578613023	-0.37430064071572977	0.30069654309322813	0.18256270718059642	-0.2793028254038723	0.19810602692966342	0.4140193497741481	-0.30923661757939563	0.03698441117515268	-0.44829560579127303	0.022676112742530254	-0.3922007074942873	-0.13321531370355594	-0.30035156690756004	-0.6688050153473293	-0.2523184200714184	0.26357901097890524	0.2831640471745047	0.1701801720932858	0.4945450493394761	-0.11329842048564512	0.012426594217400142	-0.20173936550814836	0.011912773766802087	0.685364214401259	-0.2159674186721014	-0.34757809561580844	-0.5831088630957615	0.2389639679091498	-0.03347240300099407	-0.08487519094858487	-0.7006976384035447	-0.22220964749270733	-0.5178948822627061	-0.12966958109666366	-0.2319563710434675	-0.27243688795550514	-0.7923851967688685	-0.19010096222247178	0.39802902928115336	0.41286107701562613	-0.0689649969925469	-0.5260787602910362	-0.6373207789913589	-0.39381548956683626	-0.6699854365523052	-0.17202557002292704	-0.20861034136828813	-0.03237082047371511
-0.16086171083892353	-0.8620905855709854	-0.3699856494773394	0.30028872710186805	0.17943839691757776	-0.2799456686992564	0.21423215443429236	0.39667194762486013	-0.30926982460193925	0.01052766483121444	-0.4547783500996531	0.02294268721302163	-0.3754648015437497	-0.13193654024561183	-0.3238132416837322	-0.6817761361625476	-0.24092615352555172	0.257722132239618	0.2911806759124841	0.15797113256700399	0.4801253930460194	-0.13354420892135627	0.002461296969822787	-0.17753275215297776	0.019207624391395887	0.6829865229336705	-0.21594617201109104	-0.361421502350949	-0.5815192257067194	0.21046873549521156	-0.017729923224498075	-0.1008079400025361	-0.7284259795325168	-0.21028669132725936	-0.5184049502458503	-0.1219821705535347	-0.23763505383972086	-0.2620746990426236	-0.7803730959064742	-0.18426567745929365	0.3932094742609851	0.42089113270908907	-0.06068395754003918	-0.5101258198672057	-0.6401587275404975	-0.3837049090748718	-0.6642464921194422	-0.1604069832362721	-0.21618049165078307	-0.051231726181561556
-0.16499982107609726	-0.8997162803169445	-0.38075980885872707	0.2895724194969705	0.18500981573340894	-0.2910958216576721	0.21598007782696219	0.373904377027657	-0.3093140382690493	-0.002977087620433125	-0.45259173951020876	0.0002956138978933931	-0.3583639062605533	-0.14709980519327023	-0.3530355107414146	-0.6885854110292363	-0.23368793471544605	0.2447152101763598	0.29443234315946964	0.14434837260773206	0.4589006566999781	-0.15782693841630802	-0.00802470451947452	-0.18886408878486177	0.020860805656753557	0.6809819167658612	-0.21595930111898493	-0.3766493544298909	-0.5723191165946387	0.20294375372653817	-0.001619403051119009	-0.13083520217579775	-0.744634454354139	-0.197835817938668	-0.5147690511558868	-0.11119584000484148	-0.2643841158954827	-0.25859958766422564	-0.7562463740761444	-0.17385882362351515	0.38151557699960503	0.40123090951883755	-0.06294255944526551	-0.5031017784729505	-0.6280519062099301	-0.3764405083500201	-0.6500395301238074	-0.15057610847652433	-0.227645493362518	-0.04859319716973816
-0.18440356710481334	-0.9195043078645512	-0.37770931806785113	0.2753030211870363	0.19120018543437345	-0.3139182116333786	0.2217683521052956	0.344543122858715	-0.3093250572199043	-0.013621060367071577	-0.45457757603461185	-0.02027273870203857	-0.35502212734877797	-0.15586937325209543	-0.3643620713390615	-0.6940479561807278	-0.2314202523384808	0.2344691593325925	0.2993660213068541	0.13082075592231307	0.443159246150406	-0.1699269447880757	-0.013867932730010125	-0.20464425988234405	0.023064696073614395	0.6766010155819906	-0.21595962671966262	-0.37565365453315713	-0.5738120637166396	0.20362521219212945	0.013893673325738553	-0.16065705069223965	-0.7465355866240126	-0.19319992405649383	-0.5278527491032136	-0.09639950243312737	-0.2814331436811312	-0.24871639484903896	-0.7245936596986468	-0.16438618150557377	0.3879397171247633	0.3887190126519795	-0.06475911838855405	-0.48643346659064973	-0.6193956383719702	-0.36209540657656736	-0.6366279139352532	-0.1350428927785272	-0.24481491799161764	-0.03339293562385991
-0.19519168198367717	-0.9563179257878123	-0.372169992594244	0.25259351273018354	0.2049706230916109	-0.33545089308591036	0.22053567344223718	0.2996239593179004	-0.3093473939648609	-0.012732094622392252	-0.4507250086055203	-0.02440022417948635	-0.35273437991594064	-0.17624556107421113	-0.39257434838514055	-0.6957449422743377	-0.2240997705988989	0.24785406378116898	0.30193101254054294	0.11764077127367276	0.43388873089008556	-0.1811696056660409	-0.014034585747612436	-0.21778717907736317	0.022673608271179306	0.6794046247654844	-0.21597636557719319	-0.36366557621798157	-0.5661516856941693	0.20205412370227988	0.029869095171335396	-0.18853721908007906	-0.7233284161117151	-0.19345532072475718	-0.54112547933972	-0.09361475368601431	-0.28802825056072495	-0.2618242423045829	-0.6997748044198085	-0.1593145421810996	0.36935492429691663	0.3927270288929986	-0.07050528098397826	-0.48658233695092734	-0.6040920820485441	-0.35379955297697385	-0.6131075065990116	-0.1493906317522232	-0.2555001230433948	-0.008867455221666182
-0.24009278040584325	-0.9630014715772646	-0.37259562778744365	0.23965681921954576	0.20959042046466797	-0.36109509814855223	0.22955659234735265	0.2582336768026182	-0.3093658808371619	-0.003914769262382387	-0.44380186187928905	-0.028736740969295634	-0.35128172069423186	-0.19048868963117216	-0.42338996364768705	-0.6833275254870917	-0.2287300532139743	0.2394982241730049	0.3136174425636939	0.10185726334702416	0.41144959169233053	-0.20557331977213048	-0.018200772886409484	-0.2386898511605508	0.03164166256724696	0.6780363350103988	-0.21601280053014577	-0.35110019369089057	-0.553784365602837	0.20799681492413513	0.0513849564146724	-0.22025729231527302	-0.692108482430069	-0.194780414095287	-0.5256362374038701	-0.08768952700829422	-0.30195022698388463	-0.26894333508251744	-0.6484882842898829	-0.1657743096741	0.36683120674511527	0.3786633439716246	-0.06217709534714082	-0.48901261374100125	-0.5704083935429585	-0.3420935437692578	-0.6004922666717247	-0.15687282860956828	-0.2617134233813173	0.0034110731507004956
-0.283256786838171	-0.9834883936318526	-0.3767989235541336	0.2561529679104755	0.20997789844885517	-0.40287563162952	0.22502070324869713	0.20904106352805601	-0.30938560083282096	-0.005087363565456311	-0.4450042983171268	-0.03229167613005688	-0.3414718040017163	-0.2093928599225503	-0.45428911002448613	-0.6760569787255111	-0.242655094287599	0.23119813835097935	0.3217550251131102	0.08270694552464883	0.40322254159695126	-0.22454536113355675	-0.020061616331918494	-0.2558490214847563	0.029042140563529016	0.6816419728545535	-0.2160232495788011	-0.3310111109119894	-0.5404202820193486	0.22974467502397206	0.06140905897645006	-0.22864843036481633	-0.6542855293052815	-0.19918097887284586	-0.5187615079600373	-0.08603158821191911	-0.31752098012694285	-0.2905163113163919	-0.6070508293508606	-0.18013927905792326	0.36666156536805156	0.3649111339576739	-0.06397412049087003	-0.4932418979253564	-0.5494394344183882	-0.32743254989233384	-0.5837761107855088	-0.17596744670060233	-0.2599169987540301	0.010608882002837971
-0.18757019101240308	-1.0128990155378863	-0.3701032200915481	0.2764979922141407	0.2296900159134787	-0.438438228969945	0.21038286406367995	0.15739504528139212	-0.3094205763022682	0.01787557890331497	-0.43420044514962025	-0.03620183474993745	-0.34140916777213465	-0.24482685536992674	-0.4700865897816118	-0.6789586528472942	-0.25381293773305835	0.23044230826939796	0.32617998518723545	0.08205658219137188	0.39657920221274134	-0.23863884121446177	-0.01687169778337403	-0.2668051462583746	0.03739495529085863	0.6829499824520326	-0.21605512337668714	-0.3177214099967162	-0.5361433183329278	0.2400767055680333	0.06417410208060242	-0.2560940610400519	-0.600726158120378	-0.20803889702691034	-0.5092861300982927	-0.08700492367719216	-0.3362498565220107	-0.3133979577998441	-0.5729085903502467	-0.18228115832707698	0.35116753210237667	0.3671265733431236	-0.07564467092084384	-0.5034916268451797	-0.5266240217514476	-0.32696527498769584	-0.5680279604794439	-0.18686456434584253	-0.26055931681208777	0.04852101152979111
-0.15149835908699344	-1.0513801638724627	-0.3584324038160231	0.2961051453673719	0.22468895780357392	-0.4435876745303992	0.20777638541950627	0.13879933363407412	-0.3094557694599792	0.03777016752373893	-0.4253064929993046	-0.02991249733823894	-0.31985980808781533	-0.24764064924663348	-0.4990485477191987	-0.6659996516299447	-0.27991681142914826	0.21494857728313446	0.31575601178691576	0.06695855246973641	0.379081081864552	-0.24872755796140228	-0.023584149409370377	-0.2725602365373515	0.040652532578188925	0.6829218206795603	-0.21609109170605448	-0.29395841916421145	-0.5225073126698266	0.2576695360372579	0.05275921794253898	-0.2957198809679656	-0.5326833480014853	-0.20578476233204693	-0.4996258801839712	-0.09586723262718008	-0.34650200680370763	-0.32428877070685574	-0.5557168076204746	-0.19424695609874426	0.3620866854109558	0.36365292126429066	-0.08759247636928198	-0.49958795619526936	-0.523147551372698	-0.33164920058395775	-0.5507388973226816	-0.21423330479493222	-0.284729257024826	0.0761130831127113
-0.10299779907588538	-1.1085608094624995	-0.34603404813583216	0.3153864047491964	0.2334401638586836	-0.4277695125721537	0.1940707434339876	0.12059109399316696	-0.3094695644766762	0.04082158016887923	-0.42669062792829165	-0.01181795845275876	-0.3281827392807724	-0.2566275447036422	-0.5189300365320099	-0.6516644296759169	-0.30114290949524863	0.1998471431356698	0.32226342217335874	0.060392620472701386	0.3694844688743171	-0.25614406914994525	-0.021407287586084428	-0.284093030919975	0.05021016304939692	0.6771451661938956	-0.21613284858898013	-0.27671180076941093	-0.5173487600700659	0.2735157791241244	0.05190768453766188	-0.3238925704631394	-0.4677936071340028	-0.20792155824673988	-0.49901300430261397	-0.11154972071004307	-0.36093912762307134	-0.33801921653707534	-0.5469504494418096	-0.20622992139888532	0.35052654385072207	0.3652365180666732	-0.09330187760328837	-0.5096073006183011	-0.5072089397009829	-0.33241622104447166	-0.5202665527514119	-0.23525642829818208	-0.30593861808312167	0.09213654113724924
-0.09950666280570361	-1.1599064829778032	-0.33635844399374426	0.3088178583065244	0.229708782435448	-0.40705304200032505	0.17023959108853556	0.11822630517817281	-0.30948421943685045	0.04963094663112687	-0.4266270719149997	-0.001151431439509662	-0.32495191679058016	-0.2698422755062422	-0.5310190362929228	-0.6521869459387066	-0.3250496191813259	0.16859502465234735	0.32701075713175437	0.05396200648656806	0.35982250155420903	-0.26121478780683394	-0.020829188321704807	-0.32095663951861436	0.05648325107333493	0.6747469934372361	-0.21615153362503445	-0.24813325354413646	-0.5048539022545692	0.2817912987096956	0.04885363445008615	-0.3503302306220672	-0.39965350413301526	-0.2052311460309114	-0.512047942964063	-0.1256506407834769	-0.37944863254497035	-0.35765969793213453	-0.5234582372764992	-0.22236253010129	0.3349580810349965	0.3660839532741684	-0.10297677268053085	-0.4971563669832967	-0.49600909363237544	-0.3249281704225146	-0.5132666769852017	-0.25053536465853654	-0.3176890005811779	0.1223802883026222
-0.10537726128983627	-1.1887558078548206	-0.33593685693205433	0.29718514786069755	0.2184166352176795	-0.38796140450309713	0.15474319665201455	0.10900041232448732	-0.30950408519550665	0.045922557001309254	-0.43175432431814276	0.020297021012869797	-0.34616324123955194	-0.2752812351575618	-0.5367702775353507	-0.653717247162959	-0.332180858652792	0.14467989041892546	0.3196051717961725	0.05281918916504578	0.34612075975980455	-0.25055068970113903	-0.023118074165121728	-0.3687695921594567	0.06400250141972548	0.6701461511377753	-0.21615661094890237	-0.22669687385794818	-0.5043697059089763	0.2919870375606386	0.03712909326807541	-0.368801368780909	-0.316774350183516	-0.19939244929486247	-0.5301700238665268	-0.14495392919659097	-0.40447084484197404	-0.3712477001133057	-0.49567252847621185	-0.2352419781096377	0.3094249997246539	0.36655344583228305	-0.12197227846435672	-0.497469465439717	-0.4844880350852499	-0.30991469907617597	-0.48812365411348624	-0.26497797359238556	-0.3359814488442413	0.15722017485212983
-0.05439264395819645	-1.2146837033521147	-0.33247118817185195	0.30066341518356576	0.19419089183456514	-0.3585104975964395	0.14611352763200008	0.1038820942189919	-0.30950177527191325	0.04350002414810844	-0.44084685289862435	0.05041295970701447	-0.3690059111381105	-0.27391471470942896	-0.5433464326098674	-0.6589134035532911	-0.33738120629906365	0.12494787648366239	0.3007031085908842	0.05057615532350328	0.341859527425261	-0.24108634808109936	-0.022549655988901567	-0.3750301543675781	0.0765125999432684	0.6635816652486467	-0.21612714202838665	-0.19075905388674624	-0.5071707207914793	0.2981182967414656	0.021389053953277667	-0.373473792108005	-0.23400722677753408	-0.19752379077953508	-0.5419978875197609	-0.15901014866919233	-0.43272343236700017	-0.3735477696636557	-0.48474168361253706	-0.2503114474878111	0.268281431901333	0.36941203757781904	-0.1413317933107571	-0.49499533788363265	-0.48643470073027484	-0.2811663418000445	-0.4956169651794095	-0.268767004223148	-0.3562663038672186	0.1731699137890266
-0.014189080286738126	-1.2572231382776504	-0.330294275998274	0.3039372033398977	0.1896563185750382	-0.33376191704267144	0.14747753443564898	0.11056216959667328	-0.30951999281942955	0.048599559751868235	-0.44540443294496546	0.06446306712803707	-0.38527729664976074	-0.2482118992875179	-0.5565047056996753	-0.6631739269881404	-0.3408759308853554	0.10389312623336808	0.27650543965993246	0.058320613046384806	0.33519787328889683	-0.23767814523015302	-0.01703074423170812	-0.3373847633046025	0.09317832096121695	0.6541125601821977	-0.21611065632569498	-0.1748689624154775	-0.5056094206443815	0.2903860769188726	0.015660727163943348	-0.3894160777564258	-0.15889917135130155	-0.18114808548378653	-0.5625813678950748	-0.19062516939546426	-0.4673645095224696	-0.3683861787774093	-0.4906113933223394	-0.27145702014267065	0.23013287811946545	0.3580392131121565	-0.15907735540368023	-0.4935399801340289	-0.4798339921162671	-0.2596294868759725	-0.5060610393206039	-0.2894554177558709	-0.3709335052543583	0.16277109928636355
0.012398650901008097	-1.2692444594013355	-0.33308245833994865	0.3083628799216057	0.18377231569297067	-0.3125012376922457	0.14248326283412618	0.12667494359318285	-0.3095393041299029	0.057139060374572115	-0.452278923725534	0.04875187944721102	-0.3959839579908914	-0.21923529468726458	-0.5767843645856605	-0.6646353080991779	-0.3372018230277096	0.07653683629340559	0.254297175906475	0.04880779916919617	0.3172085845874813	-0.23680262023054457	-0.020692961581175156	-0.2877468203571464	0.1001121483869866	0.6388423627283516	-0.2160706152422777	-0.1599032047359587	-0.5035627965684017	0.29301389278276246	0.01993660378715461	-0.3978298848809153	-0.09704901887382304	-0.1589463494726811	-0.5784850186301128	-0.18643263052624484	-0.49735999406058873	-0.3343032071010784	-0.4768305615298042	-0.28562014746376374	0.20187807973837973	0.3510300016064926	-0.17107202846454422	-0.4828844433486724	-0.47681918335353385	-0.2410916807635152	-0.5241505736378789	-0.28195750868290304	-0.37434699376465047	0.15807617632478974
0.0723970104625516	-1.2875163976642898	-0.3169612693572371	0.31734095141927193	0.17391070926303295	-0.2892118555395065	0.15038895769174584	0.1409702731896936	-0.30956655299639585	0.0559364422080742	-0.45893441296851545	0.048246508262550655	-0.4130690407047461	-0.19862257150029228	-0.6073322755896134	-0.6724825053273632	-0.33849083681968206	0.06723818078137869	0.21390926440957184	0.03761384133234648	0.31482362329072594	-0.2377037783333392	-0.017547437736904765	-0.23636706635242785	0.10175404767738103	0.6303202845395081	-0.2160346168363433	-0.15233611389231844	-0.503901017860692	0.28010445563117015	0.019877281795104132	-0.41139323262853883	-0.046749536760892545	-0.12823610547092557	-0.6005354214071688	-0.19825459052136293	-0.5234743439427494	-0.30435653714320077	-0.48226954714992	-0.29377354450483123	0.1660442749344331	0.3542023256544617	-0.18324433754274905	-0.4757313748225707	-0.49163574101167357	-0.21518430734779592	-0.5266240099381176	-0.2794674208398951	-0.38055372067215404	0.1537498488014218
0.10771963013026511	-1.2932342440809506	-0.2915193211023193	0.2960201225056277	0.17230589424977896	-0.2608928280181061	0.16731137094523288	0.16385664950849285	-0.30959935574073527	0.06370129003265115	-0.46436575406967046	0.04915444172251605	-0.40753078266487563	-0.18420271260985005	-0.6401799172915446	-0.6816969547898039	-0.3414620103905589	0.053725149627655	0.1887851519291886	0.0228647790958127	0.30752166639073714	-0.2718040863358907	-0.026799791992167116	-0.17496456293937582	0.10145959432972733	0.6186557249298167	-0.21602479103406003	-0.15210764720156375	-0.503510451198927	0.25367880324218517	0.019139886906577395	-0.4429270719042095	0.0004086697035809661	-0.09204461060925159	-0.6149906763325779	-0.2016009491796576	-0.5308604074024282	-0.2822653645665874	-0.4921382064782662	-0.2978251420754475	0.1420572500374496	0.3714083500335222	-0.20007782989782133	-0.46572457316578947	-0.5077084868507388	-0.20962757643538227	-0.5187346036663476	-0.2625853412640002	-0.4009482580769751	0.14836516090981874
0.08141369307835024	-1.2936654947131097	-0.2720818830737168	0.27357131274673324	0.1456972234363871	-0.2369472735259372	0.17678440334636067	0.17398988736715904	-0.30961132975935096	0.07423860001661182	-0.4690731498775384	0.040944890930974524	-0.4000503887873311	-0.1780084301992699	-0.6759249927784917	-0.6900217449713446	-0.3515566058488854	0.03192551652287908	0.1656324484423559	-0.00016577656836250508	0.30097822565464105	-0.3293111352563877	-0.04564354604016226	-0.0996004225226721	0.09662303645852842	0.6057194634623625	-0.21599824390851027	-0.15181390431345054	-0.4983675975117451	0.23687758479874338	0.009102080213724686	-0.4607651080003087	0.048396214833459725	-0.0733373063480554	-0.6379366869680703	-0.21763682673308332	-0.5411994803117723	-0.24921868902340677	-0.520801069315534	-0.31835551326687567	0.12494780555041382	0.394137011497349	-0.2009147443126486	-0.45970146113124377	-0.5055625330948302	-0.19923825992333052	-0.5015283096966581	-0.2556299014076301	-0.4056895795318486	0.11776006734985808
0.028619940224536178	-1.2930144237198111	-0.24657765350312427	0.2420621012910365	0.13790729946991748	-0.22807053381698061	0.17260329162770033	0.17470543984479953	-0.3096249739408643	0.06863553599198087	-0.469913446008795	0.027266892099599854	-0.40699164535368304	-0.17851530467831583	-0.7096204511507699	-0.6988021512354389	-0.3715901568821492	0.009257438320901572	0.1449171724280508	-0.01161467890922079	0.3038770307120515	-0.39912734576294845	-0.054831451908534425	-0.026901425530852518	0.09627354319016114	0.594765697680198	-0.21596714236704181	-0.15186918925611131	-0.49974884677007136	0.22195551141178824	0.005694257043809672	-0.4648678508950642	0.0849676999417764	-0.05804429389103105	-0.6519041799994485	-0.22824160186293194	-0.5474613510091298	-0.2326952064233249	-0.5401815586552179	-0.3262516636030314	0.10425923007531349	0.41321325343913673	-0.20218536141544446	-0.45879882497283353	-0.5039851302918124	-0.19083537302369769	-0.48737974682444385	-0.24038958925327503	-0.3960651383373549	0.08374288581842598
0.026952838004068058	-1.2717958858067744	-0.2414941182217502	0.2230885398090558	0.11634570396173834	-0.2343741457099017	0.17235404195756468	0.18469445276723165	-0.3096610408699971	0.07849410085612003	-0.4643915669936728	0.00930178014615087	-0.3920234923806193	-0.15604828850361913	-0.7413234700485958	-0.7101623351019168	-0.383077611041058	-0.0028205857075339533	0.12535547612371647	-0.020954233204821267	0.3111882639150796	-0.48358487575787257	-0.06980048872196218	0.04482308470899053	0.08575396938115196	0.587333084424771	-0.21592926548605926	-0.14202904039133435	-0.4939404437582984	0.21531082461989923	-0.01208469415599037	-0.47646761056424713	0.1121524758212332	-0.047172686941085805	-0.661136819953544	-0.218415840808395	-0.5676913143201072	-0.21276175630034083	-0.5488369524842542	-0.32994104685999026	0.0867129590423388	0.43496211426079834	-0.20415161223749081	-0.44859827957129406	-0.5131235201633253	-0.16985836812913685	-0.4722581102924531	-0.24034513760527884	-0.39900252267303415	0.049755683382634516
0.03361012922248339	-1.2357872970305106	-0.22650761503387074	0.21543215767274418	0.07894070662340216	-0.2518583410009861	0.1915720154908774	0.18636135706699625	-0.30969550230245174	0.08412154904892166	-0.4520255116623414	-0.006849646369354104	-0.3768914926678291	-0.15137900125960496	-0.7656539937255565	-0.7078607426692848	-0.3763449430503288	-0.01013877335150509	0.10999910862805587	-0.0346971835131588	0.323055137111414	-0.5454382809264253	-0.08045936678553571	0.12549243864116105	0.07964205242811763	0.5813665125313585	-0.21589960986618983	-0.14734001076942066	-0.4885774227221127	0.21254298304390168	-0.03189328817953484	-0.4808214370802132	0.14392155891049396	-0.03261541912800262	-0.6501442538569605	-0.20993885683432661	-0.5764023578788217	-0.19402432882621284	-0.5697293520891371	-0.3496583754645464	0.07673611283592782	0.4593361658651566	-0.2075669544278574	-0.4514101111870536	-0.5241112574026324	-0.1601625327573652	-0.45939569416912523	-0.23563107514082401	-0.3910007797304759	0.014226400498535885
0.06276988248689873	-1.2023813142094162	-0.21304078210881938	0.22436535146027675	0.057689871136739936	-0.2604200551826803	0.20893306181572413	0.19039205352746516	-0.3097069210413786	0.10273046696685299	-0.43183924485038344	-0.02437575149978844	-0.34666742312557364	-0.1527634838545912	-0.7826220184313515	-0.6933274056887593	-0.35315950642919824	-0.02068548758016526	0.10252684986287863	-0.045874826622996426	0.3311981534154156	-0.5666508191218785	-0.08761714846686758	0.2146319850665875	0.06778097740932906	0.5781558377275815	-0.21586997908132802	-0.14617055819575314	-0.4809042654223659	0.2221795525511608	-0.04427130991321606	-0.48757248570477507	0.1550804958078765	-0.019668834784108708	-0.639312761946692	-0.21602090207074692	-0.5776128832962042	-0.18721014829913907	-0.5790818760899274	-0.3630746810684589	0.06529369320850976	0.47912029495928354	-0.188260486425204	-0.46033186665439363	-0.5296141558293969	-0.14180969854545386	-0.46965237742981075	-0.2240780222155326	-0.39232297830612695	-0.01923211321372239
0.06205939296517323	-1.1684282975125095	-0.2498531363169208	0.22372645605964667	0.02180981153083942	-0.2628492430295097	0.2288298630491413	0.19101759000174565	-0.30973274038280246	0.11362647711457285	-0.41674292223636333	-0.046260221093544066	-0.3196946107785058	-0.1475389642530888	-0.7999494919312062	-0.6848369002056902	-0.34073510821263336	-0.02556632711530039	0.11001161840781355	-0.058452153120118554	0.3303112754171608	-0.5780237997872126	-0.09340208269655728	0.25094408279016317	0.05508633800960144	0.5744666455336948	-0.21585903021254463	-0.1606412254162978	-0.47144637063497896	0.22224863190246738	-0.07586960075291974	-0.4979897813963011	0.16553199021883125	-0.0063927723192394245	-0.6288961621451497	-0.2177269135617038	-0.5643267203288059	-0.17344246223612755	-0.5920790514835036	-0.37748140930532675	0.08335773292310371	0.4923822626226048	-0.16927256961536422	-0.45274086269151725	-0.5421493501375168	-0.13828029866204825	-0.45032100945106734	-0.22322538590698823	-0.3870257324501275	-0.04252881929008394
0.07971088362715431	-1.1253049123146341	-0.3121004159609619	0.23722501850115787	-0.014454741780525252	-0.25709455535475684	0.22049192943849016	0.19020083181121827	-0.30975844000399644	0.13706611949868724	-0.39750160746813384	-0.04296606830577025	-0.2899352294477566	-0.16882635188604025	-0.8149339761706079	-0.6694071331289221	-0.33643339036977987	-0.03694257626965221	0.12584950541981052	-0.06563317035723257	0.32290220496669436	-0.6153039760477894	-0.09516542375417457	0.26426224204644455	0.04158818643477088	0.5671385334009134	-0.2158575095363247	-0.17980511801018922	-0.4547190953847865	0.2275509388676163	-0.10723229317482781	-0.5064303966743676	0.1778862669619285	-0.0061808293104425194	-0.625237213539177	-0.21276743141684626	-0.5531720585006304	-0.19455189074473828	-0.5903959478067787	-0.3822282271251719	0.09904257854388006	0.49941245194048145	-0.15512288963120652	-0.4585504708175506	-0.5475745547105759	-0.11880999970109118	-0.43930297588512585	-0.2237240995864085	-0.3779722406405741	-0.036584112062700194
0.08456724214153569	-1.0995280384394965	-0.34434154645196113	0.22875879768652524	-0.051030119198879544	-0.2531358364333847	0.21439054813651529	0.18215669913048177	-0.30975437452184196	0.16197159039803077	-0.390225754273106	-0.03402987703467572	-0.2686406058934456	-0.18070608640463823	-0.8323577345161632	-0.6681316666491943	-0.33558143556311404	-0.04673420120653468	0.12398558714657351	-0.07604980824023676	0.32918765347980444	-0.6675448402649735	-0.10241164909090616	0.2614891449366475	0.0322258829037235	0.5640898469743331	-0.21585616769711943	-0.2083623124968525	-0.44679121165058583	0.21556193739694604	-0.13672311392858974	-0.5047639595396317	0.17083442189711928	-0.01098488242618149	-0.6345697057362106	-0.23231601762784582	-0.5470465697993665	-0.21818790056447143	-0.6086770532976452	-0.3905674472591132	0.10633990053486882	0.5039689695649607	-0.13971601464507374	-0.47638741041332705	-0.5493163803870512	-0.10663503910625494	-0.4214451692516394	-0.21340564892034014	-0.377851101708572	-0.04971716752597412
0.09749710620487331	-1.0761238820502452	-0.3649223794949838	0.22379923954589986	-0.07159420041392343	-0.2623676953849943	0.19627122406261294	0.18278472724048686	-0.3097930507749239	0.19049975190967772	-0.3853691204856503	-0.03594984401218586	-0.2521378619401789	-0.18446494064180913	-0.8297555011085194	-0.6755314891213773	-0.33759363678833626	-0.0520469586108813	0.1348289786371228	-0.07430178057706795	0.3353354638555134	-0.650346027899847	-0.11056665200329292	0.25906891913929436	0.02486575799541365	0.557148342446956	-0.215853116610355	-0.2370901195518304	-0.443505126545441	0.20738256880035552	-0.15939012218222362	-0.5000611977165559	0.16237976336763205	-0.022771057730314192	-0.6350047663765851	-0.23734636540426063	-0.560230205364222	-0.2386412560063947	-0.6129197753693372	-0.3976697230065158	0.11776534394186126	0.5015268785997317	-0.1377478197288015	-0.48641876229691167	-0.5596631245770137	-0.09925914635135762	-0.41675766991482854	-0.20498002301480742	-0.3787535397989134	-0.05082012794223202
0.11320821045951379	-1.0481110491581744	-0.41179948056124827	0.24112162767830841	-0.10128455030357704	-0.27488110135794086	0.17370726253323637	0.18554274147529232	-0.3098715165012846	0.21862960911412518	-0.382565155053133	-0.028389908330950776	-0.25931702008028884	-0.18745809470568942	-0.8283353526047236	-0.6837060770866623	-0.3506105842048023	-0.06210987723589186	0.13798735755761019	-0.08526885316300564	0.3307300568928252	-0.6069467208825599	-0.12263198472454788	0.26178548168741717	0.023657960586723557	0.5485455493598196	-0.21586944955903	-0.26470613784596764	-0.43193804828730586	0.19391256204795843	-0.1737379719620635	-0.4901920104185062	0.15162144422005203	-0.0381130141932229	-0.6361754668032702	-0.2458811338079855	-0.5733144207154867	-0.2527493855768588	-0.6231348887225387	-0.41059868986460674	0.11329372290274183	0.47994914656139437	-0.12421239079258424	-0.4998566888846808	-0.5632423257583243	-0.08650241066532693	-0.43508216913100145	-0.19643814660254652	-0.36295974634415396	-0.05789200001964908
0.1489785414394208	-1.0271425359307083	-0.4504651967400714	0.26245934693013023	-0.1144302502531576	-0.2922400766680542	0.1589590462560035	0.20434312967177015	-0.30994272658967426	0.2629716057336603	-0.37376739327812925	-0.009031391185276355	-0.275829528399982	-0.16948754140852876	-0.8218519712026595	-0.6844505435850922	-0.34123566070338696	-0.061950577497184925	0.14147434679691284	-0.08680320909450234	0.32521763363297673	-0.5497462693274779	-0.12180757091713953	0.2436457441568677	0.025625177484849705	0.5422909593388483	-0.21589403958614062	-0.2957534574986864	-0.4236781532244255	0.1806129199119592	-0.17900148466178678	-0.4782917497081286	0.13518821354833468	-0.052244356828879	-0.6333501163752489	-0.24662734636892497	-0.5863075344666211	-0.2646123838714312	-0.5922976112130266	-0.40197940398037424	0.1268084376112722	0.4422755040435501	-0.13557212251046893	-0.5035500397720364	-0.5703467207642317	-0.08052501343927244	-0.4703780211338273	-0.19443762355391264	-0.36543792961201127	-0.06153003699474082
0.20591020728846435	-1.0113649714603778	-0.4694261688429363	0.29323460383555017	-0.12751334730452774	-0.3183129899596339	0.14237904231175869	0.22882929468440655	-0.310019276276821	0.3057524235362416	-0.37691059924912684	0.0031628549318305998	-0.30176788833275026	-0.1488063359983366	-0.8207335187467443	-0.6805254098219361	-0.323469426576776	-0.06190366080961428	0.1535419214044949	-0.07408631044165422	0.3203547894397922	-0.46500895673820236	-0.1269016903560216	0.2234991150865231	0.021770647346441567	0.5357013605964157	-0.2159239551623963	-0.3251413534473609	-0.4153116932852038	0.16847362417696005	-0.18714455443765868	-0.4771084418565623	0.11789121870156072	-0.060560407328161925	-0.6379802512918314	-0.23292184478599073	-0.6109180442274716	-0.2595987111512136	-0.5568169551606175	-0.4008415703142674	0.11382931359512807	0.4216694779481003	-0.1407024884059652	-0.5151296249436919	-0.5822454128113506	-0.07494707086197652	-0.49708623158212906	-0.1876675082863696	-0.3630480181240626	-0.0544558304795484
0.26727522387374825	-1.0008001699814943	-0.43746525806971637	0.31496528863646955	-0.1336735011834224	-0.34044339684984154	0.12205921186029825	0.24449126382463243	-0.3101064373688001	0.3482259373855122	-0.37978902117026764	0.013188965855199292	-0.3229263895726263	-0.12867557278735928	-0.8163648473737404	-0.6800261631870547	-0.3027194580127166	-0.061709895638219825	0.16825538738834384	-0.08083714267815902	0.31533425602340637	-0.36354431726687414	-0.14257557953808836	0.18325846312406818	0.018727117639045963	0.5316421087477261	-0.2159552923244395	-0.36920016990716453	-0.4135467905245636	0.1450199708522259	-0.18561748246191503	-0.47517103844815994	0.1047752211079285	-0.07065206365824436	-0.6423855151630499	-0.2292553167279356	-0.6198857356939037	-0.25052066819667534	-0.5344973124748564	-0.38933286084059715	0.11713730836515082	0.40884724627230884	-0.15323197731431445	-0.5293222587292681	-0.594722237588876	-0.08278687366660054	-0.5491017565334474	-0.16357025001875508	-0.34818079663989615	-0.06637239813159693
0.31297643993076163	-1.0014965474614397	-0.4113040253026158	0.33319510406778063	-0.12042995132571457	-0.3470152466761874	0.08736824967043899	0.26571433738985084	-0.3101798574337652	0.37651571684170115	-0.38157857175719145	0.013544910451812706	-0.3475278701680654	-0.10680708026221408	-0.812945660811285	-0.6804815368776505	-0.31528479724477143	-0.059465145395633065	0.17607986552013746	-0.08039133293217136	0.31530711689066876	-0.30746626840024377	-0.1628519271817955	0.12359921402219434	0.006245224052911155	0.5254866667852115	-0.21600547401570144	-0.3925525487180347	-0.4223654113627179	0.12729103539083256	-0.18093702891428004	-0.4785526189895061	0.09192418877652209	-0.08848597716338803	-0.6630886167004797	-0.21563463236568015	-0.6341061182844067	-0.22874174584782764	-0.5060459484953113	-0.3573028317301661	0.12383780444302976	0.4011711911599399	-0.14372678317594012	-0.5462692987504644	-0.6098432256816474	-0.10068855574157598	-0.5740317516782539	-0.155674563335083	-0.3388314065553516	-0.07083461450651665
0.35970793930392425	-1.0019236030485388	-0.36531635039910654	0.3440598344994657	-0.1340617099332968	-0.3657028098713174	0.058447219935735484	0.2808563248055843	-0.31021460502068543	0.39907585112138894	-0.3895053117828244	0.013853052995854709	-0.3687128543158523	-0.0873624229701194	-0.8121380758299235	-0.6785920915698819	-0.3511269659109214	-0.050545280403255864	0.19169798507934513	-0.08459585843214901	0.3107750482212388	-0.2624866623920209	-0.1797593252966378	0.07429116988402445	-0.011591764330618454	0.5157212579788066	-0.2160607562434515	-0.4132543332969233	-0.43216807011019387	0.09288755808021756	-0.17187859827372987	-0.479691906117632	0.08812791656817223	-0.09626854321088518	-0.6802831699804358	-0.19789025650066716	-0.6614401381590305	-0.18342008322780007	-0.4947311741824403	-0.3285144077492118	0.14545520270571138	0.38013111816842454	-0.15355926553502075	-0.5453302987222777	-0.6287282017858762	-0.13798302621508268	-0.5954269687977198	-0.15060906435157095	-0.33373605891935576	-0.07481335653165648
0.37723213486558793	-1.011161092270466	-0.2345452236539	0.3495899107296448	-0.12231212635127828	-0.38407890856550225	0.03395007144172352	0.2924827501212952	-0.31021720181383955	0.41168922393949287	-0.38738686398588223	0.020568370760571594	-0.38141047332678946	-0.08755387783359728	-0.7995208109732583	-0.6837236101049129	-0.37504712838516596	-0.043925642578768354	0.21447301189503115	-0.07814542045757718	0.3305539498474361	-0.21752377243938664	-0.1929859045426209	0.08277562411715891	-0.02853251758217678	0.5072473573676639	-0.21609134523529047	-0.42894317235213775	-0.44775021070043836	0.06539948393823333	-0.15809136009154967	-0.4747184328216528	0.08967636973942286	-0.1120466544264431	-0.6911031084131176	-0.19792042233542734	-0.683999539395068	-0.1719050595222404	-0.4730265648509172	-0.3088484219967595	0.14187312353417075	0.36536536059700947	-0.1696548462415716	-0.5636359076853759	-0.6338118384980258	-0.16067605955459996	-0.6369680751629141	-0.1433702079475742	-0.31772731428990425	-0.07539094558332501
0.38668415556388297	-1.015938409584694	-0.09109798565773314	0.3451341252842289	-0.12920998053949	-0.40206502710983366	0.02600412241905775	0.30410192704217087	-0.3102293630709703	0.4267158935679108	-0.3913269550612003	-0.0013890832041720397	-0.3958051962653347	-0.0865231645205136	-0.7807536429340495	-0.6837023280910551	-0.3820801520610012	-0.021770654849952234	0.23594199241207367	-0.0931114336933316	0.3648766675154601	-0.15742195356547178	-0.21799167120411694	0.10962971171169937	-0.04606210314239435	0.5094584056196305	-0.2161327162396054	-0.4236394337393564	-0.46869055325066855	0.03898073948437907	-0.15463450241428153	-0.4744853925354938	0.08730349335142056	-0.12832619178730703	-0.6898953843423478	-0.18743401636502413	-0.6915099690758422	-0.13873750046478567	-0.445628608320405	-0.2828794355930642	0.140120162637846	0.3538808064793428	-0.17065162716290477	-0.5653985401345907	-0.6451434897404107	-0.2046176522809689	-0.6617371332850441	-0.13360317649434453	-0.299236630146642	-0.08284922854512801
0.3692815460321127	-1.0205613492407175	0.002496863167850938	0.36365735934397747	-0.13065534707097642	-0.4249539753616534	0.033016586795581636	0.3224813647085926	-0.3103601413326195	0.43424326852057404	-0.37737767920038195	-0.027358922367304833	-0.40975892887480886	-0.08621627252267801	-0.7594414622603602	-0.6746791258829863	-0.3925012334616058	-0.011157845708802138	0.26755117082780844	-0.08120235589210946	0.4015211566210753	-0.08905359526029846	-0.23606093819935475	0.11572485481715758	-0.06269328396007082	0.5114797692057708	-0.21617822320868063	-0.409562231644289	-0.48278120989246576	0.01655235442369831	-0.15300652673370524	-0.483815368984392	0.09404512670968417	-0.12897840498038177	-0.6740541387974679	-0.17413647858215728	-0.7038074559838872	-0.11607966227693042	-0.4146723978877743	-0.2669430706809233	0.157095899754612	0.33696772242655637	-0.17726948260911324	-0.5718428823763944	-0.6712816999382009	-0.22856539602409248	-0.6915072986257739	-0.1407125562860572	-0.27511157707304884	-0.08655484135055733
0.34869160111546255	-1.0185150062604922	0.08027481436460557	0.3748431693927098	-0.14399296866342823	-0.4204764251141257	0.03815723850555007	0.3293305088958058	-0.3104357318776263	0.43627257600208197	-0.3554892152084054	-0.04439463133272323	-0.4055230896763226	-0.08542683361245812	-0.7474931440120547	-0.647449459769591	-0.3943816826391937	-0.011436794224902225	0.29771728875525116	-0.08213806001705683	0.42773242120082305	-0.07000674523248127	-0.25563955598928323	0.10832070602991288	-0.06548495287474267	0.5141417782043701	-0.21622754474756584	-0.3930388849347975	-0.4964559614651585	-0.008365687798259249	-0.15403297553761103	-0.49160878213177595	0.10120448635811685	-0.12725702500771685	-0.6597565461720238	-0.16807037876956815	-0.6968433114189732	-0.10017701114392734	-0.3880305895946684	-0.25826894302429554	0.1685066384923819	0.31016906896780305	-0.18111591059986692	-0.5872689158648092	-0.6943936118145361	-0.2628996502518508	-0.7197124542588796	-0.14363502839190062	-0.2494658078251593	-0.09898854840240869
0.3291015483731562	-1.027667755572209	0.15215429066106365	0.3847288313809517	-0.17077148510913828	-0.4200602185281337	0.05539597739928677	0.33094599489470794	-0.3104589853579183	0.43494375301862975	-0.3385349264353611	-0.045301309783473374	-0.40260700023076446	-0.06629971269361895	-0.708844146636767	-0.6265015428263088	-0.37648018969028396	-0.007031796156432948	0.3260884964791316	-0.06314452234396437	0.47203041530621803	-0.046075152892168854	-0.2694975496351527	0.06960375444418261	-0.07233843652166679	0.5195930129357296	-0.2162415116313698	-0.3768448690111045	-0.5146719822472389	-0.022622452351752743	-0.16274439129744797	-0.4884903239332156	0.10997126719256627	-0.14110985531360132	-0.6604735018187999	-0.16264829544898177	-0.7051916201661593	-0.06972266904702948	-0.364665998977788	-0.24261781617939854	0.17898668162110012	0.30144184304780525	-0.19060706640260286	-0.6055032737937261	-0.6962822723366126	-0.2813005317383077	-0.730494194837673	-0.1618711429546324	-0.23198564774955197	-0.10155004096764715
0.289575850963858	-1.0405801042666192	0.20138796331930414	0.39079058608245965	-0.20524662855124243	-0.3992940568382234	0.07397984054590448	0.3276470691953234	-0.3104186115022416	0.42213940048589055	-0.334278896973514	-0.054114546290479515	-0.38064045572594446	-0.06202242322387761	-0.6803817741686193	-0.5903760433987153	-0.37298891270727286	-0.016639248775743288	0.3618622545064909	-0.045700666355705945	0.5067529654206215	-0.01186023219526445	-0.2832260933022041	0.0606141613404997	-0.07652460713289592	0.5209619078198102	-0.21626686218378893	-0.36145089567072153	-0.5200199874312704	-0.024027470347042515	-0.18251691811300913	-0.499611516973404	0.11508090212154545	-0.14054815578045388	-0.6598283040992226	-0.16353302567031994	-0.7055959873764951	-0.05292130884784145	-0.37315270430284697	-0.23946909217096474	0.18387580893821504	0.2978339968163247	-0.18111789436948514	-0.6280617757683084	-0.7216570163623804	-0.3020725896218955	-0.7290621718240253	-0.15922363462218822	-0.20519797973178205	-0.10378618662609576
0.26355926290788445	-1.0616929270441464	0.22627505497173256	0.391033415292201	-0.22329723257637485	-0.36496244494379987	0.11696074033555401	0.3139466516049142	-0.3103317840354041	0.4248586200720399	-0.32851830270739607	-0.0705131882665255	-0.3549487215431227	-0.05888174553858111	-0.6673798315273597	-0.582687451307975	-0.35409784797571575	-0.026716870955949424	0.40876176901431255	-0.046578133063120905	0.5496245495433055	-0.0028574682276345767	-0.29704757541558646	0.03892162798703262	-0.08225504455887592	0.5243052222445131	-0.21628122556048623	-0.34109823407741363	-0.5298929993218205	-0.02248438699961451	-0.18441184275781292	-0.5084917987511344	0.11796364775062522	-0.14272518238226972	-0.6652894803303928	-0.17039359724997755	-0.7000326442207739	-0.04257978213308662	-0.40900740545672215	-0.23283159473985188	0.20781232806909267	0.2716973529466796	-0.18268397496336825	-0.6502494585652567	-0.7505617665372467	-0.3258194646057583	-0.7354462801845323	-0.16739508063448091	-0.1928538286546177	-0.09329632905019598
0.2395298713441937	-1.0798717353067708	0.22246355857961286	0.38332905480396456	-0.2585591638867901	-0.31802970558020294	0.13767143958790903	0.30728628280069115	-0.31022441940209733	0.41655895292525136	-0.32620997100320953	-0.08057214462086218	-0.33297945912187477	-0.09008259291937214	-0.6583928019872043	-0.5749343021592527	-0.35061522915843985	-0.03948736883093266	0.44858466842904665	-0.03780488304802503	0.5928558401553767	-0.022393528756686515	-0.30731730139540125	0.022270918579371222	-0.08484227416899377	0.524501423684135	-0.21631008560523868	-0.3165044751745329	-0.5351446849318173	-0.036449244618600586	-0.19177055095977466	-0.5129249715355353	0.12632972398988954	-0.14838381834267683	-0.6617166412370585	-0.17623428078267278	-0.6944401859179413	-0.04804773355510924	-0.4194509825249534	-0.24034575425635465	0.2068302446554362	0.24551146822325856	-0.1708631729783571	-0.6692159854762461	-0.7611162230854392	-0.34612915813268813	-0.7114174166333096	-0.18482996170041158	-0.18314684395529474	-0.07426586944077485
0.21329960093806694	-1.0977585684332252	0.21175483770225628	0.3883373256590441	-0.27877143498738366	-0.28090795581717976	0.15242371561355703	0.3000369819161055	-0.3101265190529275	0.4206508074931617	-0.3216207316018707	-0.0865642633252747	-0.30546997572111384	-0.10632388014642866	-0.642102812077421	-0.5662568316797254	-0.32774090349161	-0.05724867237191855	0.47967254117042846	-0.03159273356921164	0.6194991505312885	-0.005951529218256438	-0.3199092853125313	-0.002671498073964343	-0.07875819022012706	0.5260737117332045	-0.2163059365365799	-0.29182754145516376	-0.5359020718882231	-0.03853254716334048	-0.19006316641009274	-0.5178531132359824	0.1304622615195563	-0.15339549690048843	-0.6631594145730777	-0.19038037605439742	-0.7026858119031372	-0.05699041014621904	-0.4437317190759306	-0.24651830603151156	0.21626044448142587	0.20899670161737824	-0.1726688085263865	-0.6805935388942451	-0.7561403974471512	-0.36076235331426754	-0.7097945876550812	-0.18892637497984563	-0.18544735678954882	-0.06950349351400939
0.18648065239815106	-1.1275383543045312	0.17422620216114038	0.38035757922226027	-0.2984023255502663	-0.23376031106229028	0.16322798329317828	0.3006820890564411	-0.31014295988837065	0.4232524620645444	-0.31829225882037376	-0.09481633494605377	-0.30168947141062424	-0.1097629487186329	-0.6188814332203953	-0.556643405055439	-0.30510800664300997	-0.07779316810193651	0.5056515404818154	-0.022750134464620608	0.6574021247492136	-0.018680546490905496	-0.33065082603886065	-0.029829949985433746	-0.06801898983257489	0.5286486054306765	-0.2163022013015153	-0.2745391501002462	-0.5332293437673552	-0.050233562419442344	-0.1992622812197968	-0.5211490241896396	0.13297452474658586	-0.15622015503604222	-0.6710915686679982	-0.2041995857593771	-0.6912689279095954	-0.09781920330161566	-0.4723875232233734	-0.2495179760355264	0.22572822156401587	0.1954193941127532	-0.1734552085693197	-0.6966274212312583	-0.7647368702775486	-0.3642408761158169	-0.7172614081035865	-0.1859107234686948	-0.16369653287704827	-0.05805111038380802
0.18912131209593216	-1.142203392824973	0.11426899294164632	0.3845889761170079	-0.2988026780189441	-0.2127129823378322	0.16315501940041574	0.3060237483277971	-0.31019882786004976	0.44910077985436364	-0.31351426012306477	-0.12319467477861286	-0.2987090663315681	-0.09819461235466512	-0.5997510781983669	-0.5306936088756637	-0.2754631171947207	-0.09423717526917727	0.5236352730119476	-0.015402779719725788	0.6619829534730799	-0.04825114883959669	-0.34059676111011916	-0.0768981323659121	-0.04944160634486327	0.5319659458569668	-0.2163070729565765	-0.2488842723710633	-0.5239537026832369	-0.0816822171531584	-0.19440275879505056	-0.5218840465575368	0.1340227485142243	-0.14322409443540265	-0.6742477850926468	-0.1977152710167486	-0.6903085312028568	-0.1037981096418001	-0.49186428130960336	-0.24479184748349186	0.2235952591499807	0.17386241186693102	-0.17087453533540417	-0.7067694337236297	-0.7815571019415708	-0.3629182384468111	-0.707157419417875	-0.1868756523967409	-0.1619156966704683	-0.06262525690679635
0.1918824846900683	-1.1680675236373568	0.06086344239109172	0.38219789172108665	-0.28719565113592155	-0.19909687951562832	0.16680802050600976	0.3082585190604343	-0.3101872085203069	0.46585404819605236	-0.3103319145844662	-0.13376848880742437	-0.3089235499175674	-0.08001254043623107	-0.5945513711416416	-0.5168966425021916	-0.2434255110142415	-0.11258884338739839	0.5205454741437869	-0.005448496303599131	0.65672400321166	-0.05250578948086214	-0.34083450097506385	-0.12465584851960805	-0.03177769089593483	0.5317074626792158	-0.21629187780068748	-0.23255161589408843	-0.512234353698435	-0.10102210175711464	-0.18203008730432332	-0.5334553684952736	0.13554341116305205	-0.1309053902777531	-0.675925821039382	-0.19641095023325478	-0.696575436332947	-0.11255212298459391	-0.5188627116320725	-0.25415358904088886	0.2278761665498142	0.16550423582809323	-0.18349080361258213	-0.7315623939724802	-0.7957614986976764	-0.34252454244656655	-0.7260316772078156	-0.19563033983072858	-0.1561484505395305	-0.07137141232969045
0.2224599546719781	-1.1978691237429744	0.023116868447871086	0.3657808093958288	-0.27034645172617394	-0.1761853667091589	0.16142547216283418	0.29785489795342696	-0.3100543226404675	0.48676666526520806	-0.3142045135070328	-0.1351131367273679	-0.3086937853158315	-0.06118847749526575	-0.576913615110535	-0.4891299166085637	-0.22744954060953598	-0.11072527065382894	0.5168778518560225	-0.014654448639392892	0.6405902922566379	-0.059571345309823644	-0.34998700172102415	-0.15722812520868518	-0.022243864152121862	0.5295237150546128	-0.21630747518386065	-0.1969195663785596	-0.5080790347711324	-0.10553699746784391	-0.16104587125556558	-0.547865916490069	0.16202473944367937	-0.12648090948169952	-0.6912793260247778	-0.19882711538600945	-0.7029713586346842	-0.11821414458528343	-0.5571359206616967	-0.2504951636221615	0.23391523041521306	0.17083061293852372	-0.18880522956235307	-0.7515093609561478	-0.7989267006394954	-0.3247588219119101	-0.7399890428037321	-0.19011942936763054	-0.1608525851594638	-0.08094592456737906
0.2610780064658878	-1.2348241146847543	-0.010379598635931268	0.3578665844158401	-0.2630196074715393	-0.1695101863610217	0.16787670421564935	0.2985575392277671	-0.30994532359901994	0.5086261458885455	-0.32195148596812156	-0.1559267562381928	-0.30908226281515205	-0.053652990528360166	-0.5686844844234112	-0.4656536657159852	-0.19602673380964625	-0.12086130298765181	0.5157503179744354	-0.015326327528984038	0.6329792045399857	-0.08322542749401016	-0.36117221288757595	-0.18635409942591388	-0.03140631555524875	0.5296981085762127	-0.21631724236803804	-0.17909060056709147	-0.5023043652927586	-0.11299616715182666	-0.15301173054895734	-0.5445785278436001	0.1856575391759602	-0.1230378020460902	-0.713391328202575	-0.20563302682333787	-0.7074347962328684	-0.12303828508623586	-0.605812002011891	-0.23878001785129124	0.24019437791040218	0.18257586197687625	-0.20126566640484445	-0.7596243184436966	-0.8031876978086328	-0.3137490523121046	-0.7501263997067285	-0.17695096178750858	-0.1649899022650058	-0.08810294219102174
0.2986311341930308	-1.2709392576055403	-0.01780769279260829	0.3351990978148398	-0.23741803507718134	-0.1425018669234015	0.1586746964988836	0.2869997471506523	-0.3098247680381057	0.5231225888424512	-0.32569652921011544	-0.19113471741365115	-0.30030871114479274	-0.0657410211981204	-0.5667126587141406	-0.4355470349169418	-0.18806272672291732	-0.12133358342535198	0.5233731123863865	-0.02405277527377065	0.6090566497023819	-0.10730463742146581	-0.3829050083282202	-0.20170067093126837	-0.04135807128368963	0.5246125812257285	-0.21632705230836424	-0.15515669267089083	-0.4931393079126363	-0.12943229188856606	-0.13612393271106699	-0.5437797643202281	0.2157112522686678	-0.11637528577982785	-0.7305213855067985	-0.21396792139709508	-0.7042629069538557	-0.1386935691556844	-0.6416791797000532	-0.2262639585768031	0.261873434288978	0.20096109022397418	-0.19999740450087183	-0.7598176745532947	-0.8024418196644667	-0.3201346195178364	-0.7623327520924164	-0.1678464289449066	-0.1764890858149181	-0.1000992493228688
0.3374424466058593	-1.2986156478838062	-0.01024662710291082	0.31370034101989114	-0.1983079433085035	-0.13839645793936753	0.1483465077053901	0.2779602286491677	-0.3097828810078591	0.5413184391207297	-0.3293891077885397	-0.21995243120870095	-0.2988980789641463	-0.07957711883587178	-0.5489224367952135	-0.4262961054649156	-0.17423741988705502	-0.12232077937291201	0.5240486988593072	-0.03432623825823987	0.6035904493884464	-0.13321506896874188	-0.3936590445733382	-0.21295531868644021	-0.051130431212440056	0.5244207786084185	-0.21632094988523734	-0.12940218785915064	-0.4820552514341677	-0.1425838801716301	-0.12653291823682267	-0.5351449105699265	0.25298945904673686	-0.11304282793650629	-0.7367604849546805	-0.211624819734976	-0.7002097067932365	-0.15078819648439715	-0.6584768431563687	-0.2147705606825825	0.2699010962398396	0.21152969377530048	-0.20729317733740463	-0.7651918668710936	-0.787557257108857	-0.31715713906950443	-0.7708809683986007	-0.16523143893213757	-0.19134823137028442	-0.10636905772675005
0.3812484766401668	-1.3042000918675614	-0.025548117582787088	0.2978493706090103	-0.1662273076372213	-0.14536823023067075	0.1138475724738623	0.2698291605328762	-0.3097740160233372	0.5481938780058956	-0.32825687185629254	-0.23972786931495618	-0.2792066066707972	-0.10462945727106923	-0.5240759219945004	-0.40775481746912945	-0.16534979100572578	-0.11042483249896735	0.4969528661000296	-0.040009639231052996	0.5928522168472664	-0.1196360689021416	-0.4062418936922835	-0.22232724597836412	-0.05783533372865306	0.5201923699313573	-0.21631946152560227	-0.12215415108219123	-0.47133369955953697	-0.15773307526362398	-0.13163558573784695	-0.5341740213479218	0.2955416122176105	-0.11473792026951794	-0.7456816077048686	-0.22107534670125015	-0.706152244995631	-0.1610207156211843	-0.6560839800353374	-0.2109678884716628	0.2897962599610307	0.20951248331427866	-0.20960110335275414	-0.7655411076914846	-0.7578909914146619	-0.3181989361978602	-0.7866812817422763	-0.17360525430387602	-0.19571599416507696	-0.10566872639415895
0.4203076399750092	-1.3208510647193656	-0.04124012916097225	0.2992214046015511	-0.1252622475173373	-0.16231586271079196	0.09856094601041686	0.2621703253401	-0.30981975349166363	0.5850911081259492	-0.3197750675552569	-0.2677422622244723	-0.266319320714068	-0.10967057818437168	-0.4960629645677036	-0.386855949346396	-0.15138781567635945	-0.09367639813601279	0.48671235649926753	-0.04637151472434113	0.5821451431701411	-0.09721319374865427	-0.40725630576988436	-0.2170434848524631	-0.0663170853127056	0.5189815533601962	-0.21630912527655316	-0.10492247199203406	-0.4708679673903034	-0.1532473049010131	-0.13365957044500779	-0.5321630452433548	0.3396935441808345	-0.10880269942104773	-0.766560005365654	-0.24210261476001715	-0.7272336862411242	-0.16699267019377467	-0.6626342805447536	-0.21063830539289813	0.3261479663565073	0.19674440517665595	-0.21183278508218323	-0.7813761885678419	-0.7429211839430276	-0.32082863570571724	-0.8242698077481518	-0.18435668589919593	-0.19950538898917097	-0.10962338685066934
0.4739731058554407	-1.3295390030384442	-0.055002459515264154	0.2938105398886544	-0.09498082870561894	-0.1793097637795363	0.10285149069375452	0.2446607403563737	-0.30989186509882927	0.6213024859404326	-0.3156721451484822	-0.2945646674220396	-0.262781499496978	-0.12071993971295955	-0.46485805553849097	-0.3683465682119329	-0.15803079551208113	-0.06817492614102999	0.4902899005906424	-0.05132061943677988	0.5742151726259384	-0.08018190552952847	-0.4019362712237382	-0.2320885102290083	-0.07506259955317934	0.5161013488104158	-0.21631178667833634	-0.09982103249818007	-0.4764141066102792	-0.17048876418332187	-0.1371236180978947	-0.533414092410276	0.37473991147219754	-0.08808163686591478	-0.7738185186874752	-0.2669993669633629	-0.7230978505869815	-0.17421864639846757	-0.6643010805026618	-0.20281433930362622	0.3370702611720692	0.19161863637620144	-0.21818135435469146	-0.7913406272392743	-0.7440606544985081	-0.32681213247442026	-0.8526092663055532	-0.19308333001162897	-0.19591084942391762	-0.11004506003197682
0.5038569237808417	-1.3279792852851688	-0.0602735163840898	0.3033565184091029	-0.07035137554026352	-0.19247857493796922	0.10767130640873308	0.22711278418248834	-0.3098645867970249	0.6630865300340021	-0.3146054668312443	-0.3307909847989036	-0.24401210551771474	-0.1228303263007039	-0.4412815563164953	-0.35927054071661935	-0.14619238543314164	-0.041725804401646874	0.4879630426450328	-0.05495771517008299	0.5597206716310377	-0.0727749385815337	-0.40032226786604375	-0.25568255196652134	-0.07466407308593329	0.5153750543709329	-0.2163161573027188	-0.0961154188630022	-0.48613087438542957	-0.1801405498179633	-0.14497263945965808	-0.5323071739912824	0.4173002281090329	-0.08608534343343184	-0.7805108927346798	-0.26979688255723383	-0.7174462376995419	-0.16753307357188352	-0.6691898723440695	-0.20409587971118476	0.33703195895231897	0.189937561152938	-0.21893248550628547	-0.801133583499426	-0.7332595689990655	-0.3304610382119356	-0.8688926954660801	-0.20850874797712526	-0.21687286168617184	-0.1204599698687748
0.5416841298136754	-1.3389535231618994	-0.06303770409425578	0.3037879971930788	-0.0753489615566541	-0.19049183034198985	0.12453278910408332	0.21102270672230664	-0.309789928370214	0.6877180922105605	-0.31192956263849647	-0.3490761873455141	-0.22593704691086045	-0.14398478041486934	-0.40121097267250433	-0.3722260272505868	-0.1630673592911513	-0.02063357318037303	0.4911650987903352	-0.06644199205318478	0.5596184737283245	-0.07065684436009731	-0.39922152814231227	-0.2728225927713688	-0.07202638453284783	0.5097687902458224	-0.21631672052075582	-0.09806114434927997	-0.49641919265205203	-0.1615167567057263	-0.15176134685689552	-0.5300284693851867	0.45001575217755835	-0.09560783674726853	-0.7963940934861654	-0.28205543018326046	-0.6930821299891678	-0.1658352974416948	-0.6788376175916346	-0.20388343439870157	0.35592401532850815	0.18795941046617795	-0.21554378491981235	-0.8119668786938927	-0.7149792587890221	-0.3494558225352034	-0.885417397944693	-0.21846370946253219	-0.23045262986975773	-0.12469943173387228
[truncated: 210 more rows]
[truncated: 6 more columns]
