# Supplementary material for: Obesity dysregulates feeding-evoked response dynamics in hypothalamic satiety neurons
Source: Sci Rep. 2025 Oct 14;15:35837. doi: 10.1038/s41598-025-19800-2 (PMC12521569; doi:10.1038/s41598-025-19800-2)
Supplement: Supplementary file 4 — Supplementary Material 4. [file 41598_2025_19800_MOESM4_ESM.zip › Fig 3_1/Fig 3b/NCD to_NCD_1st_MPK120_mean_running_27.csv]

0.4032987796491229
0.3970114291578947
0.3678897880350878
0.39438498112280695
0.423032469122807
0.44407835929824563
0.43541983122807015
0.4379125870175438
0.5009408066315789
0.5720380291228071
0.6097604480701754
0.6945443879649122
0.8173093912280701
0.8893595894385965
0.9438782230175441
0.9767577694736841
1.0047158885263159
1.078132110526316
1.129507818842105
1.1255656831578948
1.1579055192982455
1.1501162224561405
1.1305591336842107
1.1469664599999998
1.1642864884210526
1.167373426666667
1.1969367217543858
1.2075075143859648
1.1828826291228067
1.1961146249473684
1.1995858515789473
1.2144100181403512
1.189911987368421
1.1892129578947368
1.113254296491228
1.0480594389473683
0.9992469056491228
0.9397707245614035
0.9125283045614035
0.8363143715789474
0.7814419627017545
0.7613147126315789
0.7448338263157895
0.7029148996491229
0.7313400382807018
0.7650722610526316
0.7514505863508772
0.7554320740350876
0.7694246117894739
0.7694701854385964
0.7911331561754387
0.8356822698245615
0.8257397838596491
0.8383900747368421
0.8462974041754386
0.8340918725964913
0.8327389902456142
0.879222145614035
0.8724502687368422
0.9078438432280701
0.9503872574526316
0.9367450490526316
0.9456805834035085
0.8783527743859652
0.8131679757192983
0.7684341814035087
0.7480977014035087
0.6962263108771928
0.6990109269122806
0.7310094744210526
0.7373714235438596
0.7287517421052632
0.7480963287368422
0.821279865614035
0.8248008472982454
0.8319747487719298
0.8444636771929825
0.8606708448421053
0.846427138877193
0.7661730042105263
0.6918748301754386
0.7192214870175438
0.6671762729824563
0.6271166175438596
0.5901709519298246
0.5708347441052632
0.5662702547719298
0.5403946582807019
0.5440255171929825
0.6068333971929823
0.6799928143508772
0.7288650073333334
0.80869658877193
0.8794852077192982
0.9758276476491229
1.0281164570526315
1.1575050103157896
1.5559632577894735
2.1108985214035085
2.701003011929824
3.25416979614035
3.76265059122807
4.276119907719298
4.734362959543861
5.14926691666667
5.524216510112282
5.78346126796491
5.740938834385964
5.486146830526317
5.222468312947369
4.947078009122807
4.730098902701754
4.485689719298244
4.242384729157894
4.122351270526315
4.0074207705263145
3.884544131719298
3.784573770912281
3.7096724578947358
3.5241295122807017
3.4609437297894736
3.3196678347368422
3.1891161817543856
3.0615368462456143
2.941397764596492
2.8420584396140347
2.699349242
2.688159272175439
2.6281538252631584
2.611935684596492
2.5813126412280702
2.540430735438597
2.4672447414035092
2.439418516842105
2.40000567754386
2.4232686895438595
2.4293047297192985
2.396483198596492
2.3717158796140354
2.3532727768421053
2.349290874105264
2.313396096350877
2.2766713088070176
2.2558929215438597
2.2716931849122806
2.2861298891228072
2.2951671027017544
2.3009657705614033
2.2823824319649124
2.2996540835087718
2.3465674684561404
2.4531444151228072
2.541584477824561
2.6089300832280697
2.5448544968421047
2.4857360351578945
2.4185963817543863
2.3791624340350874
2.3321977898245616
2.2599727954736846
2.194141123859649
2.0825390087719295
2.0176313017543857
1.9709142235087715
2.0074215880701756
2.024965629122807
2.0497835950877192
2.038448625052632
2.0910200140350876
2.0791434016491226
2.0292800275438596
2.0931981014035084
2.096841867368421
2.1260852656140354
2.0620391302105263
1.9819144350877191
1.920320818596491
1.8667098989473678
1.7966800031578947
1.7363320645964913
1.6784403117894742
1.5822763014035084
1.5508849448771926
1.4994104350877193
1.496284527333333
1.4838038764912282
1.4638771639298247
1.4732701097894736
1.4661989462105263
1.4366739894385963
1.4406200754385963
1.373201785614035
1.2807885378596495
1.2048100585964914
1.1069756152280703
1.028007592280702
0.9836361189473685
0.9719099649473685
0.9694070186315787
1.0055360410175438
1.1474254395087722
1.257264477368421
1.3845927026666662
1.5316121104210532
1.6902709454736844
1.863925134736842
1.972454045508772
2.042115706701755
2.11694306522807
2.0847094235087713
1.9928052916140349
1.9150979775789476
1.8701701235789472
1.773133715649123
1.682573637859649
1.637467589122807
1.5560051698947368
1.4830576822807018
1.441560813333333
1.4586336667017543
1.4913605851929825
1.5417431959999996
1.5487602231929822
1.6440979423508773
1.6674540381754388
1.6581139403508773
1.6613163901754386
1.7120735985614035
1.6947666869122808
1.6250603322807013
1.5517967765614038
1.4559109743859653
1.382809876140351
1.2350101392982455
1.1520242985964915
1.0815910568421052
0.9882584595438596
0.9026948284210526
0.8422807371929825
0.8034632156842105
0.7426785775438597
0.7516501540350877
0.7118404831929823
0.7225209374385965
0.6760966045964912
0.6680685133333333
0.6537908630175439
0.6255298747719298
0.5920960207017544
0.5954131709122806
0.6142614421052631
0.6244412565263157
0.6786672919649123
0.7102635245614035
0.7545170617543859
0.7835776204210526
0.823855747368421
0.8547867228771932
0.8599843986315788
0.8552828722807017
0.8715903003508771
0.8941148798947368
0.8515727056491228
0.8111694712280703
0.7589609065614036
0.7206779921754386
0.7041073207017543
0.6924964221052634
0.7050946498596491
0.7049109045263158
0.6559217031578947
0.6250764031578947
0.6187100584561405
0.6438111481052633
0.6804009651228071
0.7113124821403507
0.6931195150877193
0.6748342203508773
0.6709752694736841
0.6654842540000001
0.7052390042105261
0.6964576498245613
0.6997839060000002
0.6670689214385964
0.6501202431578949
0.6512511217192982
0.6438501024912281
0.6164819961403508
0.5371512378947368
0.49213116000000007
0.4568721574035088
0.45006122596491227
0.4398071515789474
0.44858250491228074
0.4715269898245615
0.5014133632280702
0.5568955571929824
0.5680094305263159
0.6483855035087719
0.7278799961403508
0.7552535982456141
0.8000689319298246
0.8336810933684211
0.8537227143859649
0.8582138754385965
0.8491996894736844
0.8433110614385965
0.9001519568421055
0.8593185519649125
0.8112228666666667
0.7750390628070175
0.7439337947368422
0.7169132097192982
0.6688705563859648
0.6109302140350876
0.5674262393333334
0.5547956870526317
0.5116384031578948
0.5649937558245615
0.5941218729824562
0.6186502849122808
0.6519963649122809
0.7000273126315788
0.740595431859649
0.7711146417543859
0.766264585614035
0.7340153034736842
0.7413682642456141
0.6578248403157894
0.6517340314736841
0.635236847368421
0.6047464589122807
0.5594507527719298
0.5441411845614035
0.5292652757894737
0.5379358858596492
0.5499860874035087
0.5353726845614035
0.5604532961403509
0.5351212954385965
0.5641071002105265
0.6167983905263158
0.642169366385965
0.6375311060000001
0.6772868228421053
0.7298959024912282
0.7738912273684209
0.8005656668771929
0.8401888012982457
0.850702022736842
0.811562047614035
0.7795225888070177
0.7927755673684211
0.7867539835087719
0.7618928133333335
0.7064070445614035
0.7079753743508772
0.7524318961403509
0.7480669807368422
0.7515206048070175
0.7954556631578948
0.7893852059999998
0.7982008308771931
0.8225994481052631
0.8406121456491228
0.8885160800701754
0.8836269385614035
0.8784346581403508
0.9026161199999999
0.9555014210526316
0.9707044736842105
1.031724793368421
1.0188744095438595
0.9834589954385964
0.9804452905263158
0.954804154385965
0.9853154873684212
0.9970093915789473
0.9776353354035087
0.9435815002456139
0.9465250523157895
0.9207940193333333
0.9367479798245614
0.9532561448070174
0.9635682779298246
0.9764445821052632
0.9546811878596491
0.940855690877193
0.9727513041052631
0.9653765437543859
0.912476629122807
0.8882730518947372
0.8664696010877192
0.8774496614035083
0.8786612045614036
0.8750525680701754
0.9034406528771931
0.9234643448070178
0.9216228206666668
0.8926227147368421
0.9027110158245615
0.9143463449473686
0.873673236140351
0.8500917617543859
0.835322820736842
0.832938277368421
0.8191440844561405
0.8508515965263158
0.8551883996842105
0.8898672512631579
0.9218004785614035
0.9303872631578949
0.973500522105263
0.9594868638245614
0.9443293754035087
0.9039948407017545
0.8522710961754387
0.8118527923157896
0.7835037182807018
0.753438326631579
0.7334865080701752
0.7584264929824561
0.7797294017543859
0.8426818294736843
0.955373519017544
1.058903347368421
1.1559328701754388
1.2530004912280703
1.34959987122807
1.4174837428070175
1.517920794736842
1.571162547403509
1.5746729228070173
1.619989837508772
1.5777699112280703
1.549334143087719
1.5477612161754388
1.4974901610877194
1.4416445031228067
1.377306159649123
1.291509793333333
1.2130485498245613
1.1417891140350875
1.0743529677192982
0.9965145105964911
0.9231254178947369
0.856725048385965
0.8238995270526316
0.7822881989473686
0.8025782305263157
0.8317459021052633
0.8507308758245614
0.8702984691578949
0.8809224402456142
0.9206389161403509
0.9798693367017545
0.9666035897543861
0.977431772631579
0.9489409578947368
0.9389012928771929
0.9728900445614037
1.052069385263158
1.111622292631579
1.134786296526316
1.1301641372280702
1.11557324877193
1.1065459722807018
1.121186689473684
1.2479575346315788
1.3447864172280704
1.3492920985964914
1.328588789473684
1.3234270338245613
1.3605698954385965
1.3709647189473686
1.4569852849824558
1.538233043368421
1.6040358859649124
1.5947984484210527
1.5577933537192983
1.5410781308771926
1.5427571183508773
1.5445283355438595
1.4798632027017544
1.4774255950877193
1.4132860705263157
1.3301152772280702
1.2499083947368421
1.2007380007017543
1.1790148098245614
1.1325219554035089
1.1241076810877193
1.0780469899649123
1.0320490814035088
0.9540451642105263
0.970396282140351
1.0002910698245613
0.9971150610877193
1.0910160094736843
1.1089059582807017
1.1519297840701752
1.2167753982456142
1.2926828705263158
1.3771301912280702
1.4851674154385965
1.5088940221052631
1.561221111122807
1.5176998697543858
1.4365509992982453
1.461206801122807
1.448976609508772
1.3834959451578945
1.299482249473684
1.222227656140351
1.1947483768421054
1.1988253649473681
1.1709137986315792
1.206088261754386
1.2329347059649123
1.2153418624561405
1.2356107848771931
1.2553323635087716
1.2666739863157896
1.2668601985964911
1.305896425964912
1.282114476842105
1.2404667438596493
1.168883218245614
1.1204155834035088
1.0513650924912281
1.0115725992982458
1.0041280789473686
1.0668344405964911
1.0237103358245614
0.944743738140351
0.9075269588421054
0.9080414663157894
0.8916556955087719
0.8763529400350877
0.9002921784912282
0.8639020312631578
0.884617647017544
0.8685133954385965
0.8730859915438596
0.9239833049473684
0.9160935765614034
0.9323967926315788
1.0094475249473684
0.9789325866666666
0.9500195873684213
1.0021477396491225
0.948768124631579
0.9086109610526317
0.8505235396491228
0.7482778100701755
0.707950171859649
0.7105909764912282
0.6587564775438597
0.6501956964912281
0.7114098874035087
0.6858404638947367
0.6259439777894735
0.6210491823508772
0.6361485455438598
0.6485949308771929
0.6496012094736842
0.6887409413684211
0.6657413208210526
0.6024908407368421
0.5650852424561403
0.6111589704210527
0.6942162771578948
0.718566296105263
0.7758940873684211
0.8164475754385965
0.8410513659649124
0.8275679658245613
0.8888680421052632
0.9201192210526314
0.8804956171929824
0.8147149894736841
0.747903790877193
0.6933026203508773
0.6078009252982457
0.5897944557894736
0.5828305902105263
0.556640536877193
0.5375747031578948
0.6171673396842106
0.6162533318947367
0.6077471024561404
0.6049152862807017
0.6261127483157896
0.651141253368421
0.6468697600000001
0.648320506982456
0.7286567407017545
0.742364671754386
0.7305550420701754
0.7502721035087719
0.7380798771929824
