# Supplementary material for: Obesity dysregulates feeding-evoked response dynamics in hypothalamic satiety neurons
Source: Sci Rep. 2025 Oct 14;15:35837. doi: 10.1038/s41598-025-19800-2 (PMC12521569; doi:10.1038/s41598-025-19800-2)
Supplement: Supplementary file 4 — Supplementary Material 4. [file 41598_2025_19800_MOESM4_ESM.zip › Fig 3_1/Fig 3b/NCD to_NCD_1st_MPK120_mean_running_28.csv]

0.820360591764706
0.8201151903137256
0.8479717192156864
0.8049707215686276
0.8078454859215688
0.8022010471372548
0.7822040713333331
0.8244908211764707
0.8911440116862744
0.8874874898039212
0.8175832211764706
0.7761410203529411
0.7912051556862745
0.8654089223529412
0.8666580890588236
0.8740462914117646
0.8983532533333332
0.9022918270588233
0.8912363501960785
0.8656058588627452
0.8602892745098041
0.8978040285882352
0.8838331094117649
0.875469247607843
0.9210333870588235
0.9161779694509804
0.9059487109803922
0.9085865862745098
0.8403295298431371
0.8242921694117648
0.8075551427843138
0.7552300603921569
0.6983264450980393
0.6959603436862746
0.6406008341568626
0.651666885882353
0.6575262376862746
0.6818211822352941
0.7287223834117649
0.7805292933333334
0.8447219772941178
0.8955627094117647
0.9388059945098038
0.907217209411765
0.8536900721960785
0.8496120694901961
0.84602568
0.8539437678823528
0.8944742577254904
0.8697894859215685
0.8560498050980396
0.8373591384705884
0.9026167798823531
0.931896531372549
1.032316641607843
1.1018407724313726
1.1801148753333337
1.1948450137254902
1.1914672196078433
1.2189386784313725
1.339193502352941
1.324728928392157
1.2764098556862744
1.261716101843137
1.1866164760784315
1.1667769838823527
1.1819839764313724
1.1926006490196077
1.211919318352941
1.2112107447450982
1.1589647301960784
1.2011724321568629
1.2294036243529411
1.2194859164705885
1.2167188320392157
1.1778022676862745
1.1723601215294117
1.1837807588235294
1.1896387039215688
1.23766288
1.2823940670588234
1.3006721528235294
1.3839926102352942
1.4815652623529412
1.55060961372549
1.5536781421176473
1.5518131423921568
1.5430379355686277
1.4916229870588233
1.5019926153333334
1.4781890337254904
1.4492393137254902
1.3476163635686276
1.273810206784314
1.2012060601568628
1.1591909908627451
1.2050023187058825
1.2596050830588235
1.4367423474509804
1.5856753471372549
1.7255305282352946
1.856068854901961
1.965958788235294
2.01553594117647
2.128917152941176
2.26829140745098
2.2576254509803912
2.291803411764706
2.1837365882352944
1.9811412941176472
1.8652783572156864
1.7857108066274512
1.5813787340784315
1.4190212631372554
1.2260707921568628
1.1113357581568628
1.0501925172941178
0.8858695576862745
0.7592083835294119
0.7142836168627451
0.603696428235294
0.4893428989803921
0.44095678470588234
0.39914584533333325
0.39997964313725504
0.33593867686274514
0.27159405478431375
0.25522963996078435
0.25141389572549017
0.2509026243137255
0.23997698980392154
0.23645247686274512
0.2492909729019608
0.27773336313725483
0.27255828509803925
0.29562601921568626
0.31994664823529406
0.30009544235294117
0.2795529549019608
0.25795508513725496
0.28561318435294114
0.3054296247843138
0.34780198462745104
0.36326732431372555
0.3796320663137256
0.36012074396078425
0.3820955804705884
0.45737363882352944
0.5570230478431374
0.6240292749019609
0.6928532745098039
0.7492057854901963
0.751757916862745
0.774479643137255
0.8553265690196078
0.9235285761176472
0.9366769773333334
0.9490146482745095
0.9621739639607844
1.0054347819607843
1.0010472572941176
1.0508141608235295
1.1805686306274508
1.2339478996078432
1.2685964184313727
1.4283423627450984
1.4892309054901964
1.5515124204313726
1.5904340659215686
1.6026416227450984
1.649711449803922
1.6591065701960792
1.647384249411765
1.7179521521568621
1.6986118596078432
1.6859596568627453
1.7800087568627452
1.8037208972549021
1.8630045886274513
1.949311709803921
1.9962420196078428
2.0926723058823526
2.145669865137255
2.1246416886274506
2.2185172682352943
2.1784797533333338
2.11439531254902
2.1564259309411757
2.1920849631372548
2.1396298862745096
2.1145013219999997
2.039904294509804
1.9116550286274512
1.8828752274509803
1.8451231176470588
1.8268400121568624
1.8816173960784313
1.8441749839215684
1.8123527674509803
1.8179189407843142
1.9074660399999999
1.9368708640392152
2.056925288509804
2.083372225882353
2.099362450588236
2.099241876862745
2.0250315309411766
1.9597854092941174
1.8893060745098038
1.8763809650980396
1.7508712058823532
1.6998876474509808
1.6711830196078428
1.6441855811764703
1.592121101019608
1.5784191517647057
1.5578595458823532
1.5651388019607837
1.570979508627451
1.4814436815686272
1.4594634233725488
1.4663533266666668
1.4087972541568627
1.3010371496470583
1.2338468614509803
1.1840908874509803
1.1781112694117646
1.1485929996078432
1.1175271459607843
1.0679833690588236
1.043987765490196
1.0088136254509803
0.9824087770980393
0.957546559254902
0.9002935298039216
0.8524510149019606
0.8367832498431375
0.7785050023529413
0.7459377552941175
0.7463376180392157
0.7246895333333334
0.6509690824705884
0.6433546447450978
0.6629567647058824
0.6827236098039217
0.6493664494117648
0.5793952917647059
0.5480537968627452
0.5200407994901962
0.46749785294117646
0.4078103541568628
0.3660517411764706
0.316836022745098
0.25753891686274516
0.22082444549019611
0.21525875015686274
0.20713816913725494
0.21652918360784312
0.2105732811764706
0.21122731098039216
0.25514002588235296
0.3097752431372549
0.319918774509804
0.28681004552941175
0.2855006066666667
0.2612632858823529
0.25759225643137257
0.2414551337254902
0.2528814003921569
0.26873374003921563
0.23573114078431381
0.18460900705882358
0.1791203816078431
0.2094191298039216
0.2015139188627451
0.18732840952941174
0.16305824199999996
0.1554611790980392
0.14699562000000002
0.17018355533333335
0.17540019254901962
0.2014381584313726
0.20189682552941174
0.1901312733725491
0.2062984588235294
0.22176677325490196
0.2486048945098039
0.24303548317647058
0.21366717376470587
0.17651833733333336
0.17106808196078432
0.1711312380392157
0.1612685376470588
0.1668293470980392
0.1679406309803922
0.1593929211764706
0.16683416772549017
0.17378104043137255
0.18837394000000007
0.20143160615686273
0.1811875854901961
0.17414747568627453
0.17742710074509804
0.18006235960784306
0.16540074117647058
0.1768674627450981
0.1694462239215686
0.15776105450980396
0.1456744505882353
0.12272940235294119
0.11366070039215688
0.10983072196078432
0.09785089176470586
0.07982027298039217
0.09710678788235295
0.09055292666666666
0.07001680156862745
0.08493213694117645
0.09221926752941176
0.0892750094117647
0.10432984399999999
0.1298497583137255
0.16534378478431372
0.18724336294117652
0.18021964784313727
0.16523092713725496
0.1932450788627451
0.1908504804313726
0.21112174984313725
0.22032206658823528
0.20563890039215688
0.1973270431372549
0.2062676937254902
0.20174732380392157
0.20717651141176469
0.23831606941176478
0.2170607066666667
0.2442333223529412
0.24293643098039217
0.26514831960784313
0.285136151372549
0.2909007635294118
0.2825935772549019
0.2863748843529411
0.29894940317647056
0.33604370188235294
0.34672617101960784
0.31809748666666665
0.3298686701568627
0.31950177843137256
0.3060438902352941
0.289381399254902
0.27393891839215684
0.27819476505882357
0.2660154800392157
0.26095060466666664
0.2629189396078431
0.3069131964705882
0.30545223635294116
0.32867003533333344
0.3503702603921569
0.36159220431372546
0.34887548458823536
0.3313386074509804
0.3234330407843138
0.27784860572549025
0.27411169721568623
0.21863571639215684
0.21352570196078438
0.18031862121568626
0.1706471984705882
0.1834466894117647
0.18192314780392155
0.21497762968627454
0.24960902858823533
0.31085185176470587
0.33839857294117665
0.35865859999999994
0.36916207133333334
0.38267830811764697
0.3956899807843138
0.37772844380392157
0.3745537572156863
0.3482327364705882
0.3059307532156863
0.2547091737254902
0.23277068235294116
0.2097222643137255
0.1666112819607843
0.14234226945098039
0.1139064788235294
0.09917458749019606
0.08915131556862745
0.09368416705882357
0.0926686851372549
0.0975642623529412
0.10391760121568627
0.13289876549019608
0.1335986831764706
0.13379409831372546
0.1425899920392157
0.17287365847058825
0.18900994352941175
0.21266152474509803
0.22370519764705882
0.24016658858823525
0.24921276180392163
0.22889450356862748
0.23944995215686277
0.23051850780392155
0.2275324039607843
0.22131906313725494
0.2494866249803922
0.25295172341176475
0.23664883215686275
0.22566062792156866
0.20550003690196078
0.25225997921568627
0.31462564450980396
0.4199203658823531
0.4769079737254903
0.5160157380392157
0.5408250403921568
0.5615198152941178
0.6196772309803922
0.6742256243137255
0.754660797254902
0.7960198501176472
0.8121023979215689
0.8198242862745099
0.7828423905882353
0.7871460141176471
0.7740037196470589
0.7497963651764706
0.7166479639215687
0.7206731364705884
0.7010220310196079
0.6097001470980392
0.5499990258823532
0.462151361137255
0.4917246670588236
0.520123317254902
0.5774127376470589
0.5929937262745097
0.5568447416078431
0.5389692355294118
0.5333930356862744
0.5852074849411766
0.6310425701960785
0.7007025505882354
0.6871482481568628
0.6775310545098039
0.6795968988627452
0.7027246195686274
0.7138291383137255
0.7481920941568627
0.7844722959607847
0.7399471685882352
0.7141125894117649
0.6982282655294118
0.6929109461568627
0.6816064254509804
0.6801051615686273
0.6863724670588235
0.7214368929411765
0.7161542579607844
0.7081465309411765
0.7278607372941176
0.7775210215686275
0.7334909447058823
0.7278286725490195
0.7235672313725491
0.7256563116078434
0.7177484498431371
0.741375083411765
0.8048739095294118
0.7992337083921568
0.7861045254901959
0.7558000945098041
0.7951777000392158
0.7893355581568625
0.8515338128235294
0.9130952588235294
0.9221794039215689
0.8850237572549022
0.7694317270980393
0.7426506214117646
0.7608692933333333
0.7463912877254903
0.7144426674509804
0.6983442827450981
0.6361440706274509
0.5542569321568627
0.5084396976470589
0.5201543310196077
0.5730138105882352
0.6311681636078432
0.61471176627451
0.6344673207843138
0.6459013800000001
0.6575934951764707
0.7098476733333335
0.7320323280392157
0.7162492050588236
0.6787379047058825
0.663535705882353
0.6260442250588236
0.5780236180784314
0.5520261909803921
0.5657789801568628
0.557623873764706
0.5186821729411764
0.5250552207450979
0.5742393949411764
0.5610857435294119
0.5533671494117647
0.49565061533333327
0.4878333129411766
0.508808428627451
0.47024472666666667
0.46951990862745085
0.4593323796862745
0.4433555937254901
0.44717950470588236
0.47274802435294117
0.475682777254902
0.5143722255294116
0.5500407524313725
0.572928936117647
0.6124633925490196
0.6729572356470589
0.7287984550980392
0.7328741462745098
0.7162384560784316
0.7174511988235295
0.7228962145098039
0.7055973082352943
0.7119710741568628
0.7428041914117647
0.746004432588235
0.7440070292941178
0.7381585560784312
0.7477440744313727
0.7768554963137256
0.806759965529412
0.8585529317647059
0.8752774480392157
0.912531269019608
0.9191103854901959
0.8962161745490198
0.9013158698431374
0.8830664777843139
0.9174891278431374
0.9519501529411766
0.9734444776470589
1.003031762
1.038130778745098
0.983045302745098
1.0027726874117646
1.057896376470588
1.0813370160784312
1.1853081588235295
1.2551092854901957
1.2443151635686276
1.2489375294117646
1.257552487921569
1.2945312243137255
1.3317690141568628
1.285635666235294
1.2446442882352944
1.3014651113725488
1.2187121132156862
1.128195709843137
1.0902706474901962
1.0145891779215686
0.9668427390980392
0.9098338321568629
0.9141096082745097
0.9602501921568627
0.9351804890588233
0.8573631301960785
0.8369503415686274
0.843985528627451
0.8410238478431373
0.8765637165098039
0.8655478494509803
0.8410801905882354
0.7488881352941176
0.6947581298039216
0.6992095016078429
0.690567945882353
0.7108383148627451
0.6872448830588235
0.6910459756862745
0.6787555294901959
0.6696300184313725
0.6456724023529412
0.6626244466666668
0.636172631372549
0.6646737494117647
0.6989667450980391
