# Supplementary material for: Obesity dysregulates feeding-evoked response dynamics in hypothalamic satiety neurons
Source: Sci Rep. 2025 Oct 14;15:35837. doi: 10.1038/s41598-025-19800-2 (PMC12521569; doi:10.1038/s41598-025-19800-2)
Supplement: Supplementary file 4 — Supplementary Material 4. [file 41598_2025_19800_MOESM4_ESM.zip › Fig 3_1/Fig 3b/NCD to_NCD_1st_MPK120_mean_running_29.csv]

0.34565127995652173
0.32163334
0.32079617439130437
0.28946653608695655
0.2858994239565217
0.33934119
0.3893454886956523
0.3637008173913044
0.32100716826086956
0.32122209308695654
0.3241762939130435
0.27383628173913044
0.2603133372173913
0.23649119343478264
0.2484315391304349
0.18999289565217392
0.1580566352173913
0.17109759521739132
0.23652425695652174
0.2563094091304348
0.2654503165217391
0.3210858686956522
0.3616189386956522
0.38548660869565216
0.4294829430434783
0.47253551939130434
0.5200434399565217
0.5536340198695651
0.5535504142608695
0.5743596347826087
0.5975406324782611
0.633222922652174
0.6327466646521739
0.62255575
0.5912113144347826
0.5873224657826087
0.5779877617391306
0.557214079130435
0.5868928230434782
0.6323168011304349
0.6529658765217392
0.6347658413043478
0.5902349091304346
0.6169785478260869
0.6985441130434782
0.7143796589565218
0.6856442391304346
0.6601820939130434
0.6496158604347827
0.600883304347826
0.5515337260869566
0.537002607826087
0.5359541152173912
0.49951301521739133
0.4707959508695652
0.44927379521739125
0.43500847347826094
0.4356228330434782
0.4540617226086956
0.523908257826087
0.570155787826087
0.6326058103043478
0.7386643399999998
0.7903353556956523
0.80339814
0.8660188361304348
0.900622725652174
0.8887827434782609
0.840441694521739
0.8067778813043478
0.7995470413043478
0.7799420056521739
0.7151859760869566
0.6970274478260868
0.6671059299999998
0.5876180665652173
0.5586897774347827
0.5620127839130437
0.5631724982608696
0.5603564463913044
0.5636898069565218
0.5089075282608695
0.46086693700000003
0.4271972530869565
0.4407268970000001
0.43395769869565215
0.43027686699999995
0.45229963260869566
0.4463603590869564
0.4904692965217392
0.46089941
0.4888697926086955
0.574131032695652
0.6053755517391304
0.5960909420434783
0.664011459952174
0.7506033851304348
0.8923668615652172
1.2588202173913046
1.8712685417391302
2.6591326417391303
3.3485482347826094
4.036875140739131
4.584193115652175
5.184931055217392
5.7144538673913035
6.15679717821739
6.442329898652175
6.549449183478262
6.375689795652173
5.906418136521739
5.524959908130435
5.013808043913042
4.551113192217392
4.053440826565218
3.5323674504347826
3.011500946086957
2.4819616608695645
1.9657653608695658
1.4218717391304347
1.047814302608696
0.713841965652174
0.5398146458695653
0.4043581561739131
0.28428917308695656
0.22102411291304347
0.17289658782608694
0.15672712073913042
0.13073343804347823
0.12543290108695654
0.11506609260869563
0.10960504869565217
0.11843042304347826
0.1554817756521739
0.14212700926086957
0.15141401739130433
0.16347451856521739
0.16304964808695654
0.19360092260869563
0.2266411481304348
0.2674858677826087
0.26515734652173917
0.26149966869565217
0.2449789264782609
0.2361945817826087
0.21887195917391306
0.25421203482608695
0.29231102400000003
0.2976835960869565
0.3102029117826087
0.3687051085652174
0.431616787
0.47508018091304355
0.5303983000434782
0.6295212004347825
0.719577746521739
0.7685413486956523
0.8694557300000001
0.959003929652174
0.9988028583043479
1.008622028695652
0.9947797596086956
1.0365536570000002
1.0895121439130435
1.0649340917391303
1.0535457395652175
1.0498865343478263
0.9839140339130433
0.9486848895652172
0.9385426243478262
0.9028517065217391
0.9442965209130436
0.8981152686956522
0.8565828460869563
0.8451857595652174
0.8359066704347826
0.779036352173913
0.7863754917391302
0.7693521029130433
0.7747679985217389
0.7648467133478261
0.7392180595217392
0.7562198226086957
0.7096399470000001
0.7399413026086955
0.7502641763043477
0.8156823282608695
0.8764260299999999
0.8844362969999999
0.8525953813043479
0.8964860199999999
0.9280679065217391
0.9597626217391305
1.008605734347826
1.0477232790000002
1.1080275773913044
1.1202795029999997
1.152129675304348
1.1545302626086957
1.1727305999565216
1.2331099947826087
1.3213638604347824
1.3515453088695655
1.376875758652174
1.4178916013043479
1.415145438217391
1.457344175652174
1.4864724173478259
1.536967176956522
1.525925556956522
1.5428864542173915
1.4872399031739132
1.442234076043478
1.4274625026086951
1.3966399995652177
1.4094511217391301
1.3734010404782608
1.352868766521739
1.2901665899565218
1.2500895200000002
1.2220023169999998
1.189139947869565
1.1948503021304349
1.1757474983043479
1.0744446778260868
1.0022715217391303
0.9625138704347825
0.8730967386956523
0.8610015917391304
0.8125055350434782
0.7721315558260871
0.7775171334782608
0.7398219217391305
0.681444084652174
0.6750263591739128
0.680425663478261
0.6571902608695652
0.6957939995652175
0.7120568087391305
0.7060646313043478
0.7234345117391304
0.721833795652174
0.6882426339130434
0.7415004530434782
0.7546816799130435
0.7305862008695654
0.7270934669565216
0.7229271182608695
0.7051077156521741
0.6780440787391305
0.6363021933913044
0.6057358613043479
0.5615006635217391
0.5133277364782609
0.5443474125652175
0.5370557160869565
0.4762422895652175
0.4351774817826087
0.40358884217391305
0.4161531552173913
0.39731015865217395
0.35635820247826094
0.3545264660869564
0.3117193717391304
0.2846912743043478
0.25748985008695646
0.2405504143478261
0.24243759091304345
0.22578780913043478
0.1725603992173913
0.15325941347826086
0.16844019778260869
0.18692612482608692
0.22822522173913046
0.23870177417391303
0.2704530886521739
0.28306643173913043
0.28969061134782614
0.2800538265217391
0.29436487260869565
0.28656421265217397
0.26744780260869566
0.23240588913043472
0.21253220952173912
0.19266201300000002
0.17091602213043477
0.2012417682608696
0.1958359781304348
0.19734677217391303
0.19434247478260874
0.16262209130434782
0.15025634130434784
0.14938423517391303
0.13851144739130436
0.12800361734782612
0.09670251347826087
0.08449678326086957
0.10833671565217391
0.13068577860869565
0.13654676304347826
0.11843990039130435
0.1441129956521739
0.16188509639130433
0.16325323
0.18572321782608694
0.2137600699130435
0.19754140304347828
0.21745070647826079
0.22235900047826088
0.23102344652173912
0.22057266673913045
0.2372954113043478
0.2672887126086957
0.29658214043478265
0.3327543309130435
0.3539069074347826
0.3648426726086957
0.3618004856521738
0.36809495386956526
0.32742177826086954
0.3247669960869565
0.3171752365652174
0.31839778260869567
0.3053213286956522
0.2723610826086956
0.24357481521739127
0.23914955308695654
0.24484321913043483
0.22856425260869564
0.22684105265217397
0.24982172569565217
0.28603610773913046
0.3214931608695652
0.3573160842173913
0.375759672173913
0.3806353730434782
0.37559779000000004
0.3973699347826087
0.4112113965652173
0.41215096213043484
0.3821947959130436
0.3681832439130434
0.3431825
0.36498439130434784
0.3877012013043478
0.36743308682608694
0.3406035069565217
0.295632437826087
0.2730094
0.26442774826086957
0.2522861586956522
0.23004432826086962
0.2163220782608696
0.16388212434782606
0.13504389260869565
0.14540215217391306
0.1503253708695652
0.1776173513043478
0.21992994695652177
0.23690439439130434
0.25047609043478264
0.23371220260869563
0.21275363739130435
0.18770080952173912
0.18478760260869564
0.17006141908695652
0.16712073078260872
0.14782044743478262
0.12565446647826084
0.11715735304347828
0.10845008786956523
0.11090616134782608
0.11887509130434781
0.11657119873913042
0.11238239908695652
0.11060984260869564
0.12373591473913045
0.1165893204347826
0.1084994816956522
0.1323431695652174
0.1418864939130435
0.14429465130434782
0.13189403826086957
0.12923707173913043
0.10847769217391305
0.10127316999999998
0.08803779782608698
0.0998262471304348
0.0834431261304348
0.06661544173913043
0.08008705943478261
0.09821673391304347
0.1429062055217391
0.15359061134782606
0.17764462782608695
0.2441383613043479
0.29115635217391306
0.3369439747826087
0.39712828608695655
0.46361888304347826
0.5175531151739131
0.5537653372608695
0.5875765024782609
0.6445921243478261
0.6662587160869565
0.6615350634782607
0.7020488443478261
0.7270701879565217
0.7416342042608697
0.7726648430434782
0.7808689160869566
0.7890699695652174
0.790915393
0.7337175260869565
0.7186026086956522
0.7102397230434783
0.7208372074347827
0.6938110656521739
0.6757745960869564
0.6690331026086956
0.6536861460869566
0.6331807043478261
0.6086765652173913
0.6439829086956522
0.709639743478261
0.7522471869565218
0.7314545760869566
0.764183324347826
0.7950548173913043
0.7776733108260869
0.8240359839565218
0.8832058060434782
0.9339034604347826
0.9562615969565217
0.9019161417826088
0.8404720639130435
0.8519380929999999
0.875405252173913
0.9114806043043479
0.9139833069130436
0.8932492421739131
0.8713718563478261
0.8948984352173914
0.9459860343478261
0.9409803960869566
0.9573781982608697
0.9520670004347828
0.9466182406956523
0.9630189455217394
0.9959881695652173
1.0226747847826088
1.0634468834782609
1.0828598443913042
1.0196560304347828
1.0382044413043476
1.0073969099565216
1.0085163152173913
1.012812470173913
0.9905974617391304
0.9902809582173914
0.9838169621739129
0.9401660830869565
0.8771902508695651
0.9001022952173913
0.948397143478261
0.9899155347826089
1.0138401073913044
1.00076228
0.9424929615652174
0.8999777356521742
0.8622452439130434
0.8886274347826087
0.952407702173913
0.9314905356956522
0.8607674965652174
0.808883081695652
0.7784019526086957
0.7523723830869564
0.7352006495652175
0.7378708247826087
0.7628381395652173
0.7150431573478262
0.647324882173913
0.6299147333043479
0.639586295652174
0.6288441661304348
0.6065473404347826
0.5619164104347826
0.534355944826087
0.5405972322173913
0.5459785722173913
0.5469103863913043
0.5987326255217391
0.541074867826087
0.5085269943478261
0.5031682430434783
0.4742435469565218
0.5064154152173913
0.5620025774347825
0.5763844265217392
0.5843001704347827
0.6164727755217392
0.6475026413043479
0.7361343556521739
0.8190671595652173
0.8846091091304349
0.9310682382173914
0.9233306326086957
0.9041339434782606
0.8731309078695652
0.8520450752608696
0.802817657
0.7200303012608696
0.6348687118260871
0.5611897234782609
0.5344602416086957
0.5618938891304347
0.5705524795652174
0.544478646521739
0.4892233304347826
0.4250984669565218
0.40641343091304344
0.40946196434782606
0.4301976430434783
0.41504351913043475
0.36777020956521733
0.2803469433043478
0.29038608769565216
0.32765176173913046
0.35830944430434786
0.37680962091304343
0.4013693430434784
0.3982358539130434
0.4178940452173913
0.40890945913043486
0.4315152588521739
0.4457344795652173
0.4600572749565218
0.46020925086956516
0.47358858173913027
0.4938206356521739
0.5083752923478262
0.5271555495652174
0.508395071826087
0.5349562965652174
0.5732479476956521
0.544191592173913
0.5065815052173913
0.49441756086956523
0.4972453482608695
0.47082052478260866
0.44324079956521745
0.4244924730434783
0.36936603478260865
0.32541791130434783
0.25298037030434783
0.2482190143913043
0.23891643613043484
0.21470660160869565
0.16462686334782606
0.18703943913043475
0.23213383391304349
0.2661293929130435
0.29056323
0.3097469039565217
0.3492913069565217
0.3546563082608696
0.34547741886956523
0.31080281426086964
0.31418929565217385
0.3392641047826087
0.35574479086956523
0.36819919782608695
0.34221816613043476
0.33764189608695655
0.3430729686956521
0.38287426913043476
0.3957394956521739
0.4029325886956521
0.41821028608695654
0.4086218634782609
0.3978104691304348
0.38266645273913047
0.42379729043478265
0.4423664426086956
0.4350594596086957
0.4395366863478261
0.48766500734782603
0.5554342860869564
0.5609751913043478
0.5728889430434784
0.5659639460434783
0.57050844
0.5898905308260869
0.5470079587391304
0.5525569883913043
0.5146667630434782
0.4843627021739131
0.44224015373913056
0.3931119082608695
0.36965521739130436
