# Supplementary material for: Obesity dysregulates feeding-evoked response dynamics in hypothalamic satiety neurons
Source: Sci Rep. 2025 Oct 14;15:35837. doi: 10.1038/s41598-025-19800-2 (PMC12521569; doi:10.1038/s41598-025-19800-2)
Supplement: Supplementary file 4 — Supplementary Material 4. [file 41598_2025_19800_MOESM4_ESM.zip › Fig 3_1/Fig 3b/NCD to_NCD_1st_MPK120_mean_running_30.csv]

0.07098972080000002
0.047989923559999995
0.04873173480000001
0.049434271159999994
0.04739206588
0.057310638
0.0763482456
0.0694778044
0.07684083800000001
0.08510105163999998
0.09853204000000002
0.11243363892
0.14019222320000002
0.139145816
0.152569776
0.15586173403999998
0.14804304079999997
0.1302180852
0.11623335079999998
0.14092278947999998
0.15247571667999998
0.1749363224
0.17934043164000002
0.17827755356
0.1559573008
0.16201868347999998
0.16519470000000003
0.2001282168
0.208144442
0.17136703676
0.13759752171999998
0.13319832884
0.15688401068000002
0.16225940199999997
0.16566379835999995
0.1621815144
0.16320979964
0.14811069
0.1685484492
0.18371208960000004
0.19498383279999995
0.21339432000000003
0.19430990399999995
0.2178790528
0.2143557128
0.2013050104
0.21180698124000003
0.23101010920000004
0.23640064548
0.2725092408
0.29746341284000005
0.29777655439999995
0.33639692515999997
0.34007807336
0.34774699548
0.35845488680000004
0.36262113399999996
0.37740788236
0.38084216272000004
0.39109102556
0.40403136740000006
0.43734801483999997
0.4496104236000001
0.4384872788
0.44216668000000003
0.45258817747999996
0.43013097756
0.35405648308
0.31482780080000006
0.27541327204
0.23519136988
0.20365389792000002
0.17600088680000003
0.16498881628
0.1772655252
0.17707806771999998
0.1701825384
0.1817439736
0.18770662688
0.18571941392
0.19147343
0.17386280852
0.16191579156
0.157126824
0.16183969003999998
0.15607920364000002
0.14412003439999999
0.16369441108
0.19702715164
0.2071571904
0.18124376456
0.17416842243999997
0.19993771600000002
0.19221652872
0.17200725484000004
0.16968437147999998
0.21536838631999994
0.42373603435999985
0.8337283839199996
1.408727845279999
2.0806860743999995
2.7420077663999995
3.3614500984
3.9792677011999995
4.602502231200001
5.2161977736
5.7912119264
6.082444488000002
6.155099039999998
6.011683369199999
5.704622069999999
5.370977761199999
5.0303824608399985
4.6376971864
4.141457226799999
3.5850635904
3.0705162263199997
2.5738260852800003
2.0840668719999997
1.6347551359999999
1.2999225323999999
0.96985468764
0.7440326227999999
0.61452505324
0.50033401196
0.47401942259999996
0.42222176464
0.39133036016000006
0.38679799443999996
0.35592334568
0.32190901716
0.30416399916
0.28986674328
0.24033857227999994
0.22448356039999998
0.19631978395999997
0.14682922
0.13331291203999998
0.10448224112
0.09862521307999998
0.10453153643999996
0.10379907796
0.10022494399999998
0.117018484
0.12367500803999999
0.14895383000000004
0.18137563
0.20446717735999997
0.23313732688
0.27154498404
0.2866518688
0.3296305556000001
0.3724840604
0.3900076780399999
0.38962386367999996
0.40859681444
0.42447001360000003
0.46802301679999997
0.5226595328
0.541574662
0.5540890960399999
0.5526046980000001
0.5511806072000001
0.5721052244
0.6334603900000001
0.654609892
0.68210331008
0.7038668428000001
0.7054499092000001
0.7081287592
0.7652276700399999
0.7788958276
0.7813540719999998
0.7714842522800001
0.7460860008
0.7366518872000002
0.721323232
0.7352425911999998
0.7270840640399997
0.6587581252000001
0.60834185696
0.6224872048000001
0.5805886396000001
0.5688578839999999
0.53470462196
0.5001133358400002
0.43928257083999994
0.37078694879999996
0.32148250708
0.3001894656
0.3010996916000001
0.2452649708
0.23150860396000003
0.25053130883999997
0.24173341668000004
0.25018423587999994
0.2580093184
0.3061975532
0.33088462043999994
0.397718746
0.43655979988
0.4245690924
0.41208213624
0.41116029747999994
0.44966708000000005
0.45559205828000005
0.44089083267999996
0.4271599916399998
0.43296120039999997
0.42193549804
0.3980330273199999
0.43694696516
0.4501160456
0.45592895032
0.4375342668
0.43976463959999995
0.42279335632
0.38608094408
0.39016329808
0.38009109268
0.37543484548
0.32760350724
0.307062266
0.25317776988
0.19243543952
0.16857327324
0.19232855083999997
0.24515233935999997
0.23014474120000003
0.2422198004
0.2578022872
0.280435384
0.30519969040000006
0.33241234012
0.33126231248
0.34866859799999994
0.35204862036
0.33994727403999997
0.33719428
0.34147760920000003
0.34819498880000005
0.34493828280000005
0.33392816880000004
0.33335157936000004
0.3666711608
0.33950685644000006
0.33729664559999994
0.30440666324
0.2817278812
0.27090608800000004
0.2491069904
0.21564635759999998
0.18705425607999998
0.1694223944
0.10791755200000001
0.08326945116
0.06103903652
0.07581304
0.06810452156
0.0416432224
0.027071194839999996
0.030776118040000005
0.028596098400000002
0.025757286400000003
0.024384815999999997
0.0393115036
0.0494710528
0.037188418040000004
0.0473222544
0.04156659723999999
0.052655480000000005
0.05207119284
0.0533476264
0.05561704907999999
0.047904409599999996
0.0419209252
0.04093854724
0.04194657240000001
0.049264494799999996
0.04385995559999999
0.037164299199999994
0.030584008799999996
0.030133972720000003
0.030181583239999997
0.03082726588
0.030911284400000003
0.0256724504
0.018159305199999996
0.00832383632
0.0010284172000000003
0.0007045772400000003
0.0033890272000000003
0.01121422364
0.013999986360000001
0.01042403188
0.019365126
0.02095998
0.02595551392
0.032753819159999996
0.0387230848
0.03630237956
0.040383600400000004
0.0405427832
0.048937821240000005
0.06499003104
0.06072163276000001
0.0659498204
0.06497006323999999
0.07121831428
0.0618623456
0.06582395883999999
0.06019977280000001
0.0628329108
0.062453598
0.05177231988000001
0.04152058591999999
0.03519524468
0.04050074564000001
0.030809482800000003
0.03211738672
0.04058989764
0.039551079999999995
0.0359688072
0.0365478308
0.0307489592
0.03900601468
0.040827326399999996
0.04132974
0.0500865932
0.05440391396
0.048172679600000004
0.0472818668
0.06260060188
0.0515169704
0.04222962000000001
0.034313036840000005
0.035778258
0.03434177284
0.0608976796
0.0652624984
0.060262096000000015
0.055089483999999994
0.050703145240000004
0.04140265676000001
0.0403357836
0.043935487239999994
0.0461150852
0.03851466388
0.024252373600000002
0.016099641680000002
0.010318223520000003
0.017508765199999998
0.015797608759999998
0.0199423072
0.0202581764
0.02029313004
0.017033581960000002
0.017102323479999997
0.0159011928
0.028794312680000007
0.0398444264
0.025612592000000007
0.026012181199999998
0.020420020840000004
0.022526066799999994
0.030537301960000006
0.030818898800000005
0.0362351312
0.0362221372
0.03279003508000001
0.04068570003999999
0.04041509156000001
0.02667121604
0.029712156400000002
0.03848856312
0.03609675960000001
0.04133792828
0.046443538399999984
0.046363773639999994
0.04534709976000001
0.0616863852
0.06577417443999999
0.0816368784
0.0893465808
0.09311587555999999
0.09175106079999999
0.0630367292
0.0670798984
0.07991983264
0.08560294944
0.060636938879999984
0.059378203199999986
0.04827408743999999
0.046032544
0.034640119239999996
0.022869117600000002
0.0226192836
0.036802765720000005
0.03461161604
0.02967334023999999
0.031010366239999997
0.0467714888
0.065676572
0.0634483768
0.07567069708
0.09443317599999998
0.1040784676
0.09538706624
0.0963978736
0.0918787704
0.0902895064
0.09421719244
0.09414338519999997
0.1176421172
0.11853386279999999
0.09661576200000001
0.09618646960000002
0.09797604376
0.09197912600000002
0.1067977052
0.11581520756000002
0.12196606320000003
0.1262358152
0.1020762864
0.08473672971999999
0.09850508708000001
0.11570505032000002
0.11761216835999999
0.1376788056
0.1402021688
0.16840783520000002
0.1776363472
0.16463018628
0.17319052796
0.21663791359999998
0.22646495519999998
0.21354022920000001
0.20452606399999998
0.19020844348000004
0.1579820072
0.15887689084
0.1532515808
0.1402280036
0.12854485627999998
0.0897632684
0.0561919472
0.08256170359999998
0.09845053
0.08478140628
0.07641232356000001
0.08485401467999999
0.086077402
0.0843068572
0.09081009264
0.0822797108
0.07322638747999999
0.05736808356
0.03596349988
0.04174291644
0.032347696399999994
0.025785383239999998
0.02420126872
0.0384189148
0.047807875959999996
0.042027766
0.0410085252
0.04341814604000001
0.03316817828
0.04997586359999999
0.04899441228
0.04454935952000001
0.0445416548
0.03380431
0.029084472400000005
0.045015686
0.06057763684000001
0.0797850776
0.08644236068
0.08924822880000001
0.10085104599999997
0.09732992832
0.08199542196000001
0.08356072324
0.10070117683999998
0.07203036756000002
0.0481622108
0.03592827364
0.02900676784
0.0261210672
0.02904025632
0.02611508324
0.0303784752
0.0356072912
0.035265121479999995
0.041009620399999995
0.0316749108
0.032630914000000004
0.022883461240000003
0.027122397200000002
0.01575756964
0.020231653199999998
0.025751374
0.028103367879999997
0.0288409532
0.02728764796
0.030616254
0.03156474908
0.019992294799999998
0.010286504800000002
0.011215537559999999
0.01006210276
0.0196567684
0.050087226719999996
0.0504021408
0.06982544948
0.0937752036
0.118287074
0.13300500936
0.1518497164
0.16008232004
0.17252082904
0.174930382
0.1773757132
0.2149728404
0.21978465
0.22489900424
0.23510392764
0.2245452664
0.23486771236000004
0.26821866
0.28176473436000005
0.29044474919999996
0.30454116800000003
0.3037761
0.29358381320000004
0.28457984788
0.28500537956
0.2964689744
0.27642968279999997
0.2394486796
0.21961416139999998
0.21442697715999998
0.18839801640000003
0.14592934196
0.12631745288000001
0.091282026
0.0907478996
0.0798726208
0.05661441076
0.07192725508
0.07829927604
0.03483742375999999
0.02264432548
0.04084886367999999
0.07034634919999999
0.07899840400000001
0.07330332444000001
0.07857837520000001
0.09174177920000001
0.10820175879999998
0.12776131440000002
0.13347282396
0.15113592484
0.16816034083999998
0.14851957319999998
0.1627521584
0.17186769004000002
0.1525847344
0.11532564188
0.09376235999999999
0.0731043272
0.060911479959999994
0.046929224400000004
0.04048473716
0.03820542716
0.043521987199999994
0.05805254800000001
0.07463692000000001
0.08438523524
0.061820354400000006
0.05847584876
0.07685559067999999
0.0931772224
0.09554247876
0.0909870188
0.08047202364000001
0.06784501588
0.09002192316
0.0833083712
0.0669757512
0.0694291008
0.0702556984
0.0470778696
0.04235919036
0.0456899454
0.042479598
0.05212651475999999
0.0361497888
0.04115762524
0.058442698960000004
0.06673866
