# Supplementary material for: Obesity dysregulates feeding-evoked response dynamics in hypothalamic satiety neurons
Source: Sci Rep. 2025 Oct 14;15:35837. doi: 10.1038/s41598-025-19800-2 (PMC12521569; doi:10.1038/s41598-025-19800-2)
Supplement: Supplementary file 4 — Supplementary Material 4. [file 41598_2025_19800_MOESM4_ESM.zip › Fig 3_1/Fig 3b/NCD to_NCD_1st_MPK120_mean_running_31.csv]

0.4750960855579999
0.45618787232982466
0.40892765864631575
0.37150764824733334
0.35574852431540355
0.351819341946421
0.33932686963929826
0.34595897705894735
0.3579013030350877
0.33846447936536844
0.29659653646943857
0.27047952239052636
0.27079794641414034
0.27934398117614034
0.2967120284585965
0.323739684960807
0.34327775587403503
0.34927251145298255
0.36537265554035087
0.4098348722547369
0.45588669675894744
0.4889143845122808
0.5094848289729824
0.5101021058645614
0.5542632185137895
0.5520948030263159
0.5935664793807017
0.6892317997943156
0.7352808605417543
0.7521987133642457
0.7862665817487368
0.8203534320238597
0.8473268254298245
0.8814849448838594
0.9097418380161404
0.9158623730070174
0.8873037773789124
0.8780288887943859
0.9400266580203156
0.9799855311038593
1.03912303457193
1.0763884381789475
1.1046240714621054
1.1170744210438597
1.0998073453362456
1.0914020061042105
1.0853476834101405
1.0936125748666667
1.0613403695810526
1.0102180058514387
0.9916839602034734
0.9838520171817542
0.9554569277123861
0.9606061663084209
0.9495953279336842
0.8846275478596494
0.8088207256842102
0.7327690557438595
0.6950235291368421
0.730864839805965
0.773585977167825
0.8162144295270175
0.8305043109989824
0.76464567652
0.7297360712757895
0.7267469969414737
0.7606493704810178
0.7490236619464209
0.7579769342399998
0.7371839160915789
0.7388418858505261
0.7430383827375437
0.7488089123701756
0.7860928054872631
0.8262030399389478
0.8176220400940352
0.7853317315369123
0.7578914328929827
0.7643998402743858
0.7775595127017546
0.759963017202807
0.7520723794203509
0.7272991078228067
0.653369106755088
0.619794890505965
0.5990596646287718
0.6243560464561404
0.5918376495052633
0.5786268849856141
0.5998954513694738
0.6181169776070174
0.6393376500000002
0.6987874549185967
0.7001694292599998
0.6847470654196492
0.6812963747058598
0.6781726294578949
0.671185021429123
0.6869253303866665
0.7066182195355437
0.7730531754736841
0.8361776461543858
0.8482236602280703
0.8403961963596489
0.8573200462112281
0.8802846065073684
0.9181165767087718
0.953987115634386
0.944317126611579
0.9230948782192983
0.9427823076570527
0.9093071286045613
0.8832114403824561
0.8951234455722805
0.9467627202856139
0.9617470538117895
0.9265989148077193
0.8911646464485263
0.8635959631098246
0.8836091125621054
0.8874133649474737
0.9224301796329475
0.9161802510789826
0.9124980594976841
0.8522113448849122
0.7634736059948424
0.6931833223334037
0.64266644122
0.6885305311445615
0.7940477311488772
0.9115144467791928
0.9978184578224562
1.1123016289136143
1.2485465842105261
1.3600744033337895
1.4572034197463162
1.6164563052778949
1.7466790854502456
1.849080629859298
1.9661000303347014
2.089261604159649
2.2182093172035087
2.3941801675789476
2.5580718534414033
2.6706103440170526
2.7315619030729827
2.6853782575691234
2.625047209229404
2.646267174945263
2.6310777850434386
2.6096710388778943
2.536969636751579
2.4883137801954387
2.378171611086316
2.2892711790385967
2.196734300349123
2.1087752746898247
2.007208580023158
1.9146984332003512
1.7853096628734384
1.6861453826308774
1.5959758741010528
1.4743849183915088
1.4322126056989475
1.3601087668473684
1.2462734874077195
1.1403049285849125
1.0717072284445615
1.021402734350842
0.9527962657333332
0.8820008002457193
0.7990902428340353
0.7424545518217542
0.7143507097203509
0.674412493263614
0.6619181221576141
0.6234748125314035
0.6088651345605615
0.5811158517961402
0.5860613358030526
0.5724318893726668
0.5450579975698244
0.5396771097061754
0.5324535364428071
0.5540649477964211
0.581135119803158
0.5543923369326316
0.6079900037849124
0.6842892955206668
0.6996537070516842
0.6964898654584913
0.6803554717528071
0.6790863582838597
0.7342454387726319
0.7638307239498247
0.7615760676157544
0.7637725006417544
0.7763309051018594
0.8014452868421054
0.8221661171238598
0.8146517699676843
0.7684394723336491
0.694583707632386
0.6809232011649123
0.682648859017544
0.7094432180031577
0.7648049689221367
0.8179607729085264
0.8685227921687366
0.8815688351390178
0.8861439534116492
0.8867707153143861
0.9241849926688774
0.9415084992901049
0.9476296491596488
0.96420721217393
0.9449568605400002
0.9740612402729828
1.0483136924982455
1.0383083323228068
1.0111092404097897
1.0140361756670175
0.9736081816691229
0.9263749370189476
0.9017913542105261
0.8560796406904913
0.8169534421722806
0.7856149083895789
0.7671855498771928
0.7461713501916842
0.7060359681672983
0.645098542148772
0.6134499795761755
0.5940475674880702
0.5813584330659298
0.5389206084912281
0.5582787951950876
0.56837858834
0.5276728586491228
0.46519888709508767
0.46837318787614046
0.4877832443235087
0.48090730177789487
0.477596452951193
0.48715393190315776
0.504273006590386
0.4717239493199649
0.5297425827291228
0.5821640180554385
0.6391287621431578
0.663950181720807
0.6675920373473333
0.7078864371070174
0.721701976168772
0.7248185675676843
0.7539202617894738
0.7732680049332982
0.7724686814020353
0.724041011025263
0.7200778583322105
0.7330641747157893
0.7652830910533333
0.8334818150712281
0.8458357745996491
0.7625286972056141
0.7177723009017543
0.6859347371438598
0.661901070091228
0.6314095033129824
0.6029596294936842
0.5978841598134035
0.5768759798571931
0.5891283491509824
0.5846075369263161
0.614314458843509
0.6502363244578595
0.6633579233322807
0.6573273142568421
0.6464875414435087
0.6086465012350877
0.6519283601842105
0.7252598752129825
0.7495643004743859
0.7781291209332982
0.8295425217543859
0.9372089477796492
0.992283689534035
1.0020031439491228
1.004776332705263
0.9907479342122809
0.9811607746105263
0.9358557138947369
0.9410632777088772
0.9474484459021053
0.9109253665747017
0.9239729442666668
0.9134396950585963
0.9279469191210528
0.9220525287821053
0.9146322699754387
0.9130573864221052
0.9181154928077195
0.9020989039087719
0.8625203485192983
0.8904167279674737
0.920210666512386
0.9232668014701755
0.9677634572842108
1.0239100170421052
1.0330558030280703
1.0483887849245614
1.0680850269961406
1.0910554324912283
1.1162013670940352
1.1397040211771932
1.1529683880701755
1.1725112414877192
1.1855646259242103
1.1713252437207018
1.181789683667719
1.1451329779553332
1.1236721701133334
1.1145750284644913
1.1046324021229827
1.066817426034737
1.060739178311649
1.0938787762778945
1.1832728852291228
1.2976329108417544
1.4158139103001053
1.5264286132318243
1.6510462777192982
1.7515662186859653
1.8952239417199999
2.021554005081404
2.1616837937178954
2.287645298168421
2.4304925120473677
2.6069538327635082
2.7452990059021056
2.891453932580702
3.0629529503420354
3.169922246278596
3.270260413447719
3.2596491767866675
3.248638117906315
3.1846991047192987
3.136026210344561
3.075389168774001
3.0157013921122813
2.947926635224667
2.8807387566561413
2.7717629404123856
2.6701130387210528
2.5741627125880346
2.4474608130350877
2.2918312049122807
2.161627502873684
2.0067418489870175
1.8327195009912283
1.7123270370409123
1.6039293482414034
1.4953979974818596
1.4016997520452628
1.3259334545122807
1.2406880935157898
1.1527861658280703
1.0384377672768423
0.9117601549421053
0.8676183643777895
0.8510358343990528
0.8041816831270175
0.7765845320263157
0.7511281031820701
0.7118211874661754
0.7163837157797542
0.738037711748737
0.7346081863436142
0.7258513621217194
0.6883016374943508
0.6548475297462806
0.6366117306319298
0.6326400727678246
0.6641012715192981
0.7173293678442108
0.7339446055437542
0.7151805474252633
0.6791208251803509
0.6526164157301754
0.610918244779298
0.6086520180146316
0.5833460282262808
0.5753803313007018
0.568249418865614
0.5913348150389472
0.5919118354582457
0.5842877715617544
0.5682054392533333
0.5824042459329825
0.5895349693937895
0.5520247510603509
0.5149536383761403
0.4873029502298947
0.48421681547333345
0.5191131272961051
0.5498874107157894
0.5758798869298246
0.5894437609930877
0.6205796218435087
0.6064583846115088
0.5808745331362104
0.5662821735210877
0.5533346597692281
0.567021582368421
0.5946736860614034
0.5713574628101755
0.5627197567589471
0.5870585661105263
0.6141463271740352
0.6443867253950877
0.658252902761579
0.6764917234245262
0.6821156906401052
0.6940788870171929
0.6810115994790527
0.6931712904529825
0.7031472581389473
0.7369456372863159
0.7401881165891226
0.7575093571512284
0.7649371019382455
0.786706511308772
0.8072836721639649
0.8224172957866666
0.8335274413814738
0.8581902186316841
0.8378180890456142
0.840526107908772
0.8269400218596491
0.78548393677193
0.7661442016491228
0.7208129122456141
0.7103109688175439
0.7384558429122807
0.7701570797136841
0.786165068796842
0.7289230043073686
0.7268975252631577
0.7106617483743859
0.693195483443158
0.6959334033859648
0.6754457291992984
0.7029223284670177
0.7828989809624561
0.7840487477792982
0.8060505494975089
0.811958281105579
0.8513530714757896
0.8522894691549123
0.8567089517687719
0.828833476853544
0.7984281322108775
0.8266336229224561
0.8366842540842105
0.9127666084094738
0.9356020704008072
0.9261660656087018
0.9447765942926318
0.9256270070105266
0.9255826419403509
0.9405064523859645
0.9834763455017543
1.0261284578357897
1.0450624625957543
1.0522286236736844
1.1225247978273685
1.1351602791589475
1.1888330919452634
1.1928909116589475
1.1785705813178948
1.1299260851473683
1.1238637354140353
1.1324019955789473
1.1642119550877197
1.201576573333333
1.2388623644249122
1.2358095961961404
1.2649715241431578
1.2960088364364912
1.2814755643195086
1.2665897933101755
1.2687323562126318
1.2809768014522105
1.3447544310947368
1.3399872032350875
1.3765334564912284
1.4100977668070174
1.4796428015578946
1.505792419765614
1.5413663596844212
1.5073058804410526
1.4519686524708773
1.442770685894737
1.4387594998245614
1.4216700886315787
1.3910851415325967
1.4059759127259648
1.3831536821257897
1.331876721609474
1.2746567561483857
1.1937019327611578
1.1457334979835083
1.1052340195053685
1.0498117640274387
0.991509553677649
0.9869228268659649
0.9619790870810525
0.9853193377000001
1.0028246607754385
0.9728740321032632
0.9250623378169475
0.9006679893708772
0.914921046254737
0.8841024478189472
0.8970273862667717
0.8988509113308071
0.918469050002667
0.9429613979872983
0.9826986441052632
1.064928966750421
1.2161056727080701
1.3678391419189475
1.4998189056586666
1.6274938145333335
1.7062467240845265
1.8783516196744914
1.9891537980266671
2.122754344733333
2.237638019508772
2.3440751105438595
2.397326574696491
2.474734637142456
2.5685209300229124
2.6226113432249125
2.655913511076456
2.6904977003964903
2.6365851528456146
2.590557732555438
2.507288398947368
2.422080192982456
2.3495037271353683
2.250690359284912
2.135017325079053
2.0668182716574734
1.9648200945067718
1.826335228866281
1.763684780434386
1.695533762975439
1.613880888938947
1.5338291591126312
1.4782256077838596
1.4198688641403503
1.2914452196035089
1.213934933880351
1.0864615566885265
0.9665957690059425
0.8868795967964911
0.819788708894737
0.7449371651754385
0.664023328954386
0.6163215445052632
0.6107135467368421
0.6119780999438597
0.6000366803196491
0.5929512464419651
0.6082972274673684
0.6657720474652634
0.6783358782210526
0.6877393640378947
0.6878290852881755
0.6905103952810173
0.6994227906603511
0.7049611818790527
0.7154879141249122
0.7154959670424562
0.7568580446715789
0.8001613941789124
0.8039858441589474
0.775101151028035
0.7355965650561402
0.6951748519080702
0.6636754602648772
0.6096675114533334
0.56991112178
0.5531779331810527
0.5336623815591579
0.5540204290698244
0.5160933520989475
0.5079562378869824
0.500240674994737
0.4916666666666667
