# Supplementary material for: Obesity dysregulates feeding-evoked response dynamics in hypothalamic satiety neurons
Source: Sci Rep. 2025 Oct 14;15:35837. doi: 10.1038/s41598-025-19800-2 (PMC12521569; doi:10.1038/s41598-025-19800-2)
Supplement: Supplementary file 4 — Supplementary Material 4. [file 41598_2025_19800_MOESM4_ESM.zip › Fig 3_1/Fig 3b/NCD to_NCD_1st_MPK120_mean_running_32.csv]

0.4390776303448276
0.4172810803793103
0.3651746795172414
0.36918780503448284
0.3171577014137932
0.2907265312758621
0.2856230102413793
0.30368683268965524
0.33121261
0.3108885737931035
0.26559384137931036
0.23189515289655174
0.24012041068965517
0.3066892868620689
0.32115034924137936
0.306826889
0.3047919234827586
0.3285578178275863
0.36314133651724134
0.3781936310344827
0.4025990086551724
0.3923242510689656
0.41110661858620695
0.3919731837931035
0.3722799603448277
0.3939555005517242
0.37122566620689657
0.3452466172413793
0.3148174296551724
0.2806596933103448
0.2694515675517241
0.34500712758620683
0.36248922413793105
0.3787374448275862
0.39119724100000003
0.3975096548965518
0.46273700496551723
0.5132560199999998
0.5313840417931035
0.6195846356896552
0.7278107716551725
0.7221712924137931
0.7096147803448276
0.7377076372068965
0.7757281341379312
0.8037239027586208
0.7927281341379312
0.8113249889655173
0.8676718184137929
0.8519986755862069
0.8475996839310345
0.8867238552068966
0.9249431724482758
0.963103982413793
0.9800973413793104
0.9873884951034484
0.9794643933793103
1.0147308015517242
1.0531617472413795
1.1227642413793104
1.1544662586206895
1.135660295551724
1.1793044827586205
1.209819464172414
1.2601562437931035
1.2720966644827585
1.3223928654827584
1.3354723055862066
1.290556054827586
1.2288343893103448
1.180968625413793
1.1338910458620692
1.1320925968965516
1.1177878455172416
1.1201453020689656
1.1075573999310344
1.0288366351724136
0.9867322186206896
0.9578085279310345
0.8896833006896552
0.8408812851724138
0.7412529582413793
0.6391944900000001
0.57550476
0.49354165965517244
0.3925039793103448
0.41497804379310343
0.46234101
0.46154551034482755
0.5211249106896552
0.5276081524137931
0.5583352862068965
0.5864720272413794
0.6250954217586207
0.6449124884
0.7218811316206897
0.8389827456896553
1.1655348932758622
1.7745729869999998
2.522113140000001
3.4713065726551706
4.670634910344828
5.896645655172414
7.048593206896554
8.208234482758623
9.332154034482759
10.26095254827586
10.875205868965512
11.144115570689655
11.141459553068966
10.774310344827585
10.017417586206898
9.109712413793105
8.129286206896554
7.127880689655173
6.0264788965517235
4.990006172413794
3.99359865862069
3.1113154862068955
2.3388378762068958
1.725596105448276
1.249263534137931
0.882143964137931
0.6642929165517243
0.4995586827931035
0.4172241758275862
0.3590357477586206
0.3449843179310345
0.31821654444827585
0.29234632289655177
0.284105578275862
0.2630153586896552
0.24992844275862067
0.2213589485172414
0.20349188137931035
0.21171928
0.2115105245172414
0.20784695306896553
0.215135194862069
0.21071733896551728
0.22069114103448279
0.24821419
0.26581080900000004
0.3042640159655172
0.31800936137931035
0.34597944689655175
0.3671042514482758
0.3669497796551724
0.36745967
0.39924687896551725
0.4224303893103448
0.46644505937931036
0.4881637744827586
0.5270791617241379
0.5749367255862069
0.6167182565517242
0.6530379289655172
0.6994121758620689
0.7789713769655172
0.8238003086206898
0.9114471714137931
0.9900056010689656
1.0375448413793102
1.0784625037931033
1.1427528648275862
1.164497794827586
1.1649378452068968
1.21491123
1.1937725793448275
1.1760253955172413
1.1130098889655171
1.0606572550206896
1.0684146844827587
1.0246594341379311
0.9737391641379309
0.9496613037931034
0.9704316058620689
0.9257881994827585
0.9602852217241377
1.0056366865517243
1.0338481285172414
1.0280714751724138
1.0050133572413793
1.02695639137931
1.013971802413793
1.0137807093103444
0.9727422701379309
1.0321529478965517
1.060317337586207
1.066045970413793
1.0532527256896551
1.0617231648275862
1.101284451724138
1.0897067303448276
1.1468392441379311
1.1898264902068965
1.2189275017241379
1.2449988606551725
1.2745746868965517
1.3241042741724143
1.4534493224137934
1.5778369488620694
1.6841944527586208
1.8521273972413794
1.8524297662068967
1.8696391839310342
1.827334566551724
1.8419366365862067
1.8642281551724134
1.7944499461379309
1.6806816282758616
1.6402514209999999
1.5808532136551727
1.5231205331379314
1.4900458590000003
1.4378599254827586
1.434234387827586
1.3844227944827587
1.2748978058620688
1.2254513627931034
1.152225805517241
1.0085037331034483
0.9241730665862068
0.8730194154482757
0.8629226512758621
0.8376963796896552
0.8162363034482758
0.7648876203448277
0.7779270169310345
0.7796744446896551
0.7864716393448277
0.8245683186206897
0.8091955093448276
0.771602484034483
0.7527324596551724
0.7664744155172414
0.7069282034482758
0.6574470896551724
0.6217769858965517
0.6027494534827584
0.6029950772413792
0.6352913031034482
0.6546547993103448
0.6686652907586207
0.6748442965517242
0.6524676210344826
0.6718353786206898
0.6963989300344827
0.7094257637931036
0.7168544299655173
0.7386788344827586
0.7185832996551724
0.7194803410344829
0.7255258649310344
0.7376114999655172
0.7383105248620689
0.7295094293103448
0.7195158245172413
0.6808380876206898
0.6136721078965518
0.5581447314137932
0.5179933148275863
0.46727878310344834
0.396459435551724
0.36580635648275855
0.3320906834482759
0.30735673827586213
0.30468644724137933
0.32537145758620695
0.35738801206896553
0.3874317686206897
0.3985591907241379
0.4177843475172414
0.4189085206896552
0.39811380862068957
0.40307135413793105
0.43165091558620683
0.42169658241379315
0.37277632382758624
0.3563383572413793
0.33760974679310346
0.30358663617241377
0.28404724444827584
0.2698796620689655
0.28082036206896555
0.3010079934482758
0.3034749417241379
0.318576711724138
0.39827558624137915
0.4719895638275863
0.5102986596551724
0.5675848240344826
0.6020313557586208
0.6252859000000001
0.6427483443793104
0.646717128275862
0.6545584993448277
0.6664536654827584
0.6810294336206897
0.6707181917241378
0.6680352162068967
0.6475896524827587
0.6120461234482758
0.6027552958620689
0.6126015137931036
0.6092611206896553
0.6198635158620691
0.6103835272413793
0.5857935275862071
0.5618111310344827
0.5392623675862069
0.5181170472413793
0.523922448275862
0.5293855224827586
0.5264727455172413
0.5274025120689656
0.5051473517241379
0.4680220696551724
0.4547290300000001
0.4335360648620689
0.41619549937931033
0.4089544109999999
0.4076019082068966
0.39012498620689656
0.38662163120689663
0.39561608358620687
0.41207483206896545
0.41403239103448264
0.42378173517241374
0.4474222575862069
0.46459454206896544
0.48959976506896546
0.4882463530689655
0.46389729968965515
0.45349397931034485
0.43357945103448275
0.40767795989655176
0.41678908172413787
0.40821415451724136
0.40135697996551717
0.3630982612758621
0.3386714920689655
0.33257387379310344
0.3275322610689656
0.31501944034482754
0.33904598827586213
0.3602828289655172
0.35344884172413804
0.3637101362413792
0.37499733172413785
0.42807188072413793
0.4895892680344827
0.5353796237931036
0.5861123422758621
0.6192856241034483
0.6311136193103447
0.65386498
0.6896256810344827
0.7179308806896549
0.7174387327586208
0.6948917481379312
0.6382713040344827
0.639320208586207
0.6353064648965517
0.6539016465172413
0.6562980392758619
0.6327928510344828
0.5736759917931034
0.5028799064482758
0.4904731441724136
0.5386907396551726
0.5580678079310344
0.5422010016931035
0.5186076351379311
0.4949646772758621
0.4760650554827586
0.4773908885172413
0.47282218920689656
0.5151991565517242
0.5361197631034483
0.47610893134482757
0.4595693003448275
0.4402095134482759
0.4146177875862068
0.3800748150689656
0.3855971226551725
0.36598126434482764
0.38899357
0.39143653420689656
0.3717412299999999
0.33168672275862066
0.3309707855517241
0.3391814966206896
0.3415889762068965
0.3841241575862069
0.38294737444827587
0.4028673973793104
0.42537505082758625
0.3890129506896551
0.39206865896551724
0.4209953637931035
0.40069957758620695
0.3918403992758622
0.384427992413793
0.3208085531034483
0.3241313179310345
0.3166990879310345
0.2888858113793103
0.3249462531034482
0.321278854137931
0.3605797765172415
0.44275952172413807
0.49940115241379307
0.532936339275862
0.58767809
0.5922082137931033
0.5960767279310344
0.6321748317241379
0.6784969945172413
0.7130303672413792
0.6747555762413794
0.6087998486206897
0.5241292496206897
0.4693028079310345
0.43094919620689665
0.4151056413793104
0.40746965517241374
0.35689127586206904
0.28776791724137935
0.2338484155172414
0.22398669724137926
0.20405220062068966
0.20125515113793105
0.17717476551724137
0.15141061517241378
0.10349536589655173
0.0605897848275862
0.047447693827586214
0.03903830448275863
0.05473618513793104
0.08719603689655173
0.09963898689655172
0.1239559089310345
0.16610845806896554
0.23132018206896549
0.31289104689655167
0.37682420551724133
0.4356741782758621
0.4706521937931035
0.4953308455172414
0.485577338275862
0.48141981827586205
0.4796380050689655
0.49554236265517243
0.4453800428275862
0.4042493172413793
0.40386819344827585
0.3958259793103448
0.3890209741379311
0.4150302875517241
0.44044872758620696
0.43447528586206896
0.4683246307241379
0.45912296344827586
0.4807026263448276
0.4955953520344828
0.48680852437931027
0.43634803479310336
0.42278032141379307
0.40132389482758624
0.4170338272068966
0.46728452551724137
0.5010361782758621
0.5208666524137932
0.5092394731034482
0.5287393410344827
0.5657644986206897
0.5665558596206897
0.5309697186206898
0.5218161150344828
0.4813259853103448
0.4189994338275862
0.3600338810344828
0.3315177655172415
0.303688491724138
0.26631190517241377
0.245324104137931
0.24061839413793104
0.24283637089655172
0.23597244106896548
0.23252177513793099
0.255142715862069
0.32973644310344835
0.33540126103448276
0.3368347598275863
0.3200458555172413
0.2906971096551725
0.277760695862069
0.24593674931034484
0.21040120379310345
0.1955624336896552
0.15375036755172414
0.08686941068965517
0.07337357344827586
0.09359324286206894
0.06853043241379311
0.04679601275862068
0.04730155748275862
0.052123772413793096
0.045127036793103446
0.0331663065862069
0.04190922279310345
0.054298888172413795
0.06927636313793102
0.08880546793103448
0.09783705689655174
0.10679564172413793
0.10391483793103448
0.08882200689655172
0.0873515638275862
0.07833286279310345
0.07933648068965517
0.09261263806896548
0.09648339758620687
0.13511378724137932
0.22686193827586207
0.2763272974482759
0.3265043151724138
0.4007029668965517
0.4521940976551725
0.5017269837931034
0.6003778426551726
0.6329445803448277
0.687064687275862
0.6962451886206896
0.6760841717241379
0.7326255481724139
0.7633061412758622
0.7849681220689654
0.8181002089999999
0.8673011372413792
0.8771932961034483
0.931290246613793
0.9231009044827587
0.9354055506896551
0.9425704293448276
0.925620084137931
0.9118556758620691
0.8620793662068965
0.8590113675862069
0.8094077396551724
0.7958728065517242
0.7820688365517241
0.7588302644827585
0.7163733365517241
0.6664856222413794
0.6426487320689656
0.6254726799655173
0.6509095136551724
0.6099445928620689
0.586575135413793
0.5801726462068967
0.5555519427931036
0.568685502413793
0.5816521276206896
0.5848837644827586
0.5776592948275862
0.5867049731034484
0.5737591155517241
0.5527374793448275
0.5129386068275863
0.4846099067931035
0.4551731851724139
0.4432153862068966
0.43976748655172415
0.44977202586206905
0.46734849137931034
0.4724215493103448
0.49474762058620686
0.5085747841379311
0.48358726482758624
0.4855474762068966
0.5011937731724136
0.5046996231034483
0.548926322413793
0.6110578510344827
0.6767894651724139
0.6717983236896551
0.6882180600000001
0.7175929489655172
0.7319834223448276
0.7306373454827585
0.7606849920344827
0.7297336634137931
0.6773635086206897
0.6404253196551724
0.580184230724138
0.530543287
0.45619484727586207
0.44163051000000003
0.4483758620689655
