# Supplementary material for: Obesity dysregulates feeding-evoked response dynamics in hypothalamic satiety neurons
Source: Sci Rep. 2025 Oct 14;15:35837. doi: 10.1038/s41598-025-19800-2 (PMC12521569; doi:10.1038/s41598-025-19800-2)
Supplement: Supplementary file 4 — Supplementary Material 4. [file 41598_2025_19800_MOESM4_ESM.zip › Fig 3_1/Fig 3b/NCD to_NCD_1st_MPK120_mean_running_33.csv]

0.14240454562035715
0.14384303641728574
0.13930079230607142
0.1534792787403571
0.1769417213071429
0.1837062819007143
0.23829109158821432
0.24523532549107135
0.25060898878964283
0.23605080307057144
0.24440143232599992
0.2459686416913929
0.24740540548985715
0.2343086074464285
0.22674312971571425
0.2152362412085357
0.2312483605353572
0.23302469029582148
0.24715104767857146
0.2543295833842857
0.2564865650835714
0.21975806306392864
0.20007353940714295
0.17320246989746432
0.16357567919785723
0.16734067554
0.1617613747385714
0.15779920055928573
0.18587654336142861
0.17225878239499998
0.18545027146167858
0.18874631467214284
0.18687940810564288
0.2055150553332142
0.2154048938215357
0.22534210279889286
0.2113444919367857
0.22012965868578574
0.22881031742607144
0.2511679967782142
0.27479555919560716
0.2659820363507143
0.2694378320785
0.2587153177639286
0.2547960894535
0.2622660907406072
0.2706310620589643
0.27266719616439283
0.2889976563646428
0.29738534154210716
0.29871290947464285
0.30452971140607143
0.28895277466714286
0.29590381748214284
0.3204031471191785
0.32336602365928574
0.3044343938249999
0.3157497107486072
0.3119352036860357
0.3089652089859643
0.31595600958796427
0.29546351441892854
0.2797828448510714
0.255651537575
0.247751238225
0.2542307848571428
0.2207350397142857
0.20422949325714287
0.15960953626464283
0.15568506834857146
0.11292480970382143
0.08384899462142856
0.0849473899492857
0.07790133996175
0.050029099356785726
0.04574926400025
0.046792768996428556
0.05016194974035714
0.05484296604964285
0.06461855907107143
0.08037936416107141
0.08136726775928572
0.06655406173999999
0.05638643127482144
0.061879176603571416
0.05277663317
0.03420452810675
0.05487506822571429
0.05216496368392857
0.06480715482796429
0.06556888580025001
0.09087307324214287
0.11093918299535717
0.1324601708328214
0.15567478080653574
0.16107468328999994
0.14980591691642856
0.16459732497385718
0.17909180847142858
0.18911655244582143
0.21862013115999998
0.24582833777857147
0.2538400797482857
0.2645066629538929
0.24675784332782144
0.2399829289192143
0.23379764342642864
0.23761968711385714
0.24215857489785717
0.22844909851357142
0.2241770005675714
0.22380441224714281
0.2239936059986786
0.21625375019999996
0.1745306926385714
0.17758538162535717
0.18293773694
0.17036506429107148
0.17192579693928575
0.16994512565103576
0.17215123559829856
0.1893666503371429
0.22332736703428577
0.23495705912285716
0.23603741922164292
0.24239845902642856
0.25621165510142857
0.28327907067857144
0.3203773333428572
0.3609875847571428
0.3723980645876072
0.3999621053025
0.4251531234477857
0.44745331715428566
0.49005836305010714
0.5198822163221432
0.5506744630071426
0.5890218339307144
0.632958801728393
0.6596742711071428
0.7064044664285714
0.7376790153571429
0.7493684323492855
0.7832575106678572
0.8069875514010716
0.7828562085290358
0.8042798814035714
0.8136371300296428
0.8314295428214284
0.8412027205082142
0.8635702716827501
0.8714263204147858
0.8702311009471785
0.8243040624546428
0.76881394992
0.7140456347395358
0.6561648742391072
0.6181624361892858
0.6127717295857144
0.5691579348285716
0.5046788143707143
0.45463542508642857
0.4085780329449286
0.3746469158071072
0.31823989601071434
0.28429429210107143
0.22740408332214287
0.17131911238321426
0.13751577222857145
0.13084587303582143
0.13597032074999998
0.1478013156892857
0.15549917678928568
0.1482621889675
0.12934675139296428
0.09261926675092855
0.0816947667305357
0.09062953350892856
0.08776815554642857
0.07340682465189285
0.06368590757874999
0.060570922791071416
0.08183581471367855
0.10203535837892859
0.10772706497960716
0.08154140664285714
0.06818312395714285
0.05524440739714286
0.052955340572499995
0.03949462296071428
0.043183820920000004
0.05430997847821428
0.054841670667857154
0.05159027464321429
0.0505071785145
0.05588125331439285
0.06338344469464285
0.043884282282142854
0.05322505942857143
0.025751774793107148
0.019245445312607145
0.025119312831428573
0.040690574602499995
0.049671741444642856
0.04219450607128571
0.041019447036785714
0.046918719305535705
0.04240133433214286
0.048197866629999996
0.07201622457214286
0.08471453569321427
0.06870106945567857
0.06705792663285713
0.07568406407496428
0.08239614864153569
0.07569682530667858
0.06914225197389287
0.08493626886646426
0.10699324529357145
0.09662010559332145
0.11807303210046431
0.15429008878749992
0.18250307253214285
0.20934164571714292
0.2533874345878571
0.2804108272455357
0.2834944971821428
0.28872421089475
0.32925795917499995
0.3177659187439286
0.30675422693214294
0.32393241030357156
0.3119673174278573
0.3211909236315715
0.3547539926453572
0.39459036918678586
0.4208849097496427
0.38318358698075017
0.39145512354142864
0.3710761379092857
0.3722956928107143
0.3727616196356785
0.35460165991500014
0.3564363622282144
0.3421567073039286
0.3444231943228571
0.33256657499357145
0.33557533634464276
0.35630655140303563
0.3449910416654643
0.3429592844667857
0.2880842678292858
0.23223170107182142
0.2385272402356786
0.24396619964285712
0.21785958535714284
0.17328871789285719
0.16130066033214283
0.1775333409078572
0.17152726108821428
0.18597225019725006
0.21184964921732138
0.19578858077
0.19647051179142858
0.20069522105392854
0.21592422015607146
0.2292677650725
0.22830703925000004
0.2095061724392857
0.23957118979296427
0.24625594289285707
0.22991806005103574
0.23653452002225
0.25301140820607143
0.2400146117353214
0.21504118777999998
0.19834448000000002
0.15968541075
0.1486140182142857
0.17361049610714288
0.18741502219642858
0.16770258534282143
0.2001235018775
0.20459052503999992
0.21362999419535714
0.23164008529428567
0.24646410064285718
0.24087462678571425
0.2683077516428571
0.25085587208214283
0.26291026057
0.30030017101392853
0.30139139570535717
0.3205955849682142
0.33847184130714286
0.3324962640599642
0.3324556571001785
0.3215036020138215
0.3079537206189285
0.3128022558007143
0.27935555550539287
0.2739896406799999
0.27881724132521424
0.2706629185085715
0.24632147331217857
0.2562124857414286
0.21711811387082153
0.19859542566217855
0.16873024572178572
0.13706557033928574
0.10821849122348925
0.09985314641746428
0.07720553590796429
0.05719778476785714
0.08409534985
0.09294984418642858
0.08198280705535714
0.07302625714860714
0.050397647674285714
0.05509678053285714
0.09747789485857146
0.08746698232107145
0.10113569956714287
0.12679524663857142
0.12643225068642855
0.13233172894653572
0.14567802571642854
0.15222454389064285
0.19925037364142856
0.22707708426225007
0.25295894023821436
0.27975854821496426
0.2860130206578572
0.3212805999071429
0.37277440952142865
0.4203959857578215
0.46204835162178565
0.5179281464579641
0.6101159724717855
0.6856487902392858
0.7700502797778571
0.8447391702642859
0.8948142597149996
0.9365816920928214
0.9716514814285718
0.942325079
0.9478704014285714
0.9731414135714286
0.9729111895714286
1.023452777735
1.0240311534746431
1.0093141095535711
0.965317022582143
0.908542361642857
0.8424391523214286
0.7733312144740355
0.719862473607857
0.6486999164982142
0.5862616672171429
0.5400477985164286
0.5165814322571428
0.5201880411142499
0.5042160984935716
0.46048129281071437
0.4173478470072501
0.3909681988596428
0.35428839888285724
0.316731148822143
0.2996927870375
0.2936722196496429
0.30840655185357146
0.3098789639642857
0.30520799319642855
0.30020198641357154
0.29958631240999994
0.3126625147593929
0.29260919484857145
0.284517197425
0.24117677234250007
0.2533900623660715
0.28497132755928567
0.31950423122821425
0.3380725835142858
0.36685523293928574
0.3711951128529643
0.3741266166925
0.35521637806571427
0.3532235167582142
0.3533215681567857
0.35017885820617867
0.33465054522653576
0.3501286547914285
0.33623650413678563
0.3316056118903572
0.30764157199142855
0.32666107883521417
0.31786695796067843
0.2932313399714285
0.296969137711607
0.2911828130585715
0.2632514136428571
0.23863796622857142
0.24511741711535717
0.2693279205821429
0.2846708441858214
0.2913010680240358
0.3419375045971429
0.3630161423746428
0.3577622916742501
0.3577929395478571
0.3824770014403572
0.42560567286857154
0.4464519723739286
0.4380607229751786
0.4316940965457143
0.4188297394234642
0.43471600371357155
0.447540942017
0.46361280654857134
0.45537294850153565
0.4247542810376071
0.4072174293510714
0.37280702571321417
0.3290098072350002
0.31754475926642856
0.32697042067867865
0.33255819580642854
0.3141068768717857
0.3247495970863928
0.3297535170021429
0.29396645150260714
0.2563858787813929
0.2771745150578572
0.27573642301428564
0.25982290721428564
0.23550844401107146
0.22380470678928574
0.22372748403867856
0.23158231825499992
0.2329563360318571
0.23796693891321424
0.23257334626142862
0.1940591129828572
0.17471181661857146
0.1511455705825
0.14079159449999998
0.17734607846428574
0.23996965101071424
0.2563253986325
0.2468938403551071
0.2403545073632142
0.25049587269928575
0.25972973710714287
0.2916438423214286
0.32431400315142855
0.35431958299189276
0.354416928180357
0.39889132873242855
0.4226723748549643
0.41226399924064294
0.4460084227939286
0.4923614729999999
0.4898775464138571
0.4987262602407142
0.5086231669378571
0.5184198301
0.5366418627464286
0.5520097643510713
0.5939738212642858
0.5792586922085714
0.5900504389346428
0.6230010404085357
0.6481910360307502
0.6673635176025001
0.6579678411121429
0.6376179787142856
0.6230894470213926
0.5993029640821429
0.5769884049342856
0.5910422275228572
0.5477329052691785
0.5378593298000001
0.552295502752857
0.5125950394276787
0.5001646142411784
0.49479118646714293
0.4704238924807143
0.3928776265160715
0.3462565605713928
0.29442891671785715
0.2666226632664285
0.23842227334196428
0.29206801179357145
0.2949994999185357
0.2663864861538214
0.2512306331017857
0.2381509613410357
0.2407486712042858
0.25763179893642846
0.2643524444692857
0.2795693274625
0.2787235974664285
0.2652205715661429
0.2812914458999643
0.2799146566071428
0.29700043485689287
0.2883063450114286
0.2601359467821428
0.26936152873107144
0.2651457366335714
0.27700360568882154
0.2839646846782143
0.3019879274892857
0.3092412344703572
0.30697696077403575
0.33365662307632155
0.3052282241610714
0.3174722607468929
0.3212987239821429
0.3373369833318572
0.35418553956857146
0.31403648421892855
0.3014137992635714
0.34081209522125
0.35678858078225
0.3691183921775
0.3730391478510714
0.39339417936
0.42976238546517853
0.44838486453939286
0.46445737806285725
0.5048924041567856
0.4882201693571428
0.5343050210689285
0.5949549652057142
0.6569733724895358
0.7015759249499643
0.7693698156685714
0.8310910686485714
0.8215947647753572
0.846796630717143
0.8713973059500001
0.8876628077542857
0.8779259330724999
0.8879945467857143
0.8677310714310715
0.8526975528839282
0.8287677953239285
0.8122544664739285
0.8246628563683215
0.7627956901732141
0.7000912165639287
0.6419916618999999
0.5775865201257143
0.5007273844495356
0.46354521056200004
0.43305014069285713
0.4126367685628572
0.35514178930464296
0.3365779020490357
0.3313790293928571
0.30460308099999994
0.2655003417142857
0.23478832140357148
0.19334555382142857
0.17105956924960714
0.17528961597607137
0.14363248174832144
0.10977966130000001
0.11455533221082141
0.09724574246535712
0.09101801104642857
0.07787012478142859
0.08091764982285712
0.07101986323142857
0.06422478922964285
0.05439112033321429
0.04553578046500001
0.04613626017496429
0.04609534838214285
0.029772428737857144
0.026185867117142856
0.027952211252428565
0.026510139069285715
0.019223606372785713
0.025589506693214286
0.03698170567532142
0.03820583352392858
0.04289709535071428
0.033609124341785715
0.05529267621439284
0.06308702991006784
0.07200497318607142
0.07853772826785714
0.07480238245714285
0.09104979532142855
0.10354440064285712
0.10015916198285714
0.09679049100071431
0.11755374243939287
0.12511160714285713
