# Supplementary material for: Obesity dysregulates feeding-evoked response dynamics in hypothalamic satiety neurons
Source: Sci Rep. 2025 Oct 14;15:35837. doi: 10.1038/s41598-025-19800-2 (PMC12521569; doi:10.1038/s41598-025-19800-2)
Supplement: Supplementary file 4 — Supplementary Material 4. [file 41598_2025_19800_MOESM4_ESM.zip › Fig 3_1/Fig 3b/NCD to_NCD_1st_MPK134_matrix_1.csv]

0.00076039027806748	-0.03650715921080268	0.0114618557816051	-0.12230263415244788	-0.09800733003781618	0.5452310119353322	-0.14000416577053953	-0.08788706669074511	-0.12876385525586223	-0.02174680387055352	0.02687376601070756	-0.16549432533124306	-0.0123482341721057	-0.06229728680050278	0.1115976323951974	-0.02361166136181508	-0.00120096427213192	0.14176240244307153	-0.0388252116175008	0.029682237985856556	0.03847275183301626	-0.06649382712959008	0.01752851607234368	0.11579198368448518	0.04149401574179134	-0.030222182780765838	0.009282949776087599	0.08809977673263644	-0.0028041757385849604	0.01344296589330778	-0.01044091084469856	-0.08652244441605016	0.49855837368683675	0.2165614827829249	-0.4907921653466949	0.2541177778445069
0.00086787593312433	-0.03648752962604867	0.01145190684964798	-0.13041119920827954	-0.1046768336403614	0.541787227096016	-0.1386916186488129	-0.09996406118960635	-0.12865521284728676	-0.00931858765971087	0.02698377989370851	-0.1657305192731711	-0.010909112838199592	-0.06234639054481247	0.11218274352318183	-0.02379890918050863	-0.00170425294782113	0.14181064279228478	-0.03876935362128689	0.029755297617272577	0.03847848310525167	-0.06653543898904501	0.01731326901341944	0.11807217026387504	0.04107052592161193	-0.030231034253851305	0.00849343410556306	0.08811134068340976	-0.0030017474963168304	0.01359535098010976	-0.00951479271201357	-0.07076400855977179	0.4892194988947227	0.1925037726797023	-0.5262593725243759	0.2754620401685375
0.0007469663879900199	-0.036479443112983574	0.011451048392396126	-0.13298236761874052	-0.10756510900102155	0.5301433387646322	-0.1437052986448333	-0.11439353932810985	-0.1284626817029844	-0.002956491462790514	0.026984210915033547	-0.16547479049394073	-0.009667722969962541	-0.0623548340313577	0.11212827825758714	-0.02338196446876042	-0.002151672120554647	0.1349586214255943	-0.038721775149602115	0.02971477793219059	0.038470968770543026	-0.06653357876351784	0.01717366771162568	0.12042925725339333	0.040775427845717326	-0.030238832056214544	0.007752192869420874	0.08735849783691084	-0.0027169788976850336	0.013583405914702093	-0.008770997367579607	-0.05770168043602523	0.4782210454170994	0.1664266088869931	-0.527432176410525	0.2700305181366566
0.000675041437046815	-0.03648703559103991	0.01143968995675423	-0.13778564926465667	-0.11008858044069345	0.5212247361591749	-0.13798134314922705	-0.120143295045543	-0.12857475761069914	-0.0034238833191706755	0.02693415209834443	-0.16357447259932145	-0.008346034738084155	-0.062340962146041665	0.11330406796207432	-0.022539742351217862	-0.00241743821716752	0.13558409065926688	-0.038680308216644	0.02955636304078194	0.03844049295786267	-0.06653800253733207	0.01705433489475758	0.1240046792289582	0.0409550956693208	-0.030249549286200543	0.0070131875018184745	0.08751546364308072	-0.0013254407582329502	0.01346859774893069	-0.00806388888121725	-0.05517854983738896	0.4732874524827885	0.13470659109025318	-0.5107621846218819	0.25853176409639983
0.00064621788715514	-0.03650798653142735	0.011428498913110683	-0.1423144576736633	-0.1062725890237888	0.5156935053017913	-0.13871351943507254	-0.11480446411891036	-0.12858214891357594	0.0009663527432148833	0.026963887397515672	-0.16217171589026372	-0.0067788886896051805	-0.06234617837196908	0.11430622381060178	-0.02163036414747379	-0.002640256670381516	0.1399985082624248	-0.03863986055298653	0.02938958960590657	0.03844661099350335	-0.06655033587048084	0.01694970831067341	0.12661691462575617	0.0411633941430139	-0.03026161363846507	0.006265137029668652	0.08916739624941629	-0.00026666887607068796	0.013303790047446504	-0.007431607445556489	-0.05526394361235	0.4681016152843901	0.1160915767492714	-0.5150813382439757	0.2345858886798816
0.0005847137823354467	-0.03653794070492021	0.011412794018114193	-0.1470246505103702	-0.10141495885659967	0.511216665831728	-0.14492934258920923	-0.11124726975752018	-0.12849576393117756	-0.004704977722539205	0.027195135510650795	-0.16183087737669577	-0.005357249124665454	-0.062355160769264666	0.11528474445460522	-0.020876742904617208	-0.0028380161848811105	0.13638407645038755	-0.03859627286037021	0.02925694171525912	0.038492589052835154	-0.06659755923479635	0.016890116022001397	0.1291588845082763	0.04142932642947115	-0.030273147711768058	0.005555147137889744	0.09154538929574822	0.0018273028506912935	0.013127346357538686	-0.00683615463003935	-0.05767978459629155	0.4531449628296566	0.10067025792597502	-0.5170427516397768	0.21233583959374414
0.0005494794471120114	-0.03656501000514915	0.011393324359146837	-0.1500876435353406	-0.09391796005522428	0.5072370374466558	-0.1438665901496419	-0.10731394432176658	-0.12820379056518255	-0.013366158058372534	0.02730269380358857	-0.16129167146979428	-0.004026550468131597	-0.062372247448345276	0.11534206722124936	-0.02043198899066288	-0.002978662800407666	0.13028444237899042	-0.038550438164312306	0.029186580439080265	0.03853072178581135	-0.06666887471870046	0.016851469417509393	0.13130261756922895	0.041728289621285435	-0.030284578994359657	0.0051680515079644	0.09430034172201396	0.004135092562426829	0.012967575452760411	-0.006338985464257063	-0.05956866570397755	0.4246887544026399	0.08002156379598015	-0.5099706864327074	0.17977826443408737
0.0004995855216681729	-0.03658638879341078	0.011378754898242919	-0.1530758645870602	-0.08852357988406513	0.5037920402916254	-0.14751906056261987	-0.1029350595846325	-0.12785067788089954	-0.021399217420535965	0.027194497599089748	-0.1613965602269005	-0.0025985626884758774	-0.062381996187835756	0.11461032742165628	-0.020189998016462218	-0.00305295595749715	0.12287559630916063	-0.038501895573076546	0.029250703339733404	0.038564097395739676	-0.06677122794429405	0.01681767757957345	0.13191773143117494	0.04188894684294929	-0.03029546250865836	0.005560076211716152	0.09660350584073195	0.006127939028640393	0.012904986684898775	-0.006086805419339252	-0.05669483673894139	0.3847416457480925	0.06614196836880572	-0.5011451927554595	0.14414669883271916
0.00044153612533555684	-0.036598775425661055	0.011365219387302759	-0.15565045970842928	-0.08040068936285633	0.4987783066021868	-0.15597240571265356	-0.10171863034690763	-0.1275480253714668	-0.03054444075828869	0.027075058716448115	-0.1615487321697498	-0.0009738143981949625	-0.06238666822971117	0.11382598896924472	-0.019906005532590167	-0.0030519024362690664	0.11724873792910818	-0.038459538789705934	0.029350573409863214	0.038578082479759	-0.06688264978186688	0.01676107133631439	0.1323504899794908	0.041937918850076354	-0.03030486208814184	0.006450036582552	0.09856707950761952	0.007687110030576609	0.01292372500485143	-0.006024106375071267	-0.05369814778428887	0.34314088243164437	0.05394548740868491	-0.4858744773275322	0.1099328911839476
0.00034427111347195714	-0.036603250209626834	0.011347357934948447	-0.1572471135821572	-0.07269940355683939	0.49528893869201	-0.16227456529968606	-0.0970359181166975	-0.1273401455580392	-0.03459087125763377	0.026996720877971246	-0.1627487927431172	0.0009759262797943659	-0.062390479069046344	0.11349852558701672	-0.019565917322303804	-0.0029666429788366444	0.1118028754475257	-0.03843160385718661	0.029505342392102462	0.038589025700786456	-0.06699682385757137	0.016671520493827797	0.1313967222106466	0.04205706295399658	-0.030313338149614656	0.007516105477694206	0.10021515005090835	0.009283221063670978	0.012960581590725245	-0.006100317276265064	-0.04855593415156165	0.3003130462365356	0.04220637862143709	-0.46949081145316274	0.07441756064907386
0.00015279350168255715	-0.0366079228263772	0.01132036855488467	-0.1621413144877996	-0.062128717816919955	0.4871651302689005	-0.17275514156263472	-0.09187990617058747	-0.12701991144507474	-0.03721902842365344	0.02675473171341635	-0.16335144247389372	0.004446834565167437	-0.06241686791134522	0.11304307302932029	-0.018723303196235545	-0.0030147693151868	0.10166757807780938	-0.03837705990295509	0.02975729720939463	0.03860416873572682	-0.06716622424021934	0.016503966231780264	0.13188377006400426	0.042336073490123374	-0.030331230884319348	0.008775610878326325	0.10275703986108523	0.012683301400859876	0.012945958702595212	-0.00592671522421802	-0.03572584790125619	0.23334902696661555	0.010188804152750659	-0.4428916193153018	0.021911514948909434
-1.995809856357284e-05	-0.036610881184036013	0.011297848025242769	-0.16569064698722458	-0.045789941791046465	0.47944688186277495	-0.18958304570086837	-0.08558169351158652	-0.12661550556469764	-0.041381715398640065	0.026568220165648866	-0.16384358718183964	0.007549135505625531	-0.06244392305081896	0.11213316552008731	-0.017730969534333407	-0.002895034983721966	0.09406461527503174	-0.03834785753171084	0.03006423460012985	0.03862023189328457	-0.06732102793811603	0.01639691985546512	0.13283747822012743	0.04272363947538842	-0.030347770177561278	0.010767983171115166	0.1055981691358886	0.01672276491807866	0.012856594919522003	-0.00600362752575785	-0.02365160603855495	0.16585342501964057	-0.024574989050016614	-0.4070733798020426	-0.04073170597078539
-0.00010499623640074685	-0.03660497573594359	0.011271653613856122	-0.16950471497820546	-0.028207481766341146	0.47411786526655	-0.20219129834948232	-0.07092882060885343	-0.12609569235446796	-0.04778287302911598	0.026422455649864524	-0.16446017768287283	0.010070668366064036	-0.06249013082193296	0.11115106760147038	-0.01665315346700757	-0.0026388106160065723	0.08685665580228309	-0.03832615677866547	0.030497865402528773	0.038617993967935506	-0.06745655537011527	0.01628551458314472	0.13400783092701712	0.042963625148328674	-0.030360977201643085	0.013464745521294553	0.10919393515211859	0.02101112787803001	0.012818570850231706	-0.006248314692888323	-0.011773112983072145	0.10164978147117834	-0.060735124272889296	-0.36790900947706023	-0.09818069660139823
-0.00019301725084527483	-0.03657893260046545	0.01124856641643896	-0.17319209137031144	-0.012978698107176088	0.46917000073092624	-0.21467114638824514	-0.05409822867795019	-0.12539381089258325	-0.0492063421825818	0.026392487599177755	-0.16600072159094817	0.011952474238222873	-0.06254999582396589	0.10996300935658328	-0.01561771346840649	-0.0023473251643870642	0.07664190373974486	-0.03831244638344865	0.031114461989052305	0.038615623482548336	-0.06758010904799114	0.016161958029837428	0.13453243479462357	0.042842500179394324	-0.030371048135284805	0.016481323458497205	0.11241551840736416	0.025002924401719372	0.012837582884876853	-0.0066091345155805115	0.006911044978410931	0.03716747258777018	-0.09462679942214372	-0.3261903531710718	-0.15236957456009684
-0.00032287290488331886	-0.03652949349297084	0.011230138105222633	-0.1763943464071077	0.003110034358617041	0.4635878526135387	-0.22229562011431653	-0.04137627677814314	-0.12458566727220204	-0.056103515071461316	0.026391163501667265	-0.1677208084127748	0.013029670076580614	-0.06261739184523982	0.10844574107895266	-0.014630254043686971	-0.002005047696110581	0.06152139192897316	-0.03831556004730825	0.031956031753741065	0.038605399204786346	-0.06771469470133433	0.016016741066073405	0.1378262045471389	0.04228266171831695	-0.030378511446895178	0.019854916753706188	0.11512735381717512	0.028988523908959833	0.012880493917300001	-0.006970702142313258	0.03462820024695593	-0.01964279508737951	-0.1353357689733117	-0.2724937294513029	-0.2003332925602836
-0.00044291840526193283	-0.03646096283807412	0.011216798195463198	-0.18018331826058148	0.01931436485218601	0.4597409323886673	-0.2297337871517954	-0.028776508137139185	-0.12364924070019605	-0.05973873351969437	0.026116692570058015	-0.1689695728873255	0.013688048558056293	-0.06269445860545306	0.10607270809912706	-0.013691592009534122	-0.0016316620474195686	0.04956544702659455	-0.038347770282258706	0.0330430398388738	0.038574938467561305	-0.06783222726254345	0.01579248518607302	0.14305765002909532	0.04138103809567959	-0.03038201007390587	0.023585927863258683	0.11730764778201701	0.03160505238325755	0.013008713997444294	-0.007420393664790398	0.06856526291694778	-0.06259201397671525	-0.17721709394067725	-0.2199480712004926	-0.24523240869264812
-0.0005941955627616168	-0.03637580175875218	0.011211458706008776	-0.18356206362508165	0.03284008800214048	0.45453201586921355	-0.2355797970292734	-0.01659222336375684	-0.12279143197875175	-0.06074161958929496	0.02579448171648832	-0.17037208541091695	0.014164791299735247	-0.06277233943936542	0.10434161956790647	-0.012631857004814395	-0.001321233798098505	0.035708264831691386	-0.03840565677727129	0.03425781068276159	0.038532321195077754	-0.06791363615604203	0.015496236563213722	0.1491849459446522	0.04020333677853545	-0.030382163438377567	0.027164590955723822	0.11886593462545558	0.03292836556073263	0.01315428925692586	-0.007807539688208656	0.10829421311327385	-0.08882065072534064	-0.21732856731174038	-0.17020905397377709	-0.27959673100697624
-0.0007247343856655772	-0.03628702039963735	0.011204277331312162	-0.18517560298470767	0.04441044538226056	0.4491630736754617	-0.2388952160560624	-0.00563676176286464	-0.12203899456197327	-0.05706437066742616	0.02563475210977297	-0.17122597978781579	0.01423567178096596	-0.06285190140184796	0.10349803775305726	-0.01144090230412592	-0.0010065239927634008	0.024694993106292848	-0.03848211084246253	0.035462658085000195	0.03848386036420887	-0.06791169549060638	0.015140688642741729	0.1580763720201217	0.03881002156331613	-0.030378867380273254	0.030222792634706737	0.12056797027235325	0.033687403555123105	0.013241300761477118	-0.008070900090737854	0.1476254910683581	-0.09535116264328712	-0.25349704246135424	-0.12458779163284425	-0.3028649155994946
-0.0008247631643188379	-0.03620017798777524	0.011199378965634227	-0.18824673145984877	0.04983902928663816	0.4463477533024804	-0.23324031303950782	0.008036517500260288	-0.12129890382250501	-0.04909333309452797	0.025493394356015747	-0.17174751554643017	0.013932729229107049	-0.06294078606536005	0.10270342933150875	-0.010246508932159438	-0.0007197266391352309	0.012607664193997998	-0.03856326465647211	0.03662986099207144	0.038490229484157014	-0.0678402266955768	0.014795289461686022	0.16957460718484474	0.03728781282380026	-0.03037193083302193	0.03308952571128274	0.12248531778730339	0.034571626797244154	0.01326043440018156	-0.008098959141470187	0.18445731512617142	-0.09059492852614456	-0.28278388663133636	-0.0801417596688595	-0.317210970644539
-0.00085309954674432	-0.03612159237357946	0.011197455390803798	-0.1909292028042477	0.056439676672638626	0.44344304485082525	-0.22304804712718296	0.024199356646112592	-0.12044438012456153	-0.04620408596645299	0.02533000279212293	-0.17146412721347404	0.012864570712194792	-0.06303446223687977	0.10151999635154449	-0.009011528658585462	-0.0004943634389874142	0.0006871901366291712	-0.03864697316705683	0.03769711534260711	0.03851848816521976	-0.06771752054268418	0.014464915522690028	0.1838932990196507	0.0355663084613841	-0.030363745856369712	0.035742874608546124	0.12428235573747723	0.03521085712016138	0.013237208024856529	-0.008029619995762145	0.22172477881132466	-0.07927508029327926	-0.30630009720543105	-0.03482299984752656	-0.32545361018883434
-0.0007833501483150781	-0.03605700907617861	0.011189389618828196	-0.19458072108431843	0.06298579194553616	0.44033612213801165	-0.2155336773539513	0.03966344128453113	-0.11958668275984612	-0.03934755181367161	0.025400314438832623	-0.17134092454639693	0.011216821851302381	-0.06311611701769526	0.10071513979399045	-0.007926209939557362	-0.0003470408601772901	-0.01125570149478582	-0.03872565606842779	0.0385680122307225	0.03856038181584828	-0.06754897071730918	0.014120521896105877	0.19968468020633873	0.03375092814762544	-0.030354244501335392	0.03783032111316724	0.1262097549942534	0.03506198059581474	0.013186225522997789	-0.007906188597839666	0.25073462066606245	-0.05987995091291183	-0.31647004215732444	0.011556702634124883	-0.32850321889683365
-0.000766719650128976	-0.0360005020820595	0.011176173963231926	-0.1988888711745199	0.0650876656505734	0.43871242729121845	-0.20311173139392982	0.05058151845549104	-0.11886811170822638	-0.030922807803513124	0.025328647661077043	-0.17171990039006188	0.009504609968822722	-0.0631805308317816	0.10055395082295386	-0.006996731802848548	-0.0002902742202843681	-0.026505894714913304	-0.03877743559104018	0.03941059812354459	0.03861240305338748	-0.06734912639833045	0.01379709181251583	0.2169696748099903	0.032037830337871775	-0.03034393436171906	0.03954288502775881	0.12759978635394015	0.03427370119335667	0.013112788071565153	-0.00771923758770021	0.26796169807663284	-0.04231978669593801	-0.3116817327897448	0.06929683062122934	-0.31814414491192283
-0.0008617923033564601	-0.035949507988093946	0.011166619720969566	-0.20421309696953355	0.06207658832707312	0.4383902745953837	-0.19286966369367206	0.05588372479832816	-0.11822870137122146	-0.0217526491682116	0.025245312274010213	-0.17115281294264711	0.007840805441106938	-0.06321465132694004	0.10062898289836888	-0.00632516459251727	-0.0003368721646439361	-0.03982619019974834	-0.03882730791809336	0.040162483262899944	0.038687807881647156	-0.06713079878249122	0.013497728197657577	0.2355226677575784	0.03050848548040464	-0.030333717092810585	0.0409031627511969	0.1282827710773059	0.033326266807610354	0.012965658560200743	-0.00733248842519821	0.27762065364999916	-0.020925836273184846	-0.2921537943251233	0.12922994010937927	-0.30205948305380276
-0.0009634231256048821	-0.03591306746812153	0.011155492782155524	-0.20915046686442218	0.0607537448092209	0.44029361026696073	-0.1837133349725066	0.05492753441973456	-0.11765213798805621	-0.018456457984139966	0.02498708222592814	-0.17075567857976245	0.006852228230859621	-0.06322002513152893	0.10034720450395176	-0.005845316531593648	-0.00044494543129167607	-0.04978583594497617	-0.038871758759890566	0.040901187861015986	0.03877143455132862	-0.06690659911229521	0.013231450336573658	0.2548671268797349	0.029084572804246266	-0.03032186883534682	0.042035359748475505	0.12912533832134349	0.03267604692500832	0.012800349241971973	-0.006803054097290888	0.2828799905623326	0.0064033382108396545	-0.2584974242517825	0.18566057189532836	-0.2732366326100574
-0.0009544114728247099	-0.03589294480552595	0.011137152136765737	-0.21395876874693248	0.05733706918826369	0.44134169761256625	-0.17559834363637278	0.05447405824527122	-0.1171233605611548	-0.011154289471816393	0.024691436078662768	-0.1707796531528153	0.006315132526016764	-0.06319214661252966	0.10033266363841001	-0.005460957726928529	-0.0005674123423760471	-0.059083737605701424	-0.038885731616952315	0.04155489693942396	0.03886471471084333	-0.06663572997604347	0.01299704244716748	0.2723682295196637	0.028211265002965384	-0.03030808861155203	0.0429002187820551	0.12952300479774442	0.031949391000804336	0.012642818783411123	-0.00613512493047919	0.27491332065029744	0.03463234077108031	-0.21612106506141884	0.2351789402253946	-0.23147228633348677
-0.0009679248555026901	-0.035882746544624575	0.011119367883460891	-0.2178554511640376	0.0467744250502765	0.44015152686523534	-0.16277948342674117	0.05668004354973164	-0.1169388842202386	-0.008848737067014358	0.024567198491935782	-0.17066635109646186	0.006171136268623336	-0.0631325611575237	0.10064430975664262	-0.0053370703361771965	-0.0006960905973413632	-0.06920683300473435	-0.0388641259617327	0.041949369269763115	0.038951951692150634	-0.06636435823776679	0.012831871026469566	0.2881088135145079	0.027524273957936968	-0.030291681382160728	0.043302334555790724	0.1292821632845232	0.03125085842156037	0.012408989377897391	-0.005315197267443021	0.25940992753523623	0.060898383003192794	-0.17404256039752813	0.28313464848095043	-0.18052852788687945
-0.001021890154073248	-0.03588583956203336	0.011098744830975702	-0.22050736213351074	0.03679580225261766	0.44239576571569605	-0.1581500172243721	0.05342972571480471	-0.11708980042700035	-0.006617225099213095	0.024450460676264347	-0.1703875800886863	0.006490110451876247	-0.06304963904722147	0.1004581806316103	-0.00542609489043305	-0.0007775945446375353	-0.07667614166351512	-0.038824351066777125	0.042181303326181065	0.0390432855584001	-0.0661196592781436	0.012722505246601137	0.30343115227409806	0.02718341660290844	-0.030270774140961014	0.04324219172467751	0.1288820505877663	0.03054799541607315	0.012159233640743082	-0.004511607482771906	0.2325255148434398	0.08997833272760017	-0.13418247624680818	0.3306103159734514	-0.1191207433366003
-0.001101009805914308	-0.03588698925656798	0.011077932903563598	-0.2241127144187704	0.02684457116154048	0.4458644434376808	-0.15813171656736064	0.04549389266169622	-0.11750465992029742	-0.005850099368483354	0.02432051291902335	-0.17054155012451455	0.00696721372499585	-0.06296642299688063	0.09982379380542823	-0.005840883290776778	-0.0008501082535244111	-0.08322718108668252	-0.038778004076261384	0.04240125845960695	0.03910843335877072	-0.06593445679976424	0.012716232752739708	0.3178655520427465	0.027283008120479145	-0.03024517262202861	0.04273638642947377	0.12797926184624	0.029352633096975243	0.0118832684286842	-0.00357114550650197	0.1955134442329394	0.116851027904291	-0.10365655724669846	0.37966271718709665	-0.127127690408478
-0.0011461184881816442	-0.03588145300153496	0.011053586869591675	-0.22523147540515578	0.020921428738330583	0.4483684411352093	-0.16058940480077438	0.03513658193972079	-0.11822000162678077	-0.004972748024775037	0.024282000301589165	-0.17044378714328795	0.007196343473240142	-0.06288757001429698	0.09954630814054735	-0.0064941673504360685	-0.0009755187343684413	-0.09007163533977089	-0.03873954378388631	0.04262474082385683	0.039116758129163265	-0.06582372771124465	0.012771621469907785	0.33224469833020326	0.027721795976141928	-0.03021512470921115	0.0413995148958447	0.12667747232630042	0.02751243832057339	0.011575287147889487	-0.002639480067235438	0.15828530547594774	0.14653007223811776	-0.083467381733307	0.4304400621798846	-0.06831642127634688
-0.001218815470361698	-0.03586354631772483	0.011029683722171566	-0.22630762744878927	0.010278619881081443	0.4518587788979576	-0.17024555146589332	0.01730025766210227	-0.11925419940670916	0.00027605092456113557	0.02417680696108736	-0.17028093763595864	0.00758285721304046	-0.06281038997115623	0.09913054821581625	-0.007355104833178948	-0.001169099614873556	-0.09479833826239498	-0.038690508062882406	0.04293092060515451	0.03909513368812485	-0.06572348597368542	0.012907388523711847	0.3460627577647833	0.028407106544621242	-0.03018006401473427	0.03952113836055825	0.1252084947642189	0.02523489491922463	0.011261313067047724	-0.0016740092935564922	0.11650554713849241	0.18253654650653411	-0.06621147759662144	0.46290157520493186	-0.0629434725221747
-0.001384114605811316	-0.03583654326388365	0.011010305619011139	-0.22571184393345872	-0.00842790531371371	0.45460475481207646	-0.1761002616557211	0.0013726668802141607	-0.12041407717472567	-0.0002809224379897323	0.02390368081601221	-0.17077747768229756	0.00821436408447343	-0.06273309776178718	0.09848053222646352	-0.008360191415895885	-0.001382158487581982	-0.09581280442967488	-0.03863493036572616	0.04329595173595746	0.03906328185026471	-0.06561473643971742	0.013080751889408567	0.3598435187120694	0.029180876342266193	-0.030140270620464416	0.0373301203273497	0.12394771279279086	0.022333529034330314	0.010949410055340801	-0.000612686222433296	0.08171870692843926	0.21725159369904196	-0.05745872448168647	0.46574760626299583	0.01742574804477449
-0.001529590500016966	-0.035806584477756524	0.010994353190230777	-0.22452288036217705	-0.027340245257961936	0.4567935504238661	-0.1812892479454091	-0.009718351271489487	-0.12168110795506945	-0.0034635478389925603	0.02361213109541993	-0.17018619367504237	0.008809313067825047	-0.0626654058152317	0.09759704616522116	-0.00936764803666289	-0.001551279950136686	-0.09680627185670898	-0.03860016173425301	0.043580937082744055	0.039026687482100385	-0.0654836803716353	0.01326112320230546	0.3712790031421276	0.029761082762907044	-0.030095616211460265	0.0345941587299303	0.12241566722226101	0.019441834907466544	0.01068747111149604	0.00042235656575579	0.061930254185831334	0.2528965367974127	-0.0597414815725754	0.435218954925349	0.06271579582636401
-0.00158019667492025	-0.03577889828001728	0.010977786584730422	-0.22330903256287266	-0.038874918029507745	0.4588245833506911	-0.18548369853029162	-0.022141531670292897	-0.12313161286576986	-0.005550875797897606	0.023390324073388293	-0.17101566950531333	0.009443800332500673	-0.06260452176316209	0.096625952144852	-0.010250497790841931	-0.0016836942744123402	-0.09967912653574161	-0.038579621429499125	0.04378046781092325	0.03898477355758369	-0.06536979714586302	0.013477792052664883	0.38039116522785876	0.030258025670958387	-0.03004984075076921	0.031196354332237948	0.120863873981949	0.01708588920201764	0.010435959715735682	0.001241812040831254	0.04983823290126636	0.28521983985993143	-0.07500533463620969	0.38137633734251114	0.15707320810271175
-0.001572473841633432	-0.03575605480131207	0.010964449770576437	-0.22007266009909138	-0.04969991943053402	0.4570523394183625	-0.1919618311015933	-0.029230896126966794	-0.12452049574664785	-0.006476659607914674	0.023364793818264045	-0.17066288810257646	0.009905665143395703	-0.062554082942949	0.09561888384174963	-0.011164390811266117	-0.0017511648043403681	-0.10069643037062229	-0.03857343346799884	0.04379147177750796	0.03892281031718714	-0.06528286240968913	0.013737811153843277	0.38723709011092106	0.030790661678517028	-0.03000319601173231	0.027526471949868257	0.11925074732580468	0.014862139291515333	0.010190232113045466	0.00191135576467086	0.03697666043342398	0.3056509576900345	-0.10286902987870397	0.31062698335208133	0.25094826044123375
-0.0016516628187284142	-0.035736141895069504	0.010953828920258797	-0.2158073005883427	-0.06158012978510543	0.45558479083558145	-0.19882307742705377	-0.03718162216435726	-0.12590582913179407	-0.006904201379467961	0.023213598433784313	-0.16921309239324192	0.01008482523396666	-0.06250634653474112	0.09430790842577576	-0.012258417304022828	-0.0017467854724077362	-0.09677931401450156	-0.0385960125743255	0.043652028171605135	0.03883039101815514	-0.06524184235211575	0.014041575520572402	0.3930306954747327	0.03131462008880849	-0.029956688661701304	0.023679377919857556	0.11763824334393273	0.013311094229718323	0.010025565016254838	0.002348853708163852	0.03330691769407113	0.3096971496648777	-0.13530598352066434	0.22800966286408916	0.27543011133510475
-0.0016482198745268579	-0.035719944438386234	0.010938910922434857	-0.21135210045237418	-0.06715672942504822	0.4571313824029401	-0.20402376413679826	-0.04853372344867755	-0.1271610839380629	0.0033679350381118655	0.02299598093903198	-0.16944808760651728	0.010043195870286906	-0.06247615719291424	0.09325204811231085	-0.013260774110771372	-0.001687625895559854	-0.08909122118370044	-0.038651142914185685	0.043503896896824185	0.038743411359274726	-0.06522267322712258	0.014376783125349351	0.39751102067171357	0.032098193361309355	-0.02991348738106652	0.019916510866762525	0.11645236019212883	0.012407218605617826	0.009965842222634384	0.0026208336455412337	0.0299213829544605	0.30609783736001306	-0.16508726620459163	0.13540571507797114	0.3548845626379423
-0.0015367820497669102	-0.03569871884571023	0.010923727515138726	-0.2106298675204365	-0.07593765613492519	0.45759303222697606	-0.2065126534903628	-0.05520851585309409	-0.12805456857150962	0.016027458027705072	0.022835909963427204	-0.17050341279441752	0.00927925378299051	-0.06247066675530033	0.09276010735355644	-0.014135085379653944	-0.0015675210448245762	-0.07891080489913169	-0.03871791565377861	0.043360112561439006	0.03866291154696252	-0.06521666423961482	0.014741398399709551	0.40092046294811523	0.032822835976860525	-0.029874101936291392	0.016379331266141977	0.11477113965662314	0.01190911321800411	0.009996919660037549	0.002841272938672394	0.02856077547341404	0.29726429520211756	-0.18098376228245452	0.027034025665278426	0.38235443033925975
-0.001371988988670918	-0.03567800902941203	0.010908744135891985	-0.20720872512266886	-0.08025046777120555	0.45745983914048943	-0.2008064486320218	-0.05905120973629787	-0.1285716674614738	0.02598060820166508	0.02258761064667385	-0.1721563708116962	0.008413858148296743	-0.06248558461551096	0.0922772055112199	-0.014634920056098044	-0.001469050402602566	-0.06754594615799617	-0.038773891681377536	0.04316116556512152	0.03859198724799055	-0.0652387389349628	0.015089661437570512	0.40327908794583606	0.03348244456695324	-0.02983881733394595	0.012961684246571506	0.1134219824152467	0.01255948871545022	0.010088571119476216	0.002785881868913824	0.031132660808523734	0.28310946441103985	-0.18878516803983478	-0.08993342651959416	0.4989986949113905
-0.001196858901985706	-0.035728036171203084	0.010896969807908042	-0.2028991068024685	-0.08359803587555767	0.45673180314348033	-0.1921157366269523	-0.06116631744279277	-0.12854329933480158	0.028461797883713263	0.02233778034217399	-0.17410115265985698	0.00750257887892361	-0.062496909185929504	0.09125604979992116	-0.014818217106006334	-0.001336913967779748	-0.047416099731562404	-0.03880786496784197	0.042921810662163655	0.038520559220873815	-0.06524554801738838	0.015362504456576224	0.4033212579846925	0.03413804683979412	-0.02981293109387183	0.00973775592620211	0.1120584591888711	0.014145294587759118	0.010213010073401857	0.0024673053215478274	0.03378030574911172	0.25914385941338397	-0.18631237976105608	-0.21979981261267797	0.5433046216685176
-0.0010006444846647482	-0.03577156004015229	0.010891433145584323	-0.1990047099805163	-0.08183315555149304	0.4555628075106274	-0.18170326280894805	-0.058160366125472054	-0.12797944453831528	0.028266119585925537	0.02222140458441557	-0.17465749594675553	0.006324746697767292	-0.06251169800534649	0.09015330199694428	-0.014793490414385704	-0.0011234331147910981	-0.024843589034374718	-0.03882349311824796	0.042600696039084805	0.03846303752151849	-0.0652742934166195	0.01552991156909619	0.40158702854958195	0.03495147254806423	-0.029791811826289993	0.006609633556459835	0.11081902604963993	0.017007152818454784	0.010354378592457249	0.00205157754986538	0.03958138952813403	0.22979865074413003	-0.1709615531756917	-0.3368010739026822	0.6681861282474075
-0.0008208368340285929	-0.035781161685069666	0.010889613703481637	-0.194481502036454	-0.0737330007051916	0.45461251363264843	-0.1728841461940274	-0.06128090224022751	-0.12719096930016563	0.026455469049497044	0.022086025958479187	-0.17518169554682023	0.005151048610463697	-0.06254595200809528	0.08895820004795901	-0.014591158996387774	-0.0008537156703103061	-0.0035738515327064417	-0.03883264901052179	0.04225304645595151	0.038407675771019216	-0.06536283273944916	0.015629329059904763	0.39732313329757185	0.03603431659339964	-0.0297743512811868	0.0034110508385969867	0.10944642956958066	0.021297264968045883	0.010521048356099363	0.0015041729660886973	0.04339433105934465	0.20650055156463099	-0.14640583030420634	-0.4395171794442575	0.7125160374632611
-0.0006994766747437889	-0.035840032663369596	0.01089060661892942	-0.18754340388119606	-0.06740777818537008	0.4520477385073057	-0.16507876597323573	-0.06346561185285651	-0.12618160407076875	0.022480944989595082	0.021876280637207222	-0.176102274754692	0.004153313901624008	-0.06260094050890556	0.08752439815236743	-0.014406105578995946	-0.0006506814023078367	0.01856960382324287	-0.03883774943410222	0.04197176842747817	0.03834658742687412	-0.06551040644783486	0.015687861871978355	0.39064953686846254	0.03759872628288012	-0.02976165994514109	0.00045348458628719797	0.10953671733908003	0.02603189190464399	0.010731537382482472	0.0008479727339377036	0.037499533086262485	0.19530003675474883	-0.10937238560971499	-0.5335420802422285	0.7784063869784634
-0.0005882594303372329	-0.03584038380699055	0.010889729014784612	-0.17927944862774786	-0.06427306123216174	0.4490559049663105	-0.15737808951141155	-0.06080067948174752	-0.12486476899345085	0.01874524309114673	0.021649911685471455	-0.17547196547018967	0.0034413364126391803	-0.06268062369528751	0.085752589151532	-0.014345838897151245	-0.0004958712465741126	0.04342388303822011	-0.038832690698636194	0.04175434693872867	0.038271876589402135	-0.0656971527912679	0.015694807329679154	0.38284786507421786	0.03957587852647084	-0.02975588747683123	-0.00209613728789483	0.1092916950128869	0.030033238058258423	0.010999400724090934	0.0001272525376733737	0.022684807922502742	0.18789921288693656	-0.05239281469543407	-0.6174007934229528	0.7822557908040612
-0.0004993529433312469	-0.035892118693666694	0.010885660744306747	-0.17340277480695904	-0.061068231562106765	0.44833142509539686	-0.15430147905808417	-0.05794365800724659	-0.12347459159060008	0.013503124481991058	0.021432325224254527	-0.1750147170852429	0.002553155190896679	-0.06278052943519775	0.08385967680899128	-0.014220819390009918	-0.0004333409735853647	0.06548107329910563	-0.0388095828239359	0.04157696697172762	0.03820361284837129	-0.06589269328033778	0.015658072267621344	0.37457019762509447	0.04182258949433238	-0.02975229214500088	-0.004396175254800786	0.10862761290136214	0.032457274673673514	0.011274727514838524	-0.0007463553200583922	-0.0015389974915834242	0.19316301403664743	0.011543446539149788	-0.7011640646322524	0.7716115469193168
-0.0003502614220188209	-0.035883430842592795	0.010882660242736205	-0.16835176088287646	-0.05513830403726655	0.45049451961404163	-0.15435818109374275	-0.05910652653505942	-0.12210334483165224	0.004409511411257986	0.02137859582996144	-0.17610618172215248	0.0016880960522141868	-0.06290029951635626	0.08206253465779416	-0.013860711153250008	-0.0004495511916673767	0.08046651213208006	-0.03877718214055516	0.041427748962097735	0.038160134715405025	-0.06608415281279498	0.015537069576114582	0.3645819073783883	0.044033373847334877	-0.029746478353486143	-0.006029904070764742	0.10827486792604216	0.03330021467652692	0.01154361309057042	-0.0016246489791320144	-0.03351305433777775	0.20846538768396644	0.08226721672299987	-0.77934317168295	0.8101535692839908
-0.00023367651227002747	-0.03590545651764999	0.010879904354188471	-0.1625794524831442	-0.047794311072655325	0.4522231201806526	-0.155777232039061	-0.05608203497199996	-0.12078808266812924	-0.013658860344496412	0.021272895608381394	-0.17570958012755789	0.0007290583846703526	-0.0630201079375198	0.08022415811865743	-0.013421418252352851	-0.0005038579952926128	0.09364719437095656	-0.0387305560741049	0.041366289448954985	0.03811420188243918	-0.06626915963267868	0.015326200706133641	0.35457086891733713	0.046100091738067304	-0.02974048116362398	-0.006849725923042564	0.10791651888227047	0.03312552421029868	0.01182357603607857	-0.002372103169846284	-0.0661177113683	0.23108483663872392	0.15020247283000993	-0.8468538075210225	0.7766822515632489
-0.00018589124497175687	-0.035873157321002574	0.010875457848018705	-0.15654645000845097	-0.03806849613574105	0.45503407621706227	-0.15494290208579883	-0.050023325815329533	-0.11954649690032562	-0.03608225720293489	0.021283095297016934	-0.17430622405417381	-0.0003522955829694852	-0.06311419890074445	0.07808934139760308	-0.012877293489848018	-0.0006952620750838667	0.10359123294438008	-0.03868670292978705	0.04140821878438388	0.03807031047406002	-0.06646687073582307	0.015045425673594584	0.34498410611439934	0.04819516089445067	-0.029733706927105207	-0.006961102665441718	0.10800916391865825	0.03272464461349382	0.012063326039229142	-0.003094191060342688	-0.09466550721297921	0.25055345289815456	0.2147981839862049	-0.9000101326228964	0.7814195503135649
-0.0002115233122647349	-0.03583600938884165	0.010872730636471937	-0.15203277799118567	-0.027963972007830705	0.45694711041435426	-0.1513505731176719	-0.04166896951005213	-0.11838089818036486	-0.05694384619666928	0.02129053300100167	-0.17233151838705446	-0.0013158519112360652	-0.06318363451102396	0.07612118536621953	-0.012394927263496195	-0.0010150973969934728	0.11117348077367202	-0.03866160877442251	0.04149275433580473	0.038045069483276316	-0.06665082529557391	0.014700751122212368	0.33543328978224246	0.050324781983056954	-0.029726995527418594	-0.006549164213058753	0.10826797403231189	0.0314484768243493	0.012326492424047398	-0.00362697301394033	-0.12105437325992459	0.2613821196863507	0.2805835261211329	-0.9460924282156258	0.7599768728884564
-0.0003518363657419968	-0.03573989437332528	0.010871295917117347	-0.14928885289631694	-0.02160959868100484	0.459264249849773	-0.15419497523449263	-0.041394209146972456	-0.11751749378329632	-0.0669551709997013	0.021132324037521032	-0.17056405958476972	-0.0018918609762391431	-0.0632391715592849	0.07447359344752766	-0.01196147481350815	-0.0014238110289013226	0.10941043789330562	-0.03865512109984218	0.04157097440527489	0.03800361562006831	-0.06683889664854839	0.01436248346126009	0.32571980225693953	0.05237360578698198	-0.029718736211598845	-0.005875110826537954	0.10880013815155332	0.02942080358719083	0.012671234991979178	-0.003917025866250548	-0.13736940136223125	0.27327706343524777	0.3433653032111075	-0.9749094329437081	0.7375187387348554
-0.00047939798410483083	-0.03566541571741758	0.010865593927965385	-0.14715749757521995	-0.018542984044160122	0.45907949293490147	-0.1547154939216231	-0.04752555959432436	-0.11692481151363132	-0.0780322884090338	0.020862218489891705	-0.16993810124130296	-0.0019858635405298566	-0.06327570697844966	0.07320893114176161	-0.011534317777090611	-0.0018632108609434664	0.10284889910001534	-0.0386796643707278	0.04166968097912595	0.037947704915058326	-0.06702313554105463	0.014069269061659067	0.3170039097729818	0.054111823176715236	-0.029711338931913783	-0.004899855458587848	0.1097254765970876	0.02646553705388654	0.0131162746879527	-0.004227648686751834	-0.15037334058002153	0.28501675787657443	0.3872345092881537	-0.9886813858881636	0.685244367340276
-0.0005519342577417041	-0.035646222163340534	0.010850800373480499	-0.1456140397093563	-0.016296110204282323	0.4576323112561219	-0.14782994672373748	-0.051047294469328895	-0.11639014609969248	-0.08793644942166996	0.020760138847441923	-0.16915053651651696	-0.0017925946529150124	-0.06326057955102707	0.07223665813229446	-0.011178939035903834	-0.0023476184921428465	0.09714093072104049	-0.03872008339291792	0.04186814360219647	0.03787685079493006	-0.06716574160076855	0.013823340345241849	0.31110986889677916	0.05535395805127051	-0.02970585082689519	-0.003014378008079734	0.11043479154682952	0.022424763220284465	0.013573431848422121	-0.004469373063019866	-0.169935959631617	0.29861000988237896	0.419352758586788	-0.9830454565925175	0.6307333763359401
-0.00054460720863182	-0.03558248002446719	0.010828258991496337	-0.1468478070001923	-0.008880999322582937	0.45800360314891275	-0.13628403221410273	-0.049554044841220016	-0.11590691357488705	-0.09889137227520046	0.020804630592696945	-0.16819719205880632	-0.0013339505895564082	-0.06318519516016086	0.07108251849684155	-0.010914468182780556	-0.002811915160718578	0.09095084261669267	-0.03876308544736973	0.04213001565122441	0.03779934372041914	-0.06728503642770009	0.013603538517941216	0.30645689333715176	0.056131717069507626	-0.029699980162722194	-0.0006601913703550262	0.10945625892773796	0.017889993018875533	0.013991324578196457	-0.004679741053780243	-0.18823212331302058	0.31158143710295777	0.4441836990407344	-0.9543441145925176	0.5822356619554971
-0.0004816390804952335	-0.03557167333340392	0.010804741117971075	-0.1476536684965008	-0.001364363216489121	0.45895583673203466	-0.12214422458116539	-0.051665809224712866	-0.11573280732934417	-0.11299023022618829	0.02064652507433431	-0.16794537024703643	-0.0004797314295226224	-0.06306995006814001	0.07005803743167673	-0.010865628470105847	-0.00325011080513178	0.08262739601007624	-0.038816833352277445	0.04240558676926245	0.03774534967760707	-0.06738281311585075	0.01345239731419765	0.30095609612100316	0.05655500534369893	-0.029689453395789583	0.0022192922547211898	0.10825836705782328	0.01324085575611155	0.01440706301605787	-0.004935144558930522	-0.19395044081784987	0.32417224421943996	0.449809575336756	-0.9097613903135263	0.5358237359969913
-0.00042315944743525616	-0.035503441806928215	0.010786221873344682	-0.14814893123427722	0.0033864644250375317	0.46033755336223764	-0.10332034878559512	-0.05430703439635257	-0.11583242984288351	-0.1253235299369661	0.02034368949136741	-0.16804175691018036	0.00026019926382684483	-0.06292310946187468	0.06929731738907269	-0.011057590971634718	-0.003676285157659402	0.0741578095220195	-0.038879351457955624	0.042757595711618364	0.03769285278346057	-0.06743224853553391	0.01330877774030502	0.2962311203169159	0.05680328220159814	-0.029680644523946236	0.005633646449714843	0.10676688426846755	0.009312870615987807	0.014779970604172738	-0.0051613651207261125	-0.18230929866507933	0.33859741514272285	0.44603456706823746	-0.8387978580685779	0.48348963185367716
-0.00045581794432792983	-0.03548870695640814	0.010772337008042653	-0.1493130711231031	0.00509580743575768	0.460057912537454	-0.08416976126075393	-0.05577961620953951	-0.11602529969723611	-0.13374883064213966	0.019974369731057106	-0.16685785697494487	0.0013376835273370968	-0.06275023164947315	0.06823825264370044	-0.01141567832773586	-0.004177198907747067	0.06902333376516293	-0.03892298719213165	0.04323723700454747	0.03762348021669929	-0.0674085592772969	0.013214363006434516	0.29246673078470425	0.0568790078942325	-0.029673304329925643	0.008977265894539854	0.10492670388656244	0.005775946130573204	0.015030807097404012	-0.005486172275149338	-0.15947806865805073	0.3565548404903187	0.43067123059276113	-0.7372249532254046	0.4335457912247218
-0.0005168040004319493	-0.035439895367723975	0.0107606800327845	-0.15029860158938121	0.007479639808543795	0.45791793283843	-0.0677366712967357	-0.060139309404246076	-0.1160513989305582	-0.1388281159593951	0.019566020127722582	-0.16591734335355326	0.0026485998809499967	-0.06256008606956223	0.06718456892549333	-0.011713255649871085	-0.004751198613150404	0.063256909433612	-0.03894726044838683	0.043744773228570566	0.03753921304810433	-0.06728066778259802	0.013147460002234403	0.28777529786648615	0.056660212349489945	-0.029667503744795966	0.011649880864489258	0.10331731327605256	0.002880391179729832	0.015151375622129959	-0.0060550434266692385	-0.12907087810319345	0.3783528032369303	0.40763277867912917	-0.6134415692693669	0.3831192847974803
-0.000538125927619772	-0.0354458544171791	0.01074732270164551	-0.1478496847695511	0.007832967693441256	0.4544411730116827	-0.055517532617694175	-0.06980120894178979	-0.11607975313763934	-0.1392041634420569	0.019138119397084645	-0.16649291069625158	0.004200062811760935	-0.06236866236540588	0.06593707753787219	-0.012005701416406825	-0.005267774521565876	0.0586193092736525	-0.038944421375676816	0.04410995339729566	0.03746142681774848	-0.06702736975464478	0.013082059558210147	0.2812388689850639	0.05613270394986316	-0.029663726292655478	0.013831316168396949	0.10156746514038059	0.0007532189931541059	0.015199215419081341	-0.006843582015102994	-0.10638197105443332	0.40498352134787713	0.37436123665399146	-0.47231095994270483	0.3347578882261481
-0.0005547337375409559	-0.035451235337650835	0.010731283840981341	-0.14569486804125503	0.0047306684480222525	0.4514732625007847	-0.05418128464508372	-0.07773521836416984	-0.11607305781431779	-0.13926345146115904	0.018910095323460756	-0.1665143546199266	0.005208877853543087	-0.06216486675108183	0.06471086841499409	-0.012370782500861086	-0.00566258184479975	0.055818531351679745	-0.03894068988173063	0.044387375069533615	0.03740596681686803	-0.06668326298767992	0.01299541068970643	0.274512158694546	0.05530678239033053	-0.029661124847804244	0.01558593433109309	0.09883272421269176	-0.000654839270673308	0.015148248117730013	-0.007834177473951627	-0.0847611430678786	0.44757942944628165	0.3303705059301443	-0.31876755605109436	0.28189938332486447
-0.000490233521292708	-0.035455523446666734	0.010710535644346425	-0.14488961200061615	0.003847851335899366	0.44856338150208164	-0.04903549990637371	-0.07252510537311715	-0.11598436217979594	-0.14537178751372218	0.018812784500951116	-0.16684080838966286	0.0057523910180294026	-0.06194279387319358	0.06318676804669313	-0.01274167229464342	-0.005970908941091322	0.055556898398887576	-0.03894158101257188	0.0446851528379706	0.037399398077097815	-0.06625127288323317	0.012877256813053208	0.2672160251890171	0.054137593263746085	-0.029658833113983363	0.01745006940008482	0.09588978769434943	-0.001442723135654262	0.014982704331674415	-0.008933978561459964	-0.06666685902881889	0.49527583451870105	0.2791889712281863	-0.16442643522103306	0.22445932861750614
-0.0004803294634256978	-0.035468078745449876	0.01069046860989386	-0.1441461124382819	-0.002460785379936928	0.44617059356608546	-0.043985418603510754	-0.060686094684312776	-0.11599439820498272	-0.14949188732005797	0.018776309752341673	-0.16759338799673468	0.006273310878901994	-0.061699850259944365	0.06161798701462773	-0.013084724721864413	-0.006266543179319625	0.05742181354612208	-0.038944073146397334	0.04500626125113603	0.03741354925104724	-0.06574856472815908	0.012725838641198884	0.25800277304321806	0.05266409888454145	-0.029655611821058997	0.019245847869991166	0.09243367862207416	-0.001737288246832954	0.014694742879166245	-0.009944473916721219	-0.05592344630512638	0.5419955040754044	0.2293585046583099	-0.013098724784345938	0.16385571718749367
-0.0004808323866314159	-0.03547723309246507	0.010671890204807773	-0.14486826968826086	-0.005951091918586156	0.4450087101854236	-0.04685652167892208	-0.04551135945480118	-0.11590960005597031	-0.15283818105548355	0.01867955753346928	-0.16752239662208374	0.0065699561482643175	-0.06147161804163596	0.060251750263497286	-0.013271851922550051	-0.006534956087202398	0.0556803369395216	-0.03894414204900205	0.04522196880378091	0.03746340118255121	-0.06521642314731116	0.012542601509503032	0.246774951911376	0.051038224618550475	-0.029651814133328493	0.020318607432354786	0.08899420384821896	-0.002238525629409712	0.014386292282705198	-0.01086420728976167	-0.0427570399565127	0.5802892298694964	0.1789186277272697	0.12792657484164255	0.0992174464491105
-0.00055439908563339	-0.035474979647420996	0.010654598883676173	-0.1451093924087003	-0.010922058413007665	0.4434404585773013	-0.05410448188778957	-0.03278059333980685	-0.11582824004596089	-0.1493969708199931	0.018572429769260733	-0.16819923433725154	0.00699427761847356	-0.06125858037677836	0.05934054284320754	-0.013205247505026807	-0.006829010987040428	0.05486706140513723	-0.03893348640387926	0.04522910399430339	0.037534026051790056	-0.06463789258720871	0.01228877805743279	0.23660101692109325	0.04922408881651906	-0.029650296677083493	0.020821830299395046	0.08548174275429063	-0.0025762295391360294	0.014093176718146411	-0.011686245093994744	-0.02203700681659865	0.6074282873976264	0.12476212201489975	0.25333239142887104	0.027327164222257505
-0.0007093139282751924	-0.03547978407976738	0.0106431386083476	-0.14564945886603103	-0.020302335766896336	0.4423947958631246	-0.06403663846193448	-0.018510075013129318	-0.11559156523840049	-0.1391139788496199	0.018656344448988397	-0.16987918594789342	0.006961469257374908	-0.06108228087402477	0.05925178612547246	-0.012834093198069238	-0.007119418845115057	0.05361423115939157	-0.03891436725611856	0.04506455991834671	0.03760671105997394	-0.06403590979285084	0.011956732532503612	0.22829172730797237	0.047219271953609296	-0.029650019342997165	0.020728655559517733	0.08266431957857255	-0.0024419280192740293	0.01382852752383015	-0.01229346416148921	-0.00833809364566359	0.6250014166420625	0.07164036292749687	0.3641592365851309	-0.045677649533198326
-0.0009520342468447958	-0.035483297703787546	0.010632434907589678	-0.14445459210197026	-0.02392356963700471	0.4415288791588665	-0.078945073689355	-0.007981646941138567	-0.11522706682572174	-0.12744982654692416	0.018756562079314042	-0.17292178125508703	0.00700449267595849	-0.06094244284013495	0.05978668441007888	-0.012130117833508619	-0.007395029089826243	0.053361111209401714	-0.03887388874937206	0.04475248071929763	0.03769455313886692	-0.06345251392385545	0.011640604008471053	0.2207616176876157	0.045061476125838204	-0.029648561954503584	0.020258848764108866	0.08037665877847375	-0.0016413585897886514	0.013624565975342298	-0.012663299177337013	-0.002084641817744949	0.6390327155480724	0.021024156116784657	0.46606974718146166	-0.11623785856583287
-0.001122009055556606	-0.03548560365628896	0.010616426413955073	-0.14259720547139135	-0.02629332920640944	0.44193007483927876	-0.09309118154847665	-0.001519915393490666	-0.11484322018140687	-0.1188277341539328	0.018923636289407925	-0.1756774808380816	0.006787813280131125	-0.06083929954115895	0.06078858329944396	-0.011256303849395482	-0.0076273585668685485	0.05733554845105824	-0.03882836288220492	0.04414297150696324	0.03777442134158583	-0.06290966254832539	0.011369405140186601	0.21381844418822865	0.042750505347107004	-0.029648818200975046	0.019891150019697747	0.07809991256883558	0.0004119694287526529	0.013466391775292564	-0.0128342445571347	0.00012508632817086126	0.6497114497933644	-0.02577236424643803	0.5402997970750206	-0.1815822471592403
-0.001289176821714192	-0.035489002420246205	0.010601298792048804	-0.1410036461488639	-0.02974367903545788	0.44156298564096447	-0.10855193660471976	-0.016198623064876128	-0.11455463921861549	-0.10324194381776423	0.01913739528125858	-0.17803165071979846	0.006760076394630872	-0.06075976326275747	0.06154797320050156	-0.010250106311342579	-0.00786355014123415	0.06163120966512338	-0.03878558071471934	0.04333084896542669	0.037861650057384885	-0.0624432078176938	0.011179664980369479	0.20803237148784634	0.04043047472871738	-0.029649973333655655	0.01982471423494884	0.07583862647184668	0.003014542994172235	0.01333936303491666	-0.01297230405164002	-0.007031349930361847	0.6482624562560412	-0.06623292312252749	0.5912905438452718	-0.24206705279081525
-0.001419902192574164	-0.03549798557107235	0.010591233774887352	-0.14110551406528304	-0.033824792016065815	0.44165997089811493	-0.12508012998304366	-0.016755134375494345	-0.1141188724994785	-0.08984257315317837	0.019562989185764948	-0.17955017353855118	0.006919407255966378	-0.060705930917827076	0.06269803171984607	-0.009196984136003639	-0.008076621879195027	0.06657385909216704	-0.038737385483180745	0.04251028466758357	0.037934749900511516	-0.06206130684406069	0.011053221026332516	0.20400073110487957	0.03822973153583953	-0.029652063989613637	0.020084085148606004	0.07404167747514032	0.0056037179245360625	0.013266898415958373	-0.013097604959663894	-0.0089516150749993	0.6346580008113993	-0.1027641850853854	0.6240664734597415	-0.3006375317761889
-0.0015562202207368321	-0.03551023567025973	0.010589179152759578	-0.14408057186204193	-0.03606085995334719	0.4419454308383276	-0.13514729140399478	-0.02150538848453431	-0.11381084586791326	-0.08145262258146009	0.019880027783434274	-0.18194172599528752	0.007498300572494625	-0.06069159746351842	0.0639565572362047	-0.008123748378820106	-0.00832972153439632	0.06750347899818354	-0.03865368308821183	0.04166103214021547	0.03799621409135286	-0.06173865858084512	0.01100274909807852	0.20060347736464523	0.03597479332174629	-0.029656157968983222	0.02091678255476151	0.0726973681977419	0.008717905821881679	0.01325367397451022	-0.01324567890594043	-0.010878011054762207	0.6032084854295129	-0.14089552156445623	0.6427779156343583	-0.35669875553358443
-0.0016776522261938802	-0.03551702389997865	0.010597643741903865	-0.1469013898269566	-0.0361543435758094	0.44335236363538966	-0.14911909300535112	-0.03750470874173967	-0.1136388971589917	-0.07122279498502355	0.020093269549694894	-0.18403794722989877	0.008252123744023602	-0.06072452023677207	0.065567328418452	-0.007100463289647257	-0.00860165952144931	0.06786868681840429	-0.03853608318027756	0.040745457284792105	0.03806335653041439	-0.061522903584893075	0.011056312997605382	0.19841031128935666	0.03392495942492778	-0.029658518503810162	0.02190602023151652	0.07150290103632548	0.011771730918191054	0.013289372366166527	-0.013542592095026238	-0.023740941064668043	0.5584188395141505	-0.17992220875010478	0.6399404905303278	-0.40742361384677583
-0.0017467146743797221	-0.0355113334042897	0.010613729238724017	-0.1478127519737022	-0.030748879276986947	0.4447369898233072	-0.16668532365022917	-0.062311253601776286	-0.11339122587445824	-0.05848032443818887	0.020241051245280382	-0.18586130230528267	0.008456761389733442	-0.06079535866937165	0.0669054810446588	-0.006318996145270874	-0.008872553879223878	0.0661470738850093	-0.038370503595876404	0.0396997544387893	0.03811415665607323	-0.061392426684151916	0.011204764307985162	0.19794186975848682	0.03205769700391379	-0.029666248286190116	0.022911014683653922	0.07109544967850094	0.014224232679676851	0.013343136560881607	-0.013933767951329726	-0.03897781801849178	0.5159904285364936	-0.21873444067669284	0.6192099928621514	-0.4550155014833521
-0.00180271561449724	-0.03549002248699552	0.010644866349588031	-0.14753802646359704	-0.025973926829663596	0.4469770259792913	-0.1783899438575538	-0.10314356136458014	-0.11305342523751913	-0.04712986977647007	0.020482543873268845	-0.18848598528627916	0.008337858120608872	-0.06088261878373846	0.06752396663326296	-0.005725164066876578	-0.009167358565974467	0.06472909138489809	-0.03818241507980139	0.038610512026807146	0.03813570000155893	-0.06131135336405159	0.011405015849054272	0.19674984186623073	0.030403542360860798	-0.029674509945078188	0.024741194023653056	0.07040859547929951	0.016740985643492627	0.013404436407146022	-0.014200943903714989	-0.05185432344903248	0.4721048036423989	-0.2589334832785391	0.5904057676522767	-0.49744254542409944
-0.001798420599902034	-0.03546999581459538	0.010686709906410075	-0.147766888706726	-0.02543765250080785	0.4490049877063066	-0.1896871494382945	-0.13490300231511504	-0.11280926168994417	-0.04013499691245042	0.02062678774581847	-0.1906558173396342	0.007555528929839604	-0.0609971883968357	0.06771859052589867	-0.00526818052481995	-0.009404601025620869	0.05932702357328766	-0.038003375025015926	0.03756934800652488	0.038137345305561204	-0.061267668176484755	0.011610817543303965	0.19390592878267698	0.029037421467822087	-0.02968098725093925	0.02741402882013208	0.07053597684474099	0.019016764096736423	0.013520549283136923	-0.0143974392548984	-0.06961622864093595	0.42282214125254425	-0.2975116015473193	0.5664956935008155	-0.5304868699476102
-0.001779456361577112	-0.03545114180874246	0.010731253648079583	-0.14764715984805205	-0.023952720444009076	0.44728851029683936	-0.20428387347497806	-0.17434935072433116	-0.11277244437147113	-0.03616548310768384	0.02068924790807139	-0.19224653026169045	0.006736569744700853	-0.061102177971782204	0.06699432845386294	-0.004930122106347323	-0.009615953965854952	0.05162048590308149	-0.03781536682736181	0.0365732716836382	0.03812044623999851	-0.06122112505583497	0.011847549414248726	0.1906494897083249	0.027744181480544937	-0.029687096056055812	0.030639913931995378	0.07053357510111884	0.020973658187346318	0.013615788062324746	-0.01459913862250441	-0.08731989089914804	0.3680650925647926	-0.33145510338418005	0.5512611004325817	-0.5532812706897215
-0.0017075616616537982	-0.03543591300525654	0.0107771614338946	-0.14887593212961342	-0.024606351901063344	0.4448331668699813	-0.20972876895205644	-0.21899177016799132	-0.11282950077541103	-0.03162452186997526	0.0208097304370147	-0.1926310113776861	0.0059659217726084676	-0.061206277909718734	0.065650794800491	-0.004913944480550178	-0.00978089422136469	0.040692344205706464	-0.03763950848285446	0.035614572829641714	0.03809896059711763	-0.06116597023231455	0.012098997545945215	0.18671664535677282	0.026484827628743806	-0.02969448140739307	0.034356034157072717	0.07089223548202672	0.02225852464929387	0.013690175545470609	-0.014859022392213473	-0.10511376401706259	0.2983727736030598	-0.3587278552461518	0.544157391705645	-0.5602398960267747
-0.0015963834914812659	-0.03542469172406137	0.01082710902781516	-0.15122388921652888	-0.025293406266148448	0.44028779115153177	-0.21445243853641918	-0.24355881152569747	-0.11289637049108003	-0.025727451575621108	0.020917882307891524	-0.19318335890240912	0.005222986650586968	-0.06131766493016518	0.06436382239333241	-0.00518173761915436	-0.009875724151527501	0.023156125966388275	-0.03748227589861013	0.03478209046595807	0.03809028493250659	-0.061095833370554666	0.012347046523555085	0.18162342746783147	0.025341397469411574	-0.029702836149995214	0.03775408277258785	0.07200146743089705	0.022758918953981213	0.013773383123042096	-0.01515487509896106	-0.12680290702358615	0.22508472840788812	-0.37743907659918435	0.5518740611262808	-0.5616204661832771
-0.0015452466632706922	-0.03540998361952737	0.010880101923596234	-0.15334480042732435	-0.02974016083461257	0.43689702491945787	-0.2194479178790183	-0.25170253848184415	-0.11289096968973125	-0.02577783247448253	0.02118047773995351	-0.1939102768368429	0.0039815326878715794	-0.061424590117016245	0.06360721369732646	-0.00578768440097425	-0.00987870782485208	0.0038035166958089494	-0.03731768785938464	0.03399017995062917	0.03806265630150726	-0.06102555752884821	0.01254550251338902	0.17547681703066095	0.02431719635675317	-0.02970996142074921	0.041018360389669835	0.07274009254817596	0.022897550112163198	0.0138257488710753	-0.015258080802804126	-0.1350020231702333	0.15356787147506132	-0.3850415155328807	0.5717643459138146	-0.5633434801101369
-0.001573542711002986	-0.035391145475302185	0.01093597588217093	-0.15606798866550742	-0.03251778040201771	0.4341108001236216	-0.2222164172708569	-0.2871110037322263	-0.11336072805034694	-0.027883253021376463	0.021195291080852184	-0.19374329837526558	0.0024806162650390074	-0.06152352097854609	0.06312201433777334	-0.006655594451016227	-0.009787715496571904	-0.017606685352098063	-0.037148587005330545	0.03321108918056972	0.0380220305486549	-0.0609509076091872	0.012733119796021888	0.16870441609320797	0.02329035429666442	-0.029720326302961692	0.04447649085806528	0.07352991038599369	0.02226849187854734	0.013887257724316624	-0.015265427649518378	-0.13671033658624948	0.09036739389212964	-0.38606434797678896	0.5914998610298903	-0.5648931731094426
-0.0015603192339323142	-0.03537923011115534	0.010993395450749639	-0.15690593931230756	-0.03319302366426483	0.43252218161149775	-0.2245784020684236	-0.3007107298893056	-0.11383055600891814	-0.027352444324532633	0.021301922308494294	-0.19330909221886405	0.0009461223473677394	-0.061599166180708674	0.06296312288395332	-0.007522520512046343	-0.0096678082561142	-0.04032334956340553	-0.036981199542970834	0.0324134788781972	0.03794009752840137	-0.060884257880631974	0.012912225295982821	0.16169951123668574	0.022545551522413384	-0.029731232007943132	0.04787159727384279	0.07453975462564069	0.02084502971496455	0.013954630173291998	-0.015218077659757329	-0.1345225042800673	0.04629882418499198	-0.3718304758656982	0.611712566591162	-0.5579393455835328
-0.0016182360719763761	-0.035380032490737776	0.011046330604890183	-0.15577070993170766	-0.03964841961536435	0.43245008923701594	-0.2282253329968144	-0.3385721000447741	-0.11419275768906452	-0.031097053343221697	0.021444055900636565	-0.19269645308264885	-0.0004807409175564486	-0.06165066586513866	0.06278300962636968	-0.008388377939848526	-0.009539149041722499	-0.06581837412263954	-0.03682654377344547	0.03166385923945665	0.03779975964703279	-0.0607784713991247	0.013025073124171727	0.15357943955363998	0.021935840159086235	-0.029744339984136958	0.05136114982565367	0.07544267679736824	0.01876448682698332	0.013953368531176829	-0.014967727298284623	-0.12808468948159163	0.019526814859870418	-0.3441544289748819	0.6377573864644944	-0.5489296559826924
-0.0016268040431314502	-0.03537854259163582	0.011091354509360453	-0.15393300061039253	-0.04763850503521837	0.43267089233912837	-0.2342558494982609	-0.33836481401864543	-0.11477946845414544	-0.039807103548589885	0.021549859567334618	-0.19203746310519815	-0.0017741835140127765	-0.061698855156901135	0.06263258270966338	-0.009099759673315621	-0.009419423973239426	-0.09047571920612242	-0.03669612011227362	0.030995669450236085	0.037626816986787694	-0.060688053572799126	0.013038094222365973	0.1451695427434915	0.021757117516668357	-0.02975362343381773	0.055209351952112705	0.07556214130420338	0.016333810539831208	0.013974371832292906	-0.014601992085290751	-0.12054201061015804	-0.0055895880434748925	-0.307974635353262	0.6638274418421356	-0.5296958308353483
-0.0016149153923135499	-0.03538094918343047	0.011128362423060248	-0.15309943951719734	-0.053350555407707154	0.4325541867463574	-0.23945563617569338	-0.3609134304923076	-0.11549631347646813	-0.04877351180838556	0.021529263644339325	-0.19114631934535237	-0.0030108303908529025	-0.06174919967807271	0.0631836240757652	-0.009730253277796978	-0.009275501937955833	-0.1132210438601978	-0.03658055739750517	0.030452362882916556	0.037432427765479996	-0.06064223567477959	0.012997632680272464	0.13835298666357176	0.021641416219772537	-0.029762472563834897	0.058627691074626655	0.07591315168690736	0.013665500536734385	0.014005639276038711	-0.01447539017316123	-0.11008806088774381	-0.025089541050133623	-0.2706034236257503	0.6843329714600407	-0.5018673267510648
-0.001618701181407224	-0.03539177611174292	0.011159902773079345	-0.1520342916303598	-0.05522701295858151	0.4314873489177028	-0.245606156985412	-0.36675543153075263	-0.11599566488777331	-0.05511538141975936	0.021595654721076527	-0.18970078578233834	-0.0038889407676867245	-0.06181701805979042	0.06368203415931364	-0.010241504342884063	-0.009152816832189978	-0.12925812230602235	-0.03647685591958832	0.03006081914774746	0.03722882365651688	-0.06068013424275317	0.012982486187002044	0.13367776721321928	0.021485350126362362	-0.029771934086707814	0.060902477650395914	0.07597484091660965	0.01047230363437755	0.013977016720582536	-0.014481610940691603	-0.09292084670300518	-0.02938730972807595	-0.22914862634029404	0.6969495184573754	-0.4782333090588651
-0.0016091254731519643	-0.03540074504179939	0.011188722730826519	-0.1508227748353836	-0.05489378907851463	0.4315193540525624	-0.25134056285619694	-0.38774262498090906	-0.11621193357477358	-0.06479686442637822	0.021745794965352585	-0.18856581173507364	-0.004423320469010047	-0.061888996766326074	0.06405036244571831	-0.010519063307917785	-0.009063445268412951	-0.14308664405815763	-0.036405959624112694	0.029891064954429274	0.037025928353875116	-0.06077714729927016	0.01296448842638595	0.13176938517489228	0.021621803710171382	-0.029783609383128497	0.062281601611386496	0.07551313239129137	0.006835084397051922	0.013942914382204455	-0.014741844560244206	-0.06727162212226112	-0.01754941210001326	-0.18607469184893063	0.7055574460367604	-0.4698221463981591
-0.001510969106584154	-0.03540434399043772	0.01121752394296292	-0.14903304787588842	-0.05621210919527997	0.4326350077939827	-0.26208064843578416	-0.3899310000913022	-0.11618441454315875	-0.07807626731522221	0.021921010306233658	-0.1883305057402957	-0.00484706508891425	-0.06194594718351041	0.06443864285531958	-0.01046612893129049	-0.009007972569296148	-0.15680903704202362	-0.036351937331909244	0.02991843204288235	0.03683616741171405	-0.06089077224976358	0.012913282679787969	0.1331225927500143	0.02186435388206375	-0.029795087222791866	0.06322592577069605	0.07533144493394903	0.003406593910835957	0.013948910982378354	-0.015190341126849517	-0.03208089125248182	0.012264634030410818	-0.14243721659348038	0.6950871333863997	-0.47770914819145294
-0.0014547104025679721	-0.03540760273450873	0.01124126422714079	-0.14849661415257565	-0.05733341006470562	0.43618596134245	-0.26801876161986105	-0.404774016891317	-0.11626869766730027	-0.09086689198085815	0.022159720260547713	-0.18856612251657617	-0.005091144874230602	-0.06197475181835941	0.06493989460489905	-0.010944893546248367	-0.009067054800246329	-0.16855612960898464	-0.03631715578629406	0.030112299330020204	0.03665310050195217	-0.061023985791997984	0.012801338025969316	0.13683322353040128	0.02229304914862561	-0.029806431933573546	0.06407995031380974	0.07454087099165765	0.0001795911609597382	0.01397757913935677	-0.01585943988541938	0.014501456780463795	0.04046329290935667	-0.10255747404401323	0.6685317798489726	-0.4896622949287456
-0.0013413503775856679	-0.03541088499754501	0.011264030255492608	-0.1499584868669535	-0.057700559452924106	0.43993234018407545	-0.27195250284502226	-0.40142461512014666	-0.11652151920054261	-0.10275483567960131	0.02232812891266389	-0.1890753158098041	-0.005082804580237027	-0.06199985397505251	0.06517596449890217	-0.010350934501529959	-0.009176417767282978	-0.18125525965600828	-0.036309792584866205	0.03048024415220101	0.03648302145043596	-0.06118523537981625	0.012639430708791616	0.14239355239427912	0.02311128416116361	-0.029817837990143915	0.06475139078305062	0.0742057388029001	-0.003050913907812266	0.01409230952919858	-0.016699833873630478	0.060907101007591224	0.06457879569260913	-0.06509571454045372	0.6278387203206649	-0.49261714686666347
-0.0011698535644354999	-0.035397406442637	0.01128574506782735	-0.15138236723806064	-0.05757239642212915	0.4411162068896915	-0.27463789925338244	-0.4082700993607419	-0.11642380367098466	-0.11737141999457945	0.02253386056335717	-0.19003061375124497	-0.00477685759970607	-0.062020136954413975	0.06501528944619034	-0.010665878700698175	-0.009412111765144972	-0.19381534399059355	-0.03632451694918331	0.031021464188610577	0.03633662557532631	-0.0614005077363175	0.012433840255863709	0.14848009466923118	0.024278232652349248	-0.029830286925121845	0.06465115476380301	0.07411264899917488	-0.005669892035528862	0.014195336288358774	-0.017501011880942725	0.10878551196521653	0.08251301474445391	-0.03348024368250582	0.5805143040879637	-0.4887105291431812
-0.0009830541468266096	-0.03537289475825596	0.011301027040060868	-0.15271164516078445	-0.0652174468590783	0.44087018762072	-0.27951907449235236	-0.39832462524493123	-0.11617957052545418	-0.13166818302341515	0.022669621936230188	-0.18992663513996763	-0.004691700073425832	-0.0620506278050183	0.0642571389952101	-0.009635726849496328	-0.009678118870820339	-0.20379286704170635	-0.036358406634160435	0.0316742273109069	0.0362323002015313	-0.06164232526261222	0.012182492839843859	0.15307014780955722	0.025610300126741814	-0.02984500693231822	0.06406369351691753	0.0739831327505137	-0.007949196445366274	0.014290982061132546	-0.01821931920656743	0.158007622436446	0.09041561276022361	-0.018657215318051527	0.5375102547227559	-0.47755801714043694
-0.00073859376438359	-0.03533381006665304	0.011315075069566779	-0.1549017296818378	-0.0746346653218432	0.4393838885548898	-0.2819161605500887	-0.36022861460240785	-0.11612681527516575	-0.1424744683079291	0.02274077148839573	-0.1899684574507376	-0.00473876144414463	-0.0620859750562601	0.06357256955613967	-0.00981576509708577	-0.009927761375384338	-0.20924317520253005	-0.03640108343977841	0.03241519685074554	0.03616269588863282	-0.06187956655830286	0.01190563852471688	0.15823302673978518	0.027095631510323726	-0.029859561433688887	0.06302965513244793	0.07383240109985686	-0.009562863284189217	0.014406076123114175	-0.0189909349021009	0.2120690638222388	0.09367507583458606	-0.016364331173262536	0.4972486252584978	-0.45449553870069026
-0.0005879701549595074	-0.035296231682732486	0.011327072690407884	-0.16010319933982922	-0.08116042528984975	0.4388485299354195	-0.2801298964214577	-0.35925783517798704	-0.11590105342703176	-0.15058523632960313	0.02285325770971706	-0.18997747011431115	-0.004549386296088746	-0.062122094070709996	0.06369962830431423	-0.00856327405131149	-0.010140350409073438	-0.21138703307492154	-0.03645859978714446	0.03328135333935071	0.03613113747631584	-0.06208799099380073	0.011626393193266539	0.16430521188700442	0.028458799615639456	-0.02987192154507696	0.06164736396204033	0.07412888300699126	-0.010714058564883675	0.014514141090455965	-0.019686720644047983	0.2761202193364138	0.0950515755587794	-0.02030673368565887	0.4576372953283526	-0.42307527324920746
-0.00046649151251345353	-0.03526201213522349	0.011329210807893744	-0.16521158018861143	-0.08729641886420345	0.4397314190596788	-0.2783412322066612	-0.3235687435523489	-0.1159109084975342	-0.1580883717423574	0.02297667808001179	-0.18906093106597238	-0.004353209121519366	-0.0621588123803842	0.06412841757010249	-0.007079577329331029	-0.010330088181367877	-0.21430557420232677	-0.03651841050970627	0.034165488520900233	0.03613739239189233	-0.062280195206080705	0.011335547901059218	0.16983963783134037	0.029981889319619204	-0.02988590966293338	0.0601781239293349	0.07479051889816012	-0.010717486031069654	0.014606267945763935	-0.02007204744827986	0.3399091064822597	0.09729149094163514	-0.023645682927420964	0.4306256159312788	-0.3831634818003674
-0.0004019982287905995	-0.03527367316637385	0.01132248861467207	-0.16972721993680312	-0.09405990868933164	0.4412369535348438	-0.27432918817035234	-0.32025763802647506	-0.11618857650089917	-0.17026440511138546	0.02301819060586819	-0.1875173237402292	-0.004636827188159736	-0.06217314955702345	0.06499902544273614	-0.0055790575694058524	-0.010451024899326315	-0.21748347814844354	-0.03658293433351426	0.035030752396550055	0.03617559276390646	-0.06243594624183133	0.011020361689901254	0.1758847826483005	0.031822198787148	-0.02990108969964299	0.05912084978921726	0.07579885092885984	-0.009842930607362852	0.01466009674263551	-0.020267143400089126	0.3946546176930099	0.09148812396817235	-0.03551101584399854	0.411444278960468	-0.3322599050220858
-0.00037086551771377155	-0.035243308541357724	0.011310375768517025	-0.17263295305938667	-0.09985287768126354	0.44137661230514036	-0.2688383910453599	-0.2954523697079483	-0.11660635910832833	-0.1797184782043591	0.02299246380501973	-0.18456947239395186	-0.005585096983342997	-0.062182358602892465	0.06464242658633187	-0.004039072443736162	-0.010408890013962302	-0.22155922012344806	-0.03664905127523917	0.035866970644148684	0.03623622962415709	-0.062584222683365	0.01070164765056979	0.18122025828972602	0.03385714608029335	-0.029913012189771195	0.05854818491054593	0.07797398114491413	-0.008531983885471429	0.014620317014739165	-0.020361898043649282	0.4413847626441574	0.0719412761813307	-0.05657767079237941	0.3856301051258765	-0.3246781639627884
-0.0004003627830276435	-0.035279176604246044	0.011293357677560824	-0.17180938198474077	-0.10734011168029264	0.44078694194166584	-0.25982666751566247	-0.27990626423813525	-0.11718975701072623	-0.18124103907050268	0.022816379525147396	-0.18151400185308172	-0.007239311374737633	-0.06220511941364715	0.0633322855318735	-0.0024759265444432195	-0.010251610547988992	-0.2300889651646414	-0.03673619064628984	0.03668705553667559	0.03630439433504183	-0.06277328594885265	0.010366440372791792	0.18369072509787973	0.036067758076726714	-0.029925371896447468	0.05813225238390775	0.07987527255898284	-0.007464584243599625	0.014484500481015895	-0.02044053772879157	0.4763524186987307	0.04248307867700073	-0.08522948911192116	0.3589960524035373	-0.2316307940191356
-0.00047476579668373557	-0.035270104847085634	0.011277846544535033	-0.1659712756901089	-0.1144853262971415	0.43973642996463164	-0.25777729394114474	-0.26732333378752354	-0.11768404169086913	-0.1824473971681016	0.022533053691436714	-0.17807888950818404	-0.009254922482234352	-0.06222867184003973	0.06063757898038454	-3.143755801735208e-05	-0.009928596479505017	-0.2421130140894388	-0.03683512907876479	0.03752215227391011	0.03639607217119721	-0.06298853809008893	0.010022766271427518	0.18323112532579303	0.03844138602822906	-0.029935089239779434	0.05797945922572019	0.0818206404161914	-0.006984778373725973	0.014294934953084945	-0.020394434079098113	0.4979208718366427	0.013522517545906176	-0.1209273541097077	0.3397670834183436	-0.17941003816408327
-0.0005861563542250975	-0.03532550579349404	0.011264635188390772	-0.15971479952774661	-0.12149483888138393	0.438101581813266	-0.25484198856080786	-0.2662501271038573	-0.11811728896401605	-0.1800511034758475	0.022237955803296773	-0.17552648542520616	-0.0113540807422431	-0.06224836420961494	0.06003466209397161	0.0013666944420392918	-0.009548816800348317	-0.25530323089145396	-0.03694053477495232	0.038275668136530216	0.03652394098752333	-0.06316525740941369	0.009688516119576555	0.18083419319353838	0.040737495222789064	-0.029943764982741088	0.05824230589865288	0.08323024153872531	-0.006606614604539901	0.01405005401865756	-0.02026071490921416	0.5110021953312195	-0.01435339490472177	-0.16545243585404745	0.32404989368341325	-0.07500852820438644
-0.0006925416284333495	-0.03534753753972598	0.01124767471009154	-0.15192394733456546	-0.12618409800811692	0.4362338074026443	-0.25295462080245745	-0.2410331437545477	-0.11872860956617082	-0.17188939786029703	0.02177851465617835	-0.17341414794982046	-0.013762382694889852	-0.06227153695828778	0.05690698539997002	0.0038827479970503396	-0.009111283973741132	-0.26849838523509445	-0.03706291232426488	0.038951131597342585	0.03666151304268524	-0.06327893289806949	0.009367922424879946	0.17651621728101002	0.042997120423585	-0.02994824045623403	0.059165083399365825	0.08350613071813646	-0.006637383007887579	0.013846852115527605	-0.020049689856716395	0.5120242799924806	-0.10381870483443718	-0.21022414114630678	0.31245045883426575	0.044123941199330954
-0.0008268460730843921	-0.035427208346326754	0.011228217969953803	-0.1443498482711202	-0.12345347155200326	0.4349854455010231	-0.2512373591510829	-0.2509822651318151	-0.11941195013270349	-0.15997751627590698	0.02128010573310651	-0.17157463223630467	-0.01617378521792614	-0.062286143383506055	0.057901991737685385	0.0052068268885692255	-0.008609606542268269	-0.2845595271021737	-0.03719938738727466	0.03960278562910165	0.0368088019045927	-0.06336967669554244	0.009092981380610187	0.17195105841298602	0.04524888811078949	-0.02994910568746188	0.06056382954592258	0.08338008365470728	-0.006979893249506884	0.013694489449474037	-0.01975606744272135	0.5009403869609306	-0.1299777166270733	-0.25193568903358277	0.2945802438134456	0.16365966662964793
-0.0009387433352089495	-0.03552310566373719	0.0112114045329134	-0.1386494831413345	-0.1184716991549853	0.43398552749980224	-0.24677139881873464	-0.2578281748862471	-0.11979331908980165	-0.14657814561132115	0.020854367005434932	-0.16990582436239662	-0.018624245313698922	-0.06228474875031329	0.05562581724683226	0.007718961416376044	-0.008097919944392386	-0.3057195036210437	-0.03734382600133036	0.04026617558994054	0.03696433834016465	-0.06347628694909661	0.008891345652985173	0.16636959087823103	0.047311544502368505	-0.029947283419329375	0.06268282313933657	0.08288029859763116	-0.00780772482382785	0.013602861170809171	-0.019487601419038048	0.4788911449741479	-0.15423611056405967	-0.2909582062558608	0.26353887496998507	0.27206147157540117
-0.001036430180738832	-0.03556780055837555	0.01119703361456135	-0.13203079312460214	-0.11388572435306943	0.43068334113592577	-0.24120739906569616	-0.2577610044877508	-0.1200426468056766	-0.13503952803451771	0.020607412475215674	-0.16910840342424446	-0.021242809202529564	-0.062265452188557016	0.056921949492367466	0.008660670642307555	-0.007603562841561324	-0.3322457649630782	-0.03747947647547591	0.040868756774464235	0.03711757142810991	-0.06357884656893553	0.008794305444544064	0.15927169733042884	0.04899254090112014	-0.029947265100795255	0.06511299475308298	0.08196665753307142	-0.00880976623118776	0.01352078527101449	-0.01936454173657432	0.4454496289490072	-0.17539007005293542	-0.3248284358792091	0.23410999014543948	0.37141754336409966
-0.0010300075110778323	-0.035653797541103635	0.011191184640043431	-0.12599455146207622	-0.11383973644201946	0.4257605311250658	-0.2359884116989402	-0.25463621323462904	-0.12024082002424022	-0.12205823532622942	0.02061149855737697	-0.1687967339745575	-0.02375939076451656	-0.062229752556686446	0.058405299160563896	0.009416554072375566	-0.007083546764641774	-0.3581478529396446	-0.037621672697070195	0.04136778044916773	0.037234999769049544	-0.06364771492281952	0.00874781600380383	0.15212375771106768	0.05023273009240542	-0.029944455974888595	0.06789524858579377	0.08051483464719478	-0.009976483600126766	0.013458356407062073	-0.01951558940652091	0.4034692609279126	-0.1961219765201648	-0.3521851827176464	0.19855300280819838	0.45493999876275437
-0.0008714612855897223	-0.03567025299536634	0.011194014969303317	-0.12103405316060681	-0.11312101826932616	0.4196294464522069	-0.22828833525865738	-0.2566294416207756	-0.12042035491031408	-0.1057348240951284	0.0208165991928504	-0.1696664782080857	-0.02573868433822569	-0.062191374087571014	0.05994817266296344	0.009995583993483919	-0.006597425739121622	-0.3898154242771855	-0.03775365685954133	0.041836666793040364	0.03732332062360953	-0.06369583483413577	0.008741652073593847	0.14526278896172634	0.05078536919179044	-0.029940036372924715	0.0710278863936826	0.07856944010394598	-0.011096674100495214	0.013469942993836618	-0.01990496134956867	0.35793357782591284	-0.21310340397935157	-0.37742775812717844	0.1527795186111461	0.5187454294592893
-0.0005750813297963982	-0.03573007627297846	0.011200397505815987	-0.11800420162574432	-0.11117821750251089	0.4155908187023682	-0.2195790225858057	-0.2559881314812865	-0.12059567216028311	-0.09365148044610502	0.021189229196936943	-0.17182032721273882	-0.02743380703041879	-0.0621536830088371	0.062289977546937415	0.010314470497015778	-0.006172602135178814	-0.42232971476438647	-0.037879199240032385	0.042247864904191745	0.03739242152026921	-0.0637163988124108	0.008787994364806529	0.13741127497142863	0.05067399070884641	-0.02993511795301664	0.07433015649877542	0.07626567427855864	-0.012287423128899118	0.013577464543038441	-0.020249639975104726	0.30715708169199446	-0.22374686397099	-0.39986156535207024	0.1101017513753676	0.626129918524732
-0.00026948300592030623	-0.035755049038469246	0.01120407138756074	-0.12073601760721997	-0.10584764062168235	0.4100173992581242	-0.21234156275391203	-0.2553471252802522	-0.12061431049277287	-0.08787743975007542	0.021725778335018136	-0.17353557472259737	-0.028576908016126352	-0.062098333193804624	0.06486342053512574	0.010424381011587895	-0.005724159574497388	-0.4525442629472146	-0.03799627526393151	0.042583569097865474	0.037451978094185844	-0.06368271512718024	0.008884007796544227	0.1303554226990055	0.05008967552999287	-0.029926979390417736	0.07748681668151677	0.07396451478976865	-0.013355571297869007	0.013740076911239695	-0.020479830239343685	0.2524501509508549	-0.2371378063780524	-0.4215489491336208	0.0724162463093059	0.6511482846497094
4.519314484196977e-05	-0.035791622451534465	0.011212031822962033	-0.12664768676571472	-0.10340374753446487	0.40214510593522473	-0.1973089230674298	-0.2537295648241571	-0.12082229702306561	-0.08176465013739198	0.02229970219423543	-0.1755966332500645	-0.029492321379352204	-0.06204241386219254	0.06884812254274247	0.010319432764183116	-0.005323561343832502	-0.4804964806353186	-0.03810103097208602	0.042853948728282285	0.03749754818050628	-0.06363957575176718	0.00900737796044995	0.12600861449782386	0.04896614629952063	-0.029922280686415993	0.0805402834007147	0.07172705487904617	-0.014055877492373811	0.013971918850409349	-0.02064374582384783	0.2006362737220376	-0.2509872142243151	-0.4331176189418313	0.037751803170937584	0.7134623157523302
0.00041360140922979977	-0.03581950648205828	0.011219091523166691	-0.12872742699097378	-0.09417425021680556	0.39599397764255473	-0.17876915747169386	-0.2494674358734202	-0.12093061928104568	-0.07886343406649356	0.02295108575781673	-0.17592717157669122	-0.03027621287303093	-0.061978935717937736	0.07163830604982499	0.010429882885632697	-0.00497551097947843	-0.5030991273624266	-0.03819627679573859	0.04326368502581401	0.0375318126110598	-0.06360587690508791	0.009212325860440847	0.12443448098631094	0.047466025610328776	-0.029917013894850315	0.0831885680557354	0.06969199524057039	-0.014228984232847153	0.01427799968776491	-0.020749662863978297	0.15064071460805803	-0.2577273733948441	-0.42505827116452544	0.011072536836711892	0.7155401278132416
0.0008890661423297558	-0.035835346833336376	0.011244657354669108	-0.1265962230337942	-0.07971746034313482	0.39696302200358263	-0.1504256399116642	-0.23206179238615995	-0.12055389946737664	-0.07360183113181136	0.02413681507846567	-0.17434915629888142	-0.030195886468055322	-0.061881276652691344	0.07767479069245967	0.010744219762550581	-0.004502625468369718	-0.5171032959150154	-0.03824420151320479	0.043885204210707573	0.03759948996886329	-0.0635188779854478	0.00956259536385982	0.12967370592836172	0.046034866035424296	-0.029905865362788674	0.08652987032771008	0.06930220114604205	-0.01238744998690135	0.014677159122198764	-0.02039476206332643	0.1191478494941854	-0.18057663274116853	-0.38952303473819316	0.0011637998932315652	0.702471771856522
0.0014776400690387338	-0.035857271338556235	0.01128840255911632	-0.12150585449118415	-0.06218852723129094	0.4028236794510872	-0.11530727912813003	-0.2057443694676399	-0.11984078489547009	-0.0639534714785876	0.02562899021669996	-0.17239012289896144	-0.02879152036502735	-0.061760964724277244	0.07953819807706118	0.011078363386029785	-0.003872331020533186	-0.5191946285601163	-0.03824122422757761	0.0447856602867142	0.03769988002500963	-0.06330488677136305	0.010055010983902124	0.14177081069123337	0.04508721764893765	-0.029887340638656845	0.0903904632310952	0.07099858824775426	-0.008459132500746067	0.015194938566314722	-0.019593551257591345	0.11021955809272958	-0.13810987838442082	-0.3157093216967124	0.021451204164918213	0.6906143414515393
0.002237715850734532	-0.03580544637424311	0.011338145929066281	-0.11114923253392976	-0.03799712691859255	0.4031073128356236	-0.08017871797839274	-0.1770188421722612	-0.1197019230546054	-0.05700341256327892	0.0273928846464045	-0.17378375595105183	-0.026386919868504555	-0.06161644523928748	0.08237272971252156	0.010508644328689577	-0.003349147518461429	-0.5053577073118828	-0.038189844900670726	0.045800608536491934	0.03782348992124114	-0.0630146107280641	0.010655691705346715	0.15988139379097088	0.04457574953001941	-0.02986508681479435	0.09340101956779859	0.07396798842267402	-0.002204050047118348	0.015632726366211016	-0.018165026883973708	0.11627647724236734	-0.13349046668475317	-0.2101032122085588	0.08538899406762074	0.6206516398241713
0.003203146899595594	-0.03584010939098554	0.011383631981633387	-0.09925172589740779	-0.01595559862246439	0.4071822130716365	-0.03889543586814729	-0.18312922086623643	-0.11959632903648196	-0.04158797090171361	0.02862687111460392	-0.17159536580225962	-0.026165464632860118	-0.06144704569666291	0.0834619947170959	0.01034284747045459	-0.002838360973646679	-0.48122473482434847	-0.0381659646440798	0.046530807416193136	0.0379789282623849	-0.06267085772823593	0.011315264937710037	0.17739607024747817	0.04435419628017063	-0.029838639324655664	0.09378356651192184	0.0784008510446911	0.0020669167491118357	0.01607703529779072	-0.016186030399420032	0.11079319843957451	-0.051576595622731716	-0.08158178386801712	0.1787029330615055	0.6276547288759956
0.003597304453978492	-0.03580200090490256	0.01141086858018789	-0.08547185758393372	-0.024916204875514707	0.4053784650949435	0.0006939854308366938	-0.1934208808819893	-0.12023028289377365	-0.023185025441918167	0.02945341829650729	-0.16816953250508054	-0.023016006179965708	-0.0614163588033144	0.08253325361278492	0.009446042001150349	-0.002525817676823495	-0.4504228462015104	-0.03814724963659681	0.04722125043016333	0.038056479003731894	-0.06256535678734614	0.011659674194844007	0.19679695996361593	0.04379659497956122	-0.02982328739193401	0.09329839320182116	0.07826659713435155	0.010436871907208828	0.01640524305777024	-0.013720254810475988	0.14304493832527046	0.046339815739904935	0.06032252237311979	0.2074896066546012	0.6513802048431157
0.004173189338301582	-0.035777514763211705	0.011429939659480099	-0.09031765230878731	-0.030871714746501855	0.41568428016184217	0.03844824084556876	-0.16511387683877957	-0.12004705931605693	-0.009001828196151297	0.02972350315511301	-0.1679106959108248	-0.022198489120589537	-0.06137607574171596	0.07865274703398886	0.00876210615474526	-0.0019195606666571469	-0.4455765117531055	-0.03812626532794285	0.047712224815088536	0.03825758193870559	-0.06229615263085421	0.012355779095918158	0.21189684801263678	0.044352457424783595	-0.029807508211354954	0.09587606506313905	0.08376434840169665	0.014996938384916775	0.017019136248881527	-0.01218970984936026	0.19608132597393432	0.15417629373211095	0.15927190487749088	0.3607912511796119	0.6966626061131954
0.004764874078222886	-0.03571762639823059	0.011452056470578023	-0.08162224934514416	-0.021214756026132313	0.41276411872588115	0.048267893380708554	-0.1722005058493609	-0.1211032222107492	-0.01320431886471353	0.03034459798814172	-0.16621267457567832	-0.018743660537469217	-0.06118348111643503	0.07627675146617345	0.007882578686047127	-0.0013853542162896213	-0.4043854850429905	-0.038017426732750756	0.04848369477939586	0.0383042025243397	-0.06221995144229876	0.012830961021091247	0.23086389279823064	0.045346854889701596	-0.029782245674766374	0.09677717089987789	0.08415829662315664	0.020019011546029135	0.017269329000623918	-0.009160176383015743	0.2828738071771918	0.2705867926516471	0.34551891057931766	0.5301837650225878	0.7541512986310195
0.005413399224063732	-0.03569533627155234	0.011456531039271077	-0.08797437236691993	-0.03715708107674676	0.41631059478831006	0.05488943110039539	-0.15678869862515663	-0.12204083194799915	-0.00563048318504881	0.029681421681107566	-0.16794104594441545	-0.017332828903939022	-0.06113336241665231	0.07390583462062628	0.006788330002223226	-0.0009230851114993891	-0.3868468178965328	-0.03788322290752361	0.049152856420067045	0.03851189603250165	-0.06222202477041065	0.013333879193413884	0.25087310088379333	0.047708458190561874	-0.029768521109494444	0.09763065273671874	0.08806451024091651	0.02995145398752147	0.017816136473731262	-0.0058214499980773155	0.38367437080842287	0.3897399852019956	0.545427907701407	0.6146491009030444	0.8221362825324547
0.0061974426367288294	-0.03564931261007172	0.011474706026774823	-0.07830925646636834	-0.04846681516424438	0.43112735580736994	0.05816164857620637	-0.16306381196159778	-0.12194325561435222	-0.006834057807572543	0.029989760544352463	-0.167950058607989	-0.014584810192487618	-0.06108935578369131	0.07038969008798733	0.006077223362458377	-0.00041246324191594714	-0.33599660903743134	-0.03772897963628422	0.04974302796200371	0.038546518687064005	-0.06195545617908719	0.014018539785231321	0.2706044620647407	0.049091539734488585	-0.029759507112670197	0.10142163898724395	0.08856916905847625	0.038790814428445015	0.018379908093122715	-0.0035406301818838074	0.49285753772326873	0.4849903455557376	0.6899596542485581	0.7960058320452735	0.8946495605362731
0.006211011479609949	-0.035592781823511	0.0114781285195604	-0.08163697705430847	-0.061875935086181486	0.4277070090718652	0.04417934659787617	-0.15990011658627007	-0.12334761708053914	-0.01679611510177325	0.028983084378462677	-0.1695519596641366	-0.012027152081696529	-0.06102245433607456	0.06719801544730823	0.0051546543098866075	-0.00010138143777062917	-0.30589343930793395	-0.03750354254486035	0.05008796381297137	0.038593080010563434	-0.06184955598671453	0.014943376527935254	0.2953977516096153	0.050962769136537425	-0.029759312318490515	0.10264394766580462	0.08832185884909935	0.04780557367860857	0.018898305437864964	-1.4712265038494335e-05	0.5642612724283101	0.6315111552757947	0.8984548442343787	0.9757133582744972	0.9225088065954579
0.006691517419129142	-0.03557199816860092	0.011452864595578307	-0.09353787726985889	-0.07874698976995066	0.4210566006753848	0.03942957607646426	-0.1686319644523273	-0.1235839299787308	-0.00897872535302704	0.028561038641503955	-0.17407618358599602	-0.009645289101363719	-0.06089696836814633	0.06306248445747228	0.003743973804796992	0.00033865651079284287	-0.2678486927248924	-0.03730728254680209	0.05081020779357831	0.038618411454079016	-0.061831235902849446	0.015567158417210847	0.3159119732727233	0.053069344066891413	-0.029770002989442136	0.10250342332807735	0.08704854333410236	0.05509031031028298	0.01910166333620223	0.0028072574756977417	0.6468751515768058	0.7663176489061535	1.086051964933802	1.1432377977344044	0.9330466230345147
0.00627921429464717	-0.03554190833261152	0.011424436145931397	-0.10960379482802637	-0.11465759248853358	0.4202005441389372	0.03099087311876631	-0.20279616645671877	-0.12425418612962466	-0.03664813768572653	0.027105079639084078	-0.18061630060353245	-0.007862869729675887	-0.06075324173957132	0.05790147479631166	0.002602662936835934	0.000635514491833817	-0.23564076818254237	-0.03716007253951793	0.0508173181444471	0.038698791182592014	-0.06187634879350369	0.01607799519610988	0.33128204969663094	0.05498975069003796	-0.029764476117293194	0.10254775450339856	0.08914081784286584	0.060450556195462066	0.0195525020257533	0.005458130963891262	0.6952717888900782	0.8804005667890566	1.1829875946843231	1.2806700306683652	1.0018054339007345
0.006181858319647362	-0.03555572762810047	0.011374758643586266	-0.11508861773941555	-0.1526019917257962	0.4091688914075247	-0.0071383657582391544	-0.22076014488532567	-0.12615200406028373	-0.03238329717547945	0.02513784314091224	-0.17923540959304607	-0.00789051047345864	-0.06073478890608114	0.057062881012261576	0.002023357922025342	0.0008631368303111678	-0.21727180800909837	-0.03699485510149929	0.05126750581801316	0.03860103205331946	-0.06166106127555373	0.016697089228436393	0.3416112412498181	0.05684391818171443	-0.029762844489719265	0.10519463665906248	0.08564863813952456	0.06897482612425412	0.019880656013937847	0.008306389733807689	0.7817974430111739	1.004410502763062	1.3204194603261146	1.3415212433918033	1.1370255038218975
0.00533576250242702	-0.035541050152916594	0.01132218999623254	-0.12435693313046811	-0.1908876564450579	0.4005605446396917	-0.04596773977078143	-0.20158679534533164	-0.12728748078509294	-0.04612921048692977	0.024638565278849143	-0.18327342473365804	-0.003126681160446697	-0.06066715043700841	0.051340684632658576	0.0008389525675555996	0.001468796892764018	-0.18094512245091599	-0.036804442141784154	0.05152230477565285	0.03864835442739055	-0.06143924928083968	0.01728885595850039	0.3680715456945877	0.058438819694236754	-0.029765493860967905	0.11072020972277488	0.0806918606759804	0.08012044464789395	0.02059083322052823	0.009450644928997208	0.8880811540701595	1.0550825637001768	1.4344916081620203	1.4583139073561262	1.1295572669797243
0.005266171921852214	-0.035566156593642526	0.011278566595260843	-0.1547865901771398	-0.20096747777703264	0.40206352516975175	-0.07955730566908245	-0.2088860900926904	-0.12746516436554986	-0.06523554009823249	0.023610879409492035	-0.1893675392169038	-0.0012972484888988168	-0.06051926844672288	0.04803597819102189	9.385069451001965e-05	0.00227313247569062	-0.16742051489882456	-0.03660226722204731	0.051975566356363065	0.03874170164668924	-0.06126321728052338	0.017926898697089872	0.3868627618057007	0.06185470449898708	-0.029759236952633057	0.11515643714477378	0.08132359307998413	0.08705451997181253	0.02101316191438051	0.01167297750431686	0.928696447858902	1.1187490137490612	1.470276232226278	1.5524592429807504	1.1783575433253952
0.0048966732972661135	-0.03561176523289862	0.011240841969359728	-0.162418858394047	-0.20688451360877527	0.39569400224218854	-0.11834659824266185	-0.23099214178241417	-0.12895036942491622	-0.0895355558523821	0.022840058112659302	-0.19214175249797802	0.0013079036303398476	-0.06024579378169903	0.04967329174321857	0.00017783891790946362	0.0024714529151968617	-0.10264916281709828	-0.03639893685863126	0.05264932954288034	0.03872454993728923	-0.0609616131081255	0.018433996242994143	0.41712592494459144	0.06350300457857869	-0.029754811855108938	0.1194544269127793	0.07975321746031408	0.09807472987147728	0.02156681209730594	0.014092226343912922	0.9836266942694847	1.176278978374195	1.6226678176318123	1.6234211575651667	1.2152617069137406
0.0047395444581058935	-0.035628703810464096	0.011242896247531336	-0.17995704736771864	-0.23596179524145092	0.410747827558143	-0.13930094052406478	-0.22739563804754498	-0.12785002574805626	-0.06579362685081343	0.021589716971302894	-0.1911271840842676	0.0036491467350267134	-0.060245079094226585	0.05138343054508275	-0.0002820648496017144	0.003171410131978232	-0.07095922611859512	-0.03613805793893925	0.053327272001130986	0.038970615677655876	-0.06057666114562912	0.019156156943613115	0.44567281793438546	0.06659723852698354	-0.02976275315265612	0.1253862674532146	0.08405317025888534	0.10567073558746665	0.02231292444345557	0.015834797802703533	1.0138928756164576	1.2268089315762563	1.658894910552236	1.6849165227126934	1.2432611330200065
0.0038383425007272884	-0.03558270142544276	0.011262415200739694	-0.17985160726284855	-0.24558005375252162	0.4129417472243522	-0.12770432419418504	-0.24060997024402134	-0.12849301341997518	-0.07500637265476576	0.022590838134355678	-0.18597724156467194	0.0053780632409228995	-0.05996532857983524	0.05125839723971755	-0.0007351335966649124	0.0032589195791162193	-0.028211446449687934	-0.03596847293196735	0.05407159843386844	0.038900740942279674	-0.060167437219883414	0.01956944731969623	0.46275865084841783	0.06874755352366509	-0.029765708549927668	0.12926765393402	0.0818059388097594	0.10954668769368632	0.0227239834051103	0.01735138594162371	1.011452409111429	1.2346751061404064	1.739179453610437	1.8353435844712394	1.2637645789411627
0.003437875718007978	-0.03564846351526082	0.011261219179178833	-0.19774986375054135	-0.2373276361996346	0.40456191388657514	-0.13979775836031147	-0.2250477134847237	-0.12846158298325983	-0.05673285878596788	0.02139092648802792	-0.1874759631619773	0.008362830931730885	-0.0596691253642551	0.05313961642884546	-0.0015945051614104186	0.003799589532312642	0.011764479643101311	-0.03574243569477926	0.05473456879085738	0.03916635585730007	-0.06006005878626095	0.02010413965300422	0.49284781053512017	0.07053545825434182	-0.02977852324000005	0.1327411265258141	0.08659798308000384	0.11576178304181099	0.02296852916834926	0.019264325527970173	1.041377891192147	1.3076092888413506	1.8758265500171494	1.8796731448768758	1.2815404692273176
0.0038086145713867236	-0.03566741542564358	0.011238095432120114	-0.19154728827916995	-0.23727993944817402	0.4031334665266352	-0.1176938648088925	-0.20361215002614347	-0.12853009521067923	-0.024192086724131596	0.02245464229198703	-0.182872845135831	0.00888242884398779	-0.059560924658789996	0.05422455847339387	-0.0011292053251245183	0.004591214245822549	0.040808461563930476	-0.03558455189937876	0.05501949203850973	0.03926192384711937	-0.05984402077659956	0.020014335931329532	0.5186108178284777	0.07348023973668824	-0.029777217682333452	0.13469459470601014	0.08821174308483667	0.1240038826802454	0.023462504997871232	0.02092360867182252	1.0559850000035524	1.3411964338149642	1.9368462197285095	1.880699469601796	1.342355268309333
0.0036283626088958938	-0.03564875777580299	0.011234312989212047	-0.1842047275729135	-0.2552630220291407	0.399121574379351	-0.14525375423590497	-0.21502990201668631	-0.1301427494381632	-0.037962772963751355	0.021797186499978694	-0.17680461431201083	0.011166107095318411	-0.0594097918331263	0.053812788973302085	-0.0015931296928992124	0.004499968729374234	0.08880945351511386	-0.03549482154576583	0.05517713690065399	0.03940879725027214	-0.05935861436141847	0.02044508837834864	0.5437317138507892	0.0754690955473124	-0.029771927293939755	0.14056115804812172	0.09298373190630149	0.1283044545111282	0.024104057993700884	0.021543931802518925	1.0910538148376951	1.3724140131310987	1.9678778957145702	1.8738284564894954	1.4136943959838284
0.004272029314896024	-0.035643568781026876	0.011216488063091164	-0.18603626124639822	-0.2331869902347221	0.40193042906852233	-0.1601618894525548	-0.17470395571946953	-0.1302406041636322	-0.006729120797236862	0.021768366690101813	-0.1739274124807316	0.011402231153511206	-0.059357839265141696	0.0576673880224323	-0.002518629551452546	0.004403000748637915	0.13421903065991028	-0.03531451994136695	0.055020603613012364	0.03945076107974436	-0.059117772221657816	0.020494877238495707	0.5690177490328976	0.07670792228771808	-0.029779972325511543	0.1437522404433374	0.09378173346312801	0.13678497894046154	0.02406607572580597	0.023063771358422455	1.1415558685163925	1.4057457194785394	2.05650861450198	1.9133956242870997	1.4059285389219045
0.0038519201668225263	-0.03565049047813891	0.011205449306037904	-0.18954306048503006	-0.23944880974930918	0.419452868627355	-0.14690444349726553	-0.14989011633651927	-0.1286722629544314	-0.007357629469220789	0.022469641834098115	-0.17474348030903597	0.014781708665536825	-0.059220510082066656	0.05812205458739672	-0.0021440471537439764	0.004821265543961699	0.14701350633832022	-0.03521090408207135	0.054913408087512716	0.03953421152255164	-0.059262680294668434	0.02067336307544614	0.5839128934955529	0.07818505978440426	-0.029799819924714904	0.14416341666780907	0.09959368616833095	0.13976975044216428	0.024543820453513762	0.02388780986644825	1.1429589539265224	1.470509893576012	2.100725714665947	1.9930578833971295	1.372804750651332
0.004438821464223266	-0.035588029575919874	0.011242606567652531	-0.20904755453697285	-0.21315317351100593	0.4137056031096689	-0.16741975361698402	-0.16317830557749607	-0.12946691849103176	-0.016265584752436883	0.02271316198639952	-0.16970497071704277	0.012682261980375567	-0.05910843567123869	0.05973254160304091	-0.0026719837099246488	0.004931798646877124	0.1621544493558176	-0.035180211844890355	0.05524732755206881	0.0395676135330926	-0.059198769734514545	0.02047747108438019	0.5911037971952147	0.07838905212381357	-0.02981866283752428	0.14212555461327386	0.10043476904585655	0.14187630267699586	0.0241933157532349	0.02450452954375624	1.1390111340225524	1.5275090754938703	2.133884071971025	1.9869714356431492	1.3548238139114372
0.004883229744025706	-0.03556852223508997	0.01123913991949479	-0.18969924988413053	-0.21341691292437712	0.4221434336312219	-0.17398452929885813	-0.10899407267975766	-0.1288619313028298	0.0009552188429140102	0.022840637405320142	-0.16374782208170077	0.013308889659645143	-0.059011018557480366	0.06385873137156209	-0.0016858891731893263	0.0049574004992447495	0.1776032793079999	-0.035054889626568234	0.05474396438986566	0.03965293541173186	-0.05910049575084601	0.02076941574705786	0.6033440533591752	0.07866012452795368	-0.029825820272216093	0.14318855765837282	0.10618784167186042	0.1388741574673849	0.024661878994453358	0.024552655762857638	1.1660882738956841	1.5472319166322221	2.2107964252223096	2.066380449996797	1.3213290948668437
0.004980053238052443	-0.035536308248200664	0.011283250521470192	-0.17120068712725484	-0.21757433316832012	0.42890687834491115	-0.16956147050671716	-0.06842406380338939	-0.12838727463810423	0.024285750228365644	0.024043466203975718	-0.1620500671306993	0.015264436229130481	-0.05905609970320378	0.06548428526326866	-0.0026395226530602626	0.0046966578548703055	0.16895889249573492	-0.03503683938652312	0.05486289044182047	0.03954590175838202	-0.05913940508206733	0.020853912275771908	0.5989866972831346	0.07921293042401853	-0.02985796787245487	0.1410540146155683	0.10431814652944311	0.1393906411650648	0.02446238753518259	0.02541560413316918	1.1616604971847537	1.55682383014117	2.1763126152744268	2.048240004784003	1.286781256276282
0.005216553190656585	-0.03550563787663607	0.011282198015617511	-0.17278365854375924	-0.19745456679795204	0.4079677613261358	-0.18309577240140573	-0.051704409408464144	-0.12920851659371538	0.005195564772499185	0.02473784155860092	-0.16185986885114673	0.014604182984163452	-0.05893325658999139	0.06305574910436894	-0.0020609159530322824	0.0045995920982154	0.1462748614618365	-0.0350363328096807	0.05433108587614214	0.039472043983743446	-0.05902639669715502	0.020643413241603573	0.6007181368429009	0.07820699354779946	-0.029866463412162286	0.13700987723114214	0.1038465597215604	0.14261876276597188	0.02438660920560856	0.024580446959803513	1.14908834392651	1.5573694647011809	2.2257076185265996	2.0206192600197928	1.2613030799258527
0.0061382439117168034	-0.035471945044558494	0.01123832295482117	-0.1579675074424983	-0.16757488909847698	0.4104072638276593	-0.2071675566020256	-0.002813781395293935	-0.12811226527664035	0.031222448463313256	0.024352053335503825	-0.16154411484456926	0.015169496283094084	-0.05901701771360766	0.06637665908848042	-0.0010537555870215442	0.0050762342630383496	0.15993056925708407	-0.03495915373823591	0.05372434628519418	0.03941687561494681	-0.058874226290209476	0.020972884303798362	0.5986200432811686	0.07788884278078259	-0.02986964785501219	0.1375864569123659	0.10668780018819815	0.14438308053232557	0.024535300569109526	0.024369301646422033	1.1518283455190947	1.589415536857324	2.220989007118215	1.9843254283099436	1.2302966256854848
0.0064160617156579555	-0.03543844988117969	0.011246969152818472	-0.14062013993223127	-0.17979633980504148	0.41271145573124846	-0.20530478972687108	0.04509390965526605	-0.1292833594511694	0.031881853708632106	0.025624221396759805	-0.16014555368579578	0.015635158691830565	-0.05912446402674073	0.06582111337941451	-0.0004858775413809443	0.004523692254884719	0.14572208381320398	-0.03496280883794802	0.05347782514214672	0.03933035913643481	-0.058786888764881376	0.020634286700905398	0.5924387525474117	0.07945885822867707	-0.029856137912668092	0.13186096671207775	0.10579257249140823	0.14166545441231373	0.02483464416156755	0.024788498288631215	1.106078302146103	1.571376494179188	2.2078780465719268	1.952177660545198	1.2003252991992972
0.006741190854252394	-0.03539323002135848	0.011291608088654991	-0.1500782111847099	-0.16904416516151394	0.4068445524331835	-0.2481180187637091	0.03966982399208051	-0.12902893716494995	0.009025069780982383	0.02545896782074286	-0.16091207406312424	0.01869400357597631	-0.059026878167329176	0.06690614611543201	-0.0007146073742669663	0.0045294713262834865	0.14618150219777076	-0.034979455544166135	0.053386589094142956	0.03939022636869956	-0.058623076892230105	0.02099260561048081	0.5832386020854405	0.07793200142168377	-0.02986526047023768	0.13354225854970686	0.10854989870449205	0.139230968516194	0.02486662222903485	0.024072508718219934	1.1094659826780071	1.5309421595955688	2.1892466502319894	1.952260242115388	1.1705356898101646
0.006466198999752907	-0.035375022513574036	0.011298692123758043	-0.14431213897837505	-0.16953799491017113	0.4206637230971942	-0.23937750497070662	0.10718093749608334	-0.12929098321121768	0.021688767983188438	0.026051666968878517	-0.1621654558628555	0.019353271368338903	-0.05920653893460167	0.06995229117873487	0.00038377829561754963	0.0046991897365516845	0.13750448220809677	-0.034953329633452025	0.05286535380110977	0.039240675252777205	-0.058558817618755754	0.02105306117638118	0.5731629672798816	0.07847132458613051	-0.029856690868270808	0.13179980554447504	0.10804121830066722	0.14037814538825663	0.02492651982849054	0.024584907545308586	1.0708868268177725	1.478033813483288	2.1942303521689355	1.9532195148112312	1.1380784974253229
0.006593751164672033	-0.03528232541082826	0.011313885462788324	-0.12471471959025385	-0.19295684857724238	0.4189508018138226	-0.245114310927657	0.14374382178523665	-0.12986547257530828	0.023021217501694707	0.027329721057349127	-0.16179522629861906	0.018897343308499823	-0.05919204542007782	0.06828544243810931	0.0010008240502701435	0.005178085893603185	0.1293422151212048	-0.035085228177301905	0.05349756024700351	0.03919582473353417	-0.05829110686496235	0.02141701427786736	0.5611339905217949	0.0794195915103048	-0.02985336243322247	0.1311278863961059	0.10654470964039844	0.13750072843088476	0.025216017292272665	0.02376646663477937	1.0352522234849135	1.4135523873251539	2.1983300218713095	1.9089223076162476	1.115850838124521
0.0065999198518118555	-0.03524009956998066	0.011332431106050074	-0.12963925382494584	-0.1717399111692465	0.40141977905973203	-0.2670238875029063	0.1636180534018476	-0.13012398722131263	0.036835882647502885	0.027032016352235406	-0.1585017415241632	0.0187838720464143	-0.059180457804964545	0.06931479061211454	0.0006102333151965776	0.005348972468793488	0.1296245630474827	-0.035111445822253076	0.05282687717754379	0.039269724615478965	-0.05820509596639688	0.021172203243861695	0.5483413390396839	0.07809818651366916	-0.029838189681325254	0.12889519888744236	0.10466240979163821	0.13067959796683487	0.025150928719535882	0.022603686015750017	1.0049256096202757	1.3378526263406678	2.1766563393979768	1.8678531420141056	1.106918213365171
0.00626776365338814	-0.03521861144001796	0.01133004405029269	-0.1046390386595601	-0.17494851034020725	0.4220848642344288	-0.23387284374797943	0.21652249264823692	-0.1297832495506503	0.05603462363130279	0.027063991238211516	-0.15799245943622026	0.02139452827898013	-0.059378256248404274	0.07206192590187596	0.0018489379342777998	0.004967517733768316	0.121869217494543	-0.035181513451787265	0.052944722704563074	0.03923013439045363	-0.0582240503041999	0.021463781667715207	0.5410790789129495	0.07963227117678762	-0.029846520087967822	0.1313139004955795	0.10297174684555876	0.12913377132079643	0.025138544106122224	0.022929002639007885	0.9763274533442093	1.255585941020682	2.1600491624199494	1.8352993414556724	1.1456506428623334
0.005901889542145915	-0.03519159252454905	0.011358235858100828	-0.09842903121984371	-0.1680570836543384	0.41983270492130076	-0.2514280039954194	0.2444152285776441	-0.12989233738614117	0.05059376490177664	0.027211772933797	-0.16219196108528616	0.01844610215738912	-0.05937550296454772	0.07294390043863375	0.0007269894307436776	0.0049823539428890925	0.13503372502809505	-0.0352329733009689	0.05380287685033545	0.03920836023454864	-0.0579611128798439	0.021532611676728444	0.5347314686875194	0.079925805533809	-0.029841154461520386	0.12928609984947342	0.10078033369728097	0.13297237586443783	0.024926664233310945	0.02249921210622413	0.9521763421180387	1.1709320355377362	2.1642542726246945	1.8059873326046088	1.1339193948904212
0.006015185283710948	-0.03513324962906224	0.011344369867393133	-0.1026974180089407	-0.14536465050681113	0.4182018978223165	-0.23789481814079783	0.26610944366120315	-0.12905691136719394	0.0637211900515138	0.0273085872197402	-0.15717816750221614	0.018139818680846898	-0.05948067989680037	0.07330962890292494	0.0017573105703776759	0.005703106553724242	0.12485387627704644	-0.035165748413514206	0.05335968153928315	0.039368221402375295	-0.05809474083500986	0.021561727663248174	0.5360716818817115	0.08064906373691773	-0.02981232315497594	0.1297189538357425	0.10321118289399374	0.13305865346153314	0.024982598300459038	0.02120704170912458	0.9322033950298353	1.0856253547146437	2.1988339917301016	1.77361228353503	1.119879200305766
0.005356124589962832	-0.03512272516558215	0.011357335294882273	-0.075688532518439	-0.1337441085046327	0.4465380804039542	-0.18914216187270733	0.3158714632240961	-0.12903530816179878	0.09440176572058276	0.027830416117528935	-0.15992108064624916	0.018225865518014063	-0.05955193150809496	0.07712616776553319	0.00205035942695294	0.005707557931070572	0.14766475105269988	-0.03532457401374851	0.05398553524374564	0.03929664210086213	-0.058135459432444615	0.02182954307339562	0.5290352943549589	0.08041180935960937	-0.029806404777411737	0.1315658930430553	0.10263612541273004	0.13001242394546117	0.02507390014822724	0.0215726238628119	0.917805128737809	1.0024715304942557	2.1455985117844913	1.737392055379415	1.110703386494087
0.004831626734994012	-0.03515266535531814	0.011398357024350466	-0.06665785847772536	-0.1468300565489182	0.46188260286400756	-0.1550275171235615	0.32264594744166547	-0.1287573756862028	0.07239394169087413	0.027494902221783475	-0.1601733464315941	0.01732775766393915	-0.059552613935369	0.07910502539026763	0.0021711784648715976	0.005650359018695464	0.1537884377351894	-0.03537279870216989	0.0546428607894335	0.03950367904695303	-0.0581553613607924	0.02180826525171054	0.5356782021552821	0.08053148597737403	-0.02982442557145031	0.1278267992687314	0.0986622048631924	0.12981950093497008	0.02499353506554174	0.021545805685743356	0.9138244650742389	0.9260256459718945	2.1541916148732367	1.6970071601825711	1.116601695568457
0.004373931324933208	-0.03511629081424758	0.01139407717783906	-0.06607026375032685	-0.11964896454785805	0.47921338339050157	-0.12273795789677273	0.2924733691632975	-0.12734732389117212	0.08713439064669937	0.02744841398575092	-0.15561622406782327	0.01603628597269167	-0.059554746830794605	0.08374407541640992	0.0015879903966486096	0.006005527469922882	0.13432345682761906	-0.03540324223764153	0.05443496530787416	0.03957573556460334	-0.05832679944214776	0.022145136300146813	0.5204526720701355	0.08028547477437559	-0.029820870497793788	0.12945202162120523	0.09833552325384612	0.13380028623108495	0.024898421690540067	0.021502796020603673	0.9185390772856795	0.8599849959578425	2.1792024594611723	1.6551404879378482	1.1262590896736513
0.004166926116724618	-0.035081086204960824	0.01141052215184198	-0.03660521262199008	-0.11159705931315	0.5146034233398397	-0.0942097417058814	0.3300948710902899	-0.12507678802928676	0.11941323770395776	0.027939664506656636	-0.15369253096447744	0.014589449265955765	-0.0596142060987937	0.08297854872594489	0.0017308909944355696	0.00568569729411425	0.14874107837367684	-0.03542409954534063	0.05517051092303216	0.03965490509794499	-0.05838138571134135	0.022066535562503632	0.5177174139009483	0.08148725875213983	-0.029803156696826323	0.12801750869213863	0.098122924466552	0.13542900240419575	0.024765812463880654	0.021525798647816157	0.9295386713342552	0.7970158100512126	2.2135492563268775	1.6175784103704252	1.1484999429550973
0.004475502905601001	-0.035054375770803774	0.011433392484899621	-0.021951520413288902	-0.0926197331732869	0.5316435713790729	-0.051171696597926364	0.326056744780692	-0.1221135757311145	0.13832806423008553	0.02843205292386044	-0.15611405163752984	0.010558467405256091	-0.059660154547543566	0.08525393722406603	0.0016273922792310615	0.005689814174896984	0.14342896462501126	-0.03552727609956764	0.05586068070081176	0.03986009556068169	-0.05860071375537411	0.02169838706448726	0.5154175908912512	0.08031964029429027	-0.029805738971118594	0.12317470890225235	0.09784543412472609	0.13573211648275785	0.02419957456216166	0.021498346367906204	0.9408693304796032	0.7392468310070359	2.255702224622387	1.585577849714148	1.175199162241512
0.004388556432592244	-0.03504921855397841	0.011448086141617	-0.02098400225318295	-0.057388017567826674	0.5448867466008672	-0.01023882706783561	0.296303905508312	-0.12127280458918291	0.15229999571764347	0.027927468327243556	-0.1507152441701741	0.011835397661730909	-0.05972934274691681	0.08918090806551839	0.0019320902960435157	0.004967924275745604	0.11269021410629047	-0.035502410005709126	0.05611458543091861	0.039949149394275865	-0.05887002151509892	0.021632513125983212	0.5137670577164665	0.07871141450699567	-0.029816555213491545	0.12086628642832206	0.09744105166152986	0.13584742905202626	0.024050685592064348	0.021570415435674582	0.9556766110578534	0.6856695115458299	2.3010982330021337	1.553977660039694	1.2036022042102135
0.005002649615499192	-0.03500417262510964	0.01148514685903669	0.0046901032361969745	-0.040670431830932975	0.5729920719420678	0.012079064166309656	0.2735471215870024	-0.11978546844041837	0.1556780210689265	0.02867306970430606	-0.14928169789368645	0.010703184725530807	-0.059791211603581716	0.0916491670878731	0.0022316567572564774	0.004633947468347307	0.12559876402225192	-0.035565342750138805	0.05696082896274657	0.040012804724570486	-0.05892452186941645	0.02177889420600971	0.5149941736563208	0.07929485539325254	-0.02984014430938703	0.12126691341850135	0.09681584221529696	0.14190285569089642	0.02389835370703829	0.020801926523117718	0.9708526175772179	0.6427574906995419	2.3473615937629697	1.5269554496725528	1.230640268908628
0.0052411908817165155	-0.035005728158533256	0.011454057521533716	0.012907650312566252	-0.0295858374675318	0.5826851018258712	0.034675575403185784	0.2639356758329445	-0.11759907650676345	0.15291625709929643	0.029053220168471748	-0.14844161109497175	0.007206077822137565	-0.059821464225028556	0.09348319043649421	0.0019849929310897735	0.004753105436502554	0.1197049284154258	-0.035519346184408634	0.057011563955408594	0.04004638608104533	-0.05914537616595328	0.021656962837484563	0.5106626775786629	0.07685339679196024	-0.029837965764936452	0.11942497442628668	0.1005941941188909	0.14266418654197682	0.024062215176936103	0.021288917505319575	0.9865589413349302	0.6119075388748767	2.3936082746703233	1.4981166065272802	1.2457353822184296
0.00541237573122404	-0.034990299717318915	0.011489001317765968	0.009423252933711556	0.0015427261420249791	0.5974705042784525	0.0682552109449773	0.24025491900924317	-0.11646230525998143	0.1693084201647553	0.030246211336404805	-0.1448347697712437	0.009409742129074469	-0.05992039632733526	0.09357750956433257	0.0029260990669817476	0.0045022690365115635	0.10937212938069503	-0.035598595391803024	0.05697829744920413	0.040048475851057704	-0.05941568205438523	0.021154937699294732	0.505109752614737	0.07590100164996064	-0.029850602145379802	0.12127319417649048	0.09897902153299436	0.14217555593157835	0.023927861692051196	0.02162181056425152	1.0048590462674858	0.5992202388518769	2.430209234592376	1.4678906194752863	1.2571547724660235
0.005899033341684366	-0.03500559853074796	0.011521271112813519	0.02582360906740378	-0.017729525748702728	0.6041295120344001	0.06405086000466234	0.22064602566361513	-0.11560169870072501	0.16642808015692107	0.029498241066139925	-0.14938443337895366	0.008024676475835673	-0.059886726606410756	0.09429397217002783	0.0026034141542535657	0.00412738587243583	0.1229114928043105	-0.03568053241234322	0.05756001729897272	0.039912013869250126	-0.05958817132951825	0.021027512748407383	0.49936947679115856	0.07500045247593572	-0.029870269605230777	0.12141127938490157	0.096683132537153	0.140872212669157	0.023691197391905193	0.022650915744627353	1.0194666367873655	0.6000336150215676	2.4721965957711656	1.4437486536864743	1.2639490727714167
0.006424592503267754	-0.03501133989303621	0.011504029794308824	0.023191541907503513	-0.01656726296943476	0.6064238599343885	0.0606619383390567	0.20240819868729285	-0.11397161714517745	0.14469860363473405	0.029934593262919074	-0.1466563933496849	0.006787212394396745	-0.059911664980558076	0.09479437746589592	0.0010803684523256936	0.0038456316977665077	0.09499764038216915	-0.03565443300263092	0.057427951070215845	0.03996376686765342	-0.059924207151949994	0.020889081012858586	0.4887492797789923	0.07488817051097604	-0.02988877173153372	0.12218253207467136	0.09500748938405876	0.14227719803226596	0.02339601873847796	0.02281244797707241	1.0308931997107467	0.6168925643489824	2.5418575614336545	1.428409996516177	1.260737537937329
0.006800734314845287	-0.03500527911038249	0.011511846671007422	0.010012981892345616	0.003623440381978044	0.6107162657737708	0.05130790252001292	0.17692843015002008	-0.11303961700314287	0.1764931260289047	0.031218647168234116	-0.14806418915881947	0.009392220301059144	-0.059935228573942415	0.0931348142732861	0.0007499491743537476	0.003202152939223272	0.08586914747721065	-0.035732910623164735	0.057349706161092015	0.03986643037097291	-0.060191230586734944	0.020744285877740225	0.4776386012207371	0.07337346206216235	-0.02987309613587492	0.12473822128302732	0.0963839242062401	0.1405328147244192	0.022737082442372315	0.02245261648018821	1.0391965400545256	0.6485224867087492	2.547898051230527	1.416130335413063	1.2480749148772117
0.00741871601426763	-0.03500340579745144	0.011542023836771411	0.020142557973480003	0.0017831700397987285	0.604917355606652	0.0034737052254987743	0.16184396464156448	-0.11263166162703393	0.18014476698008153	0.031516931166008684	-0.15363676788345082	0.010120061173432334	-0.060090895198259484	0.09062776953265682	0.0006857042143535657	0.002998027697813376	0.10875663927808525	-0.03581927127246973	0.057866811861699216	0.0397414449694049	-0.06019885932234718	0.02058006046500504	0.4835278134665363	0.07197824953471019	-0.029889998626006713	0.12571768414904785	0.09010534384896687	0.1372533599230486	0.022336169439402188	0.022040307506773632	1.041267886493325	0.6894744293249288	2.535880812505448	1.3989839425975634	1.2313815307302776
0.007623641464858588	-0.034989236441307844	0.011530963066523847	0.014646382768284848	0.0042893855419910264	0.5992711972195451	0.013656370793161815	0.13815530541804	-0.11307274562997305	0.184472235679521	0.030986464600866327	-0.1556477017942945	0.010831846378982159	-0.06010416158446691	0.09293027478003149	0.00042016472800236	0.002954465953031074	0.11381875451112186	-0.03590768778795411	0.0574389115674066	0.03957636405513691	-0.06041925119469817	0.020461111326905097	0.47777047648219917	0.0696012717498883	-0.02990431999207977	0.12813031842301104	0.08717595049604944	0.13292183058723547	0.0219666185033365	0.02160151927332644	1.0371462136218708	0.7385980693083697	2.51258024860852	1.3766319181880948	1.2045065916107371
0.007774007940613589	-0.03503337606958486	0.011546002592658377	-0.002786956419794584	0.022329915316761113	0.6007610524114708	-0.012819579719382423	0.11553225441681343	-0.11385516584599198	0.1602278894268757	0.031296665476235365	-0.15301591523609714	0.012168793102609602	-0.05999154991725776	0.09139816333196223	0.000470655002890514	0.0030309215752674164	0.08292222967379759	-0.03600339615601532	0.05692807166944273	0.03939602158165921	-0.06079409501933564	0.020439797535335504	0.4704214083111012	0.0690461307003061	-0.029904365149396435	0.13030416193692218	0.08562006539623303	0.13009231936414117	0.021783155599118656	0.021021326106245113	1.0266103734588528	0.7940675490136935	2.477946319979295	1.3424305303771886	1.1760297832957067
0.008202715310862054	-0.03507232566387567	0.011581665343256175	-0.00021331573201585226	0.020764064640519258	0.5951782577257022	-0.040152661003760526	0.08434057049972188	-0.11436357891110657	0.16544412171783188	0.031231050237883213	-0.15506822748413568	0.01229159011129313	-0.0601428378400292	0.08745075667947824	0.0006735683498739599	0.0035185763961841825	0.10920215309140817	-0.036051395585921256	0.05668163125526976	0.039109092260136556	-0.0609311494619114	0.020114312590342825	0.4561578487052125	0.06860941529338999	-0.029901491269601715	0.1336558914867234	0.08419525323075883	0.12695051475649247	0.02156755920224522	0.020187699525944923	1.004498202828676	0.8494036985834079	2.43622285791096	1.3104243079090474	1.1465436354613916
0.008409348683617793	-0.035079769689858625	0.01154199842701002	-0.007751390183116738	0.021716743169428405	0.5899816260054876	-0.060115527690218884	0.07918729399970446	-0.1158073189005299	0.1682493078986353	0.03174137603854952	-0.1567969717906759	0.012196193492098589	-0.06017406198975889	0.08609005210796139	0.0008868823549074998	0.0035342308353605288	0.09034216291632477	-0.036112544609074815	0.05641970331702101	0.038959548941863514	-0.061342290552847255	0.019961747960169335	0.4594995828530683	0.06761835112112077	-0.029886882515549197	0.13583580233480852	0.08090712121788211	0.1175071323435759	0.021411773001909863	0.020277610935733624	0.9790153866299072	0.8962659150309882	2.3851699963644384	1.2729123778181355	1.121149420805971
0.008415046589260532	-0.03514054761867947	0.011596462165324594	-0.01592019807807893	0.024897448033686667	0.5917701957894366	-0.08589755329017938	0.06872785995693839	-0.11638400756001513	0.1878989718446203	0.03163368967070372	-0.15835247760823049	0.012475509216880596	-0.060092143419782564	0.08153474053826532	0.0011516600433140478	0.0035685553288865696	0.0888529549594339	-0.036179233360877375	0.05535678969596769	0.038837618659291195	-0.061491453939130816	0.019840460779575957	0.45540093406375276	0.06820718510002485	-0.0298755241851504	0.13712415043960421	0.07833390644412969	0.11297937071957484	0.021292631424817188	0.01899116932982197	0.952970723183574	0.9368583953644831	2.3267124712897984	1.2377444378389895	1.1071614024175003
0.008889690133216322	-0.03510427043518606	0.011595614313387716	-0.00803943571795428	0.03078591104856382	0.5843915574254328	-0.119353314384757	0.06079354659610353	-0.1184785719511495	0.15283163945700984	0.030589214658694002	-0.15872062049666416	0.011265084993490012	-0.060092381648940055	0.08028721892015452	0.0008451844979640459	0.0036079332935734184	0.056770001298222295	-0.03634526213725933	0.054974395647235344	0.03873883179984091	-0.061629678340165826	0.020014247641612998	0.44338708701426344	0.06562301664945827	-0.029875002745946615	0.13713158978401851	0.07865445026421936	0.10935712990344355	0.021260816762804564	0.017649462381439267	0.9264833258578274	0.9720336734467393	2.2671975626461798	1.2076130839281538	1.0880697124252783
0.008777855894049861	-0.03506700272038808	0.011567249796592233	-0.008787778925645747	0.04099854446245062	0.5822712980620294	-0.11802186658447741	0.042506481590114276	-0.11894466945930456	0.15165088933010287	0.03134108480990777	-0.15621194781082895	0.011549544300158544	-0.060224334545872484	0.07932712879803316	0.0008598173668178399	0.0035724097585194043	0.05451292048855957	-0.03639659967412488	0.05430707214093722	0.03880565297575128	-0.06159294214992713	0.019627293433974548	0.43986207951687356	0.06477438294202467	-0.029866259735623617	0.1333024006705789	0.07520908232314315	0.10655988413789311	0.021299832665203466	0.0164730157528968	0.9051156137785933	0.9988486052883108	2.201275207429074	1.1810527156430755	1.0784513005356238
0.008458335798727226	-0.03508644032475121	0.011558003782044657	-0.006652942234448264	0.05497836682151582	0.5817370709372257	-0.12362246765153892	0.032998374910666026	-0.11945235870568167	0.1694036150123277	0.031119805357977964	-0.1566387396085271	0.011579997189178317	-0.06029279068689721	0.07880625746064374	0.002101653821893802	0.0031332363549203103	0.059260054617909286	-0.036445431847049445	0.05356897425136257	0.03866140504111778	-0.06163254132706501	0.01949924718508194	0.4424712567810826	0.06404577334543865	-0.02985860644164386	0.13076854166960258	0.07719416790358467	0.10167728127323583	0.021402208082621065	0.015453312787065993	0.8896151109143767	1.0176881694493343	2.138275400825721	1.1564351576576732	1.0657119124972128
0.008696549975791959	-0.03507828143161472	0.011565273897430808	-0.012499736817939634	0.06882399494833694	0.574919977212123	-0.12764681212944565	0.0483348053980962	-0.12002790595869625	0.16021842561162	0.030002556705449983	-0.1559072487462703	0.009031833072990866	-0.06035742523518729	0.07643277102347276	0.001054382677990982	0.0036088029846387724	0.037699881837300865	-0.03650487767120163	0.05310743485606012	0.038638189879622184	-0.061671382431767105	0.01931248173471417	0.44561308563023727	0.06347113098404185	-0.02985974559885866	0.1294546436852201	0.07919677731712117	0.10068339487162876	0.0218768382263602	0.01466166818799009	0.875720886853018	1.0209040479632914	2.067202545136845	1.1438432880717637	1.0494566884529462
0.008550160248693706	-0.03504759301061167	0.011542640292200975	-0.01827502708684496	0.0577032133762407	0.5590085759240253	-0.09635850884872559	0.05620802712952947	-0.122076299066135	0.12931517193653372	0.029780035912104097	-0.1541613670597331	0.006379835901897788	-0.060386527656483155	0.07706232097130414	0.001766229954646484	0.0037963269042922895	0.02042841798513572	-0.036503505734722955	0.052605959507537416	0.03867199268933715	-0.06165590259262815	0.018911276912828977	0.43901138214268987	0.061216291457984164	-0.029848447302130286	0.1272732693595453	0.0854570777368258	0.10045773364963713	0.02164972022488141	0.013879819384533199	0.8671223905896298	1.0105127163780483	1.9886737949412967	1.1490893611790483	1.0325869847464935
0.008092960199083645	-0.03506598702926021	0.011509827949303959	-0.025534591929905332	0.07067557379323343	0.560435875625089	-0.09339530246671536	0.07499263938591852	-0.1225214336700857	0.12278987131770316	0.03046125304771875	-0.15664628715930298	0.004833660765549628	-0.060474666240868204	0.07690400389678828	0.0006429165631281636	0.0034770370690864	-0.0007445550513458381	-0.03659764238952257	0.05221048738113724	0.03858326339390684	-0.06158635702736818	0.01865092688871305	0.43249637939660823	0.06156901083689194	-0.02984764882704887	0.1194769370274558	0.08834853243586001	0.10145110790112444	0.02182958782908371	0.013052446370186205	0.8585422868316177	0.9934893594683452	1.9095826953997679	1.1628257255917862	1.0098901594885101
0.008310105801252157	-0.035051866898857864	0.011466319386695525	-0.02114549241667121	0.08067706489638705	0.5528178453180188	-0.09539907440408968	0.06693979002773738	-0.12279416021860837	0.14309921885651453	0.030188292414832413	-0.15693828857961514	0.005517084164435408	-0.06054844903696107	0.07753137724936185	-0.00014265582572780254	0.003484473185000214	0.0007716107477524686	-0.036463165094342054	0.05144074377276139	0.03861498735031845	-0.061358579255275214	0.01854579672624568	0.4239161177755375	0.060134219973170464	-0.029857364338527433	0.11823752395456555	0.08983556755184142	0.09856526016485835	0.022202281850069443	0.01226735052286899	0.8516556073186031	0.9666157815663803	1.8322900414890828	1.1868277637445268	0.9873106407129821
0.008201183222750392	-0.03500968918984616	0.01144525379161468	-0.03642126005315768	0.061245287727328665	0.5346051455198371	-0.11568553270780386	0.10817572805842819	-0.12396774878386345	0.11584704943759008	0.029515971559366406	-0.15892626905662854	0.004849428007220479	-0.060482623342883554	0.07910656714524192	-0.0009739360912637406	0.00288612058593672	-0.051777827522709007	-0.036434845716092956	0.05095776154641096	0.03880298009752427	-0.061347910649195446	0.018604251058571237	0.4307573213310943	0.05865533528126325	-0.029856482066802727	0.11335612494325102	0.0915327107580273	0.10079299499725389	0.022163113942596423	0.011645230038601415	0.8519564561565429	0.9376295662320091	1.7572849103417103	1.2117623831943223	0.9636787820357968
0.00781727887342243	-0.03500726564251842	0.011443065886474518	-0.04014950470296521	0.06632808274862029	0.5344320268358236	-0.08037801513335571	0.13341295370882317	-0.12372564533577204	0.11260513601748519	0.02926354478240455	-0.16248507243953592	0.00471069550886046	-0.06067846384043522	0.07793631465878328	-0.0024578550043114003	0.00281108528757042	-0.06776183307139616	-0.03640611863012359	0.049868828388117244	0.03886096653677787	-0.06117013836725736	0.018132736230424506	0.4288845638548547	0.057763362236525326	-0.02985411322473357	0.10895614908071356	0.0956332992661972	0.10764990111697603	0.022046666655442464	0.011266922096855477	0.8513950468257733	0.9053965769990899	1.6902259422515837	1.244706039941117	0.9408928374358257
0.008410986650299069	-0.034973602345885604	0.011406154274050624	-0.039825434555783294	0.06407366990693104	0.52583493035782	-0.06380692021482451	0.14935786898263106	-0.12407909159311332	0.10989096947164131	0.028934330694345745	-0.16414278097406765	0.00608946387960267	-0.06072661218656124	0.08162990611981506	-0.0029803637501363226	0.002692838179288352	-0.10003482533183221	-0.036381471679164716	0.05029314556236506	0.03872312078412554	-0.06128071308695994	0.017988647413038433	0.42022028406476464	0.05701450074306554	-0.029849411325638658	0.10476755426253781	0.09985869126832078	0.10948016806028749	0.02189555081100934	0.010862670602649838	0.850154428546467	0.8721573912944336	1.6274781205776268	1.2821265722119355	0.9144305700472536
0.00841760406090063	-0.034977504306308985	0.011374097387866735	-0.052213420830291415	0.030856576625543336	0.5085096456625646	-0.019561271752726754	0.12707127785079522	-0.12318248897125905	0.1375105576004944	0.029486334533057258	-0.16650245612811518	0.005697806557915819	-0.06076724390645786	0.07871112210958368	-0.0042945815904825825	0.002574472710683778	-0.0879037963384853	-0.036365872781787656	0.05013258204091222	0.03875097086836498	-0.06151450636598359	0.01777190596891208	0.4243660388262379	0.05641730677557207	-0.029861141023845555	0.09908791969339345	0.09720798912904036	0.1106289207788724	0.02169029075917584	0.010490867681432144	0.8435515191164	0.8338030884784111	1.5716387367906843	1.3176495886779918	0.8850575905832827
0.007974332085032917	-0.03499937147447934	0.01135041231295216	-0.06128466040087185	0.05023884768270639	0.5113865516738365	-0.04392964660124127	0.14346328659151708	-0.1247670952226662	0.1033987922062058	0.029206225842516607	-0.17188933402550924	0.005973492932862009	-0.06082660515308487	0.07892436798386952	-0.004838367776123106	0.0022430689537746924	-0.10274479789057989	-0.0363812882106906	0.05026394654945234	0.03874399509130131	-0.06162686786241735	0.017833241161988297	0.4199665127113407	0.05588729642574812	-0.02985580472835333	0.0987821138553799	0.10435889166522558	0.11086655843443342	0.021455754530067473	0.010115139882282282	0.8362755315729219	0.7902410375675788	1.5314831809497034	1.3462037235695234	0.8592363107634636
0.008435483674116489	-0.03503201032874141	0.011340246258668411	-0.06913772316410983	0.035582022960971356	0.5075094043771533	-0.03494492404090501	0.1464959844928544	-0.1251390545361773	0.09688852235278139	0.028217662916789933	-0.17355716515755218	0.0037888887214205117	-0.06080999983634207	0.07869098860344895	-0.006052513933963154	0.0023209088771742282	-0.1335801142377553	-0.03647151189064504	0.05012132967779061	0.038842059108661495	-0.061657948832285016	0.017429312765847454	0.4099736084400269	0.05388391498726537	-0.029845710577034647	0.09693639421272518	0.10633770602620926	0.1114889941730394	0.021187788585033986	0.009745862439622614	0.8299042801272364	0.749584642407211	1.500148289055693	1.3656787387217286	0.8369416620245728
0.008402781061153133	-0.03502085905748935	0.011315860024820174	-0.05026766794472663	-0.006439744885999477	0.48687611420259225	-0.05142211558821327	0.13425395141307253	-0.12547099502526116	0.0656729627742558	0.02918798846821189	-0.17652139912874895	0.00551609871183098	-0.06079759330849993	0.08084690620630818	-0.006373779998019394	0.002147078732224274	-0.12650850469322425	-0.03650642899907722	0.05005579646144268	0.03879134007855538	-0.061927686671771745	0.017308336234256698	0.40800352723543404	0.053556145611712715	-0.0298377959052638	0.09170982181623426	0.10814274978845698	0.10827687923318248	0.02084242925651398	0.009350510250811916	0.8265077974677588	0.722911056950144	1.4811844870642112	1.375309480702678	0.8169978208006505
0.00790767900453563	-0.035050101882557576	0.011281513379477946	-0.0549722401346336	0.00665499866039943	0.5012137680513291	-0.04829630336849431	0.11268070383449769	-0.12509980128926085	0.06672929156530054	0.029590234809583976	-0.1807978946752005	0.004672094609282125	-0.060669141883871756	0.077353440587036	-0.00802237634954447	0.0013418786043333003	-0.1393435022649734	-0.036607534398085326	0.049700477635232554	0.03858871691387418	-0.0623052321149559	0.0171124511101687	0.39907589394314175	0.054861995427983604	-0.029831635765650465	0.08995745984815556	0.108889158334141	0.10633917895321403	0.02089273457576753	0.008919298453038798	0.8214936501687624	0.7100936652898838	1.4751410187220746	1.3717862160626333	0.7971884382340209
0.008231900612533278	-0.03508839677448972	0.011283461805141008	-0.05853310656456549	-0.010178084584245975	0.49734599599617046	-0.04402264994015222	0.08690763468840648	-0.12505713774252364	0.045567365610950296	0.028889114833264683	-0.1828214241163684	0.005325281438012518	-0.060609255788632174	0.07632699454004119	-0.00791543896306195	0.0014845748383638282	-0.15170327564361946	-0.036586480371411226	0.04995377379382399	0.03866037091686762	-0.062399521164520265	0.017146148351979786	0.40071279964989903	0.05461724909980705	-0.029816481247084893	0.09009411816591671	0.10952157301124037	0.10310818143240381	0.02051303730100456	0.008447635267106849	0.8158502164358221	0.7057672080405354	1.4752702875865638	1.3651635138420892	0.7814765543072121
0.008076341045030003	-0.03511481294810461	0.01129949790125753	-0.052437681610331	-0.038191809075370675	0.47524118084328526	-0.04860261436535902	0.05985650434015818	-0.12500677666190532	0.017379391871737943	0.02883654402429328	-0.18679429057457714	0.0035300271470377438	-0.06059977873496099	0.07325787430457259	-0.009388811206786793	0.000858994219023524	-0.1722669163161849	-0.036803373335995516	0.04982185660298926	0.038614597155947485	-0.06265556240392785	0.016797023998884178	0.4053860554572208	0.054880571282320004	-0.029802256607132104	0.08947808556800405	0.11042080361406718	0.10331812358533563	0.020160788342500208	0.00807138269319169	0.8114771793242257	0.7060127160073756	1.4785353689057605	1.3577263195433713	0.7650289905721288
0.007384006750318051	-0.03516876326661353	0.01126021931151715	-0.036540413728945446	-0.03845082404760665	0.48919347993694445	-0.02614887825424971	0.04270586521641986	-0.12395328632870521	0.014369341925398543	0.029992108748531233	-0.1870692878069648	0.0034092250789924507	-0.06055876857812148	0.07157370349335365	-0.00970954930254527	0.0011417210067777561	-0.1348734607015049	-0.0369234300091105	0.04976221659447932	0.038525808442429504	-0.06278286095963653	0.016695572574605792	0.4016083496353855	0.05521093573621606	-0.02982351360452979	0.08895900836040875	0.11116712320628375	0.09814985914235061	0.019836720364711728	0.007763744419839985	0.803630148280495	0.7084254800329525	1.483537537823348	1.3484951397139788	0.7443071302959351
0.007556922840484863	-0.03518476819595322	0.011283205557801051	-0.0525857003851695	-0.050039777632195026	0.48618790681785296	-0.02773383515575419	-0.011084554625519516	-0.12445171904699745	-0.004391836776577319	0.029208946449120206	-0.19063448884908862	0.002861818174947166	-0.060335415094434054	0.07161635871430876	-0.01044746911385697	0.0009964156995511681	-0.1315885284464894	-0.03710688757704496	0.049624480714767674	0.038361528502697605	-0.06274846594977038	0.016672050559125965	0.39201605000291845	0.05489625990002859	-0.029825520378642	0.08830498632339692	0.10837365075168655	0.09230130175569382	0.019527600565911886	0.007350156307934982	0.7871052704501815	0.7150217549838145	1.4852639026587853	1.334860687914796	0.719649259705742
0.006617228477027233	-0.035201485804635724	0.011251812949851467	-0.052240136561714876	-0.06788803773076665	0.472509106149358	-0.03137296580410727	-0.02811635381345673	-0.12437232169933383	-0.020216170926691972	0.028842512807602316	-0.1908388054883279	0.0014096456028897298	-0.06032951520045573	0.07055617544081791	-0.011009030584873045	0.0005401469485017701	-0.10907313999810549	-0.03724521302154312	0.049321716385852386	0.03837841290867962	-0.06279581742832754	0.01650990584071046	0.38927027614974163	0.05450820742444744	-0.029845147686822265	0.08407206642772325	0.1083703149966558	0.08659862836083787	0.019320546854203813	0.007021865961007054	0.7703918256480822	0.7274114110784767	1.4878165159506587	1.3195503398038197	0.7010979531798608
0.0064487239939281325	-0.03524073348813747	0.01126756502416804	-0.04365395780087718	-0.055118551852520535	0.48828796091935	-0.06674183558115956	-0.01022380092171241	-0.12412678011223947	-0.06529393740531046	0.028348024454502956	-0.1897838354792877	0.001215559510676094	-0.06034231133223249	0.07011496144376635	-0.011028600327629362	0.0005122756656026623	-0.1282328730018596	-0.03726475781616377	0.04853675227967792	0.03831351307355674	-0.06267672556265613	0.016151252411209065	0.38771803242939085	0.05441076827903246	-0.029828887985532487	0.08496503167036942	0.1126649661685648	0.08175691871343398	0.019165843690021535	0.006668320828498889	0.7579142624174878	0.7365524174833833	1.4877843476617998	1.3070951625329164	0.6833870732346983
0.006277219618022983	-0.03528025683579023	0.011298030506884538	-0.05974409661310914	-0.055616377272137786	0.48433936781656595	-0.04404302067148141	-0.018631954333477762	-0.12335315707779897	-0.04858417983376937	0.028442956039298428	-0.18772513445150413	-8.915570215772585e-05	-0.06017981423129067	0.06835077052633326	-0.01113984398860464	0.0007078172105805563	-0.1425831283190748	-0.03732137109092946	0.04830520323789218	0.038279264238301816	-0.06269120727308797	0.01578136983776014	0.3817459716161588	0.05351592216148478	-0.029854555312733688	0.08317714988162414	0.11113452176044972	0.0775851408188178	0.01905953134118431	0.006363262697743265	0.7450154232304188	0.7470869712443381	1.4818451284039285	1.3004433424227853	0.6569872373636292
0.006253409544448968	-0.03522877819644493	0.011266438348468692	-0.06024223526531638	-0.05779816439637657	0.4808769941362961	-0.0911192707549486	-0.02239805572608853	-0.12467963843175274	-0.062387711079276674	0.028501454253531656	-0.18912098293173404	0.00233861494828382	-0.060187026867188895	0.06794293098990141	-0.011887616386667358	0.0007676200500507402	-0.10742093641422563	-0.03733443802143678	0.04831208382196434	0.03807927986052489	-0.06278401656525764	0.0158765572701498	0.3776754791072401	0.05423915298213857	-0.029863197613720267	0.07984257655765042	0.10913026670776474	0.07619920744016331	0.0189954308014293	0.005996926180330818	0.7287253563854084	0.7552056714412567	1.4709555669160763	1.2967089730832333	0.627791297130848
0.006171555326455512	-0.03527278764998397	0.011266104023080191	-0.08545617022753303	-0.03791970136998871	0.47930901731973574	-0.08327128900472033	-0.05552825910747444	-0.12486657854029452	-0.05391898816292975	0.02739674314930618	-0.18750021299864666	0.001908116372724864	-0.06035618569910226	0.0659117141570208	-0.011252891629435002	0.00028644365565570626	-0.13407029577678214	-0.03737364564206309	0.047557827737664274	0.038059149449092326	-0.0625467494951042	0.015429990172905469	0.3629953911124631	0.05335874450720089	-0.029873410622504527	0.07991584800230786	0.10696949802903624	0.07515582763890748	0.018815339749768047	0.005567005547136496	0.7145517414090488	0.7562353153030853	1.4555886561862823	1.2915486359841775	0.6009528213759971
0.00594926957182354	-0.035290193872091355	0.011233720034587188	-0.08867979784946803	-0.03591382428801751	0.47881067474007777	-0.09905665571483961	-0.034194515031230104	-0.12437719355622064	-0.08000106816448538	0.02594265650352224	-0.18277796798284224	0.00342939080423917	-0.060410666970331414	0.06928322998087631	-0.01004631795477547	0.0003202540536940043	-0.121358736745667	-0.03740912538714922	0.04772566927764831	0.03795765259460436	-0.06251466549432767	0.015370666154172142	0.3684944822125358	0.05094729401857899	-0.029886509652437505	0.07868180101391317	0.10311362317852728	0.07241357891698488	0.018666206431514086	0.005137068514730756	0.707812201939044	0.7504513682856511	1.438682433263676	1.2793029457522485	0.5685824693728502
0.005976066933611976	-0.03523119463338782	0.011233286477846239	-0.10261958062805013	-0.031006939308993474	0.46989837617633545	-0.15529332666638435	-0.044229347052732584	-0.1259928265762011	-0.09696581988766713	0.025920953717764268	-0.18589855612796535	0.0008009002830761221	-0.060474127743710124	0.0666659648748308	-0.0108333303533574	8.314745111343584e-05	-0.1033857730859123	-0.037371459309413206	0.04747443481031315	0.0378749725595479	-0.06270204204864567	0.015190162079701497	0.3608372508490919	0.050486420892536854	-0.029900326555901757	0.07615299710844456	0.09974949643930704	0.07008191700644445	0.018704485109303524	0.004866122930281396	0.7107252244572033	0.7379809979987446	1.4181909949768199	1.258054165826026	0.542087169054556
0.005186663418359612	-0.03524540282317175	0.011197120046445165	-0.11252560733955677	-0.014226830117076645	0.48548109442795023	-0.17009711813699155	-0.030278571980435376	-0.12642621304525908	-0.10110139581542114	0.025529124299775535	-0.18518973899618646	0.002417210802344324	-0.060639034433317765	0.0689694072673859	-0.009415622262228234	-0.0002186260855821182	-0.0996719756133877	-0.03729392797849811	0.047415387848535065	0.03770908630406024	-0.06253788171536474	0.015441961735269374	0.34563111790879025	0.05035157967663269	-0.02993757418514386	0.07482836695507097	0.09856588160092404	0.06845355539880117	0.018770345107791447	0.00471037415306229	0.7179622374059557	0.7325912429864954	1.3920493158936766	1.2285689864149452	0.5122016708518026
0.005623918592416552	-0.03520919018009464	0.011164553030279984	-0.1263462682287737	0.004074775290424582	0.48373131874686137	-0.2150955836259576	-0.08317532158391991	-0.12632784329491917	-0.12333732562754378	0.025182996934922507	-0.1920422225019227	0.0022234612061419502	-0.06068393814794992	0.06989636477280506	-0.010009337954825434	-0.0003486371807008462	-0.1028637841307483	-0.037269349318582376	0.04708211421497491	0.03756079778351252	-0.06272146057947021	0.015005473399666014	0.3347557331449485	0.04896821666330879	-0.02992601706456887	0.07414068493349611	0.09711634037148845	0.0676279300096114	0.01875687099800906	0.004599668543198426	0.7351592299327321	0.7365416040987764	1.3631623116400318	1.1933694211723864	0.4905453049156326
0.005577981158250066	-0.03527203230833206	0.011146743857351277	-0.1316365960744826	-0.024182082009119945	0.47348387264055775	-0.25421284797404475	-0.065284592322904	-0.12743510500855834	-0.1332946510141166	0.024787805550598528	-0.1898292894939016	0.0016746602471928343	-0.060753115180331406	0.06957797725537121	-0.009666884385433163	-0.0009230454865218661	-0.08341134571397343	-0.037095961112068976	0.046834859060160904	0.03752716854947097	-0.06282878695878541	0.015085054807160636	0.32787512796529994	0.04926639352791824	-0.02993407099980026	0.07041558261471201	0.09344948719171617	0.06313091709087648	0.018450832342061553	0.004499928539367887	0.7661301069856914	0.7496187928412503	1.3349794950578744	1.1466900470770676	0.4750621686296116
0.005368974971121486	-0.035261321880940576	0.01113876793102438	-0.1362622925270255	-0.016015659336895704	0.476781371383672	-0.29732307867353325	-0.08233371600276108	-0.12807145303552012	-0.17391490483778152	0.024920835972356153	-0.19609440039957887	0.0025846175679502662	-0.06075681765848732	0.07030689482281949	-0.009848541453655019	-0.0007303445892840642	-0.0919158355135198	-0.037023007523436936	0.0466464068175275	0.03733286781588753	-0.0627149628879322	0.014643002584420781	0.3196668425699286	0.048921378626648186	-0.029925467189035954	0.07417275033726868	0.0913995990102103	0.06354406465285736	0.017979467267314447	0.004433518292818704	0.7993201711873315	0.7622534603697859	1.3096758594704152	1.0909100383573378	0.4613502342861214
0.005084186828013356	-0.03529652867803805	0.011113922300728598	-0.15105136462346117	-0.011895016856789637	0.46890527947153415	-0.32065629635889215	-0.10952526591709658	-0.1280662471084468	-0.1497986541080977	0.025137832796400437	-0.19904775701818686	-0.000542523988768246	-0.06081013756257374	0.07226471202672843	-0.010456172655374785	-0.0009360702680982424	-0.09367433812572498	-0.03685339876749033	0.04616009216533714	0.03721717721228497	-0.06285474538051358	0.014897552628158223	0.3174618753219342	0.049633104229320296	-0.029934767253201166	0.07203534436642932	0.08882768740475652	0.06375873434535603	0.01781786155271653	0.004263064889363486	0.8288309460634947	0.7830687292050815	1.2787458591055114	1.025842393455627	0.45288383682462746
0.00494092430009654	-0.03529801485786178	0.011080012226043181	-0.14208586939922485	-0.05415526846106324	0.4532982987414222	-0.3447572416064221	-0.13543814675236548	-0.12865384872735847	-0.18784814602179392	0.023597642572191792	-0.19966282025012186	-0.0010768556192328222	-0.06080233307611238	0.07199693034903862	-0.010908881664519674	-0.0015101888484341784	-0.07781245727757272	-0.036818851653814294	0.04563292950994216	0.036997658288244376	-0.06280809360281467	0.014699998207129698	0.31981971700850076	0.04887386492443711	-0.02993991304232873	0.0705289115752376	0.08567574137153319	0.06378579950937634	0.017319668342413195	0.0041781388398451635	0.8522336574875705	0.8103265132825689	1.2110669544752555	0.9648768121325328	0.45538859410465876
0.004443833238921084	-0.03535227059474755	0.011101142527876815	-0.14849532453199926	-0.06689995102334964	0.44687577337082623	-0.36427851943940837	-0.16948928365159588	-0.12727882975922114	-0.1961467986110451	0.023680926236699616	-0.20440675337506758	-0.005301632743450678	-0.06079835762704685	0.06925629461456093	-0.011210652366924478	-0.0016108054147641886	-0.07887885276194692	-0.03666991918333898	0.044647912421869655	0.037113178528805024	-0.06295901495907683	0.014579016378155951	0.3178177668432454	0.048927535926083426	-0.02994080766841365	0.07097483563594728	0.07950095636779723	0.05877564762720509	0.01711275675544942	0.004384583045954128	0.8718479507209373	0.8347315499557038	1.2027893389009503	0.9104000716209084	0.4614445112750884
0.003958545747570074	-0.03536460000207361	0.011078329781679426	-0.14148562518924812	-0.09863932455967157	0.4412375677748058	-0.3810272207341824	-0.15087913206822423	-0.12840879432595276	-0.22021355915389154	0.022656801982755506	-0.20749690713162083	-0.007069534715795217	-0.06075943073455847	0.07081283229830117	-0.011634307248901956	-0.0014357396909693185	-0.07562121035624814	-0.0365472313684513	0.04421983762900987	0.03690947710517863	-0.06328008643162596	0.014543608899135788	0.32926621346336427	0.048888538862343525	-0.029959123271568067	0.07010347964605382	0.07773718701446355	0.05813557816601474	0.0170743070719516	0.0048905741545022694	0.8811751405306602	0.8587772071016484	1.2002568605750663	0.8638044114581522	0.4679487838968653
0.003922942818074494	-0.035362598702215295	0.011084508782133826	-0.1367645240595596	-0.11497774876546055	0.43585343122410036	-0.4255890805485773	-0.17598931144454028	-0.1277740470519681	-0.2120681925370326	0.022928686786414566	-0.2093842831965273	-0.009959977767558838	-0.06076718186761476	0.06798752096219678	-0.012920957526125617	-0.0016174860830543707	-0.08170516969232672	-0.03642884629698936	0.04309640715967133	0.03707321604400211	-0.06316567308579932	0.014545656762760883	0.33151614062555945	0.0494356792311841	-0.0299621726684804	0.06833367485445292	0.07873245178078941	0.05392703971164988	0.017061385880626306	0.005505330299563416	0.8811085771778698	0.8836321026425619	1.2021047500573048	0.8250333752916761	0.48316090382592575
0.003677046142416128	-0.03543674688931338	0.01107977297873649	-0.1360493265225033	-0.1504857326001024	0.4223405125230144	-0.4036345803605263	-0.16520800657821072	-0.12773695134167293	-0.2127937053153878	0.021891809818322495	-0.20738602029151565	-0.009147363935775426	-0.06091417918399773	0.07183383685715145	-0.012562212061244495	-0.00208728084591544	-0.11704343887180446	-0.03641488944245564	0.04192240439740243	0.036933235466519755	-0.06335804053634378	0.014272598251447027	0.32905665090385616	0.049428701570078656	-0.02996025833906364	0.0702553642285711	0.07546996327351987	0.052097434623877795	0.016951265044657084	0.005941700195967169	0.8718133552941583	0.9079740244586036	1.2131661140360264	0.8014347007927443	0.49323180927903837
0.0042025662297654936	-0.035444447053236655	0.01110486982601337	-0.14216781933775158	-0.175373460250114	0.40421448521630604	-0.4265202119771071	-0.18243280668490414	-0.12752311858311605	-0.22352021620424606	0.02105387643228005	-0.2084537412216314	-0.01033918473682875	-0.06079905370286638	0.06936929618502882	-0.013275490883204349	-0.00168693889107928	-0.09131850648355501	-0.03644919295076883	0.04169507002385655	0.03708634761292436	-0.06344745012632974	0.013891558048720973	0.3402599780032052	0.04776468368335949	-0.02993682671865972	0.07011855956305096	0.07315142227718292	0.05074847454425248	0.0168614380261205	0.006308430294453599	0.8555460601224709	0.9290830201288334	1.2325435168229684	0.7884591221284973	0.5050344246917081
0.003457573165427572	-0.035501938999743	0.011109846914657658	-0.13157832399355684	-0.20393091262988533	0.4032895691472816	-0.3943271062130921	-0.1331708570615852	-0.1282906169974703	-0.2056660328555296	0.020169433086730262	-0.20358475405980053	-0.011586311060876946	-0.06097249817806074	0.07126719655836866	-0.012528717286891306	-0.002147732608719004	-0.12781326709373184	-0.03642915819339536	0.041266379207585246	0.03708597254599304	-0.06355413467098263	0.014028765827199419	0.348115934333474	0.049099633960368136	-0.02994203863982552	0.06938205531930151	0.07177833655305246	0.04907691110420066	0.016893668422010837	0.0065947058617343915	0.8312132134265113	0.9411619569270364	1.2596624566074694	0.7850267700103855	0.503861299894517
0.0032298705875460298	-0.03550878143247256	0.011092672082878887	-0.12413943074934104	-0.20528881250616093	0.3903496829888061	-0.37656373849079994	-0.14491443107560306	-0.12735331349122464	-0.23401909450145303	0.019750384154840227	-0.2052280822902363	-0.012500618794351478	-0.0610272040299019	0.0703980095187505	-0.012097093151970457	-0.0022721071794360743	-0.129774662939393	-0.03656039217366122	0.04133379651166556	0.037161441470929965	-0.06348262974116695	0.013743418139441396	0.35413889964144774	0.04892950134696054	-0.029949874925310826	0.07124340368304953	0.07211850795574315	0.051416018889558913	0.01717847006904081	0.006899468806684532	0.8010705246156361	0.9492830294481289	1.2883659229019018	0.7938813584677843	0.49871612722437586
0.003249248256476154	-0.035525971608271104	0.011107995144975293	-0.11538740254419358	-0.22086924033981892	0.39023908746723557	-0.3781096249896387	-0.14484300553874058	-0.12769836623512953	-0.20261910186444357	0.01918263596916797	-0.2036493522149707	-0.013325058057388022	-0.061095878547654324	0.0692343472790447	-0.012270375733064493	-0.003073991159856554	-0.12624233430993842	-0.03664473263121234	0.0413424903904571	0.03727036443232397	-0.06368212105108138	0.01408896218103201	0.37013201027610065	0.049134434836635675	-0.02996103845300969	0.07072054582501419	0.07092090829796917	0.04970089905163105	0.017471711037785734	0.0070165963477388	0.7696695694786293	0.9589764563635905	1.3161757064751043	0.8056795229133641	0.48070364487621375
0.003372111513311884	-0.035558297332123526	0.011078333397518573	-0.11352032862290025	-0.2313780811348783	0.3767695163268331	-0.35636037417024097	-0.1330006515269341	-0.12896883515447627	-0.23097043775582038	0.017499609760465783	-0.2035364497348348	-0.012313341939280137	-0.06117492136909784	0.06898370628901011	-0.011701252359394903	-0.003490183620316334	-0.1144204692016968	-0.03672602343501593	0.04179731457168182	0.037381081695203065	-0.0635381941764935	0.014063531472680264	0.36460062100377394	0.04858389459547161	-0.029998562926423833	0.0725851046927246	0.07100763792876907	0.04780966260637228	0.01758926834199343	0.0072310543018262565	0.7433183642760257	0.9651091902049265	1.345676600821991	0.8214427350904474	0.4635532692178745
0.0032978635361327344	-0.035550366955816974	0.011088840394047467	-0.1045557052548282	-0.216772370845425	0.377027674917158	-0.3584543293452819	-0.10887340911322829	-0.12856040651226977	-0.19697563398419235	0.01838026494579414	-0.20359536502824432	-0.014188249643207982	-0.06136576773978035	0.0674669216992146	-0.01160731844060676	-0.003347328886375664	-0.12622034238603236	-0.036798557696257686	0.04219502537187082	0.03750163550553038	-0.06362292999722197	0.014208962588056729	0.3720339648708463	0.04943136378408568	-0.029991506399164203	0.0735559321262924	0.07206526352347675	0.04424163878984032	0.01803638860741892	0.007329274645398937	0.7199432416100142	0.9715050865185832	1.411268498356156	0.8269638913713042	0.44780853227926165
0.0035997472868578217	-0.03560721290198178	0.0110566545243032	-0.1087512451313917	-0.2091602407163859	0.36826720677348457	-0.34352882650511735	-0.08876727245565519	-0.13009558429566262	-0.19421888026969772	0.016962268232780655	-0.20507859549956894	-0.01269279166638676	-0.061482588122105074	0.0691864621833729	-0.011606792165193319	-0.0039643235964605455	-0.1512629859763496	-0.036908616356802655	0.04247291899752888	0.03746853994260691	-0.06352245707283892	0.014158316075063257	0.3742746532535362	0.0490392065812116	-0.030030368551581525	0.07408198249971143	0.07617534959337025	0.0455420903738933	0.018176573766972313	0.007172946429376478	0.7003613542194531	0.9819091072796405	1.3510791279227916	0.8288244436328964	0.44133964351466703
0.00333828078939835	-0.0356029407092889	0.01107527745451433	-0.10463933684647744	-0.20107735018423276	0.36839771660119	-0.3437918759488499	-0.0923929542821788	-0.12912256311864126	-0.19619528674685532	0.017733126769855872	-0.2047783272912893	-0.01614964883974645	-0.06149480977419478	0.06518376396524264	-0.011614431305693998	-0.004219789943501815	-0.13458632562998452	-0.03701136991426991	0.04330851935874197	0.037669357795522204	-0.06330090560235196	0.014305911007892542	0.3706601551393363	0.04836525208668277	-0.03003688440304647	0.07605089485037894	0.07605632985387253	0.04486297931511326	0.017926774328359197	0.006696309909262514	0.6852935131483728	0.9916030858983985	1.3529449482475238	0.825467150963498	0.44035873102640666
0.0035181051411184	-0.03567629050955911	0.011065277303185392	-0.11272679269038668	-0.21496323658072708	0.3603803333335935	-0.3372176769286687	-0.05730265180621238	-0.1309275582560158	-0.18765502852107532	0.016688961058748994	-0.209281218726841	-0.015686149619653835	-0.06168481998535006	0.06673159526795165	-0.012125152286377918	-0.004582769661404368	-0.15834898249561657	-0.03715799537061015	0.04347125013997928	0.03753255755168801	-0.06353316307715887	0.01415711013563507	0.3757432007135611	0.049806023737253076	-0.03005333819985555	0.07912301176211053	0.0755067753317374	0.048363115663465066	0.018086408157133138	0.006251071319325128	0.6715849658079549	1.0020920689670814	1.354130766688318	0.8275802200342323	0.4476256637075323
0.00322715839454375	-0.035700453128739394	0.011067922910789002	-0.11131862805641479	-0.19280428682358491	0.3600174258162833	-0.33441833642960417	-0.0641257661765392	-0.12952208322254047	-0.20407213152320813	0.0161701051736518	-0.20704178049638924	-0.018851139045948335	-0.061656898783626735	0.06101201684875594	-0.01208398557189032	-0.004369760191265335	-0.1264752216899347	-0.03728296899883145	0.04426349847459837	0.03774579080622327	-0.06324647499069855	0.014267429182842923	0.3764630851249714	0.04964572656806502	-0.030083476951301626	0.08091629927120277	0.07376410129321827	0.05014654844813411	0.017868058948367457	0.005858283967179852	0.6610127785509793	1.0173902496693485	1.3499929716065553	0.825888389766192	0.46593025478989397
0.002558593208483044	-0.035740867626394654	0.01103754109540867	-0.10469259688968788	-0.2040420485737891	0.37027067487380644	-0.3443799960629378	-0.06639071554121805	-0.131019747707905	-0.19662140894612024	0.016298405050162938	-0.2086519261418256	-0.021039574504832417	-0.06176590599405207	0.06140598059041926	-0.012977115366111552	-0.0051002528274223385	-0.14998189256130012	-0.03727542691564133	0.04422605331765187	0.037766970781251595	-0.06352350649778087	0.014475323441474194	0.3835598627226359	0.05001547032809221	-0.03008944570483465	0.08140154880409457	0.07385702653302864	0.04840719209069346	0.017871873895715103	0.00542213600677059	0.6523152255086362	1.0263024647172923	1.3454655828041662	0.833674513441796	0.491827519943696
0.0029078342375978778	-0.03580499881270972	0.011050393017364678	-0.12807287302901935	-0.18563938033400454	0.35127152162539194	-0.3602833270080886	-0.08057126808529427	-0.13006858028891868	-0.22840326652869866	0.015476881163190015	-0.20901590011838955	-0.023027540878665115	-0.061843813008356195	0.05645640297416297	-0.014148520427045027	-0.0049769558502501445	-0.11165030971313654	-0.03740924922836925	0.04418106684184507	0.0378489207224041	-0.0632912854104509	0.014198726801519918	0.3791390155219353	0.04987800206448101	-0.030092219620814688	0.08401096898237391	0.0711275205169014	0.04961385322935617	0.017449648261303068	0.004957127620831147	0.6435552693230524	1.0317063985042556	1.3357894806571649	0.8315778636254679	0.5286777681293177
0.00231078366000012	-0.03581053578425075	0.011040563008250234	-0.12384028380639059	-0.19134370071663598	0.36584333021330895	-0.4087735578548496	-0.10053485760759706	-0.13050000409563084	-0.22228880683097008	0.015685876507356426	-0.2072318766620196	-0.023903656314860716	-0.061968318018097414	0.05618260542902448	-0.014935182610182954	-0.005197959788259153	-0.12571747931049765	-0.03740311730425657	0.04423187200652878	0.03782014552505173	-0.06353427693825785	0.014365245686791645	0.3772539074821527	0.04947129060031829	-0.030108658609432005	0.08591868824333378	0.07280400472503074	0.051192886901235544	0.017523855238423418	0.00458112868805255	0.625528230911149	1.0291238753744163	1.324699760927523	0.8267953311438052	0.5663157569320401
0.00228571753887097	-0.03590750568133737	0.011051522195345099	-0.1539135847822961	-0.1791070714864244	0.35778847830803334	-0.40650023224023435	-0.10041145859497498	-0.1302923098767513	-0.24620473085949052	0.014161610624613855	-0.2070389967820737	-0.025805678386667974	-0.06219590131010705	0.054175421835448836	-0.016099317791008375	-0.005032515780924637	-0.12381907968557385	-0.03747884108337928	0.04399342375093061	0.0378809590176543	-0.06351470325527478	0.01391832085269587	0.378112223362084	0.04834818461642107	-0.030103324444001885	0.08652373256367714	0.06935533349693941	0.04953489937897323	0.017737795540014346	0.004299664649401134	0.5977972900219076	1.022597225379544	1.3089607703232589	0.8133661604662119	0.6075921058426914
0.0015225593042939988	-0.03588640670820692	0.011035835094347336	-0.15241589936505825	-0.18750235312363878	0.36245157796445404	-0.4353830791627161	-0.13377022369432096	-0.1298154107658987	-0.25573768763609583	0.0148910383574759	-0.20597057437370933	-0.02631353220356475	-0.06221856993114089	0.05284582443782483	-0.016067841675403278	-0.005361281646472189	-0.1287820184359631	-0.03754149250948199	0.04381272893214462	0.037879614702915	-0.06363179537639871	0.013865652766792894	0.37869340804772866	0.04919982622398063	-0.03007179347544245	0.08609301281555973	0.06833001135394964	0.0513222087460871	0.01782610782798736	0.004052035463742679	0.5613655467477068	1.0170404697795135	1.292572873847621	0.8001929845679057	0.6441782525166627
0.0011452055612320108	-0.03598378643693711	0.01103022886689005	-0.17397249761821879	-0.170527059174823	0.35578470793699335	-0.4366643651621379	-0.15279281976076683	-0.13069808683685227	-0.277456364274991	0.013204683284876223	-0.20448574914930315	-0.02513036415708688	-0.062369535500083596	0.053668154218420715	-0.017495733523778853	-0.006073621411427831	-0.12220194967323968	-0.03762750028775509	0.04314229053327375	0.0379887448322556	-0.06384045430897008	0.013652214012062874	0.37719009444879914	0.049512654786939184	-0.030063821839420683	0.08793178398857504	0.06327966044667757	0.05044225210842516	0.017882755558958432	0.003796059079473608	0.5195878466191863	1.0189719830197543	1.2753757066235558	0.7899922598982875	0.6648865050010012
0.0005893884472303546	-0.03595690233983444	0.011032776292207504	-0.17071425306837135	-0.1942679337652693	0.3578843579332523	-0.4589734660807022	-0.18201346279890745	-0.1298076505938576	-0.323344066330996	0.013901139955275737	-0.19755928721470303	-0.027020483884266987	-0.062444480531863	0.05074927951672027	-0.01639747598407641	-0.006077038576860529	-0.10611211898671649	-0.037636198731966795	0.042974427258592726	0.03810297025755472	-0.06388049192993575	0.013644688131225588	0.3787396770572832	0.04879915988848597	-0.030036991023305232	0.08662153890523466	0.06326378225273112	0.053079033362227315	0.01795535318235657	0.003545042910017418	0.4745705256270402	1.02461370092741	1.3229434914976275	0.7780374250301234	0.6727200711726857
7.15376866763714e-05	-0.036024154766316596	0.011006056874735595	-0.18899260781409621	-0.178526874933015	0.34992516258710415	-0.46812865476093907	-0.18518354088178457	-0.13146337760405724	-0.3131146562558208	0.012854687072609713	-0.20128492743161724	-0.023543004312502436	-0.06257615090390399	0.05306309096723967	-0.016741565302944315	-0.006972151895656512	-0.12159766835765291	-0.0377159215938052	0.04250371209521716	0.03796282457888421	-0.06398950350427572	0.013437553916254102	0.3790116577124728	0.04999052602362366	-0.03002886524107897	0.08849688482234579	0.06351329672903236	0.053699909012776194	0.018437005200494534	0.0033940586503549675	0.42826397759137913	1.0264503212006926	1.3011902222948213	0.772093007870907	0.667161986881019
0.00012058624916996136	-0.03602219443321407	0.01102540837718642	-0.18970193848571354	-0.1919938943888642	0.347249921253867	-0.4628790632954659	-0.23501741149537675	-0.13043786564897847	-0.3556968146515015	0.013114026052356825	-0.1966168467479957	-0.024228831254325848	-0.062487700760448926	0.04905160474575601	-0.0158161619387973	-0.006810652323260946	-0.0986488545599254	-0.037692642298393926	0.04220429739360199	0.038158305252759706	-0.0636992961928776	0.013585158789851465	0.37004351757624077	0.04924473575047938	-0.030038740588157902	0.08880924582039654	0.06381840712251301	0.054151684512634635	0.018496097173057398	0.003157612633601284	0.3775269377606607	1.033749355810343	1.2705632829535127	0.7555501108173301	0.6474737610402872
-0.0005030246608707766	-0.03604206839642578	0.010986915099553945	-0.19990367012468865	-0.19528268340909288	0.3457837886558403	-0.4832198535497504	-0.24585190559128475	-0.13268948896242933	-0.3475038227761055	0.013139182870605065	-0.1994232969503545	-0.02245039527434855	-0.06248940931018776	0.051788975587346985	-0.016079956696244686	-0.007760075533342753	-0.13565107526715023	-0.03770253196263729	0.04199510404013734	0.037996763092649474	-0.06367548513766924	0.01354150050275148	0.3680348287890002	0.04941996122251056	-0.030021178042900654	0.08673135765378312	0.06521397138787746	0.0506383622685076	0.018489977068760776	0.00299816747412907	0.3236220078372837	1.0412238320682072	1.226894354260067	0.7256530507697365	0.6194263748143796
-3.269818954553874e-05	-0.036080875236066956	0.01101216647773506	-0.20711752306469017	-0.2054398046396412	0.3312724342115471	-0.4592333204097271	-0.26435051176176894	-0.131907152263957	-0.3729240202395253	0.012269326321145508	-0.19729517177463993	-0.02167681017278638	-0.06255279117015806	0.04796671409304007	-0.01509780975413651	-0.00752746919606781	-0.11592162373918694	-0.037757266826008815	0.04198418949630591	0.037979266727150414	-0.06366978392757043	0.013387214223105551	0.3618349746539146	0.050537715812930484	-0.03004111129190134	0.08495187439705572	0.06434205839491593	0.05295930842269647	0.018278604892897045	0.0029142876942990755	0.26826985049087415	1.0551604090352806	1.1768970891553656	0.6762544702021107	0.5825529771899911
-0.0005707730803800227	-0.03605795764527352	0.011026571791703214	-0.204156483080323	-0.21576848842141255	0.3362347495504864	-0.49299624153165034	-0.2784265094774166	-0.1337850142336323	-0.36711081604918744	0.012632198347250406	-0.19708621117180564	-0.021889047004060407	-0.06244270981920339	0.04932889995855184	-0.015224579068834626	-0.007804203349232682	-0.15972731142867438	-0.03769553539237687	0.04182216577581089	0.03802900956954068	-0.06363906203134653	0.013781241418035356	0.368456529177565	0.049947348694544466	-0.030040772058210187	0.08302391950950667	0.06591661927523124	0.05300436581438499	0.01889268943179576	0.002912972477543534	0.21514647067094864	1.082170699014061	1.125304872632307	0.6245644734900295	0.5336105057165585
-0.0001800968511801707	-0.036120052904156055	0.01101458669086637	-0.2143363906912757	-0.2222101533372128	0.3097771326057494	-0.45980562995620017	-0.28850988047014015	-0.1336815373853159	-0.3740964477759573	0.01244468131293589	-0.1983689973414126	-0.02156264587313022	-0.062403862708667227	0.04624817121504158	-0.014601024173965934	-0.008246662023696404	-0.15847834041086578	-0.037673266396696395	0.04154220921691386	0.037901024412287	-0.06363361654434939	0.013651245634101961	0.36643921495418336	0.04970119210044011	-0.030042222843511233	0.08269433216066055	0.06306566909284994	0.05096705233612643	0.018681491111735553	0.0029368890874722476	0.17070117498850856	1.1024253821300172	1.0690606449729825	0.5748960671455627	0.47762466756675315
-0.0004991115023787587	-0.03606646204294882	0.01100774200625686	-0.21506587395485743	-0.24180819062622008	0.3056128119626438	-0.45811929941528273	-0.3065355584050581	-0.13542360761914063	-0.36882034293613325	0.013343828347559261	-0.1947614456599645	-0.02257450620381436	-0.06227624074337125	0.0449718190812166	-0.013592089453575738	-0.008188088021678853	-0.1945238727008303	-0.037540926285000095	0.041543341905122134	0.037967273209548166	-0.06352557934578022	0.014199432233085044	0.3601918900170874	0.050647684029946724	-0.03003870157394035	0.07993257097779062	0.06507456751653776	0.052636389892965506	0.01889409300864888	0.003097130155338504	0.13160045146748336	1.1278059405716163	1.0225522690786697	0.5320855708630828	0.42181574870285915
-0.0006234765963062515	-0.036133418294554444	0.011015932969676163	-0.22072785319518715	-0.26696026080974783	0.2898706337840641	-0.43846487380216087	-0.3273251584264073	-0.13580922205152585	-0.37931538003773646	0.012953542537621437	-0.19762194076561448	-0.021127016117966295	-0.06223962541817659	0.04347635605580068	-0.014110142845282342	-0.008469195331455187	-0.20032406527683055	-0.03760696576225814	0.041237817331789675	0.03781816312867022	-0.06369600666388787	0.014022465306257972	0.35497748960045505	0.05124441305169523	-0.03003295047015342	0.08068018240666355	0.05949183900170228	0.05165501571274541	0.01907582267500911	0.003295605437980178	0.09806491470652645	1.1550049130777214	0.9746255099292925	0.4880750131144791	0.3740405067161754
-3.920083534038146e-05	-0.0360784025122237	0.011018526012179472	-0.23122917905748866	-0.28120822033324094	0.29180051755336506	-0.44512721298666025	-0.34694864081786253	-0.13714190179939872	-0.3784454884072297	0.01297821212936387	-0.1967946848032188	-0.023876010908204674	-0.0620459001970191	0.04317217686852195	-0.01327145621083992	-0.008345616862559474	-0.22262761417711358	-0.03749276907220641	0.041712618618197264	0.03775119535695302	-0.063492800799038	0.014585365223002227	0.35096532694680954	0.05172412030283272	-0.030047730779408043	0.07730398534090954	0.06339746552657673	0.05556937513832953	0.018854449325293874	0.003498327023097772	0.06995941482446613	1.1744447304250865	0.9276197765466753	0.4501273661591065	0.33898356039066374
0.00014327835849006258	-0.03612927597577556	0.010999889306524097	-0.23854570214267165	-0.29850713347381574	0.2823211138626451	-0.4180953725171223	-0.3769120972818352	-0.1378715250063559	-0.3759371069571717	0.012784190466029044	-0.20019245897045454	-0.02165201503155835	-0.062017254753841476	0.041687956562222406	-0.013747834916957205	-0.008446586966026706	-0.25010114571764147	-0.037620713452538666	0.04235319975333261	0.037641626687815795	-0.06352401721118085	0.014793607637415709	0.34483770912255907	0.0534319320478087	-0.03003800843043013	0.0806252593122869	0.0632272530665402	0.05607857448546018	0.019075962519677296	0.0036590830262024803	0.04827631506970903	1.184113330692216	0.8845553138292537	0.4124765599114696	0.31039550282974665
0.0003604572998034118	-0.03609673125206982	0.011005894179171988	-0.235809744087596	-0.2985556595154756	0.2885553455893254	-0.41930951610606587	-0.40420549697235214	-0.13718859645971998	-0.3852133633119153	0.01232706338620045	-0.19419886854009866	-0.022158056961647018	-0.061829119108369156	0.04175790991536919	-0.014235249112745142	-0.007660819544650421	-0.23872283643207814	-0.03759150975624433	0.04251008452207396	0.037611433762415485	-0.06340442774676258	0.015097646487063576	0.3473957350953614	0.05355177546225317	-0.03002424352178189	0.07731358941259193	0.05822577764197888	0.056723221780797764	0.019289187637394505	0.003746239368473342	0.030236245129829763	1.1928158984875772	0.8482047304221542	0.3710646120424657	0.2926042595479329
5.930398516281986e-05	-0.03613018063550927	0.010966364200472433	-0.24942559446016102	-0.29558667495208935	0.27256414159880255	-0.40856373632205106	-0.4185829712412506	-0.1379017527903998	-0.3641770277529588	0.01250063291525402	-0.1957738958757483	-0.02041636322149439	-0.0617491808182644	0.043455735838781914	-0.013946860766706908	-0.007835023811141503	-0.27713378884303563	-0.037685510950153885	0.04325793694365272	0.03746940613044363	-0.06344213426971909	0.01515538125819937	0.3416436720484538	0.054387816638898724	-0.029998158270005126	0.07780989125019758	0.058847517902979776	0.05734883285014612	0.01908175740911785	0.003830314845559568	0.016812781622743505	1.1920848916200195	0.8175735972891133	0.3357288931658579	0.28049362465985933
0.0004363678226175018	-0.03613600633790086	0.01098603973972309	-0.25279291184889646	-0.3063460619073498	0.2660194212698809	-0.39772878733677475	-0.44435725614116073	-0.13750862985218068	-0.3906563096477479	0.013097378836406128	-0.19236088897515255	-0.019423510108361023	-0.061733502361837445	0.044726565164445106	-0.013267229078689182	-0.0069686586708513475	-0.2501127801548046	-0.0376694241285626	0.04335556920248168	0.03749839589415226	-0.06347113559420456	0.015352025284720825	0.34744196654890164	0.05468930163765777	-0.029990650333593605	0.08192270536943189	0.06422386103022512	0.06113559598282059	0.0197058526221852	0.003762828810741508	0.00963488744127185	1.1923430887626738	0.7988747071134767	0.30706510515512264	0.27062128861544255
0.0003196556064933178	-0.0361140025409509	0.010945846901608398	-0.2575643868903001	-0.3106053466307688	0.25686958964716755	-0.3994382487081116	-0.47205510673339235	-0.13980099024095977	-0.385078501161046	0.013475871075330154	-0.19453425505816496	-0.017985297313685342	-0.061512622490901905	0.04975009562763442	-0.013022332200533022	-0.007262793952786657	-0.28788839297828483	-0.037733600442695234	0.043748689634668755	0.03747325315374974	-0.06316422137708474	0.015654432278807955	0.33546658651526384	0.055042695153146456	-0.029966044899864402	0.08301641217436269	0.062029628057028	0.059694589171378064	0.020298008909091836	0.0035460312358254037	0.0051598157165168666	1.1880271138759546	0.785523497106136	0.2862877923911322	0.26242338866005904
9.764967379535184e-05	-0.036152336868171306	0.010918177735186909	-0.255300253627209	-0.3148774476572672	0.2537986323005472	-0.36790134750248266	-0.4909530880333973	-0.13987683141148782	-0.38614192781353257	0.013531571099121282	-0.19511900821413114	-0.015641650666060845	-0.06146182359724349	0.05207466913248408	-0.012430051439008822	-0.007044689636834948	-0.2668390968465158	-0.03776048061269182	0.044134652769041556	0.037467039986787604	-0.06316144935887785	0.015428629039775547	0.3316552948864004	0.055949878665110864	-0.029960310453163143	0.0847128632006917	0.06429835955924555	0.06098969863572049	0.020001380887282903	0.003241480387342912	0.0018316480770083192	1.1724166691079985	0.7744139998359363	0.27468301926222705	0.26397128248018603
8.298769770581581e-05	-0.036104813079573625	0.010917868776565285	-0.26324821853938685	-0.306641314348293	0.2711733212857951	-0.366100682856859	-0.518883360361964	-0.14138993495052252	-0.3943634781432003	0.013509609700568293	-0.1940438862445193	-0.014782311959569902	-0.06127943721543847	0.05669709238929591	-0.012407355150521274	-0.0066004900364102295	-0.2942210852302424	-0.03789536248643584	0.04472390338081765	0.037445756458976576	-0.06309640750195895	0.01574178838064102	0.32420424861645186	0.05640510794749711	-0.02993701415560488	0.08197690709131325	0.07009638215144001	0.06432655758628172	0.02043967706814958	0.0027732645343067157	0.005268419081595579	1.1720100637786475	0.7679910052561676	0.25602929036243277	0.2655107801308122
0.0002149709437867078	-0.03616935185502627	0.010918158516636415	-0.25067858042759095	-0.3113900813293245	0.2664275901902823	-0.36109920329884615	-0.5391843215690219	-0.14152329994485985	-0.3933719208171558	0.01347998301877095	-0.1980318034069223	-0.011525275731873032	-0.06119675122497305	0.059938517044555883	-0.012727410802287658	-0.006240849623432565	-0.27441864605391936	-0.03789923469050898	0.04476496084440202	0.03743976131428885	-0.06312224336864333	0.0153924562197126	0.32262929960291525	0.05577906301929945	-0.029937351600043866	0.08399721259792194	0.06759150943722321	0.06604691317427988	0.019952933412046472	0.002079789550576194	0.016698485339334095	1.1588067004923168	0.761835305328456	0.23056909300558898	0.2677201721623303
0.0003603743615905312	-0.03611431971881038	0.010906344783357887	-0.24667300680829868	-0.30161176478379514	0.2895162076274918	-0.35527299413223307	-0.5478771163830303	-0.14288348021129132	-0.35547738496089687	0.0135884636382328	-0.19546402007930458	-0.010718069871699291	-0.061024473080028854	0.06266538883707691	-0.011493191268605648	-0.005948419193290391	-0.2637580112812701	-0.03789853027349531	0.045323730655035845	0.0373677097247529	-0.06285254823390382	0.01579032892229595	0.3248320939672281	0.05562480388992055	-0.029939966464286365	0.08159461534109472	0.07450013386168726	0.06474326656140296	0.01979358649284993	0.0013188901930625378	0.03151715175424589	1.1451520439096374	0.7656590425975055	0.21013399632727423	0.268210748351739
1.186685668513915e-05	-0.036146417089918656	0.010907276560598051	-0.22727985302672676	-0.30579877560984814	0.3024461204686903	-0.3531288171541803	-0.5718252478653613	-0.14182492593084722	-0.3652420382027632	0.014589548595494278	-0.20170042187772466	-0.007075005179521213	-0.060999038395136776	0.06320624252815259	-0.010487758702655512	-0.0051553473961853495	-0.24692557064532455	-0.037893306518329506	0.04513821570145129	0.037335994517303794	-0.06273202886729765	0.015466927745413092	0.324153295835406	0.055195836188781676	-0.029918876208150424	0.08319777271999228	0.07130975904097483	0.06258988016792896	0.01971385724738946	0.0004568459659403916	0.05167586314674914	1.127715461231028	0.7701696919755069	0.19094959388975413	0.2667929951588757
-0.0006056068776948348	-0.036121183181870506	0.010935998447844823	-0.22348632511933886	-0.28267369171336376	0.31832933137537617	-0.353901644899453	-0.5801172785511108	-0.14345119908626844	-0.3316992401651246	0.014849288942299258	-0.19886343073313795	-0.006234197789079402	-0.0608395129547792	0.06638379348404769	-0.009399804374349409	-0.004997139269975575	-0.22175596980654833	-0.03785201440024915	0.045021910232960795	0.03721601801374004	-0.06267930189709828	0.015526111285397442	0.33544846026594105	0.05378624856747444	-0.029918361798151594	0.080928406804237	0.07144418107336792	0.061752699884114526	0.019071424142180667	-0.00048097792385313234	0.07089138934688746	1.1176402556345475	0.7786221481568518	0.18407947049074608	0.2668163844881996
-0.00031576996541250095	-0.03615265046349074	0.010941484935563553	-0.21357734681144266	-0.31088905937293915	0.3345212140271528	-0.3625108439781286	-0.5913544303118508	-0.14338314620535547	-0.33744375654103137	0.01627827566464986	-0.2047474134112584	-0.005380363195915634	-0.060880760099999334	0.06604633052761831	-0.00795451390735982	-0.004567800065346235	-0.22374914752933828	-0.03778196501563544	0.0450375716346124	0.03726288614354883	-0.06254483248152856	0.015699916328576112	0.3345911101120904	0.05299334858062745	-0.029914711297712688	0.08050581850347735	0.07210243673277227	0.060715702261273964	0.01884191168077185	-0.0014470172035278225	0.08968848604971655	1.1206486937091071	0.7881298433545851	0.18447345171346552	0.2651263555129505
-0.00017764443881123493	-0.036103938584280244	0.010990598392799155	-0.2026329484900889	-0.3056881030632558	0.3567354770427323	-0.37750457226765355	-0.5749106608522876	-0.1433233476419679	-0.3321431292857946	0.016596193545822244	-0.2030239967876189	-0.004759576125984496	-0.06086352570938756	0.06729351961034252	-0.007285200349281516	-0.003807489890900088	-0.197593513952642	-0.0377483749958327	0.045134806458982324	0.037248649195457104	-0.06239589651697576	0.015951883407606463	0.34477798046670943	0.05229443018302019	-0.029925433010059378	0.07884084748988503	0.07079148500568153	0.05926389061875522	0.018688445001864975	-0.0025129440799357963	0.11305927333946078	1.1250077014529354	0.7982576716764354	0.19048192822977378	0.2625889131445051
-0.0005003995025736629	-0.03612945239536268	0.011014878000237482	-0.18820347165225207	-0.31574543303982644	0.3767600392507886	-0.3954768674906476	-0.5835115112443544	-0.1426199784541859	-0.30804087108531386	0.016995905481803148	-0.2067205518516578	-0.004417023186513437	-0.06077478286667076	0.065390389362286	-0.006817699763377691	-0.0035476117914900194	-0.20458098665280983	-0.037708154629229274	0.04530816240208557	0.037178832006732734	-0.062282991735296354	0.01602598790968533	0.34986844067117595	0.05100888369259934	-0.0299196228183496	0.07784461560981593	0.0683112710821868	0.054265246631586106	0.018344533901688616	-0.003450079202849858	0.13701415404993872	1.128384125626107	0.8041928401127466	0.19821701471557346	0.255967933766666
-0.0007377779952138508	-0.036091071194297546	0.011065361950796613	-0.18529755689296762	-0.2874247455249448	0.3979618408385558	-0.4144209876031065	-0.5542547603177914	-0.14046809457883966	-0.2834088730424182	0.01746047750677474	-0.20521092049169268	-0.004352415952349934	-0.060826981108474024	0.06311844713998971	-0.006288821540293195	-0.0027480048578304595	-0.17571820399662866	-0.03761415082599031	0.04551398377256179	0.037134835797947005	-0.062212205458149795	0.016037599642404504	0.36638992257817893	0.0508845951466379	-0.029909212778820454	0.07980439503711759	0.06741260889201722	0.0541802076104612	0.01771340883395605	-0.004326433381853378	0.16717777528359937	1.141845134351796	0.806630421986496	0.20614986020148582	0.2559271523719474
-0.0007685281569349528	-0.036091915525150585	0.011103145148132498	-0.18284313042654363	-0.3082062301883103	0.4039800185078821	-0.4342000076892919	-0.5575430704595601	-0.1391314747515086	-0.2894729184395845	0.01796498969180902	-0.2054259102556762	-0.004361501344654179	-0.060774560767612486	0.0607862555517377	-0.005373962517753063	-0.00251050169670849	-0.16970121361592858	-0.037538559776115935	0.04575441920045518	0.03694787482010124	-0.062109640784494644	0.01629806411615298	0.3735989604675779	0.05106426297024138	-0.029897088678313827	0.07627904521368041	0.06445193060458458	0.05122505414414489	0.018009949452847368	-0.00523888331846371	0.20581151615853965	1.1531390525297365	0.8076508120232871	0.21069831720407856	0.2546791217482805
-0.0012210830994175029	-0.03607607793598352	0.011143898535902232	-0.17151861189938974	-0.2907336636800101	0.406660303074491	-0.45532877623276835	-0.527581060742632	-0.1372566970848304	-0.25649962218581035	0.01829700714256582	-0.20364638869135723	-0.004526360354746234	-0.060870367353004065	0.058535988590550425	-0.0045617980903647345	-0.0019647401912040174	-0.1433868692903205	-0.03748770829820177	0.045999698360818124	0.03713383331655771	-0.06186386384586775	0.016315322139744085	0.39298011288868445	0.051496362279043716	-0.029888333910048005	0.07979274819463292	0.05897197892608367	0.04473607273083025	0.017831112823060265	-0.006147390010025097	0.24738063651775768	1.1575052324164161	0.805503697883754	0.21786253128791686	0.26360724855968365
-0.0011966900004580128	-0.036051929482877665	0.011159075171561445	-0.17369552775962815	-0.27889255561483417	0.4180847945899912	-0.47730165508063127	-0.531222243430347	-0.13548649396542312	-0.24861718262455632	0.018450674865365932	-0.20508522269312376	-0.004580896744001068	-0.06083712942242749	0.05679894465286055	-0.003556727378438311	-0.0019087917813666653	-0.1431504915791753	-0.03746432829898359	0.04620436468739776	0.037153498988092004	-0.0617366762214255	0.016629969522032023	0.3989544163324817	0.052733443214200704	-0.029905185074203266	0.07876021292360444	0.06319506792293403	0.04185122565710582	0.01814866495134166	-0.007031180247452982	0.2867894695371783	1.1629637848297105	0.805014739893096	0.22145212000979936	0.2760341791473834
-0.001635631668873982	-0.03607233141951196	0.011207394090065118	-0.17646957427406212	-0.2627610569047651	0.41270647715471476	-0.4985547480874777	-0.5123138674351901	-0.13370229511474735	-0.24866951195597037	0.018521472704130248	-0.2049450602354796	-0.004843531880795926	-0.06092099725285388	0.05612114684348109	-0.0034633436470546466	-0.0012355512168078784	-0.14561160068933432	-0.03736479573443331	0.04645238862949347	0.037286914490699305	-0.06162194524324825	0.016572185537554233	0.4117292984547082	0.052810961971143044	-0.029900606931716773	0.08243827358461472	0.06283373893800155	0.042447959338933236	0.01801309238576234	-0.007944531047410427	0.32516473133781376	1.1611255094465391	0.8040750088620736	0.2105005582039659	0.2823990753554456
-0.001577528282873914	-0.03607174628953426	0.011203597587948968	-0.18024398491868074	-0.2638543629474642	0.40434537813577726	-0.5163921284668966	-0.5097189320902065	-0.13280065360091303	-0.2309502436441496	0.01844485090522211	-0.20446700014522867	-0.005397019748473418	-0.06088449111602308	0.05633614608616905	-0.0037487216215482066	-0.0010939613944877125	-0.1527667795447084	-0.03736123848457406	0.04672561240025779	0.037291181972612844	-0.06162186438218844	0.016905001014211385	0.41714101280505866	0.05309763820467951	-0.029901708812844707	0.08467755284025515	0.06747092411669772	0.04411705657917768	0.018504430091220474	-0.008838786605595384	0.36244559527688397	1.158293616426786	0.8091998342736625	0.18328908155450832	0.2776102601079776
-0.001888215710617408	-0.036054045861579974	0.011219661544514533	-0.1828089978631669	-0.2670719837905926	0.39213073156606304	-0.5307939655069462	-0.48987026169763864	-0.13080399404577564	-0.23173796709043598	0.018189651799097654	-0.20640070929242765	-0.006194467224320382	-0.060948427106939894	0.056982020498434	-0.00414717368818965	-0.0003105807347452306	-0.16397698540160127	-0.03727571251489936	0.046849506382950615	0.03740761522433472	-0.06139849379054639	0.016901587145172016	0.42004945785138165	0.05461045907106665	-0.02990661653984101	0.0841626584345459	0.06796744902919045	0.04447489980745885	0.018716214580847743	-0.00965664151763668	0.39529023071088654	1.149475190939208	0.8121714097424728	0.14198632577145634	0.26112378156660104
-0.001892921634899494	-0.036080446501738736	0.011213031187587853	-0.18410391617663788	-0.25090067412495787	0.3809979555398618	-0.5432332430891899	-0.49526702329374367	-0.13063616553582116	-0.21540116734422318	0.01786691337542612	-0.20816620661945784	-0.007446761165684493	-0.06088850006606387	0.05779591597240589	-0.0045524290336980385	-2.9284563062990628e-05	-0.1765665814792347	-0.03730492375378653	0.04683345996666681	0.037396732980924795	-0.061485156631406655	0.016923930983434518	0.42197962237797293	0.05565794639019907	-0.029928737021815605	0.08699816760696341	0.06756747065216949	0.040621868388905864	0.01891228972607773	-0.010361997839365995	0.4302264443396024	1.1307840349648812	0.8163525128723845	0.0874012828871728	0.2389351044813391
-0.002342778879660138	-0.03608605856441329	0.011203409529917937	-0.18747585016485446	-0.2457509076375743	0.3696125329187837	-0.5507709687009191	-0.5072656016712834	-0.13076354371402413	-0.21254671365458838	0.017565681191788335	-0.20972872721949826	-0.009153324722260717	-0.06105439689560729	0.05901329779229401	-0.004869760199759543	0.0003476518953031254	-0.18433952057129926	-0.03722682999007134	0.04669635128821085	0.03749896749303653	-0.061594276104723324	0.016928472998851845	0.4223296444307715	0.05678115384207651	-0.029919851103495786	0.08414886515826302	0.06854217827215911	0.04173930903709292	0.019405339844698333	-0.010824772652710608	0.4678868945562945	1.107685321356654	0.8187932520041148	0.021223518444952127	0.21272346275236828
-0.002376220751922126	-0.036076663831694986	0.011174949135342577	-0.18855870763002938	-0.24213593113896942	0.3587681263905097	-0.5550408329932275	-0.5203059898901155	-0.13128499943600422	-0.21218776505931372	0.017221674451854466	-0.2105367022974766	-0.01080926966457045	-0.061075201001250766	0.06051127901750124	-0.005205639029668264	0.0007547239209988495	-0.19029862253294336	-0.037239299730695424	0.04644996676325868	0.03749100074391394	-0.06167809364704121	0.016949646180872885	0.4188531378432113	0.0583572184495588	-0.02993939531795326	0.08324083829208956	0.06525025506249811	0.04760845852240655	0.019612393176393718	-0.0112200155134452	0.5077154708234084	1.0785228368191244	0.8252820724342339	-0.04401381904663024	0.18776404973181496
-0.002992842415908452	-0.036109425258052774	0.011146132445178933	-0.1901118527866075	-0.25154988270094936	0.350023935605828	-0.5557239275169896	-0.5356840903396897	-0.13218691934166066	-0.22910739665152616	0.016811204223600787	-0.21318578606615798	-0.012711529687128529	-0.06121824148022115	0.06161952876960201	-0.005642932210960668	0.0011542311782563013	-0.19335053403758537	-0.03716644338035467	0.04619502497761028	0.037530516423411965	-0.06173599016587111	0.016965162281056635	0.41296177953945507	0.05864621871683399	-0.029966566965306446	0.07815614699900802	0.06964454434764142	0.051143208339620404	0.02005672300867111	-0.011624343537304117	0.5481265202191159	1.0458222790426166	0.838009336779519	-0.10523377748847892	0.1607355806556869
-0.002716413574941096	-0.03607983935691564	0.011115498806594772	-0.1896609396766332	-0.23751128125776072	0.34368853532457216	-0.5551544770731612	-0.5530824393040363	-0.13323686017912892	-0.2223134405853858	0.016364217868690464	-0.21414206962893542	-0.014626047778668518	-0.061210327805395946	0.062448599949399164	-0.006098201707641797	0.0015278741319962254	-0.1913400465424307	-0.03716085880385644	0.04588165411656932	0.037518853931617795	-0.06179184999675683	0.01695529672273116	0.4054639895519319	0.058413648546283656	-0.029968559425401303	0.0795253369960762	0.06846225046825061	0.051871749764188305	0.02003252380087173	-0.011812398761012232	0.5808846027124018	1.014884965000987	0.858118151141668	-0.15661302161224397	0.14200372649921705
-0.0032533288433463556	-0.03609574602620626	0.011083155834873968	-0.1882125383509051	-0.252292499509385	0.3402020769721099	-0.553041831227107	-0.5694132348399747	-0.1344560493248444	-0.2459457006689909	0.01593168279676579	-0.2215070939886555	-0.01655005986481215	-0.06129919596657579	0.06289785525670875	-0.006517105932992125	0.0018852605527453312	-0.1830466792123826	-0.03703878927772654	0.04531047248987875	0.03748142931654192	-0.06180720096358172	0.016926517545130065	0.3985725682401797	0.05809164755590781	-0.029968013064470868	0.07572707909127718	0.0719210188044364	0.058966328996018225	0.02008607404844499	-0.011958625062802595	0.6086981434674542	0.9858653716171917	0.8931565745577703	-0.19685596709735037	0.1257823270235112
-0.003022368608760102	-0.036049397091966494	0.011055000916364095	-0.18374336732535937	-0.26656277447824	0.3364382407841975	-0.549481693414674	-0.5852776368171236	-0.13563062618106791	-0.2663070991917088	0.015608737482858242	-0.21951848306916552	-0.018558868945795382	-0.06133330120017884	0.06293262031985432	-0.006698043525377352	0.0021387317564372592	-0.1699755309428963	-0.03701797172153018	0.044929541496748764	0.03732893911064546	-0.061778411899378285	0.01690188798420614	0.39243666663221494	0.05787326900286477	-0.029950148629771318	0.07470842551496928	0.07094779225968044	0.06282812212123515	0.02011079615369933	-0.011975100803871609	0.6292869767356846	0.9636780718544022	0.9292878774624803	-0.21955821501213127	0.11632224290158777
-0.00275919040775836	-0.03605144116352443	0.011040888352083476	-0.17862711555287164	-0.2753188224821391	0.3320372114568067	-0.5415234877072979	-0.599815225863976	-0.13697166742731764	-0.2864886852245678	0.015304577802380852	-0.22514391906777473	-0.020403443937850336	-0.061374130203596514	0.062292459470141115	-0.006780338864455317	0.002223415994138088	-0.1526172344621472	-0.036986322390475876	0.044375304860814244	0.03736382345431832	-0.06173016564265608	0.016818473822017024	0.38411339545150375	0.05750670549953265	-0.029952269575212465	0.07056713760988045	0.0715812299016559	0.0653707544245632	0.020237347218129826	-0.011882904437292308	0.6446454193917093	0.9366140459745653	0.9768691253611488	-0.2167321620616452	0.11812262153313424
-0.0028999912589314	-0.03603558172359779	0.011037424283596938	-0.17179227786207302	-0.28139525794218223	0.32932776665621455	-0.5300021740808589	-0.610109408568903	-0.13835239342780806	-0.3028574670993948	0.014874463346217556	-0.22350063523469652	-0.0216419896136112	-0.06135334346882909	0.06112495795824444	-0.006726452240397191	0.002120622627094207	-0.12943604406459155	-0.03693490636987416	0.04426045685900402	0.0373632791783972	-0.06170398940144802	0.01666956177011651	0.37522506721069526	0.05701523908246844	-0.029956222028995533	0.06815053975077849	0.0725099485789547	0.0663668978323518	0.020056183010645316	-0.011589467881026636	0.6510926056095909	0.9062914949159693	1.0205057666239248	-0.188128607640842	0.13060652612816132
-0.002725166833593016	-0.03603768229536762	0.011047356017745999	-0.16542772786267762	-0.286673413630415	0.3287586248388369	-0.51613855636341	-0.6194374925016123	-0.13960059100138658	-0.318091426186056	0.014430238975958038	-0.2282994656921975	-0.02243912462887627	-0.06133170307958071	0.06003285128763908	-0.006675866740765953	0.001859849106113903	-0.0998073891112971	-0.03687416403517157	0.043615956647507705	0.037385314555553724	-0.06167148072849295	0.016501098450987618	0.36660070409860673	0.05628978472307553	-0.029942005312873797	0.06670555106619015	0.07333610390824088	0.06392339021489198	0.020269247763009333	-0.011260554364064916	0.6580152818831276	0.8870320845464843	1.0617215654373393	-0.14500857201544531	0.15455300127107244
-0.002833857487608936	-0.035999233819122775	0.011062719249622559	-0.15982741428230213	-0.28493693021317357	0.3275293367044553	-0.497000848300954	-0.6297263866774271	-0.14090054718253042	-0.3303331495668592	0.013966618646072121	-0.22555701250478824	-0.022716589625596303	-0.06132516046318791	0.05873287976991302	-0.006749866946668667	0.0014422996188261168	-0.06431895056238593	-0.03681515445828007	0.04318618344332686	0.03748207012736139	-0.061648164947275964	0.016324355518441382	0.35854032501763694	0.055497959184840996	-0.02993381870672407	0.0635047030069749	0.07936196657484869	0.06714990051272998	0.020087164684851784	-0.010978531658944602	0.6616509984875345	0.8744438704354944	1.0884336955095837	-0.08673833667180149	0.18753453444124435
-0.003212728823502218	-0.0359896246262584	0.011084803556863265	-0.15289328186168039	-0.27861271289359363	0.32608360980453305	-0.47515971918303546	-0.6404902150826095	-0.14189293607861547	-0.34250890458837974	0.013418131941372863	-0.23154704404296647	-0.022350217575613323	-0.061172883641257544	0.0571137045115314	-0.006995123562743138	0.001033977090592633	-0.03093152110509443	-0.03675665757384679	0.04325775952642624	0.03748505054487679	-0.06163385001278001	0.01617645389329677	0.3506672967963196	0.05469280381194488	-0.02991688609751409	0.06572250639974711	0.0811744824283653	0.06572924729557318	0.019970994806958093	-0.010779106315321575	0.6632305205742376	0.8723782932942601	1.1000085785632165	-0.014442984510347317	0.22142369353446179
-0.0033136544188493862	-0.03594234439568938	0.011109854056047447	-0.1492000022767953	-0.2699074275018917	0.3248881048680589	-0.45314136770266067	-0.6519869606775377	-0.14280299476919103	-0.35305354321582333	0.012947270453226412	-0.22966733007401827	-0.02175493209625044	-0.061173913486052924	0.055485671719670115	-0.007411911682691614	0.0006447414508881008	-0.002923174351846991	-0.036701702650233245	0.04280712784405047	0.03765182141248694	-0.06162359329272369	0.01603486007790021	0.345177895147923	0.05397624527547523	-0.029887499952392017	0.06296041806865767	0.08764490428129454	0.06207537923973958	0.019902227711427693	-0.010762116732294862	0.6552958185882135	0.8636404164879379	1.1073229325989082	0.06614684114908623	0.250374885426292
-0.00284675261506785	-0.03595314883330761	0.011138718900073636	-0.14703322779902359	-0.26119761870910285	0.32382708615483335	-0.4363135535676582	-0.6632630986238663	-0.1435867192508965	-0.3579769539288667	0.012592857134420987	-0.2274082251461124	-0.021037378387650303	-0.061056198503610784	0.05423246676949724	-0.007892532122086912	0.0002775362694721728	0.01839508726579467	-0.03666820538393687	0.043122566606261126	0.03766957042182332	-0.06165000706329495	0.01593700237208377	0.3395274318498481	0.05323262397770619	-0.029881838319733817	0.06709665392715039	0.0898454213722023	0.05946374061720052	0.019871606289246883	-0.010700444764564065	0.6390995973123014	0.8568031575372652	1.1118145788581208	0.14237278487269905	0.27154162873801785
-0.0027293308234583066	-0.03593912745521175	0.011167066949967906	-0.14758631155325186	-0.2503907109124241	0.32186184156077535	-0.4252946079767236	-0.6728804195082543	-0.144331385359961	-0.3540027082164723	0.012408580001202464	-0.2263079254350593	-0.02038015360678469	-0.06109638850694458	0.05316551186631544	-0.008320704889097343	-3.401382986216922e-05	0.03147730243892403	-0.03665506802192087	0.04302500886639323	0.037879261874879486	-0.06170788083995178	0.01588363614342226	0.3357207542455924	0.052689923180493245	-0.02988158782443004	0.06501539732295138	0.09537059699357364	0.05995973043085808	0.0198291664725535	-0.010752441197559576	0.621410430099993	0.8605646706112333	1.1068416592550332	0.2028190971648225	0.28837774776646696
-0.002469875388592129	-0.035942589884461015	0.011201989162951054	-0.1502312446461323	-0.23758345463510255	0.31711984439766283	-0.41781023928055994	-0.6846264797388318	-0.1449340465844893	-0.34773404399957664	0.012470543626888944	-0.22068616331778362	-0.019916846670127088	-0.06105378643339123	0.05215590420207896	-0.00881873029542286	-0.0003600038885419492	0.03687851895025423	-0.03665360537047445	0.04371314800248367	0.037965498215042734	-0.061787382423201864	0.015829488387269934	0.3330478390600582	0.05220690779520616	-0.029907620163334002	0.06850034906708964	0.09942908160174523	0.056135470818109025	0.01984410857133917	-0.010837848290612757	0.5965844015098736	0.8657821286840575	1.0973612987629031	0.25196459474211996	0.3041637458809128
-0.002671503478014759	-0.03593448284243864	0.011235578588804827	-0.15482392862828728	-0.2247159366033013	0.3108579104486984	-0.4133149678959162	-0.6943556487284142	-0.14551106096240637	-0.340598327296751	0.012531824514796574	-0.2194643391597671	-0.019736604985234198	-0.06105992579730392	0.05075018643141103	-0.009447583918217786	-0.0006575977620228272	0.03395714015524825	-0.03667223965182882	0.044276588351101716	0.03818838247975877	-0.061939044921615435	0.015794404669910292	0.3324975897998647	0.05184972660511342	-0.029902853510351053	0.06941575125053283	0.10385766111430281	0.055793951389990604	0.019807870561669747	-0.01083214136504008	0.5754361295364496	0.8734750794472447	1.0829724827271412	0.28656061083995843	0.3072631318795244
-0.0026508130408671965	-0.03595162756646943	0.011258551893738178	-0.16082661291032269	-0.21435960981488789	0.30497546364675415	-0.41608433731898986	-0.6974670666895276	-0.14588484374235222	-0.33170623782146363	0.012740462973305857	-0.2157551819058003	-0.019745762483826566	-0.061064885182420925	0.0496299654053923	-0.010038337063252393	-0.0009442407326216353	0.02495265332444394	-0.03670663795218697	0.045013545479580655	0.038291980488827065	-0.062111215806325414	0.01579481341859796	0.3339658153511961	0.05172913260560981	-0.029899117977832824	0.07423584884430899	0.10603439694044522	0.05235282655428218	0.0197482921728697	-0.010816048272237432	0.5499925900949952	0.8913659346200028	1.0534847058936003	0.29875453593484363	0.30096060721632595
-0.0025995066808993084	-0.0359208027901631	0.011274184701255924	-0.16814490695333942	-0.20363537973807486	0.29786049586852326	-0.4230084359009078	-0.699850825596162	-0.1460845620355285	-0.32662361233411785	0.013004134234595118	-0.215158703407717	-0.020176741767973044	-0.06113239088836945	0.048704882190334045	-0.010559004797377711	-0.0011835858891278115	0.010166702523804546	-0.03676866864328558	0.04525900659040689	0.03842288898480327	-0.06225963122780566	0.015839049836571785	0.33442721781196677	0.05188429521700434	-0.02988787645151973	0.07741004026901024	0.10727970100853053	0.05423618022127484	0.019628529275036572	-0.010909239524309285	0.5254800223465022	0.9159253930457636	1.017355368828765	0.2857177288194371	0.29572319662695373
-0.002239225857189357	-0.03593051738080903	0.011283641345957596	-0.17604976644911624	-0.19401350250613467	0.2893119728401425	-0.4335655749125341	-0.6961297070948519	-0.14621564282496546	-0.32319548443148094	0.013162094929792539	-0.21097013238806891	-0.02068636497703879	-0.06119887667573748	0.04733698276227054	-0.01107738713766903	-0.0013629892614373897	-0.009438459163244466	-0.03683921532939108	0.04605313466581897	0.038555006116420945	-0.06240386967016466	0.015851322107170232	0.33641264333095267	0.05225780858199527	-0.029916098155589783	0.08222236313809114	0.10838232371476655	0.054727076111049086	0.01944101771566963	-0.010980783817312354	0.49610106042553515	0.929449295947227	0.9736804234738845	0.2530809422756805	0.28042237716438045
-0.002117117615391783	-0.035877499944792134	0.011289424968804921	-0.1815910481017006	-0.19434798288650346	0.28001435184974144	-0.44703242838575824	-0.6902853961241509	-0.14604253322214572	-0.3175352878660277	0.013128444232904704	-0.20983403952739507	-0.021135250656070612	-0.06124955620666177	0.046295028474063846	-0.01139206259145121	-0.0015382088536515137	-0.03295392680417232	-0.036911158414438455	0.04664018634725216	0.03869204824333643	-0.06254089126293486	0.015845900464577047	0.3386235122383291	0.05265332520899798	-0.02991625370337514	0.08669289081609853	0.10903159507395468	0.057511195075068876	0.019224872960491322	-0.010991169984542326	0.4578117179000145	0.9336781017131356	0.9295553603585978	0.20393916531760808	0.2538423235122388
-0.002091525882791993	-0.035855950774910286	0.011290253043262541	-0.18686290198128921	-0.20072145501791838	0.2714169013755493	-0.4608102130217156	-0.6822775296572704	-0.14591559490302167	-0.3105612910650722	0.01309909685292598	-0.204780881027293	-0.02160430206034915	-0.061290475786790366	0.045349630369932704	-0.011625310309370186	-0.0017910007720142996	-0.05940836677923102	-0.03698691050886234	0.04669686981598163	0.03880587832781604	-0.06265987831245748	0.015812330752356517	0.34097966926939927	0.05293667106882753	-0.029925046301543988	0.08872989850461252	0.10865616696442548	0.05657222298514725	0.01895926917430961	-0.011020983750896145	0.4089392839893307	0.935410450063423	0.8901644983576118	0.14336942552684573	0.22436115340698498
-0.0016644842093263828	-0.03584225316545371	0.011287807085012584	-0.1897575855379016	-0.2084006822630795	0.26401306300889593	-0.4756066242273641	-0.6696742353301915	-0.14561031460678145	-0.30144067828610954	0.013096883127400621	-0.204886235956653	-0.021969808834874583	-0.06131918612259786	0.044144219823962536	-0.011640112466656128	-0.0020876220324102654	-0.0868591118489246	-0.03707706182069643	0.04721642532743403	0.03891950255435413	-0.06276214733786266	0.015766704588844625	0.3427387929768119	0.05323304096940571	-0.029957009033692507	0.09218930341807567	0.10779776600317523	0.058151225140096165	0.018692565251403982	-0.010986589138153532	0.3616198344075928	0.9486276059321603	0.8449382074870494	0.07283416890790816	0.2046019679394428
-0.002065456436169729	-0.03579983918382303	0.011284327538498801	-0.18910475296209792	-0.21678028277652603	0.2579191398537351	-0.4918991291442415	-0.6556397647256142	-0.1453195942028372	-0.29205786215506147	0.013091586737358635	-0.20459467850991592	-0.022032973943275507	-0.06133395136725446	0.04297593231933388	-0.011615248228184386	-0.0023555434876496	-0.11440179734888356	-0.037174826054937035	0.04687461927283132	0.038996771020796475	-0.06286732736142131	0.01571642523027236	0.34718982448267877	0.053521849420499104	-0.029956022060895	0.09209442128767706	0.10634902535494702	0.058294154025706056	0.018394107088502677	-0.011021377331970127	0.3148799677036036	0.954678135982352	0.7865614009890838	0.003120117658354804	0.1975695762560604
-0.002269057144181204	-0.03579417516064383	0.01127840160378986	-0.18507529411663787	-0.22656691232805284	0.2531714528888697	-0.5068294891587833	-0.6439642942011485	-0.14507856673913824	-0.2892028517704116	0.012951532392088311	-0.2046680673418721	-0.02166403010234927	-0.06133673815208629	0.04150733513010705	-0.011556483981175002	-0.0026051139467999015	-0.14410565049359877	-0.03728378186609871	0.046955925669272466	0.03904843200693802	-0.0629642342877973	0.015650979660392982	0.3508258904793472	0.05359902068435849	-0.0299677312466038	0.09474356817491103	0.10393576225875645	0.05968912094454957	0.018111178523998513	-0.011158398209752453	0.27228594687813484	0.942777620030163	0.7225890993567968	-0.05707383959068	0.1913330214960831
-0.0019056024212778682	-0.03578106289994602	0.011264188475326672	-0.18067166366733206	-0.2356715135157022	0.2494783189534199	-0.5183950423734668	-0.6344210583151022	-0.14500993480323532	-0.2915398574435636	0.012861214459555978	-0.20471037802357467	-0.020539220078397067	-0.06135403582231804	0.039654115420531655	-0.011470591262913889	-0.002806470585883414	-0.17278113289979027	-0.03740559881729591	0.04640761515371706	0.03903699597447483	-0.06304299801387656	0.015574183956954531	0.3534718726375202	0.05346462425960048	-0.029974997401795617	0.09372123761115903	0.10031473345776014	0.05831717241585711	0.017825796217585416	-0.011395924387898056	0.2370683279171626	0.9274835771026174	0.6403832754610346	-0.121422919683801	0.18530457179444915
-0.0015238307688523578	-0.03579900622958575	0.01124698163842712	-0.1768074942196874	-0.24117674393849636	0.2465497682927154	-0.5267824734904555	-0.6271045831730448	-0.14485615812050148	-0.29720061070403186	0.012892454885194238	-0.20505499031253055	-0.018843688783904564	-0.06137755722928906	0.037859814935365554	-0.011329193099962238	-0.002929246263026492	-0.19796486532321844	-0.037532620157542204	0.045745545234174394	0.03897576103452289	-0.06309470360781412	0.015440908994849317	0.35387307817259495	0.05303487261406649	-0.02998203112248026	0.09476028535746166	0.09610843531743264	0.05828127660188753	0.01756398723807903	-0.011835062471188786	0.201300116170249	0.9172875484842539	0.5572548173840697	-0.18005090065423354	0.18900788227073145
-0.0019249996273250076	-0.03575631701042715	0.011237715459449602	-0.17339570611201582	-0.24968299968237556	0.24401365231086056	-0.5310304159957504	-0.6299432163710346	-0.14483374061902668	-0.3050096500275524	0.012878365660121618	-0.20499731814513122	-0.016738185170540473	-0.06139943212536436	0.03542507547998108	-0.011261869206602364	-0.0029819320448435235	-0.22337873258907007	-0.03766367168860325	0.044967790837483486	0.03888045036713049	-0.06315265319171451	0.015268148909515689	0.35361694615541833	0.05238878567481714	-0.03000812427678745	0.09208331044385962	0.09218287432049435	0.05811884937329574	0.017301721483324917	-0.012382610274745177	0.17233555929124825	0.9113870817306475	0.47983760071041354	-0.2289317489683944	0.19671496614614908
-0.0017347043262297454	-0.03577751831840413	0.011188605613753693	-0.170570801321331	-0.2593369428020205	0.2425897794222162	-0.5361414594872156	-0.6373496858963017	-0.1448690059030915	-0.3163392286262071	0.012943701596655144	-0.20512389501137873	-0.014621865613957041	-0.06142572542784487	0.032851451108854623	-0.011260726509685366	-0.0030285865963138535	-0.24929708040098886	-0.037780219731004636	0.04412370090363045	0.03876049912795048	-0.06325828805873464	0.01504099516481924	0.3524545338629698	0.051578209409827144	-0.030016586374519788	0.08875865522946773	0.08837619963285251	0.05600901031658029	0.017100437884230317	-0.012934738924690364	0.14727423800735157	0.9149825321124384	0.4127350862885167	-0.27114621822763074	0.20726583263151582
-0.002092212139782852	-0.03576603121820619	0.011191249776741427	-0.16939830614426393	-0.2663982231987017	0.24341121222186124	-0.5439236464753474	-0.6509620528537133	-0.1450181376182736	-0.32764570438173746	0.013065239265802131	-0.20539680556796364	-0.012658795955076917	-0.0614761592849505	0.03063560760627938	-0.011157608693453188	-0.0031002614907412497	-0.273549263304432	-0.037889069843939825	0.04332584936413021	0.03862571364074239	-0.06341285599610379	0.014821618109154824	0.35111571560644994	0.05085884312924734	-0.030002010679031153	0.08568556571492131	0.08498053444173473	0.0586587804853424	0.016961306119840553	-0.013485697764221233	0.12089167796224946	0.9288589734202182	0.3595018700373075	-0.30553929881165215	0.2321661726023665
-0.0024865493095963635	-0.03580192334701245	0.011171784136738024	-0.17135282300064694	-0.2677949489343063	0.24506805986239039	-0.5539242655073616	-0.6633964181876509	-0.14531784033435796	-0.3400541579195462	0.013289487592618743	-0.20616501304487728	-0.01106918879784578	-0.06154540828238998	0.028287000862124732	-0.010947775681805692	-0.0031627608871241273	-0.2983032877230736	-0.037989576116453025	0.04259708994236035	0.03848144933104536	-0.06359852714013206	0.014610007605554993	0.3506676187050132	0.050203832567628094	-0.029997174074808602	0.08268540616692807	0.0812596153444238	0.05695661410582775	0.01688227500328448	-0.014100722856349593	0.09866118221415214	0.9555415516410143	0.31944460619006254	-0.32488813644231296	0.26979420594696635
-0.002074381684474334	-0.035833633475622864	0.011190531897238887	-0.17512888351196537	-0.26783540824402785	0.24663110497862464	-0.566317440434475	-0.6743563780776732	-0.14553770027586338	-0.34864952895181545	0.013504922395381123	-0.20726051784131977	-0.009806054877832959	-0.06162382538006206	0.02584023571794087	-0.010683897338194932	-0.003230339485172702	-0.32144832623539527	-0.038078196995432204	0.041935042999497345	0.038336021612072786	-0.06377995636350041	0.01442517962396675	0.3506381104081034	0.049524858883009275	-0.030022545840982025	0.0793282190652819	0.0774010496515234	0.05832899520439057	0.016866577819293134	-0.014660056226510102	0.07901667272195295	0.9804785406324127	0.29731341916406717	-0.33763206611828867	0.31860707654688886
-0.0018507863127728316	-0.035861654955355315	0.01121472061426167	-0.17847108962680197	-0.26677014728806747	0.24635127018332664	-0.5766792184324496	-0.6860566712557369	-0.14573789601101456	-0.3567483280306661	0.013702399125657402	-0.20874734094681374	-0.00889701090339183	-0.06171650148543106	0.023878156014985368	-0.010435836882463004	-0.003291315635665968	-0.34160544264747256	-0.03815120480919103	0.041400419133125185	0.03817607311057398	-0.06399510793379357	0.01421912123554121	0.35120155792473284	0.04866730155320575	-0.030007736605483986	0.07642425267969472	0.07432658653615468	0.0561020088990931	0.01691389433877687	-0.015066800400850936	0.0599305071429608	1.0051347126460097	0.2925805107384115	-0.3386811189736924	0.3705950186162096
-0.0018906350989562975	-0.03588530792402782	0.011238048151046334	-0.18325043559191112	-0.26620120395136204	0.24493085643552065	-0.5847037265201461	-0.6958688075714557	-0.14603748319449278	-0.36264289319745246	0.013877790323239084	-0.21059467059525047	-0.008468579374759238	-0.0618088314140556	0.021723456700860722	-0.010183903953845693	-0.0032772770721968478	-0.3645992618533485	-0.03821311859010086	0.04089832714019963	0.0380335757482083	-0.06417647524791299	0.013992733322385967	0.35089671039193066	0.04784689818383021	-0.03000347134782038	0.07420058994950102	0.07153140172730835	0.05585241884162214	0.01708091371408945	-0.015227261218150162	0.04709341422394058	1.0321058316907552	0.3084716454347979	-0.3308144358035642	0.41252339006124383
-0.0014969464353817418	-0.03589893743787566	0.011265984270443284	-0.18970021861320194	-0.2709262482066935	0.24330514106253678	-0.5885200495298785	-0.7010021153149971	-0.1462007279830963	-0.3662600190576967	0.014080770333793357	-0.21225859475983294	-0.008688479518123028	-0.06189930762204846	0.019727573264331867	-0.010160415183885151	-0.0031491391578342574	-0.38738788647734423	-0.038271980169089906	0.04041099921643612	0.03790948083819033	-0.06434540764717725	0.013828654078181488	0.350444857889069	0.04733230262716549	-0.03000948383152846	0.0724806988904437	0.06897178349106131	0.05418323847547366	0.017279536464361638	-0.014973139038051825	0.034283910062984715	1.064238410923753	0.3390154357064959	-0.31585835534923146	0.44456485211051344
-0.0012454004447813517	-0.03591430844905853	0.011292715683386306	-0.19636519571587935	-0.279803473099709	0.2422464661596923	-0.5911382345252831	-0.7004280971493861	-0.14626492513727316	-0.3620313637234274	0.014197911585425032	-0.21438611613148542	-0.009781106102140358	-0.061978719822763775	0.01825028178626968	-0.010232574378088253	-0.0029569580167952657	-0.4112537776902928	-0.038313311131523316	0.04000827453214977	0.03780865723274292	-0.06454157455676993	0.013723291746459528	0.3492298671766722	0.046998042080823504	-0.029994964518783807	0.07125220092124326	0.06731240547949709	0.058583092576876904	0.01747108223839564	-0.014583537506044247	0.01992899753363076	1.0901621212605304	0.38689555083702737	-0.28626972654708965	0.4637680312391792
-0.001323006915398188	-0.035930955117978364	0.011316261202388008	-0.2005532839467885	-0.2913070600537855	0.2413087318725145	-0.5904755407339273	-0.6956125874541148	-0.14618248079111662	-0.3522555209117587	0.014315497651064135	-0.2159271484104933	-0.011649187744125333	-0.062049669925280916	0.016864764028813803	-0.010393292583358797	-0.0027613135497977976	-0.4385901363789988	-0.038338284146731474	0.03980310085564352	0.037718502371067594	-0.06474383940103615	0.01367448715315236	0.3485112596697464	0.046659604667624574	-0.030004139143591534	0.07046097786019742	0.06562313910285719	0.058596841837783874	0.017653862639830698	-0.014153320593763683	0.010174400932308014	1.1037086439971406	0.4399476119652356	-0.24767639039012193	0.47327147557931076
-0.0006913901989887213	-0.03595156063040037	0.011333649906107694	-0.20219255517237483	-0.29806024657643804	0.24187459235535855	-0.5865834110026593	-0.6860161866535662	-0.14600799175681836	-0.3412362997839907	0.014433766454482088	-0.21696702331798173	-0.014109430259654273	-0.06212121063758432	0.015633461673032416	-0.010586947969209146	-0.0025643979958586654	-0.4657903721528953	-0.03835177845685656	0.039778596537278235	0.037628612317562496	-0.06495023447662343	0.01369690293118389	0.3469122318859314	0.04617545367494243	-0.029997896204203976	0.07060628898920765	0.06368082679725681	0.06183987961394764	0.01784272552430654	-0.01357887808348548	-0.0010831261083296428	1.113908534538578	0.49110531830507564	-0.2048577249219523	0.4793251737620866
-0.0006576735466293772	-0.035966317304332404	0.011393020823976831	-0.20061609997251506	-0.30464576569880353	0.24274676460870276	-0.5805759953305552	-0.6757279854574284	-0.1458218102659918	-0.32846961300400157	0.014610202447755644	-0.21685913773924392	-0.016658075084429253	-0.062180388249235774	0.01448689658907669	-0.010792453545309858	-0.00229707348833283	-0.4923956057842596	-0.038355693470240336	0.03990993123823393	0.03751847410812041	-0.06511172917452926	0.013797413252483797	0.34518132884065433	0.045508932891441096	-0.030011382487948247	0.07166734073085369	0.062021146343903114	0.06277594938853685	0.01801643806304517	-0.012901951434666497	-0.01571961913665782	1.1081079260815965	0.5432156229914816	-0.15032557953708542	0.4770049522931569
-0.00013695202731052315	-0.035975350774805175	0.01139691913711664	-0.19678856059288435	-0.3104202138762852	0.24448312399588573	-0.5682332546140796	-0.6660600709778655	-0.1456073678293445	-0.3123056948947105	0.014834730076390875	-0.21608666811600977	-0.019387394231825898	-0.06222784176031911	0.012782627339091062	-0.011258356471635287	-0.0019993303779235745	-0.5199789266842618	-0.03834718369277619	0.04007847636140875	0.03738981055537764	-0.0652252762962526	0.013947074131980115	0.3414736918111175	0.044377921578904224	-0.030024212789245813	0.07298291561664103	0.06063109274584948	0.06324976704162581	0.018141478957064312	-0.012285209891743289	-0.02815908360611568	1.0914895193913554	0.5944461249775916	-0.09097604108607799	0.46262201407494796
0.00019468423170877885	-0.03597800513616413	0.011420059088809994	-0.18987793498863695	-0.31695366362613947	0.24657625981570605	-0.550631112679951	-0.659931000068924	-0.14530485335585688	-0.29325614817494217	0.015145282665161136	-0.21473197154645152	-0.0218953470746668	-0.06227707826775304	0.010642242161835494	-0.011979800286288183	-0.0017280022038365268	-0.5451334595080779	-0.03832394924521414	0.040183431350145564	0.037236334929348566	-0.06528980544351409	0.014098866717632339	0.33634514980820274	0.042999576365697983	-0.03003329722722393	0.0738956378067481	0.06013495033326695	0.06433812544224404	0.018188245476588365	-0.011696106486459409	-0.036502274378210006	1.0630536280950138	0.6438358264191935	-0.0292158649093611	0.4362136620890994
0.0004407762785372749	-0.03598396259945648	0.011404996388629116	-0.18107750060270067	-0.3228148857144712	0.24858395162397687	-0.5330204804410122	-0.6552555148197488	-0.1449940288864795	-0.27707441582516973	0.015477703551878169	-0.21338087116285115	-0.02447026262375008	-0.06231419362602303	0.008473745652215535	-0.012801938976488134	-0.0014141466512638428	-0.565569007865144	-0.038289910237284466	0.04032084617733326	0.037058172834568096	-0.06533735149399643	0.014206787816139089	0.3304591566493391	0.041649540718972734	-0.030023846588968377	0.07472280753609085	0.06054084500541046	0.06605019601715127	0.018174829888759507	-0.01117075228235232	-0.04251180655149629	1.027227340123159	0.6878485983779996	0.030094283507677143	0.408002592538772
0.0002442769974456472	-0.03598631985611932	0.011381094875000771	-0.17187372678603313	-0.3276211250193122	0.2529648241820898	-0.5188452355358422	-0.6509932642936299	-0.14480343766919082	-0.2631478549813378	0.015707837905909412	-0.21260436138008396	-0.02695737674932172	-0.062345560465091855	0.0060288185218049396	-0.01374684352157644	-0.0011187501629007389	-0.583380054211598	-0.03824411079823704	0.040342913725671545	0.03689036024779738	-0.065380515304611	0.014327270579315144	0.32512394926515825	0.04050538499408332	-0.03002874087527279	0.0752599647897422	0.06112581190295221	0.07024043889339238	0.01810190773452813	-0.01072053926495216	-0.051990515572175544	0.9809239307034913	0.7260333699591197	0.07633729367432225	0.3748844416962928
0.0007237865439971211	-0.035986353767185515	0.011358909702615855	-0.16126565908917176	-0.3315756581595055	0.25847079037998577	-0.5015538447579844	-0.6450713882292807	-0.14457548070153955	-0.25462902951363703	0.015910683437810276	-0.2124551862588663	-0.029212645123129554	-0.0623723252627799	0.0037446389972814373	-0.014724939179892768	-0.0009397533325684549	-0.5969200135454097	-0.038179346121093305	0.04030810095102486	0.036715323138950325	-0.06545970926206666	0.0144556928770004	0.3195783208982864	0.03956004535163973	-0.030027113656927416	0.07527987418278534	0.06264589323210507	0.07295940842256446	0.01791322231597632	-0.010515450726986893	-0.06979577452675159	0.9355015914479665	0.7558213841553452	0.10519231342492112	0.34413077213054083
0.0005129255912113618	-0.0359867038169011	0.01133586206015721	-0.1508481737007255	-0.33198072872683565	0.26234129418655416	-0.48161848905919735	-0.6349170476073768	-0.1444773517601258	-0.2503085195018856	0.016078936922249445	-0.21287158907490822	-0.030956535701527177	-0.062394873900691206	0.0018552001380063316	-0.015480960156811899	-0.0008939530338605408	-0.6104487669298658	-0.038114290442564244	0.040260105151173495	0.03652422630351122	-0.06556239118425855	0.014542492459320239	0.31415705659002685	0.03864814343959794	-0.03001927142856884	0.07523020741208505	0.0648016627259608	0.07526609749930457	0.017675463883306826	-0.01079044363681366	-0.09375551611365038	0.8995989477399083	0.7753930476644529	0.11591254977459005	0.3244514702185356
0.00029840363478898774	-0.03597974767270924	0.011317105700752323	-0.1399412228125398	-0.3301700615317694	0.26629316862387176	-0.46132689157098145	-0.6279136977333926	-0.14441930149738097	-0.2531281797530801	0.016258196967244603	-0.2131563981233045	-0.032653081291139356	-0.06240978431624065	-4.153636148037645e-05	-0.016136233355548927	-0.000956071618771015	-0.6219125183868887	-0.038050391838545264	0.04014497521929388	0.036347680037618665	-0.06569028381606608	0.014604200431199607	0.30870757161963186	0.03782247860795498	-0.030008864030316707	0.07503794304373874	0.06797098137138435	0.07511784973772033	0.017460098990161273	-0.011258531794656976	-0.11401880203672136	0.8729553197718287	0.784883288586935	0.11821286305197484	0.3166131062357077
0.00012209123740963173	-0.03596595281506605	0.011301259640414752	-0.13266273747980276	-0.3306108920976919	0.27080501977176635	-0.4455594955060259	-0.623534096569901	-0.14437319981164082	-0.2592192582601769	0.016351866521600374	-0.21390609190213844	-0.03395576791373382	-0.06242077759923709	-0.0016150303268887161	-0.01676507745586954	-0.0011428184771767988	-0.6296607981475024	-0.03798489369521279	0.039956165285647334	0.03619876193486649	-0.06582605004088263	0.014659757552826997	0.30295860426132737	0.03718802629311142	-0.029997653023533476	0.07436648123211634	0.072247770687022	0.07484306150039635	0.017322067742508118	-0.011637473839244322	-0.1293467656838369	0.8578187881353683	0.7876021047045805	0.11468555426059819	0.308937627941197
7.977457848338935e-06	-0.03594327161722117	0.011288323019254096	-0.1282958884624284	-0.33331513204746543	0.275934537694033	-0.4367251983461088	-0.619440744643078	-0.14429204859549796	-0.2659402371767952	0.016502648125608078	-0.21505886928976276	-0.035080087614926744	-0.06243192846089497	-0.0025325625702317563	-0.01743418786782927	-0.0014112699808169111	-0.6365781237045789	-0.03791647605882248	0.03971913413229218	0.036095833120061094	-0.06598038019619774	0.01469877179756722	0.29806720166266915	0.03682914308189845	-0.02998177558744954	0.07300639223630909	0.07697076838626829	0.07455814844916667	0.01725406751257664	-0.012077224159761238	-0.135498182898597	0.8421200708400092	0.7907861695925764	0.10743519975339799	0.2965358258893607
-0.00020757870531662304	-0.035917042063860906	0.01127237334212302	-0.12737362811362898	-0.33912433502329803	0.2815561103184522	-0.43104284434403695	-0.6136607774432442	-0.14425832142625022	-0.2722595606400598	0.016776301840785067	-0.21704258762045572	-0.03630496914908718	-0.06243983717261272	-0.003419140001349992	-0.018197458621855143	-0.0017612666005610168	-0.6417094212737225	-0.037851091258236234	0.03941084049646548	0.03603491987992867	-0.06614560107281635	0.014671231945987124	0.2942153817292864	0.036734643171976215	-0.0299653943362957	0.07106527214827606	0.08163636441294517	0.0739944287519812	0.01722751640626799	-0.012609247376510726	-0.12865266756428154	0.8272240818407225	0.788175117242609	0.09515958280161554	0.2800553446119133
-0.00046532684824758904	-0.03588596858817071	0.011256281783075531	-0.12890119276816425	-0.344875965155297	0.2863928782420102	-0.4268940253973749	-0.6030559088498878	-0.14405178253343243	-0.2787347587075365	0.01720308536414853	-0.21919723577754388	-0.037568889027640606	-0.06242971739652707	-0.0038662326194270264	-0.01893387917248963	-0.0021277873505468176	-0.6442859099485294	-0.03779319941205982	0.03903765326537338	0.036007999581153624	-0.0662920518232338	0.014591212032900374	0.29145184924651474	0.036959018343652936	-0.029950832933523807	0.0691274143957034	0.08569284267565758	0.07326110857283445	0.017264850752534484	-0.012963721797665787	-0.11148983254748959	0.8107338358262048	0.7807983328981687	0.08508883715579338	0.2612071435352169
-0.000700866330970113	-0.03585247484686887	0.01124089662399371	-0.13483270573623188	-0.3516789090899053	0.29134292494591996	-0.421253102882734	-0.5867162990987621	-0.14393228284379495	-0.287892670052507	0.017549936844827606	-0.22070097427624735	-0.038936783770132974	-0.06239244694114933	-0.0037719920908618624	-0.019797784810474416	-0.002391442688075046	-0.6448530178185459	-0.03774838214091049	0.03877137900872021	0.03602297835081384	-0.06645170794279204	0.014474321026192569	0.28948903244810664	0.03742344284900272	-0.029938150565039574	0.06728023737328227	0.08961088710459322	0.07237686169301558	0.017376973875342504	-0.013133267778089333	-0.08825265367179984	0.7959534838378164	0.7662278256012581	0.06988897525919487	0.24475724830380843
-0.000976829999483649	-0.03581187394774006	0.011220248935648488	-0.14370411466304325	-0.3599677400215417	0.29718269823471805	-0.41181824416206886	-0.566985739189704	-0.1440196004387974	-0.2981456004920679	0.017825318093475317	-0.22135885431976043	-0.04033177821889284	-0.06235941373875496	-0.0037841417246689884	-0.020673021875470293	-0.00260827879890163	-0.644763234015657	-0.037723108339331714	0.038545839921144784	0.03608127217340285	-0.06658836136504927	0.014392814575878519	0.28747907748667134	0.037837133364243214	-0.029930682886801875	0.06582101301533133	0.09277263580993363	0.07118682179554671	0.017523393523010793	-0.013147808412211286	-0.05715981679152431	0.777639692918138	0.7427503361156049	0.06415080981788725	0.22418363439468053
-0.0012849902066069214	-0.03577556132171295	0.01120222507388299	-0.15650013264972246	-0.3688353401222445	0.3019884470401975	-0.3982846082912912	-0.5450556070775804	-0.14410729386275964	-0.31030465466313717	0.01823095743471805	-0.22105974932224742	-0.0417476053760646	-0.06231388839491501	-0.003905411334067574	-0.021459475622226137	-0.0027133364503760158	-0.6408098806442745	-0.037721395966906636	0.0384223992621318	0.03615332182912177	-0.066668879599243	0.014320539959924588	0.2851503470762925	0.038206056067614035	-0.02992874472199013	0.06496941235697558	0.09466987984123168	0.06971730551735006	0.01767388234651318	-0.013206200537658941	-0.020068395657829346	0.7642387646814129	0.7072188526563062	0.06750527158135342	0.20247953623489812
-0.0015991709338955072	-0.0357384593335772	0.011187705394491302	-0.1728834149335305	-0.3764435248403356	0.3066084690782339	-0.3869055297712318	-0.5222157567765919	-0.14416929172154186	-0.32435452345280114	0.018615514660910853	-0.22000904145952777	-0.042988934354547245	-0.062253960113262105	-0.003979491149057291	-0.022051237821541093	-0.0027287541689073515	-0.6310428472627849	-0.03773802738408525	0.03836231648679482	0.036230596377730566	-0.06669630650835563	0.014200801446359029	0.2816042974806334	0.038388013175647925	-0.02993238444431478	0.06440650399556888	0.09510103729814154	0.06757981941528594	0.01782577265679893	-0.013268287952078937	0.026204783118077713	0.7536877149918997	0.6711461079515008	0.07473621416216213	0.18314735595911516
-0.0019882141752277697	-0.035707006272726674	0.011172912699896813	-0.19045022076942827	-0.3848472752895849	0.31296184396048154	-0.3797535730089821	-0.5037486082361726	-0.1441715884540742	-0.33625888965448814	0.01892804305143505	-0.2181115427971101	-0.044203908484718765	-0.06217368433185092	-0.0044429094407874795	-0.022609331016964593	-0.0026840242592029518	-0.6118637046126414	-0.03775314620562171	0.03841371656118441	0.03631522426558213	-0.06666209545740057	0.01400958861407009	0.2783565284804279	0.03834043525671513	-0.029941579496418114	0.06388312782255386	0.09489857920614095	0.0648776247723436	0.017968204907362985	-0.013210584593510747	0.07995123095346278	0.7350171927208532	0.6424452032059962	0.0964313875123608	0.16543743557618135
-0.0023802377722490662	-0.035688631944374626	0.011155252270809934	-0.20868799167025234	-0.3933168412246483	0.32029250695061495	-0.37745879062404775	-0.4832553755626502	-0.14412149323764598	-0.3449491771868223	0.01906414579319749	-0.21573770488601834	-0.04502595622253237	-0.06208302324810564	-0.004841171958084968	-0.02316938254097118	-0.002592835349865398	-0.585247120310874	-0.03776977354572312	0.03851438981461639	0.03639160535953415	-0.06661894344744691	0.013744859256514525	0.2751210671226062	0.03824383537659408	-0.02995294474099851	0.06327974820796876	0.092620480903797	0.06228259557214947	0.018062845850594308	-0.013060630204325204	0.13258055304563915	0.7116970860968659	0.6188181907480537	0.11720344287962023	0.14496577515384992
-0.002792626607954072	-0.03567028769842002	0.01113678311479949	-0.22531500770207513	-0.3964022782360156	0.32790143680772244	-0.3761063420698206	-0.46237814704541663	-0.14441641179026757	-0.3533355092409428	0.019145691579722787	-0.2125802980123161	-0.04564988231954007	-0.061989978632008634	-0.004941742751191594	-0.02367753234778658	-0.0024839901680708955	-0.5531329523060537	-0.03777746189405788	0.038607210011534235	0.036442450883107214	-0.06658008010595337	0.013430856879655725	0.272076755147021	0.03806994233204013	-0.029962620441616284	0.06266395952298773	0.08966202200537816	0.05929401446147912	0.018071774628647924	-0.013094215789304642	0.17941369602689355	0.6784906491688542	0.6015039071241793	0.13229864213975834	0.13218380654154147
-0.0031075571823982523	-0.03566648473643182	0.011118178096105448	-0.24027036971182025	-0.39675065550972355	0.3338393591767568	-0.3741250709402473	-0.4400690644679305	-0.14486145313295787	-0.36143597840483854	0.01920683798897701	-0.20862431586916666	-0.045742067805369935	-0.06189304169889587	-0.004588092274446962	-0.023976006898612186	-0.002418027445729542	-0.5164915694109444	-0.0377675189220301	0.038639105368855016	0.03645408856278131	-0.06648677478171985	0.013086659092742804	0.270043740792837	0.037860289330309715	-0.029971505250173742	0.06196431052320546	0.08594139645450996	0.05598505035813217	0.01799859818132793	-0.01331094776737508	0.2178588493479586	0.6517186950140623	0.5807053212496243	0.15312958035040508	0.12955160740301466
-0.0033267834875287698	-0.03567155334692292	0.011101432805379449	-0.2524467916116815	-0.3921898358438519	0.3404325785999374	-0.36830516199981844	-0.4171949603030935	-0.1453089067407867	-0.3678393628153746	0.01898015870188722	-0.20442707848533354	-0.0453092450037903	-0.06179536898510398	-0.0037510172701990204	-0.024175800048180603	-0.0024321998078241035	-0.47726478756476187	-0.03775463433880065	0.038700510234759636	0.03643438596157994	-0.06634189867409696	0.012762622426100259	0.2696973348476961	0.03760900012437309	-0.02998095586712867	0.06145902049406975	0.08229225391011437	0.05290713844772961	0.01788240948520606	-0.013621461369128337	0.2510768088494193	0.6211850076556871	0.5603868768717434	0.17091397847996964	0.12657276640937995
-0.0033804072016663704	-0.03568752491214909	0.011086880880097665	-0.2610649232954851	-0.38864685681254657	0.3466813387181389	-0.36002726481520514	-0.3998619581065147	-0.14587304549693153	-0.3775178396689122	0.018506866253467598	-0.20070618035017446	-0.0444927927139355	-0.0617058965655924	-0.0023570349756294557	-0.024306364915332748	-0.002575215100115296	-0.43596367070240694	-0.03774358036323516	0.03883693147579973	0.036385556152184306	-0.0661885105501287	0.012491989919997436	0.27018740864277324	0.03728245142252219	-0.02998994492092564	0.060965761470286	0.07878301293170906	0.05038665466727231	0.017710010270307802	-0.014058478487742629	0.2788974438565454	0.600232105399071	0.53862205091331	0.18956269263211284	0.1347668281158488
-0.003373102210591826	-0.03570967157313922	0.011078705472095744	-0.2672245719598781	-0.3861408674804086	0.35198772542102874	-0.3507923332721215	-0.38852231829883854	-0.14632220425467074	-0.3896300757892164	0.01786306521703625	-0.19756932945299716	-0.043489154903640984	-0.061642262083453025	-0.0006424492687316221	-0.02423902371223069	-0.0028790820706888756	-0.396978005472263	-0.03774417765504534	0.038961629021289426	0.0363163654266047	-0.06600957386892922	0.012288471005418605	0.2700948706236643	0.0368580261509635	-0.029999244388673463	0.06047603613509904	0.07551197154854065	0.0484848521710816	0.0174921109965615	-0.014708565093877848	0.30061903649755417	0.587217203958746	0.5209169821507031	0.20349616898075035	0.1524659534237101
-0.003257566633095564	-0.035739815229272394	0.011076675528822523	-0.2720926777261584	-0.38253797851470817	0.3558748945276175	-0.3392467187732574	-0.38348727385771264	-0.1466719715640829	-0.4012717376133043	0.017198088964948767	-0.19545934503755927	-0.04216280564117984	-0.06158074064430945	0.0018153197737000397	-0.02404213174316821	-0.0033004515087329475	-0.36305241235448293	-0.03773705296263384	0.039062144542920466	0.036254604457230985	-0.06582595053124088	0.01209461916080253	0.26922060953311194	0.0363728312890602	-0.030008065124962745	0.05944880292142155	0.07250885800944332	0.04742254251347679	0.017258382674422063	-0.015573765622557151	0.31861374263667336	0.5879449557768556	0.505651937668963	0.21228613189987114	0.16814520024021612
-0.0030005917818606022	-0.03576819332215259	0.011076732152605528	-0.2748199225173281	-0.3767845390222743	0.3602722060868174	-0.3248720027068773	-0.3853419063085004	-0.14685943644120938	-0.40789017330815175	0.016530826575753325	-0.19446018250690317	-0.040607116320467374	-0.061525058301077976	0.005162823519593362	-0.023739227125683823	-0.003857750058020932	-0.33534971077851583	-0.03773152444594714	0.039165434653868694	0.0361952111660907	-0.06565438155604492	0.01193031797587062	0.2676962538359134	0.03580341063672213	-0.030014471009841358	0.05782615263081159	0.0702476608659219	0.04690116581234518	0.016980900071710815	-0.016387669417928016	0.3387584669667548	0.5925354582237988	0.49447286158137926	0.2212784641516226	0.1839425931561274
-0.002660811128987678	-0.03580198569961804	0.011072918280703245	-0.27614113940326623	-0.3716654814022696	0.36591723297925755	-0.30351483596368184	-0.3917273493040101	-0.14705015015089978	-0.41229154327083817	0.015970485060530407	-0.1947361120837984	-0.03919403016366167	-0.061497112283817414	0.009040186127461478	-0.023380577213542125	-0.00454950850672349	-0.3145315682118389	-0.03773896918891905	0.03936899934180717	0.036126712715815926	-0.06553325623687173	0.011898040563501012	0.26940293861714487	0.03516391494626999	-0.030018960946456008	0.05609382811006515	0.06839906548599253	0.04724419214370053	0.01673346621206364	-0.01712126080859219	0.35845539509927626	0.5941719205411944	0.47704777607365695	0.24073673651731525	0.1986556807536389
-0.002213107378705661	-0.03583558773755064	0.011068441132338984	-0.2778793905217274	-0.3661859087156404	0.37193031892258344	-0.27914136093206576	-0.4017260126493992	-0.147285676592194	-0.412553468275416	0.015623188765843898	-0.1958557246453663	-0.03808082204146941	-0.061500866874601524	0.013186110359653457	-0.022835486427760298	-0.005260017288951006	-0.3000976300770766	-0.03775646392719532	0.039571259947926915	0.03604839421791886	-0.06549382307759727	0.011998833608093201	0.27275629366883836	0.034483338623552656	-0.030022972290066147	0.05445373740457319	0.06641318377201698	0.04813290260879379	0.016537643775269367	-0.017788971100595526	0.378917451455449	0.5952828302985634	0.4500270091410813	0.255639353291045	0.20268524238766977
-0.0017371579990578339	-0.03586006168219673	0.011066494770412886	-0.28036249227684973	-0.3579488455964427	0.3780033740832474	-0.25008981795323043	-0.41615062777262696	-0.147510393079036	-0.4132356980163516	0.015502778648483189	-0.1980440259994435	-0.03732855396222109	-0.06152453717479598	0.017448074326527344	-0.022100602275452824	-0.005937457740901315	-0.29260533631072955	-0.03779686439868416	0.039813905484007366	0.03594990413700093	-0.06545857771261081	0.012216184087764176	0.27849910184080606	0.0336364187520041	-0.030026590952466743	0.05292020710624359	0.065323285859305	0.04960411686161821	0.016405989596490624	-0.018391696784162075	0.4017410179185708	0.5986516078640488	0.41852651013035197	0.2636667267701809	0.209328411642047
-0.001349767219687218	-0.0358935765905673	0.011066073897055374	-0.28349615675447015	-0.34764644780098736	0.3843656069523148	-0.21943621745896177	-0.43393953765130694	-0.1473517375796198	-0.415907806253809	0.015567121511883844	-0.20078871503777673	-0.03702772652814729	-0.06156058050185731	0.022040765896727283	-0.02121498052900263	-0.006598535135570548	-0.29239080864011036	-0.03785554872674182	0.040104375426328734	0.03584833973927473	-0.06540914845858346	0.012524307023499609	0.28545793083299	0.032673849012536	-0.030033712932274793	0.05160904399560684	0.06416362174204289	0.05142235615634829	0.01631868742023639	-0.018988409423542862	0.4214822632307131	0.5970126245936112	0.38179389850759826	0.22337604412275688	0.21113658671670135
-0.001106871886362936	-0.03591914094007743	0.011064323805113652	-0.28843676432355225	-0.3335853801324006	0.3916173562715468	-0.1881396938831251	-0.455230122466979	-0.14705175229583597	-0.41995133266082557	0.015665456441061747	-0.2042086878837651	-0.03713620563155136	-0.06159965628756912	0.026433662044419957	-0.020308381723898622	-0.0071961899233413795	-0.2969537781421693	-0.03794475690869203	0.040428393804923954	0.03575265447280997	-0.06536112204286765	0.012909899607509712	0.29241357292910763	0.03175067664883935	-0.030042825484942658	0.05094093903570581	0.0637484759092807	0.053600926153094974	0.016263477721868615	-0.019463877226523263	0.43636556616451855	0.5815039690838167	0.34790758473982036	0.26010373238745466	0.2057036653232372
-0.0009193795313296239	-0.03594099290296325	0.01106175311976081	-0.29661441489856977	-0.3144077929744188	0.3976608309287799	-0.15733788806814036	-0.4808596414808992	-0.14676268971519232	-0.4229219964348506	0.015961226722468736	-0.20799817993626984	-0.037475290258563415	-0.0616549279336593	0.030739884657422216	-0.01935206819653624	-0.007735325206304024	-0.30648326185579444	-0.03805963043433016	0.04071170371706915	0.03565159709383654	-0.06532357585223128	0.013308207545695689	0.2977595106030738	0.030800442913815635	-0.030053244212995146	0.050431289062917474	0.06300649279860417	0.05550613247777383	0.016235088691807807	-0.019749617086231148	0.44449490026993466	0.567298822400416	0.3171165752111497	0.2869196101536602	0.20598193836955217
-0.0008303659052948499	-0.03596293292523066	0.011059470411703774	-0.3088174496023905	-0.2962731764570416	0.40314858006254106	-0.1286403577987078	-0.5085502887317537	-0.14647339328541814	-0.4257860809482457	0.016535678151787872	-0.21146001949038568	-0.03764483137029797	-0.061708747870821055	0.034766247302883205	-0.01828293122971083	-0.008110700337633297	-0.32279207535107	-0.0381906848703087	0.04095036994062845	0.03555236561242318	-0.06527536396145951	0.013683970214265883	0.3041264675409868	0.02978793285843968	-0.030061815559482886	0.05021337115198845	0.06202030128596196	0.05685110172608145	0.01628158955206383	-0.019935966791952024	0.4502813182155034	0.5450763625865553	0.29274790498228936	0.25881162603702496	0.19800317843814166
-0.000838034538837694	-0.035987235892468786	0.011055115582749266	-0.32171541118744756	-0.2806296220482157	0.4089261534730867	-0.10651756356873601	-0.5346818532852039	-0.14612381528244497	-0.42898721645849863	0.017297075598370123	-0.21464908167998914	-0.03781212757292879	-0.0617501017228513	0.03845846932273194	-0.01717597645448467	-0.008359240032757616	-0.3406364926685092	-0.03833096201166374	0.04117553829637255	0.0354548906294911	-0.06522355425890744	0.014039048564245492	0.3107766397474947	0.028613806550132827	-0.0300655599232386	0.05043522215893979	0.060243807139104245	0.05734633907302461	0.016337701693156258	-0.01995214734721555	0.4577049669229772	0.5189459290246662	0.2744828697099133	0.2991483287001112	0.180434793483937
-0.0009672801306412398	-0.03600938714786144	0.011053628445292635	-0.3328979654964595	-0.26221123750265474	0.41297464139073564	-0.09155302632719825	-0.5569338866147364	-0.14568134349627268	-0.4315485145532116	0.018093251293626492	-0.21649871999101614	-0.03808194930310717	-0.061783958801081965	0.04185250686140783	-0.016160789700684706	-0.008572846965220244	-0.3594087421613764	-0.03848004166462607	0.041346627000085234	0.03534918897059467	-0.0651952541514251	0.014353084294997204	0.31956230057563684	0.02755577490089169	-0.030066812035516872	0.051070770840293364	0.05798112980988386	0.05708977156111459	0.01641395807868838	-0.019925066782764362	0.4679680243354259	0.4847559378592184	0.26705854778304783	0.3295210263196728	0.16765642322998606
-0.001290219158418392	-0.03603061230297531	0.011049529046782202	-0.3433171158879973	-0.24229553180731825	0.4146592753074384	-0.08170937293040402	-0.5708350285373756	-0.14533519528054784	-0.4384584079231849	0.018804219245180095	-0.21770255433977154	-0.03837109551850408	-0.061817685597742124	0.044687673337151734	-0.015219484650884945	-0.00869395427642612	-0.37634025343496774	-0.0386186643280523	0.04150744078104901	0.03526289566080563	-0.06518580882156588	0.014631208582486791	0.32838533500310135	0.026531373632217508	-0.030079282185913388	0.05226116778022839	0.05584139551284467	0.05644601067944578	0.016517276307578193	-0.019975182772850868	0.4753245185024366	0.44949040111769234	0.2725813664129098	0.3589611296200121	0.15727815800050177
-0.0016975466203575681	-0.036043641426865655	0.011043109320009617	-0.35414986152385464	-0.2220703249576149	0.4136126427406902	-0.07611537210029751	-0.5799577412562209	-0.14482902187764207	-0.44600246041954483	0.01930643494859461	-0.21772049087220363	-0.03862418858983655	-0.061848567293057946	0.04744817050335693	-0.014470973732036981	-0.00874500514196231	-0.39008077911480277	-0.038740465174794556	0.041660900161546485	0.03521086615775817	-0.0651743629385486	0.01479859672906765	0.33389746340526333	0.025583753045177505	-0.03009463292580026	0.05356408663377651	0.05383217120812871	0.055374966892491176	0.01663420507080441	-0.020025069173977554	0.4810394202562674	0.41136417244434786	0.2910382200003344	0.37159999224439416	0.1472459348997325
-0.0021529732039264012	-0.036044985289601886	0.011036631765607461	-0.36411782937764514	-0.20071195587563592	0.4118778997744597	-0.06994865070896214	-0.5890591782832348	-0.1442347318952044	-0.4569774242936169	0.0196244252413496	-0.2165359249766056	-0.03860765221442565	-0.061868736120948106	0.05063673140359777	-0.01388397773214336	-0.008736083346696028	-0.40145020650077556	-0.03883568612827618	0.041842614648116463	0.03518504486591357	-0.0651311184437578	0.014903780519362841	0.3359588593759296	0.024732089198060647	-0.030084650592091877	0.05472312310880047	0.05227756614870945	0.05448662675133066	0.01674264397062853	-0.019936983543059804	0.48293581893559523	0.37625978823566236	0.3175389329296884	0.3781113994202939	0.14432106928146068
-0.00257459742391286	-0.036048326678222935	0.011033088931160057	-0.37177087986041324	-0.18078707772809546	0.40754411355869324	-0.06452325593197801	-0.5936857294411981	-0.1435472307628904	-0.46563291838751086	0.019739311389408702	-0.21389015325079405	-0.03817764876871185	-0.06187675153947599	0.05382952457239546	-0.013441108613117075	-0.008758873884099145	-0.4104121850709202	-0.03889482945368532	0.042086521417613036	0.035201790473738045	-0.06505957490278602	0.014925843138528235	0.33546247617045866	0.024060510166246798	-0.030094680302641647	0.055526106736735345	0.050607654445432325	0.05345507367822461	0.016812133014258452	-0.019698812329265188	0.4796630039789333	0.34142278702951406	0.35413572288837036	0.3905898952677749	0.1395424493826725
-0.0028566064436372123	-0.03604023467739928	0.011025935846857685	-0.37772042027104474	-0.16569701170226142	0.4039572754650803	-0.06015389906778886	-0.5955379303843479	-0.1429384671896216	-0.4704306273661573	0.019724973896052867	-0.21074797467071615	-0.037247016171604926	-0.06188110294393068	0.05637810600586125	-0.013146864156989763	-0.008809072555313314	-0.41454181435366355	-0.03893194298553345	0.04233625929581336	0.03523459892721429	-0.06496255391177755	0.014856748260365388	0.33419415591782864	0.02343502261695416	-0.030090173468244302	0.05599060842588156	0.048868317896536576	0.05264010889075812	0.01687791849225878	-0.019208279117397524	0.4777104643665284	0.3148796297487183	0.40041218924837124	0.4512012251108308	0.13600766202280073
-0.00302939226534961	-0.0360306763511342	0.011020374978619133	-0.3808012209005086	-0.15503284233987974	0.4004397818303299	-0.05215411186759632	-0.5945689745906555	-0.14243492598139382	-0.47238674231001665	0.01960112940077431	-0.20694609575546746	-0.036092707465179175	-0.06187941796895221	0.058407660161808816	-0.013053977710375536	-0.008879495357057749	-0.4107024500898043	-0.0389393624506267	0.04269150981297584	0.03529948800158113	-0.06489684065537134	0.014734542212722135	0.33205807713025626	0.02286809460199863	-0.030080767606024305	0.0562462535695083	0.04641966911097965	0.05195584875346652	0.017019961533830563	-0.01840839118138331	0.48340938215735374	0.2906099258941584	0.45342969925150856	0.3427340128436869	0.1335223958505394
-0.00306168144770776	-0.03602217112756036	0.011025078794093496	-0.3803475983764126	-0.1513595893572722	0.3956561456634808	-0.04536936828865937	-0.5901501045788121	-0.1417508476765326	-0.47510875825557264	0.01938725661929385	-0.20250551645514797	-0.034646195236739855	-0.06186526070495794	0.059781394074382835	-0.013032213566317502	-0.008838375540111722	-0.3993046460278237	-0.038909571512517484	0.043139865562082255	0.0354023057778605	-0.06485610639110626	0.01463255124017603	0.33146168762398565	0.022526620099254796	-0.030070538666505553	0.056498660768967826	0.04428218845003926	0.051042641754184284	0.01716250277203276	-0.017541375806640662	0.4933026889033889	0.2690925042736999	0.5075403353668018	0.3363117824399688	0.12700037132753206
-0.003000439518393806	-0.03600736336824796	0.011035410936208486	-0.375569856868828	-0.14958390313061115	0.39080461981662634	-0.03930045040856582	-0.5822233592855002	-0.14114833817554737	-0.4755384433029338	0.01892781547217543	-0.19738645673743296	-0.03324092059448146	-0.06185591765518783	0.0608926366449631	-0.0130114016696903	-0.008773348378928247	-0.38023421442346617	-0.03885295237695332	0.043646395780130895	0.03552515587114423	-0.06484536020894721	0.014551893679136525	0.32983164930269104	0.022412197576904193	-0.030063499111580794	0.0563097684969011	0.04284720445555791	0.050161093511534825	0.017207324660242627	-0.01668532603793134	0.5070544980439524	0.25003115538757575	0.5556414585559761	0.3664874602493982	0.12421404250602479
-0.002838893400099649	-0.03599684213178869	0.011047040437968277	-0.36872708770875695	-0.14739231530401745	0.3862437264570327	-0.033242032905446084	-0.575065152768829	-0.14066605218293707	-0.4715810654494952	0.018443806109530232	-0.19203923899949835	-0.03193287887822195	-0.06185674029024727	0.061958503250515974	-0.01307376329588283	-0.008663520806456965	-0.35867216878224123	-0.038784966299184896	0.044055107441947905	0.03563841891056676	-0.06482131288782969	0.01448441417578733	0.32859412498174495	0.022606251614141405	-0.030060518992808427	0.05611026601230908	0.04177912238074712	0.04926621754692311	0.01725155258862538	-0.01582465169160278	0.5215825234614082	0.23004239326042192	0.5997417401746601	0.26337040379469856	0.1202024726637815
-0.0025944386897228553	-0.035985718700428077	0.0110607639878308	-0.3620787606369951	-0.14796176124084365	0.38509768400170524	-0.027462325408288413	-0.5682765962008054	-0.1402330137036567	-0.4632751758250485	0.01802883601864323	-0.1873967405172449	-0.03065359314966825	-0.06186136590638843	0.06269715503564502	-0.013093421915066026	-0.008419995472126013	-0.3351595955622662	-0.03871502189930916	0.044460583738871774	0.035719069997275386	-0.06478069182904833	0.014460180283593065	0.32568106591081436	0.023006744342091823	-0.03005776354659693	0.055853373863819465	0.04105774445127928	0.04821565113699855	0.017323764119135266	-0.014766574571059135	0.5322929610504619	0.21140486284649224	0.643643829391429	0.2321408313910084	0.11235085472767008
-0.0022783017298145312	-0.03596422772631146	0.011077206511146069	-0.35575684985313505	-0.15101756997509197	0.38544974048516123	-0.021397607678984354	-0.566170697829489	-0.13973580590938173	-0.4508894632786043	0.017558553823157623	-0.18323613095335362	-0.029482851420177942	-0.06188724975250452	0.0628653574802901	-0.013228609308663245	-0.008139270003042277	-0.3127207390090754	-0.038636227489876704	0.04482682580279212	0.03574986868462109	-0.0647058208049269	0.014448261171860762	0.32207128912412003	0.023704427054296148	-0.030041293011759805	0.055479674861290594	0.040075118638381306	0.04777640361699229	0.01738596953562873	-0.013585853214740961	0.5401887322334397	0.19284710872920324	0.6789342889679058	0.22270070643891987	0.10681597984740945
-0.0019430019462402751	-0.03595021299369065	0.011097046805397848	-0.34874567319854993	-0.15897548898721708	0.3876359498234269	-0.016847644330845592	-0.5678675862222697	-0.13948660346982672	-0.435869692598981	0.017021487459486395	-0.18014651884456195	-0.02838498511255657	-0.061919905758732866	0.06245358798019833	-0.013581512206529856	-0.0077874562950426916	-0.2915560235853121	-0.0385630733090463	0.04511302829260952	0.03573975045488957	-0.0645536003652006	0.014465781775608824	0.3195325025609029	0.024567641571489947	-0.030021495596819686	0.05486335261677163	0.038585491729694464	0.047350570490507005	0.017492774380906094	-0.012341568514975376	0.5472221138726695	0.17707269774159579	0.7095943020758336	0.2327102721633984	0.10591878916360083
-0.0016720952398854832	-0.03594894132870826	0.011120343085166379	-0.340460284814396	-0.16645317358395167	0.3887566144698	-0.014177248461019445	-0.5664676456997644	-0.13934925886439248	-0.41928212958324196	0.016439536259111716	-0.17839539826983913	-0.02735785507358967	-0.06194732816815771	0.06159800466094147	-0.014121679851933227	-0.007455899698934544	-0.2726778439609076	-0.03849903170154445	0.04529669890190759	0.035702209919959205	-0.06437735812612876	0.01451690152148293	0.31800955253166613	0.025421390377104447	-0.030024067178200182	0.05431171913062889	0.03672756602056038	0.046671617016379195	0.017630657803624668	-0.01118526339789372	0.5537467237798493	0.15939783440932745	0.7437947332272299	0.26543133882090436	0.10443806469948078
-0.0014811482814033592	-0.03594118165633333	0.011142057983490161	-0.33073160620991326	-0.1744045587945068	0.3900314856750423	-0.016564734174093983	-0.566333000964317	-0.1391031048152895	-0.4027360403461236	0.01583060657196069	-0.17800403556343017	-0.026239702863574705	-0.06196827124080971	0.06041082310025545	-0.014838377242169767	-0.007156323547356768	-0.25076361539374953	-0.038439703072976464	0.0453521410089439	0.03564591697418054	-0.06420993328024849	0.014624108127283634	0.31607563240365	0.02623136895399178	-0.03000236772430164	0.05416383167127846	0.034703431469054434	0.04642448882513768	0.017816898600571996	-0.01026558468889132	0.562025190449691	0.14072322953388847	0.7729021498304647	0.31648608024182595	0.10642675741840417
-0.0013550454554518891	-0.035935198540960264	0.011165360626447672	-0.3190182337789246	-0.18300354426066703	0.3877686579836278	-0.020119861806656567	-0.5687969084414648	-0.13895359448722938	-0.3835906585795156	0.015076516488514486	-0.17884452193836242	-0.02503261956486742	-0.061983653151566676	0.05936675267777033	-0.015629747759826815	-0.0068557835310657355	-0.2300503728852708	-0.0383874759178653	0.04532491674849955	0.03558053306098912	-0.06405434270316343	0.014748495257924262	0.3136038028486935	0.02720952028329892	-0.029990777668706354	0.054096331816365376	0.032630106761946484	0.04589845549753271	0.018084448811727778	-0.00962357742758026	0.571635756217246	0.12222958333962601	0.7962811686096659	0.37516995138366055	0.11068781344010228
-0.001239184490422899	-0.035933420944748315	0.011187119465171022	-0.3055653417998468	-0.19149597850122518	0.38673463350030907	-0.029593901933972527	-0.5746885122357225	-0.13881073772371752	-0.3626476529398311	0.014163038167242358	-0.18066752183488627	-0.023742517893094398	-0.0619837338020627	0.05817506677412023	-0.016355174084845988	-0.0065113493781841034	-0.2160978450589813	-0.03834685813816156	0.04513539019084403	0.03551336083490728	-0.0638905649437718	0.014809863150895494	0.3104691740239849	0.028304236082319918	-0.029981940999552516	0.05395823441230768	0.030637366735627686	0.04571819047423188	0.018302147818788923	-0.009345960643926978	0.5758240362331704	0.10578717000089491	0.8129354661737814	0.5201651517227504	0.12057850111214241
-0.0012024162664318592	-0.035929847702885966	0.011196618717442139	-0.29031065915705595	-0.19989719081986457	0.3869235931096571	-0.04313608811171456	-0.5830388261595518	-0.13872872349292614	-0.3387115208822645	0.013167520626232035	-0.18336079873322841	-0.023090556871262193	-0.06197713162838053	0.0567999120285307	-0.017196715345475504	-0.006266655878931053	-0.20859732205659193	-0.038326603116692226	0.04487361129051742	0.035444221105954084	-0.06371467824067235	0.014790890017810952	0.305919659918468	0.029341886567260445	-0.029969573049535885	0.05378116277068941	0.027921528419779844	0.046308514400329896	0.018532460586912963	-0.009189960412132834	0.5786848590694047	0.09013810600219992	0.8277921520997271	0.5674933257808688	0.1350540970580576
-0.001211763831578757	-0.03592797438995491	0.011204853457881834	-0.27382298117940806	-0.20473999428349116	0.38853969077797357	-0.06213667025121554	-0.5906706903640807	-0.13862961600425766	-0.31270370399571573	0.0122663884797941	-0.18673921565259183	-0.02249534349818744	-0.06196711855910501	0.0550059440787512	-0.01802673758635005	-0.006087332785796734	-0.2095206990938867	-0.03830918064460938	0.04454714372206836	0.035401911372758915	-0.06355453164824816	0.01466863851731363	0.301303403410486	0.030166241627975182	-0.029953366003381398	0.053889454014503624	0.024231538443114188	0.0475958943374805	0.018779294786542746	-0.008939817774004724	0.577599701252207	0.07643379612285625	0.7679132652247582	0.5757377326853637	0.14898993925034448
-0.0012626618027780918	-0.035920775781639734	0.011212598920682501	-0.25781782109769025	-0.20752691195313044	0.3909798398478781	-0.07688639978094614	-0.6021856418724476	-0.13852325640862345	-0.28792551505839464	0.011579640133719583	-0.1908970725803178	-0.02151270303899607	-0.06193673813764139	0.05300408105136132	-0.018706823178976477	-0.005934365963433479	-0.21779108131636846	-0.03826904345038089	0.04426289114506564	0.03539185178135013	-0.06343963161991774	0.01448579541935269	0.29646512647655515	0.03070417065017318	-0.029934829329601148	0.05384861689192781	0.01987759978512502	0.04919848691486807	0.019022112252089	-0.008552870727684975	0.5745911252894502	0.06305002585864539	0.7706719581064079	0.707304894709233	0.15832288137696887
-0.0013455911924369038	-0.035916964451275527	0.011215658840679852	-0.24170646409151525	-0.21164948944370146	0.39384510762829195	-0.09228715268305318	-0.6168664163253252	-0.13851888565701642	-0.2641763490216304	0.011091213664535464	-0.19521187416682487	-0.020407770315138078	-0.06188621990770915	0.05080299909690257	-0.019276640635217876	-0.0058488300460207195	-0.23214996314309005	-0.03820778821936621	0.043991399940146204	0.035434205586859134	-0.06336015530574884	0.014256871792838651	0.29134549061416226	0.030947527006017966	-0.0299158242764642	0.0539363737158116	0.01542074196525331	0.05090261991144638	0.01919812424758633	-0.008310851165611461	0.569045084251645	0.05290640905342744	0.704832287305851	0.7751236139957427	0.1645246520061568
-0.0013834856366893701	-0.03592142375648044	0.011214987696220691	-0.22601400672678168	-0.2159356632735813	0.39550921299889785	-0.10924616152807418	-0.6270335223623281	-0.13857079181224743	-0.24112861870382077	0.01082880443368589	-0.19883904948029035	-0.019540956590111104	-0.061798408888415646	0.048610170066129686	-0.019582544832109382	-0.005771324619184779	-0.25111514565613446	-0.038156559540461966	0.04371034546855608	0.03553334190576044	-0.06331399374822506	0.014002088775429198	0.2865258843844579	0.03093624043068407	-0.029896839948831543	0.053837281038430954	0.011146354393237834	0.05187109972749785	0.0193755897916049	-0.008057595957156643	0.566136134359676	0.042303775105713	0.7170742274857012	0.8227219486864324	0.16352250920358707
-0.0013797200149422899	-0.035927949995865356	0.011218505937802586	-0.2084725937016691	-0.2142946738792851	0.3986127412277113	-0.12785672966569067	-0.6355108825602364	-0.1384199312838501	-0.21746267857180554	0.010863624060407208	-0.20148646390832953	-0.018668134007740055	-0.061675290322739926	0.04678642508400378	-0.01949071643819608	-0.0056939324065703595	-0.2730674840991711	-0.03810903610931943	0.04343007965597061	0.03568413783841702	-0.0633029056753975	0.013743993539874013	0.28238972250205274	0.030843584875048853	-0.029875949449919986	0.05381917660108175	0.00761811295417731	0.052434583047705006	0.019492030618543203	-0.007989352278771178	0.5607342117389974	0.03688439362645403	0.7372919315056381	0.8720785833164474	0.14980796605028773
-0.00126715596992092	-0.035925906033697955	0.011218626752404138	-0.19118852960894267	-0.21119539023459072	0.40641294217612894	-0.1478974491471406	-0.642537696482926	-0.1379752977851792	-0.19143161966837863	0.011107206279779422	-0.2045919702711081	-0.017811367092192377	-0.061544018612304664	0.04509218751971748	-0.019223526389631426	-0.005651451857603624	-0.2960996969476856	-0.03806252899159655	0.04310745602393008	0.03587736234044409	-0.0633068324906149	0.013482771246058605	0.2794292892017197	0.03086280819239711	-0.029856505859596448	0.05349383028833411	0.004299041146239265	0.05276361192232613	0.01958565054369169	-0.008125407789641494	0.5531242250562227	0.03582126137454196	0.7653215734190115	0.8088740789331812	0.1275839051078435
-0.001150833865907442	-0.03592882293234359	0.01121814994317594	-0.17553408471888082	-0.20723967598411352	0.4156069829118933	-0.1644562436240739	-0.6494501991527901	-0.13745374462606133	-0.1671046042059994	0.011684471416308361	-0.20723383502945913	-0.01756908996407925	-0.061399525183629	0.04335021601220786	-0.01879377289188581	-0.005868789713275607	-0.3214414590798014	-0.03801012030462296	0.042705432438869144	0.036093600512708844	-0.06329368246076197	0.013238190092314885	0.2781984713118896	0.03114421782076853	-0.02984122095992931	0.053034874569470515	0.001084600854432884	0.05246005660673779	0.019632494707407598	-0.00829265788046684	0.5401934617348221	0.03682867159353074	0.8021080967110569	0.8108671175923948	0.0940520030268887
-0.0014208626624557623	-0.03593381606336478	0.011220255814771702	-0.16240636784358203	-0.20356843340198907	0.42627180507234375	-0.17712329838374125	-0.6538447540882547	-0.1366004040933618	-0.14255797256018557	0.012694939880224304	-0.2097428628941544	-0.01779889270434607	-0.06126537238932041	0.04145754551358468	-0.018272502067720967	-0.005756355640658757	-0.34572746698104584	-0.03794883164157521	0.0422834265943972	0.036326457035161505	-0.06330382041613669	0.013021836141944442	0.27733994082616253	0.031625926632063775	-0.029830951291493008	0.05228625913399284	-0.00213559917439328	0.05200769410404978	0.019614018490648706	-0.008410721269852569	0.5246338838950044	0.03551341093522334	0.8396484302387	0.8089324764784086	0.05427155165809818
-0.00147870513340926	-0.035938168165844296	0.011227837898395888	-0.15373148982714013	-0.20262957637640094	0.43724035272977035	-0.18518068765190443	-0.6534308203067523	-0.13552468417316682	-0.11593765198333528	0.014120792215499278	-0.21271339685038115	-0.018290441270520832	-0.06117086737885696	0.03953757688276983	-0.01766935489334772	-0.005661493959052909	-0.3693928202246471	-0.03787961408263776	0.04191358278069179	0.03656215502101903	-0.06333889390083287	0.012926628108620919	0.2761962850802589	0.03212038510356932	-0.029825006075146265	0.05147134359033447	-0.004895024689309774	0.05073706667610832	0.019576180627574206	-0.008509280530461178	0.5152979795410678	0.0345986868700079	0.8795447334998391	0.7957114178283369	0.014916306301888092
-0.0019301203056943897	-0.03594936663911269	0.011238643711139112	-0.15031812753472754	-0.2009272697673715	0.448722922250094	-0.18753607221251614	-0.64939144784949	-0.1343370368208956	-0.08910244713067828	0.015800081986539042	-0.21606059354794688	-0.01849914090379527	-0.06109459558437913	0.037964231046760964	-0.016781238152823477	-0.005564346894002545	-0.3890008479559729	-0.03776714994654327	0.04154775678097075	0.03677463940491084	-0.06341678837051909	0.012942144862802573	0.27474854365212775	0.032659925520691524	-0.029823884384440735	0.05076219784055974	-0.007052902380344938	0.04863622846076654	0.019477137921406616	-0.008719879203462132	0.5084918767182727	0.03373527121134558	0.9209745110050715	0.776993289862739	-0.01738555694718739
-0.0019314765597529238	-0.03596532901553383	0.011248915961887571	-0.15105345344552146	-0.20018392418876077	0.45665308344309324	-0.18720126019243682	-0.6437683128922991	-0.1330610418238801	-0.06402751191558832	0.01754756071046697	-0.219669659179286	-0.018833786187001524	-0.06103151076638956	0.03701435883015545	-0.01586479416733736	-0.004944406401334587	-0.40004209908391514	-0.03763740308018705	0.0412534745727993	0.03694011176117367	-0.06351794555635176	0.013081472248475775	0.27238710731848315	0.033272992972213714	-0.02982580399641153	0.049737088498734296	-0.00872064646552633	0.04630479032043226	0.019362474793810106	-0.009076649514215395	0.5084082346104905	0.029945069565971556	1.0422477090147986	0.7634753096219048	-0.038752009147755714
-0.0026639186650061764	-0.03598184244678067	0.011263487664648613	-0.15337673821389855	-0.19801470206754107	0.46367659412383133	-0.187539972352535	-0.6306066228361826	-0.13174455473633984	-0.036527056519954526	0.019058714924502094	-0.22317665084598465	-0.019296396096207216	-0.060987841624734994	0.03603785355213147	-0.014986556464881654	-0.004340737879960385	-0.3992657132283409	-0.03750899553369188	0.04109160696952772	0.037084337082624194	-0.06363795802518919	0.01328478548071497	0.2688689135551069	0.03423754759217157	-0.029832279598222905	0.04834212300261759	-0.009937440947282005	0.04393967397614691	0.01919483789788392	-0.00972763479713619	0.5112754510319271	0.02250810913225364	1.105157063155552	0.690838388438988	-0.04493638771154899
-0.0026353000657742803	-0.035997097230518915	0.011282530367557542	-0.15567338293281088	-0.19392579878506128	0.47095743902020837	-0.18566610507886527	-0.612962448449647	-0.1304094710750831	-0.004954377089278625	0.02021376242315001	-0.22644319974364208	-0.01963515143783682	-0.06097871571091572	0.03534624040896285	-0.014194209364581656	-0.0036895451160505028	-0.38767270601210246	-0.037387879839773513	0.04097668631173044	0.03721050607378414	-0.06375482474610888	0.013549747661523028	0.26440350238789867	0.03544720437322291	-0.02984281786749089	0.046796763841778104	-0.011349844104041757	0.041746541581687766	0.01903669143876021	-0.010538510204798948	0.5127948471427216	0.010687314306375366	1.2343550382675244	0.6602018634087234	-0.039810526231259954
-0.00330953920875365	-0.036011904552269165	0.0113046600770115	-0.15637192741167338	-0.18986403590910278	0.4794567420305854	-0.18066432551008182	-0.5964305672320565	-0.12909743825669648	0.031099140517481166	0.021181667358810597	-0.22969457806423996	-0.019710959182089677	-0.06098890000739819	0.03483616135639338	-0.013588823350693256	-0.0030796549585933967	-0.37001313436217825	-0.03725502624058893	0.04094992158487935	0.037327742514574505	-0.06390591717405074	0.013822250752040128	0.2586330637197336	0.03670398677621028	-0.029859137231820283	0.04534588130608842	-0.012493830172659266	0.039181323458079016	0.018864061556161982	-0.011463170994229447	0.508773544800606	-0.004656106066186128	1.2898040539120712	0.626056543711878	-0.022758505701359573
-0.003328269631903992	-0.03601505953941666	0.011326498283619004	-0.15705896823281246	-0.18595732517040015	0.48314412150744424	-0.1743836000258879	-0.5789380885282788	-0.12793328717421068	0.07002158588426685	0.021973415603016248	-0.23267060397359013	-0.019526775686779074	-0.06101138412491268	0.03380790148001707	-0.013240332532589504	-0.002461392094844409	-0.3473800394617138	-0.03711289321369128	0.041074231631771485	0.03743035458886534	-0.06410712627610471	0.01407473468561105	0.25129987637751794	0.038115560667979595	-0.02987982207323541	0.04391473437547813	-0.013346182298120407	0.03680050301527579	0.018658641899000662	-0.012248082077098042	0.501793764177044	-0.025470768027855917	1.3385020835293882	0.5788881346609427	0.007870120911468487
-0.0038333501134790783	-0.03601606319758556	0.0113502824222074	-0.15678197226394608	-0.17886614006653348	0.48439393818792265	-0.16940792139415364	-0.5630873333877474	-0.12704511982456615	0.10597823855840909	0.022554228907092837	-0.23437437032679784	-0.019305745878234602	-0.06105227764872717	0.032248219825348895	-0.01310900703135066	-0.0017638633231147592	-0.32331746950735496	-0.036964363252662794	0.04131117708832141	0.037521903358329514	-0.06433438401050671	0.014268565765793795	0.2430456116904164	0.039556514404925365	-0.029901768614338353	0.042749419002301184	-0.013701373493796295	0.03430428727126173	0.018401124782761954	-0.012741348490868328	0.4873977181231665	-0.05131199872184057	1.3774436617626422	0.6252509649432388	0.04754981824624838
-0.004078975160187988	-0.03601724625623369	0.011376656980633382	-0.15483649183343265	-0.16717189175664493	0.48701819760431775	-0.1647586544809197	-0.5464636931506728	-0.12645495700089115	0.1384023830145938	0.022798617998385503	-0.2356898151925857	-0.018747907597839997	-0.061114980307443265	0.030467435392123987	-0.013209828873221826	-0.001002453941499625	-0.30089566733644485	-0.03683838564418035	0.04169580670588586	0.037606259887985445	-0.06459698409262879	0.014446409703805115	0.2341061965399398	0.04079266405862007	-0.029924963670044668	0.04117093341643659	-0.01367428716294648	0.03167581860786464	0.018141511896563867	-0.013102426327820124	0.46832928817435854	-0.0690768448617305	1.4066385880257548	0.5980517258957105	0.09412636909961074
-0.004074001388333933	-0.03602378616943562	0.011402950709361523	-0.15107600666921603	-0.15248164412687906	0.48997269182131	-0.1648960594138913	-0.5289698163300032	-0.12629031607729976	0.1638825922006353	0.022648694988857264	-0.23542605049164692	-0.01790056257060783	-0.0611857033477947	0.028395216946074414	-0.013539666222208266	-0.0005379637795271071	-0.27981026472212345	-0.03674176910717227	0.04216154897059267	0.037695182721071384	-0.0648566222593988	0.01460263508722533	0.2256843032658113	0.04152685161417345	-0.02994561947871328	0.03952532390646478	-0.013533295916979474	0.029509415722116544	0.017859008490252008	-0.013375812114928151	0.4487825655024097	-0.07593175831788368	1.429377636569376	0.5633397801558019	0.14818024864726295
-0.004414924017207816	-0.03602719860720987	0.011422829655686894	-0.14310866414833098	-0.13598052826199858	0.48872336006711725	-0.16942322194345832	-0.5144824987035638	-0.12638098829375854	0.1855561208738104	0.02216496492803069	-0.23371329367354438	-0.01682266970479817	-0.06126403359108641	0.026654817424028754	-0.0140225001078539	0.00014409684188161496	-0.25724081870594456	-0.0366669812415068	0.04262164145606765	0.0377917238575233	-0.0650899695391394	0.014701639578359882	0.2197065768595726	0.04181403435362761	-0.029965674865475172	0.03742846785072426	-0.013862290316480416	0.027352939408781658	0.017613312618621015	-0.01360400167537439	0.42150792515488095	-0.07670634974584659	1.450359164694091	0.5293913944521975	0.20663066240877398
-0.004093363868731162	-0.036024938981600516	0.011443630404523761	-0.13070635884723555	-0.12054366815283701	0.4892865211269707	-0.17600605827372745	-0.5019308739137898	-0.12680822230354805	0.2030338392186038	0.02151110902612901	-0.2304842827416577	-0.01567031507878073	-0.06135028247231078	0.025240462802455888	-0.014795759937429204	0.000895052948579287	-0.23676701858961988	-0.0366381879030329	0.04297915238171592	0.037917832120590494	-0.06531024163604553	0.014769158321583093	0.2129647143268488	0.041707489221472806	-0.029986026081652673	0.034659192625104744	-0.014368035255878176	0.025128977152960464	0.01740241846071412	-0.01371531952246444	0.3908681131986937	-0.06774006777486861	1.4666205325668833	0.5023328837827045	0.2661545864136121
-0.004270165324265463	-0.036013044292265	0.011460843690601331	-0.11550412380182848	-0.10484947678184402	0.49347547602539255	-0.18193127099466513	-0.492378696158405	-0.12748183307589828	0.2170308219818387	0.02081357859540458	-0.22640140851102236	-0.014349327880259144	-0.06143768775757045	0.023978611932231164	-0.015607232398351125	0.001089951230934873	-0.2218356089477643	-0.03665768550548492	0.043211863298303024	0.03805184720004777	-0.06552948881901847	0.014847029851567476	0.20625487097884448	0.041446945162759624	-0.03000766671175606	0.031648951545865486	-0.014560886373390144	0.022115616643650395	0.017271324724643648	-0.013791466527471532	0.3548747246359597	-0.05964437360540448	1.4773272709463865	0.5268794264707248	0.32584679364430374
-0.003431074508839064	-0.035992673203761885	0.011469412928407606	-0.09696794711147558	-0.09045551192326881	0.49758635779180815	-0.19070628602629575	-0.48560147649474306	-0.12831976462124442	0.22649714236514332	0.0202191726028218	-0.22169266917137107	-0.013170053573340243	-0.06153988806613141	0.023137962474882055	-0.016348606751731345	0.001293165612471584	-0.21795538227045377	-0.036713287665104365	0.04325035234169585	0.038175823585796374	-0.06573508842392978	0.014925241460459992	0.20000531414147318	0.04083843473552711	-0.030028209754936724	0.029162850696899535	-0.014524148591317981	0.01873566932163024	0.017187665311989352	-0.013800365832866479	0.3106522226261435	-0.04982019300872683	1.4822263821978139	0.5515401193742293	0.37767676778172926
-0.00408314772117559	-0.035969762723353296	0.011470304204809814	-0.07668260899149432	-0.07623393890611586	0.5024635847318075	-0.19854316737800887	-0.4814448141877989	-0.12899138489206657	0.2287133452200308	0.019869972917963948	-0.21618010235487958	-0.012104562989088758	-0.06162970790316432	0.0227073291492226	-0.01688952561455237	0.0013766456625434642	-0.2195189371184852	-0.036788472026527796	0.043139932008155885	0.03828261863107764	-0.06591378757576602	0.015010594726423392	0.19505973538271765	0.039997808658696773	-0.030046412136769913	0.027008465337108056	-0.013638438915549191	0.014952076792158625	0.01712885378878823	-0.013694197338160968	0.2682000868421485	-0.03586596153617291	1.4791132066871184	0.44063385517412057	0.42179384069772585
-0.003432636974016532	-0.03595240605515877	0.011474383954824549	-0.056863471737146086	-0.059434278569501287	0.5058039186301632	-0.20936425586567978	-0.48167307196730424	-0.12958388620704722	0.22484570660301717	0.019676261589983143	-0.20998411369510225	-0.011107212847119088	-0.06173205958650242	0.022910447809461693	-0.017316576845699823	0.0013970190763170163	-0.222512108903791	-0.036874368908300995	0.04284934594045352	0.038355938367914524	-0.06605324889832544	0.015175784786061464	0.19165300786963174	0.03917064307392721	-0.03005818948446614	0.02558805057548887	-0.012179868909163645	0.011340618705856105	0.017060568929355466	-0.013396715643079418	0.23390218073334684	-0.020054145065078292	1.4671333189196591	0.4221312157680729	0.4547752539226192
-0.003907555928299259	-0.03594758505014616	0.01147463332304128	-0.03978265911272228	-0.04397002675375806	0.5111807812865824	-0.22050545584566666	-0.48272530689759385	-0.13021011469127558	0.21064079825166365	0.01972148779557601	-0.20361448697012183	-0.01030435739966246	-0.06185327604124885	0.023811830320601593	-0.017420403557241615	0.0012591859077110926	-0.22783301942201906	-0.03696411455095343	0.042374467651119484	0.03840185404605192	-0.06610997356351501	0.015409984704135357	0.1903208209321992	0.03827815434945419	-0.030065159130965545	0.024488259362478906	-0.010375981541993286	0.007739116029958136	0.017019513954889823	-0.01288221771692955	0.20713070678289638	-0.0048762356813978405	1.4486852222553128	0.4200188584679732	0.47647185550249016
-0.003583653216469646	-0.03595614671923665	0.011468236168391764	-0.02415599964288827	-0.03476038214086894	0.5153983468358636	-0.2273907030327816	-0.4815262696936677	-0.13095491025253733	0.19075426057677766	0.019988707224412934	-0.19737344387194816	-0.00960281128702694	-0.06196672895517037	0.025501351928495973	-0.017112340932840215	0.0009557563557206867	-0.23064713438171544	-0.037056735552302975	0.041879017160599316	0.03842558697146102	-0.06609594821268952	0.015695664066928496	0.1888810521093786	0.03728496212954506	-0.030071982951070046	0.022938262807027068	-0.008466728792584486	0.004091898046448586	0.017054293475873096	-0.01243062716577047	0.1954951393109221	0.016390271279917025	1.4257963528848756	0.4269638471964307	0.4883862599148003
-0.003463759601420064	-0.035976067665683634	0.011460928389805978	-0.011754299797462512	-0.029899736372955232	0.5153871935312913	-0.23311880867738224	-0.48354350921773814	-0.13169842521141747	0.16948572752704658	0.02057014119919758	-0.19134242247345315	-0.008760345451958165	-0.062070765613486935	0.02820214085451092	-0.016576722914050827	0.0008227039149237166	-0.231591510159256	-0.0371489957323201	0.0413674904462109	0.0384336341455385	-0.06600201975291378	0.015947077209737325	0.18692198018210557	0.03623878416434917	-0.030077039418173225	0.02174685789690214	-0.006872415794813678	0.0007872336403377102	0.01713596998233554	-0.011805871874868772	0.19489107688435126	0.034802817089627805	1.402860303357445	0.43903690878462137	0.49883655228407414
-0.0029315225271953245	-0.03599927224254858	0.011453396609770343	-0.0018531318677048442	-0.024020822760372613	0.5148587855219168	-0.23760936989292625	-0.48844086953886945	-0.1324622906124933	0.1504069543189885	0.021693710348435816	-0.18570790943510196	-0.007777536744761159	-0.06216659701441576	0.03146961240199423	-0.015863817584694396	0.0006311660365070327	-0.2357807588382918	-0.0372477078870103	0.04081710333560701	0.03843582840405148	-0.0658576568603299	0.016202996398078963	0.18331060458223322	0.03534583257908967	-0.030085129031944914	0.02097619669599152	-0.005647882361386631	-0.0025851015550565236	0.017248709561721646	-0.011064435101463304	0.1936423133526641	0.04826382581531648	1.376734887131447	0.47454595675197825	0.5087379150859083
-0.0023314671410007886	-0.03601960794321325	0.011443080934556555	0.003903692003276068	-0.019172741995478058	0.5156472756625496	-0.23869030869968771	-0.4903973213719931	-0.1331419424873831	0.1255533053723783	0.023317178030445203	-0.18105835177300517	-0.0071179084209579135	-0.06223870476174505	0.0348236247723182	-0.01496419557910029	0.00017636392423648673	-0.24665271471717137	-0.03735609800371012	0.040257394523964554	0.03839393475342296	-0.06569404213705013	0.016456996102583332	0.17677800416090356	0.03466101128087114	-0.0300947763388348	0.020621425336956052	-0.004280445182441599	-0.005227276143581206	0.017375764712979178	-0.010200957583263412	0.19488122375647116	0.05788497959896684	1.34253231142746	0.5325166013649809	0.520308676275075
-0.0019288147220942263	-0.03603618777451552	0.011433306990296353	0.007388997565635236	-0.013902979729262032	0.5115889275770904	-0.24009285905261857	-0.49182522423233416	-0.13371991174925	0.097109251926246	0.025325947743497047	-0.1774244280611989	-0.006459529939482238	-0.06229622717706272	0.03831176075625771	-0.013805243798456698	-0.00027557695589005925	-0.2634225924442221	-0.037470637372100726	0.03974479349455405	0.038323857279164965	-0.0654937957869896	0.01667221046161257	0.16971802072691305	0.03439776636692011	-0.030104105088546405	0.02091823688561627	-0.002935957998108224	-0.007091226806306548	0.017497585417504423	-0.009304232303839248	0.19551821752600132	0.06220481640875995	1.3091200629240167	0.5912007151558953	0.5313201326302045
-0.0014628904043929802	-0.036057394497324036	0.011424870605557266	0.010257041072782875	-0.012362259059058403	0.5071112798965508	-0.24193492518459614	-0.48909129783200056	-0.1343213076829468	0.0692263470552774	0.027652924984051697	-0.17459977938199867	-0.005980311548577522	-0.06233924739241851	0.04177260767715245	-0.01249528038802085	-0.0006299837841726612	-0.281559176017838	-0.037585806648919126	0.03928138429432009	0.038260743105731757	-0.06525869225556792	0.016822979867549836	0.1627231379610503	0.03450011684057212	-0.030114797480588207	0.02165945779568084	-0.0014052912063244204	-0.007815249490971777	0.017609008936958822	-0.008430848568663486	0.1951724822166076	0.06764681772316596	1.279458815614258	0.6399412314188517	0.5372979048519103
-0.0020790532612442584	-0.03608644468565815	0.011413964185636952	0.00961904216088572	-0.010864761999240502	0.5053994901078459	-0.24366958746067016	-0.487141532644881	-0.13496298691330183	0.0423900288125903	0.030241049425016226	-0.17220818252790485	-0.00569842403285225	-0.06235441837110896	0.04521876258005697	-0.01132338439063414	-0.0009609758530034672	-0.29642202761045855	-0.03769591749605229	0.03887973889298657	0.038207678542716235	-0.06497920130881304	0.016904899644536852	0.1570502054361649	0.034822122042564144	-0.03012550585661606	0.022266160723959188	0.00014748052212993365	-0.007686542226263905	0.01769485152249012	-0.007709676847444833	0.19989848026470974	0.077557615737358	1.2498135928780236	0.6804417650788697	0.5414828196107633
-0.001303003680585861	-0.03611768919345157	0.011407964300353395	0.004795528204675362	-0.010234250147741406	0.501754622502038	-0.24755862708100002	-0.48241559361221975	-0.13569604825926201	0.015761914505529395	0.03278864406874543	-0.17047091392872366	-0.005826653048574824	-0.06235425210700947	0.048310797526711954	-0.010485247943596204	-0.0011819545751176673	-0.3148958963551035	-0.037810468178332134	0.03860158879790416	0.03816900844030828	-0.06468302392429223	0.016914166794783587	0.15291592135447218	0.03527766017680251	-0.030137316901894817	0.02265977521735451	0.0010657916437327376	-0.0067041201081064926	0.017779906341724806	-0.0069711831858481135	0.205349668524789	0.09072346319954232	1.2298043214986218	0.8044730555115314	0.5486367158613513
-0.0015207895329858148	-0.03615180945810998	0.011398741975786407	-0.0005760744964886221	-0.015764359276513457	0.5042269383488973	-0.2484946606855228	-0.4738305480197991	-0.136612611574761	-0.015732270928025396	0.0341711156593328	-0.16878794329777144	-0.0059535601156817	-0.062345012041718904	0.05085693029051271	-0.009861779809048992	-0.0012443356111780377	-0.3371823134047802	-0.03794032645082292	0.0383828234217909	0.03813540992900497	-0.0643758784950795	0.01679140484892511	0.15023138526510044	0.03572241838062191	-0.030154974136932973	0.022431350756896125	0.0015974665189029675	-0.005535354138688523	0.017898712747629053	-0.006451319437723017	0.20757472375851832	0.11085180626065241	1.2170270771637945	0.8258501482712012	0.5545809639774191
-0.000824102242557199	-0.036184822134838944	0.011384900749922305	-0.005193128069347198	-0.022033793182930122	0.5074088629939073	-0.24978350695636573	-0.4645777496423277	-0.13756113427143737	-0.04306404773410108	0.036416826415180764	-0.1673891157548529	-0.006107987749424444	-0.062338140619457694	0.05279388845653434	-0.009647545298165649	-0.0011676535604986482	-0.36126439516156206	-0.038083788115639346	0.038278363984145206	0.03811152728872931	-0.06412505039346748	0.016541996209680592	0.14882226214990688	0.03605896647392889	-0.03017776974400943	0.022141185835622443	0.0018734891285153515	-0.0043565421476909625	0.018018861662347903	-0.006194243213008333	0.2038017640306613	0.13393231366010266	1.2016360997882616	0.8200251063709892	0.5630149762136955
-0.0003493168969456669	-0.036212851621958635	0.011369074897009192	-0.010729868804409112	-0.025554004428764866	0.5112068056639176	-0.2516480738961443	-0.45780508905548667	-0.13858937446637276	-0.0670033251185026	0.03745694638772237	-0.16578845782471546	-0.0061121939495653	-0.062342293499614475	0.05391876497796559	-0.009748885585860276	-0.0009757554550134841	-0.39175023288002786	-0.03824812164332047	0.0381010936842152	0.03809382662481859	-0.06390565740789607	0.016207850697493673	0.15029259083803617	0.03654443655035387	-0.030202114824507426	0.022379488769811277	0.0014237403969007095	-0.003111505206594243	0.018087703620377298	-0.006013534836014469	0.1964061376188786	0.15198349381075668	1.1862339230825332	0.8065652001432762	0.5791980711646854
4.813171630974117e-05	-0.03623331957578148	0.01135126914644429	-0.014921135677584008	-0.029931148880503095	0.5182060700303681	-0.2484373586283229	-0.4481924275476099	-0.13972889204847982	-0.08825933253039517	0.03938737711290716	-0.1639314939497001	-0.0060798422616247984	-0.06235546310522668	0.05397732143649858	-0.010003516548864947	-0.0007109473908661021	-0.4275229205925094	-0.03840197494212543	0.03794205904344698	0.038056020501953065	-0.0637058542775197	0.015824319514865196	0.15444176856195097	0.03728521396473213	-0.030226314803044625	0.022753559739560864	0.0016416319155103	-0.0022464442581842264	0.01806790799957508	-0.00608948505048457	0.1907345458360408	0.16159526863837043	1.1690732728234137	0.7763563602929281	0.5932558977052924
0.00012628018436632352	-0.03624626545347385	0.011331508864994465	-0.017299971003651778	-0.03876334080269804	0.5252935909808254	-0.24493173277292252	-0.4352075688844578	-0.14090611084309512	-0.1080236756494791	0.04072225360469928	-0.16256782911392575	-0.006192328071105892	-0.06238944674269725	0.05324486690175636	-0.010313695278668194	-0.0003769088302560721	-0.46497681285175085	-0.03853661002019368	0.03781614062897841	0.03800841585297732	-0.06353519928499049	0.015431224593942222	0.16101869581038397	0.03813970779551645	-0.03024847232679926	0.02345925778004721	0.002883155461227386	-0.0013811075366328026	0.018018955905493846	-0.006238243390517524	0.19136554014548396	0.16493362528409944	1.1559190221002484	0.7376954059256968	0.6049127796044826
0.0003226843007911995	-0.03625650896486439	0.011316491309059724	-0.019060030635333902	-0.04616664058155945	0.5302817043981667	-0.24418380592161631	-0.42372720557223964	-0.14226736194367035	-0.12429893276177888	0.0415524110212211	-0.16093143131099655	-0.006151299593160542	-0.062425661296965515	0.051887366762146836	-0.01072725633787885	-8.468584605326167e-06	-0.4996899154821001	-0.038644952394319455	0.03774345110840237	0.03796965061924791	-0.06337813173010969	0.0150330566113069	0.1701015749352909	0.03918687403104022	-0.030267692473607777	0.024559012406117426	0.004624197203618132	-0.0009069353180763326	0.017921999088955816	-0.006557157761638691	0.1976048034692553	0.16592613951408897	1.1531299123143557	0.6784270740334268	0.606630575911724
0.0004622612461177435	-0.03626214465589475	0.011300447473929578	-0.021307179353252086	-0.05374635300280922	0.5371222362270809	-0.24387089468779663	-0.4150479390588515	-0.14361944142566643	-0.1387487869197515	0.04179017962496129	-0.15888489071943368	-0.006071165471619952	-0.06247020642708458	0.050019152729684324	-0.01124388231068663	0.0002604254837189198	-0.5302724807760738	-0.03872334356043118	0.037751899695613725	0.03792163581391898	-0.06319559799520238	0.014683535281485832	0.18156848838413045	0.04018980856702267	-0.030285428968256933	0.02558495288125735	0.006513791236712282	-0.0009508226437220546	0.017861238480691828	-0.007132906742426349	0.21112824338056518	0.16878506599535942	1.1499431667356212	0.6259242029037044	0.6010398065316431
0.0005118559025433595	-0.036263538236629644	0.011282261651806758	-0.02582947911380993	-0.05814008325853269	0.5438504267997959	-0.24405030112866358	-0.4088849790122072	-0.14473506324572333	-0.15082433683856428	0.041475509920494334	-0.15675847928171882	-0.005884554397942341	-0.0625197742219406	0.04789543059834685	-0.011865424789318162	0.000418462244766111	-0.5558990028519281	-0.038759083626896694	0.037801009553933076	0.0378618013317813	-0.0629686563770061	0.01434854218802017	0.19492646518358342	0.041262343326570645	-0.030298372120244922	0.026646431470533728	0.007844001389513985	-0.001224468392317372	0.01781880018404919	-0.007902887983222053	0.2299624535317427	0.17032873181832253	1.1452003099687815	0.5736775692023489	0.5876399404164354
0.0012562786721333394	-0.036257510654003636	0.011275866646883246	-0.03027730782700041	-0.06218752203104942	0.5477608723681008	-0.25026292416791296	-0.402764266410771	-0.1455982825122302	-0.16510773918703897	0.040768979764503256	-0.1552081235576348	-0.005469726922336734	-0.0625737430523258	0.0455442844930581	-0.012453797315775691	0.0005209622840542249	-0.5764313156741809	-0.03877005147420627	0.03793309192846485	0.037771126834756634	-0.06278414659994949	0.014072343832787151	0.2088808529498865	0.04228320568398899	-0.030310071912379832	0.02791488237793286	0.008882221785289352	-0.0014184944953740813	0.017762660150025665	-0.00855027418587748	0.2580425235855365	0.16644032698621242	1.1439860166352562	0.53107639819279	0.5708026579187842
0.001267755152805194	-0.03624452687249051	0.011272689351845947	-0.03321240554956215	-0.06355962036073658	0.5493620989636542	-0.2550045943985165	-0.39685235952773723	-0.14622297148968233	-0.18129448179194682	0.039880096554488584	-0.1543933876500556	-0.004708981547147389	-0.0626324987998442	0.04315734548797427	-0.0127858883170151	0.0006401099600075102	-0.5877428830177737	-0.038755339850755424	0.038084328780948404	0.0376376560312205	-0.06262726856317763	0.01384118140796104	0.22112335174441214	0.04326001318804579	-0.03031733883226395	0.02893860019648343	0.010126947655835964	-0.0017566317628940373	0.017704205838748717	-0.009331023148888761	0.2888647278867046	0.16014925429884702	1.1359089167281726	0.4844716791310512	0.5506215649338225
0.001709542496848708	-0.03621272295243443	0.011269921364640247	-0.03745846616084068	-0.0643866488594546	0.5472174316438679	-0.2610141101460154	-0.3951031937207422	-0.14665883564595703	-0.19549744171074773	0.039895509877071696	-0.15425602222593432	-0.003640150038212606	-0.06264900485443804	0.04104426448900832	-0.012934851556778365	0.0006603855978624707	-0.5923647738498954	-0.038708066854080056	0.03835991610686047	0.03748554557084495	-0.06243961531242057	0.013661453628998002	0.23299411037961368	0.04415198720576436	-0.0303183734034293	0.029499660917433133	0.010906180031022724	-0.001742055182562871	0.017665766795606084	-0.0100559535693639	0.32093087863481845	0.14830473623122908	1.1224062059944866	0.44600730287174384	0.5358391489652895
0.001681842646300136	-0.03616311135575466	0.011273936622874799	-0.042208417253188156	-0.06477390225250365	0.5461080819441625	-0.26724203373456956	-0.39532020577742244	-0.14694376967587885	-0.2099915531224163	0.038694853425894286	-0.15463948220270735	-0.002926033396013284	-0.06261899170292555	0.03944993869315335	-0.012715612456619643	0.0006057442976736384	-0.592717379588301	-0.038636768436479944	0.03865592032402399	0.037308287296136465	-0.06219968538649099	0.013531705677568909	0.24436551351907365	0.04497769227710632	-0.03031678501611614	0.03016074118490362	0.011076881735130415	-0.0020524575512905472	0.01763085731028444	-0.01075955845531401	0.3474573731719934	0.13395603690184216	1.1200977142725104	0.41331353423572575	0.5228868580573917
0.0014458405750650718	-0.03609869343496632	0.011285628552677809	-0.04493841686765485	-0.0671956809344075	0.5435981034891096	-0.2737294666397623	-0.3952715756246649	-0.14706375794316415	-0.22105976341150818	0.038614631736879484	-0.1551524048739657	-0.002208215297690018	-0.06256318652278475	0.03820123808594455	-0.01237577650960946	0.00046402582282901745	-0.5842454009464568	-0.038530237670838366	0.038933619206797124	0.0371215781979584	-0.06189631490531772	0.013440255843179252	0.2542185591933251	0.045666016305600896	-0.030310469594975204	0.03076732215671616	0.010996067509918408	-0.002368414779009291	0.01758171596988593	-0.011553805062601208	0.36128078608765374	0.11662648466270911	1.1179959335919065	0.37752845676338537	0.5070059652357941
0.001322914295271228	-0.036022060168363935	0.011300562699243509	-0.04849032255367588	-0.07011176683508324	0.5390692152643756	-0.2863149184698045	-0.3940269476525286	-0.14720900748438698	-0.2284526732112838	0.03740187220689519	-0.15549235544038353	-0.0014764566503285	-0.06248445054545918	0.037413703598983904	-0.011875328162598824	0.00023045459162062947	-0.5674080718605354	-0.03840720809495418	0.039097031215536884	0.03693850280435408	-0.061627552957746655	0.013415606662318322	0.26345262810130776	0.04617394833490715	-0.030303175410296125	0.031725668260682	0.010267716518134249	-0.0024764390581121336	0.0176250191754003	-0.012189165176885088	0.3646866839582166	0.0946151782514299	1.1241156526928202	0.3438877500930853	0.49656472873505325
0.0012165378442771096	-0.035944133468062474	0.011329105471319434	-0.05452020693167041	-0.06941315266722058	0.5371190033851759	-0.2983165493401028	-0.3936190622462754	-0.1472949860147251	-0.2409123426904765	0.03622400471521483	-0.15531316770549228	-0.0008476417469856839	-0.06236840564867315	0.037221316762585395	-0.011248125102017342	-8.723995228194256e-05	-0.5441943334155989	-0.0382748908352756	0.039134300631933516	0.036734906648993246	-0.06136184856899999	0.01341108720982855	0.27267551604733414	0.04663624618258934	-0.030295094380674726	0.03238119036222329	0.009017386579135945	-0.002915627483873811	0.017686450506053823	-0.0128194524684377	0.36465519774067967	0.06484857860448509	1.1262413510919	0.3075821903443745	0.48976179236960216
0.0010160807214161707	-0.03587206242565701	0.011365333943813047	-0.059861536849351735	-0.06651038566974507	0.5398352371537686	-0.30996896767332904	-0.39630314274003264	-0.14726976510760176	-0.2524398263669791	0.03503324796183073	-0.1547339597794785	-0.000544651124268016	-0.062242660358380796	0.03717101322773826	-0.010602861081831066	-0.00042838527834316653	-0.5134182108145757	-0.038143268350323105	0.03912387915522784	0.036524719608538175	-0.06110548363266234	0.013415283914354542	0.2810489942539511	0.0469778054736454	-0.03028557215103176	0.03303260253086685	0.007863126385023676	-0.003562867046740566	0.017775777047883877	-0.013358942792785156	0.36111586662278017	0.026322034019367224	1.122929381513146	0.27732482067804787	0.4819263670460995
0.0007714066911451481	-0.035808402110904684	0.011406066952180244	-0.06525009230926603	-0.06451154498946456	0.543385544133855	-0.32190609622793104	-0.39758667483437493	-0.14730987162545292	-0.25960421286307944	0.03400462074189976	-0.15443663067626573	-0.0004061830156311381	-0.062112300618939034	0.03683067837478817	-0.009959226462804217	-0.0007868317958938285	-0.47810655895719334	-0.03801822217051298	0.03914986143298768	0.036313894564417394	-0.060919093835964944	0.013363734818858913	0.28918428148791253	0.04727334000085218	-0.030276293387487614	0.03328551280074783	0.007046489076758598	-0.004191787393785722	0.017827814464956994	-0.013733544512751137	0.35026595253462334	-0.02074211907552694	1.121041936949792	0.2403952483788791	0.4773937549136872
0.000569815155038222	-0.03575279704175588	0.011447730361962966	-0.06761318578792283	-0.061008924747856595	0.5443747937567893	-0.33110682654315715	-0.39766174763269424	-0.14729524352716056	-0.2659825459979386	0.03308883145669134	-0.15406271613135636	0.0001622308536890279	-0.061979536253938906	0.03613561895579469	-0.009275946609073694	-0.0011903066970056495	-0.4440681401756062	-0.03790553338746463	0.03923176832805678	0.03610062261794631	-0.06072125461857889	0.013266342432548515	0.2967656067814147	0.04742384620493531	-0.03026893530094532	0.033382571854061134	0.006223713979236908	-0.004638264109712983	0.01782583687894274	-0.013842511806204934	0.33743895359772036	-0.07357157161644132	1.1149729663030985	0.2043010359787552	0.4769421609398183
0.00042705555032712065	-0.035706156472346824	0.011457300082252571	-0.06722342370058351	-0.05487745457458977	0.5457856059641373	-0.33199575845668317	-0.3972660197646304	-0.14727782872672893	-0.27026826257124975	0.032126150499490136	-0.15364977630919988	0.0006408964297180818	-0.06185221393625506	0.03511032166740816	-0.00841588731007258	-0.0016540424405747374	-0.41146836211426396	-0.03779402359321633	0.03932953161605897	0.035947618858866964	-0.06046988790650125	0.013121703177829685	0.30291688489464186	0.04756330212898093	-0.03026062166854185	0.033677843702340525	0.005189896780102151	-0.005047156886083668	0.017913543426695388	-0.013715920826883022	0.3176280663777214	-0.13069603431881668	1.1008371717304848	0.16239893696836769	0.4762639303620647
0.00037678843893846665	-0.03566156489706983	0.011503978372862763	-0.06663825079586361	-0.049929356385663044	0.5513237874316167	-0.3351284709241278	-0.3984538112457314	-0.14740496192012845	-0.271658330023813	0.03118052764224836	-0.15346819111700333	0.0011529231817214458	-0.061732251906916016	0.03388641006174663	-0.007590394592810695	-0.002310046808899441	-0.3821800853896834	-0.0376749662117237	0.039483341856664814	0.03584466103680617	-0.060187708076816615	0.012931866226323325	0.31000575426873456	0.047765918395781794	-0.030253929865426615	0.034914757826268135	0.00483764104885334	-0.005674974140563216	0.01795916204950124	-0.013293816057849439	0.2927548303571364	-0.18860336399859898	1.0917052017892002	0.1190055167129583	0.4748764633520438
0.00031610993487001866	-0.035627784552563345	0.011510350031761846	-0.06498232953936187	-0.04467316432270767	0.5552072387700148	-0.336701427394805	-0.39714444438273666	-0.1475475375079	-0.27068383539997964	0.030429754009285485	-0.15344204107343273	0.0014290421943964078	-0.061634147402776195	0.0321948025500635	-0.006607241442583939	-0.0030544941270796086	-0.35710320817743035	-0.03755989580402745	0.03965087724791713	0.03576785809002703	-0.059972463516304676	0.012743626337689412	0.3163186520067089	0.04807041963450077	-0.030247949077042684	0.036612469577562444	0.0045933303504000905	-0.006138430602768126	0.017911553680275204	-0.0126532453674584	0.264414913614888	-0.2460334703271078	1.0850016878163993	0.07053498799289623	0.47191825294632556
0.00031059542603538264	-0.03560467197313928	0.011532714491295688	-0.06293513255634665	-0.04248836159774429	0.5557353234951987	-0.33308989773735453	-0.398461105768645	-0.1477008047335994	-0.2667026309998971	0.029706124375287756	-0.1536986577998132	0.002091266344572284	-0.06156252852153049	0.030259537291464616	-0.005636446347903996	-0.0038250383525415266	-0.33355898077536855	-0.03743433507668898	0.039761568954673664	0.03573709800650372	-0.05988500217247872	0.012561737422664958	0.3209585580733778	0.0482577879048222	-0.030240863212437664	0.03800240741837622	0.004332029539656815	-0.005865060627314218	0.01783633548939929	-0.011841730390550424	0.24483758931732744	-0.30330799632606853	1.071433860126136	0.018728843254572997	0.47093476163457576
0.0003272271846806467	-0.035587258640647046	0.011513410897638642	-0.06337439064468012	-0.043228440275570025	0.5537607036596162	-0.33289669080103634	-0.40111691998611193	-0.14777123090479577	-0.26406918523123457	0.029013621377298487	-0.15500922339601123	0.002718927547305042	-0.06149412697468768	0.028733048714478026	-0.004545996073276423	-0.004522863539687538	-0.3135320565528152	-0.03730474517780506	0.039901947152546594	0.03571541633071944	-0.05985074993292131	0.012373293486686155	0.32445545221153005	0.04842368110261793	-0.030236996723701105	0.03937820102268762	0.004744017524323193	-0.005798284130932264	0.01775038319800588	-0.010670079984706678	0.23236510592155132	-0.3492532951361274	1.063061761521779	-0.03786581930938361	0.47301527246425523
0.00033620795621134463	-0.035579422449592106	0.011541345297254788	-0.06434644972230848	-0.04493702938610904	0.5532447420915759	-0.3306313094716288	-0.40399886441390115	-0.14752933346665273	-0.2622780190203326	0.028326838894335033	-0.15746160023252975	0.00289847220474602	-0.06143433766004332	0.027293291412417153	-0.003367864971323173	-0.005202575480609718	-0.29537024611422835	-0.03719321061531275	0.04008983243008453	0.03571447172348326	-0.05979573914316368	0.012168326293757196	0.3257333224220691	0.04867801823988363	-0.03023272935727601	0.040555676065287954	0.005053931405048153	-0.006012993219594013	0.01762168114777283	-0.009331278539274544	0.2235828597711187	-0.3821204673081089	1.047194067976626	-0.10072487228590891	0.47447890472617704
0.00037789764300120505	-0.035572425283949195	0.01156444754275399	-0.06343190893329717	-0.04761438022942163	0.5491164029788732	-0.3271808855980336	-0.4058337408651312	-0.1470569498711546	-0.25618415703816055	0.02768921353144873	-0.16069275111704823	0.003031340058338214	-0.06139207059624271	0.026269173113128607	-0.002185311209080055	-0.005838734425121261	-0.27985654708069224	-0.0370971118671094	0.04039800435160814	0.035741662594450885	-0.05975032302353511	0.011928223063636579	0.32389447266155125	0.04887439353091489	-0.030228637720974748	0.04192559475223935	0.005004295370190363	-0.006624264085589545	0.01751072656397208	-0.007754774241525833	0.21426775646492896	-0.4000193773489924	1.0372490151064009	-0.16969544675467038	0.4680486383412865
0.0003940378225732101	-0.03556496649024387	0.011587747992990973	-0.062180734791958646	-0.05296028641393348	0.5436598507694954	-0.3204024422452809	-0.40590364670972	-0.14642348319955162	-0.2504872186017145	0.027144037070525713	-0.16493571777911178	0.003683204938452902	-0.06136379577311374	0.026135675270649694	-0.0010573529662046808	-0.006475886052511537	-0.27433047319492754	-0.03702309049195801	0.04071402125675844	0.03578467536370692	-0.05966644736233047	0.011657450601983099	0.320817669368496	0.04885173698190718	-0.030225547852882388	0.04311689904827999	0.004164708067313628	-0.00724290203407677	0.017373055036326822	-0.006063171531815356	0.2100263133501316	-0.4011724372381965	1.0201460950116021	-0.23581408570442383	0.4644048806958212
0.00042473630546866273	-0.0355510952233112	0.011611027375913092	-0.06076699580331822	-0.056256338005907215	0.5352053226195028	-0.3148633433862089	-0.40720055209607064	-0.14557403597648416	-0.24859055868546184	0.026609318911033242	-0.16985907394494357	0.004418328545927102	-0.061330900296951055	0.026911722171527465	1.1883351769341206e-05	-0.00703337758058621	-0.2725260003675897	-0.036968804209005696	0.04095658730594709	0.035848001321295106	-0.05951042594741107	0.011411718738933863	0.3162582833963764	0.04865222035340615	-0.03022000374853101	0.04482223460314312	0.0033273001243903214	-0.008163787345538845	0.01724138615105716	-0.004278427860948031	0.2127483165624549	-0.388768492028161	1.007282294151382	-0.28861776081018675	0.46043085372577475
0.00041569881327566924	-0.03557556812874719	0.01163244380627816	-0.06022753480165714	-0.05713186741627898	0.5292195541902743	-0.31409081565170693	-0.4104323296852588	-0.14477422044746116	-0.2506358561707311	0.026178097592107263	-0.1751815179573902	0.00436146072002277	-0.06131195735660043	0.028537699290089723	0.0010386705953822411	-0.007489148703671002	-0.272222653701066	-0.03692645356956392	0.04110481235042072	0.03590485460615246	-0.05944210593258897	0.011211936768357144	0.3115778275646087	0.04817317750904322	-0.030209994842297843	0.046781154237360824	0.002800473213198133	-0.009895760862022571	0.01713856991892462	-0.0025440396086538865	0.21742102013664547	-0.359420635183085	0.9983972995837835	-0.33118164474446893	0.458402878928115
0.00044766405762913276	-0.03555856955047266	0.011663642349862256	-0.06371193218051183	-0.057974476518740714	0.5247818321072618	-0.31591218104050756	-0.41273040834150365	-0.14386778224253205	-0.24914920213305786	0.02589124427987253	-0.18021675546413526	0.004321898403269372	-0.06130971403203413	0.029383302920089515	0.0018801399084280852	-0.007852195320886282	-0.27688919807055346	-0.03690289112114093	0.041118295314443706	0.0359183351822621	-0.05940691368321118	0.011059409841162608	0.3080661256265526	0.04751463502772897	-0.0301979710038146	0.0487339333635251	0.003215707999427782	-0.012576118211782294	0.017006977606211046	-0.001175347211246206	0.22102284198114464	-0.31734112136998904	0.9976756099803206	-0.3654663420728049	0.46791178077842216
0.0005502591311366447	-0.03559533931955021	0.011651431906146524	-0.0679529977825157	-0.058162197663846296	0.5170988216779009	-0.3178919521162274	-0.4153856146820611	-0.14304324412774722	-0.24571773406033065	0.025783423433373327	-0.1851309213769635	0.004216503045454286	-0.06132293699105138	0.030131262672994652	0.002635589536888705	-0.008090157205449467	-0.28266839190630794	-0.03690319486339251	0.0409702689871996	0.03592094739477755	-0.05941871181722029	0.010935085167321452	0.30461386949390745	0.04655773915531912	-0.030186055159480175	0.05049881605314421	0.003939477887636352	-0.015648585572450344	0.016896118405594303	-9.83978782053322e-05	0.22616013148280292	-0.2793287642569947	0.98922212953683	-0.38970294100277525	0.4769417411313432
0.0006928044577901767	-0.035573785008313166	0.011682324457730885	-0.0717625248559742	-0.0519171398632867	0.5121593625312301	-0.32245991611060704	-0.41981734129053966	-0.14219353939224436	-0.2423739454524728	0.02550858009933925	-0.18968577947550153	0.004115121604345044	-0.06137203453147675	0.030946917561466596	0.003141751368484327	-0.008251712870345703	-0.28726200821845527	-0.036923130751643815	0.040710392804345644	0.03591585880479744	-0.05940803310350805	0.01083116882495697	0.3015122792314479	0.04512733655934652	-0.030176974150902043	0.05256526012989736	0.005393333360245086	-0.019149092244734878	0.016873533111669357	0.000754057183361648	0.23288771582431317	-0.2403167207711594	0.9816778437208822	-0.40124737539381367	0.47659473944039954
0.0007427816635715207	-0.03554825982061497	0.011691969848375915	-0.07493314483403109	-0.036572506876285424	0.5087281857753435	-0.33450264845648847	-0.4218443068451617	-0.14110068584735808	-0.24035286420035792	0.02530151400662368	-0.1933824810508203	0.0036689759642621216	-0.06145168496134954	0.033316734017189	0.003346294116627195	-0.008371496089769831	-0.2898567714726112	-0.03697052371631587	0.040443467748765796	0.035877327344594034	-0.05932239618734423	0.010753056950744237	0.29977654755576744	0.04363627848975775	-0.03017134292701048	0.05453998532208378	0.007183041544698013	-0.0226254884652284	0.016890277230608687	0.0013994962529816335	0.23871397981902914	-0.20295647695435606	0.9796895634861361	-0.39667424906809867	0.4717926102670087
0.0008767180541472068	-0.03552170854968798	0.011745012101866093	-0.07665354711935092	-0.014982062188543416	0.5068393978923391	-0.34446060595691186	-0.42319835266100225	-0.13986687277922757	-0.23895194119500135	0.024859699907613737	-0.19588160830479187	0.002886502560916606	-0.0615740466531395	0.034930225943508544	0.0032299189000524276	-0.008505740882163508	-0.2897787356135897	-0.037049680170203915	0.04015123232805841	0.03585664205243729	-0.05925087205302683	0.010714440336727376	0.29778318162234035	0.04196202762673216	-0.030167280685566296	0.055850304219575084	0.008511663878105067	-0.02520893125386741	0.01691245389309301	0.001631689844887142	0.25347856350979897	-0.16896493346457656	0.9726755099582889	-0.3751286284341407	0.46287719765513546
0.0010878827775910648	-0.035487418445283185	0.01174341571533382	-0.07860901756841364	0.010581185153781762	0.5040568908646936	-0.35653963960604573	-0.4256438414677932	-0.13852233771561048	-0.23784745828515536	0.024583408341927564	-0.19729610811490975	0.002440380956263068	-0.061731614147609006	0.03639579403766826	0.0028398466108023254	-0.008557873458125365	-0.28786785025122247	-0.037128733677892586	0.03989224354183254	0.03585261066774925	-0.05920826585522695	0.01070628498291109	0.2962837309277336	0.03997782822341941	-0.030164453965346626	0.056462028095550745	0.009253891610817213	-0.027221247866666187	0.016908155847018932	0.0015277488004041956	0.2763495160734387	-0.1357893591499802	0.9669921775241106	-0.3408779019769898	0.4497221992264307
0.0013064779077961127	-0.03545598398082381	0.011728322059098451	-0.08101994204497305	0.03706016991613988	0.5007996410032968	-0.3697362133759639	-0.43085972928948585	-0.13696125557317101	-0.23961914017053082	0.024277748707239057	-0.19793689517578328	0.0017843579468662801	-0.06190787270472616	0.03911605442209369	0.002225424826848031	-0.008551565367546024	-0.28132787773169804	-0.03719637136941404	0.03959030326842843	0.035868000934958316	-0.05919848166698895	0.010733345127031344	0.29555482234261377	0.03789690064553939	-0.03016147002524285	0.05619847864848384	0.009626028442049388	-0.02821182499057645	0.01694040752361965	0.0009321185089768638	0.30579670543101567	-0.10478915093257593	0.9674114971264792	-0.3049520880383115	0.43774068543075273
0.0014802322033057847	-0.03543906454660215	0.01170179701985203	-0.08511357919141638	0.06337480443900802	0.49550747880478896	-0.381502335791278	-0.4369980703212966	-0.13527166776564903	-0.23814807359327875	0.023836079431394326	-0.19814698347149823	0.000596719310524434	-0.062101078412611574	0.041721590098138805	0.0016116272939872812	-0.00850522678667577	-0.2684286921188192	-0.03724650514923553	0.039234820500503954	0.03590326666165843	-0.05923746933236196	0.010780725966909642	0.2957397052356156	0.03590639076784045	-0.030159745952973473	0.05538952616622115	0.010097081529127177	-0.028693600668602964	0.016983026858305564	-7.177671032992227e-05	0.33640897242081796	-0.07980416375440208	0.9770717772410341	-0.2749396321766234	0.42308888987059773
0.0016540117079987028	-0.03542888247550012	0.011675673979368788	-0.08814600391287487	0.08975050487654904	0.49264883835028045	-0.39075946813139206	-0.44166686892446777	-0.1335987277890888	-0.2365734617432286	0.023369138513220367	-0.19812784821041343	-0.00071597566486231	-0.062313811218594195	0.04379639929715497	0.0009668923001514793	-0.008472503245164116	-0.25486038448567583	-0.03728882724913689	0.03882118779279527	0.035952382962927465	-0.05932463755484607	0.010822610935433071	0.2953023064330948	0.03386796854386569	-0.03016196013123304	0.053527342400682354	0.010179674823688926	-0.028318352215483122	0.017058957762972737	-0.0013788878823099663	0.36787535232694885	-0.06300148816320675	0.9779575370318595	-0.26387887828483814	0.4062418558217975
0.0017625876602308619	-0.03538120236782632	0.011649017376890784	-0.0931089240370229	0.1080300712687547	0.48752300586778563	-0.39232162421432487	-0.4464815579859113	-0.1319438972005563	-0.23645822587511467	0.02281948287868762	-0.19837221126612242	-0.0018499431874068716	-0.06252727397360466	0.04750513623352233	0.0001484673749317893	-0.008394903130070169	-0.24113458630068885	-0.037339913026485184	0.03832942847481345	0.03603983890222711	-0.059389634685491265	0.010834894977993722	0.29256443007320004	0.03200265625403316	-0.030170619643121448	0.050913138480031685	0.010072841709236956	-0.027280578488230334	0.01713181341498419	-0.00298886078399669	0.3961350865040927	-0.0562833971245285	0.9803662687161747	-0.256887349462857	0.37789572788778447
0.0017652913451337883	-0.03537240392292039	0.01163479006023595	-0.0954926030084479	0.12412659403641971	0.4828441137786589	-0.3905698613243221	-0.44978415323505255	-0.130669516876109	-0.24151078983164806	0.02231875678497242	-0.1987409313202037	-0.0031931631581015195	-0.06272439358802326	0.05190917806045947	-0.0008446314706836548	-0.008321071504722718	-0.22456118867831637	-0.037384034136702174	0.03787260799272078	0.03615842804802742	-0.059491901183988324	0.010823181875600007	0.28813136107243387	0.030245440722469385	-0.030185222986816217	0.04750322654930507	0.009777960964517305	-0.02591624996539641	0.017244643361386855	-0.004569059277436992	0.4136724717553677	-0.055524805092157424	0.9831873371013403	-0.2636135819574886	0.33510866819336704
0.0016882961972106182	-0.03531403499248599	0.011621955766033192	-0.09624866577592746	0.13771539350153014	0.47969290113174656	-0.38369481450341036	-0.4520846633989353	-0.12953770100376044	-0.24848840515020137	0.02167154205964682	-0.19856720446028558	-0.00459027056145784	-0.06290184961888984	0.057008127549331836	-0.0019632259471558428	-0.008276846427524298	-0.21203487258818035	-0.03741926823788685	0.03751400660627552	0.036296268654231204	-0.05959981532213208	0.010788946066518059	0.28309386557834787	0.02870851773584948	-0.030202117425313247	0.043082054653010175	0.008803119914326469	-0.02406372418995765	0.017384408986935683	-0.006064002643849898	0.42591355115850316	-0.04907704866865138	0.9913061866816907	-0.27547103366158887	0.2933110970746287
0.0015566601446059523	-0.035311610351252895	0.011605048600938916	-0.09693494977747948	0.14397276500504846	0.4757695241958217	-0.372769922289084	-0.4507151167219033	-0.1285471550615377	-0.25581980015081474	0.021159602515139604	-0.19840768475476916	-0.006478061255531378	-0.06305379564970881	0.06316788608283166	-0.0031728235364346102	-0.008171103830009683	-0.1985633294202236	-0.03743383563473166	0.03720152376285398	0.03646182600487142	-0.05972830859999958	0.010698578271654388	0.2762218628720202	0.02755889538877649	-0.030219767673747695	0.037934912502699994	0.006959247963520663	-0.022128860433729337	0.017506738110432584	-0.007685346758732295	0.43285033273199625	-0.0473016674612549	0.993095398822214	-0.29751408490932735	0.257735987145634
0.0014764319189317341	-0.035318006415899814	0.0115930140048105	-0.09613953239147247	0.1414416707968783	0.4696898417092525	-0.35492048147668365	-0.4449308639898578	-0.1280833403663239	-0.26292155845772275	0.020836150320153818	-0.1982824398092468	-0.008134174445846739	-0.06317447757778313	0.06643067492746171	-0.00443760915459364	-0.00803929983331007	-0.18936134092440476	-0.03741866483046087	0.0368610981720051	0.03667262672032638	-0.059859798790896604	0.010553010111017922	0.26590002156733605	0.026549087439613473	-0.030236296721390894	0.03253721994012223	0.0044882006948505065	-0.02066537176848043	0.017616522635175325	-0.00936481623855665	0.43230433807239904	-0.04429764301306544	0.9916127385603366	-0.3156173239298712	0.22177669248933465
0.0013816327853424502	-0.035333419542439085	0.011574155318447712	-0.09599921804003031	0.1327177892007081	0.4659623749927714	-0.3362598115403635	-0.435414247033677	-0.1279222350188732	-0.26967371229518344	0.02087963864776416	-0.19846255988864564	-0.009492031993031568	-0.06326730270045325	0.07158025746351884	-0.00574961566479496	-0.007958054734893114	-0.18200412013585493	-0.03738811732952056	0.03657561168520532	0.03688967257310562	-0.060009227502532694	0.010354667589819684	0.25490550912629717	0.025822494692880837	-0.03025176885351723	0.027543233768485387	0.0018934147052324592	-0.019967862701552687	0.017776156463949262	-0.011069695093860868	0.42136062220682347	-0.04995205009653538	0.9884728157131638	-0.3451509522739039	0.1860362379938118
0.0011743565784139902	-0.035357794488649986	0.011553543745499394	-0.09441201600203421	0.11690498420121467	0.4643692305019805	-0.3153484608023991	-0.43244932740774544	-0.12826316756381098	-0.27887421080880487	0.020906410244304497	-0.19888420159287318	-0.010882433511591912	-0.06332188224120987	0.07677352910327853	-0.007100939413362676	-0.007959148281351025	-0.177046147303767	-0.037353342918790486	0.036311679807895125	0.03710347959427166	-0.06015250319289822	0.010093737142567272	0.24288200481600097	0.025575913601226363	-0.030270037458981332	0.02299506250652133	0.00027041421419707107	-0.01947710469834913	0.017936716980257176	-0.012777771139422694	0.3994431896719029	-0.06708464425890004	0.9867142230179621	-0.3801005080811463	0.154195564340892
0.00101456817042152	-0.03538090433331065	0.011540698272721405	-0.09230185162937507	0.09500518913914212	0.4643705236387426	-0.2894629314865539	-0.4290421773301757	-0.1292365645697922	-0.2878818144997138	0.02110578002024031	-0.20031006712651242	-0.012097496572852128	-0.06334840967828423	0.07940542576633487	-0.008336438132760105	-0.008023596506174426	-0.174516082870909	-0.03731534863633967	0.036070635187494995	0.03730593287936521	-0.060269855332867626	0.009798332830997215	0.23061277686962	0.02576515833419569	-0.03029052646248634	0.019116985619306796	-0.00026415164866649694	-0.019639771455612316	0.01802657591985932	-0.01419242615330566	0.3657302528174242	-0.09010722281224193	0.9758307973333553	-0.4095645770222764	0.11647577285817531
0.0009315417254072141	-0.03540235909915983	0.011534849298203488	-0.08971912910655153	0.06993650031564924	0.4659264904476257	-0.26310878534690585	-0.4248043634558175	-0.13065551376745727	-0.29589209907117253	0.021343703791657516	-0.20215144752904343	-0.012793178040719829	-0.06335329784280937	0.08383564356968634	-0.009544829541959825	-0.008162271010829312	-0.16856606144558736	-0.037269795452755265	0.03595077168700993	0.037507967243547775	-0.06038262366150861	0.009530261053672873	0.21806606362938946	0.026339568570213086	-0.030308807933525563	0.015433095439230871	-8.584442308865893e-05	-0.01971596363496494	0.018111577917330753	-0.015316822778095329	0.32028626949222894	-0.11589383487989591	0.9589397411632371	-0.4292409909107927	0.08011975919295919
0.000822064544874076	-0.035422355689162535	0.0115240206983646	-0.0877202172131912	0.04035898580877782	0.4670117554751389	-0.2341781467086547	-0.4199504663337133	-0.1322846209516275	-0.30390906398281176	0.021509433215217293	-0.20392911772355443	-0.013350535612526906	-0.06334265272180038	0.08537942398677664	-0.010799775270000256	-0.008355324415984142	-0.15620518137657707	-0.03721883198772305	0.03590610154419286	0.037696537640613724	-0.06054516197246773	0.009285000723109728	0.20588150839970476	0.027364853861290263	-0.030322290587644	0.012274602860590744	0.0009264460369142319	-0.019909123022434395	0.018155746411729533	-0.016315075575394355	0.26365675264744015	-0.13926343480659154	0.9402490122016258	-0.43854981844575114	0.04522707792646845
0.0007625897793055281	-0.03543476878024872	0.011514336182706263	-0.08447542891560181	0.00887033434269931	0.4691588474263539	-0.20668335961887987	-0.4152160170243195	-0.13417655785504462	-0.3064787681722518	0.02177829742143054	-0.20504437934408676	-0.013721546500379512	-0.0633110482739625	0.0880877735582635	-0.012039961162862784	-0.008654903140612402	-0.1424405071454594	-0.037158340393268416	0.03594480607158144	0.037877569738195505	-0.06071785087334216	0.009076344001026432	0.19445949048332717	0.028523023287228493	-0.030331772772119354	0.009384722446804387	0.002801914259371438	-0.020558726355084583	0.018122994638434982	-0.017058014516565495	0.20596550653396856	-0.159040894571274	0.9173612925496609	-0.45386987251992333	0.012070004841088713
0.0008212326418270182	-0.03545432124467478	0.011502622755643186	-0.0813202480571211	-0.02588094580732213	0.47140939031852935	-0.17895966431107588	-0.40985545449817334	-0.13608959685857713	-0.30812213185665976	0.02193812012875209	-0.20574346013536476	-0.013823096189494389	-0.06327146166041667	0.08743733434205508	-0.013152291967345502	-0.008948097097756742	-0.13024931959897587	-0.037090052407933144	0.03611525503001334	0.038061846125745	-0.060896212682944484	0.008966643701232024	0.18308458926939714	0.02999201526805608	-0.030337632572975608	0.006592010847150558	0.005031386148713586	-0.021609973570102935	0.01805816409431152	-0.017651917424390387	0.1648796273576713	-0.17150607884719554	0.8821091322996159	-0.4684102142173729	-0.01641220101147791
0.000873560603945874	-0.03547172145030267	0.011488469819508174	-0.07844599862935951	-0.0639184768469624	0.4753397178645501	-0.14763103958277637	-0.40542798302806105	-0.13804599956427943	-0.3090618330420529	0.022140531191157324	-0.20627116712667237	-0.013839151856317757	-0.06323939142494481	0.08963729776839524	-0.014254719398547564	-0.009249937019154924	-0.11755870255475458	-0.037029073602752795	0.03635776953692058	0.03825034104156572	-0.06108583944894273	0.008949597245961652	0.17087829447260727	0.031838472583208266	-0.030343257214975262	0.004262489904635517	0.007787022245915147	-0.022955628311647748	0.01796995668983965	-0.018230907982634558	0.13427498887843223	-0.18450034658423992	0.8416992777952771	-0.47309415028957236	-0.04521466075786398
0.0008888499735833961	-0.0354915452032583	0.011479453438692592	-0.07469792530637082	-0.10246388530863522	0.47630940879395894	-0.11312950094376106	-0.39888297234381603	-0.1400129950788127	-0.3052081118004154	0.022338845826889466	-0.20655699731429128	-0.01381898613107104	-0.06321140954923295	0.08890363401406534	-0.01526140364084289	-0.009590793134341169	-0.11327325694405221	-0.03698151755499264	0.03678900828066915	0.038438789951255575	-0.0612638020070622	0.009072198962334566	0.15994660036705885	0.033934106068358325	-0.030346909206457644	0.002498359137606358	0.011310206680349039	-0.024048241497876162	0.01785886606149757	-0.018510722260617552	0.11157902699010987	-0.18990593548109216	0.803690419097492	-0.46875882006215236	-0.07962516200444691
0.0008809910107070599	-0.03551155163840925	0.01147340153003968	-0.07483687738255625	-0.13930070465976904	0.47958379271745233	-0.07965099903276593	-0.39639766759945494	-0.14169476564397004	-0.30323685475214684	0.022573438665506828	-0.20671993561633561	-0.013766973461900719	-0.0632053246554245	0.09105677041187292	-0.01606038155741959	-0.009915227012085092	-0.1137295538942581	-0.03695957064841116	0.03737325183925266	0.03862045802511426	-0.06146566658908233	0.009357277497256726	0.15099297831290642	0.03611491705799871	-0.030344959134598726	0.0011624175220290903	0.016169506906081783	-0.02472624946409059	0.017745745405390655	-0.01849201622679599	0.09832705169981726	-0.18971118421750888	0.764779537751736	-0.4661786515126244	-0.11882088014014022
0.000868682626988146	-0.03552906615714739	0.011473403249820486	-0.07525585270595632	-0.1703086191103363	0.48108011359318803	-0.0446331418574097	-0.3984392221999042	-0.14323806829269098	-0.30054940956702514	0.02245978351435201	-0.2067594048671578	-0.013863932384004723	-0.06320428637334646	0.09160357950941792	-0.016755791985366218	-0.010176620123623206	-0.12030896999343337	-0.03693883871083605	0.03805606411160925	0.03879302312318027	-0.061662740153308214	0.00977174572355822	0.14365672210781216	0.03829257281044601	-0.030339022012487987	-1.866987108846991e-05	0.021653661635921456	-0.024336385034476528	0.017607038115170365	-0.018276935102674734	0.0985072982525043	-0.18874128982266644	0.7268248290068636	-0.45392001999643455	-0.16088628906595676
0.0008522651464004521	-0.035540261731566575	0.011471601779427217	-0.076024781406416	-0.19534011552489264	0.479786006978611	-0.010507516714056942	-0.39614479080511616	-0.1445456830328608	-0.2946609680454041	0.022262141271886925	-0.20637523453266474	-0.013931592117699013	-0.06321183935433791	0.09366671973941304	-0.017422719634603942	-0.010271065279815864	-0.13523112883891034	-0.03690696615980491	0.038825096063906876	0.03895188619189653	-0.06186618152599479	0.010302760626673034	0.1370764791998355	0.04026237210040172	-0.030328743823803257	-0.0012059160657293378	0.027300788013544203	-0.02380221245958394	0.017463168618629264	-0.017887836479817242	0.11591063717293022	-0.1851927342210586	0.6868845624176172	-0.43895585123943864	-0.2084895715039985
0.000853437373421302	-0.03555542927635227	0.011467820411382154	-0.07559157787477906	-0.21633849727037405	0.47978115771575347	0.015836729070158605	-0.39287927604745254	-0.14542521188426555	-0.2838432705130818	0.021970177770822615	-0.2051538188303373	-0.013802978535106416	-0.06322628323778728	0.09670769538897858	-0.01804678768503258	-0.010206222349047419	-0.158872702428017	-0.03688058339322702	0.03969470377399575	0.03909767728132648	-0.06206974924408735	0.01093684756086309	0.13158149780075054	0.04204830585031201	-0.030313205446745383	-0.0026081410204732555	0.03298577298692945	-0.0225598544575751	0.01728949487158555	-0.017699092489229667	0.1482543838151036	-0.17995375971967986	0.6500873759335242	-0.4259312574610535	-0.2534576561715488
0.0008865937516830501	-0.03555842548313659	0.011461593515032335	-0.07484262921141796	-0.23136850258177674	0.47964424686107615	0.04168535706121014	-0.39134225928186195	-0.14597140271963943	-0.2787592532881984	0.02196898815196553	-0.20323372191294942	-0.013818409280766001	-0.06325179497492249	0.09726880350814779	-0.018546395938198686	-0.00990244548670197	-0.1909089480805197	-0.0368664532629122	0.04058082339547858	0.039219540504114817	-0.06225335438803725	0.011585024879814323	0.12688978589499794	0.04369117947792043	-0.030297149038583094	-0.003717335076997004	0.038823668970924985	-0.02114155319135281	0.01709826982825794	-0.017593087986638313	0.19674324640533405	-0.17554123675611338	0.616532216828279	-0.4102480385973082	-0.3004624116694562
0.00088148889207613	-0.035559057213482674	0.011451317824722267	-0.07383696734412383	-0.24390535999412705	0.4807367857828756	0.0626705104487619	-0.3869625061491429	-0.14635740690057558	-0.2713095605968884	0.022027858768623586	-0.20102806119208766	-0.014075396091657425	-0.0632887976830612	0.09946027216688454	-0.018789800962046542	-0.009406812150828265	-0.2308961964670361	-0.03685018674414322	0.04148430872935184	0.039339942447424364	-0.06235322285072907	0.012238872360560841	0.12261365811263251	0.045054950831228145	-0.03028140530223749	-0.00415070737824572	0.04459176761665677	-0.01956093973333485	0.016917955329137736	-0.017272428739422512	0.2578416165563936	-0.1725096271431104	0.5935538719580892	-0.3943027587272786	-0.35277174711274284
0.000956353864015176	-0.035556298931114415	0.011436828241494662	-0.073489133061908	-0.25092316548036203	0.48323464108078457	0.08027784256922318	-0.3833340888765267	-0.1464935405015837	-0.2650183502318835	0.021949405991126714	-0.19926366580747074	-0.014664095863371193	-0.06334881306724979	0.09766231379246572	-0.01879744010254722	-0.008782993556462969	-0.27640585247277694	-0.03682751819489689	0.04250281339654666	0.03945416397389882	-0.06243122092364818	0.01291822575941764	0.11985361297404115	0.046325424461683376	-0.03026183282185586	-0.004036464658900082	0.04992944711925886	-0.017886563407240746	0.016754943567604236	-0.017014862724926874	0.32944495373644656	-0.17099189137507195	0.5681829212476472	-0.3786632166979141	-0.40386843578954484
0.0010095452406601421	-0.0355401960972449	0.011426933052687705	-0.07532351237704007	-0.2559569569898791	0.483512827126711	0.09425054420289156	-0.38219948662500414	-0.1463503357482942	-0.2593303189156781	0.022119852512067637	-0.197618699314543	-0.015263467365728048	-0.0634293482951028	0.09978645915065888	-0.018716848228317744	-0.008118555757854832	-0.32535248580125076	-0.03681169607754299	0.04345272162130048	0.039541156109018115	-0.06245774587817669	0.01350876297342914	0.11851769189576333	0.04731016453783754	-0.03023628219517674	-0.0036697720553318797	0.05437250825632334	-0.01524201716970002	0.016538581065157255	-0.016802897450974606	0.39822328967406934	-0.17911296389616455	0.5503646677649807	-0.35706097794531444	-0.4532283168324499
0.001080962856790562	-0.035519933688239434	0.011418958859039971	-0.07861476939727537	-0.2557855703486984	0.4807545664133531	0.09932972655051049	-0.3814499743956298	-0.14589566204855914	-0.25677286201656896	0.022342290549319122	-0.19558498955929915	-0.015514685673569163	-0.06351956530480922	0.09853748646904284	-0.018639906635906457	-0.007409734896748234	-0.3740316519323452	-0.03680359186733356	0.04427813648251795	0.03958715600176795	-0.06243843524632884	0.014048311241146591	0.12040386223423465	0.04788241197690672	-0.030206110610953345	-0.0034189685833977282	0.05794146369745271	-0.012316261120256985	0.01633122942350391	-0.01658231712462527	0.46875110320640745	-0.18526500735286994	0.5362368318653143	-0.33861883904318674	-0.49886389697532046
0.0011165771304186061	-0.03550436194542278	0.011401928729618132	-0.08331204584636301	-0.25200953564139456	0.480263174443791	0.09649762487528764	-0.38577714617567976	-0.14507200782780952	-0.25936399896408824	0.02243439808239298	-0.19350994586421788	-0.015129373705237658	-0.06362390955170985	0.09924288471551093	-0.018690461452009366	-0.006785559677585132	-0.41886821885851555	-0.03678470073011542	0.04492071969374072	0.039602172714789656	-0.06239513667570427	0.014509386300811417	0.12599716527862287	0.047998349569098944	-0.030173072580852	-0.003226216389188182	0.060082048834408396	-0.009679515323001578	0.01613646000186058	-0.016442901961976245	0.538650506138391	-0.19401060800533995	0.5294344301897246	-0.328669417937311	-0.5348810652285365
0.001162010380920212	-0.03549269653865096	0.011380868723824909	-0.0853693842118449	-0.24846620479000467	0.4826721265893122	0.09373662575271602	-0.38844299036215285	-0.14396948712690075	-0.25863194501930625	0.022493144564909424	-0.1915694705597351	-0.014609319119822606	-0.06372160199385384	0.09831734804310728	-0.01885808556725885	-0.006298412776834931	-0.4586429259417334	-0.03675511440012562	0.04540753343667285	0.0395682716546935	-0.0623018407010308	0.014862949795454643	0.13506109471176883	0.04801208249573675	-0.030140949135517514	-0.002521765353564738	0.06037179338812465	-0.007454420033530862	0.015935906787147108	-0.016400526399677966	0.6016816220627362	-0.21167283733212378	0.5280744264218489	-0.33192334209867497	-0.561312806543709
0.001163793930634732	-0.03548065592234026	0.011356749657924728	-0.08785008745433184	-0.2504296121617713	0.4853384129504724	0.08526912176103274	-0.38458783500230503	-0.14258568907265343	-0.25755975042033274	0.022599134432819884	-0.18934547373022365	-0.013679845030411617	-0.0638243305011249	0.09686567992810784	-0.0190812458107272	-0.005904581154346566	-0.49263233820385494	-0.03673979376326763	0.04578226445224179	0.03948573977497375	-0.062192698485541056	0.015129384943033572	0.14531916375820067	0.04794665649808074	-0.030107995157666913	-0.001337872961733596	0.0594203671144131	-0.006399627163837365	0.015698673227998537	-0.01627473351531162	0.6506542075443615	-0.22640497045241825	0.5323248105146183	-0.3488861304437222	-0.5840238453172045
0.0012357913579797643	-0.03546393339108363	0.011337010013844562	-0.09090294630464116	-0.2560029449009291	0.4895873370662322	0.07012727815402289	-0.37907135204888026	-0.14104273580566926	-0.2573095160110707	0.022569321549810124	-0.1868129152660506	-0.012371332219736336	-0.0639379130762285	0.09382929931297543	-0.019246705150150596	-0.005635091887983145	-0.5182876058525052	-0.03674327762573723	0.04600025725302616	0.039361920901740996	-0.06211856910895265	0.015351680791326863	0.15702892512546257	0.04783365174750853	-0.030073709251980812	0.000467540068971568	0.05709555934629168	-0.005383718307081323	0.015492244371148886	-0.016168324498838677	0.6786881518221725	-0.2388105707723427	0.5410859035562946	-0.38296214956335023	-0.6005265164711899
0.0013191896384469222	-0.035440411144101784	0.011320365975213456	-0.09668368567457337	-0.26241911291260295	0.4935013387606325	0.05493023256520786	-0.37558669766535335	-0.13954460640596178	-0.2622485141845353	0.022578414375682983	-0.18436653207279527	-0.010793213997747084	-0.064052876387824	0.09045657426953226	-0.019594630058186728	-0.0055164104487784955	-0.5352816593200178	-0.036744248989380744	0.04602897189269192	0.03920168856580768	-0.062010571582840956	0.015491054283852033	0.17004230939874834	0.04752613009891264	-0.030041809654873148	0.00305713317482217	0.05367524959700659	-0.004413193830167177	0.015348884175208868	-0.015829101344300253	0.6880526079132049	-0.2546378349357329	0.547673254263771	-0.4280625252127795	-0.6058586838306436
0.0013899896295878622	-0.035426230848904575	0.011306426721843465	-0.1015610851853829	-0.2704451342410917	0.5004728006867	0.03848334210573834	-0.3668876751524074	-0.1379435332782773	-0.26410342197465975	0.022385799565953053	-0.18154086225437244	-0.008946475817048272	-0.06414494922748275	0.08725879306993542	-0.020069282646547195	-0.005631540049087841	-0.5424192764181441	-0.03674158971577536	0.04596259412811853	0.039007759468189865	-0.0619139451432662	0.015627085847106863	0.18391082265589914	0.04702105724269283	-0.030009176890388272	0.006136046110610921	0.049468044131310715	-0.0037663482289309936	0.015223762718500438	-0.015532822258055861	0.6824319020619081	-0.2652167456417077	0.5496379027203868	-0.4844169651876422	-0.6046322433571217
0.0014498929512715563	-0.0354195684183022	0.011294532287850658	-0.10474563064384176	-0.2745144361188616	0.507409994488574	0.024713747763820598	-0.3614772667196849	-0.13616904988460518	-0.2664930353267333	0.022295357499279113	-0.1776594676718318	-0.006594512910859584	-0.0642138295777088	0.08522337419898765	-0.020700837435565472	-0.005891749042790822	-0.5429052837481303	-0.03675040231814873	0.04591429963143155	0.038791234342430876	-0.061837875101242154	0.015740377903369518	0.19890026490518825	0.046329144305637636	-0.029978245001796428	0.009284730340488429	0.044591250334452645	-0.0034904175028783587	0.015075891042361646	-0.015333768629891586	0.6630027644284965	-0.271636365197104	0.5379989392439286	-0.5480743336370152	-0.5916979442410115
0.0014970026124588901	-0.03541732810012247	0.011291326616430074	-0.10667325013210041	-0.2765909285178002	0.5154324533179614	0.012671015417939158	-0.35606017164095827	-0.13417086474228263	-0.26731638725398243	0.022335514894089616	-0.1715252623747588	-0.004175611333857895	-0.06425044924562248	0.08401122225381621	-0.0214184504646094	-0.006177818223130543	-0.536212480126963	-0.03676633859366431	0.04582650387546387	0.03853525513860332	-0.06178599515064437	0.01576022673964252	0.21527325998911237	0.045412984352354725	-0.029951252407463953	0.012720094585629166	0.03933056450563399	-0.003042325544265758	0.014931781871819937	-0.015082390584503488	0.6253596119251941	-0.2684850359688105	0.5235160607487066	-0.6111145645931939	-0.563891630033266
0.001530177897608072	-0.03542621772204024	0.011288363004157803	-0.10787280917760098	-0.2769384765013089	0.5234209673073461	-0.0026079331112716375	-0.3476046038302544	-0.13238990873874662	-0.2634852121604541	0.02217417154353335	-0.16353427079210042	-0.001962741457469868	-0.06426615611583958	0.0827419951441067	-0.02205529873361252	-0.006473143695300146	-0.5209535866179713	-0.036784185999118583	0.04574737715863404	0.03826001589695806	-0.06174789948383748	0.015734527892151663	0.23257402811874842	0.044500698251960416	-0.029931651681649362	0.016524520438686418	0.03402404540269262	-0.0033165622353069344	0.014798098349299205	-0.014839015354286273	0.5798167031960823	-0.25280673169541323	0.5052313670775833	-0.6726980922397487	-0.5308239161804315
0.0015743380843558541	-0.03544113695030894	0.011283525690698447	-0.10887014602943737	-0.27390729517297807	0.5314380919475902	-0.01767237393944593	-0.34018181888873705	-0.1307985514856535	-0.2522160349709316	0.021845650537765195	-0.1544757891455854	-0.00024014626949966003	-0.06426431529928726	0.08172392294275652	-0.022385235539552843	-0.006793071647027365	-0.5026715442031395	-0.03678358361096191	0.04569098493484407	0.03798116587582799	-0.06173460794712984	0.01567444837504395	0.24754224585484205	0.04361359567027298	-0.029919619919335082	0.02072879276054177	0.02909006342158711	-0.003996461217348106	0.014664050014600591	-0.014705624168630629	0.5259691403728073	-0.2268689529245813	0.4895201365151866	-0.7325515319466672	-0.4929913761358457
0.00166740408659711	-0.03545871710336876	0.011283572124780185	-0.11071905628064112	-0.2649014549090589	0.538683860509298	-0.03111195643361526	-0.3345540944608797	-0.12941248036217873	-0.23476837815695056	0.02156894519160699	-0.14458467945641654	0.001365708837989852	-0.0642496215233779	0.08082172420839492	-0.022253834916572242	-0.007072511105476594	-0.4842637079835647	-0.03680892978066103	0.04565299889443848	0.03767900270794122	-0.06178856501620171	0.015536523487867862	0.2604787583321055	0.043004557053554396	-0.029912996619017203	0.024781616494245116	0.025268831498991024	-0.004961706608412589	0.01450386820753446	-0.014749235138188896	0.4696512889107868	-0.18704866410971058	0.47408710208051563	-0.7894292851038321	-0.45216440221140947
0.0018122245420384181	-0.03547477016454433	0.011282284008957214	-0.11391540812465824	-0.2551864458747411	0.5441960175994419	-0.049118602889852155	-0.33038922581565766	-0.12837808770797488	-0.21677961378834737	0.021294081168549313	-0.13414064507687706	0.002888305218119848	-0.0642231124498011	0.07985087203194331	-0.02185795709215215	-0.007288618013794537	-0.4663916234070179	-0.03684317009427757	0.04560841792597816	0.03738326001532089	-0.06184896822788597	0.015366539623620853	0.2712777756235448	0.04247307194308646	-0.029910386419610708	0.028052095597613437	0.02235554317136212	-0.005755145332384617	0.014329627071150593	-0.01506225235288496	0.4174822173698107	-0.13148105293907913	0.45164852918320014	-0.8456526945755527	-0.4024716730204337
0.002062287035227858	-0.03549682657834217	0.011279025024331677	-0.11801116436594535	-0.2441350231193104	0.5502669714128676	-0.06462225948630256	-0.3339039701062033	-0.12779438357457268	-0.19717782561365604	0.021231496872154795	-0.12402377482479392	0.004274188075957436	-0.06417254198316298	0.07949904959291035	-0.021220458120737966	-0.007447912996530952	-0.451303148863459	-0.03687108482261432	0.04557497754219785	0.03711996564954154	-0.0619177885705157	0.015178221582237857	0.2811518762724131	0.04181483989819278	-0.029913192733835393	0.030223374976830968	0.01986398545692612	-0.006418300945126481	0.014176654864749824	-0.015610620117012138	0.3715052893054994	-0.06456363604659497	0.42743831756242334	-0.8933348564350426	-0.3442910161904582
0.0022280122058743004	-0.035528175718183376	0.011282321414189726	-0.12015341788909609	-0.23049621494218386	0.5544842136779583	-0.07286445538920484	-0.3379077513704162	-0.12744355420035916	-0.1808797440057395	0.02116562302100763	-0.11484630826016473	0.0049746525942710035	-0.06409992713033022	0.0789715880087681	-0.020432181349178423	-0.007673303471013962	-0.4405716859074943	-0.03688619956707358	0.045642237114477235	0.03688553462574225	-0.06196005363571947	0.014954543836381309	0.2894789996271573	0.040876281930755855	-0.02991908855404188	0.0315630362646154	0.01801006621196765	-0.007306684422066364	0.014003992301060659	-0.016306941566532136	0.3336819778328688	0.011008515965463544	0.40499617041079033	-0.9234678280064109	-0.2799637635594434
0.002316704414822708	-0.035568141550554745	0.01128239794443555	-0.12037622557552848	-0.21590048126512779	0.5594781462107286	-0.0809101442373115	-0.33816184391857396	-0.12727040840660253	-0.15954190242663552	0.02109224939880493	-0.10616427180793689	0.005028852487514568	-0.06400134058437953	0.07842405337947053	-0.019424119374139105	-0.007911199279640587	-0.431955306874449	-0.036909439926397565	0.04589032315570717	0.036684972067865036	-0.06203268708270125	0.014751687094676506	0.2966990789847454	0.039971450251976785	-0.029924486344427136	0.032185593533448784	0.016182019083027795	-0.009012577678606226	0.013797815658630239	-0.017178975099968	0.30611367048283283	0.08661051512585032	0.38769677951323966	-0.9347728486386216	-0.21384872655113346
0.0023794500719171684	-0.03561201645373435	0.011278825099813096	-0.12017551702103842	-0.2030351746738579	0.5614621412878357	-0.09219324931183022	-0.34021038910348206	-0.12747254870863114	-0.13590769391047772	0.021013806965819858	-0.09850652679071306	0.004807173722376928	-0.06389550814971076	0.0779157276953032	-0.01827839051190059	-0.00814032479421373	-0.4290726020836405	-0.03693239998666388	0.04625102597685463	0.036531164994954825	-0.06207097984834146	0.014498114777799956	0.3027317122838158	0.03897580612087442	-0.029934970936130022	0.03232184939487277	0.014094819369584486	-0.011012011746085296	0.013618963068310355	-0.017947770131137963	0.2821999977427335	0.1512528731355064	0.37944442200277934	-0.9307278884768067	-0.14608264278311422
0.0025094160161319118	-0.03565860205439901	0.01128254455574918	-0.12148042535305867	-0.19606511619909547	0.5621237423836968	-0.1034598537939615	-0.34098421640923526	-0.12796136298946972	-0.10858148405455251	0.020767742063615466	-0.09185078573502567	0.004111804715091127	-0.0637800609351391	0.07811697206518138	-0.01694150605086451	-0.008422249304825434	-0.4279079665469272	-0.03694117283753452	0.04663419005485136	0.03641289952957695	-0.062092506578609964	0.014227312232243067	0.30879981992091665	0.03794603955899965	-0.029949547504944118	0.032288390638478354	0.01159278960818858	-0.013066127687887757	0.013462756953957752	-0.018684619498470063	0.2614166812468214	0.20875756974967094	0.3865452739138951	-0.906424965464999	-0.0809991351706271
0.002610177121558414	-0.03571282530229555	0.011281431857568327	-0.12311076610751756	-0.1913059956555762	0.5607589981734951	-0.11594750211276195	-0.340696386692602	-0.12888430147769486	-0.08115228562084423	0.02047796125454111	-0.08755205599193551	0.003251432485137011	-0.0636590823373171	0.07857919625256875	-0.015643436845671384	-0.008729999008587227	-0.42574835961935137	-0.03694171203099457	0.0469816843901491	0.036321116830633784	-0.06207759276688972	0.013973235355986468	0.3131590323370902	0.03687986406186672	-0.029966102347639433	0.032039559812378646	0.008387240215457534	-0.0151885565764314	0.013353643911629928	-0.019290165846400132	0.2439677113963906	0.2581491383702093	0.4032018947433171	-0.8653048435560796	-0.019142155552050694
0.002729548906514844	-0.03576033361213238	0.011277601475770317	-0.12245929580697064	-0.1856590319987264	0.5593409120718608	-0.12433550325021492	-0.3462535973989611	-0.1297868199257688	-0.05951856064124471	0.020182015116433517	-0.0857259926777438	0.0023931753729680106	-0.06353058103345909	0.07863808524648834	-0.015019421697877788	-0.0090117261147654	-0.4279809513576193	-0.03693506843369297	0.04730270586452661	0.036240852507330425	-0.06205535092162345	0.013726389538313713	0.31467189589392863	0.03557645086709341	-0.02998228300232441	0.03185640254311655	0.004842577966298892	-0.016789931812380508	0.013238427865576313	-0.019780720923883017	0.22294157441700074	0.2976199783172227	0.4281096816650935	-0.8042422026010282	0.04296371051958755
0.002748581839864106	-0.0358021164213087	0.011279082207043451	-0.12043631705074158	-0.18120272802796775	0.5591336869057494	-0.12974739754251843	-0.34737725786611323	-0.13058960450357454	-0.045575855641976554	0.019987703806768266	-0.08594482725288727	0.0013386930153708827	-0.06341012802871579	0.07870713168494438	-0.014618468394651363	-0.009213436404714954	-0.42681047022564844	-0.03695933723574131	0.04760389908534599	0.03617097200169374	-0.06207672603740479	0.01343684730422277	0.3158972949874172	0.03407220335004855	-0.029995584324255687	0.03150683872517108	0.001005659099711473	-0.017243775610799462	0.013086236585243816	-0.020020805379009472	0.2007164212537984	0.3244286759115463	0.45208399250090353	-0.7449517087594613	0.09696667329648084
0.002725023858122534	-0.03583667179776358	0.0112768434823805	-0.1164463641877264	-0.18231422819503854	0.5584240781075989	-0.13698065722362257	-0.3435497609056462	-0.13145868809381395	-0.03576494104436013	0.01970518484497804	-0.08811852187634525	-0.00015813738446772123	-0.0633060799552521	0.079089003230731	-0.013431248619997154	-0.00931459125320731	-0.4187312332927554	-0.03696546304423818	0.047746478697527205	0.03613965107458384	-0.06207179856657211	0.013171943492727305	0.3150614054131374	0.03232423808435265	-0.03000602348173384	0.03124678180639374	-0.0028168048284092986	-0.017036276019977183	0.012932890066348027	-0.02001700076196102	0.18011462564844588	0.33531438882057674	0.4754137461414262	-0.692742523899436	0.14292430651234947
0.002703652773027382	-0.03585949886788838	0.011280107626348453	-0.11182598060868473	-0.18150629850090955	0.5554459841446999	-0.14113280628983915	-0.3411775212664461	-0.13227853809031456	-0.03030543303183003	0.01928224948000446	-0.09171293193997182	-0.0015961771240518851	-0.06322664790210701	0.07932767294684762	-0.013118039627258457	-0.00940972464894482	-0.41108647164621825	-0.036966707572054266	0.04782599042898923	0.036138552167463305	-0.062128161252173596	0.01289174561333523	0.31105335246047966	0.03050711474528996	-0.030015609762344363	0.031697688398514015	-0.005968559611677528	-0.016446554855173944	0.012784681318957386	-0.01985359901941457	0.16270879060229032	0.32344885085737096	0.4990133559829332	-0.6359780069795542	0.17324347430643078
0.002617456273220136	-0.035873982174870644	0.011288487258320976	-0.1035805825715114	-0.1769301244013486	0.553906343187437	-0.14588017672508563	-0.33596832009075767	-0.1328775398543413	-0.027497741723458913	0.018809608735828286	-0.0967035501024241	-0.0034799298659902007	-0.06317905145352916	0.07901493853098614	-0.01313317189698709	-0.00955808612262047	-0.4005373572102798	-0.03695722938682757	0.04788321478117782	0.03614620983804154	-0.062150787187474	0.012584899935499012	0.304653936395966	0.028952191144383153	-0.03002391746678499	0.03296785279425775	-0.007895558577849992	-0.015511408132685162	0.012627101458747448	-0.01965098129596928	0.1502190094931246	0.29571616058245465	0.5155693019824074	-0.580032026289178	0.18659158463365585
0.002597402367949486	-0.035882320468486384	0.01129406192780049	-0.09708888688148883	-0.16734051409716147	0.5526557182964824	-0.15312783692318246	-0.33086063435895036	-0.1332357605314316	-0.02281148308682402	0.01834340227799218	-0.10223115430390259	-0.005104724891828233	-0.06315322046450739	0.07904716423299757	-0.012115050104994755	-0.009709406707280729	-0.3859330738894424	-0.03695127787338111	0.047792885380533744	0.036168880948188306	-0.062136937204072	0.012254798419328371	0.2984116225041997	0.027879848340014196	-0.030031551592335847	0.034633314682624955	-0.008627556661801122	-0.014175956997372164	0.01248991687935712	-0.01944200067849468	0.14554105091739805	0.2573790157389463	0.5239860751914808	-0.5234211871198952	0.18129839948974205
0.0025242642250626604	-0.03588282093018912	0.011304831195201603	-0.09258369124359869	-0.153296107622578	0.5467457600099265	-0.15978717599997505	-0.32893062517138855	-0.13351459778044944	-0.020981626572376542	0.017862506613399005	-0.10784688726002907	-0.006319571634224054	-0.06315517940301696	0.07883467412095402	-0.011845638145758158	-0.009817781226679742	-0.3687661780883661	-0.03695290462718494	0.04749396498802701	0.036200607116013264	-0.06210823405474462	0.011885220608900973	0.29186447180992114	0.026982779656708027	-0.030038315348949053	0.03624600600823703	-0.008016179479762468	-0.012350732762932042	0.012353397322166051	-0.01925756421410564	0.14086694600946453	0.21645653407878757	0.5200323542070785	-0.47621947043859325	0.16384696118215686
0.002441010897399158	-0.03586973399340044	0.011327834123359316	-0.0895822961252099	-0.13305991896023597	0.5413634015222687	-0.16397892648792142	-0.3348209524241363	-0.13362259988783406	-0.02104063624397113	0.017434709327879074	-0.1132070246289977	-0.007690648667565837	-0.06316316727629849	0.07818529297188481	-0.011178588820459835	-0.009797262538475567	-0.34794201115337275	-0.036956086785941554	0.04701023757206588	0.036227200049196814	-0.06213298006595713	0.01153940385018595	0.285949013275307	0.026233520631161356	-0.030041842731798184	0.03782672339742591	-0.005908911864054069	-0.01047969079085639	0.012187350779327815	-0.01920876016093239	0.14049659977621026	0.18236474610007583	0.5072371194588522	-0.442960369887938	0.13328010638779952
0.00238755482433013	-0.03585149968493463	0.011346276622767286	-0.08747213175255077	-0.10515179075448393	0.5361072855110017	-0.17074866952832438	-0.3417276498695149	-0.13362798676959176	-0.02362676293635499	0.017271772922505497	-0.11853626143714266	-0.00878916393178036	-0.06318721675790194	0.07676427857343286	-0.0105786517779812	-0.009588615932746038	-0.3285072797824268	-0.0369566331142867	0.04637025010465372	0.03621464525679796	-0.0621827247791941	0.011201000811668315	0.28103865025459795	0.025817784076648503	-0.030043286487894276	0.03908273779422426	-0.00284535444379926	-0.008195186087495424	0.012013316369844745	-0.019323860759455684	0.14616582680835682	0.14629261913940336	0.4838650704755705	-0.4266891314205856	0.09094901866991933
0.002352375409113044	-0.03582555170281433	0.011354772339944145	-0.0847148866329497	-0.07581929380648521	0.5333676136385977	-0.1762082655331661	-0.3490452721056942	-0.13341625586929173	-0.027444020654507205	0.017089575036158926	-0.12355378439824313	-0.009694169954086273	-0.06324115307993336	0.07460615414482615	-0.01022265725012249	-0.009318460040461881	-0.3103865303940233	-0.03696301679791663	0.04571496762048187	0.0361892144712303	-0.06220869128702824	0.010913466056832128	0.27483262620288584	0.02573780367870663	-0.030043471185579578	0.03980246692610182	0.001759864416820768	-0.005668591962147964	0.011820938748042641	-0.019683932778107316	0.15684193172070823	0.09954701952777541	0.45715347654147376	-0.4291811374710859	0.03499394648407079
0.0022921254611597405	-0.035799330791306413	0.011369167765172671	-0.0805770512226217	-0.04506041771575676	0.5308280546801141	-0.18262399586416617	-0.3569157583910349	-0.13304699695645503	-0.029142775492911954	0.01692511798755063	-0.12789935335350136	-0.010039751357658748	-0.06332773120129802	0.07233475607134432	-0.008386513650989512	-0.009082586237831695	-0.2888565787733633	-0.036974481539010284	0.04509831700771156	0.03615036502288845	-0.06220822128211806	0.010689721145391221	0.2682947572092716	0.025846958205919847	-0.030042853488869183	0.04007188400362992	0.0071060345278944935	-0.002869691557749131	0.011656621262922481	-0.02017389748397923	0.17465787584507428	0.047392520799517536	0.42328801259054893	-0.45429369957946975	-0.03284470417749176
0.002228730667596742	-0.03577716061135102	0.011388284848601413	-0.07769901769692478	-0.015074540610764142	0.5266054782258801	-0.1894390405309419	-0.369229520946134	-0.13256447433079596	-0.02543323826017062	0.016858882078490442	-0.13208371550365797	-0.009864509042076128	-0.06343201663537539	0.06958571626073232	-0.006286776324422325	-0.008892396009532422	-0.26963924111731324	-0.03695656074616636	0.044479275578273574	0.036114221982665604	-0.06216465485923284	0.01055400745781582	0.2606747223953687	0.02633575587610707	-0.030039914152265923	0.040048739715331204	0.0130855844611898	-0.0004771231791222645	0.01152137094810029	-0.020770839712319834	0.19629937350433752	-0.01237272490078325	0.3883431238356861	-0.48641720243622616	-0.10797722722974992
0.002232757834619976	-0.035765205866611166	0.011411296805608356	-0.0775913979516439	0.017424839698171844	0.5226861423423365	-0.19778264007433416	-0.3812065196933877	-0.1318658918120032	-0.021503249801472127	0.01693175916412671	-0.13598908465925144	-0.00947773091255267	-0.06351926334935211	0.06690115808463287	-0.005275563616567037	-0.008802161187316266	-0.2523013758432898	-0.03693805285420525	0.043942807367614925	0.03606476617174607	-0.06207779744644739	0.010483938776779483	0.25102162494097774	0.027200827396336096	-0.030038295028156553	0.03978792971537751	0.01892853300213859	0.002413243297046473	0.011407161935662703	-0.021500254770476797	0.21843738122540005	-0.0775195604045485	0.3512429597272647	-0.5170484134516411	-0.18157744934809691
0.002226556375541938	-0.035760895879488046	0.011420957244335419	-0.07847612004892476	0.048300067716857284	0.5205527899692177	-0.20741358583471597	-0.38916332449987284	-0.13116225648163926	-0.019749382156578055	0.01704534190369892	-0.1395623615807055	-0.009066052078195365	-0.06359993022363017	0.06444408434346412	-0.0034706674878504907	-0.00876811406863296	-0.23241046102884194	-0.036941927096817	0.04345767651122031	0.03598932959145844	-0.06194332550396956	0.010448066010953177	0.24191462412463333	0.028444787304562975	-0.030038829294594345	0.03872987505387869	0.02441250622242785	0.005686481383886619	0.01130102059253386	-0.022125152187877438	0.23394585417527947	-0.13425617568964615	0.31731732916199246	-0.5540402656813156	-0.25207948492061816
0.002213195508422586	-0.035759953480019376	0.011427890110705705	-0.0820622339802812	0.0753816700240121	0.5158630678597093	-0.21478815058881057	-0.39541777002139206	-0.1305251707163489	-0.018055359225801145	0.01716764506671916	-0.14179244084819514	-0.008341696343081734	-0.06365662615748012	0.06284573789248013	-0.0013312933910012467	-0.008759970765230492	-0.21303089391605518	-0.036953963647988315	0.04302571493354937	0.03588491606835716	-0.06184630739363632	0.010458688571848208	0.23345623713494476	0.029869712436567802	-0.030041697942956525	0.03699673647372298	0.029002921891756017	0.009760264474591052	0.011217326598725201	-0.02258094093715895	0.23792673679724693	-0.1810891651034033	0.29093456662512185	-0.5998103527912494	-0.3138782910790813
0.00217346583562995	-0.03576618819362552	0.011437965016606783	-0.08531156319539299	0.09777250540407159	0.5107824951638846	-0.2177171557429632	-0.401773123109883	-0.1300272808621098	-0.01352191337079566	0.017395410527548026	-0.1436236098585	-0.007981237008725325	-0.06368613473467395	0.0614510844810394	-0.000519597680959441	-0.008729006675643355	-0.19963171127191837	-0.03696094258488982	0.04278406236262518	0.03575306632749116	-0.061785004602661585	0.010494811164872418	0.22577018421313744	0.03129665358444261	-0.030046275846876063	0.035032664178824884	0.033144540364711254	0.014196823981114676	0.01109383007625908	-0.02298963115125445	0.2326218565382676	-0.21627845644938476	0.2689803051878515	-0.6552160348637307	-0.3647704730558975
0.0021350281334785717	-0.03577908971345549	0.011441183156438203	-0.08770583764103693	0.11606513939941718	0.5097279421344691	-0.2157706858627888	-0.4051371139268805	-0.12968428821768846	-0.009072528463061714	0.017444991772609015	-0.14514182189575014	-0.007735186318200117	-0.06368128230452244	0.06040873719646671	0.0009662257269498792	-0.008685172187509195	-0.19081195660192501	-0.03695463942353464	0.04273615288057038	0.035610637712320765	-0.06174988816052738	0.010539123119603722	0.2191113741233523	0.032881669613741456	-0.03005333629984015	0.03303849302816538	0.03686513922953922	0.019011405430637368	0.010946514358678876	-0.023280596893000143	0.2257051797248179	-0.2328554853924057	0.2546421839924952	-0.7180273668545438	-0.41002522693926374
0.0020868722911866083	-0.035786288704637535	0.01143323389961214	-0.09026948831026638	0.12751738575115762	0.5081309182333922	-0.21128612486265838	-0.40351013137868863	-0.129445483712689	-0.0048494400789429095	0.01757558088958166	-0.14634903044367592	-0.007550786504025124	-0.06368557886663982	0.059203417341965624	0.0017806617934870875	-0.008609441263913916	-0.18760141947839926	-0.03695509503691203	0.042132193840456494	0.03548827405043612	-0.06165732751611663	0.010582134926509308	0.21339505903686465	0.03460281675326835	-0.03005971279625188	0.03085299352503464	0.03959464569043379	0.02429141709013414	0.010802782160720972	-0.02326751032229038	0.214279667801744	-0.24604946972269975	0.23773715248799485	-0.7813773798027193	-0.45081981563848234
0.0020020685987535963	-0.03579370374212842	0.011419614095526684	-0.0910194965210494	0.12966323696676169	0.5050959262529652	-0.20254321098349054	-0.4001303357620449	-0.12912067005425093	-0.001421033828798448	0.01764520979851249	-0.14775300808006506	-0.007680601858086528	-0.06365771412026372	0.05820061153790977	0.0023972314244242654	-0.00862719376845916	-0.18871889297958755	-0.03696572499644844	0.042307748092911324	0.03539821341555494	-0.06154634065769978	0.010673066794561956	0.20695239990451592	0.036386137355194935	-0.030064301746673506	0.028887649833980504	0.04122560827736142	0.029259320527042852	0.010672392208143661	-0.022858568653619835	0.194988250621089	-0.25690312867021703	0.21436748634092492	-0.8331910466625191	-0.48368122361215243
0.001898313902816864	-0.03580626997996518	0.011417334956014814	-0.09341165187184955	0.1288997873833204	0.5020455782734892	-0.19302026910055364	-0.395024473660966	-0.1287781367563361	0.001008661564358226	0.01783447298641897	-0.14862861276478395	-0.00763418944396089	-0.06358353266256513	0.057415616412083245	0.0031536015587347	-0.008578827623803407	-0.1966172569796067	-0.03697757909841494	0.041876527978903025	0.035331019823914005	-0.061481896919932735	0.0108055442062278	0.20136954816237865	0.03806728109101373	-0.03006880339799072	0.02756335810979953	0.04154241605181664	0.03381539617343311	0.010593075960469562	-0.022058374598992528	0.1701529819866021	-0.262821249929304	0.182487520663469	-0.873779767086473	-0.5022391571146754
0.0017977796800395583	-0.03581687758025272	0.011411986007765964	-0.09946015401168591	0.12654736751808204	0.5014916308130651	-0.17809293319458028	-0.3851653180662999	-0.12870973588564552	0.002794539172617264	0.01804687684722373	-0.14971981101754847	-0.007860074409239377	-0.063473805367288	0.056762788987189186	0.0029454720119357018	-0.008415076117619684	-0.2113705746028371	-0.03698528477432781	0.04215322930118397	0.035296090409828194	-0.06149258574127745	0.01096737771974246	0.1988629921705898	0.03978941511089618	-0.03007454519340625	0.02675732953380459	0.04095445587009395	0.03789685442462437	0.010525737712635866	-0.020973621427879268	0.14688278418459405	-0.2643974662467469	0.1492588696901435	-0.9099094062522612	-0.5084859072233323
0.0017652661359505342	-0.03582451850920069	0.011401960545563026	-0.10416984230200144	0.12329127263570908	0.5023662761904666	-0.16134063177055807	-0.3707376635585248	-0.12900325830327924	-0.000828710332792356	0.01822159565153836	-0.1501320848793424	-0.008373855747587219	-0.06332953962116647	0.0561501681135852	0.002438654187665504	-0.00817899050147323	-0.2314921634165526	-0.03699711543310039	0.042512137457352314	0.03527326232364385	-0.06148530319207757	0.011127481549420472	0.20030391449956228	0.04138280989341088	-0.03008387759191424	0.026745310724099212	0.039792670212632275	0.04162004002935713	0.010510628408268668	-0.019639633041669578	0.12532886988426523	-0.2655135620151009	0.11732112023455188	-0.9306065639368603	-0.5070465638803239
0.001660043005089836	-0.03581826684006144	0.01139081421622041	-0.10836549872878132	0.11640263538051052	0.5045107818681577	-0.13758427889423155	-0.359490117102633	-0.12957533957810868	-0.006541514577167182	0.01831584449855498	-0.15012924344846207	-0.008846488430842831	-0.06314020823903235	0.05545411108843189	0.0018135354909048558	-0.007844935473340062	-0.25775633777897883	-0.03700602384678802	0.04295401626675903	0.0352579263748598	-0.06149735148999049	0.011263520650001104	0.2051882136463826	0.042764183856328034	-0.030095966844604794	0.027499035220820745	0.038200238580698806	0.04479439374692371	0.010534709812135609	-0.018239752623991433	0.10439338168137251	-0.252538603893426	0.08399477297654315	-0.937032720402691	-0.5014139335980172
0.001453535678250319	-0.03580963483285623	0.01138058581988248	-0.11167628169436292	0.10770941239170692	0.5061619558711434	-0.11375172328215219	-0.3505531107796303	-0.13022063790215105	-0.009981333075120037	0.018311841172488092	-0.149437621413245	-0.009447470306967895	-0.0628958120483109	0.05451391262852774	0.0010420669445522276	-0.00741237120722754	-0.2893541921638366	-0.03700511771637975	0.043515709145739975	0.035258456303106214	-0.061552978845329245	0.01140769795330308	0.2111557355470354	0.04383339227308887	-0.030109886178495658	0.02892158513526507	0.03584753860778887	0.04737687132956782	0.010595576443938791	-0.016959466188764486	0.08802659181393564	-0.23012896770223992	0.052690857953285986	-0.9313620114055935	-0.4964985760816433
0.0012534440885464161	-0.035797293939523876	0.011369715085413873	-0.11197961498485923	0.10138444117194578	0.5087057175241038	-0.09150232450695327	-0.3421008862919285	-0.1308648644176783	-0.012107908032585626	0.018446412926504025	-0.1503612640387846	-0.00973601563663041	-0.06264803064607716	0.05328924526062391	0.0002697519560388577	-0.006895440433980796	-0.32493599911410326	-0.03702087561976771	0.04409023170585186	0.03527110876886021	-0.06161448378895353	0.011567074504616102	0.21838289689588192	0.04450800227856935	-0.030124093605416558	0.031088230534651297	0.03302387223295521	0.04944207019996154	0.01070305163159301	-0.015664147143073112	0.08625508700444827	-0.1991420003639461	0.021878998607762153	-0.9208520709251653	-0.4883309023364628
0.0010383341279248642	-0.03578968528078406	0.011358202012814584	-0.11145392809968276	0.09297393075107223	0.513558374865625	-0.07407169873042271	-0.33441306701788304	-0.13150652972844226	-0.019209109644478563	0.018516062524458463	-0.15050027216513356	-0.009480687270365948	-0.06241840473756638	0.05219759204736392	-0.0002745526754251202	-0.0062396305882730695	-0.3570374339368652	-0.037048668035788386	0.04451045654715422	0.035283653627053845	-0.06165966237921887	0.011769953482249516	0.226826958948707	0.044868844933778414	-0.030140476147388035	0.033709764038897014	0.02904406011735896	0.051178574275196856	0.010856496953786973	-0.01409903045773148	0.09691420074516639	-0.1700032390681564	-0.01006232510214718	-0.9125995757180071	-0.4782560986617962
0.0007768392701342502	-0.03577843008852269	0.011344717641467522	-0.11146891312750669	0.08199613891333352	0.5166027420875764	-0.059126362178208505	-0.3282501069712388	-0.1319002036040773	-0.02493833639179715	0.01868518494788889	-0.15160141542597927	-0.00909443792028877	-0.062219689980414127	0.051237290311814745	-0.0006169596904985422	-0.005566949765117702	-0.3875519065590905	-0.03707823398039217	0.04481636930217473	0.03529284861510826	-0.06166471114164128	0.011973123815947501	0.2360094151628221	0.04465021840967139	-0.03015848614201172	0.0367406108825992	0.024338123693176686	0.05264716868317797	0.011070052682540386	-0.012414981224799084	0.11601109528562803	-0.1434905854626113	-0.04279177188910403	-0.9067622476860502	-0.4598504956630748
0.0005445549231981101	-0.03576909743493363	0.01132822064409525	-0.11071103399301818	0.07128221213899617	0.5173332027160144	-0.04928360881372633	-0.3188790765348757	-0.13220795184382048	-0.031700232392021147	0.018794785050417814	-0.1516141130702258	-0.008577916542992031	-0.06201381370737037	0.05101836110546685	-0.0008679826937930502	-0.004917538608126268	-0.4154868712281816	-0.03709991995403268	0.045856282894290244	0.03526407217013199	-0.06169514522303039	0.012145497094223016	0.24453037047224901	0.04392224542041333	-0.03017868004032225	0.04044018771308967	0.01922007875237959	0.05382036672093989	0.011320830653818127	-0.010862184720353718	0.1429324941233607	-0.10929546345650816	-0.06112352657541005	-0.9050920131861204	-0.4312177584858852
0.0003249337792350441	-0.03575363125398433	0.0113178490760053	-0.11370698001038008	0.06478962377896005	0.5191636378026332	-0.043065585580604596	-0.30639389269130657	-0.13271061611780866	-0.04181788594292646	0.019127205937134854	-0.15060336282926082	-0.007862550058465145	-0.06183994141231401	0.050890758208477826	-0.0009600650203545717	-0.004257924249965196	-0.43987395684936603	-0.037116490215053255	0.04614968267376436	0.035209889424206865	-0.06172706765330177	0.01227680849303248	0.25359934314159416	0.04269441197117955	-0.030200179536770556	0.04423397591341683	0.013918184469195415	0.054540875267860424	0.011621747498793269	-0.009596823754076621	0.17860132065372342	-0.0631779228773538	-0.06910364504867407	-0.9162069587057484	-0.3948377557649523
8.388104813703814e-05	-0.03573888322190466	0.011304644598984262	-0.11784466405679069	0.05837066633661596	0.5197980830264923	-0.037585288832585974	-0.2934348687968068	-0.13331222084537203	-0.05373895299506468	0.01948148477728687	-0.14722467952575233	-0.007352854743111275	-0.061719618316908156	0.05064846083359818	-0.0009385971310528011	-0.0036834639685242873	-0.4593696129437008	-0.037131879142954384	0.04696611613719882	0.03515281375039148	-0.061749971548495305	0.012379131631112126	0.26429405128603	0.04120473831403321	-0.030222985260363978	0.048055695193325663	0.008776620676362076	0.05469143558421613	0.011881387365892013	-0.008704837846751603	0.22109015824427986	-0.009934306671929627	-0.07126070752939136	-0.9244303360233195	-0.35430344832026106
-0.00015453417216405586	-0.03572119805393017	0.011297093901359764	-0.12146029395204272	0.05039088421923765	0.5179479276042528	-0.03734408017295891	-0.2778212464386591	-0.13388432995938365	-0.06316101612467333	0.019793423530638427	-0.14358800317778075	-0.007085869193599309	-0.061631830872375025	0.050380346620521765	-0.0007436826624883611	-0.0031567450950803514	-0.4748989759023933	-0.03714965418028832	0.04692784444077579	0.0350880308800081	-0.0617310071030598	0.012498872008571704	0.27397360212382876	0.03971731363211965	-0.030245452218240893	0.051742914784918145	0.004110210725457697	0.054166497469944154	0.012111789056984408	-0.00818524523225525	0.2669846703678339	0.04767455152457069	-0.07158596467229986	-0.9250466646862474	-0.3088363912938011
-0.0003208095332347916	-0.03570076280787763	0.011290650312628507	-0.12534520025637305	0.043265522307158986	0.5160117785873399	-0.04049599332972707	-0.26437622495503954	-0.13428099654710637	-0.07309579536313689	0.020215210654802123	-0.14105606627661277	-0.007041283472106266	-0.06157769825944407	0.05049180643601536	-0.0005489057407750411	-0.0026442654830437047	-0.48726166924100056	-0.03715700922756177	0.04676393998590162	0.03501503240632237	-0.0617446220840067	0.012642694410103131	0.2819933885185405	0.03811461993470547	-0.030266760251926657	0.055075079468692154	-0.0007414003447547678	0.05322460218472367	0.012337794001307977	-0.008058042015707149	0.3092526621396693	0.11726088828308998	-0.07445311234412877	-0.9159012208650834	-0.2535278241595205
-0.00037269633464687553	-0.03568874461662683	0.011281757326085684	-0.12800496701316	0.03546215283216901	0.515007981175833	-0.04747814399577176	-0.24909359157409727	-0.13450441990393466	-0.08152332284837058	0.020798827321576722	-0.13832753787641144	-0.007339587186095555	-0.06159503563453539	0.0504931063470721	-0.00019242662477931494	-0.002168703999426224	-0.4981976514139566	-0.03716895200595742	0.04657222753872139	0.034968393106329945	-0.06177678204364131	0.012799250373111975	0.28945216317240413	0.036393180900988906	-0.03028457783804022	0.05803717945261837	-0.005481961906156374	0.05219537742485429	0.012617544139712365	-0.008067564491135888	0.3527278153476979	0.18397301637903207	-0.06777580956965748	-0.8973660664823301	-0.19156049488464677
-0.0003168327845780426	-0.03567889837447068	0.01127572046551482	-0.1286789905374015	0.02683853996009135	0.5151916065960378	-0.054764205572515656	-0.23514464013252848	-0.1347169581405188	-0.08738838317935978	0.02152810505901765	-0.13615619631290127	-0.007866443798024102	-0.061662263406466834	0.05090826166200937	0.00030534484889796905	-0.0016556274396760846	-0.5063828752317387	-0.037173128971551464	0.04630333828752599	0.03495984236006069	-0.061778050551517215	0.012987888350267776	0.29762679837900846	0.034556161497969376	-0.03029810415843186	0.060997180870659196	-0.010061442080959014	0.05096274633550428	0.012937979576242143	-0.008082433109486158	0.3979592338607594	0.24669434351107644	-0.06458817042734367	-0.8652474166071717	-0.11359006654109013
-0.00024355599118337963	-0.035669014939532256	0.011270320783732217	-0.13147997982913506	0.018759243018801657	0.5167975208123535	-0.06443565278693932	-0.22300321068126355	-0.13484817812586677	-0.09609704164719039	0.02206228530389647	-0.13239653928464007	-0.008886050747596224	-0.061726417774111364	0.05170477460440846	0.000673705896725085	-0.0011501979859798684	-0.5140804934883889	-0.037168495373310725	0.045899644235754385	0.034999064380086084	-0.06179140526092782	0.013178839508186846	0.3059454662654017	0.03262396512950482	-0.03030873082527728	0.06358732546364819	-0.014313328873373629	0.04902487314577618	0.013307209781601437	-0.00837169333324462	0.4369128961637978	0.30206774960438787	-0.06665230229580137	-0.8148589086766094	-0.030076367147772027
-0.00018709372301249763	-0.035656825552092423	0.011258195469166335	-0.13566670578478757	0.013170329675900158	0.5182275684290365	-0.07704180536015856	-0.20733396758589953	-0.13481794477398645	-0.09992598996065852	0.022602061929659502	-0.12834190621311387	-0.010244028471927936	-0.061797684274728294	0.05234390761747215	0.0011817828037093809	-0.0007379695671037686	-0.5239544904799559	-0.03714817929761029	0.045472340093150335	0.03505857120500018	-0.0618364297097979	0.013322325339508872	0.3104885100061781	0.030618859152350054	-0.030315887833956685	0.06587356405644798	-0.01807841781496524	0.04665413063544463	0.01374894270599085	-0.008984125163407772	0.4665818903778762	0.35454605789321547	-0.07307225875939996	-0.73377610096986	0.059107385454770935
-2.362477426640565e-05	-0.03564277761944393	0.011246224074982507	-0.1390163892771444	0.009591314215935988	0.5205739650836956	-0.09437972780854889	-0.19025657762975218	-0.1349082411614854	-0.10040112915599801	0.02330202332065711	-0.12333011051113159	-0.011873101804194961	-0.06187364835654439	0.05330033985034079	0.001741037719837437	-0.0003220462477251624	-0.533941934017001	-0.037128170021969345	0.04509297648216819	0.03513466347402213	-0.06190084059775941	0.013450040338464999	0.3123227135512189	0.028789275267322063	-0.03031923671760125	0.06820392344966546	-0.021675162319337568	0.04371007506826153	0.014214168751809603	-0.009744253757984895	0.4855414980032081	0.3973865139947245	-0.07896620412924722	-0.6316362061100038	0.14963032709270477
0.00015127086701463232	-0.03562593147688148	0.011230049536511175	-0.14301179124118646	0.004233094328465396	0.5251935345238652	-0.11400883251262532	-0.1739080320880573	-0.13490389824906057	-0.10435366376280578	0.02389856028267084	-0.1200054143943495	-0.013778390290854458	-0.061943712544382135	0.05431009866702573	0.002470057191828947	4.9857323884059574e-05	-0.5453781033449442	-0.03711518147327123	0.044684121992342465	0.0352696977062429	-0.0619692111507439	0.013562103172974216	0.31367312052070695	0.02720997758419607	-0.03031997031099088	0.06996894144998339	-0.025041028098847194	0.04036174395501804	0.014659874610020444	-0.01056235465819743	0.4956395267781263	0.43052866612363283	-0.09660634060508295	-0.5115401175720188	0.23460040205859034
0.0002662928074022863	-0.03561244362377791	0.01121119815921681	-0.14594976487817907	-0.005415320189851157	0.5297872412287948	-0.1390216304965613	-0.16079734290464523	-0.13461952100278293	-0.10831427044733169	0.02419864422549874	-0.11737145236563443	-0.015615634476949641	-0.0619949268501339	0.05574263088205026	0.0030593925462443065	0.0003750188603063176	-0.5570141012253346	-0.03710572673123845	0.04429737479430093	0.03547539205307735	-0.062063737729671484	0.013636548669558279	0.31392324357560375	0.02602305380063069	-0.030320680899709768	0.07142187285429864	-0.027939087592842315	0.036938067679927654	0.01507221573447535	-0.011336100064653427	0.5015299674791015	0.4550014464445168	-0.12130503364927533	-0.37320603889112247	0.31361183547497784
0.00038240252404692435	-0.03559669740305614	0.011194688693433699	-0.1467886237084837	-0.017680019636807424	0.5334936944728933	-0.16926331620268573	-0.14900483479941515	-0.13392464109522412	-0.10529754016081179	0.024344894933337715	-0.11701130100155169	-0.01720670779537273	-0.06202918842162154	0.05723813320710278	0.0035516515653497755	0.0006933721051341296	-0.5676113141271063	-0.037111270536964655	0.04392868602449211	0.03572115976728775	-0.062178416400850645	0.013647287707479347	0.31439591284064905	0.02528526899668272	-0.030319114452036312	0.07250627925914692	-0.030649766607575908	0.03445753948804297	0.015438726531057429	-0.011871271929994737	0.5068903274167977	0.47073006605853396	-0.14631289969194666	-0.23338856550181433	0.38764490112151917
0.00048494024666254694	-0.035588449356632704	0.01117471429927365	-0.1461910389625359	-0.031119546866050795	0.535146646538927	-0.20206919396581552	-0.1420005731100668	-0.132644191829055	-0.1026443317191152	0.024415889317826248	-0.11705707467713959	-0.01889406704387729	-0.06205100996429177	0.05883384960548357	0.003972904667696155	0.0008939310985659716	-0.5764779186891886	-0.037111747554997354	0.043692659635128715	0.035993765586811464	-0.062291068491718136	0.013585776588967955	0.31580941391407513	0.024764642350070493	-0.030312266728374847	0.07328677015120166	-0.033271403201354945	0.032542113798667074	0.015804859101013837	-0.012391279991180292	0.5113382045086037	0.47408635306139163	-0.17294586003105458	-0.08474444065250548	0.45522294667630214
0.0005693172736691468	-0.03558709619570091	0.011152596628285329	-0.14555727824032633	-0.047128114612582005	0.5373905621051971	-0.23482737001640705	-0.1398158634974378	-0.13096468180549314	-0.09770728197820328	0.024358322109655085	-0.11665523419435941	-0.020094492528647336	-0.06206723064020738	0.060146941155735864	0.004407224720898965	0.0009858610464444143	-0.5841441926938072	-0.03713069373275773	0.043613042335138505	0.03628713186783117	-0.06237115379074378	0.013469331805027494	0.3155853654633567	0.024535366413946446	-0.030299551961645965	0.07376831525644453	-0.036132324622674204	0.030958797763863392	0.016131206140280203	-0.01276511641461354	0.5192321364410437	0.46038491203918863	-0.20046880969526376	0.0586821951511299	0.5179473705495984
0.0006385038770824647	-0.03558434830543358	0.011135926362996948	-0.14353429948409724	-0.06451179628952494	0.5355256972522898	-0.2663420014225284	-0.1401346949364539	-0.12916522666537844	-0.09607143367649842	0.024164383202414666	-0.11687375798800034	-0.02081557944536579	-0.062075635662669895	0.061025348494710016	0.004830107224404771	0.0010490500203583983	-0.5889586277856449	-0.03715924040806088	0.0435204152665281	0.03656524906588003	-0.06241919536790833	0.013325216402626775	0.31284281069711545	0.024698743761821684	-0.030286306170433812	0.07393112713829822	-0.03899213412564988	0.028863784665191256	0.01638499625930715	-0.013046023973357584	0.5281948481025609	0.4316503837485758	-0.23542263408592085	0.19302582883016056	0.5759984864787031
0.0007146671219585747	-0.03558431220655666	0.011121621226260685	-0.1419672288471171	-0.08349676195122369	0.5334671851692722	-0.29652398498528754	-0.14396492734301355	-0.12709599593005536	-0.09799926851359353	0.023797628881030947	-0.11735795556895282	-0.021251461957105033	-0.06208058512157201	0.06189111948899299	0.005153130713997253	0.0010228769507821685	-0.5918124133384002	-0.03717910800526904	0.04341815662219935	0.03681378026700231	-0.06243010908407568	0.013148810792387533	0.3071283519507607	0.02521158100348672	-0.030270827136906236	0.07350293798684633	-0.04171913610166735	0.026363341712881155	0.016555237788779213	-0.013345899953305837	0.5380372032295357	0.392143076213679	-0.26474819934434446	0.3113531673417796	0.6206924362120497
0.0007280027798946827	-0.03559010060677545	0.01110949118229759	-0.14061539770069872	-0.1049537663069027	0.5287908793536695	-0.32192469689571324	-0.15360099211190487	-0.12505567618545763	-0.09678511668578398	0.023455722076992626	-0.11853381958247988	-0.021452133756967785	-0.06210693301823446	0.062169693451502785	0.005457733506066625	0.0009724451611936764	-0.5952827389307775	-0.03718488522366509	0.04340010440388007	0.037042220356844506	-0.062379684632554624	0.012967038910287332	0.29921817546620644	0.026181074195139327	-0.03025614823990853	0.07300002001097058	-0.04396756842260437	0.023763608177460194	0.01655855605954718	-0.013475136672069486	0.5551100901367022	0.3477358765403239	-0.288618856804942	0.4141112511741764	0.6533315136173364
0.0007972965223367887	-0.03558830386721968	0.011107154860073952	-0.1377973042862975	-0.12480521457679945	0.5244853805045719	-0.34083437577169806	-0.17069996169833832	-0.1232591998378394	-0.09719261743679572	0.023216008705033896	-0.12054892684492902	-0.02129112041557594	-0.06213388889555922	0.062310537302976796	0.005730256140243945	0.0009276740826814464	-0.597060225539232	-0.03719251343511111	0.04340213504556923	0.03727709194782924	-0.0622642276736747	0.012835240675440913	0.29333604521166556	0.02764458170653859	-0.03024411338900419	0.0722987093543417	-0.04565470436369794	0.020803537676032706	0.016421456504195058	-0.013380239902010396	0.58252289323295	0.30102562621399775	-0.3029075341489038	0.4927583474169607	0.6756251907994708
0.0008726089572784147	-0.03558900615446156	0.011114051181102131	-0.13592432717222502	-0.14051171965075118	0.5207107142962777	-0.3543450608185187	-0.19343425417399757	-0.12145881208512066	-0.10274231004176285	0.022829454988063543	-0.12362695124341183	-0.020985461860197493	-0.06217249442684036	0.0622211457449582	0.005893672379901851	0.0009017737564570683	-0.5998718433514397	-0.03720189580902354	0.043328510312031755	0.03750397890188388	-0.06215871915206054	0.012748018937476461	0.28732225430145825	0.02953020288211048	-0.03023581551906031	0.0713497965830061	-0.04684503518887621	0.017474660388106876	0.016230256465702142	-0.013226513694199239	0.6166937596796174	0.256443994509461	-0.30860132127696127	0.5602767480255897	0.6842800012432237
0.0009582445527584829	-0.035601900016954	0.011130345674284616	-0.13234048369962978	-0.15209413943376962	0.5172648281097233	-0.3605027818867336	-0.22149294049968954	-0.11976077508579788	-0.10600370778739429	0.022461728282570557	-0.12640205247163616	-0.020501171993694375	-0.06223514125059768	0.06194499022162375	0.005860745779849057	0.0008438389516420483	-0.6031946669819286	-0.03721155542418575	0.04319001061296915	0.03768707628485923	-0.06208782421786485	0.01273804972048379	0.2801954750281596	0.03166873230339103	-0.03023107826093443	0.07050226012387341	-0.046882128784818324	0.014272946035297069	0.016023633308366505	-0.0131355308692647	0.6544932922702973	0.21127084859879544	-0.30411682352638414	0.6228046658910878	0.6873250520306369
0.0010746794678669828	-0.035613891407523454	0.011150259016226089	-0.1291185513535698	-0.15827486441887134	0.5155480274160656	-0.3557758121838934	-0.2566692575583457	-0.11821624333718236	-0.1038028140454204	0.022226132026308524	-0.12858005363877215	-0.020226759496505133	-0.06231829315277475	0.060969875546125596	0.005749025995158359	0.0008024900302804663	-0.6037392153945188	-0.03721693512755454	0.043099724681719034	0.037812721211605026	-0.06203606555885679	0.012760861167244985	0.27309959094172553	0.03363085199621375	-0.030227150213402977	0.0695110589480189	-0.045583808450110744	0.011772975836943669	0.015802550668355515	-0.013208124711798386	0.691788826421989	0.15819434883884437	-0.28865281222096	0.677002279077809	0.6820742075700632
0.0012868903724154706	-0.03563043672611158	0.011170804377613409	-0.12555877474384328	-0.1613819383654376	0.5128153061537575	-0.3426953425822285	-0.29277380265775993	-0.11688113183674345	-0.10691000727188485	0.021930930693050577	-0.13096135030592476	-0.020297423658871466	-0.06240080977719853	0.05988345220758229	0.005611331016659949	0.0006870063782238043	-0.5994355292564786	-0.037205155432247006	0.04312861319896063	0.03789580532084821	-0.06197728209527701	0.01280178900984138	0.2649656902758102	0.035221102661314	-0.03022414810386942	0.06821453976001404	-0.042905330590607464	0.009198015042210876	0.015615541523759801	-0.013413486569953911	0.7256824915376288	0.10525405910570937	-0.2692112515690157	0.7219937861733932	0.6655758934283222
0.001399178376880314	-0.03564909328204681	0.011193995621769271	-0.12283422423040344	-0.16296186184506087	0.5132194113918842	-0.32283942973551766	-0.33069286033193707	-0.11576887298989753	-0.10706337674852928	0.02177111833024082	-0.13353555349143775	-0.02048355402396155	-0.06248546798248594	0.05841301095848426	0.005254449840637861	0.0005976288964306543	-0.5874866217697499	-0.03719340427647988	0.04314109512493992	0.03796668439345423	-0.061946100049084574	0.012830666941125418	0.25582187383521215	0.03654927960314998	-0.03022313866743693	0.06662363900593021	-0.039139218684139734	0.006450400562879903	0.015449014796892433	-0.013512570605327817	0.7530344241994171	0.06477200218696288	-0.2501193721311507	0.7591596501465614	0.6432783300191618
0.001442418428439686	-0.03566815348906032	0.011222181969273352	-0.12126821314084521	-0.16449630001375498	0.5141255769778594	-0.29807294059431033	-0.3690043025511759	-0.11496273379063549	-0.10671265888905201	0.0214790824175939	-0.13654027785267936	-0.021044036201587547	-0.0625724042540918	0.05692198274590613	0.004958671208094204	0.0005199690865653609	-0.5752354459301858	-0.03718370185200704	0.04303550175710327	0.038036515461994345	-0.06192929863699921	0.012820603842734165	0.247812506551882	0.03771057507686234	-0.030224397960154564	0.06472472500180168	-0.034025283838307885	0.0033641287866766198	0.01530537937676509	-0.013699849599695585	0.7759940952023232	0.030567390884163964	-0.23476139703715093	0.7871664495968812	0.6155041011734375
0.0015266675188413301	-0.0356856472235966	0.011246537505034218	-0.12149162628294727	-0.1635951379972242	0.5170574413015168	-0.27188620046470197	-0.4043471778830264	-0.1145228190333492	-0.10491509068547702	0.021218348997656046	-0.1390077053933922	-0.021764954870300363	-0.06265069206281486	0.0559481679814647	0.004616645091993103	0.0004028232438926788	-0.5615723034458242	-0.037157001073407366	0.04295751145442976	0.03811378548796655	-0.06193103462287719	0.012760725201081518	0.24116511846928299	0.03860984825628669	-0.030226127144572994	0.06256781514316799	-0.02752016123771195	0.0005517233775817725	0.015126449476664508	-0.013911279166074935	0.7929704214562643	0.002620860411613474	-0.221609928275263	0.807201337059426	0.5791522256203325
0.001569214317861492	-0.03570952827153691	0.011273546662577252	-0.12257281874503063	-0.1595009574134764	0.5193487180016954	-0.24347398043818652	-0.4305627814192105	-0.11445326283659689	-0.10014922466169092	0.021202966708608335	-0.14087403711084118	-0.022389227077491067	-0.06274164137902516	0.05488964738490691	0.004239597431491379	0.0003304330414292895	-0.5442893186631997	-0.03713299218503068	0.042920599729046265	0.03818614299487984	-0.06198329613660099	0.012660005414064122	0.23561524090765612	0.0392797886358189	-0.030230920082522362	0.06019882055136485	-0.02016719645245647	-0.0018213990549600597	0.014923704322181389	-0.01413471295521061	0.8031602635598117	-0.01605264105723297	-0.21499338782419225	0.8150548362962133	0.534990832923899
0.0016375816228193802	-0.03573187839892423	0.01130095480926706	-0.1236597630359757	-0.1524127879103343	0.5207760177027589	-0.2126190727167913	-0.44679947760956323	-0.11421099235341221	-0.09342295714242968	0.02097990800064881	-0.14218153928937133	-0.02310370425113103	-0.06284347801588788	0.05374348859873264	0.003942506813598576	0.00030203171012940864	-0.5239795073575244	-0.03711489403932845	0.04291078806583867	0.03823940717771744	-0.062095217951021985	0.012502512615413094	0.22988955827818586	0.03961511762609286	-0.030237369484569822	0.05754506309994101	-0.012211549686609193	-0.0033108103955005923	0.014771817812022494	-0.014503421891874532	0.7992430978314691	-0.03519950395427896	-0.20483416563525192	0.8179459192001106	0.4858868671273811
0.001600435891309258	-0.0357657123447934	0.011319925711327375	-0.12337277704856005	-0.14554701896063055	0.5189329745327106	-0.18276260084022045	-0.45932386951379306	-0.11377646447788363	-0.08633873472849558	0.020796779108240165	-0.14301834068363067	-0.024000394014872743	-0.06294910336489842	0.05240451974930417	0.003450216052912073	0.00022920923518383662	-0.5024204696439563	-0.03710186268131971	0.04298043845478573	0.03827378857301046	-0.06227139651200921	0.012264369090000617	0.22343358285621345	0.03958631953993617	-0.030244399967560058	0.05470244996339017	-0.00451514445873287	-0.004093139401490482	0.014674302756849774	-0.015074497097408707	0.7799640299044238	-0.05500785910355255	-0.1889620936285598	0.8198435158878998	0.42692747757072647
0.001531476170545136	-0.03580064402469253	0.011332419918875937	-0.12185020740329944	-0.14059992597194532	0.5137638219686885	-0.15614264515774962	-0.4675642488985453	-0.11335854267454341	-0.08025294482404173	0.020667741668037636	-0.1429825564134814	-0.02462497868264534	-0.06304844606508428	0.05100796181701286	0.0027148376841879996	9.505038267651063e-05	-0.4784612759202941	-0.03708535969207298	0.043141672646888216	0.038315052173575545	-0.062472922488341354	0.01200377316267419	0.21754243915825291	0.03941303434418262	-0.030250392258279364	0.05136526067322489	0.0036096295348475764	-0.0034494060971358258	0.014590188088998497	-0.01577711584411235	0.7493722574206122	-0.07509151419766477	-0.17264562266836994	0.820988496012888	0.3572406711344981
0.00147403704652355	-0.03582904126091655	0.011348225564364585	-0.1218374928342367	-0.12948969900238513	0.5086625590846718	-0.13572001196522357	-0.4703893568352992	-0.11296158377540755	-0.0722643713581697	0.02047420619675744	-0.14328299333171957	-0.024871678329763704	-0.06314306342789257	0.04977247193379937	0.0021325383802337896	-9.286814660889372e-06	-0.44797059430323366	-0.03705764372124985	0.043332000283375235	0.03836096317312337	-0.06265549412687045	0.011701715730464751	0.21103305886941298	0.03909225458349745	-0.03025548928389512	0.04747786783647845	0.010508086577977856	-0.0018046162894976958	0.014519701816079839	-0.0164981782372549	0.7145545002848552	-0.09730915764174893	-0.15123583930549225	0.8108913825003841	0.2853893711231849
0.001425181649396566	-0.03585834370382696	0.011360171161836338	-0.12065034562996402	-0.11429861035227744	0.5007041105250037	-0.12023825615503284	-0.4659776901648331	-0.11259221350584203	-0.06564164911170652	0.02025779900988579	-0.14428553006154604	-0.0251488789367606	-0.06323725535437122	0.04858284170344831	0.0016078394653179548	-9.45268312673841e-05	-0.4147224659484646	-0.037044994589228865	0.04349474348443938	0.03840891403772804	-0.06281364067151819	0.011375469531916167	0.2035389679346875	0.038899255535260045	-0.030258829647291263	0.04335256842405705	0.01613791150617436	-9.041438216908192e-05	0.014471426904603799	-0.017086942725502853	0.6784345537684608	-0.11464146839736336	-0.13527858090422887	0.7934966464399168	0.2116209857242631
0.001415570648284768	-0.03588824363784566	0.011378864749241841	-0.11958383546786974	-0.09667041371658255	0.49367187117112205	-0.10845083297500042	-0.4596150425534285	-0.11248929204921074	-0.0579536909539579	0.020223537986801716	-0.14482513554466508	-0.025629539453427892	-0.06332100184922829	0.047624111953363094	0.0011333557315880347	-0.00022142968139514212	-0.3841055592011863	-0.03703513723582233	0.04364229723727203	0.038465950723296914	-0.06297836981181677	0.011051783081149211	0.1950139864059273	0.03905623206054752	-0.03026052453770977	0.038987777001905186	0.020576253661788634	0.0019663174648603668	0.014446430810203362	-0.017575967209920267	0.6376342051006259	-0.12197415690808629	-0.12217715170278838	0.7726599736226819	0.13932456878412464
0.0016221409980824001	-0.035909566041146125	0.01139035073529345	-0.1170030806759726	-0.08037586650133632	0.483324514085744	-0.10618035146249127	-0.44982457704953227	-0.11261704605637354	-0.05364932509764273	0.02014669895314576	-0.14468017817241036	-0.026323442299521743	-0.06339874936166681	0.046902177629033606	0.0008511413346702506	-0.0004673824315576021	-0.3579165262768288	-0.03703058415985634	0.04378318154308889	0.038532974638089086	-0.06312805879498914	0.010730470969759164	0.18525060303312235	0.03916049666509762	-0.03026216085142034	0.03453213715946131	0.024602354315354187	0.004518495458497179	0.01445511067994811	-0.01787643356147949	0.5931017017918612	-0.12642805761887294	-0.10329377043345442	0.7451322362507946	0.06913445090856118
0.001838813928065086	-0.03593234333857699	0.011395578868940747	-0.11375889783405287	-0.06219707143334392	0.4712973723465207	-0.11487346355372616	-0.43304139951756754	-0.11268199486847004	-0.05231826731667407	0.020333593247849877	-0.14362707285238538	-0.02715228004613416	-0.06346924682878474	0.04637725540602548	0.0003832069471590587	-0.0007817731786320368	-0.33079466688206594	-0.0370112027541046	0.044001068775345084	0.03858992866857539	-0.06329180244112119	0.010452811419717484	0.17456598136108478	0.03904644715572196	-0.030263902816211413	0.030069923863510373	0.028159029730296957	0.008328173684583159	0.014458333567532072	-0.017984985408244083	0.5412876493963259	-0.115783494220642	-0.0752328954944351	0.716467833529057	-0.005344310402774682
0.001977514854273898	-0.03595758547826298	0.011402818716184735	-0.11064685569203496	-0.03942023916053725	0.46171215774024954	-0.1318771740035785	-0.41732079082335344	-0.11258991677330965	-0.04937223729706467	0.020613495048154514	-0.14218593462776435	-0.028171846135476342	-0.06354414056684868	0.04532221131578225	-0.00017179459711127136	-0.0011164086869555685	-0.3027613202772556	-0.037012217946328044	0.044209498309458764	0.038636864279241206	-0.06347391418237258	0.010253754732812159	0.16358049884519069	0.03882709979196369	-0.030264073860198602	0.025613561429006577	0.030599637122393053	0.012811908520521262	0.014485667119959739	-0.018014186937371716	0.48075795799482773	-0.08896795550544476	-0.04213827905802241	0.678331130587237	-0.08318573759921419
0.002184192343100316	-0.03597099347627518	0.011405307239009621	-0.10907902823546775	-0.013705960481922325	0.45123645683124236	-0.15681046913328417	-0.4053234281996326	-0.11240016490736464	-0.0445476399491915	0.020878624885607686	-0.14142656222499422	-0.029765926286114408	-0.06360422258075478	0.04423137432574394	-0.0006360152196422173	-0.0015009047676589813	-0.2758776547009024	-0.03701767103708649	0.04437481862459326	0.03867659486195395	-0.06362900569510407	0.010085237131857544	0.1548641771496416	0.03867991410668363	-0.030264117952484217	0.021236503625523758	0.03275809256619956	0.01725236363783647	0.014545657442510634	-0.017987631147685826	0.4157986944235411	-0.05282278302834616	-0.009673922799626516	0.6449943014479895	-0.1565214803782834
0.00239040976433253	-0.035979740890496006	0.011407573480165448	-0.1069526679236454	0.010409798512601015	0.445571224676896	-0.19070028581088216	-0.3961636349893096	-0.11240196053461719	-0.042693010506574605	0.021287615848673856	-0.1406687437297368	-0.03165074860465998	-0.06365062651869063	0.043342295623908594	-0.0010805983840439834	-0.0019290706612652407	-0.2513503031702114	-0.03701448072417547	0.04457928002402995	0.0386979682186849	-0.06375024169285289	0.009957792561033177	0.1486209941044028	0.03857805876897563	-0.030259225838843155	0.017093352835419722	0.03455755627743178	0.020929848905499603	0.014643044053395726	-0.01785640465793706	0.34922351787991396	-0.0005314618826133932	0.014368894577272352	0.6081001559144852	-0.22138129004621127
0.002595177657528206	-0.03598073306265861	0.011413406546710917	-0.10820429615673617	0.027740707176863666	0.4435316247190227	-0.22758450999064114	-0.38822901769002005	-0.11258656215185332	-0.040468178878953855	0.02163704311279132	-0.1402919433565896	-0.03364903978174814	-0.06368892061497945	0.042774597257986595	-0.0014007968729249855	-0.0023688564508807745	-0.2315040248671239	-0.037025190186717336	0.0447590880671792	0.038716323885136815	-0.06382941730495557	0.009887070536094477	0.1425703875699419	0.03842535974454192	-0.030248849411694055	0.01320781068804193	0.036259437323202956	0.024538021351803156	0.014700436229217281	-0.017608470446946266	0.2834534513632917	0.06188195963978279	0.022536661402214404	0.5664935226003807	-0.27094567778910206
0.002770457108624144	-0.035978800678838053	0.011418914144739035	-0.1106553320714101	0.03837823873284479	0.44382338870095017	-0.26319488843809113	-0.38521425215751204	-0.11279127757823637	-0.03632163605940351	0.021994332205877355	-0.1405186362640115	-0.03583924424823433	-0.06372490448401355	0.042408596719288184	-0.0016061331605935474	-0.0028918444011153547	-0.2187421539894469	-0.037044680654284255	0.044945981621543556	0.03871460840229084	-0.06388088536952992	0.009836470718551083	0.13671272237611165	0.03813392854075601	-0.030234690569359762	0.00966195998270244	0.03668338510157298	0.027328731293902408	0.014684688503538792	-0.017290599065671142	0.21998376176908238	0.12852136772424358	0.01701265135424653	0.515828718250847	-0.30328412434814567
0.002830883520860152	-0.03596914258840403	0.011413066460056725	-0.11247336408346151	0.03817744998459935	0.4438004355234245	-0.2968428964345208	-0.3822067811479177	-0.11294739971207142	-0.033868837823122534	0.022505402811393314	-0.14016376818547188	-0.038337224791426996	-0.06377160614635743	0.04197887030831948	-0.0018332441728471454	-0.0035146584765696626	-0.21473207564272453	-0.037072688136127366	0.04514719523626026	0.03872137052376369	-0.06389441696250889	0.00979097862460875	0.13179331372111364	0.03802223481208712	-0.03021566370438683	0.006821106068170902	0.03659200765209688	0.02932377190127734	0.014649168717844569	-0.016975493684721475	0.15596107084656105	0.2028406015504733	-0.004227354928541602	0.4649007205326562	-0.3269049480597011
0.0028767957458433924	-0.03595848083980112	0.011404222487266847	-0.11353820924246424	0.03121668961207109	0.44568776862757165	-0.32940642549709487	-0.37902545734221543	-0.11314170328430781	-0.03317463913936348	0.02297765046412106	-0.14001938797886476	-0.04086651460598812	-0.06383031502849298	0.04134203481247238	-0.002096307815878187	-0.004196922368967036	-0.21757059454378772	-0.03708838080628009	0.04531401835044301	0.038734444062579865	-0.06387407282524024	0.009741297674115228	0.12887499680818817	0.038093103941394306	-0.03019747429463187	0.004499207404768852	0.035936327195576295	0.031233069517489682	0.0145976313974653	-0.016742843538770154	0.09649910817383253	0.2796348867044289	-0.031535253624637286	0.41775872787821855	-0.34243666218354873
0.002784630971903112	-0.03593796497292346	0.011389859307928418	-0.1159370246056306	0.020074547534842387	0.44652733767030384	-0.35897878717383136	-0.3796160097597639	-0.11330113828082589	-0.03697241253198919	0.023333553392625793	-0.14131010795625792	-0.04328161810443978	-0.06391049873185325	0.04072058663587838	-0.0023978316745878686	-0.004785727406885277	-0.22500783755867962	-0.03712063252549107	0.04539074804069175	0.03873557784078807	-0.06382368375043283	0.009673860680629549	0.1280622846598447	0.03807609484997054	-0.03018128154119412	0.002331675137963284	0.034817061295573444	0.03316360481728291	0.014560177347202944	-0.016748998709454864	0.03982443334917714	0.3508212733627901	-0.06262888335220451	0.3806199031008529	-0.3535136086607851
0.0025530152985525083	-0.035925767928146106	0.011380429749774426	-0.11948454073804662	0.005859257019198982	0.4493720769046209	-0.3821204179810338	-0.38044910506419016	-0.11343376414487552	-0.04338581745279607	0.02367048448648795	-0.1430531926092723	-0.04538261747833875	-0.06398144591854478	0.04039878307310936	-0.0027138825968812488	-0.005281966953454243	-0.2337787843459395	-0.037161711116845644	0.04537037952466587	0.038701452208392086	-0.0637554243814056	0.009582990942377426	0.12864086188507154	0.038392002201643946	-0.030166040925518185	0.00046253985387344193	0.032802776739429274	0.035130875857242075	0.014498002711736985	-0.017015179776347568	-0.016259701919526977	0.4110352910753757	-0.0992256733108865	0.3562428184419272	-0.37019619773264656
0.0023832881700660744	-0.03590342764590704	0.011372418150894183	-0.12157896326329479	-0.01083334949169274	0.45386782849982854	-0.39864861135935775	-0.38532731726267316	-0.11364440931706934	-0.0510150442864576	0.023953324128144	-0.14501719851323286	-0.047445222657352015	-0.06402189847026254	0.040135656890832073	-0.002801912581598229	-0.005708998646404868	-0.24024384244080316	-0.037193106649844085	0.04518187139281165	0.03863396511323151	-0.06367098269278224	0.009468524959883793	0.13131098719526152	0.039083114014246	-0.030153247644700037	-0.00113871805306913	0.02996529010911948	0.0362539084756058	0.014418992374274547	-0.01738957377296895	-0.06732719376350504	0.4567246326581631	-0.13419856039123781	0.34261356742135685	-0.38598579420544993
0.0022521058827598044	-0.03588391757031373	0.011362994611973007	-0.12302751595294029	-0.02983439835725592	0.4561275849914333	-0.407925244399566	-0.38929492985077274	-0.11387104809944293	-0.05578258039528884	0.0241733208606105	-0.14728439397159693	-0.04945975697761268	-0.06403085457136048	0.04047239431550885	-0.0027955642653926787	-0.006136890252828986	-0.2484376076380638	-0.03721175622023797	0.04486067604085832	0.03851637032366991	-0.0635758370213654	0.009346551081495135	0.13848978712804538	0.040036044295593334	-0.030141645665017074	-0.0024863979784804156	0.02653534225163216	0.03708068186898704	0.01433619445037781	-0.017879013704075564	-0.10992340417294715	0.48946204421486206	-0.16665636385005128	0.349754692636413	-0.39390278231838954
0.0020441868416586143	-0.03586075631210109	0.011357933727008995	-0.12239935569567499	-0.04768826244717409	0.45898186110937	-0.4105116372536017	-0.3967626976835906	-0.11394130027575047	-0.06403391390826134	0.024217647093676707	-0.14926607002384462	-0.05127325415948407	-0.06400820386714452	0.04069371173054239	-0.002977094367290427	-0.006588522881506936	-0.25750083418820435	-0.037232926443612355	0.04447315881355239	0.03836098344701154	-0.0634625127729382	0.009292648574555413	0.14823745169934371	0.04106207322186801	-0.03012777124774586	-0.0030117864331812736	0.022048769970713738	0.0383648792658974	0.014213532435768594	-0.018409823379180287	-0.1408035448660504	0.5064013767125434	-0.19161716887753988	0.367583495547598	-0.4007882410355065
0.0019023788836149702	-0.03583586340170166	0.011352147954435666	-0.12291399301488029	-0.06454521919755579	0.460468645101486	-0.40775273820642477	-0.4046802944294151	-0.11413215178939282	-0.07513886606834601	0.024319706047102884	-0.15098136193106068	-0.05297771221244694	-0.06394062917400249	0.041062916701148144	-0.003173183274352909	-0.007060918483802504	-0.26150847214079004	-0.037259888155153	0.043997765101404296	0.038204553244876836	-0.06336266957932755	0.009306457740219478	0.16066758034105627	0.04221469248828552	-0.0301127580183299	-0.00243673120778011	0.016831620637487287	0.040320348003327885	0.014020755040621561	-0.018878687766363957	-0.16023829221360164	0.4981533020926495	-0.21746855893918263	0.3919672045264048	-0.4095700346070372
0.0018211738020900482	-0.0358110448768668	0.011340308123483417	-0.12115680929762902	-0.07522295876319807	0.45998129418430506	-0.4004561762527071	-0.40793486740270835	-0.11415932283123001	-0.08751837146537246	0.024210881782959017	-0.15285142302654012	-0.054427618243514185	-0.06385151608347012	0.0409195939495194	-0.0033692616008883748	-0.007478091276498677	-0.2612567710246006	-0.03727953457092292	0.04348530441603714	0.03803317370141039	-0.06327624932164676	0.009359687610318777	0.1778023186968434	0.043502032043014345	-0.03009546677056297	-0.001254363271771566	0.011696073479287842	0.04236166019213677	0.013822427560205847	-0.0192129364934396	-0.17073953694984043	0.4688696635112593	-0.24369286286796962	0.42159732494619684	-0.4250153881303044
0.0018507441740353303	-0.03578288829982225	0.011329959342489131	-0.11689530956677434	-0.07812472056043204	0.460614446271402	-0.39211887693549907	-0.4024445231563908	-0.11407594448051032	-0.09897376313742692	0.02405958295336128	-0.15379309097922686	-0.05601161312798596	-0.06376026525848237	0.04048890016288056	-0.0034892130355922693	-0.007855187932988261	-0.25553887080902304	-0.03730145497650258	0.04287371239874082	0.03784666905759697	-0.06320316355811163	0.009480989178865968	0.19857326254306623	0.044817148804821086	-0.030078771215964868	0.0009495425109612401	0.0070235880065540905	0.044612252678338106	0.013638938435112718	-0.019277658714493728	-0.17071282402536542	0.42668174551747934	-0.2628103577951114	0.45193840854508655	-0.4492179464429924
0.001981453789155776	-0.03576345835279666	0.01132627428216915	-0.11131058646989238	-0.07490405898657297	0.46149782032194714	-0.38209101692550707	-0.3967089005771027	-0.11413758042992381	-0.10820738500444341	0.02382978996821946	-0.15448378066993634	-0.05761886469392223	-0.06365401505424417	0.03993081509268055	-0.003723709255698335	-0.008193587814177509	-0.24759396906035108	-0.037325104062816125	0.04223307226942795	0.03763094300374763	-0.06319800108482385	0.009686688391644691	0.22136547107615806	0.045964650471107524	-0.030065631374041918	0.0038292090707361726	0.0027963368769600163	0.04725161910836008	0.013416897023096739	-0.018903253785064737	-0.16272128043939288	0.3717416416760252	-0.2688407205380833	0.4852382741411637	-0.4814496417040962
0.0021205517600006805	-0.03575016630875274	0.011323594003784503	-0.1054812592824705	-0.0681516263641016	0.4638540771444165	-0.3703065338510273	-0.3906204054518683	-0.11411239988961464	-0.12357801271729776	0.02348210058208452	-0.1546967547938891	-0.05920617093949918	-0.06352186499786837	0.03935304997369119	-0.003842729604025417	-0.008541854314772678	-0.23550891028213677	-0.03736190580018518	0.04171946275007763	0.03738769340002093	-0.06322625191759787	0.010000978854578556	0.24512083042038418	0.04680162231067766	-0.030052086074796914	0.007439568648664801	-0.000891051210781634	0.049952031074924075	0.013127809973014737	-0.01824424600791936	-0.15313703347119761	0.31026043321333624	-0.2643294158801236	0.5087695730789121	-0.5175765598872168
0.0022459674466398763	-0.03574165463113725	0.011315391079289699	-0.09820292531365088	-0.05601710034842337	0.4669947830551376	-0.3599030603561435	-0.3787382355024917	-0.11396685664501949	-0.1322232079534134	0.023082740359504843	-0.15420891662962122	-0.06066276651127045	-0.06336378754410862	0.038665578407610354	-0.003896870160731759	-0.008914648676461277	-0.21870112131593955	-0.03739139631886072	0.041305696218734686	0.037129810789999274	-0.06327977688538133	0.010423087738348826	0.2688897099297399	0.04750534306269115	-0.03004008794616329	0.01170446552967332	-0.004378783240748546	0.05249432338936495	0.01275234223943906	-0.01731464030960663	-0.13697308666305286	0.24231144149748668	-0.2530371550724799	0.5208911887479892	-0.5549179240160008
0.0023059400935774924	-0.03572565681218241	0.011307904873445391	-0.09120158731369764	-0.03681450883443359	0.4688122867741364	-0.34972099481002183	-0.36613664323075934	-0.11388896261319521	-0.1382118545777422	0.022784797730619706	-0.15373737229555776	-0.061851712674970374	-0.06319901485840207	0.03782961467616346	-0.003911545351693592	-0.009248864777555075	-0.20460954777721171	-0.037418457918792836	0.04099918731202562	0.03686020784522095	-0.06332851083537057	0.01094316223758908	0.293776363726037	0.048024275333030955	-0.030028446624233214	0.016504803736859246	-0.007444653451158009	0.05487653057710777	0.012326880036986398	-0.01606167496059831	-0.11388874074870373	0.1713370026944535	-0.2360135774664433	0.5042524986906523	-0.5747448785659429
0.0022312137721462863	-0.03571227342704084	0.011302398995198078	-0.08502397175230768	-0.014524696078647741	0.46756020710432455	-0.3372873484299438	-0.35363717427981767	-0.11381134697319303	-0.13994874302467747	0.022447390789214712	-0.15297458129625974	-0.0625631085065643	-0.06306175044387921	0.03673061545390838	-0.004059302411377807	-0.009504631193744398	-0.19070157133225457	-0.037463355712216914	0.040843746969146354	0.03658936850516963	-0.0633690298070639	0.011536488752645208	0.3183476543055422	0.04831821000208388	-0.030017593020570908	0.021805861288755328	-0.010118772590754405	0.05664424035310069	0.011873578105209262	-0.014681014418699415	-0.08808887279059238	0.09860095871533171	-0.21602456019484167	0.46058262025021823	-0.5837305791110665
0.0020171764622717715	-0.03569112659555085	0.011299645196184021	-0.07945120640490139	0.006296267824203753	0.4651436577803266	-0.32335694831494133	-0.34607396977221316	-0.11377004754638416	-0.14473492841651264	0.022136755444350058	-0.15221973742395517	-0.06306918648979702	-0.06293930400702959	0.035342129062364766	-0.004157077061470311	-0.009670117965178044	-0.17407879829362835	-0.03750849609173455	0.04081826148446031	0.03634256822623894	-0.06336800135545934	0.012147849259801103	0.34093800462719176	0.048418816199456774	-0.030009401845437968	0.02762021201894283	-0.01177935592180308	0.05747356898161783	0.011387161868035803	-0.013127374994787278	-0.05737776798023264	0.022956478401132113	-0.19335187363971845	0.39210792829410757	-0.5844208641893177
0.0016906948509963014	-0.03568308693809872	0.011292104387299155	-0.07423702217784725	0.024176015820341287	0.46320136636379416	-0.3087878252691604	-0.3384861462497753	-0.11357781799322242	-0.14639833312146214	0.02178778333875182	-0.15184879750199864	-0.06344704507147894	-0.06283189623242585	0.03406307704350541	-0.004055768515356717	-0.009690226354751212	-0.15633855175381386	-0.03755481168875583	0.0408812237966513	0.03613770682430271	-0.06336181801129134	0.012752901957208953	0.3618524650262648	0.04843172904241884	-0.030004880322132332	0.03333720185356417	-0.012681166175187036	0.05717784562324526	0.01093118464695421	-0.011299644289692014	-0.027080932457632746	-0.05137191369981568	-0.16716629079937304	0.3005801291773145	-0.5748906120794226
0.0011983777788976938	-0.035683109910111296	0.011279125201563576	-0.06782206799395321	0.04015367365944548	0.4587119188103014	-0.2911660926317064	-0.33574249381889015	-0.11324086645134072	-0.14336629372202855	0.021336483322420594	-0.15208978635853723	-0.06338934802326114	-0.06275590683876178	0.032370260312234625	-0.003993470372326235	-0.009506180684749002	-0.1379257779926138	-0.037596791314172165	0.04106179565915153	0.0359675853535743	-0.06336031450096036	0.013324499392028824	0.38101155839237916	0.0484025813226218	-0.03000740491860287	0.03822856165922359	-0.013158979725793852	0.05576024679061028	0.010535880251206305	-0.009229240568612362	0.0006970056620127744	-0.11350109768397357	-0.13593326515341647	0.20160407096376062	-0.558042498523115
0.0006617927507929375	-0.03568183386950746	0.011271339753859194	-0.0627183794266108	0.0547876300756857	0.4551987895121227	-0.2709993686265707	-0.33734911249061483	-0.11287383467308083	-0.1419575769864614	0.021158474963353317	-0.15241659530713353	-0.0631859818517653	-0.06271515476350956	0.030546569744990166	-0.00394798468671346	-0.009232635570360451	-0.148104264663214	-0.03763636240623108	0.04132583496796394	0.035838804056327105	-0.06338869925986469	0.013843893733452803	0.3968387680166605	0.04835465507662266	-0.030019929768994293	0.04257255645504353	-0.012951896053483939	0.05372328236235639	0.010166420518185088	-0.00706735767313266	0.025509809164933006	-0.15967314654879933	-0.09008094363911309	0.09659566093944834	-0.5310356195971321
7.594645771096557e-05	-0.03568358138332198	0.0112677892663872	-0.05947752659087413	0.0667588110521155	0.45005420654657885	-0.24887387429966285	-0.343795647115526	-0.1124201534401916	-0.14067801349438422	0.021005727902103477	-0.1533650560555186	-0.062305694826447156	-0.06268193085371151	0.028428165156789486	-0.003973981041575195	-0.008765857812119995	-0.14678767202647874	-0.03765177579659543	0.04165547207622385	0.035765193155265364	-0.06341764751927964	0.014285582987358015	0.40983218322065573	0.048303323398410716	-0.030038084309632555	0.04615798813136101	-0.012342120033860043	0.05116323301534074	0.009831454536607807	-0.004916835058041025	0.03905326187375938	-0.1941325344338157	-0.034706808622521505	0.0010453871422438587	-0.4927388913244262
-0.0004692147345334184	-0.03568772290901947	0.011263034502406486	-0.059185242866349005	0.07859931599714651	0.4442730770099376	-0.2254205323017235	-0.3524153416917864	-0.11216481246095922	-0.14170511579713918	0.021001197005934745	-0.15436017842664168	-0.06095854338056942	-0.0626664191576948	0.026201728890626236	-0.003917491607872797	-0.008121864958089007	-0.12300517986431725	-0.03766362276367681	0.04199786248367962	0.03572986578034988	-0.06341287671675036	0.01467409972677978	0.42128279735931135	0.048211390628388015	-0.030059901044750703	0.049219882042346265	-0.010913705252952627	0.0477462068125744	0.009533117977765806	-0.002934312524376812	0.04639406110284909	-0.2146172778243161	0.014647686414051161	-0.0864883272364852	-0.44374904146595295
-0.0009645272878310024	-0.03568479835303631	0.0112636540534415	-0.061377143754411334	0.08896142268694868	0.43563104402945435	-0.20431147446588066	-0.3656585480414626	-0.11194314297261017	-0.13744138867692218	0.02101052775557902	-0.15566301888263379	-0.05916530085503343	-0.06267316898382352	0.024297422676520707	-0.0038141092784653905	-0.007300127320093781	-0.1286010603730611	-0.03767487141967873	0.042309084714676384	0.03573598055657315	-0.06340184676280952	0.015012152549421825	0.4311789144167612	0.048112285601133425	-0.03008383972643918	0.051453959854719976	-0.008689512751905852	0.04323500339590629	0.009275974794009424	-0.0010079518234077122	0.047172677163776204	-0.2274995497922177	0.06366858438097404	-0.15832863149011353	-0.38228128427638175
-0.0013594077155434205	-0.03568102820820894	0.01126714993787293	-0.0635036554301511	0.09760036486270969	0.4250606208526303	-0.1851623869948929	-0.381890989093449	-0.11151517122449206	-0.13515866076773692	0.02098661124429569	-0.15709998375564935	-0.05700247514614979	-0.0626998805521842	0.022299350552538167	-0.003776051122813113	-0.006407825316262304	-0.10394967439153988	-0.03768823404021017	0.04262708817113055	0.035775409635378064	-0.0633472428052591	0.015292770949463772	0.4394091539850334	0.047898424458168616	-0.030107356826235453	0.05337342962116044	-0.00575778437046689	0.037663085866237185	0.009084714409502077	0.0008025976465434222	0.04127131043877394	-0.23076563330613534	0.11630186204496121	-0.22698829160450554	-0.3193693859326586
[truncated: 68 more rows]
