# Supplementary material for: Obesity dysregulates feeding-evoked response dynamics in hypothalamic satiety neurons
Source: Sci Rep. 2025 Oct 14;15:35837. doi: 10.1038/s41598-025-19800-2 (PMC12521569; doi:10.1038/s41598-025-19800-2)
Supplement: Supplementary file 4 — Supplementary Material 4. [file 41598_2025_19800_MOESM4_ESM.zip › Fig 3_1/Fig 3b/NCD to_NCD_1st_MPK134_matrix_2.csv]

-0.00240548031897184	-0.03563330223351778	0.01109911501281302	-0.11827071043742218	-0.037010744995299064	0.45500668100879293	-0.11659270212370457	-0.11810505103204602	-0.02881479686276136	0.02226816777367234	-0.17651020193327177	-0.00024939897079809796	-0.06219216493531734	0.0838895068309573	-0.014606730369445719	-0.00453176572710638	0.050528756019049756	-0.037889848595156116	0.03991925590472902	0.038107334127100004	-0.06433747783278836	0.01431547230817672	0.22158605410135163	0.04012998290645056	-0.02991967076774284	0.037133797072719577	0.10032129796092142	0.01770224954868768	0.01448103873507256	-0.0078396895434912	-0.07602625341725268	0.2690843823380383	0.02132154826725168	0.07322165651907432	0.12652298719250582	-0.2546598506103792	0.1438075302905027	-0.01894542302926776	0.4221132841412406	-0.06684895425129915	0.10946294931453353	-0.1107973926828747	0.12644028223572198	0.35231643761671744	0.37425426544930457	0.1321250557345513	-0.1936810802102638	-0.11939448637023528	0.050233857340368636	0.026682450824613357
-0.0024885445447356902	-0.03563371835108309	0.01110053314144694	-0.11456891595376305	-0.03584005653201387	0.45361896670208457	-0.12100071649497691	-0.11826274680073115	-0.03212819678495997	0.02243546820327521	-0.17611639472418789	-0.0008398907535365189	-0.06217305418024704	0.08394556926617133	-0.014405092393455589	-0.00445248949539238	0.042911649230529356	-0.03789584591546698	0.04002346126305101	0.03815490676324865	-0.0643043890845657	0.01428063486996007	0.22315480367164692	0.04012356672502419	-0.02991850850038729	0.03648861544484048	0.09954167677142622	0.017633609903132598	0.01450415374869605	-0.007790886548939861	-0.07123469884686212	0.2635131501087479	0.021502762990223412	0.0730771688222807	0.12704424263698705	-0.2510859960422298	0.15846742820381268	-0.01851472028426257	0.41563986847588574	-0.06760785504307598	0.10893205772428899	-0.08446416724659292	0.11557151506727209	0.3499736652258292	0.3458598167851651	0.12736749495612854	-0.17285417483475007	-0.14314120768793726	0.052137122664924554	0.030928716049799868
-0.0025917591736881866	-0.035633351302162906	0.011094719405208472	-0.11252955659079115	-0.033979099118827655	0.45161785648741454	-0.11777051985981145	-0.1183012743649869	-0.03188270898061375	0.02250742734791203	-0.17578677393959172	-0.0013974814246850594	-0.06216704913725338	0.08389882216973653	-0.014164246026856694	-0.004434512490312314	0.03170576960920072	-0.03789726485322235	0.040025752171106814	0.03816147476766223	-0.06426816340558633	0.014242313687921768	0.22559476892223962	0.04018249548351461	-0.02991959339378669	0.036140826344356856	0.09823665681641484	0.01786324094319348	0.014507758735703586	-0.007698736147891741	-0.0630838152518771	0.25602396415671375	0.02019882444080841	0.07464824390513881	0.13210303349252425	-0.2450081598566786	0.1598945060915972	-0.01391978810075104	0.41131864167307136	-0.06772788610215592	0.11033439345588425	-0.059120460335553425	0.10962677349708971	0.34987942989006404	0.3393022478408785	0.13060858248229484	-0.15320612353958912	-0.16176237856113443	0.05568180926595533	0.04076033936798857
-0.0026791963837004247	-0.035633597080051704	0.011086441295519485	-0.1131666804033885	-0.032189210897564324	0.4496571823783733	-0.11404654206203635	-0.11835416533411384	-0.030665627665622364	0.022652304984398845	-0.17550315939126118	-0.0016547697971570896	-0.062167232181612075	0.0837615345244353	-0.01388710297156685	-0.00439956177301428	0.02484738172225616	-0.03791008384679952	0.04005325854688491	0.038151405746735555	-0.06424609375571032	0.01421667398456139	0.2273336786325484	0.040201769055451766	-0.029920387969049205	0.03599009216024404	0.09696565850754062	0.01830905084522331	0.01452242911094108	-0.00769067663995145	-0.05170702364333737	0.2512616609225343	0.01888890711700843	0.07658602510454296	0.12991755006013087	-0.24107675477522333	0.171525849421727	-0.01227171093036564	0.4102734372176467	-0.07120684714315216	0.11486029570570193	-0.029733852773232806	0.11014346221581675	0.3449011409891396	0.33173952692277753	0.12511052231263275	-0.13883475471147613	-0.17520489209553422	0.055698673183179274	0.04960179144825555
-0.00274192141664726	-0.0356337854630804	0.011079901767308107	-0.11264559967804788	-0.030719538387333323	0.44855679485606004	-0.11218019785394087	-0.11839391245289473	-0.02876763883325223	0.022812289603912912	-0.17566848158056755	-0.0017302305480008037	-0.06216848119535392	0.08368843183535682	-0.01362139708065534	-0.004340266628343396	0.020454176467950974	-0.03791434623181074	0.040084919515380416	0.0381436546821878	-0.06423666660778513	0.014217217709064403	0.22887263980756667	0.0403742291864677	-0.02991995174573787	0.03588946684280782	0.09618376973157201	0.0188771724717882	0.01451543695035746	-0.007764829922272268	-0.040822069488988026	0.24928184252138424	0.017556314166315236	0.07854721696874409	0.12446444981343789	-0.23855719812873438	0.18395726677816096	-0.00902771634231536	0.4087499436089498	-0.07857695148009143	0.11840192906264499	-0.009212553931773056	0.1110069466406691	0.3387652324461698	0.32318478918422266	0.12004056900953705	-0.12783704989644046	-0.18420014137951032	0.05550540906514263	0.05900874471034732
-0.002784992421856827	-0.035636008929528694	0.01107506090628533	-0.1125361355938332	-0.029394028282293094	0.447663924547192	-0.11172277733211045	-0.11844348275232301	-0.026905069296086215	0.02292813718370511	-0.17587062717221716	-0.002035987394135693	-0.06217144704197743	0.0837347813258681	-0.013422981686263472	-0.004237206275234604	0.014919806937168519	-0.03791664373648595	0.040100867124882374	0.038130488778532735	-0.06424427995550673	0.014222398828380486	0.23063240580766498	0.04052420719978495	-0.029919820652149317	0.035660850533091044	0.09555290661019315	0.01934462013396225	0.014508940985077627	-0.007908548188711043	-0.03388114977153279	0.24575336045644683	0.016223166625367266	0.08079903028890117	0.11707542745879934	-0.23628786048719141	0.19647227309604343	-0.0048333026534644035	0.4081790968553261	-0.08895606289309899	0.12634612497204442	0.008208901251684426	0.10919215492999217	0.3350250729415421	0.3111289701399877	0.11088260537970313	-0.11930598292804057	-0.18872044966394438	0.056644442763124726	0.07347480766003002
-0.0028329961753148715	-0.0356408820972939	0.01106974408902627	-0.11257397801933103	-0.028389863058529242	0.44717732838264707	-0.11015272027953958	-0.11853668546010794	-0.025297180390662716	0.022978340438714193	-0.17579020815418442	-0.00222260644408716	-0.06217196336284363	0.08385133666230093	-0.013230443851985383	-0.004127831129914406	0.011565639056711747	-0.03792126550537412	0.040081583104111515	0.03811320324105261	-0.06426737857378892	0.014218364693345342	0.2318161039609661	0.040684734923527345	-0.02992013703267694	0.03546774678477206	0.09508991104400696	0.019671218292346967	0.014486599716646134	-0.008066123663453623	-0.027692699028513106	0.24164850765780152	0.014839954364506368	0.08187471898275231	0.11095947660554305	-0.23345929012589087	0.20358051200844168	-0.0007078571060326289	0.40711953056697586	-0.10030178498922651	0.13892170035493462	0.023912400808236454	0.10433320611889074	0.33146373815606295	0.2937471412789163	0.10031996996067251	-0.11733817768738335	-0.19455281497999585	0.058440238392969586	0.09109212122929278
-0.0028740478286834524	-0.035645406661727046	0.0110631246618606	-0.11286726997494521	-0.027416815286433895	0.4466539098862898	-0.10958922763628727	-0.11864431545673418	-0.02395665160378271	0.023057167561757016	-0.17576781135515643	-0.0021936373365623947	-0.06217055156565411	0.08399916086457503	-0.013003896063710028	-0.004029698127657962	0.007875099843886003	-0.03793596632743584	0.04004766284916754	0.03810950939103645	-0.0642927608429137	0.014231483965597652	0.23257468861544728	0.040829856904862884	-0.029920315762567987	0.03522056022496708	0.09456820384827126	0.01982525291806114	0.014447056345429506	-0.008196768716758913	-0.02108840184592963	0.23607380802767938	0.01343113470376045	0.08250110450192195	0.1076868173746709	-0.22974617118739693	0.20790481102822922	0.0020390867986279575	0.40409151059708814	-0.11129845094019983	0.15532357178384548	0.03939511466665258	0.09853427456257122	0.3278574513594861	0.27545286156548443	0.09204324869862479	-0.12066211123362726	-0.201243458197745	0.06225783032112083	0.11287349411676142
-0.002890135972805669	-0.03564886066450985	0.011055912897665552	-0.11366233810657385	-0.02540008133203191	0.44615500466506375	-0.10994829838523139	-0.11870179265925662	-0.02201194985250353	0.023123206112673496	-0.17592490945496245	-0.002264364273133391	-0.06216701862986026	0.08415859137309234	-0.012789797929487586	-0.00394087749881454	0.0055505926360613815	-0.03795402790570214	0.04001552701602172	0.03809675984667444	-0.06433469876935505	0.01424275503449108	0.23296556826069262	0.04083772108799	-0.029920958368625763	0.03498847905095244	0.09392321390125041	0.01979616035746923	0.014418051439193776	-0.008293968768875918	-0.013632961102092217	0.23260524306561825	0.012174929203270379	0.08386903821500875	0.10821974129283606	-0.22303956225246935	0.21006659949388726	0.006476499379183134	0.4010564300612928	-0.1199476455402928	0.16005684927418715	0.051921355438888366	0.09125651616213074	0.3248922249850642	0.2566205856284649	0.08252128965894262	-0.12640869958448656	-0.20913081278200393	0.06726202146192878	0.1360179033400983
-0.0028807909575516563	-0.0356511223813193	0.01104995790566568	-0.11443129373652841	-0.02326016534719387	0.44587652832411484	-0.10895945477003507	-0.1187230143674723	-0.02113391757453586	0.02311138653176324	-0.17593517377557338	-0.002279065787650128	-0.0621587928246519	0.08438006165920703	-0.012530778326154035	-0.0038962655421999537	0.002812063378428555	-0.03797301193206606	0.03995712213823408	0.03808597908894671	-0.06438341482871443	0.014241740660900637	0.23303625781437165	0.04078241845794351	-0.029921655829748057	0.03488893327190708	0.09311975696882167	0.019617724191663057	0.014392013610040619	-0.008382149615939007	-0.005461460927090404	0.22977140404787472	0.011062717162233235	0.08445676376760661	0.10951912864156992	-0.21342870697230443	0.2123221728102099	0.0099881048515464	0.39802584261289325	-0.12951741642920683	0.16566245401043073	0.06275175029446928	0.08421275326649078	0.32169855758896665	0.23726414826918257	0.0730485524515889	-0.1339479751644767	-0.21723763261652648	0.06861298846038458	0.15902034956467226
-0.00290787263709527	-0.03565243813578798	0.011041337338821167	-0.11566220415288456	-0.01941850886978219	0.4443630760755918	-0.10948428837209008	-0.11881094403515136	-0.01916220624125347	0.02320400167293058	-0.17584531606498754	-0.00236277135365165	-0.06214711886266846	0.08487508103396924	-0.012072815477689406	-0.0037666781973530322	-0.0049455104914423505	-0.0380037461578085	0.03986903115100949	0.03808181806106629	-0.06444550391465691	0.014228554527743872	0.23433415275980676	0.040728915695717474	-0.029922148746062405	0.034512739876433454	0.09156010910863639	0.019451684814538052	0.014353027335362239	-0.008549621646038837	0.012440318231554672	0.22306309675535857	0.008984644333935652	0.08617360681798954	0.10858461663379482	-0.19779254892347417	0.22200915717848	0.018104709624722125	0.3903224442729657	-0.14612878445474925	0.1919280067798749	0.09133231878619066	0.07333380187575936	0.31419726097453216	0.20567800745451398	0.056962574494425856	-0.13150195889962485	-0.23480416667333545	0.07135074568886637	0.19798011597401716
-0.002916065079538892	-0.035656044814500965	0.011033454803163811	-0.11810878801455145	-0.015580114584786647	0.44271143714211386	-0.11084786085345086	-0.11893401064920765	-0.014990700779511038	0.02324957367205828	-0.17578739805381266	-0.002326175965241518	-0.06213632206157221	0.08554987508700138	-0.011539561287960933	-0.00363836347853227	-0.011327442155995243	-0.03803505933774852	0.0397170671705318	0.03805252013321948	-0.06453319412995617	0.014227994524064137	0.235099987247734	0.04063560394060328	-0.029922719434256097	0.034078619672060315	0.09013978618823412	0.01910203624873581	0.014303904000287518	-0.008767183253153234	0.03140650501230721	0.21822106829232651	0.006912403703618767	0.08826026521383681	0.10431163371635085	-0.17959020369586856	0.22969028375395859	0.026281853914170206	0.3828886311767803	-0.16441506168995695	0.21809664096830933	0.1151806120891058	0.06458665593288788	0.3065938624223906	0.17765697243590486	0.03932312027583058	-0.13137495047704148	-0.24742094904389997	0.07104081227683025	0.23866694650078676
-0.0028909496375530757	-0.03565702659115717	0.011030714926971262	-0.12130340452209845	-0.012109717535036178	0.4404861156347658	-0.11859799092431858	-0.11912576066255784	-0.011230579058396261	0.023267713605862238	-0.17563573312137187	-0.002100111311875143	-0.06212213779581277	0.08627456300334861	-0.011014296262580773	-0.0035179871132878524	-0.01520525624027789	-0.038067670374524264	0.03954266777021575	0.03801652166999006	-0.06464350597751943	0.014255066794977345	0.23521537027996434	0.04040843562434015	-0.02992300324192725	0.033608182287358436	0.08908306075132359	0.01853070249543539	0.014251461048743816	-0.009023575046689674	0.050896974356681446	0.21470016078012483	0.005213423744066635	0.08992754349734494	0.09306564150879235	-0.16065124037888734	0.23963902230475492	0.032386494560112354	0.3758039309712407	-0.18136691359757853	0.24479524077328443	0.135349077323491	0.057129272929665464	0.2980684325676163	0.14802804452994917	0.016678622346207077	-0.13295539564278083	-0.2592370036586771	0.06632979540069042	0.2793660534966306
-0.002836515294713596	-0.03566285038250846	0.011033312837036556	-0.12404590141419147	-0.00937865938833695	0.43745036950068467	-0.12052360825278399	-0.11933527633888921	-0.009065513711357682	0.02321504833527804	-0.17545606646310002	-0.0018562450281250451	-0.06210504668883486	0.08689895198544971	-0.01051206093975327	-0.0034188762645581683	-0.019303185630323093	-0.038091081786203095	0.039338731754252704	0.03798743022571963	-0.06476820979499402	0.014281774412331652	0.23477413132983438	0.04014547730202274	-0.029922606114570614	0.03301259261363653	0.08842311067268202	0.01769199831823587	0.014192539603585907	-0.009307624775106917	0.07049978139191027	0.21133060437709114	0.0037652334407163096	0.09100095905744907	0.08271643165938278	-0.13935922674938106	0.2480544608652709	0.03806494727243226	0.3663495764732089	-0.19469559163016995	0.27068373705049453	0.15020979209381607	0.04894991114145446	0.2909058914993145	0.1209462855636346	-0.0063461908581818275	-0.13419014770469218	-0.27115220761005443	0.058414344120070585	0.3190260139789908
-0.0027702045431113923	-0.0356594363059549	0.011041689232651714	-0.127645600297043	-0.007297901481095645	0.4340152526101038	-0.1304277364384668	-0.11956048149875335	-0.007513563675624832	0.023099171114356568	-0.17511453052138676	-0.001587424011726455	-0.06208452574418477	0.08741874788933084	-0.010047647682292321	-0.003326657554922948	-0.022819915211026682	-0.03811561479547953	0.03913179217207919	0.0379487310388244	-0.06491044964252479	0.014295494502485379	0.23350246076367243	0.03980771039970878	-0.02992237021243175	0.0322641301381427	0.08769647047555643	0.016611870397484685	0.014137849795842672	-0.00959755177624263	0.08866564213792402	0.20812593881490554	0.002769439637345048	0.09190153806885694	0.07486353256023912	-0.11569705333349689	0.2549747257067959	0.041090127422430386	0.3561154466576535	-0.20342619010688684	0.29660118543884706	0.16098313766886313	0.04026326498392056	0.2841074266021465	0.09855377634696878	-0.032757367988778166	-0.13213780401626699	-0.2845136904922324	0.045218637157399585	0.35753085449533584
-0.00271734087860842	-0.03565280943088462	0.011044187740154124	-0.13172685062335726	-0.0054996932985020884	0.4301811172194789	-0.1318435726303227	-0.1197522901404253	-0.006808295238178786	0.02297267230720716	-0.17473399188945216	-0.0012507444663680766	-0.062065722028425786	0.08784114170212279	-0.009531025093159593	-0.0032495027242660317	-0.02558613758652483	-0.03813977117601204	0.03892232887605827	0.03791505468126531	-0.06505845171313006	0.014306655506056093	0.23147808908207876	0.0394600912460429	-0.02992203635486439	0.03141202718201972	0.0869202791577717	0.015372455273210328	0.014079714575637942	-0.00987148215325026	0.10914046649778175	0.20606789959953384	0.0020177289768009586	0.09224007822931914	0.07069466331264077	-0.09214341409889722	0.26038033777072583	0.04044517635543087	0.34408385722944834	-0.20366419548137396	0.3202027735937087	0.1690069072209759	0.032144898429698636	0.2783407157159499	0.08168238490676813	-0.05472482480316691	-0.12663448490052606	-0.297815256094338	0.02676589376937316	0.39110142511539714
-0.002662222012830794	-0.03564107648033055	0.011056880484061563	-0.13644154841536904	-0.004053747070087546	0.42612396826683413	-0.13591319724192458	-0.11991522177065266	-0.006244957846910488	0.022886378068766818	-0.17462677655673287	-0.0009157163764113924	-0.06204887552327241	0.08809988091680056	-0.00901017491776807	-0.003198458724475562	-0.028675754348376402	-0.038160540986187964	0.03873477223352984	0.03789199912565102	-0.06519875530273252	0.014322163049815517	0.2296514805708362	0.03906496231663221	-0.02992212016191233	0.03043949319909008	0.08599829168406041	0.014146701003474784	0.014017757603294132	-0.010139592939490714	0.13090097332594236	0.20452043421949345	0.0015683360073516339	0.09287655567848635	0.06781929460373688	-0.06926739463068887	0.2651904867976058	0.03624111738771615	0.33263457192772583	-0.19798426456505286	0.33881182019496314	0.17469514400014224	0.025044733904233778	0.27423607032133723	0.0716616889951779	-0.07048794164722864	-0.11555330115652689	-0.3100760677162007	0.004944993089828037	0.4190783662625835
-0.002598170957494394	-0.0356416548721553	0.011058484556793622	-0.1413902639771874	-0.002992958853829818	0.4222515249866662	-0.14118634075917433	-0.12007218612699604	-0.006539665067499376	0.022771600611612996	-0.1744142161208982	-0.0008452006522319388	-0.06203277866396978	0.08826796598091946	-0.008584126156465475	-0.003182196795785444	-0.031453095465367516	-0.03816945514159743	0.03858558087096402	0.03785993066141111	-0.06534431726058483	0.014320271409478707	0.228088693975311	0.038679408514141644	-0.02992278137763471	0.029386099329197037	0.08525338505359223	0.013002550403555224	0.013968682839449856	-0.010431025908465858	0.15004214766360305	0.20557753040256244	0.0015062390422555401	0.0939154039288512	0.06485547799676405	-0.046569781488846086	0.2665845219169394	0.0326581528132157	0.3218518361411554	-0.18661329932644827	0.35173236340674796	0.17345899321407715	0.0190756236003759	0.27282811246123784	0.06581812196822068	-0.08502581374330251	-0.09813561501460277	-0.31734032159941666	-0.019449950635117556	0.44077349913148434
-0.0025465524055402642	-0.035630724773499864	0.011072013464550518	-0.14583178577328632	-0.002845337793654406	0.4191639090895028	-0.14602351190278198	-0.12028702277204814	-0.00782609224457471	0.022613498924984262	-0.17393176016650583	-0.0007126057398098387	-0.06201884494017631	0.08833929648359604	-0.008164126670305024	-0.0031762253254350318	-0.0341740645943716	-0.038172623713446666	0.03848470971260975	0.037837006875554954	-0.065473788175274	0.014315976962655557	0.22664010417191985	0.038410050392137664	-0.029923352021614724	0.028224703061769475	0.08479097213255431	0.011926033330607667	0.013919023473673724	-0.01074079908482517	0.16812779577779224	0.20658093997513244	0.001699272452140538	0.09411110245488825	0.059028035763399336	-0.025058723795456133	0.2639091668003029	0.026716609728485174	0.31260304039147696	-0.17329101056807533	0.3697192174105519	0.16803233610548074	0.014268835833021978	0.27198351802147275	0.06506086161249111	-0.092242161423785	-0.07596026563304223	-0.31736216564715275	-0.04561085475857551	0.4556214096074318
-0.0025050796907557	-0.03562797057363135	0.011085630564713431	-0.15037772424246607	-0.0029392560391810524	0.4169707832938088	-0.15271517263041118	-0.12059474889663066	-0.007983712170078821	0.02249237277294846	-0.1735221271799206	-0.0005151887995145627	-0.062013293547985106	0.08835224707653302	-0.007816764905517316	-0.003146577753099592	-0.03625379961407345	-0.0381709877429531	0.03844948731083398	0.03782300988461181	-0.06559293592641491	0.014333548706025203	0.22553916744819896	0.038191163045349516	-0.02992411915122965	0.026873440069220027	0.08471299400157155	0.010935148128173438	0.013869522051754856	-0.01102599597322357	0.18573016778602572	0.20780240220324792	0.0019531890716335777	0.09474922596642397	0.05376245005766894	-0.007031320200877963	0.25724809128305376	0.019080575844227163	0.3033535706786892	-0.15289320503200365	0.3840061274198335	0.15750838806205997	0.010749884260561091	0.2704655916217241	0.07188198428153594	-0.09271305967117405	-0.05212370229435237	-0.30952315966571486	-0.06918378225169222	0.4689566153053928
-0.002459227570306804	-0.035623928379783544	0.011096476435276285	-0.15387543805176107	-0.0024777517591340623	0.4158761338530286	-0.1600763127546548	-0.1209762462695649	-0.008839228282937765	0.02235694073860122	-0.17322215801469326	-0.0004242773532566772	-0.06201388967418022	0.08821135825758177	-0.007486460670074834	-0.00314950178844638	-0.038989512137809074	-0.03816293858558375	0.03846775080135343	0.03779997900883879	-0.06569570612106064	0.014350684167458303	0.22457925560736297	0.03804801530743721	-0.029924797919786656	0.025452675320963247	0.08505497382735003	0.010146559835505404	0.013832502387759368	-0.011292629168200357	0.19948753428569918	0.20999783295946622	0.0021862866986875782	0.0951323927066554	0.04968591391948125	0.008330379592285182	0.2489638070957739	0.008874639494208811	0.29936775284996375	-0.12978659283258637	0.38099300898729477	0.1403468932464499	0.005629587596485094	0.2683472632174972	0.08086402732340807	-0.08820153243987756	-0.030271762663237133	-0.29736089609043326	-0.09220627873991341	0.4760612952802794
-0.002378939566663352	-0.03562012216168652	0.011102934624165828	-0.15669334610832322	-0.0026313489365087693	0.4156514400277157	-0.1667390960056569	-0.12136193893142377	-0.010762167003013311	0.02221922514428981	-0.17304200224975913	-0.0002313235357532932	-0.06202219333190908	0.08775474761503002	-0.007225989728805564	-0.0031605058187147484	-0.042574883863813674	-0.0381559247943008	0.03852324340527266	0.03778980690002692	-0.06577726210013769	0.01435504698682375	0.22401316488709058	0.037975025100559806	-0.029924858094617694	0.024131642561734855	0.08566390109110002	0.00963349525362434	0.013802884769623089	-0.01151748277616012	0.21098614507823185	0.2126762332918541	0.00231501678286474	0.09548080924132882	0.05014420645347273	0.022315159889927928	0.23875192795258626	-0.0014910083084839134	0.2973162091450873	-0.1051172567579403	0.3789756209443658	0.11628739304381161	-0.0023891519408918657	0.2676223066822686	0.09514959494407862	-0.07952864864036432	-0.006670077914256151	-0.2810506968349406	-0.10973985667696443	0.4813314702665525
-0.002279984905038882	-0.035613840623626866	0.01110719829347875	-0.15909409273999559	-0.0025601289709868075	0.4164956960689542	-0.1683584473445922	-0.12177360730373436	-0.013071783286757935	0.022158963581506104	-0.1731687493403694	-0.00012830905799217606	-0.062035004104962564	0.08736227648802405	-0.0070147145770696005	-0.003158434850560876	-0.046181316551159916	-0.038148833517554534	0.03860558668993456	0.03779188255688801	-0.06583764068651615	0.014344729244608001	0.2236197462408453	0.03803882105596772	-0.02992351187620812	0.02280991643005465	0.08639586952776046	0.009366117376994994	0.013762972147233214	-0.011731503462296037	0.22107333360105277	0.21605004054088037	0.002538867238869982	0.09560517839806264	0.055070921152670135	0.03558634872283644	0.22789689327298998	-0.011019004685601764	0.29602759168000053	-0.08080030107176193	0.3749951686491374	0.08628233640321478	-0.013456021500165885	0.26759706800103766	0.11520734941544519	-0.06674627049951154	0.015412859121894768	-0.26019658983799665	-0.12093576417558058	0.4836666114053571
-0.002178707874129132	-0.0355987800655175	0.011109332032986089	-0.16130815884454947	-0.0012417920341445052	0.4184502843606315	-0.17753660739638372	-0.12223356939449312	-0.01516285195829408	0.022136806651328545	-0.17348516834970545	-4.153259071856207e-05	-0.06205174553561389	0.08700739616104307	-0.006841727725306876	-0.0031809086106721145	-0.04926555752859786	-0.038147022053009176	0.038700505202329774	0.03779417107904083	-0.06588569807988345	0.014338045014639894	0.22344982793847046	0.03815132401927169	-0.029921622492626393	0.021655154960183626	0.08706088694398333	0.009363613259632728	0.013713281681892264	-0.011917703212266966	0.23117492439193194	0.21867296995704408	0.00256713848428436	0.094839393605056	0.061641356961416496	0.04506558447345957	0.21368972750112056	-0.019502335274298305	0.29721174486313723	-0.05801408940492967	0.3699591063314463	0.05107431064088329	-0.026673980469814618	0.2719756514195306	0.13811340559949156	-0.05183823317084132	0.03420495305699015	-0.23703832113863496	-0.1255081632787875	0.48412632599196737
-0.002084837689638114	-0.03560100785927938	0.011108383723778236	-0.16341217138621614	0.001952278128592369	0.4204577692429591	-0.1787571879162983	-0.1227528590218145	-0.01879383744743899	0.022130544278995017	-0.17388474925852734	7.827262853594595e-05	-0.06207063967352604	0.08673345703991821	-0.006677447391575798	-0.003220538678725416	-0.05313806800770891	-0.038149031676722525	0.03878628608740406	0.03780304850098472	-0.0659087961146342	0.01432396352676261	0.22372950522404733	0.03824266587017349	-0.029919458431500335	0.020685094389274	0.087884856756158	0.00953060658622908	0.013646390711175608	-0.012040317083925809	0.23003474483731784	0.22020983446189316	0.0022042754807661538	0.09298702475299694	0.06699629003536571	0.05273279854736612	0.19894449606061532	-0.02497993018474862	0.3016086801885691	-0.03543450523045954	0.36349272329910803	0.016409922171045033	-0.04105740532241199	0.27535009587761994	0.16061474894400038	-0.0316116316631246	0.04909130378822796	-0.21117296996490173	-0.12197834593810482	0.4813549783988223
-0.001975353061743142	-0.03560669418115088	0.011111866579391257	-0.16530626109881733	-0.0008938888076475447	0.42261985842686584	-0.18720087809835034	-0.1233238304758713	-0.021918666179287633	0.022145106873356652	-0.17430661365508393	0.0002035174592871814	-0.062086125490278345	0.0865425039551132	-0.006569855660945446	-0.003292995201578326	-0.05693945996587339	-0.03815696526866924	0.038873368455919766	0.03781467943255638	-0.06591030913853581	0.014289673068884326	0.22432875770987076	0.03835044816212163	-0.029917275181633163	0.0199950250947728	0.0889094276755928	0.009879934684630795	0.013569009053550334	-0.012100835509756883	0.23814602219514266	0.2208012268506636	0.00175420157391592	0.08804706355794768	0.06978359811807075	0.06034337916797278	0.18527352430406394	-0.027612116525724727	0.30848579975642737	-0.015164769611358108	0.35413606767895034	-0.02227950479542686	-0.05475969837884742	0.27654917906740184	0.18441114335182154	-0.013244688737395904	0.060003856749872055	-0.18515687284271806	-0.1131993982665932	0.4785810187909805
-0.0018485930269997362	-0.035614234776212055	0.01110419664260738	-0.1671485703732359	0.001138868268327775	0.42463935701561056	-0.19313171099099652	-0.12383276819973843	-0.0261790651359317	0.022138569329918433	-0.1745239287199326	0.00044908288213558345	-0.06209876795932412	0.08655351195910962	-0.006459739153304618	-0.003388383672833514	-0.06107711932128721	-0.0381687576920883	0.038951887162457156	0.03781947194715583	-0.06589606713739966	0.014232891300426553	0.22509302466624206	0.03845560937569985	-0.029914460295001687	0.01953079490972743	0.08997213737445922	0.010313422739322474	0.013494272606100874	-0.01208065134388682	0.24382011574710463	0.22084935062566605	0.001152344663187668	0.08300060212765414	0.06846803994784723	0.06796391294381668	0.1736041817902155	-0.026625065887111738	0.31690157710294303	0.00417927333702621	0.3420335913687841	-0.0656694138101733	-0.0680179042939559	0.276742320533835	0.21019604986236287	0.003300241982435248	0.07172302695378141	-0.1547196003054466	-0.09949283429144579	0.4754962294342374
-0.0017249467368408323	-0.03560933728110676	0.01110669259717172	-0.16891122107882148	0.0034989685345639073	0.42635245941673805	-0.19762671310785823	-0.12424948517537238	-0.030125412331458257	0.022141578017702702	-0.17480008681338996	0.0008154330804757994	-0.062115399959369655	0.08666488705836767	-0.006281159297760836	-0.0034576682879854702	-0.06477265571374488	-0.03818358437115442	0.03899547695111565	0.037826818094563654	-0.06586758474553035	0.014163752008907926	0.2258224987769298	0.038487209751797216	-0.029911056327281804	0.019247926425350396	0.09082808274609094	0.010862189625441488	0.013427676557099982	-0.011996579382165034	0.24990667425373578	0.21947491042139777	0.0004300032853321079	0.07723868883366743	0.06288849543557447	0.07273177289711394	0.16597261936741334	-0.0241100081187202	0.32760141542706284	0.0225263980796715	0.3289211864055481	-0.10984396467846631	-0.07890837211334298	0.2742215662740064	0.2360619439756233	0.019720215692397115	0.08229992435816623	-0.12295062563854922	-0.0825321580756602	0.46755744609955413
-0.0015831548095466483	-0.03561813109709164	0.011098912967251271	-0.17090734023377568	0.004854450603539453	0.4276004705744506	-0.20126928053994453	-0.12450683398541551	-0.03455022465067399	0.022231971685314218	-0.17516210455219886	0.0011408399370248154	-0.06213511542083937	0.08660337174191701	-0.00618665564885296	-0.003581195100120958	-0.06944930571308104	-0.038198421270393	0.038984397624426334	0.037838410029993136	-0.06584256783765444	0.014090445899311754	0.2264932963685653	0.03842743687865814	-0.02990811523267444	0.019094734499626783	0.09142924464465707	0.01152565030366362	0.013361132573662662	-0.011904972455419566	0.2523530595086359	0.21647423298727597	-0.00048161246051772006	0.07450951742663495	0.055772643414710575	0.07440539595025661	0.16261293234137547	-0.019907436986574906	0.33766166276040466	0.04031050128145684	0.3170211896786379	-0.15087897655093935	-0.08438684512256961	0.26918415494286074	0.2593505708835425	0.03040589412024004	0.09643212075720478	-0.09689099568357426	-0.062365451729893884	0.457691866590309
-0.001435289507065772	-0.035619255657709625	0.011091081096248217	-0.17316908147861387	0.0046324570389525595	0.428224557823966	-0.2038415724568603	-0.12455106953472975	-0.03979216864012492	0.022315809051221425	-0.17543970583047036	0.0013826333904896474	-0.06215259540907743	0.08687591356222499	-0.006142975874384696	-0.003696700398041798	-0.07354591704740308	-0.038210627998165804	0.038929831290358846	0.03784194984334958	-0.06582315208991123	0.014000616425327789	0.22733806878004792	0.038300117996839196	-0.02990512842111241	0.019050590438995943	0.09172334943290396	0.012214740921197785	0.01329238960638962	-0.011816439179304578	0.25161894390066497	0.2131320709250834	-0.0015668106702534182	0.07174896109710907	0.04624353172075066	0.075281771268896	0.16310753406074122	-0.012930309040863916	0.34781154718729074	0.056032099420278356	0.30756946742487834	-0.18751060109126633	-0.08577558769282556	0.2633166532192807	0.2805163318343699	0.036940827190142286	0.11301347851902002	-0.07622270988619503	-0.03904653472330903	0.44133072893343606
-0.001269984923201924	-0.03562532361386629	0.011083891006726057	-0.17607882662812024	0.002430970598932718	0.4285789931618395	-0.2027861878999953	-0.12434505794183584	-0.04437234656043669	0.02241440894238406	-0.17556372121357916	0.0015641574450883042	-0.062168475387215615	0.08662957965236054	-0.006051257405497343	-0.00379336471444463	-0.07624106483714548	-0.03822416040860005	0.038834132630895975	0.03784133254504805	-0.0658093497388469	0.013904386630218002	0.22801851516389576	0.038113198250149194	-0.02990319325425549	0.019161960066059212	0.09154508369920036	0.012789204821201045	0.01321520922235236	-0.01171755706442482	0.24997388483800775	0.20979510434132626	-0.0028993187609230742	0.07204470363598932	0.0385489887139131	0.07537035435050746	0.16283039072871258	-0.004904462237421851	0.3551799858618688	0.07057202307255364	0.2985554220751692	-0.22025624587731665	-0.08296044845479693	0.25819492174856795	0.2992024010048188	0.042469921487786555	0.13345460752140792	-0.06059432128764196	-0.013373465645329905	0.4204687416856099
-0.0011042222483684582	-0.03563130104416822	0.011080990291056206	-0.17880471916917567	-0.0009352281871730653	0.42874193819177364	-0.19970631134357358	-0.12399051197636897	-0.04957148884997781	0.022601161866551433	-0.1754801741118121	0.0016285364610185578	-0.06217826500432855	0.08703636459261263	-0.0060027998018881736	-0.003879086163887264	-0.07827478433479333	-0.03823344247960537	0.0387274729051326	0.03784488354272393	-0.06580505583589448	0.013817367918889401	0.22844648305294762	0.03786613021544943	-0.02990156446615806	0.01923804891760004	0.09096667819647682	0.013153933986653743	0.013132261441491882	-0.011627189049955697	0.24810799099845685	0.20751780544006557	-0.004452828068020092	0.07210597373526263	0.031130588040136985	0.07287858193686328	0.16107193777634382	0.0017143538594366389	0.36104885661813196	0.08713743792636049	0.2880300024459303	-0.24975367353550038	-0.0755884345572252	0.2526409368898896	0.3154102795552733	0.04635640304097931	0.1514465751610191	-0.049812810145868344	0.012654521797211571	0.3960635565017786
-0.0009335493607870509	-0.03564225015209406	0.011076997460884887	-0.1809623732700374	-0.005258153992800087	0.42935402781537924	-0.19602365783934617	-0.12356865076596887	-0.0542352900202913	0.022768193638656127	-0.17509463393819605	0.001657944785197352	-0.06218705232157443	0.08740436591506925	-0.005920738888112649	-0.003970489362746868	-0.0800479646991187	-0.0382411540720011	0.03861634900448211	0.037837428818131555	-0.06580005042672132	0.013728966128705247	0.22877923399140737	0.03756769996585907	-0.029901455501520957	0.0192647710891039	0.09019085609734115	0.013131695039603111	0.013060322207709177	-0.011553651297389918	0.24513152226641166	0.20535706368632994	-0.006307425881628648	0.07230679334422399	0.022899792797965515	0.06930340857564506	0.15681011385110133	0.008190850788380302	0.36593441519784625	0.1018916642364098	0.2782714125066934	-0.27620251718617367	-0.063903245080834	0.243632530453377	0.3278411635214609	0.05121416109730407	0.16908522116141006	-0.04242752900282197	0.03599223209821686	0.3672323994816312
-0.000757211243215473	-0.0356558326814753	0.011070949931570108	-0.18294847691918453	-0.010676518529088085	0.43085268000892174	-0.19058209467653295	-0.12309031782698432	-0.05822903895607386	0.02285699581124106	-0.17471917734120643	0.0016032235665661906	-0.06219555952815026	0.08795432306829044	-0.0058586384311509	-0.004027420062688707	-0.0818202255626658	-0.03825004762787292	0.03850199987678766	0.03783259944487012	-0.06578678604082924	0.013634179970988475	0.2289655901922604	0.037335880600634315	-0.029902914509051755	0.019139497963391032	0.08931082956958655	0.012763828274717332	0.013006282345927236	-0.011474267109078175	0.23863769962413245	0.20489917934947463	-0.008096707192278755	0.07372478462680829	0.012209846166094045	0.06707240882921668	0.15217915829928244	0.013337274022951044	0.36974635054435806	0.11588040566670654	0.2691489047704657	-0.2999110522079557	-0.0501319250172695	0.22818744086526382	0.3367695400796036	0.05627216891567886	0.19009179862050468	-0.037583474503878694	0.05738662436459683	0.3330793495842173
-0.000566619123418895	-0.035663115086598675	0.01106284476920363	-0.1845646442799182	-0.01738484715221251	0.4332425357512033	-0.1842099273731976	-0.12260626417344049	-0.060694416870878135	0.022905117933349855	-0.17434504672567724	0.0014793040193941825	-0.0622073219322397	0.08857506543606455	-0.005854392729900098	-0.004084109865039588	-0.08325834988571593	-0.03825727995860008	0.038406462200053025	0.037839085855226176	-0.06575963029388202	0.013562700385022167	0.22961087303039457	0.03714321632385023	-0.02990485462784187	0.018917867069444313	0.08834076926263879	0.01214040142755146	0.012969391622824067	-0.011408151676371884	0.2423086777269882	0.20691339811541662	-0.009899770285053103	0.07548863190260385	0.001547064782012285	0.06675739146595787	0.1468536114050606	0.014234438871302057	0.3724678135799335	0.12619816062854652	0.26001837192880406	-0.3196879625703172	-0.03510794010808601	0.20856035096344044	0.34368838828964954	0.05684005001962691	0.21164642612225334	-0.03568087149625887	0.07687369671298942	0.2928350814142167
-0.000355232018702585	-0.03566999284926509	0.01105578460364802	-0.18518884535158026	-0.018587335138209628	0.43679345096319216	-0.17810311630083725	-0.12205662541916414	-0.06389153630300146	0.022926748745950017	-0.1738955500191977	0.0015030193319837584	-0.0622231842219567	0.0891869127913214	-0.005902420102449185	-0.004133541084967222	-0.08458419469052295	-0.03825981769216124	0.03832513867905813	0.03784287369600484	-0.06571225928444933	0.013508393702595453	0.23067990836866675	0.03693624396248534	-0.029906689495944782	0.018616315937674297	0.08724520522625522	0.011327218826966213	0.012944897395916028	-0.011345678368963413	0.2332908576074948	0.2132235428332942	-0.011670010035029727	0.08036092164472443	-0.008135731381162938	0.06618458738205443	0.13960060819591727	0.014186469000357499	0.3715276350423833	0.13256606477863236	0.2509798808733116	-0.33217826403968104	-0.020071789182014774	0.18746302593614267	0.346980433011852	0.05533173348219024	0.2327594015749767	-0.035896333753103124	0.0963399520968946	0.24962251974294367
-0.00014273901773479493	-0.03567719782638467	0.011050072678404587	-0.1854775551631557	-0.02494710261367754	0.4390829277058953	-0.17277312227031713	-0.1215144391895892	-0.06693207158029468	0.022929761806826994	-0.17351567225262038	0.0014088543019400645	-0.062242090636161165	0.08964996464983391	-0.006022080946501815	-0.004160251208949696	-0.0857480692763249	-0.038263026380575285	0.03825746649341845	0.03785892086594199	-0.06565220710661987	0.013471248202701087	0.23167646655533694	0.03676726495117947	-0.0299090523418176	0.01825811145175471	0.08624911170795459	0.010296659760346546	0.012933282931474327	-0.011329177475041115	0.22176384234184715	0.21952801975651498	-0.013220085031259387	0.08523857023433366	-0.014359606962859022	0.06530074719698713	0.13292137070943558	0.011504004078070498	0.36838090128480483	0.1369116380894151	0.2424089448067158	-0.33793287329708743	-0.005937685100840443	0.16711351975596778	0.34799146453050367	0.04822168686031786	0.25064898623958654	-0.04301540997220044	0.11428323255626853	0.20323801449121598
6.059640197507506e-05	-0.035685936237300965	0.011047284502200204	-0.18491866306521165	-0.03196591519734918	0.44076147374873154	-0.16775357726425238	-0.1210089044713698	-0.07062124301024225	0.022905199100252176	-0.17311551355269056	0.0014121601159438064	-0.06225471264471973	0.09014113292722277	-0.006145262892125116	-0.004195982384367199	-0.08609578492899797	-0.03826749205468677	0.03820185996326077	0.03789126304224378	-0.06557233892042516	0.013444820261603114	0.232681042454087	0.0366651138822917	-0.02991178426146124	0.017920958233941842	0.08545896967073019	0.00905345045110454	0.012921193587160911	-0.011349780232514664	0.20935068752761343	0.2276209482918495	-0.014478438318944293	0.08979739483273938	-0.01863325823659484	0.06699626719165172	0.12675850157720134	0.004967634593626967	0.3615752218065382	0.13842936442624895	0.23364293694649535	-0.3349668139387894	0.00824845209871522	0.14518282658542642	0.34834348664056136	0.036737667073633115	0.2685198341506015	-0.05699512062049548	0.13033202418134077	0.15955050148093558
0.00024056814196486307	-0.035690990385021715	0.011044208321301508	-0.18375776676765307	-0.039110006935152965	0.44582410176686604	-0.16456636306260491	-0.12061483244472866	-0.07477940530859642	0.022828018087807222	-0.17274481700281497	0.0014241837476558525	-0.06226477854441156	0.09080900863718593	-0.006237558776382576	-0.00418817279565016	-0.08503679619647792	-0.038272730100025035	0.03817220384889626	0.03791701881497263	-0.06546906981791138	0.0134319561305622	0.23408027619632588	0.036648358092753984	-0.029913096656398554	0.01761977571162629	0.08470547197219888	0.007651293782838528	0.012915379366273816	-0.011341971968671162	0.19660227991802298	0.23724649048604043	-0.015378316637782177	0.09128415494316475	-0.022036959471089506	0.07049380594201941	0.12231921718922911	-0.004544354724951099	0.35312642026766417	0.13953714663402622	0.22299220220932664	-0.3309433075516548	0.02165388333312023	0.12243718623118935	0.34854839503298296	0.026413056486810627	0.28266608311483626	-0.07283579564832712	0.14320648258751573	0.11912600429686622
0.0003905223310477931	-0.03569637215288128	0.011040317039387156	-0.18209317268132758	-0.045962091331640434	0.4491198996969543	-0.16152547432977257	-0.12036692803259011	-0.08056607328102747	0.022759863668089454	-0.172483479875589	0.0013936782328474804	-0.06226808680718878	0.09106089766981021	-0.00637681777740892	-0.0042164672639223725	-0.0832303663074227	-0.03828149573924192	0.03816571995993401	0.0379315979910811	-0.0653345201477432	0.013438022077397846	0.23522110024328696	0.03675719291148505	-0.029913611502702754	0.01739467064767767	0.08408373272713857	0.006238330655717483	0.012909555361253969	-0.011280444622300234	0.18350341711901438	0.24734697288063717	-0.015865667238604296	0.09286247270044441	-0.025807201037970063	0.07622234443881548	0.11805572957214852	-0.01619949422424439	0.3435817547129788	0.13766290133914	0.20990337870975034	-0.3257211235346905	0.03366157685175139	0.10173244561268853	0.3454409930380177	0.014681041197630463	0.29163898057753374	-0.09018117777677308	0.15625422227647895	0.0841349330176105
0.000497297635133525	-0.03570189938802343	0.011036636473390251	-0.17972965320678846	-0.05264973655831133	0.453766814020333	-0.159736169027444	-0.12035183172030159	-0.08789031235512915	0.022670720129585976	-0.1722902605790368	0.0014668744874042922	-0.06227011833556406	0.09175975256129895	-0.006537271319079274	-0.0042787052221486925	-0.08161041588354415	-0.038288569764804034	0.03817778685374468	0.03795764721808401	-0.0651808865734908	0.013459924081779465	0.23585439358330426	0.03700699533158844	-0.029913307135666117	0.017202318570719688	0.08354340760701948	0.004860671111766291	0.012904236986237338	-0.011142176271334642	0.17015171450298264	0.2559486384659975	-0.015525078191201261	0.09183313503265332	-0.03358573082078613	0.08354488074685631	0.115581403885948	-0.028976307828844382	0.33454727923207517	0.13300475315462362	0.1955229453563735	-0.3159264043074028	0.0463853037715527	0.08014124548221191	0.34128127761383953	0.0010094266947719018	0.30010397818385215	-0.10521159333168348	0.1665396160576529	0.05516438147981869
0.000577074095941147	-0.03570411866238669	0.011033467589748986	-0.1781875864731179	-0.05764520582126561	0.4584670723000606	-0.15930626932226494	-0.12044521430246266	-0.09646860163359149	0.022522562913319773	-0.17231940995695552	0.0015386821357474324	-0.06228255448369687	0.09208638014737268	-0.006744706092510516	-0.0043640543265398265	-0.08016280783574328	-0.038300927502788656	0.03820223331935744	0.03798206156471011	-0.06500726578490895	0.013485713553565815	0.2362352825685317	0.03731462802351819	-0.029913940253589004	0.01725914349283365	0.08308024635889821	0.0034468173833809975	0.012903866936359375	-0.010943774696302302	0.1558838676132433	0.261400269732114	-0.014537843575524373	0.0907269811209972	-0.0452421562547793	0.09389815282463806	0.11775709688721125	-0.03868258795091678	0.3246528268236346	0.12637017462983574	0.18105016155892617	-0.30007663438153803	0.05964015164580081	0.0552687807936504	0.33330516214531336	-0.011658894510027365	0.3075049958538823	-0.12113138175287319	0.17466026313107652	0.02912102774540546
0.000652489131049046	-0.03570873872646341	0.011027979473535905	-0.17782118595146731	-0.06217757260402283	0.4640800851784789	-0.15991818757419315	-0.12052028562583969	-0.10552656849670838	0.02234678729194785	-0.1724579655502056	0.0015747587825069363	-0.062295680612259666	0.09225664636398624	-0.007004282606049619	-0.004446968702049542	-0.07875258235883269	-0.03831816682177851	0.03821577692011759	0.03800132366596137	-0.06483945200873382	0.013512179587937346	0.23588294807705248	0.037616203567152465	-0.029914928761145893	0.01763784597592231	0.08250132800016852	0.0023065794668399894	0.012895770217074868	-0.010718161010278887	0.1408430990043762	0.26566759431286496	-0.013157151963495118	0.08953815829927685	-0.05755001232605915	0.10387768392326129	0.12302836583521534	-0.04960894454457578	0.3138802004837045	0.12007721621259501	0.1635431471284908	-0.2816267475827976	0.07106024306371006	0.029787931138514644	0.3176031746442808	-0.02517214808392424	0.3070138252417845	-0.13781082812777118	0.18398481256185445	0.008208976882560167
0.000739584721733804	-0.03571564645191273	0.011023174520046856	-0.17761770212425917	-0.06707839168416048	0.46851111913306304	-0.16191444812568262	-0.12059137172909298	-0.11455960984319455	0.022242000167390953	-0.17239028855584881	0.0017900286247999777	-0.062298273814009666	0.09239201414068542	-0.007261933269501359	-0.004527560481409488	-0.07737546518639593	-0.03833986634926321	0.03822958614237936	0.03802195881672869	-0.06468317598969464	0.013536186489871028	0.23498628825278334	0.03787937212179746	-0.029915936170054926	0.018380686668134645	0.08174702513183582	0.0015011293719929934	0.012865244421759339	-0.010453335694325123	0.12452812973535263	0.26911623744319274	-0.011473991969541433	0.08786667341193803	-0.06805376863691091	0.11475399430876025	0.12900705041687427	-0.05873204442811638	0.30073455003573546	0.11178149110317932	0.1454450528170566	-0.26101561480875923	0.08110513417450536	0.003217827528836796	0.2981698278346562	-0.03448662169589548	0.3029479497116666	-0.15696169645687888	0.19194494415649593	-0.007155241831758316
0.000828162375215232	-0.03571835208541359	0.011018794501566717	-0.17724732688476277	-0.07283898076493706	0.4728595313359939	-0.16594841196077853	-0.12054185463299782	-0.12390045420724985	0.022236632081008418	-0.1722979247277427	0.0019820884756995417	-0.06229676264202525	0.09254040067133702	-0.007495846500306604	-0.004602820322553582	-0.07640808132663338	-0.03836420373191553	0.038216937234089636	0.0380414581666559	-0.06453637064978554	0.013541721084377989	0.23308624512471807	0.03814001515822145	-0.02991746160865379	0.01937027301007628	0.08096175687496729	0.0009675794704879108	0.01282157678899307	-0.010187055627790789	0.10921371803337813	0.2700176791915209	-0.009618499268412016	0.08686733065841803	-0.07878263609172505	0.12484798669261181	0.13405933592668967	-0.06692960797813766	0.28237040323203083	0.10445494374380919	0.1285357852782885	-0.2377556590271852	0.09003917435870634	-0.020574300326259058	0.27532539428437475	-0.03611584101808407	0.2987234809457624	-0.17761942298047204	0.19714280237632545	-0.016425499658058663
0.000887794854250126	-0.03572020705406438	0.011014669076258653	-0.17752523344702292	-0.07803074214910063	0.47662444481053523	-0.17041599016527292	-0.12050926241208286	-0.13334929441918073	0.022261738121336146	-0.1724787006188478	0.00214058130483681	-0.06229025950717089	0.09264076776659862	-0.007710063073869131	-0.004674761249449012	-0.07641755877492824	-0.038392029663779276	0.038180475265306386	0.03805627070511269	-0.06441409652776979	0.013521291043156908	0.22997549919347224	0.038364357624367004	-0.02992043494388334	0.02054239180775553	0.08032579376401774	0.00047327743510747677	0.012756040711002392	-0.009984182425202227	0.09813477332954376	0.2676004697295661	-0.007706961407622041	0.08595468052297425	-0.08888562223393263	0.1377945533674576	0.13955249977359918	-0.07477255361589255	0.2641201561938072	0.09565205574345355	0.11409843540791095	-0.21378627003157638	0.09562095391676328	-0.04541162097064409	0.25180498821315944	-0.0335534259501165	0.29299672604340093	-0.1990778052744278	0.19793196116943407	-0.028355211591929042
0.000937047114434012	-0.03572370336889442	0.011012067706809011	-0.17747413827779726	-0.08248846393843276	0.4821841454356856	-0.17465736146952165	-0.12049781787534283	-0.14318512505845188	0.022290471181741007	-0.17288060365144003	0.0023881777354519697	-0.06227698144299017	0.09268606076137034	-0.007870723805760524	-0.004735727654689664	-0.07763249232886188	-0.038413913886654834	0.0381414344770495	0.038056413369874774	-0.06431316150303937	0.013482501020828588	0.22633765033509273	0.03855023986086891	-0.029923999833072944	0.021819011328234446	0.07985061689776922	9.513260994103677e-05	0.012679372072051326	-0.00982680028838685	0.09141891572136596	0.2661376014327361	-0.00602918256776642	0.0849507653739861	-0.09757256752216913	0.15302487151148914	0.14565152473154674	-0.07976598631018868	0.2439072611848309	0.08464579329613867	0.0994197767902932	-0.18746128958651137	0.10028235502981649	-0.07098028976433585	0.22474829862525833	-0.028691012774594425	0.2870511526258406	-0.21844296433287763	0.19311424828367452	-0.03904074604803064
0.0009832665398741079	-0.035725138221078506	0.011010032669229754	-0.177774938191683	-0.08524781269499292	0.4875909297721918	-0.17867465776777233	-0.12052270928221569	-0.15366956138653406	0.022348703479901616	-0.1735580858288785	0.0025142259310446196	-0.06227238878962871	0.09264185834284595	-0.008021630746645077	-0.004790964560211352	-0.08129351762896898	-0.03843154193303514	0.038092353939029155	0.03804168385599839	-0.06420238490324823	0.01342088954621656	0.22262649713447252	0.03865335472211562	-0.029928319411029608	0.02325938758403387	0.0795052222704292	-0.0001997413696536492	0.01261138244805676	-0.009667194546487033	0.08810879444597054	0.262286125045136	-0.004581218043508998	0.08440134633453258	-0.10446413291337472	0.16881604995313942	0.15255002293819012	-0.08193714884334855	0.22653390754818906	0.07479810459241473	0.08448462345669111	-0.16131231339647462	0.1008020256154278	-0.09442112467645383	0.19589944871286968	-0.02299223467641047	0.2804952963768998	-0.23519021109760535	0.18535815195419986	-0.047690824518189893
0.001009070999789222	-0.03572818497825477	0.01100812050547933	-0.17824445479646106	-0.08649218832814846	0.48886937412638315	-0.18211895903482825	-0.12058336140236432	-0.16446427195915808	0.02241319653925633	-0.1743062993314016	0.002611625564516994	-0.062275358728349675	0.09271226867181386	-0.008134158812596359	-0.004836227017818888	-0.08724434464876554	-0.03844814541508559	0.03802179459007483	0.03802785168520646	-0.06411501324578354	0.0133307667214678	0.21883671422089335	0.038686198745293714	-0.029933136956714606	0.02469823036465978	0.07937552352956466	-0.0003489375764252932	0.012548444965838002	-0.00951915430954112	0.08929418111976758	0.25628214619788464	-0.0032022632332946296	0.08338773770715194	-0.10691062925777202	0.18470327634282918	0.15737070868004466	-0.08470185515935125	0.20929137015107296	0.06333411634901855	0.06619059557877172	-0.1287318180564944	0.09559007095081754	-0.11590864954883487	0.16612445790154678	-0.02013046069355357	0.2720978849174777	-0.2480248735884008	0.17511091051908975	-0.0557911087215671
0.001042879112519616	-0.03572919843896013	0.0110082330449448	-0.17809298509362353	-0.08570553392837246	0.49087630420479317	-0.18618822833072218	-0.12063932421789363	-0.17401395571782236	0.02245438106050095	-0.17509518946583857	0.0027286574057597416	-0.06228264398182802	0.0924822252446438	-0.008148028103348984	-0.004865520486791232	-0.09570554373706137	-0.03846209388099346	0.03793870645071262	0.0380290262197786	-0.06404714230998054	0.013222031588372379	0.21515176845325928	0.038680451484909666	-0.029938284973198365	0.026185721422413034	0.07941726478100633	-0.0004049895605968052	0.01249882159169306	-0.009393940618657783	0.0928763452362639	0.24840039549309517	-0.0020290039770820873	0.08190353813818876	-0.10331937600439185	0.1994548477199493	0.15912756726106853	-0.08849942718856965	0.19067974409361318	0.049346955099836026	0.045782956174507325	-0.09270340371020666	0.08609017335671205	-0.137644390295621	0.13582316025957902	-0.015923282693884707	0.2697484298506173	-0.25713026833548847	0.1597921633106202	-0.06722332240556861
0.0010949683542614218	-0.03572887661433059	0.011009567228771212	-0.17821788088737367	-0.08359002955989213	0.49030249605149645	-0.19064731125965398	-0.12062466457447144	-0.18285788361754693	0.02248685458821436	-0.1760705065696649	0.0026781910189884136	-0.06227662133841527	0.09206555695715032	-0.00815477593787026	-0.0048879888817	-0.10591742868583061	-0.038477849927144384	0.03784947682026786	0.03802763295471558	-0.06399395120361714	0.013106189292297232	0.21199669389466952	0.038584012182636365	-0.02994381129527125	0.0277246546742561	0.07955058454900181	-0.0003438548143983086	0.012461992718286215	-0.009300213855085653	0.09731824474323943	0.24106705640092896	-0.0015006526130131096	0.07968274394888765	-0.09432944294691306	0.21540577430315735	0.15748980128745468	-0.09453531957027035	0.16851094074497777	0.03758295818490008	0.026884900833945024	-0.05433235657134283	0.07193971947003704	-0.1569696812916857	0.1050652846868052	-0.011186507058876603	0.26087523868383616	-0.2654294185614374	0.14601140535298465	-0.08107927676688512
0.0011469702647465738	-0.03573012983525428	0.011009832769362106	-0.1784479117813368	-0.08123984197245995	0.4891896474570675	-0.19576288518100365	-0.12057456603279634	-0.19044943682429522	0.022501530730848845	-0.17695849867837105	0.0025779457013819077	-0.06225401580012628	0.09138609387455934	-0.008105632228938963	-0.004915843403369574	-0.11556670123535943	-0.038489425890919034	0.03775384812637534	0.0380240578654622	-0.06395702768335713	0.01298649306392143	0.20924940790420674	0.038450832733399665	-0.029949407377702998	0.029221885428388588	0.07967087400690415	-0.00018023757460288887	0.012428289875293212	-0.009231506250888075	0.1017293393990903	0.2341130921937057	-0.0015206892988958456	0.0772330556424507	-0.08042845034326865	0.23226044738190726	0.1527919514596458	-0.1055637452753178	0.1456891345396883	0.025849285698012973	0.00775360506368262	-0.014424192551160986	0.053040026929376496	-0.17018517266885141	0.07645459386934474	-0.010519453310027996	0.25216465577146885	-0.2682281695341434	0.13395127468304402	-0.09456923562890707
0.0011894549946817278	-0.03573042778238565	0.011013003842487133	-0.17857806409325344	-0.07856355302095558	0.48596042446476584	-0.20147725005394457	-0.12050083226812572	-0.19738483540184984	0.022465743825870695	-0.17774351240854608	0.002666665861301784	-0.0622306653680997	0.09073116875753315	-0.008095837679200113	-0.004947219107420976	-0.12502657545393048	-0.03849558717972891	0.03768135822301075	0.038035562458169477	-0.06392059483274756	0.012871147282736754	0.20744905272920544	0.038333430264746914	-0.029953749792030145	0.030573725502458304	0.07980708178056725	2.7518460067657144e-05	0.012415074307413527	-0.009128873876273669	0.10575837388839501	0.2258066242467191	-0.0018266688285816734	0.0743032841014393	-0.062235979467223965	0.2504747214660647	0.14805951070570336	-0.11729558526344766	0.12110659971120893	0.014914808621314784	-0.00755969123796615	0.026035680362777362	0.031092304557546118	-0.17508112446944832	0.05180216275252407	-0.009418941141590278	0.24994702714954484	-0.2672891126099478	0.12258666273250766	-0.10975923296295904
0.0012145055803666478	-0.03573089646522	0.011017421038401585	-0.17913410632497578	-0.07544655009804621	0.48268283666111483	-0.20722859037151084	-0.12035139517958464	-0.20416329035122271	0.02241801611989827	-0.17852067432673394	0.0026697361326341778	-0.062224207642326654	0.0898154255148577	-0.008185577085211088	-0.004994458642139138	-0.1345406154862663	-0.03849290945209198	0.03760604059610809	0.03803424824831804	-0.06388462497298766	0.012760973396001338	0.20696058447695304	0.038129706948444746	-0.02995753026805269	0.031705789813522914	0.08008665659052454	0.00015589919126542915	0.01243159341782982	-0.008998464647602577	0.11142926693634403	0.21726767175964437	-0.0022311328385798334	0.07034113882204598	-0.04510154783286764	0.26921302917346307	0.1435954095811463	-0.13086381965115385	0.09692096175782874	0.006551587204306644	-0.022234010125491553	0.06675511504696989	0.006825003900917668	-0.17124130495146633	0.02687268498102663	-0.014335463743054533	0.24873114567518279	-0.2611472808771746	0.1125216241363947	-0.12255113960401706
0.001226973401536532	-0.03573209688905428	0.011021757223416771	-0.17989491228947402	-0.07134468991403728	0.4790563388382242	-0.21149966929908612	-0.12022274782208253	-0.20998405711279472	0.02233511148863349	-0.17909068075786572	0.0026361055691279814	-0.062211071085515525	0.0888340091337887	-0.008244414579238222	-0.005071336628348547	-0.1433627955166201	-0.038483529392662606	0.03753322748895832	0.03802550351290702	-0.06385709966372471	0.012653398642623714	0.20726591844118558	0.037902217823110304	-0.029960582847477442	0.03272299021684419	0.08032186864953772	0.00011663448197044623	0.012468513143897927	-0.008844100381148036	0.11616241230849814	0.20825524850040825	-0.002530723488530615	0.06532253242494443	-0.02885755416894358	0.28759153031903506	0.1402384260543454	-0.14362277922892103	0.06983586711169243	0.0023066187577949144	-0.03592182749465624	0.10353799990023023	-0.019831069399182416	-0.15854756758698726	0.002960047468287046	-0.025855406860154768	0.24618896971420226	-0.2492218098281472	0.10552806699735669	-0.13302544043160064
0.001272208423914546	-0.035734075244097344	0.011026438295914456	-0.1807753276871981	-0.06689259639350473	0.4751156458697901	-0.21466640439538506	-0.1200969553114386	-0.21275682343226002	0.02224575111723288	-0.17940731107310112	0.0025480838206173436	-0.06219935105443508	0.0877708676951858	-0.008268480346114769	-0.005181636606831858	-0.14945607297780777	-0.03846640970169354	0.037499608103657274	0.03802252681845899	-0.06382475824312352	0.012573548955146438	0.2085583701332928	0.03775828785712197	-0.029962850921307398	0.03370853140663957	0.08065401746365476	8.399152349800822e-05	0.012539900133273515	-0.008625852938441689	0.11833435434428756	0.19916568025834375	-0.002722667604295405	0.060041287632152066	-0.01347547028053222	0.3030423108515716	0.13860232377256967	-0.15682265118197997	0.04101646319625298	0.0030360604587996824	-0.0482328269097861	0.1396741850707927	-0.04574842875984202	-0.14246924399369637	-0.023155016751318425	-0.03796841071505737	0.2415148188620177	-0.2317547370447793	0.10414101887230012	-0.13473419780868806
0.00134820202859775	-0.03573770048582651	0.011030619071372077	-0.18154644473895204	-0.06284193590826631	0.4704716552749925	-0.21786053110262338	-0.12002568505758782	-0.21183128617545616	0.022181456515730218	-0.17945353709048809	0.002445066768320048	-0.06220620492164116	0.08665401537640215	-0.008292865389725382	-0.005316761248384418	-0.1528784988097494	-0.038453442924210275	0.037487530684052826	0.03802612349842141	-0.06377694437287813	0.012510505238565117	0.21039290103375036	0.03763020858954675	-0.029963726642838022	0.03467920968321477	0.08116131729425465	2.3508891195932236e-05	0.012623867385823287	-0.008327596469167548	0.11867680827367344	0.18899302794511744	-0.002589902811726833	0.05507930578052818	-0.0009424572797608829	0.3152757339536688	0.137284471875322	-0.17191776912708645	0.014004358754859846	0.0071157871087973905	-0.058658474724375555	0.17398080728833995	-0.07119048771412798	-0.125378338363636	-0.04944371268674399	-0.048317790445440975	0.23800167756295282	-0.21041209602210578	0.1095803393735872	-0.13236261906486518
0.00144080976271691	-0.035743853628435227	0.01103507782368837	-0.18173977426970497	-0.060198600582841225	0.4668187910564027	-0.22049978387977182	-0.12001061037049995	-0.2074517126636184	0.022086008588678784	-0.1791929541135246	0.0024766020975985183	-0.06220534927726632	0.08554687600232123	-0.00831872001206227	-0.0054573380838010156	-0.1510757751678585	-0.038443683243213886	0.037540676035961375	0.038032040183112084	-0.06374069772511028	0.012473314808142955	0.21228832312115448	0.03754611838880173	-0.029963012340844326	0.03550092796521499	0.08175307589082395	-3.0251378425291763e-05	0.01271117752710065	-0.007984775038730895	0.11757823527122771	0.17737304338997031	-0.0024352626480020796	0.050096199461841386	0.011386866770394261	0.32628541661934685	0.13583657473273023	-0.18939352659259007	-0.014417878700236747	0.011864607590581246	-0.06783913669578809	0.20548621018227747	-0.09706479809195412	-0.10746724114858515	-0.07651015981714124	-0.056436101134954106	0.23104498862103298	-0.18623517710235818	0.11788384208280363	-0.12995637235598098
0.001545436461032442	-0.03575157023311281	0.01103924038264107	-0.18157082862950683	-0.05873554840427819	0.4632753553057348	-0.2230640682726877	-0.12005279921471339	-0.20168426128357392	0.02198665766487581	-0.17875849785558126	0.002537602171742176	-0.06219874634803565	0.08398388938906172	-0.00833995191487729	-0.00559654735056852	-0.1447296086315299	-0.03843531140432873	0.03761331701542478	0.038040222563593636	-0.06369274042835167	0.012450621310188396	0.21399640294562544	0.03752612174507121	-0.029961680209358278	0.036478971525925635	0.08264273365657811	-9.461987407281759e-06	0.01278901764123196	-0.007628855071136744	0.11563112864234815	0.16642661115510166	-0.0025252759893232375	0.04523137186912486	0.020171365218070815	0.33524524696391433	0.13346290240273423	-0.20716495289900677	-0.04183928093794118	0.018389626891450975	-0.07108981306475032	0.22975019095025276	-0.12213350896238243	-0.08911292319136122	-0.10378601882111234	-0.062039575984127696	0.2249481828351701	-0.15911049032312882	0.12988065146355451	-0.1274661715767244
0.001611178917324832	-0.03576144505066803	0.01104158807850182	-0.18213164390162012	-0.05819421635687174	0.459889519093288	-0.22588887014266498	-0.12015177597998199	-0.19558980491621855	0.02198748463972349	-0.17827333113710664	0.0026316686025280958	-0.062204278863777364	0.0825137994237696	-0.008345105630102266	-0.0057172469156098	-0.1349685649566797	-0.03843168361455372	0.03770043096132179	0.038038441496179666	-0.06364808697390609	0.012421366750516919	0.21577823830723086	0.03750250200655225	-0.029959951351091606	0.03741396269921338	0.0838245957235151	0.00013486572333191023	0.012851972595116338	-0.007321847790782039	0.11204736427384536	0.15505527275154724	-0.002585316256030896	0.039937598712749746	0.02528754705801437	0.3406224390808356	0.13208370186895696	-0.22521373227743036	-0.06725410628942523	0.026533127886864898	-0.07018939561774781	0.24945536121953413	-0.1462281127340404	-0.07237018844663287	-0.12820479432415696	-0.06831585673122595	0.21635938882117034	-0.13094413139662034	0.14311871768497333	-0.12421104229355406
0.001627891294424516	-0.03577061031822829	0.011042329656652677	-0.1818217886479473	-0.057742855028034556	0.45703622419036805	-0.22742381462010788	-0.12030907112180186	-0.18732067490563137	0.021967981716495163	-0.17775891451033082	0.002756881443297922	-0.06221920947530898	0.0812064915955938	-0.008475527911591936	-0.0058115628828909974	-0.12202415937578434	-0.038431319487744545	0.03780423138616579	0.03803978892250655	-0.06360414561951733	0.012380611685043884	0.2174478754794361	0.037478779882159474	-0.029957751070111345	0.0382894561865946	0.08531912424567813	0.00040183109134220627	0.012897835018518575	-0.00704844132860641	0.1070669799666907	0.14217804329135159	-0.0026292398042093478	0.034240028167790926	0.02883401669204455	0.3416426374926532	0.13199878426472103	-0.24242306456666088	-0.09021226197136822	0.03402168143380087	-0.06778546293869858	0.26332581009413	-0.16851053048792947	-0.059052416494340954	-0.15031658654900712	-0.0765935925837942	0.20917384381748289	-0.09952008689032764	0.1555690032398524	-0.1198193801409501
0.0016148699472014563	-0.035777377312485203	0.011043103464004538	-0.18028883093872863	-0.05727945922465383	0.4542353978865049	-0.22715342259650853	-0.12049684193804718	-0.17790591550917387	0.021965886328638832	-0.17733918878560462	0.002854264643560668	-0.06224034925069485	0.08000497647951003	-0.00868119081236784	-0.005867506922098387	-0.10754619596102852	-0.038430418669220416	0.03790232497329348	0.03803860757855695	-0.06356663077942216	0.012319369487276953	0.21895647261498768	0.037473145928809126	-0.029954888972102515	0.039031307168751236	0.08721388135655142	0.0008788061251217905	0.01294308907852371	-0.006795324938233325	0.10094521591591707	0.1279834714100966	-0.0027549353453754457	0.02866227267367963	0.032368315995241585	0.3385447179250608	0.12928530287679502	-0.25841983805830426	-0.1132798706101967	0.039514089999897646	-0.06553771733086763	0.2727441729756245	-0.18762033729672153	-0.05368206762474901	-0.17291175241751863	-0.08165525550330288	0.20247277772818073	-0.07055061127996284	0.16577526354278363	-0.11477098783988329
0.001551877783351928	-0.03578096788547795	0.011043250071837372	-0.17744160142351265	-0.05750364585977259	0.4521459006561922	-0.22566450442381503	-0.12071310996313914	-0.16657357902907075	0.022045674337286388	-0.17719436346556292	0.00286899427712499	-0.06226684028830635	0.07880553345829618	-0.008777916944357134	-0.005910233248497804	-0.09211339532170314	-0.03842352997582002	0.03799068715449874	0.03803279303452831	-0.0635463547997128	0.012242142700755505	0.22033338244130451	0.037472075655141414	-0.029952342318870163	0.039696657016079315	0.08950851215412746	0.0013354700468468305	0.012980364527703963	-0.006583281795979128	0.09506428979211809	0.1163017792654196	-0.00302044795850789	0.023438658353367895	0.03519308950821622	0.3341747851181486	0.12268287249683851	-0.2737202260073138	-0.13304769790479584	0.045602302092769297	-0.0655080367870782	0.2781319668188791	-0.2029918992529037	-0.05517516506211775	-0.19280918295986962	-0.08752025683130138	0.19666572245326916	-0.04447706696581351	0.1740652025852435	-0.10960158438060694
0.001434872521547942	-0.03578211416766467	0.011042520054160789	-0.17452515026988952	-0.057595096900950896	0.45065115322545957	-0.22319224356911266	-0.12097950328108031	-0.15292629509263642	0.022124427292430245	-0.17703412729596785	0.0027772487633123703	-0.06228516418583977	0.07778039178581099	-0.008759675147409683	-0.005929611823303426	-0.07503446861330622	-0.03841019758572889	0.03805683248087745	0.038034037489781285	-0.06353298090641976	0.012156341020679747	0.22156344139951467	0.037496771127908016	-0.029950051490465045	0.040235617436817736	0.09211925062834593	0.0018006802751891985	0.012998997709661026	-0.006446897903885173	0.08798821545728257	0.1044974423419196	-0.0033189335252310583	0.019802232237544067	0.039503337973674245	0.3278127282905019	0.11588974143994088	-0.28995836593291424	-0.14995652920794586	0.049149883940878686	-0.06848882639103424	0.27813570367131574	-0.21540580011095933	-0.06271302498682897	-0.20974669300918541	-0.08922285038842767	0.19168241516676696	-0.01693657261210829	0.1790213083917062	-0.10642343291189
0.001278175845738403	-0.03578439985856412	0.011041442565410868	-0.1720929433193583	-0.05804464894659932	0.4493414989493051	-0.22029710856982004	-0.12123560476556905	-0.1392321882289698	0.02219298461208424	-0.17688056194032958	0.002564771197222161	-0.06231192651631138	0.0767689163969251	-0.008760956783093925	-0.005913329506843914	-0.05684900274306344	-0.038394515606643004	0.03810125876055849	0.038029656568833343	-0.06352860262338497	0.01208295742220231	0.22270515512654807	0.037508275204691	-0.029948236931920273	0.04055313023259359	0.09505934249824137	0.0024267599216857157	0.013008588955223204	-0.006405787749815146	0.08192394045984161	0.09407043199959639	-0.00385257058872921	0.017333303290977126	0.045502304167559696	0.3184980679617266	0.10553395295275833	-0.30578072764341074	-0.15977451436856577	0.04909706074363242	-0.07420139275048956	0.27518956921021026	-0.22368771977003835	-0.0734560909009726	-0.22578030860587833	-0.08940442175618668	0.18725518796017393	0.007921476631740353	0.1797032634443539	-0.10403699180444319
0.001057807620273935	-0.03578692178021676	0.011040082939783117	-0.16993015917508447	-0.05942222620118328	0.4480507784576372	-0.21899096802743356	-0.12145752883786105	-0.1264058439431897	0.022237076235320292	-0.17676115588264435	0.0023391582106224496	-0.06233699433563285	0.07575345018058413	-0.00876942214529453	-0.005871356454871453	-0.03862697651764341	-0.038378713028460756	0.03811232879978271	0.038016322113709644	-0.06352947324748269	0.012016380147518506	0.22362480894411374	0.03747664752569395	-0.02994590740548366	0.0405517492418182	0.09810851596789512	0.0033179723098253136	0.01299756678024624	-0.006443762948369194	0.07593099669558934	0.08434596579681261	-0.004561352877734416	0.015374013543290746	0.052723842681767275	0.30760881847441923	0.09076307292974914	-0.32074850738564614	-0.16581262400121916	0.043566577337355264	-0.0850158458116684	0.26939744793330317	-0.2271059301166869	-0.083725748397709	-0.24076956767397392	-0.0901721254806099	0.18314782390423862	0.02919486344129859	0.17799315343836858	-0.10539732905845826
0.0007752794464644831	-0.03578926277302473	0.011037814853552024	-0.16812350599187278	-0.06084983287727519	0.44683873444532035	-0.21828783054284878	-0.12167950287237587	-0.1138822036368784	0.022232781409461964	-0.1767127579952507	0.0019954289004991918	-0.062348949860320926	0.07478961252540169	-0.008839152410450721	-0.00581561052040011	-0.02114014294521719	-0.038360361476650215	0.03806036852841979	0.03800298124780619	-0.06354795262139504	0.011963212974905012	0.22438623739739733	0.037427449065603524	-0.029943446374271182	0.040305875342515875	0.10099312049127529	0.00458563328172764	0.012987133050967565	-0.0065244116780900155	0.07121025327648539	0.0765914360902357	-0.00555397445913522	0.013766395875851123	0.06397581867696092	0.2944442776998778	0.07597479346293326	-0.33494543438890556	-0.1707303508401429	0.03490214330129179	-0.09743329022527382	0.2615508051866907	-0.22724608703522145	-0.09587888632122378	-0.25296326829948307	-0.0920821433303065	0.17960657747478115	0.047043790673768016	0.171200730245405	-0.10598598096187509
0.0004507186104013612	-0.03579196125660582	0.011034492706047281	-0.16669579391011824	-0.060995891374696666	0.44536112429115116	-0.21795929271871647	-0.12176915557356933	-0.10289310327982419	0.022236846889623945	-0.1767448976225511	0.0015079903231192556	-0.06236757144896706	0.07375548723107916	-0.008991325136401506	-0.005772657836108438	-0.006307308718148444	-0.038336854103601284	0.03795386730872731	0.03799043986925049	-0.06359586965807973	0.011913398987115752	0.22468186537569848	0.037381462791661234	-0.02994101318110278	0.040009911756964375	0.10381798694425462	0.00624763311634545	0.012965974514460882	-0.006604810267475359	0.06520490755918289	0.07334904610665124	-0.006703940924647073	0.013246295036139416	0.08047170208539897	0.27946129546349174	0.06208580875509871	-0.34592735394538066	-0.17469088157300533	0.022237857008217652	-0.11200798977515303	0.253106266050204	-0.2236994453881247	-0.10833129928237424	-0.2601148714270746	-0.09530291387953019	0.17633701397245136	0.060321078838482756	0.1612557337267364	-0.10744736618110892
0.00010214315568532112	-0.03579705724790347	0.011031062835941356	-0.16531481906597437	-0.05867200418561773	0.4441216747265912	-0.21706211732602587	-0.12171914897904361	-0.09203460751198941	0.022274153616940795	-0.17701715098986026	0.0010419390202980956	-0.062384883209759226	0.07316758484055261	-0.009129801796210698	-0.005760000658193843	0.005618762617538392	-0.03830971248816585	0.03786579799225459	0.037969651570601434	-0.06365303141422986	0.011874582559962767	0.22482424596155054	0.03736998465263296	-0.0299388487614037	0.03965073907279748	0.10656954654148065	0.008123183483399188	0.012937015228685404	-0.006665539010070308	0.058371431428529116	0.07197498375536009	-0.007851073579676238	0.013375748696633816	0.10138589655295131	0.26379701975111636	0.05315483368625444	-0.35173837793740204	-0.17746239310908143	0.008738941624636478	-0.128448393615523	0.24517367569754703	-0.21798857393141752	-0.12208488426001055	-0.262373142050807	-0.10067138122595956	0.1738617549885959	0.067556813790159	0.15117763919470797	-0.10645692677634519
-0.0002204213970148669	-0.03580352953355959	0.011028127920535112	-0.16319770115024798	-0.05574781876520709	0.44375809322597715	-0.21459153291543642	-0.12157404646173797	-0.08073040134483772	0.02226539846668136	-0.1774974291044849	0.0005696713081610255	-0.06239369773285295	0.072828170247979	-0.009296458590455222	-0.005770935507931988	0.015168961311878715	-0.038276106587114896	0.03776669640558235	0.037948025163808595	-0.06371722610203642	0.01186176874134548	0.22520635296116262	0.03740114545204536	-0.029937497654286514	0.03927018980225314	0.1090375612863878	0.009988000055717787	0.01289720568912272	-0.006722336243703922	0.051509510818460245	0.07327006958647544	-0.008960517583892024	0.01418522730073414	0.12504664436057164	0.24834673687634173	0.04788841717277809	-0.35145912659242723	-0.1787621040069481	-0.001985822844190755	-0.14607870514852936	0.2362321351869773	-0.21143411857069472	-0.13420869450815995	-0.2636318650328256	-0.10732882429128517	0.17169699077860073	0.06991765342853205	0.13977045038649194	-0.10508308105299066
-0.0005111301991469129	-0.035810570132649856	0.011025571391712955	-0.16129757980765788	-0.053077344191950315	0.4434810259108505	-0.2111061959142563	-0.12135222172120093	-0.07045670779229715	0.02229639086241841	-0.17798201170252573	0.0001544276550978234	-0.06240874838804309	0.07234708298477635	-0.009386328197971226	-0.005798005046828008	0.023020525107720364	-0.0382354451586956	0.03767942519194313	0.03791802040763314	-0.06378906013886229	0.011873937930610676	0.2258489032105034	0.03745513147559585	-0.029935971663016536	0.03885946012913822	0.11126858381093815	0.01195380932085737	0.01284846113975878	-0.006774278294432478	0.04546571904670219	0.07682846851074006	-0.009802604169494182	0.015444830804301517	0.14919357015072504	0.2335797381086039	0.048209925620489126	-0.34501761945170195	-0.17728335480908125	-0.010865387251945255	-0.16461206883238383	0.2272435103357049	-0.20449387385997575	-0.142429236177038	-0.26411553890856365	-0.11495496653091822	0.16898618403526516	0.0652437527131628	0.12890733144106156	-0.10625296238472792
-0.0007852973298160789	-0.035819884865234984	0.011022455712527154	-0.16088086049177258	-0.05063418137932017	0.4437032292830225	-0.20669395005591662	-0.12104736085561021	-0.061927989279737486	0.022343896689174886	-0.1784337583981626	-0.0001686429468155686	-0.062424678065364725	0.07164376013872435	-0.009406455086274034	-0.00584562341849266	0.02804391790907678	-0.038191857980385505	0.037630424526122565	0.03789608165567571	-0.0638592888052421	0.01191102215568381	0.22675337950969326	0.03746514071862098	-0.029934031601704214	0.03856461859859174	0.11310422214034363	0.013780637165826202	0.012794205328189697	-0.006855209969778679	0.041856950740598205	0.08175999040181105	-0.01022913075700346	0.016155198164234115	0.17539957050350807	0.216721581425521	0.0562303066899517	-0.3335192208644117	-0.17054027841611644	-0.0183124046095936	-0.1826553208079142	0.21771528399257098	-0.19734251297385216	-0.1442367518607809	-0.2591448966449264	-0.12016746928501779	0.16698804309831125	0.05630633877785476	0.11938984429064496	-0.11319546584978579
-0.0010184902787478288	-0.03583342999039942	0.01101797961949945	-0.16175219418106537	-0.04753792216230398	0.4437573534874204	-0.20026638580357062	-0.12073349589721867	-0.05660988568190615	0.02239129698629939	-0.1787327434394109	-0.0005082946572448445	-0.06243501982522541	0.07087116866071339	-0.00948827484421851	-0.00590274705111536	0.029866788974164095	-0.038153380251536466	0.037604367614063015	0.03788073212306845	-0.06392617336923498	0.011975026994859675	0.2277785239643999	0.037486471109001204	-0.029932377877086063	0.038361612954608895	0.11478984184646623	0.015620293581683745	0.012730503984749763	-0.006940151066649728	0.03845145444561681	0.08482700202524918	-0.010074242184846196	0.01636441269127502	0.20031170803100853	0.19733930457427287	0.06780474944853572	-0.3184736529742339	-0.1644552501676422	-0.024466984309261874	-0.19926131343917616	0.20803384669953182	-0.18963657989710908	-0.1398167048945513	-0.25046826468318745	-0.1228274101861226	0.16237010250691183	0.0443293755664171	0.11214648357775896	-0.11784324997414124
-0.0012232428856892269	-0.03584737515638645	0.011012151402015377	-0.16191403765589957	-0.044935926216404326	0.4429020043620113	-0.19330833519927065	-0.12037515382801237	-0.05410173653103543	0.022418520869393867	-0.17902056157956847	-0.0006908107436257892	-0.06244257750679091	0.07006012073778113	-0.009578873580162647	-0.0059783745159327824	0.02860286768252082	-0.03812072897614817	0.03763966060057348	0.037866194168606024	-0.06399321142475953	0.012064954143904062	0.22853818364896838	0.03753326691391921	-0.02993033073906118	0.03830102198433852	0.11610450041757095	0.017464065879609962	0.01267276921512119	-0.006977426077297492	0.03581595940985146	0.0891624503489998	-0.009822784448822796	0.015752132358925287	0.22285467866171715	0.17656358598981053	0.07822757085269469	-0.2981012746128636	-0.1574887226536969	-0.023130753060402482	-0.21401750692160165	0.20050184692809064	-0.179007004327651	-0.13267366644356435	-0.23677911033483706	-0.12525258249417762	0.157182029270407	0.025869419110312798	0.10893755212868583	-0.12192124050585389
-0.001410793951329634	-0.03586043829222727	0.011007108416609443	-0.16165875128505863	-0.04226101067532053	0.4413786766037563	-0.1873239465390095	-0.12001720886156453	-0.05223131747689902	0.022369151759898905	-0.17939674420195606	-0.0006511324850892164	-0.062443718937970974	0.06906041334821401	-0.009617631737740981	-0.006071961083938028	0.024533213725964658	-0.038089195456506554	0.03770888379288336	0.03786073570519427	-0.06405493515053154	0.012170242649700772	0.22877783592272244	0.03759375375788508	-0.029927441226354344	0.03835257897328654	0.11704968132144411	0.019358950492101405	0.01261427372917125	-0.006921393616984653	0.03085565826537809	0.09373104445554853	-0.009423285573086134	0.013874944544265114	0.24523868043608016	0.15599539069204477	0.09096437964215817	-0.2747580580130509	-0.1503940876253586	-0.018302998769628136	-0.22644839523875632	0.1933749219607893	-0.16408581675618367	-0.12442301863350369	-0.2174935677766252	-0.12602200202458808	0.150342445038456	0.006014709761312234	0.10856495022425583	-0.1261534269718254
-0.0015758248544465378	-0.03587042134091802	0.011002374179067003	-0.16130588514109817	-0.03938759483772234	0.43933155071732977	-0.1813229549447592	-0.11964343102849428	-0.05233145212999757	0.022346768890434056	-0.17974491229209447	-0.0005203278886901808	-0.06244267423869432	0.06824445442411801	-0.009685773544535866	-0.006168415620924238	0.01867637035568305	-0.038056571503894986	0.0378162091203116	0.03786391706295582	-0.06411675952648822	0.012270151864336595	0.2287547148322727	0.037637953057042886	-0.029924656303340062	0.03854833441569855	0.11754864453402687	0.021010822066316475	0.01256356256912442	-0.006828276826771581	0.023919325937008056	0.09843629643841337	-0.008958792148177264	0.011776288182709375	0.26615941917360475	0.13631999341905984	0.10605039062749903	-0.25048709897870214	-0.14326011397689406	-0.006615904002250171	-0.23078269295204062	0.18391395896151624	-0.1471435042131172	-0.11470116466429137	-0.19451444261088563	-0.12233831136383144	0.1471458210411926	-0.014828175978233016	0.10845295930729262	-0.13273404102469186
-0.001706678541845386	-0.035877375324963205	0.010998311631353667	-0.1608101704198865	-0.03626109866074821	0.43738569134062144	-0.17574456293296123	-0.11910522127285084	-0.053959835948701004	0.022403779288950883	-0.18024835869480907	-0.0003262914239477448	-0.06244059730123773	0.06749999640523725	-0.00969794342260117	-0.006269601193449524	0.011580334929706362	-0.03802214642471315	0.037975176468632306	0.03786323969598008	-0.06417579840858315	0.012370085204712344	0.22880009910738805	0.03769627341591862	-0.029922298475720976	0.03885189345051471	0.11762032192992597	0.022380943173625004	0.012511081878782967	-0.006781715868751777	0.014385504558026493	0.10463942479643822	-0.008407663839490018	0.009627628104313892	0.2839826700457755	0.11954992215982656	0.11865576776175332	-0.22420879323785248	-0.13656858363045893	0.007115192659711509	-0.22943515428652356	0.17422131111116687	-0.12984172165342112	-0.1043028165250024	-0.17034559530018	-0.1166518421826915	0.14226958091809044	-0.03496122896987811	0.11281966214015238	-0.14420845659481135
-0.0017828346725657842	-0.035880727534455335	0.01099440015802005	-0.16054818925554998	-0.034205615891386515	0.43508042646357986	-0.1715362682909789	-0.11860628954373775	-0.05505732636930623	0.022444701113913175	-0.18083415726196678	-4.613587509422481e-05	-0.062433853223422	0.06678854535809191	-0.009713739695628157	-0.006334783306531896	0.0034873786428573765	-0.03799381820798713	0.038142386751803516	0.0378626012753218	-0.0642323814261712	0.012467654157458846	0.22930087248235437	0.03776160379428893	-0.02991937612771784	0.03906292610337951	0.117105911814679	0.023395252307218794	0.012456706211587693	-0.00683650890420562	0.0041122467331525915	0.11032720892529571	-0.007691635018778634	0.007586090106946333	0.2934492810569616	0.10267195869782157	0.13008928195755237	-0.19749860474447695	-0.12936480762275848	0.026145878168477084	-0.22339502781588744	0.16445990517598202	-0.11213488229616911	-0.09359314843329165	-0.14678000430140511	-0.10433655421349242	0.13914321974680832	-0.05609410305314192	0.11980009081029772	-0.15849144053216746
-0.001823408003835182	-0.03587597364859235	0.010991218198781749	-0.16119677895464898	-0.034386023356013165	0.4330701481875597	-0.16837751164739462	-0.11816165459426105	-0.055491984486254954	0.022481025656115573	-0.18132124568199517	0.00029628017508151526	-0.06242813888919078	0.06602449104726701	-0.009805604216638533	-0.006363103849688116	-0.004527843738606115	-0.03796741365483376	0.03828795971796985	0.03786823904126808	-0.064281081018042	0.01254687387335476	0.23030043863498323	0.03778704190592701	-0.029916564336044622	0.039032832012732395	0.11608552144874877	0.024104744773798235	0.012409981386770144	-0.006967570138013456	-0.006596559681583923	0.11549839981097806	-0.006964102264695802	0.00514556488102756	0.2977524337023485	0.0873678379077058	0.1380412437001735	-0.1716845550059563	-0.12288474668114566	0.047624256698473866	-0.21582346430213675	0.15485619441362639	-0.09249072861171023	-0.08150736173340457	-0.12437901352856942	-0.08702189989636712	0.1316518641576594	-0.07788162105860919	0.12858920180258976	-0.18019811850602754
-0.001867898585043004	-0.035867002036235565	0.010989382360435337	-0.16291129346341704	-0.035282331282381826	0.4310443600598008	-0.16699552735207698	-0.11768707755216143	-0.05612273836286159	0.02250148400803585	-0.18169435328636405	0.0006901642161554832	-0.06241741322458845	0.06522757290283918	-0.009864656826195705	-0.006364930187679673	-0.013163277240587936	-0.037944895632685584	0.03843129812003527	0.037883327781361574	-0.06431472585853518	0.012609769830360515	0.23125275642091667	0.0377426351047316	-0.02991388993841066	0.03887407561484446	0.11498050277767353	0.024557464598886747	0.012385970426133323	-0.007131194722707309	-0.015304330974822622	0.12089022009959147	-0.006214941004979784	0.00286203742590336	0.29988892516107046	0.07372270903253395	0.14449012918757287	-0.14714747862338334	-0.1167352511654092	0.06803267202202665	-0.2057401045191468	0.14579357988410704	-0.06909586348557185	-0.0706347099410185	-0.10323584504152183	-0.06844095180193996	0.1252873904632962	-0.10356023357148103	0.14024372806342528	-0.20187350193180706
-0.00189798869666559	-0.03585709110686212	0.010988694731164424	-0.1645395651371076	-0.03649065831867001	0.42621844837980777	-0.16660303270051552	-0.11721856517744197	-0.057274911382283945	0.022457259025035987	-0.18187897750612206	0.0011836847244191952	-0.062400356649632824	0.0645264029224604	-0.009950263749655896	-0.006349059360788894	-0.023128211896717273	-0.037926207150549715	0.03856723998490215	0.037896987042129696	-0.06433626248180802	0.012654379300230329	0.23197383152806497	0.03766927357841846	-0.029912899684413054	0.038752864903662546	0.11365506905007625	0.02459412085259604	0.01237937242632623	-0.007358774245224621	-0.022936172831507236	0.12809622273846874	-0.005389133657709468	0.00022211917840929597	0.30015389407604826	0.06141254710355758	0.14762438596954938	-0.12423537520597434	-0.1138650444715992	0.08987288192848839	-0.19495559744755256	0.1373856619015	-0.04092597435562801	-0.06391556661343356	-0.08091163862232989	-0.046894917209132234	0.11798674825895358	-0.13015166361546143	0.15228630575285734	-0.22175506075653031
-0.0019273410274105844	-0.035845877949738605	0.010988606407389388	-0.16525807121733496	-0.037850142741366215	0.42276437744999396	-0.1683532855763987	-0.11685064843051123	-0.05752175990496654	0.02237922049514322	-0.1820224487937221	0.0017327037421295273	-0.062382271756990626	0.06406118081721572	-0.010074551841978405	-0.006327295470616616	-0.031738279102484654	-0.037906536661603804	0.03868911938929245	0.03790334397866701	-0.06434801087461803	0.012698955267554421	0.23286219826308902	0.03759681168265001	-0.029913493651114127	0.03850952282078176	0.1120858945010497	0.024544381330941906	0.012383295514125946	-0.007630384617778279	-0.0306403860851847	0.13699432972825248	-0.004606185765352874	-0.0018440548857406702	0.29555816377913946	0.05142485441763983	0.14838192031982678	-0.10278550119477378	-0.11451380136066429	0.11255465114834377	-0.1839460170343268	0.129472503181514	-0.010275814226243801	-0.05960606179324483	-0.06188818365556771	-0.026310602731679723	0.109935297571268	-0.15719722288654342	0.16059002606100573	-0.23276505097153405
-0.001975372704854476	-0.03583041918218757	0.01099099399564432	-0.16573573841740172	-0.03887227808950001	0.42077359833007166	-0.17278727029577876	-0.11640079780301289	-0.05556628580019087	0.022250830981360777	-0.1820847372413666	0.0023796866001761755	-0.062368315104251185	0.06391952859489133	-0.010188009433456869	-0.006312294847375444	-0.03877423660713275	-0.03788874921024903	0.03877589341396713	0.037904179638756544	-0.06435768587362305	0.012735005504437943	0.2338002282107189	0.037515462693033526	-0.029914380710361083	0.03810846008309461	0.11003153179745642	0.0243110251678803	0.01240196049451445	-0.00794171091958125	-0.03778319092869027	0.14981692794550652	-0.004239973619572726	-0.00274532890125968	0.2903684084040981	0.04311551253360246	0.1458853427552918	-0.08096234976107951	-0.11455545228082242	0.13268645953019106	-0.16961428989777586	0.12521473351512175	0.020505144347145933	-0.05874671747483824	-0.04597700945501894	-0.006896873360006954	0.10612705240308162	-0.17829571334336294	0.16609789022584864	-0.24471057778372113
-0.002017422724195406	-0.035815295626892486	0.010996229651242515	-0.1666646410149136	-0.03952318142335423	0.42181363551513484	-0.17842781025503818	-0.11591224607569808	-0.05246296454174887	0.02219608086184351	-0.1822445613398301	0.003017042705995586	-0.06235862885879977	0.06393930892157719	-0.010299939704672042	-0.0062982263223691475	-0.044242249490777354	-0.03787384314708112	0.03883857142004517	0.03790264751221788	-0.06437211659385553	0.012760045157343799	0.23460529335326158	0.03741765005490598	-0.029916384054726797	0.037611274633311834	0.1080305880624363	0.023874090225450374	0.012427040721087594	-0.00834180936101629	-0.044960761247036525	0.16213692397565488	-0.0040828675778551825	-0.003090252125795422	0.2836005201584974	0.03408207860605552	0.14311460263993808	-0.06284421672325172	-0.1148618359103352	0.14647654962041634	-0.15074652624364768	0.1253500075733308	0.04981324417921895	-0.0591218560549532	-0.033506867893048034	0.013828397837153176	0.1015693370910947	-0.1968790628391122	0.17078758240665992	-0.25660778232402015
-0.002049335106514922	-0.03580300268525558	0.011001768073034556	-0.1673431678094551	-0.04003677112853275	0.42359909491480047	-0.1851541627163335	-0.11548761043214888	-0.04893997337728739	0.022211662593952994	-0.1823254043171502	0.003642919297368126	-0.06235303996451554	0.06417264111774307	-0.010420613856089868	-0.006283011627549376	-0.04822781889841578	-0.0378601104403697	0.03888862652273574	0.037899036466129826	-0.0643894963644999	0.01277026522449913	0.23662467647159285	0.037283213307138706	-0.029918749243925142	0.037194790831966106	0.10620583320621893	0.023259903273242066	0.012466849561783653	-0.008800064097735542	-0.05064669666384641	0.17571088808586682	-0.003953400857243474	-0.0023068727550273303	0.27350121934537597	0.023979277679819028	0.14003538632960513	-0.04597041700725936	-0.11878544694406715	0.15537793557689086	-0.12966433968871344	0.13112718144049101	0.07582151010995794	-0.05824655728448279	-0.02487555596330324	0.03634396416835481	0.09937245273207942	-0.21330331382562218	0.17587236171486667	-0.26322793357267826
-0.002055616021864476	-0.03579444413217386	0.011006119369866679	-0.16795289928498658	-0.040322391151925076	0.4264450679911632	-0.19160844024963092	-0.11503378076773234	-0.04464898872191776	0.022223792333266976	-0.18219385087929876	0.004165092476054528	-0.062349415554210155	0.06437303450318899	-0.010496466988543215	-0.006279425526217644	-0.05087814400653362	-0.03785065449907832	0.038882799567137596	0.03788881594098333	-0.06440830536776718	0.012777246712234454	0.23890184439086543	0.03716700261005728	-0.029921128161473985	0.03674001330724437	0.10466315386279867	0.022680915565980186	0.012521087901687105	-0.009253027956293266	-0.05591852686768047	0.18908952214914906	-0.003903900205458082	-0.0019334543619340242	0.26029012659298995	0.01464008282338392	0.13547742525718237	-0.02937509906611969	-0.12438895146565292	0.15780396506751349	-0.1130508528436078	0.14119799875743586	0.10027712529405028	-0.05710097190453345	-0.01654715568165226	0.054296442212391514	0.09564250042712932	-0.22905190044014123	0.18010981078216404	-0.26195614361687963
-0.002039734383343668	-0.03578790031428551	0.0110096623968725	-0.16892800227346086	-0.04016714917165146	0.4298047086522918	-0.19700252031329218	-0.11471322641394203	-0.03975923722546125	0.022179706265009484	-0.18169611705522878	0.004632247542789132	-0.06234537282594364	0.06460567486504798	-0.010581842945855364	-0.006249848077078502	-0.05109141797544753	-0.03784070877485941	0.03884371048406223	0.037877433285957454	-0.06442985457231308	0.012772868264859339	0.24118549426495028	0.037092820631608556	-0.029923369441808272	0.03630764811198162	0.10368380610562407	0.02201131011167118	0.01258323356801968	-0.009687222309241874	-0.06006165932504691	0.19968762641869472	-0.0035124146874583977	-0.00129829376266165	0.24414576174080307	0.003859073899281597	0.1327518127829369	-0.014670563610319282	-0.1302982802273707	0.15695059201912315	-0.09880510545204432	0.15327774794435825	0.12653469272876475	-0.05335512058562555	-0.008214904923616142	0.07093992100926443	0.09171648137920288	-0.24296900494102497	0.18278402912252434	-0.25321916341776285
-0.0020131301938671998	-0.035781252362101335	0.011013983960515112	-0.1704021973801485	-0.03975520828562437	0.43421181734841385	-0.19958088489867093	-0.11444024109409834	-0.03566721193102462	0.022113704177950177	-0.18101006492127786	0.005007606700534921	-0.06233907469197083	0.06479189416732942	-0.010636329445240672	-0.006214592242504342	-0.0503132629823355	-0.037827748577341815	0.03878053900400569	0.03786336034554318	-0.06444574975273305	0.012760698277914484	0.24347051043343176	0.03703303274187466	-0.029926255932509443	0.03587618631485111	0.10318741894662584	0.02132778668362991	0.012661764162376535	-0.010072084436299844	-0.06260509986413973	0.20781467192908823	-0.0023015346684513178	-0.001246241612652172	0.22752068006408327	-0.006714411738124168	0.12821270688467928	0.00046133978662386556	-0.13783300810465482	0.15403756575844657	-0.08758003243844352	0.16594717244579416	0.15253457181483018	-0.045604332232283655	-0.00201931578660129	0.08356723951875114	0.09042163787183316	-0.2516680200870701	0.18654305067149962	-0.23661815835659553
-0.00197502461273974	-0.03577835968781172	0.011016629977917669	-0.1711684449170109	-0.03864822852128949	0.4389517661242725	-0.19987660447196073	-0.11412708095706108	-0.03123856116754652	0.022051714668139204	-0.18013747647082876	0.00533455088384476	-0.062327707610894935	0.06481685609441037	-0.010647820011105848	-0.006180578414745838	-0.04912946064929098	-0.03781963940644054	0.038716631337549594	0.03784863558162278	-0.06446993095960908	0.012758059748948992	0.24545259053730423	0.037030772061780605	-0.029929199768365545	0.0354950990333172	0.10297882924760067	0.020717538499356015	0.012731851749036169	-0.01039563485661408	-0.06256601370888157	0.2144348765024396	-0.0002491764844956239	-0.0008764445567696358	0.20811486143380886	-0.01767064596017814	0.1210366494230477	0.014579719332753613	-0.14506378914018397	0.14797170194133286	-0.07856098250952262	0.17715249816252548	0.17875844874124022	-0.03362069335861502	0.00444895913417463	0.09716547254698435	0.09052602835614817	-0.2549841486571967	0.1884929547004644	-0.21345152175886178
-0.0019030077267278857	-0.03577717328505301	0.011016125393868393	-0.1714205102079624	-0.037386363150642456	0.44367210478324975	-0.1992390388862049	-0.11386225394439306	-0.025589955333187513	0.022003976261899406	-0.17899610445355632	0.0054986145710463315	-0.062318365484437775	0.06470398315683766	-0.010667444208380561	-0.0061510396487165124	-0.04526987653095035	-0.037811636788531514	0.038648195722279434	0.03782890725392202	-0.06450355818631992	0.012745911901684498	0.2473787478937765	0.0370720772535716	-0.02993159933370727	0.03516940386719713	0.10278353895501566	0.02023064417972974	0.012794376550512836	-0.010674309028215246	-0.0628537790259461	0.22030314315540928	0.002275047660352478	-0.0010395327583277857	0.18288678501617225	-0.026774249632147622	0.1120551397146214	0.027206928505616255	-0.15169683970762046	0.14184684469595554	-0.07148811139375223	0.18860669825154192	0.2018420069646633	-0.01634951143404778	0.009908604392913242	0.1140768038618029	0.08506225717388811	-0.2503360074320823	0.18814697239870637	-0.18730124955619892
-0.001821373807148314	-0.03577648073908224	0.011013687977341964	-0.1725907048473644	-0.03640477219396633	0.4511894495248295	-0.19958075569295894	-0.11365532320037852	-0.019037213091979536	0.021965515429383912	-0.17779263608491153	0.005451426609596031	-0.06231372029382528	0.06443824789553329	-0.010698372160665411	-0.006126627784325399	-0.03841115986232816	-0.03780145959810135	0.03856397636966914	0.03781277073997001	-0.06454886536371515	0.012730076495305595	0.2491963642814315	0.03711813861048803	-0.029932731513647292	0.03473406666470317	0.1029533277299401	0.019888239667725495	0.012850647543995248	-0.010946104875727001	-0.06308481540938105	0.22511447106405047	0.005196319512015188	-0.00048393184020132583	0.15463885749975517	-0.03482077845214558	0.10032132914204694	0.03855685649448239	-0.15778168194227649	0.13237554008429128	-0.06633761107257322	0.19833148303284698	0.21842219608832206	0.006575897163320835	0.012603637630382459	0.1319076479126291	0.07690173181348872	-0.23872467371958286	0.1850316084903602	-0.15631674762013387
-0.0017108994464160357	-0.035774539597004176	0.011008712769157528	-0.17425622736259924	-0.03522684659792597	0.45730295101724155	-0.20023521492555596	-0.11340236922379662	-0.01389674416473472	0.021973450866431196	-0.17638656525564975	0.005216519355682902	-0.06231690737771696	0.06418045032528406	-0.010731960752400765	-0.006115043453757745	-0.03218736977872746	-0.03779220455801946	0.03846504691068324	0.037799724686894465	-0.06460290142837918	0.012696277994148297	0.25063421437537875	0.037174407156452316	-0.02993232342129573	0.03433063898031315	0.10379536759257897	0.019574062371523614	0.012903179601033644	-0.011162828922783669	-0.06293991259019466	0.22896143420775728	0.008471434518149776	0.0004458556334570922	0.1251610719548021	-0.04173379218794992	0.08565581626878348	0.04892081124290648	-0.16347040909904018	0.12338190164943516	-0.05931939709796592	0.20769603523925279	0.23116970454339705	0.03249127004885756	0.013629530636836213	0.15228867195919352	0.0689372731960657	-0.22113454114674255	0.1790772313172106	-0.13109800692545281
-0.00157411365498096	-0.0357722794643006	0.01099987610026551	-0.17538205162652495	-0.03466574950235114	0.4624108651253037	-0.20184053129402774	-0.11326391828181662	-0.010195722299723195	0.02196714141430221	-0.17489710494207503	0.004804163291438372	-0.06231877944629514	0.06371154650278943	-0.010739421864732179	-0.006095219298886894	-0.024358444845221712	-0.03777663179575063	0.038397843432448495	0.037783243269669566	-0.06465631547490171	0.01264741474283882	0.2515816918780619	0.03723893482957182	-0.02993139603916419	0.03395556476278042	0.10539701360315117	0.019332265991459707	0.01294902420333694	-0.01132568924673941	-0.06503808300848557	0.23009079477270009	0.012213007073010549	0.00041295267566825416	0.097366965481394	-0.04796775190769326	0.07161834706439929	0.05641924598933199	-0.16962062508134054	0.11149329616663625	-0.05445504055345483	0.2131219449773619	0.24230783062873207	0.05956729449593805	0.010989815159518973	0.17585943001377016	0.060688417425861216	-0.2001760693985962	0.1689242827526006	-0.10691519125946299
-0.001443395459458236	-0.035781768237188094	0.010987917840581531	-0.17647460402994625	-0.034281550958551996	0.4662458283185993	-0.20454066903280296	-0.11324346244387554	-0.006523305983619343	0.021921361152388286	-0.17345878164126682	0.004208541909702868	-0.06232515368008007	0.06319143671743213	-0.010723701448234205	-0.006064287134514221	-0.014592879894036116	-0.0377581748859545	0.038340048156351024	0.037762458010328	-0.0647028083114728	0.012585476805616511	0.25231435400900865	0.037326844705983006	-0.029929483774998288	0.03367251056391473	0.10750448445349567	0.019180185578083302	0.01299209325683886	-0.01140674467696626	-0.06827947346020284	0.23048203004275808	0.01609594840394063	-6.49175194995859e-05	0.07554799961179226	-0.05086844970425961	0.058640510919892405	0.06294981804552233	-0.17924968227468996	0.09898307753219707	-0.052621226797326906	0.21377963100622366	0.251509247935212	0.08771694622057771	0.0048529964515393225	0.20043570829434568	0.050616743198770485	-0.17365308041472644	0.15705114209815949	-0.08078389969692924
-0.001300132385774462	-0.03577254610409091	0.010973801494330762	-0.17754251675117447	-0.03429237924430301	0.47040786163088927	-0.2071576690331917	-0.11329230015625984	-0.0017439249916277155	0.021862263810457142	-0.1718744750246838	0.0034985287640176056	-0.06233843934764186	0.06268343914452168	-0.010743115058726877	-0.006039320969595001	-0.003280364250640483	-0.037740302107303156	0.038303105716040384	0.03773254117650225	-0.06474327220197992	0.012502341459340111	0.2521147479299364	0.03738241702800529	-0.029927503930208404	0.03350722610754896	0.10993562442771361	0.019201381142899657	0.01302965594020201	-0.011478798707779824	-0.07238532004581845	0.22751572673363807	0.01989425770193857	-0.00045433929673142584	0.057779372812263675	-0.05048286447036874	0.04453781113135642	0.06445689286797963	-0.18713047444463077	0.08775265510682427	-0.05345761563196692	0.21026848445668697	0.2593174085837221	0.11425055207499495	-0.002770841709663884	0.22527058821991125	0.040025793229189414	-0.144194103915573	0.14130807697243955	-0.05635860199993374
-0.0011603214652947118	-0.035762704726624156	0.010958950663856534	-0.17831227905462205	-0.03486211155509699	0.47423519847192175	-0.2110532470904735	-0.11343002064701815	0.003955372678069301	0.021799308365023567	-0.17024688961053053	0.00292120381660776	-0.06235486196430149	0.062137552226338544	-0.01080498568172758	-0.006004001433971898	0.008749684735170505	-0.03772245586077139	0.03827430776345028	0.0377062307035807	-0.06477286864041867	0.012422115592646802	0.25179094674934654	0.03737982188739007	-0.029925059333224212	0.03342596055454529	0.11259090461089487	0.019445130138287713	0.013060240440314046	-0.011546558444132384	-0.07658050069969558	0.22147894814878963	0.02389155105182293	-0.000324519844599576	0.04352686227700007	-0.05018451864213236	0.031737088847112994	0.06422366181630675	-0.19196514206995766	0.07593034198410223	-0.056282191002809276	0.20313707526646155	0.26467816299334374	0.14017512806536617	-0.013163937983525114	0.25416331310675794	0.025769666588515282	-0.11253942022536949	0.1249699513008865	-0.034285684738740774
-0.001055779722311936	-0.03574872455981801	0.010944054467278712	-0.1783906112964418	-0.03665108142807511	0.47852902853706236	-0.21632493704346345	-0.11358016361414554	0.007537433234790626	0.02174899858027047	-0.16866658999412126	0.0023633505792875755	-0.062367711106708634	0.0616421682208161	-0.010884856945844696	-0.0059923014779257894	0.019789531178423646	-0.03771022667621257	0.03825906455657846	0.037680675857311885	-0.06480114731631414	0.012346843844088047	0.2513118540304272	0.03729752958258942	-0.029921628129871765	0.033336262326619376	0.11509337348381768	0.019654872325568513	0.01307453960089587	-0.01158566599928052	-0.08330865624454316	0.21234146605004334	0.02784360680892206	-0.0003509300008236519	0.034319448580663534	-0.04714537245621594	0.017438627985628324	0.062051216666276665	-0.19653866920930274	0.06542778107862007	-0.05976051862419476	0.19231515060973714	0.2683576949787526	0.1639492610685194	-0.025823796720237234	0.28671714806839477	0.009239767982109202	-0.08347234790521431	0.10627363347110322	-0.01543578465203752
-0.001000815811722116	-0.03574195404769276	0.010928435346951704	-0.1785472315691809	-0.038390323426743464	0.4827851671614572	-0.22332216927992077	-0.11363130000526481	0.011168692898525696	0.02173542772277843	-0.16709570795163714	0.001826716723901121	-0.062378423702999765	0.061183806521777254	-0.011033915025357891	-0.006012933272820232	0.030492802678092117	-0.03770017227643185	0.03827514363530849	0.0376546812581245	-0.06482812508857227	0.01226747582489206	0.2509387391544028	0.037167358912898185	-0.029917809901990666	0.03335807047261413	0.11663591154459159	0.019664750919508065	0.013070702124257724	-0.011612515283765314	-0.08976680126833804	0.20198241466483804	0.030952122045349268	-0.0005169811146451739	0.029660193204421332	-0.04118776209163466	0.0017124422450887702	0.05383051470791742	-0.19858777088298854	0.05312516814389952	-0.06338469945026286	0.18086095052072068	0.27119111076703795	0.18407530658727592	-0.03727060250246856	0.3208265023313355	-0.011034871581191562	-0.05891713146323874	0.08435880983924224	0.0037546028691043455
-0.0009569705763938579	-0.03572877507700824	0.010913570635150412	-0.17963679105253827	-0.040662591218178876	0.4860879236888585	-0.2311594647542317	-0.11371089676229626	0.014735399678197536	0.021705215291142426	-0.16584485928373355	0.0012591462010629957	-0.06238741470109577	0.060913165405465805	-0.011208177851869856	-0.006049784165993468	0.04057106470676447	-0.03768264070083834	0.038270772335072284	0.037629535123977945	-0.06484706216919957	0.012201480237751418	0.2501226483338215	0.03692923257784581	-0.029913660734645707	0.03342563832336437	0.11913318592555137	0.019455373916009256	0.013074859332376832	-0.011683779500365228	-0.09896245739331108	0.18936994468652593	0.03314218438954609	-0.00163591944403025	0.029485608546862985	-0.03725850523285143	-0.01293300927742697	0.043335989562109385	-0.20186995842024827	0.04055934218358429	-0.0633686202255523	0.17084244913788987	0.2685426624753261	0.20072767374219405	-0.04751641993105155	0.3538047277865143	-0.029663420424193326	-0.0390502128215968	0.05693842859121663	0.024581172068315595
-0.000918027385772478	-0.035714282530966535	0.010900739380121097	-0.18084660292193072	-0.042406246771292566	0.4889112591802324	-0.23830593604830935	-0.1139015349199601	0.017833572547113048	0.02172288799451478	-0.16473058761747644	0.0008250974784474183	-0.062395178729974854	0.06086406091487072	-0.011477412713051685	-0.006093500586856912	0.049313728318278634	-0.037658475776963324	0.03826806225275871	0.03760635706600217	-0.06486637945589958	0.012157624298414393	0.2487323537580231	0.03659432389323701	-0.029909230810374166	0.033495481931829885	0.12175401669013856	0.018986664258180415	0.013085106114833303	-0.011762856241600703	-0.10865716410839373	0.17447582000180034	0.034923478571921046	-0.003015039878260648	0.033972527940921454	-0.03854604539434139	-0.02697554580986795	0.028655977740866805	-0.20509241193316266	0.027234502561412723	-0.061083144275865885	0.1603785149446027	0.2629149162923767	0.2100220639368108	-0.05640738757242392	0.3875420344980541	-0.04578967582458108	-0.02532245116017832	0.027864164901214662	0.04685547566262024
-0.0008684148841549141	-0.03569856094866129	0.01089007308663759	-0.1815947748321472	-0.04295742022271072	0.4913619249544386	-0.24369282419902757	-0.11397760917208692	0.02013389735863528	0.021762770139701616	-0.16364919396703675	0.0006231423703696205	-0.062397600591644856	0.0610761071075193	-0.011738328550599253	-0.00616323775683731	0.05798342813083386	-0.037634653223559425	0.03829299166655619	0.03758019405928423	-0.06488657868984311	0.012127768027812376	0.2476781676038143	0.03619011907042697	-0.02990427213459315	0.033731323508561804	0.12403992281336226	0.018320181497844	0.013092968014931794	-0.01181342875143887	-0.11920174866159565	0.15613651583903726	0.03613805694504447	-0.005499814186978758	0.04172309232229373	-0.04293404317800916	-0.039742689247179254	0.01084371291330372	-0.20730220891574688	0.013698061638705164	-0.05547541048600978	0.1468623196810074	0.2585312967232848	0.21534341043180497	-0.06475157255551314	0.42155358058003695	-0.0587949234118567	-0.01585545033480835	-0.001507645236557685	0.06612352447539442
-0.000821523778608526	-0.0356818621159926	0.010881419459026138	-0.18197468904710232	-0.04326529991200137	0.49270004155220304	-0.24675354923879134	-0.11398453404189265	0.024034183223013383	0.021797187081323346	-0.16272055625735302	0.0007366876323027004	-0.062393894867403175	0.061256119326928093	-0.012023249296575552	-0.006229297026871696	0.06888792280423332	-0.0376138113945981	0.03830418987279869	0.037556268813301305	-0.06490477850786742	0.012117271214652524	0.2465562492583891	0.03574440605876676	-0.029900231047611508	0.03400091017030328	0.1261222877374559	0.01748145868881887	0.013072061070410129	-0.011849294159786288	-0.132221238961083	0.1351476751129717	0.03704641920902253	-0.009116558883749449	0.05158099783394813	-0.04793480696385795	-0.0535374202667465	-0.009639935026788015	-0.2092356203668157	0.00013621742341877742	-0.048309435800889824	0.13057816308048917	0.25409537979653074	0.21602665758798634	-0.06873054826945277	0.450945699125098	-0.07570196610133952	-0.010425773232755595	-0.02727854679432949	0.08321768052330385
-0.000816942740483992	-0.035666161154109324	0.010874366343608253	-0.18269614078909893	-0.042857361379694904	0.49337670859052557	-0.2475150877051902	-0.11413056661903127	0.028757297496333538	0.021852462512848298	-0.16203544243980855	0.0010703916163935204	-0.06238878832580488	0.06146470539378797	-0.01237971497703198	-0.0062721339837460656	0.0806135034285839	-0.037599038522670505	0.03829347523390527	0.037543589088125336	-0.06491493084037343	0.012128857430319601	0.24521979091839263	0.03525219757408511	-0.029897359235855164	0.034399231065888464	0.12794455130967655	0.01649458305525637	0.01302875859545545	-0.01190472228514927	-0.1452343282525445	0.11219966670054722	0.03762835324916022	-0.012717448341994776	0.062396480891180085	-0.05035541431755584	-0.06599276775065652	-0.027915429763184018	-0.21054294300403947	-0.011117885144651207	-0.039974531048737744	0.11353266016451473	0.24901813211528814	0.20997806013219705	-0.06277409398161568	0.4729282868868	-0.09639798186959672	-0.009460109930954228	-0.04812453897917863	0.09666668299488236
-0.0007431747985621677	-0.03564110952632438	0.010869170611057011	-0.1834757258072484	-0.042158868415299464	0.4927232728654477	-0.24567943308383233	-0.11426327807257411	0.033398768669469885	0.021935626537559594	-0.16153588869565585	0.0016673276548993636	-0.06237793126527371	0.0615174378225918	-0.012767624887045359	-0.006279820280110317	0.09253274409739701	-0.037588197498608346	0.03826403954204559	0.03754473771384662	-0.06491743929460181	0.012151368829403184	0.24409671810715924	0.03474421347396449	-0.02989456700873942	0.03482668511270622	0.12929620238700906	0.015438601980498502	0.012955272070964885	-0.01198191239723815	-0.15850753850765867	0.08998049469731997	0.03825215156757205	-0.015359184573926992	0.0714688928628723	-0.05039343537056209	-0.07851730332567819	-0.04222851055020654	-0.2066779216052931	-0.022152643524725575	-0.03055702352333785	0.09337144442385666	0.24214433257372514	0.20060098867341777	-0.045973257079464876	0.48748150712081834	-0.1178996780424395	-0.012554142293321625	-0.06833200885819199	0.1069794394201938
-0.0006908261316167897	-0.035637824631672366	0.010867446961858668	-0.18461641756540864	-0.04109432456575597	0.4906251277391508	-0.24106481587197837	-0.11426860107566558	0.03592147953746291	0.022011576167654468	-0.16156125032913057	0.002384733006049507	-0.06235971897639793	0.061493663601205215	-0.013147645718041247	-0.00624566599135112	0.10326717820023372	-0.03757778735616823	0.03820997287360001	0.03756743785317353	-0.06491637718352768	0.012174677550004977	0.24304218243577927	0.034318217251313024	-0.029892363707964182	0.03514298666448949	0.13018604758774066	0.014303599606954492	0.012869042412433177	-0.012034723808652337	-0.17086516457726764	0.06953518498292328	0.03900251989683486	-0.01805168719826306	0.0809825074357087	-0.051362076438250706	-0.09087854754679132	-0.04768471141126228	-0.19924457354365305	-0.03415434482726966	-0.019214216039863268	0.07042522729916426	0.23290460057152637	0.18617904900040186	-0.02114454469874622	0.49538217831840275	-0.14276428690070148	-0.016887594293651078	-0.08331806608579188	0.11365000255249721
-0.0004928930491289157	-0.03563236120508725	0.01087163378904941	-0.1857765558039207	-0.03899229387435569	0.4881056134407039	-0.2337180886449059	-0.11420599211513882	0.03879757098834109	0.022089049337216844	-0.16126714601085962	0.0031847690269593302	-0.062334095872653886	0.06160341544588012	-0.013437908575159354	-0.006162260034530186	0.11384909442653694	-0.037567652086487005	0.038184532030058164	0.0375987329539932	-0.0649143697155937	0.012197969600729797	0.24228600733149386	0.034021834582684665	-0.02988936918111338	0.03550778688606613	0.13084461309644832	0.013070925477186602	0.01277143901406877	-0.012035479408793919	-0.1804852795456984	0.05313536866396094	0.03973123606251854	-0.02038235202695591	0.09385395651171775	-0.04992230276740706	-0.10338446641014479	-0.04471427334928328	-0.19028642438488388	-0.04197756568485022	-0.0023766089887252637	0.048390876906078906	0.22227309825731223	0.17079705611536616	0.014718964985199746	0.4963899428475916	-0.1645522539016852	-0.02119676885658963	-0.09539535805816346	0.11881273666758145
-0.0002994035864646717	-0.035621977159314866	0.01088278208424665	-0.1854819991007617	-0.03440269069205525	0.48610927043006597	-0.2222511463097065	-0.11395277863614921	0.04561994870705914	0.02230378924915653	-0.16034373430488857	0.004267709872693655	-0.062297199849636144	0.06200268219545476	-0.013583317955626959	-0.006014902822551802	0.1273427840389067	-0.03754253890465804	0.038220841065249596	0.03765136047337681	-0.06488732652071551	0.012251048273226876	0.24249562231137914	0.033941053902925164	-0.02988521033097048	0.03623748802646341	0.13206086830439195	0.012197115214168715	0.012714130203648161	-0.011875243508030101	-0.18226399965719656	0.04645658638324014	0.040612494549284714	-0.020793538406616165	0.1121434577301779	-0.04387202852756704	-0.10849659630178617	-0.02959642743323724	-0.17485189412307897	-0.04200239710235915	0.022372001312649673	0.0356395405992303	0.2144484777036011	0.16050508246196413	0.060258739613566405	0.4979160690167941	-0.1817856506886069	-0.019714080827097254	-0.09858979016507276	0.1304871363542563
4.658294599083025e-05	-0.03560707998240722	0.0108988610487117	-0.18269047389903864	-0.028908199194930272	0.4842549748351356	-0.20910562796734383	-0.11368850266563095	0.054412423175361914	0.02265025787640667	-0.15886878957372794	0.005653324420549595	-0.06225073433398716	0.06280053346418424	-0.013536401258525083	-0.005815979195653127	0.14218653929910993	-0.03750753560993282	0.038288248248552	0.03771445849015379	-0.0648413897764149	0.012271950898948626	0.24302743916601016	0.03398181303672243	-0.029879656737894077	0.03725460499492533	0.1344290951162041	0.01197267996921019	0.012676749225607525	-0.01158262247497796	-0.18148847352792816	0.04878797913654168	0.04186014261642569	-0.019852685735924795	0.1336139975968006	-0.041918174388719774	-0.10627522109546872	-0.014112163529719227	-0.15674714898053393	-0.03406048206908589	0.059261429408691016	0.030463252603893782	0.21281790114154528	0.15913252431060437	0.09987024146315959	0.5069338240279836	-0.1929812624634899	-0.007850459372781029	-0.0928019487078218	0.1486299292357139
0.00045668539008362824	-0.035596563109357965	0.010912894558033745	-0.1816451316319667	-0.026300090064923093	0.48402100609734766	-0.19442340148956974	-0.11385360226226937	0.05868680503610461	0.023055385903369356	-0.15804867148119622	0.006455681687096903	-0.062200413811741725	0.06272977234455028	-0.013723535692605083	-0.005552782106362596	0.1588501843078839	-0.03746672071973385	0.03825995454339992	0.03779195252739356	-0.06482253623544092	0.012318399199505916	0.24486381297518886	0.034149754537840214	-0.029873314018892354	0.03846729327369588	0.13460452106871665	0.011064045333577193	0.012619023715961727	-0.011283430849908634	-0.17726231999646574	0.06082936632360336	0.043785487974498535	-0.021127873792205848	0.14643750616308648	-0.03438577580250174	-0.1057333843919998	0.020168594082860414	-0.1413726755714036	-0.03460215310569138	0.08244833320388621	0.021344510550774982	0.2070466399992008	0.14066521736636042	0.14021882807292088	0.521579712264686	-0.20128117588724076	0.014939420386357555	-0.07480962144919237	0.15125230492399339
0.0008349684339595802	-0.03559164202652996	0.010935515428489535	-0.17558792611080573	-0.023183846492685376	0.48440915748573754	-0.17952507199822673	-0.11379445653757883	0.06417821743876642	0.023354400835731377	-0.15689329613823552	0.007504091429437349	-0.06217269209562497	0.06361402478911812	-0.013732749770068928	-0.00525413041784195	0.168401569252375	-0.03745452337371853	0.03835915829218817	0.037834630765708435	-0.06478751827480289	0.012377204111490174	0.2470591197363828	0.03450958530928302	-0.02987262309157081	0.03951919970144126	0.1350673159238418	0.011908238446602047	0.012570317464488842	-0.010851149906499996	-0.18098828675889397	0.0775403708090128	0.046112606971241796	-0.01694524760333808	0.17193536116247427	-0.02617263116383232	-0.09934192400121189	0.06389064317213404	-0.1140560678575728	-0.024156553967040247	0.1166109354171652	0.014216539264791416	0.22157220356493892	0.15985358032237007	0.2115345745303971	0.5398403765748365	-0.21814995544920354	0.02990808373860218	-0.06698297954598817	0.17368176219127898
0.0013279475984710562	-0.03558078576266257	0.010961669293736539	-0.16873764414153705	-0.022056525999167544	0.4830327858368985	-0.16381316159477147	-0.11369652481413597	0.06889645749715022	0.023749797695682518	-0.15416788840937928	0.008675405968255197	-0.06213594994471128	0.06371022417908956	-0.013493042059409372	-0.005071450102380817	0.1769613683234446	-0.03740754454149773	0.03830375794375551	0.03793489403254406	-0.06472989377942857	0.01241539235777124	0.247847492786141	0.03504654229094966	-0.029871303777191122	0.04046005720846031	0.1365967947586743	0.01220760716780742	0.012533959871790595	-0.010414723707163023	-0.1781075491025062	0.09154448904592602	0.04764471612331442	-0.009424162582265753	0.19987633949319736	-0.011169742616971854	-0.09239730687040676	0.10470587199618946	-0.08573239076758829	-0.010560675660422705	0.16859340770964212	0.013467972984668845	0.2236970727316773	0.18866959878652362	0.2712714356092522	0.5334998580786902	-0.22260704770268752	0.0680559127355905	-0.03287259000069911	0.1804254617350886
0.0016531647032422343	-0.03558162170691911	0.01098693195151226	-0.16486877619141743	-0.016953991032848136	0.4837602482561138	-0.1514057599533688	-0.11364378976003586	0.07174360829684384	0.024276333582408483	-0.15263651170410325	0.009801913443811197	-0.062096495129202914	0.06424432299045434	-0.01345276790343775	-0.0048257463630515885	0.19294185249800924	-0.0373794162495992	0.03843939703726042	0.03800803787407568	-0.06461901325832173	0.012470688162976477	0.24843705411403424	0.03547746395670461	-0.02986822548750608	0.04140048315586207	0.13721825002561555	0.013053775254347158	0.012569356068616092	-0.009809520442287431	-0.16915884546742452	0.11907102070146462	0.04975557063585272	-0.003923481215123881	0.22793306214250936	0.005103218303937264	-0.06902116659379495	0.1479513519611804	-0.058961005729963455	0.001610290128271867	0.20498713738934576	0.019223473107696055	0.2349982564732179	0.19775224627886495	0.3283975686178059	0.5389057328915154	-0.22720823228301484	0.10799596708880518	-0.015794542371693674	0.20122815624930093
0.0021922894469106184	-0.03556926069702587	0.011018606687649453	-0.15702612313491476	-0.016240831909270923	0.48781741482158136	-0.1370020363877635	-0.11349559626469971	0.07628546270221861	0.024725462977727757	-0.15122905187102717	0.010472955342415512	-0.06206101875643024	0.06493289947345611	-0.01319552697846139	-0.004560516935064976	0.1985329193464056	-0.03735137286048333	0.03842508753021242	0.038073663664634896	-0.06447421966397945	0.012514153923005472	0.2500837248306595	0.035996434743659156	-0.029862519887766115	0.04223742110703276	0.13790935763719195	0.014634514244740257	0.01263648919661833	-0.009035998360766493	-0.15438219445159623	0.15224205132814858	0.05199860106382663	0.003843848152031943	0.25613582376476274	0.018879479999359773	-0.04223567878298331	0.192757520133802	-0.034028142855352016	0.023167120888252915	0.2507559187001248	0.034385452921469016	0.2546505024856518	0.21943882895788985	0.3801000842168379	0.5545528699384679	-0.23352109960461917	0.13964414738989367	0.0038944037591418885	0.2378247458954305
0.002478337198791362	-0.03556991958847434	0.01105397319994042	-0.1513659010257855	-0.011294827352162579	0.4883294195797488	-0.12171318909225229	-0.11345760318997096	0.08087666853382386	0.025087840110686044	-0.149342459605196	0.01108817910564591	-0.06201169934602356	0.06568453075760365	-0.012860603759714134	-0.004333009655480893	0.20278427669907878	-0.03731937936940376	0.038434496351514025	0.038175324016428216	-0.06435596852984647	0.012547279117412935	0.2523994349616345	0.036474737861530375	-0.02985645383592473	0.04374189547425924	0.13828700615080225	0.016772710004717868	0.012690587763196773	-0.008199144641930178	-0.13994434879057904	0.18648907078675742	0.05405437370654722	0.012454773509313292	0.2843723779808406	0.028051063721599677	-0.025541792820719667	0.25186578989303743	-0.009288810509481205	0.04742498532543198	0.30210258040854576	0.07251569728931102	0.28235406433479976	0.250122673720676	0.4520798239353832	0.580198015712502	-0.23972103114392956	0.16562869795825835	0.032073683042143274	0.2816844777413768
0.002805530815385828	-0.03555075366546616	0.011085828918805543	-0.14456542610957895	-0.012656587085535576	0.49395041106688564	-0.10994842759094345	-0.11310207528020826	0.08866109442560338	0.025406072311257338	-0.1460885408505405	0.011620782168597143	-0.06196929201620914	0.06620210699801639	-0.012613092759242656	-0.004162227213019826	0.20974078651207856	-0.03725710636216976	0.03847528875568709	0.03823709005253939	-0.064246151881192	0.012574666520629416	0.25682690665844515	0.037194651164453994	-0.029850898584834973	0.044662153202212014	0.13828738290452577	0.019323444194668887	0.012865189805332597	-0.007361294462413183	-0.12267054852557527	0.21896710855749016	0.05598907938236688	0.019767005039690887	0.33305064061644096	0.0386907378413331	-0.004832281597053611	0.3075468047658118	0.02288349247868835	0.0728029950064389	0.3552364330971024	0.11081963055841153	0.31162258332459997	0.285134214820642	0.5186228110910465	0.606127681213527	-0.2271035942058844	0.18937993600849812	0.07412897486802632	0.3302475773844232
0.0031539016195761883	-0.03554568473919678	0.011123065942107806	-0.13764438333098347	-0.007860177352081341	0.4961209096691562	-0.10015053234164906	-0.11313535245933026	0.0912776339311211	0.02570162728719187	-0.1445828656413746	0.011724859162915529	-0.06193935383531335	0.06669962004352913	-0.012361884692696936	-0.003970747428985727	0.2213669794584494	-0.03722473399242252	0.038601888049836684	0.03829035878359562	-0.0641399526001759	0.012668232716841536	0.2587653712559173	0.037525821822718144	-0.029843397688243956	0.045276118684438996	0.13893780111396237	0.021488059883364493	0.01299911504936738	-0.006386045321320857	-0.10247212769353613	0.2668129517034306	0.0579984104485745	0.02809939615988426	0.36120137038905353	0.06336893929699043	0.022364729401573927	0.33924391025978295	0.06028857984051188	0.09397573641026055	0.40275061310818056	0.14938357402005853	0.34224158523878756	0.3170346787400392	0.5786371766784955	0.6352645283699443	-0.22554926673631698	0.23092547705707775	0.11877966642168143	0.37730406695044216
0.003361616444950396	-0.0355410421885441	0.011142771589374326	-0.1309906286037383	-0.01075730576480522	0.5009420676482814	-0.09519355520160969	-0.11329279513307453	0.08889718921158268	0.026120167934739334	-0.14365526229623343	0.01204065341349194	-0.061913454290586624	0.06689435708710727	-0.012243055666433359	-0.003844485436630434	0.22153675758850006	-0.03720619122468742	0.03850367966964047	0.03836466819125102	-0.06405200698503292	0.012675591513567754	0.26019374202052314	0.03805199060963158	-0.029838042879914317	0.04646762601719194	0.13776218821394312	0.023754666185460866	0.013088879924721904	-0.005469766920143086	-0.08861112887392329	0.30141879504339353	0.061295248077822925	0.03511901084092363	0.3982043855531431	0.06770801732266718	0.05495765175430549	0.36370957053502445	0.07234032076568678	0.11288290442859909	0.4409485099525918	0.17230131632918316	0.37073026805106984	0.3408895755231317	0.6128783448063985	0.661362154625834	-0.23188871348123544	0.2590695903700979	0.14679938040790336	0.42270532280319434
0.0035731674242012483	-0.03553291149472945	0.01116919050476786	-0.13015744260568451	-0.00999329481827063	0.5024083527574041	-0.08932002504222573	-0.11358786699117443	0.08192492938357197	0.026208262736562203	-0.14256504206836382	0.011393113743525682	-0.0619023596903991	0.06652440431477809	-0.01236342831645303	-0.0037658567848546875	0.22120128102468462	-0.03716951322257404	0.03836741744295273	0.038401219102596106	-0.06394646167859197	0.012721277753303648	0.26188100968616057	0.0383312621414828	-0.029835578254128903	0.04684017704949546	0.13729915788774077	0.02583255072593203	0.013156031572689705	-0.00463944145399668	-0.07122506693003522	0.3299823431450421	0.06432161366844262	0.03826158166702294	0.4164281504948181	0.0738958441678859	0.06503504914058082	0.3958087507654585	0.08261232730798795	0.14539934466966614	0.46830393377154367	0.18516453399798702	0.397306684217973	0.3551314027891811	0.6576492523321202	0.6809447859117739	-0.2368680994328781	0.2817640541543746	0.1896302485740974	0.4641384929959532
0.0035923469093012777	-0.03553575123631473	0.011188491929541874	-0.1265267960925232	-0.011560929047821399	0.5017969412274755	-0.08756182601505588	-0.1136318270194138	0.08083648672444237	0.026113498968357064	-0.14175144539799572	0.011497828894151334	-0.06191145563099402	0.06724089321073694	-0.01217882522606811	-0.0036169724162797103	0.2198505877312687	-0.03717361933340091	0.03844988617030979	0.03841760180045596	-0.0638958240674146	0.012819683325501005	0.2635848423474294	0.0385244997791603	-0.029835318122888338	0.04694636948599498	0.13654004622906957	0.028297848306902136	0.013264712496267783	-0.0038945074398417183	-0.056457341319773056	0.3530438648893427	0.0652033350280644	0.0493458199836461	0.43874937674830594	0.08541896034647718	0.08433354172406614	0.41074969816276974	0.10327933192041654	0.1669813529820669	0.5217651490302245	0.20511566389465297	0.4349264856780673	0.41181769388775075	0.699964036295493	0.7097189247139358	-0.23714872246814966	0.30772820885237306	0.20313044897550644	0.5199930316646967
0.00369042761621766	-0.0355272334604362	0.011211349351823528	-0.12417586567188514	-0.011816079097511778	0.5044436024935595	-0.08786784974387599	-0.11374272585390857	0.07638907023345934	0.02639472450482022	-0.14109530856427957	0.01145821390347183	-0.061882122288500804	0.06695277932483748	-0.012104176514145588	-0.00365328464312484	0.225371985920014	-0.03712458160870036	0.0382481718398294	0.03847623198537696	-0.06384932292720327	0.012833964591435204	0.26668959278821674	0.03854879389930151	-0.029824458732356802	0.047210397659865504	0.13523435910600612	0.029503729871439788	0.013388611904529602	-0.0032217339916792696	-0.03936360941179797	0.3906098661795894	0.0659054102893918	0.05509587614170479	0.46604129991742277	0.09994768057783537	0.103646681727776	0.4164162994952093	0.10931588469828728	0.17855189058059232	0.5675230655828776	0.2286588805646348	0.45852404435253413	0.42234509199302483	0.7069564413643569	0.7328251120081817	-0.22778421347192096	0.34577045922628935	0.254470407321798	0.5533756242937555
0.0036087343627548966	-0.035534927172852185	0.011224088118679683	-0.12718437007817646	-0.012224127283344845	0.5066231716995608	-0.09196463985642123	-0.11394786891467001	0.07091557057068859	0.026410746135531883	-0.14142128116155256	0.011136966566166789	-0.061868309083577155	0.06774367476193947	-0.012273112400821545	-0.003524184995182548	0.2289721609809033	-0.03713921990971743	0.03819477987476446	0.038496376116917495	-0.06380888319274047	0.012860921312751933	0.26829752005598034	0.03839489154920263	-0.029818653917098214	0.04763021885558509	0.13307151016772617	0.03149588938226956	0.013511266246955566	-0.0025037266619899598	-0.028205532246243382	0.42680157420839243	0.06847528038374441	0.05668975833315807	0.47317316125768993	0.10345223630264537	0.12419884236380536	0.42592100354996487	0.12133500580896939	0.19163098194081715	0.5900371902198616	0.2498383138572487	0.5029801564062254	0.42702268822908873	0.7210215635826309	0.7669327287460721	-0.2366776938661664	0.3374222671653319	0.2819662808926056	0.5994791638312803
0.0036518862778051864	-0.035526687871193896	0.0112371769839897	-0.12288833372374801	-0.018201275225796548	0.5064382722860336	-0.0936960609997836	-0.11423365635329408	0.06476967295744879	0.026153805073373965	-0.14058933190887202	0.01053421287017669	-0.06187500349098614	0.06724719674144648	-0.012230890543553459	-0.0034485410055415137	0.22133967687561312	-0.03711544500800029	0.03802348929859657	0.03853587864427164	-0.06382869366534558	0.012865236922504844	0.2732190077957798	0.03840492399969249	-0.02981731494973367	0.048276867786163045	0.13181202247000898	0.03301433845327621	0.013570687381750393	-0.002047517847678566	-0.018951249288761057	0.4519835386368273	0.07063139357549801	0.0597733452577182	0.4911593786313169	0.10203396144711421	0.12756393638831698	0.4370684832920423	0.1200029177233292	0.218792206445057	0.6186447774128274	0.26492069871411966	0.521031002277194	0.46553486719329895	0.7352585686648778	0.7863792539030697	-0.22878707144130317	0.333234409215402	0.32826820888522484	0.6403415217456646
0.0035858677006277997	-0.035533961061457536	0.011246751114803095	-0.12560070404511095	-0.021503469248430163	0.5032597742233336	-0.09668988655202788	-0.11445180496990856	0.0565194549008146	0.02601101093744996	-0.140349285451814	0.010082710435613916	-0.06183942243972085	0.06654626123496088	-0.012364422036983121	-0.003405020629176368	0.22208908570104935	-0.037089192006313984	0.037987450652472166	0.03856910143085837	-0.063897266132936	0.012944383642572272	0.2755353745953796	0.0384617659065502	-0.029819491457013236	0.04890959172642246	0.1301608992766959	0.03457155290065145	0.01360658571424599	-0.001657795104339406	-0.0063809937344216335	0.4719722760038726	0.07129818763916439	0.06610644219358687	0.5079204427049971	0.1001505756473466	0.12434143461842843	0.44843041657481325	0.11857789012490898	0.23851389763039238	0.6358617151476164	0.271296665815739	0.5504402837338807	0.47230555315235884	0.7631981657326528	0.7998943029195187	-0.22018136081548628	0.3403880666679921	0.3528931546812135	0.6688054294994631
0.0037032126553344937	-0.035527051133714696	0.011260721378697134	-0.12321492596115982	-0.028373007745013	0.504552361674216	-0.09679854855580146	-0.11457659839628283	0.048893806560586596	0.02596339486272465	-0.14040675671601738	0.00954075687638366	-0.06184838888523218	0.06609399722036488	-0.012524427232601387	-0.0033861785746178616	0.22641481905524202	-0.037086608839151256	0.03793077265842514	0.038546725484331926	-0.0638829561929252	0.01302934629387902	0.2778354941422309	0.038586757216170865	-0.029823646040535123	0.04919433476192388	0.12861376011107356	0.035795164510441596	0.013688862233713111	-0.001324405194748726	0.008732694357750582	0.4879232869533466	0.07230431893631098	0.06556543636179474	0.5139382727867476	0.11246685876679385	0.15408013418578084	0.4393376890587584	0.11657837637207458	0.2568125454263227	0.6486271886297856	0.25865489402233477	0.5747211211486661	0.49979187005698317	0.7655122044646523	0.8279423010443987	-0.2171639090319844	0.3555092403173347	0.38076721519570367	0.7077517875666985
0.0037835959399475177	-0.035529854711322154	0.011278913448974527	-0.12170032367042842	-0.022535081402599706	0.501880743038255	-0.0941570669801214	-0.11499354988520374	0.03955700413926729	0.026001464936390252	-0.1413685433465178	0.009085242273689915	-0.06185363125806494	0.06646839340929175	-0.01258397900076321	-0.003208204078244196	0.2280259852653715	-0.03712364767809099	0.037925216896807654	0.03854922386153338	-0.06395053549481802	0.013124736767194608	0.2778539232294423	0.03843958093540979	-0.029827773609492892	0.05008513135333492	0.12863448156586696	0.03705780979488915	0.013682118170781382	-0.0010505322823573479	0.02047262315285984	0.5213304756907295	0.0736890287990301	0.07093282508520715	0.49522692006800606	0.12038499188423138	0.18281444912637917	0.4235307187507039	0.10647883698945737	0.27551526810717103	0.668846750428469	0.2718198251568789	0.5978772901244643	0.5230156359217606	0.7525977216807458	0.8481265503790137	-0.22741628586410362	0.3807715371233201	0.39226811661060135	0.7167601909196598
0.003674162169666712	-0.03551957904157304	0.011289153664538597	-0.12254652030489817	-0.028743773731804555	0.5026659579033607	-0.09478529745318684	-0.11509952778515231	0.03353338839324308	0.025987087818700204	-0.14100679651270814	0.009174888171085568	-0.06185493848519298	0.0667017709325329	-0.012720398426976786	-0.003222851080990492	0.2198151257558607	-0.03709865442144254	0.03785211402074705	0.03855802871876498	-0.06399156805886871	0.013070289953614547	0.27942139123677634	0.03849717271640739	-0.029834451556686337	0.05108600441780128	0.12793032885661376	0.03748302531900905	0.013784852962396885	-0.0007162566299393979	0.021264547864564616	0.5376389775402216	0.07562805462150211	0.06993282390673972	0.5138884271492765	0.1071732731538654	0.20150249158217312	0.42011382740855396	0.09479218188062002	0.27633086730225986	0.6713370023761971	0.27292668084863364	0.604293350161858	0.5470783421061575	0.7552697871643392	0.8645403703544223	-0.22491979412340637	0.3767269442835749	0.3817924688299491	0.7514190139295016
0.00372606647462973	-0.035520082033822245	0.011306358627955846	-0.1253587756820466	-0.023021011005695237	0.4986376235287813	-0.09424327949143876	-0.11534261105904098	0.028007490919906602	0.025657894058467218	-0.14087813634024865	0.008659460551065137	-0.06187965739380609	0.06647015537154134	-0.012922131280237548	-0.003200203488319188	0.2261399102901322	-0.03707806019022119	0.03778978243711691	0.03852955854548655	-0.06409975719403649	0.013117515236486636	0.28240620433067765	0.03845270311854271	-0.029840911530391895	0.0505948320320197	0.12826102443743076	0.03873091047120668	0.013804861164438733	-0.0008122121028940419	0.022119482499024352	0.560947783066214	0.07575452177171851	0.07062102429344269	0.5037275376161722	0.09601956833190448	0.18543053522128367	0.41192098388861487	0.08283713444274424	0.29364017122725855	0.6943881917614518	0.2767506019471233	0.6249205290208149	0.5727171547671664	0.7495263475349976	0.8786237348560817	-0.20873451794919423	0.38001851312052687	0.38433018010701614	0.758564615467969
0.0037074251041846426	-0.035525324593549235	0.011311073900189922	-0.12428432448443505	-0.022104938031158237	0.4960961812659754	-0.09508628215923978	-0.115620510905964	0.024754409407545322	0.025529823780452578	-0.14188890752015798	0.008347752965836683	-0.061913178008007705	0.06623795669306251	-0.013078800090594237	-0.0031390004776495604	0.22266432287735777	-0.03708908693912044	0.03788120911649527	0.03852212287137326	-0.06427374286470044	0.013175286778889997	0.2812456908164028	0.03857462858555754	-0.029847174642646163	0.051121392306420745	0.12612629074576828	0.039359920903871984	0.01391477191856024	-0.0006416656020314978	0.020368966829140377	0.5836521812675575	0.07544532270417034	0.0730706760207159	0.5228360938545609	0.08948014627793006	0.20579835186960324	0.4146421838403812	0.08737937621455309	0.2763366612996786	0.7074166417755328	0.2900453513353189	0.6362013443177923	0.5959545232978023	0.7621451017232479	0.8935664502888814	-0.19649771816043177	0.3720514203674498	0.3629880768639773	0.7807954725511528
0.003933227773950764	-0.03552200585312311	0.01132355413280323	-0.12112093982012925	-0.01583914362798025	0.49484371582538217	-0.0922322571873558	-0.11572895087505239	0.017701816424614946	0.02553790744232644	-0.14208298878716233	0.007904861670063034	-0.06193697303982122	0.06572502017297198	-0.0129876807750674	-0.00319918517289016	0.21841610375259674	-0.037067647925211514	0.03785288668211784	0.03851193222278561	-0.06434521959337063	0.013085006599618896	0.2814503278244551	0.03867483432284263	-0.029854134584749486	0.051144408819343956	0.12677134021464476	0.0404806997417437	0.013958302224034689	-0.000584676662485042	0.007436594248885532	0.5932637638934272	0.0766836104535645	0.06699963221391816	0.5216059434982262	0.07185878165125528	0.21180670562237483	0.4022741658846439	0.07052504156842553	0.2780335500761753	0.7111137461173633	0.2736450533610676	0.6393430392670334	0.5669580646516014	0.7556210586942048	0.8925760610101958	-0.19109687570346012	0.36268908070385514	0.37231777613614414	0.7675778075145409
0.004129986379465036	-0.03551236079273724	0.011332504304533569	-0.12096920169396763	-0.01247901690590954	0.49102349456475214	-0.08597685954622063	-0.11583107948928664	0.013191644416326476	0.02540759618446086	-0.1426138295959551	0.00736925598582572	-0.06198235937697254	0.06597702235288191	-0.012886742001687703	-0.003172761550719644	0.2171856045882185	-0.03709995874044132	0.037822639637307795	0.03848789595073347	-0.06443157141283874	0.013118272771696901	0.2786374030388029	0.03842910545851358	-0.02986764030827574	0.0516881163958728	0.1262414831967336	0.04093840916973115	0.013959634613255348	-0.0006779051957168261	0.011021598812693347	0.5958105979183655	0.07738434852664236	0.06524692329348303	0.5188519407963478	0.059553795363002274	0.21168691981003235	0.3988490657945246	0.06496006077817053	0.2851211891004216	0.6970451189758846	0.2720673542622868	0.6475063815488447	0.5769005481249706	0.7624430820594801	0.8673884634994142	-0.1845551389366927	0.34892363255532394	0.33540146453855785	0.7775382902244309
0.004289378765682038	-0.03550862651429674	0.011346177236532463	-0.11570302028775736	-0.010848194831659715	0.48933511176039407	-0.0767080293860485	-0.11588129640891191	0.010173012642403497	0.02547143182988365	-0.14255910678610767	0.006927446406075913	-0.062020347505555795	0.06560194250897	-0.012710493319177363	-0.00306039275016345	0.2167406038702669	-0.03711896528962675	0.037933616362594805	0.03850054694365816	-0.06460388734499886	0.013073308480890933	0.2781641250146417	0.03855302649446652	-0.029870987505618653	0.0519581000924622	0.12635992514856426	0.04189455719649414	0.013946464821139601	-0.0008734452268211901	0.005183603449598104	0.605169386406627	0.07699034086588277	0.060446657924776846	0.5231879490874862	0.03772546094011465	0.21977530428337694	0.3888287497579582	0.051375255968145815	0.2659376626802928	0.6969549908687036	0.2504433850038015	0.6336541877503945	0.5630878603836179	0.7751076216394436	0.8718285639717671	-0.19030719514810518	0.3418547344117643	0.3183419258747018	0.7590661222897257
0.004503751315092576	-0.035510923970079995	0.01136053499526305	-0.11479385469937164	-0.0031069135400031366	0.48746743042015217	-0.07256646949430286	-0.1158969578597772	0.009730220679279734	0.02540757512456703	-0.14271839892566357	0.006503759917678868	-0.06203695631264905	0.06507622852492174	-0.012489421466547242	-0.002962093656567658	0.2218072728345327	-0.037130738121728714	0.037854904476783524	0.038480432540863176	-0.06469106449598158	0.013111890780924094	0.2759191656322713	0.03834065634983358	-0.029876508787330974	0.05143539508397581	0.1261905272556279	0.043181420127872336	0.014033456244292614	-0.001026092341382586	0.004424083841024464	0.6047584712940106	0.07516384457764151	0.0625891178349175	0.5121321492184822	0.03593553526802479	0.22923152072960518	0.3900215834472224	0.039120578011113086	0.2571034720445319	0.7020256228713408	0.2423571352789468	0.6511016872634923	0.5526659239106303	0.7698618166774116	0.8780503515894743	-0.19144378000457413	0.347178127151286	0.2857447354768613	0.762111731426019
0.004684963672640066	-0.03551091255292674	0.011361314013586268	-0.11131643053545828	-0.0005777220530847245	0.4849819440953132	-0.07010804011106776	-0.11596302525054006	0.008896303431357482	0.02535385559339563	-0.14213249544438794	0.006037278612539066	-0.06210567350576081	0.06544890432981847	-0.012473145146232165	-0.0028655108912423897	0.21688056883515153	-0.03715936203362108	0.037881430963078076	0.03849238897728608	-0.06476013014947708	0.013043071440345045	0.27264313059471246	0.03826092068855959	-0.029876782646922045	0.05150832865930127	0.12529180950470747	0.042916177458458125	0.014029443002698266	-0.0012894265543938982	-0.002845380948793636	0.6124015973478338	0.07563972930352698	0.05461390908019746	0.4971095610622136	0.03496918342604074	0.23596503616230455	0.37032623183554103	0.03265552622794557	0.22949131200819844	0.6935541981121258	0.2124993106243565	0.6307860905565016	0.5496756318473813	0.7632964917378074	0.8830746948599991	-0.1908706360954981	0.3448068425689192	0.28917387704504083	0.7487549330732322
0.004998380141356504	-0.035508352154888075	0.0113528770568502	-0.11208151595722331	0.007286209449403949	0.48583373543052105	-0.07188106549368707	-0.11583326763921833	0.008226342588356588	0.02526994411507514	-0.14264820990313198	0.00537901955993167	-0.062135082222048846	0.06527179133920216	-0.012301898352670069	-0.002904709060496764	0.2161929830995859	-0.03717026142834632	0.037927785010929846	0.0385234478765792	-0.06487728243521852	0.012968261883660532	0.27093585571887824	0.03813334611508508	-0.029875984258228832	0.049977068825160384	0.12576091498470152	0.04310529048842119	0.014027073145972725	-0.001531396322358474	-0.016980334910655075	0.6117330074966548	0.07599701571774142	0.057849555588446566	0.5082116461660121	0.02243626988285478	0.20781342928799754	0.36880658736775607	0.023753996709993386	0.21556728275686443	0.699227947653913	0.20303012654972274	0.6277759647491684	0.5334745290351222	0.7389814464173	0.8438153163478935	-0.18458013042013968	0.32375265843533807	0.2780692232851755	0.7168536139786431
0.005198310926340244	-0.035511599552595134	0.011343571750853345	-0.11576837347237579	0.0028086447578995954	0.4859464046578343	-0.06956799253642733	-0.11580304682178713	0.014601450158978097	0.025132529918916534	-0.14315479240062873	0.005440610955735152	-0.0621623280404334	0.06452106557414497	-0.012091454565848361	-0.003044670560841942	0.2071820637661359	-0.037185700999374835	0.03777722808141346	0.03852170816367718	-0.06491414053285847	0.012937032887759362	0.2681112697694217	0.03781141639624889	-0.029878181981447177	0.04892484016623409	0.12344351695961338	0.04167205593503415	0.014011512531132692	-0.0016846072778400043	-0.020771531945497357	0.6076626912598069	0.07488606943395759	0.05244039346003708	0.5094782750339797	-0.0003286365415470519	0.1929348252184719	0.363027115750741	0.022239803792205522	0.20031755679743224	0.6712018102154255	0.15857630575142423	0.6101121193248997	0.5141829988723925	0.7468662913344766	0.8408825188566981	-0.20260238468359773	0.31237966705294495	0.25365708924460795	0.7193263212248047
0.0054203570677872565	-0.03551726947317541	0.011334858043369513	-0.11772961638482766	0.010121109485786494	0.48612841556842606	-0.062241479542993826	-0.11588965494942689	0.01634833832832149	0.02529926788823998	-0.143816495100693	0.005230186445301284	-0.06219211765179141	0.06410766219929194	-0.01207854734420605	-0.002967665955854218	0.20682148137902273	-0.03721498503040246	0.03766716691443513	0.03854110093854289	-0.06502054815975691	0.012897716950347388	0.26658056461364554	0.0379116367405853	-0.02987864531880343	0.04743988955609473	0.12228240907794956	0.04231999630252138	0.013929494242883528	-0.0021056631736939644	-0.02845586206799437	0.5866870753879405	0.0734620668088288	0.055565205102138096	0.5029764800410441	-0.0023418612513845236	0.16025944267299028	0.3567366495726476	0.016181077628037034	0.19308829592199334	0.6822567016085628	0.121493575858642	0.6195702340827257	0.48242585460712817	0.7356863993743296	0.8318466646262344	-0.20209542166489833	0.30956870678759757	0.26473418047309627	0.6816285061825677
0.005750783867302539	-0.03552281241414767	0.011332272263044268	-0.11876528830690818	0.006668531134107344	0.48336307910246135	-0.0612227571069026	-0.11574256033465675	0.019204384570273944	0.025470121167966004	-0.1448409149670188	0.004390058322859063	-0.062183706147494466	0.06329805928988737	-0.01178658711233722	-0.0029333522669296023	0.20043267699534212	-0.037239074072415466	0.0377131944150143	0.03852104466457993	-0.06506938841026086	0.012899217564858978	0.2634314254921094	0.0377432529324926	-0.02987967967595604	0.046360268369725684	0.12104967089460208	0.04125854119739867	0.013966843422492724	-0.0022754920588399716	-0.02284125788437313	0.5824477749029926	0.07209571756938224	0.05111074085789754	0.5050933580534428	-0.005954060350085322	0.1695433976934828	0.35868417502832356	0.010037314842508794	0.18306904469729862	0.6740686248027455	0.09597782426141624	0.5945456731921342	0.47339974831624587	0.7304488507944098	0.8230786788410291	-0.2083312140122501	0.3071473147036391	0.2695249836242747	0.6659634704423518
0.0060034344770724165	-0.035512971871234256	0.011336276828848565	-0.11755749387564056	0.007136998413092973	0.48286005688391087	-0.05904363817153617	-0.11555387164878417	0.0296076347558226	0.025455167262363833	-0.14513654127883097	0.004058444095259432	-0.06220313351210396	0.06361285412367763	-0.011659172089348167	-0.0030225616344987417	0.1974121326298383	-0.037277452252751815	0.03748249489664758	0.03854382535385982	-0.06505421791117079	0.012895141259004098	0.26051485297803734	0.0373669119474433	-0.02988261663879415	0.044942192237884745	0.11966731438880292	0.04048517137989061	0.013813073546149685	-0.002645043649552468	-0.03016001043599073	0.5722042856524726	0.07185250359891729	0.05255336820726425	0.48906092726434897	0.0011278086643188967	0.1536878599125317	0.3300033226709342	0.0044452407352576755	0.1651132059070871	0.6517526585383993	0.05237217928179335	0.5930373072974573	0.4424317225583006	0.7161037621645121	0.8026736190312687	-0.21781381808970907	0.28811225116236494	0.26056491240446816	0.6414018255781913
0.006028606427518418	-0.035515163558973405	0.011337547605225175	-0.1183944220106247	0.00484329335720867	0.48244058989662103	-0.05920572673721267	-0.11518724760829183	0.04102444747354122	0.025656070248644507	-0.145353703651771	0.00445819273801984	-0.06218665303846661	0.06333122609920405	-0.011560402359823483	-0.0030160289639698462	0.1984286046506037	-0.037295791253808504	0.03732305946008628	0.03855503873772677	-0.0651306682183932	0.012860046349328195	0.2580324337478054	0.037324234784943046	-0.02988071797033769	0.043314309082492175	0.1184174339110354	0.039089498586937624	0.01379379915406414	-0.002808167953575358	-0.013785335764605555	0.5754931809408074	0.07145643872546607	0.05536645221592832	0.5025413613560523	-0.0027741765491142703	0.14907215486922856	0.3305881959637346	-0.006091296327465368	0.16941370643275516	0.6446856272301216	0.03513560362702487	0.584526600461069	0.46228653419759436	0.6975531727187229	0.7979280037375669	-0.2290365312403277	0.280091522210401	0.2594674884578016	0.6487929564981437
0.006076722097082675	-0.035535346419992495	0.011328514233111802	-0.12317864144358229	0.006234220928655313	0.48183995741423286	-0.0588552562434721	-0.11528141654682289	0.04185958327519756	0.025647034058129643	-0.14576069162045452	0.004489715194617432	-0.062170684393817066	0.06291796927053424	-0.011538613987097861	-0.00308347760683617	0.19698941333006337	-0.037294270432713925	0.0373413392965443	0.03857636388105216	-0.06513473347935354	0.012846984589081702	0.25461101969072225	0.03732489964740933	-0.029878876702303263	0.04184664387355816	0.1171139790537838	0.038857047930600755	0.01374336229916764	-0.002774481021510293	-0.017146665104208224	0.5644782418620039	0.07016816070766592	0.054930392004921266	0.4783067622115702	-0.0023888899098805398	0.14103354251004016	0.31471452957843105	-0.005106703621008723	0.1633989351383341	0.6510717592081205	0.0088966963462461	0.5661014156089397	0.44396767658749986	0.695621929884654	0.8165021465255469	-0.24273229511455668	0.2746086323531369	0.2774251304466825	0.6273430918092582
0.006166217370900514	-0.035526965012446995	0.01131798194041362	-0.1276233685299633	0.009807335919441492	0.48412943063437136	-0.060263210886897324	-0.11549481082302945	0.048352677311122	0.02546190953558969	-0.14625585670361946	0.00453887240235497	-0.062192634364895506	0.06283808796846849	-0.01158447593879034	-0.003110738200592188	0.20019323020564034	-0.03730642373541073	0.03727896963430728	0.03856000792245505	-0.06511271539818679	0.01288809436153665	0.2531471888203787	0.03730581765081831	-0.029888036363873004	0.0399445966474165	0.11662353989419558	0.038234595900550915	0.013688621474160778	-0.0028251036844857253	-0.005320766770681074	0.5635677211463089	0.06935761890717365	0.06240777663065047	0.4816405483808753	0.015941607167982253	0.13945969003120626	0.32027390414052376	-0.004923992222062577	0.16554526256392874	0.6480561715123714	-0.004243795773362026	0.5677677745736064	0.4470822773501884	0.6942506198738323	0.817596787307252	-0.24019135042595527	0.26474669972648934	0.2746178866259398	0.6388768780380967
0.006176896185592274	-0.03553375955160035	0.011304738191022137	-0.1308731065565977	0.005047660117395803	0.486107280181092	-0.058583956549746095	-0.11528447771411383	0.04986307466452249	0.025714762101308207	-0.14649183958568882	0.005025142030756621	-0.06217743931146692	0.06290047404189161	-0.011462607330087285	-0.003220095513001312	0.19991675232657452	-0.03732612967126841	0.03719571599231716	0.0385364351863179	-0.06512104243959313	0.012839455209374129	0.2503934913081093	0.03760994738071826	-0.029888148569373524	0.03907235711954981	0.11641811492644798	0.03652444397582112	0.013584576307623311	-0.0028213823344128033	-0.00025076835116375	0.5717057296409969	0.0696207364104299	0.0643513373379264	0.47769899522837045	0.006326859208804032	0.14254389741705356	0.3111149935939679	0.009685715027989287	0.1600833289193202	0.6292514975332699	-0.02714434856127771	0.5472363824539466	0.44459725057418026	0.6826406454636575	0.8089931424330568	-0.25817601073166446	0.26010434556493894	0.28458703662605195	0.5935589454541677
0.006187562157452176	-0.03553296359635775	0.011314479204288023	-0.13179820385875002	0.011628653582764497	0.4883266367537497	-0.062393780775988006	-0.11505578881451953	0.050752101005068814	0.02559846379759135	-0.1467502829549683	0.0050186646072944395	-0.06214496239331806	0.06293624835085464	-0.011350582634476294	-0.003353285591307624	0.19899411332038425	-0.03733174280648767	0.037207765487609894	0.03853073175139966	-0.06511235507052554	0.012849004672122962	0.2487191960252399	0.03746595680229262	-0.029897783609897782	0.03740640177471811	0.11601966960729955	0.03648870813429707	0.013516085631201913	-0.0026328851889836353	0.0037553425281482006	0.5631856698027782	0.06889474605156261	0.0708148755717106	0.47669614847448843	0.003088699683918902	0.1402690067899442	0.30969026277457584	0.0008614897526432255	0.17203168029758006	0.6376439058697508	-0.016698874419027943	0.5445917876517468	0.45762311423378027	0.6788419591118412	0.8004090447156775	-0.27681997858453533	0.2608241998131574	0.2745683466024386	0.5958747576842172
0.006024605885393967	-0.03554135595741576	0.011318814382140673	-0.1348647666510867	0.006584646186263953	0.4843267770297562	-0.06199317846599996	-0.11506508284519563	0.053518522619879216	0.02575071520682561	-0.145806297245691	0.005938055577514928	-0.06215394306876826	0.0626451462860375	-0.011224197505391987	-0.0032610271791741175	0.1982861291033893	-0.037355809773777185	0.03707328584124696	0.038476141022058916	-0.06517404769539047	0.012780328458065782	0.24693479436028318	0.03748749551379746	-0.029901239970839398	0.036267688568482795	0.11568798504795827	0.03603040248789004	0.013474338134487968	-0.0025026686913906995	0.002040720510769424	0.577176201076389	0.06703826588834122	0.0678805682143948	0.4685065976864801	-0.0009258059494712618	0.16140953897656368	0.30471370931829134	0.009223646594178642	0.1693629048891277	0.6324454894959733	-0.05080993967485705	0.5311777906606552	0.4501563978903832	0.6902477757097862	0.826138170867144	-0.3113686116214026	0.2746629037175367	0.24484716128782869	0.6006886137029855
0.005959312928216684	-0.035547639448562034	0.011320110994425692	-0.13125677822440224	0.013852975369697257	0.48294764016774094	-0.0678920329449316	-0.11527029318435908	0.04007872792051652	0.025825355383357396	-0.14502666713668275	0.006049784969783983	-0.062125947340526656	0.06288871626672514	-0.011167576833511276	-0.003337828442988182	0.19705606929091876	-0.03734305737582017	0.03715922362256484	0.03848306798585059	-0.06518896354951323	0.012756847471215763	0.24367120382864954	0.03776346735370704	-0.029900926413987457	0.034752512385866255	0.11561780995753172	0.036122555497367606	0.013362195305196048	-0.0024811197165882774	0.0012944429875494123	0.5612819730326433	0.06619516869700433	0.07247822159511609	0.46670034919180525	-0.0026937102655987337	0.16829652998132705	0.3073389695281684	0.009759177680872113	0.14434555273575805	0.6491222759034787	-0.0528780632874322	0.5257416179562997	0.43098565284497303	0.6535609170842034	0.8156094930309422	-0.3053000046497002	0.2534365191559504	0.2503869399626871	0.5849295454336902
0.0060082120105244136	-0.03555053946344368	0.011324078776902752	-0.12810228310900684	0.015286503336225176	0.48168996133160535	-0.08008840612710323	-0.11504270957279761	0.03980476657725049	0.02566139271676519	-0.14540044215245887	0.005431463272651651	-0.062093590400034725	0.06277184057351967	-0.01096592764886983	-0.003341106581698068	0.20007755512479625	-0.03738410012386213	0.03719791185864687	0.03846397233235784	-0.06516791180850523	0.012768513845549088	0.24296938394020828	0.037860252037661385	-0.029909839606346605	0.03374226584651191	0.11603487632946499	0.036183108930607014	0.01328452372275137	-0.0022461518276865222	0.00934407063682472	0.5774541329328916	0.0657143980909763	0.07259194621520003	0.4527674941073664	-0.008896168249016217	0.17357527514452856	0.3037579032266358	0.008380990518552092	0.15494932800394107	0.624161111424949	-0.0679168017078424	0.5096219208293188	0.4452527187922534	0.6381635150250927	0.8140341369853136	-0.3191171759955272	0.24855915375454063	0.23605986361996942	0.5848678148196929
0.005907556315820058	-0.03555358506151809	0.011327319212873426	-0.1294091099572657	0.014482715572919094	0.4819063595173896	-0.079494253660572	-0.11534864368908686	0.032625108903698234	0.025687516191636246	-0.14475408252644267	0.006280298257329087	-0.062121854517067275	0.06295016342216034	-0.011177803086153308	-0.003429338409376962	0.1946095068105585	-0.03739613615459038	0.037107136051013734	0.03844774512081961	-0.06517537929733416	0.012759533600494028	0.24202385526054065	0.03780065977320373	-0.029913271959254983	0.03320606740732428	0.1166665510411566	0.03683660158212666	0.013183931027228308	-0.0022539840906499126	-0.0048230363884768255	0.5767766215530863	0.06343202347027545	0.07683507434090245	0.4526919136294968	-0.001026954889569776	0.1773481123103589	0.3044156291576623	0.02426913434696084	0.14595155099950013	0.6224215154931945	-0.07885217720454536	0.5193167499428787	0.4400386366924908	0.6419817164619015	0.824641727417551	-0.3357866901830069	0.24181863618127117	0.22496463914715417	0.5950989893193122
0.005702725990481654	-0.03556535023510368	0.01132579007741267	-0.12927136142317266	0.015023170392112813	0.4844627726795571	-0.08224084408294621	-0.11513817922710065	0.02207008785056908	0.025655417576065726	-0.14467302282512323	0.007073074633998371	-0.062078949469401054	0.06295399407122906	-0.010861587785741495	-0.0034043800240013246	0.19928138670346812	-0.037391709535758925	0.03721760202763717	0.03841783684023629	-0.06519748761365612	0.012660338390549877	0.24084799476501906	0.0379194332433128	-0.029915052950766886	0.03245919307122215	0.11746211362257811	0.03756242298067257	0.013231506372728541	-0.0020482641680237544	-0.0010101959452469935	0.5827514217537713	0.062063925600041016	0.07485091076186931	0.44677802232061836	-0.019631656417641006	0.18573138616200507	0.31897179149392063	0.0016524825121590398	0.15668596209779598	0.6429670200356558	-0.0821560629705321	0.5107542962473299	0.438966894121647	0.6287279714312016	0.842239236333494	-0.35203723717670676	0.2572840695387324	0.23326226668520872	0.5907987424570615
0.005566829565152894	-0.03556482997223687	0.01132038511779294	-0.13263882676184258	0.014964313861714188	0.4829057463074803	-0.0888805964157882	-0.11503236631942364	0.012879450949653485	0.025656961968280566	-0.1453482658496043	0.006372605786911017	-0.062074902649037124	0.0626570131188287	-0.01078941992197384	-0.003453050994738794	0.20087184060937702	-0.037408649763471136	0.0372714464160849	0.03841876823020808	-0.0651300892807954	0.012739982016208013	0.2394832784912985	0.03753297243849464	-0.029921814919444643	0.03170007130334587	0.11785346655288134	0.038391427429458426	0.013085231142072527	-0.002164753702124572	-0.01547911850022996	0.574579826327784	0.06075116675121077	0.07096391737439058	0.4346714039564068	-0.014445963007484224	0.18004327229191802	0.30525446059075767	0.015625490073172217	0.12294052019334507	0.6416830031662272	-0.09650047926079106	0.5121151285435492	0.4299873318922556	0.6340068019216825	0.841329931557157	-0.36728204207931026	0.25013916325543434	0.2292642489760043	0.5845272951704062
0.005565705817365126	-0.0355615282126529	0.011322932363203943	-0.1305911673286329	0.011044145459262154	0.48434050446382965	-0.09305248734842073	-0.11494717744569269	0.0058023345728245995	0.025403453783899754	-0.14477488803038469	0.006696392055103773	-0.062075602925712306	0.06262762072574299	-0.010631372843772444	-0.003403894473177682	0.1945705927844471	-0.03742384099386034	0.03719626178568235	0.038420926304618484	-0.06519703360583544	0.012697032338639919	0.23926245883821728	0.03771305417395811	-0.02992752506435186	0.031119117254779026	0.11926231826428682	0.03861351879075494	0.013072611357990701	-0.002067814070472958	-0.019398495720790908	0.5804402210437304	0.06040925800186606	0.06983363950424448	0.4531162886432541	-0.017473215172892125	0.17653189123049298	0.3060768745279148	0.00029144097134108093	0.11435456848595382	0.63848098609809	-0.12083015389460372	0.5142097753425439	0.4387212266984962	0.6135099580379838	0.8399833496431546	-0.37953220518840464	0.21895726501493207	0.22979083839125874	0.5812048124762681
0.0055880780304656	-0.03557374740643439	0.011329685169028766	-0.13004206794513684	0.006005456258801355	0.4814528293308464	-0.10564910752487251	-0.11448988454543992	-0.007058708030533589	0.025594057331279396	-0.14643431414048555	0.006917268086861822	-0.06202819403639944	0.0625611119332999	-0.010584754704382525	-0.0034189674730001882	0.1897418014959269	-0.037441885806775085	0.03715313141696368	0.03839722767803937	-0.06514731900717695	0.012684352976254972	0.23674076129193736	0.03767128346772745	-0.02992646680306817	0.030779246793762365	0.11814605349456461	0.03918529225513981	0.013056841432596462	-0.002099317400429116	-0.027098348287750724	0.5605352935661931	0.057926099422464586	0.06512206031803862	0.4536022523769946	-0.022690310787822403	0.16602803416972037	0.29608528910924037	-0.008022702738283871	0.11677742482240569	0.6336986405752714	-0.13108646856650702	0.49251903337828945	0.4268685519972852	0.5899852736596741	0.8362158161590321	-0.3875841242949301	0.2292753170539557	0.23149971533662983	0.5437168292813286
0.0054566701748719835	-0.03555531971539653	0.011331271231067384	-0.13281734879886872	0.005074031790541373	0.48031373763047763	-0.10875291943943814	-0.1144280588977364	-0.015349595318042891	0.025395750235847468	-0.14729349180836293	0.006733462637159018	-0.06202895120642937	0.062403535934544264	-0.01076456400178984	-0.0034602795320282003	0.18462209647994468	-0.03744751804512044	0.03716416015792648	0.03842026546283929	-0.06514063180890496	0.01264748285491428	0.23510156812449096	0.037407486946389644	-0.02992730555885964	0.030003411930274587	0.11667116156484816	0.03953759399290922	0.012904141346339711	-0.001975467179407206	-0.03472935001213191	0.5541968098750316	0.056868846389931636	0.05954033598466098	0.45915110871672404	-0.02923769536598656	0.15446891124014533	0.2962510032088671	-0.011895833935125048	0.10155523916239265	0.6457517316212288	-0.14076984902281336	0.499275301489738	0.42011450062358213	0.5925860340250255	0.841233643710618	-0.39300601481788655	0.21384785247939075	0.23633976837940018	0.566769077919452
0.005273036943518846	-0.03554680686570087	0.01132248527061934	-0.13438648839321743	0.0005746734606267253	0.48058148776235454	-0.1086731672137197	-0.11463579538070823	-0.02299190738058453	0.025632364518634976	-0.14820122057765042	0.007185022587955489	-0.06205712449209901	0.0622075985754839	-0.010626471493029819	-0.0033258232659386876	0.18424572880643314	-0.03747973727147344	0.03706969221142105	0.03842101117271328	-0.06515963355727593	0.012645460981163578	0.2324137101149987	0.03763903000626957	-0.029924301817876003	0.029904285563242504	0.11672032792576711	0.04053916641051456	0.01291869035173999	-0.001968485803650568	-0.0530229228701525	0.5500106712047809	0.05395423887878337	0.053606134829434174	0.45219982850168094	-0.0275951759229603	0.1337547694075299	0.2999531485429444	0.00466878351522097	0.0848248834989507	0.6444325277510516	-0.1819662107097988	0.5059132124233195	0.4167539866064319	0.5610899628333993	0.8437392996269416	-0.39589721500981645	0.19784379876679187	0.24125358746009243	0.5583505545521507
0.005305927435912834	-0.0355455013692836	0.011320047937293295	-0.13280410131834328	0.005147828613938237	0.4813212527382805	-0.11256691054989139	-0.11454408851131696	-0.04317664375524841	0.025584255895572887	-0.14922381306661764	0.006829317548926242	-0.06202807537877393	0.06213702500088397	-0.010743823807789018	-0.00326767520155614	0.1815314754851612	-0.037470764002501544	0.03708333357823039	0.038425515609125216	-0.06519258509413428	0.012747379502025664	0.23091082864433993	0.037738365736656135	-0.029926591885805664	0.030209637009002553	0.11536674598560157	0.04121378755227835	0.01282141650393262	-0.001940960115094668	-0.04727313739828419	0.5348567725982865	0.05384422943009981	0.04583855489500669	0.4507200751787619	-0.02524463878213265	0.1236456232353443	0.2933589586899933	-0.01576207116332074	0.06968893057974132	0.6232271126156003	-0.17659296069622796	0.5028937281414573	0.4166359875773001	0.5296282682145678	0.8305666878391611	-0.3786783572745147	0.18477068102757674	0.2645538634915092	0.5464519569373467
0.005206446860323688	-0.03554626231965023	0.01131756199742769	-0.13740833501767796	0.00041655307528004105	0.47973097159551586	-0.1099644814006567	-0.11417706400414604	-0.04755018542610244	0.025554942940058435	-0.15029950293543687	0.005754425689268318	-0.06205057147325681	0.06142879899218503	-0.010881019058351373	-0.003064293252359998	0.18523081854807638	-0.037485785427325405	0.0369842213543148	0.03843004949194263	-0.06520771155876855	0.012781079904863945	0.23254249172911745	0.037580267572493546	-0.029925659308565656	0.03051252194769647	0.11378239768036033	0.041732348522714985	0.01285396366613111	-0.00199057811606694	-0.052775723941452114	0.5318465963601565	0.05257575208445634	0.0356614816682237	0.4327003150641301	-0.012619882498995061	0.11286510808599584	0.29611401972713225	-0.019007877497974366	0.07634518015980976	0.6125697725993438	-0.20228838015861098	0.5049371785797933	0.4335290235853851	0.5399104662650578	0.8267130020712932	-0.3814974089200478	0.1903275323801481	0.2510852874682063	0.5443857662451406
0.004973574211618521	-0.03553363744022012	0.011315113278786064	-0.1378007067591053	-0.004804983380774075	0.48017893613006113	-0.10413546260904924	-0.11444552725425539	-0.06497824556944433	0.025719477561144517	-0.150329785188807	0.0061678471732704715	-0.06210080742108833	0.061110866945416786	-0.011121580944096678	-0.00314367303248171	0.17276094440978657	-0.037484059247625254	0.03686362765086691	0.03841238138291557	-0.0652588728276944	0.012889339523206889	0.22849519303690463	0.03753243289224247	-0.029923164285868897	0.031236253180054307	0.11150634837642817	0.041183305885576914	0.012867840955874722	-0.0021909261724721314	-0.06947938962209267	0.5244737401441334	0.05164100606770844	0.029545105303796487	0.43107171192405114	-0.011881010019958211	0.1030423595316883	0.30241269465319476	-0.021826795599162487	0.059134825671248115	0.6227369638683281	-0.2114809624158792	0.4942839315747616	0.43037418843151337	0.5321164415511159	0.8017165323160473	-0.38207774105080655	0.18140627987845198	0.25877196973839744	0.5400213508885089
0.004962593590378044	-0.035531397939529516	0.011311028577876006	-0.1348234026168406	-0.0006683315034464107	0.4791049889773027	-0.1033119377023289	-0.11421304993988186	-0.07068820558431463	0.025791257274718614	-0.15172870905163413	0.005794024520625015	-0.062095332986729666	0.06137537530844291	-0.01095219648493124	-0.0030391390370941643	0.1728943190960556	-0.03748563950066769	0.036858678484552744	0.03842785766959317	-0.06527717015058512	0.012957682762983095	0.2277748487383871	0.0376001832631265	-0.029918644828876656	0.031671728481625805	0.10833947807962048	0.04119716796383234	0.012842045296392612	-0.0019582136472509294	-0.06608553916108845	0.5225477395524326	0.052817526006037174	0.023886478765519033	0.41855845809625974	-0.026983778479624465	0.09598421622908149	0.29707752152000877	-0.02671207785400196	0.043214877179233974	0.6080337360817666	-0.24042814602646173	0.4899289379277585	0.40209383639335616	0.4984235722534839	0.7787710660889566	-0.38027911977284873	0.1716797786539938	0.26527999112733724	0.4968373472445859
0.004894231196386172	-0.03553241331275293	0.011305754549385363	-0.1375054411025785	-0.007642186141215046	0.47929603526597975	-0.09724398524784597	-0.1143911406755729	-0.07869087444986907	0.025907776028340594	-0.15194059616540706	0.004763252268292792	-0.06215791792101848	0.060750202133858976	-0.011354521965924843	-0.002934269716552174	0.166465439541936	-0.03748741821396463	0.036675490851352466	0.03844450776008044	-0.0652900304763107	0.01313760022427761	0.22851887759140005	0.03748843313632704	-0.029912935824682622	0.032070995931304955	0.10653488331514846	0.04048710908975428	0.012866719830889915	-0.002388249991214756	-0.07790572059432245	0.5139158982084828	0.052558162915943105	0.01599464306976534	0.39424165737419375	-0.01684926182422452	0.08909819571122377	0.2983108859023704	-0.024131877486147306	0.02813814342844745	0.591580417994806	-0.2527295428788154	0.48121179415323	0.40619069712979694	0.4932137951406689	0.7596734938795662	-0.3753237436325985	0.15922488868089574	0.26566760735807	0.48749939470406395
0.00505379696083329	-0.035519906661711856	0.011319366132049188	-0.13393864776134204	-0.005766288435030565	0.48336901814630223	-0.09468907149919124	-0.11482163594756285	-0.08776136195260371	0.025939200151901338	-0.151291980639579	0.00534788068183551	-0.06218139243599976	0.06057778884525848	-0.011448274974851578	-0.002861965028929196	0.15252034722667368	-0.03748722399884927	0.036625186547398575	0.038457069566768545	-0.06532674187630645	0.013152104970750051	0.22877353792065896	0.03785538874960903	-0.029905609645116637	0.03330478724519686	0.10414408895529766	0.04094791140079333	0.012998260856490015	-0.0021909056691659383	-0.08464093725114856	0.52624964913659	0.05287332790029695	0.015951936896092776	0.38904409409854607	-0.01967257383882131	0.08904979614283401	0.3123165490779491	-0.023584349856107318	0.01909641180514694	0.5745807754225357	-0.2515101780338961	0.4609429898188844	0.390761340745568	0.49069484801624774	0.730108057210735	-0.36970763595191336	0.1470170075184609	0.2586290072401238	0.4814490979950582
0.00501361816135864	-0.035521893825929	0.011324661179583962	-0.13242843498144033	-0.007261551337030174	0.4791614204614846	-0.0907025584618193	-0.11479852902020968	-0.09252097191025976	0.026308581483322525	-0.15242519102805602	0.0046565443171127765	-0.0621943610848126	0.060330133565948366	-0.011512554891788736	-0.0028901747270023643	0.14953272287196903	-0.037492196754830245	0.036682822072904846	0.03841625581904575	-0.06529220238148395	0.013241868351276465	0.22805643459954755	0.03759987169608672	-0.02989802959275779	0.03363251937271064	0.10210775862679622	0.04062666146358909	0.013044800132218612	-0.0023500113251762058	-0.08770465972384689	0.5326658026063813	0.0519226899155064	0.012509087714808761	0.36665640699509694	-0.03222230323778055	0.07556811092516136	0.310832817882529	-0.03448494494142621	0.002178714383608052	0.5555242365959694	-0.26997620803516303	0.454143232325801	0.35470490185388565	0.48874183835661017	0.6982338841312841	-0.3675945664450867	0.15883906091863978	0.22323622907099402	0.4752481751052124
0.00483875016275009	-0.03552253869224503	0.011320944749843008	-0.13306677722540103	-0.008554284175413086	0.4811831435497462	-0.0831335263470029	-0.11505855523833504	-0.09730964437447377	0.026166214299344646	-0.1513730846708074	0.004451495383435454	-0.06222716444673483	0.05996200580480807	-0.011719773530721633	-0.002914482313318248	0.13579952370533926	-0.037486908797268605	0.036558488301073146	0.03843327477849297	-0.06532877513585027	0.013382568722320149	0.23096103350264693	0.03765719413397892	-0.029892417467388903	0.034133925475550705	0.10106562486159751	0.039597476680426576	0.013115179146260892	-0.002569406953029018	-0.1033693465868889	0.5422138849402629	0.05447641089022992	0.009389945843088252	0.34347400053632904	-0.04690639719896976	0.06554956663765849	0.31503928816995963	-0.03246399916171435	-0.009032166468652403	0.5326868854047387	-0.28118365628407826	0.45371879798098486	0.35842998370479096	0.4908337053517716	0.6741018330885751	-0.36873877314525016	0.1503885366361219	0.208316123105808	0.5012720257965574
0.004998328770029066	-0.0355239429441402	0.01133234539180198	-0.1294417786547713	-0.004874421476488926	0.48260731639960575	-0.08070158413472331	-0.1155325443953505	-0.09883100871148104	0.02636559280249045	-0.15245374441497642	0.0045086473476576	-0.062273157509933674	0.06008176096011155	-0.011598031840181301	-0.0028616651141110576	0.12688133900669507	-0.037489513190127007	0.03669397136516453	0.03843109793677393	-0.06539050112625143	0.013458778027737197	0.23311861359220476	0.03762790670937706	-0.029888018669554577	0.03455902320685795	0.10035880661975045	0.03999146526482055	0.01328648830357614	-0.002670529259142758	-0.10708189123561287	0.5518874459502962	0.05497960511459643	0.004518186498842005	0.3335251735836936	-0.042388411207903556	0.02860548704002825	0.30724046455253884	-0.053016955736777914	-0.01913329364907887	0.49840135092252813	-0.2900072617317454	0.4433055683226976	0.3469352393919466	0.49644729460789366	0.6531443851065651	-0.37089642809559564	0.14450125806882902	0.19166770135733235	0.493776414288739
0.00517734500332846	-0.03553457492179899	0.011340381235112487	-0.12865823518207148	-0.007511945165004613	0.47872798650573156	-0.07557253728775712	-0.11544978555342511	-0.10775840449560622	0.02649232733084505	-0.1521392040086715	0.00440388810125278	-0.06226545249965996	0.06029529408531233	-0.011619820779000423	-0.0031675087492402582	0.12191625447994754	-0.03746712464472239	0.03659657118018053	0.038407029278658224	-0.06543745921830134	0.013553922327342177	0.23579294846459847	0.03769587454785709	-0.029880684947133206	0.033577693751221105	0.09793466154935175	0.03770387952708494	0.013302364806130701	-0.002997726145099696	-0.09886046453155234	0.5705558495602133	0.05703064616812633	0.0002733940211891904	0.3362713059217609	-0.06565148798166232	0.027834379737171823	0.2933567012843018	-0.05295966887248277	-0.04974344101732921	0.4810973716595711	-0.2748965216385846	0.431252954126327	0.3343662122513812	0.4941512698005027	0.6304074218855135	-0.37297836247130556	0.13690114983445162	0.17443771019680307	0.487092268680013
0.005051844850390538	-0.03552889723523629	0.011345202040463988	-0.13140674791454618	-0.009539329218176903	0.4811808327473977	-0.06797569364343743	-0.1159572654183956	-0.10025448662702914	0.02658562496217857	-0.15329251062254706	0.0044446944996304055	-0.06228880807980913	0.061049052333947265	-0.011672237640549338	-0.003340622908695292	0.10495300285239476	-0.03746921739218673	0.036689585452649914	0.038441328777296876	-0.06536815072107269	0.013566588829177509	0.23746192473160715	0.0376015082182425	-0.02987322189967085	0.03293823604239961	0.09699654948721606	0.03660154619656923	0.01337693038069034	-0.003080190442583368	-0.10151516259139544	0.5791466518724815	0.05758048769027498	-0.0009766330573097032	0.30767877390123755	-0.07703886800570567	-0.016750752258787034	0.28833551276093505	-0.03287455726904017	-0.05701037040066198	0.48106650586944066	-0.2784897294676315	0.41019583593753717	0.3079617170013391	0.5033222338767065	0.5899255497067497	-0.37841949764771354	0.12592718354219834	0.16153822791345696	0.4831498678312034
0.005230405163158896	-0.035505647506623786	0.011348468312343075	-0.13193954926538626	-0.007942910937895533	0.4844091944726654	-0.07135319555740063	-0.11643177838582663	-0.10434428867017793	0.026621950286934405	-0.15334344076240508	0.0056485870548776945	-0.06231678136091621	0.06145299393743954	-0.011896065123119273	-0.003661876049145988	0.09714917150309785	-0.03750988646185647	0.03665566675092391	0.03843237079211341	-0.06541918069183258	0.013620289600646082	0.23850735177367577	0.03806516978756759	-0.02987174328336888	0.03227611138394489	0.0964507510773786	0.03586804848587112	0.013468690869692693	-0.003116009718491868	-0.10394578536403168	0.593750879356429	0.05935401075170741	-0.0004678717583589993	0.31975178706123925	-0.09400528018172645	-0.038579013058977304	0.2728789533818129	-0.04959781283002932	-0.061521110261239007	0.4720987592049273	-0.2673885124597871	0.40684935554566115	0.2986723253767064	0.5008873517337917	0.5639612784984726	-0.3842350246119291	0.10821898075786103	0.16098596182423558	0.45079397111224073
0.005420556131681088	-0.035509369440629546	0.011333936708601635	-0.1317914585385111	-0.008566208996430038	0.48271857483981445	-0.0674783162551778	-0.11653502990862756	-0.10623414670275735	0.026454335742685443	-0.1543324804358295	0.006129228308981343	-0.06228742118218396	0.062344971240291744	-0.011842486411270739	-0.0037169240995406903	0.08830642980346323	-0.037540227850913765	0.03679157424597831	0.03844923207295164	-0.0653554077031374	0.013649581700099108	0.240509530174038	0.0382572743549081	-0.029864826781215208	0.031214487672149745	0.09539777302137904	0.03397343030848592	0.013527250651372141	-0.0033981177838132157	-0.10140962277106431	0.6035850278817374	0.059602727766122424	-0.002374805748976811	0.31279201185033645	-0.09794583387170389	-0.05560773779980473	0.26134463639169014	-0.04800530539893448	-0.06285011782500488	0.4666848996160389	-0.252506721841719	0.393598030861824	0.27771133019994104	0.49231422478053244	0.5354407459567809	-0.3916475038218012	0.08807562397011405	0.13982294250216967	0.44803307157788214
0.005227682482804534	-0.03548663539643153	0.011329878719393501	-0.13422127383722446	-0.007274463039786487	0.4882235136763824	-0.06963036659388483	-0.11673142613638247	-0.10482458467085251	0.026411810868525308	-0.15487651185531276	0.006536183051107575	-0.06231332844909456	0.06315447258978327	-0.01197890407580134	-0.0038836214768402065	0.08377363617162284	-0.03756554872617483	0.036948165427313676	0.0384546097206786	-0.0652954318936356	0.013652524649669578	0.23949478332560456	0.038338884087216585	-0.029862483676754637	0.029929376842181908	0.0950585025258148	0.03243999379695689	0.013516314719681607	-0.00350927645830544	-0.1007166816472201	0.6008051845209093	0.05819497712125732	-0.004222772298679093	0.29836688424846725	-0.08552235527035147	-0.0797306247715337	0.24914951519005255	-0.05741565684555644	-0.0620058496297012	0.4626143192136295	-0.24819919224827958	0.38103895804388316	0.27797433692487256	0.4981272431936744	0.5153397530308274	-0.39856210198510933	0.06657802373441953	0.1186400491443214	0.4681862451041944
0.005370603937160825	-0.035474728638554574	0.011312858110509184	-0.13025610870378634	-0.0031987236964810505	0.4846231885081404	-0.0704004326372742	-0.11712463235406459	-0.11295619815080213	0.02658675989481813	-0.15533188345686139	0.007110318860302033	-0.06227020949033465	0.06367298911140425	-0.011667369802541908	-0.00422642744039796	0.07229013844842033	-0.03761684284845331	0.03719167440328333	0.03846613268209681	-0.06533216783566911	0.01353832850394605	0.23972675045816283	0.03868781465376022	-0.029863277776719994	0.02934548818821735	0.09358640893437975	0.030632412329736163	0.013435292001883158	-0.0036192756708327916	-0.10361395790809484	0.6017356474770634	0.05735954304719665	-0.008031010746614317	0.3212181732583202	-0.0850131020826378	-0.0990016456435426	0.22840154556535483	-0.045430651747469894	-0.0662171075457766	0.4511205162848365	-0.23103106825644676	0.353001188554349	0.2570126370316832	0.4776261960609004	0.485360930193773	-0.4090852115232811	0.04621320590442647	0.0966925856726719	0.4247758668532283
0.00515336101482953	-0.035465498015036324	0.011296886264347803	-0.12904659320532294	-0.005943735254439209	0.48027799416793115	-0.06357342892634796	-0.1173114825775092	-0.12082879554439582	0.026520578890726298	-0.1566292130194263	0.00738121210443488	-0.062263353247071995	0.06546011981594595	-0.011880075449908907	-0.0044436824296927155	0.07675903775996809	-0.03766703705518231	0.03726345219335789	0.038481720177534234	-0.06536611643087097	0.01357753950578478	0.23752981791255104	0.038713532620120096	-0.02986389966436582	0.028575357392044774	0.0923366932863663	0.02882455138513127	0.013355275973503425	-0.003937360887520276	-0.09509357612481446	0.5871283761774668	0.05469010385857037	-0.009597129352784974	0.30825612130367486	-0.07936130241272087	-0.1303516654163325	0.19861553920794658	-0.04683101229608771	-0.05164023022944484	0.46059322727588475	-0.21342608379364741	0.3549571097309135	0.25624990441837836	0.4505819661041869	0.4668961066902093	-0.4178692558931362	0.02292055735466946	0.07592088176318133	0.4118176619431503
0.00513582412792442	-0.035444446117402786	0.011281660594253184	-0.1314328765567077	0.00036317922121103656	0.48408442458832573	-0.07098295658972739	-0.11747786975461257	-0.11786189137648481	0.02620857483728401	-0.156571608765496	0.008151244371203672	-0.062295695799221305	0.06635206845709116	-0.01187480511942291	-0.00460378881671247	0.07679770072784653	-0.03768147212016336	0.03722678466820559	0.03851361314252607	-0.06533157404235568	0.013495780270876287	0.2400877964003497	0.039336989010400114	-0.0298617205042649	0.0273467704569725	0.09123082691941316	0.02662157649386543	0.01326975832028931	-0.004116760715994322	-0.09340975095730034	0.5771693262513887	0.053362275926774096	-0.010006724538822308	0.3217278105466991	-0.07871156541541116	-0.13165511944713135	0.177827654546249	-0.030427333192476952	-0.03863822160890533	0.47456308388894586	-0.1756042044888831	0.325166993410746	0.27371715320197604	0.43704802948780586	0.43107159801196604	-0.42210568138451315	-0.002781768004026017	0.07926199005680244	0.4030970155426033
0.005255634906348272	-0.035433523494954294	0.011262079953372684	-0.12738254228148854	0.0041199364556583256	0.4793008594181387	-0.07311081315886656	-0.11777726681302761	-0.12263281255917753	0.02636181260908708	-0.15753551338053595	0.0079794967890663	-0.06228952116738936	0.06779177667215817	-0.011804356368396381	-0.0048880825259439405	0.07383223226220206	-0.037706081297848706	0.0373191937075332	0.03852662486637423	-0.06535419887026303	0.013367040959823221	0.23667663802438543	0.039610132679445645	-0.02986245606530572	0.026929371749238085	0.08946796375206867	0.024804306477326406	0.013221859050108368	-0.003930207283991668	-0.0828054610017368	0.5784083691388563	0.05029276029994799	-0.015026453916250803	0.3274163346124753	-0.060834399722561563	-0.15418506307618435	0.1646315791391257	-0.03380557327811881	-0.024823954747632746	0.4914939574808054	-0.17516015431382836	0.30893923342788004	0.2748009415070437	0.42162886060312654	0.4031398692717036	-0.41997686095961084	-0.02677105197379922	0.05770787292109299	0.395237463320385
0.005061457710037904	-0.035441357400739434	0.011244805057844014	-0.1276188811235684	-0.00021910841837779506	0.47433107211143355	-0.0708816593115366	-0.11777743020343248	-0.1314981291233197	0.026313103261184346	-0.15662950855215277	0.008260263653318037	-0.06226020247724504	0.06959695470956773	-0.011808745064865313	-0.004995024424200546	0.07433064561921954	-0.037755622814435924	0.0372759674921748	0.03856859903166708	-0.06532429368738266	0.013417923805798662	0.23386914770117473	0.039923024879108	-0.02986395484304997	0.025722262097787302	0.08831222602379142	0.02322373517336381	0.013126527073105363	-0.004072374133595634	-0.09267117464686148	0.5585399674491072	0.04866961948627187	-0.012406813328178903	0.32631173529789115	-0.047876138090312007	-0.14765139862553558	0.1434989783673995	-0.039545934770579515	-0.013022379620866656	0.5204063752170998	-0.1548343675918575	0.2784771786365291	0.27310699988884013	0.4015590968486876	0.37788421869645084	-0.4151056128430023	-0.06141043839807321	0.035368470253263264	0.3855214651861013
0.00482752552770427	-0.035425627113579286	0.011223241751835894	-0.12868114274434367	0.005299314960926046	0.4771532451565041	-0.07585494867271321	-0.11793674193525891	-0.13053973965784482	0.026038007995130463	-0.1582806400437313	0.008627811832640228	-0.062296281127559285	0.07025745198960759	-0.011978128957937255	-0.004969897678771365	0.07120757534782379	-0.03777653277788034	0.03747112710129251	0.03857712105061018	-0.06525586187842537	0.013344544439907175	0.2355420110227849	0.04006737257946154	-0.029867945791708032	0.02639567088940902	0.08827224981645021	0.023238316440087857	0.013077690902326878	-0.004146299829217772	-0.09418361282448202	0.552681671916367	0.04666121416577548	-0.012777517364426477	0.3318765822180625	-0.021542065033877632	-0.15503735160869025	0.14606508428722406	-0.04972702368942871	0.008298831085642574	0.5081224080609663	-0.13299545458121234	0.23916377954590357	0.2699397092818934	0.40090706783587937	0.3365327876268761	-0.40675521725170827	-0.09354783729216666	0.013673871247104058	0.3578060737772062
0.0048809902367383	-0.03542569863016363	0.011203771460937099	-0.12218040352249075	0.002491444518848622	0.47140633304735446	-0.08369414993127579	-0.1177873033089258	-0.13077707736863292	0.026072211334189604	-0.15714472060526183	0.00840088703769317	-0.06229578529735245	0.07126876379205638	-0.01194871179598549	-0.0049933586361373	0.0725142393036314	-0.03779331444964591	0.03743147358800535	0.03859197944441134	-0.06520562359685582	0.01333821118898951	0.2350585970006574	0.04028514801565995	-0.029868441648232713	0.027228481692106184	0.0863503414775495	0.021437338091864083	0.013026289786204464	-0.004127744337118634	-0.10837984843693146	0.5429881686658748	0.04440625190419027	-0.006569299864625884	0.3445386233998087	-0.007387011133013685	-0.14158301332560624	0.14128092336146594	-0.07802958551519713	0.02414268256999979	0.51558822537773	-0.13230757478466196	0.22515348257776308	0.26205743149652666	0.38992457846623385	0.3277352639158153	-0.39317073631043814	-0.12733483159781492	-0.0337138812184507	0.35543784711891063
0.00463894138466902	-0.03543557075860254	0.011200146113720721	-0.11834967426353396	-0.002255346993822428	0.46816205461414195	-0.07747476838235451	-0.1176211737119901	-0.13320058394930334	0.026072693640282925	-0.15779672490635316	0.007564946644838122	-0.06231077129080285	0.07260998172542243	-0.011735374705284735	-0.004860936479260684	0.0745016790404351	-0.037802610030806524	0.0375238750116116	0.038588780531742514	-0.06514766839013711	0.013321044145953542	0.23257003262306908	0.039916415529666335	-0.029866108160249545	0.02804871253195874	0.08708233487414412	0.020690324854866944	0.012973750041633198	-0.003999906223043372	-0.10976906721005342	0.5503332107044157	0.04303789688236939	-0.004279747821232858	0.3387016867593066	0.012611978146466928	-0.14167153559549128	0.13032327091617452	-0.06731855266383097	0.040084603104173375	0.5219416396181906	-0.10937959349986077	0.17884361361194673	0.248461321139893	0.3791199766020973	0.3082167038661063	-0.37521269557822934	-0.14142908234883284	-0.05382307943049375	0.3844999933053984
0.004376459587110157	-0.03544285948083102	0.011210911367491392	-0.11731247074954525	-4.308709481486376e-05	0.4653214585564453	-0.08498517340536081	-0.117454412979569	-0.13099725296863007	0.026363861863347115	-0.15746970809344668	0.007234576137320587	-0.06234072683011198	0.07254682372849926	-0.011792782813224092	-0.004789077103442813	0.0791786742448416	-0.03777399662563351	0.03737334439657963	0.03862798178566427	-0.06515607041593105	0.013218398401708267	0.23207019447132163	0.039693018016878946	-0.02986787964802895	0.028350843104441602	0.08659030242305918	0.02149598735252593	0.012933086137621388	-0.003970378386638322	-0.10497047553146444	0.545654131337766	0.040473324110697664	-0.005799917510864921	0.3434552615748737	0.004764213836556763	-0.12395373049147466	0.13425885252062392	-0.09000727811354714	0.05304231398081136	0.5242738587204505	-0.08666812544524274	0.17216331429373372	0.24427845795828224	0.3619791268729612	0.31330149852900685	-0.35211108139930386	-0.14893426862596973	-0.06976168620973776	0.38481343506899635
0.00446590991101648	-0.03546678873290497	0.011201714440940851	-0.11321227289446985	-0.006038585554941856	0.458536863603479	-0.08671607772587528	-0.11738239689657606	-0.13178473530729284	0.026282911314035245	-0.15536961313493802	0.006542218448619392	-0.062313539066709854	0.07229623214080423	-0.011704066451386514	-0.004758717032219197	0.07295274388980474	-0.03778657592804237	0.03724248822376376	0.03863380181041136	-0.06515165489232792	0.013198682365178857	0.23152362260102627	0.03958766568300291	-0.029867246795388196	0.028971021261378106	0.08735550336378675	0.020395315980854815	0.01294023847843547	-0.0038930706706606553	-0.10965565855054349	0.5486218515955501	0.04078884910727253	-0.002052235868509953	0.3460733443429966	0.010050235051504907	-0.1258264444128736	0.1237366741550949	-0.08634415382158092	0.05513940243616037	0.5106687122835714	-0.040599042707469626	0.133602430690485	0.22085335625004845	0.35819222463015965	0.29684829465245743	-0.3272880279838365	-0.14919532165186775	-0.08183375580774314	0.3888775558026698
0.004218736769034974	-0.03546639666670313	0.011218070760451185	-0.11241623984239506	-0.010567632577181492	0.46039749981460953	-0.08649868911547216	-0.11710295204920715	-0.13086329269567393	0.02619518016939561	-0.15505221591227747	0.006688877997389489	-0.06234587034975081	0.07315047881130823	-0.012074052935436902	-0.004575493114443688	0.08296538557283276	-0.037767427060567474	0.0371372565386328	0.038651040330761346	-0.06504976053696924	0.013218223563350118	0.23085613165365948	0.03934439684679455	-0.02986323422623611	0.02912808594556618	0.08790119628258161	0.020545328261588273	0.012905800191535996	-0.003457232916211248	-0.09941298554214335	0.559891316638107	0.038105328297772224	0.0073680601843386494	0.3311488858815489	0.006427236779371686	-0.12720773842554717	0.13206224286875978	-0.11139480994655601	0.06427928287080018	0.5206933036021529	-0.029196336445031175	0.13236590095595097	0.22392304363227372	0.3685679449725757	0.286579883589419	-0.29736764075284594	-0.16747701537801374	-0.08898891642022294	0.42460686950235527
0.00429502319028459	-0.0354858744460649	0.01122387508190946	-0.11360218145715821	-0.00949160252072741	0.4608323392736204	-0.09390188569896468	-0.11688515536270976	-0.12760565988511582	0.026327514558046355	-0.15385947538160277	0.006231682551237504	-0.06235121674106048	0.07254602931186409	-0.012200471260244053	-0.004562766618113164	0.0772237465492084	-0.03775997132270732	0.037042140432321936	0.038614305566224603	-0.06497505163646633	0.013132045183124668	0.23142619098253997	0.03910191023866221	-0.02986327121098714	0.029159887286059366	0.08904136607606097	0.020224324264482108	0.012870536772380595	-0.00342468084214363	-0.10150078232680226	0.5708171453898068	0.03683932475039041	0.006496192158554459	0.34059582098320684	-0.0027101877140939916	-0.11425125299296243	0.15199313424248034	-0.12248487291099228	0.08118737128623031	0.4937698156502871	-0.02228898892691115	0.10099990009987225	0.18140791149230684	0.38821670829731014	0.2572234639444544	-0.2688592686561709	-0.15710617402745414	-0.09370725912707072	0.42863633750771984
0.004070665339102742	-0.03549834145582261	0.011220147047904553	-0.1109077323400818	-0.016863609113554112	0.4571574590265575	-0.09303113610451635	-0.11680520010790763	-0.13065779579395753	0.02638937885930817	-0.15240667097719857	0.005707544234566281	-0.06231891444986988	0.07165006298782374	-0.012448773342416323	-0.004400764705060343	0.06830185874162782	-0.03776145807656035	0.03713728995493219	0.03864333294587882	-0.06497973212168069	0.013192434417147302	0.22957214537335421	0.03908264121720833	-0.02986645612198376	0.02992987595526465	0.08861957992185635	0.021440073243863947	0.012937128069088435	-0.0033895935342660105	-0.10695452117747253	0.5695334948592072	0.03510487330100328	0.010696266608528715	0.3213308568798713	0.0068766914104199175	-0.12191129227439321	0.15631088436956747	-0.13564822836984408	0.08814776810742328	0.484540327085467	-0.007292701150182072	0.09820226671419789	0.1595202388011365	0.3691285533179959	0.262338158517596	-0.24176289161871836	-0.1426447256244199	-0.09669264394008134	0.4158352888152235
0.003799321987560336	-0.03550222647545913	0.011238456474511695	-0.1133835269752554	-0.018206206893155028	0.4624404710122709	-0.08444150807078504	-0.11680190106340962	-0.12456825019815054	0.026513771481435338	-0.15248065759526502	0.005971683183043379	-0.06234961847340211	0.07095267355816734	-0.012464534517646309	-0.004175442618790746	0.07293890430471188	-0.037760949296635204	0.03713118227022256	0.03865366243933387	-0.06494077277529713	0.013171298282914443	0.23041552607100954	0.0390881427514952	-0.029861341615055065	0.030059850203742088	0.09002440413595743	0.022060356529412538	0.012964167218811596	-0.003232706335985166	-0.10326954086956011	0.5737575762659102	0.03206018205972678	0.01936312150717654	0.31102149230883613	-0.0005417435483316766	-0.10509065379021496	0.15841591517690107	-0.14887683019731252	0.08829464217965266	0.46690991122609005	0.020705508784096834	0.07803618540027076	0.13478878950788914	0.37506639321707086	0.256491748707636	-0.21698460298426853	-0.13254051264148475	-0.09595359818099472	0.40010173122279885
0.003833792148273128	-0.03549779569271504	0.011235961076076226	-0.11276741649837434	-0.018678676525861297	0.46618717106677715	-0.09043545795373253	-0.11650013500431085	-0.12018411929534731	0.026364532787833895	-0.151868156168609	0.0055130542132380694	-0.06234670278797305	0.07008250686008792	-0.012913175957319476	-0.004133863372679668	0.06337794776508851	-0.03775370114607867	0.03701113856426572	0.038635299375207315	-0.06490474302867731	0.013024430155063802	0.23169113876720596	0.039044157780099946	-0.029858897239139315	0.030979952570232623	0.0899727766313396	0.022152334399729353	0.01304100648604917	-0.0029783146399672616	-0.10263309704286754	0.5771993445712376	0.028692575028129226	0.01729657982243093	0.3092382302735463	-0.013113822757376126	-0.09592165294368517	0.16473470153548792	-0.15848050122222185	0.08011222358079742	0.4475563817668882	0.02405544751951367	0.07973425307863583	0.08417738342659876	0.3714964837077825	0.22685912049717133	-0.19330413687811826	-0.11095963514962377	-0.11380682169574333	0.4029968883125651
0.00374273647038428	-0.03551358358723729	0.011239666339449986	-0.11037401203409687	-0.025880684515073204	0.46611906228109323	-0.08998662961174864	-0.11667646753109635	-0.11649128001866016	0.026379022800364683	-0.15060076407123335	0.005051635432211374	-0.062340226370554905	0.06846625684371413	-0.01294492599058518	-0.003995673623146544	0.061889646315949995	-0.03775579028517474	0.03696492042298646	0.03864764577305209	-0.06492598801803996	0.012901861954328098	0.23079546394587394	0.03880443012998095	-0.02985495819735241	0.030902182650129173	0.09101357885469097	0.02184553158010475	0.013058972669699284	-0.002656468091759798	-0.09865543064297068	0.5618803452055745	0.025700858042267884	0.018797655005692145	0.2852309971947216	-0.0202282883551823	-0.09901503143078993	0.15922262988356725	-0.1702914863496205	0.10461785289201175	0.45735750476492487	0.015517262860962888	0.09231478432817317	0.059692117802254675	0.36609455806581026	0.2278494373789798	-0.17193694382929683	-0.09035380729436929	-0.10164029965468768	0.42481086785016353
0.0034537971549102034	-0.03551660878511908	0.011255516975790195	-0.11267931048963534	-0.02650394145353523	0.46980858533585507	-0.08877312956485044	-0.1168221028452898	-0.11679754217503253	0.026375111184017253	-0.15062451505134894	0.00525246166095369	-0.06236014472085588	0.06718798901617413	-0.013344698616330706	-0.003932647516677212	0.05978715914388464	-0.037752238589518705	0.03686482681120961	0.038629175917956934	-0.06497361518219272	0.012862764255559453	0.2295580884282123	0.03870553356673583	-0.029857619352986437	0.031231517302355228	0.09263823321515835	0.022320151253017752	0.013162332073360927	-0.002528158401642248	-0.08168187766068194	0.555390510405245	0.02214916210441684	0.022037508117771925	0.2941312543275241	-0.02972125946003281	-0.08007639539188359	0.14561380836762122	-0.16412746018924634	0.10809334838262545	0.4368765714554166	0.040540422569981055	0.07424301235765914	0.04610168614889796	0.36737579845358936	0.21596937047613643	-0.1523906286450251	-0.06556866093663923	-0.06434790456976053	0.4204383552479724
0.0034594480009286915	-0.035523121372746644	0.011247113080258966	-0.11098862249828431	-0.02773672122625358	0.47407326265673283	-0.09053274985485202	-0.11699462917657555	-0.11279546472911595	0.026275371526796803	-0.14980454965072587	0.005587603003113413	-0.0623123093953886	0.06549241014276487	-0.01360412251106218	-0.003921400979257144	0.04672185333267133	-0.037735058193060014	0.03676112854848161	0.03866205142629277	-0.06498388577866575	0.012688842740640619	0.23141817115217417	0.03909860522265514	-0.029859751536042554	0.03092340962917261	0.09272874971005976	0.02302971452053452	0.013184963471279901	-0.002460220696591994	-0.08782796554195396	0.5357572697141719	0.018486964529745763	0.021274353366638583	0.3089229784786636	-0.04705033475343308	-0.08761406320657347	0.14914192824475297	-0.1839069834396452	0.09786252595608265	0.41721648296863867	0.02050155137810108	0.08893257768453326	0.021679820419581223	0.3672512021417139	0.1854502881156528	-0.1371972628227376	-0.056276190890968206	-0.04980038999172284	0.41490175476264096
0.0033501843981700334	-0.03552962312277188	0.011249204913047057	-0.10996973492876465	-0.035200357047239325	0.47651700659158713	-0.09122887792956197	-0.11701021373783856	-0.10885039701501018	0.025911666009387258	-0.14762821217433886	0.005075084061197357	-0.0623095692609398	0.06419474403103063	-0.013431543812713036	-0.003942464227638712	0.03746805084995568	-0.03773674043557015	0.036738712198904906	0.038639151323783615	-0.06494714317711274	0.012607681866408099	0.23241667498443092	0.03904638951912033	-0.029857186302007305	0.030955204064711923	0.09211751012033172	0.023470208141656367	0.013160063552296014	-0.0021516664417854875	-0.0904711457879804	0.518172779352783	0.016546457514135783	0.023262158401422577	0.2986898814807515	-0.03621677316967814	-0.08696889737586048	0.1418966820685003	-0.18792692402059724	0.10719304395514331	0.4089290183186013	0.02145833507599734	0.07957019461615414	0.012413523007712618	0.3764088809485188	0.16956634088371633	-0.12770984072292565	-0.05527425258097227	-0.03462294427634659	0.40562126654544545
0.003179105034960248	-0.035533507446947284	0.01126023137223077	-0.10864037631088744	-0.03669231663675031	0.4792330747083938	-0.09145983313972281	-0.1173138098655837	-0.10880732915250099	0.025813025149250813	-0.148333535504827	0.005129946057657671	-0.06230007247959997	0.063937248489057	-0.01363118415796	-0.003900082347237948	0.037977008652758146	-0.03774807166707375	0.03685698819067273	0.038653240424013205	-0.06496425647639313	0.01245463237235875	0.2325342410055901	0.0391305807405942	-0.02986176089347	0.03152014437441243	0.09040773579111014	0.023930995547234934	0.01323735540555997	-0.002281431866642313	-0.08775803332908194	0.4994843810228267	0.012964474776735757	0.02516389083495582	0.3210188531716408	-0.05164436285051183	-0.07166618359655894	0.14973049547413958	-0.19359893689224897	0.1242054619474708	0.398614967620176	0.011629964745146557	0.08762960773532975	0.0029116839643804847	0.3641548336755713	0.15376688080735199	-0.12257724166045754	-0.06018387027566017	-0.02055034263121553	0.3934189786885777
0.0031270401945989804	-0.03555690956268043	0.011247324146493811	-0.1083517107102124	-0.03818694628963384	0.4800850597846523	-0.09800658966136852	-0.11761497458391794	-0.10335965917323169	0.025919279793957604	-0.1483765847719797	0.004842682871752679	-0.06228959986106323	0.06256756992368655	-0.013183907796152994	-0.003858577140920974	0.025607463660821745	-0.03776155051446498	0.03681467920536673	0.038636230266931984	-0.06501921852275647	0.0124146881563998	0.23283789199168586	0.039535355784464196	-0.02986597669084462	0.031462841888425956	0.09147106854644685	0.024041016477474524	0.013320205196933216	-0.0022051083093616213	-0.08785187210674167	0.47614041417813013	0.012239173584120144	0.020728471532319256	0.3437212299011291	-0.04500730034366007	-0.05233798718171425	0.13354474275198464	-0.19884252489454593	0.13854504120848085	0.39435610589797054	0.009588447521920855	0.08461981222709758	0.003606403248394127	0.35639068205327173	0.1273808615915468	-0.12220049907924355	-0.04671299071993679	-0.02978460301184071	0.37866309819710897
0.002913156314940722	-0.03556937807927055	0.011232749760239616	-0.10787489614893989	-0.04587754243169349	0.48341272964987364	-0.09542134487182696	-0.11763301801058734	-0.0964387339676537	0.02557533605234038	-0.14719472477118375	0.004328507188419173	-0.06227687753011576	0.06178170664395324	-0.013046334508351274	-0.0038226018487910337	0.015713559969080186	-0.037763819329074876	0.03681796141410485	0.03865740909168298	-0.06504649673581595	0.012314911128679074	0.2332241275304905	0.04011632599602726	-0.02986621712488664	0.031417812957955794	0.09001685097730838	0.024438168745857445	0.013379688530857664	-0.0020497506577223214	-0.09030753482264928	0.46076562901876184	0.011163914797503918	0.019921813181743672	0.33903742648538043	-0.050854186832804585	-0.03360162834212248	0.1148597341012787	-0.21822617569377184	0.1432077041961807	0.40926230712043027	0.01651365719468838	0.09527099486274775	0.014766784201190233	0.35200579257148734	0.12844309753106334	-0.12259584458009835	-0.062481115731379336	-0.012732535244647417	0.35723151761109995
0.002819982854078122	-0.0355830965295715	0.01123911743587036	-0.10692016175388375	-0.04872816678378942	0.48302542191569475	-0.09699229252091254	-0.11788012261067544	-0.09095366413717779	0.02555605646755999	-0.14836897480427366	0.004176658305935001	-0.06227044369691165	0.06225674802508478	-0.01270607619802161	-0.003718570572875038	0.011011608007201815	-0.037799094747831406	0.03690224757454737	0.03864220657519609	-0.06500044021779555	0.012194368057529423	0.23496179451307925	0.04000814098630875	-0.029867717980674287	0.03135370046120815	0.08993117670963849	0.023121036550589794	0.013318706477455797	-0.0021089129477245916	-0.08087060870265983	0.4607082163580719	0.01024106975617696	0.01355498294106916	0.3417781869878305	-0.047093387126411757	0.007612510455348817	0.12068876603415732	-0.21235463604359556	0.14052054601409983	0.38834375863845183	-0.013687487040672547	0.09266240266255953	0.01739890004476195	0.3727829781569057	0.11691476361590754	-0.12599536085200497	-0.0817216200291794	0.007913178883259483	0.3427696193737392
0.0027347989189157517	-0.03559990372667246	0.011223096238744939	-0.10552592363960714	-0.0535444758909821	0.48183916307592556	-0.10337822023257356	-0.11792270391223385	-0.0841838944295446	0.025447138839555773	-0.14700520948480306	0.003625438580179799	-0.06225467516902734	0.061501595542878686	-0.012399572118385426	-0.0037484327533093232	0.007610041976192657	-0.03780567092470164	0.03686423608508831	0.03863576855792313	-0.06501105981878405	0.01215016748802088	0.23667994890522576	0.039931792522769884	-0.029873036622206132	0.0317766519026853	0.08892517880688874	0.0223683145222251	0.013326710247479173	-0.0023068826206121074	-0.07873235197160672	0.4430478930033585	0.009927257389167849	0.010811221934576893	0.3536485695112958	-0.054929481361806275	0.04081882905673514	0.10796505276798266	-0.22180589031132425	0.12639862541456348	0.39660702450902685	-0.01275880447310033	0.09726732262933757	0.02281669435731734	0.36798526956951	0.07917849232322959	-0.1336074346678875	-0.10175833958466585	0.03143510844003107	0.3074398046151906
0.002549498687987156	-0.035615033309297175	0.01122869763884797	-0.10595949046648248	-0.05865113382990138	0.48157710188580605	-0.10386723155098262	-0.11814419129964089	-0.07613633709081073	0.025388157327040743	-0.1480318458465772	0.002648869078714933	-0.06227499583850843	0.060779115702627194	-0.012164046653291873	-0.003800386154918658	0.003008734552572835	-0.03782019698424003	0.036912757641543045	0.03863605604651821	-0.06504970823158451	0.0121214054385624	0.23465336573316672	0.04013975870968336	-0.029875165953479305	0.03138805548381018	0.08944961669342927	0.021804127937229485	0.013262862142047976	-0.0022398265577278837	-0.07261207575513612	0.4375456714219723	0.010332318710871017	0.00893350555100059	0.35875749749926006	-0.05782307260553328	0.06420938660953383	0.09162112773339756	-0.1955323530610596	0.11778888821906741	0.40555075758881876	-0.01424158751998845	0.08339398418343677	0.043386170394298845	0.3577917900977166	0.08507660074312445	-0.14604536012309696	-0.12264228524593787	0.0788958290807574	0.2779600843458654
0.0025423182606941143	-0.03563638101841692	0.011228800588374553	-0.10643706292890545	-0.0594131778663027	0.48060531438900905	-0.10405183421197135	-0.11831454966451553	-0.07167854461478193	0.02543581828350703	-0.14789943733403726	0.0023515843738043944	-0.06222056355035257	0.06106996489007699	-0.01179946907941631	-0.003736134636204906	-0.003132793162765095	-0.03785954057289242	0.03686461779990356	0.038626281932532786	-0.06501239796298974	0.01215396379203589	0.23311355724379396	0.040249699295851746	-0.029874221217474746	0.031167942816597165	0.0878128295185248	0.02156491392819543	0.01324529193622761	-0.0024042630733467395	-0.07426804853647753	0.4478476229247855	0.010085400728954811	0.00844426472278254	0.3675836108079044	-0.06610340104205407	0.10545293116024346	0.07100906419226376	-0.1999053114749131	0.11137776987784401	0.3862733431680786	-0.007495597290085733	0.06077284470144739	0.056435117613972866	0.35933873587347104	0.07829214459662001	-0.16176020994811996	-0.14466230205879055	0.1029054050972668	0.2459190224650055
0.002497318904280738	-0.03565460999303306	0.011216509965055204	-0.10647012636659355	-0.0618746939379463	0.48003199411090325	-0.10660813692202983	-0.11836955744710982	-0.0728357106581297	0.025423812993205057	-0.14914961465009727	0.0014572443526747862	-0.06218562749284603	0.061563586964022324	-0.011219380502580877	-0.0037852578935106936	-0.0067720830963522135	-0.037899898250993866	0.03708500748902198	0.03860235394619063	-0.06503366283076387	0.012092383475768137	0.2324062975971965	0.04039296034079774	-0.029876382095215176	0.030348767859274962	0.08739508969931073	0.02091223362427247	0.013177518646396824	-0.0027033037940825217	-0.0774202249388338	0.4487308542587997	0.010077262395546818	0.005676482179458773	0.3557918069961416	-0.06687019212153142	0.12826810782288778	0.06987153694244169	-0.18915641537606337	0.09361247083131768	0.39540492544660466	-0.017653333794708535	0.06415030880049513	0.07581629426133471	0.34239971715796924	0.07211824027342449	-0.18053189420519222	-0.18908581333435318	0.13006886003307278	0.1887998507607323
0.002284194678127012	-0.03566917238655245	0.011225976592215787	-0.10950814154893021	-0.06469942086839917	0.47540376699249237	-0.11681063985838362	-0.11815728559890992	-0.06643254070892746	0.025390468161293662	-0.1504477766298417	0.00048017131027819815	-0.06217750428341405	0.06181646296815041	-0.0110714761216209	-0.0037565744480593222	-0.006349683895824335	-0.03792926358704875	0.03720519589368493	0.03859222474808258	-0.06503736474455742	0.0121065448944032	0.22959245877118434	0.04021319395382565	-0.0298739138218004	0.030184187132791813	0.08708740906157908	0.01992699013863359	0.013140599724025337	-0.0029134114242326714	-0.07018563364086679	0.4489013079351444	0.010406804725099108	0.003473029074314379	0.339518705478757	-0.06667016853730612	0.1679171770480204	0.051158669853315505	-0.190954515253667	0.09602969645573259	0.3918942504771624	-0.025714464397483556	0.05111186188726794	0.07965224603336173	0.3005902988378841	0.054377137219541335	-0.20074570623628635	-0.21642124803084037	0.13397904030675747	0.1601073917209771
0.002170730185066882	-0.0356857539123181	0.01121715678234875	-0.11069913583802966	-0.06616232227336309	0.4744115609502485	-0.11779599491935652	-0.11846063622456245	-0.06605756126110561	0.025368564490724686	-0.15230284047930623	0.0005360195732030962	-0.06214680769165879	0.062365200823046585	-0.011072025119097297	-0.0036158462602810157	-0.008460942414904339	-0.03797763532370919	0.037380554503395585	0.0385566000781556	-0.06508242935500752	0.01211519883638391	0.22759461332460273	0.04023976513580074	-0.02987504872088232	0.029970227354896	0.08818366255727668	0.01891008000218434	0.013167090682767807	-0.002891954714308096	-0.058924460239794973	0.462963368876507	0.009652651638786914	0.00299192528107146	0.3331392759041244	-0.08130854267991304	0.20702946303364245	0.044502914390595914	-0.18892104723938333	0.07930769317817998	0.37497276008550257	-0.04425597881797214	0.03355497832188093	0.0728681098238562	0.2700451076683212	0.041233643455729205	-0.22151931893121776	-0.24243279313351324	0.15912020330224547	0.13247854506569762
0.001861027863324418	-0.035686502228474526	0.01120695768528977	-0.11524437956448819	-0.07187594263669275	0.4751950761779559	-0.12152377351849233	-0.1183351125712278	-0.06310662014711114	0.02530275473918764	-0.15385073746399075	0.00010383410267265215	-0.06215559786017257	0.06317181275211574	-0.010682455875816406	-0.003621510841050078	-0.01711984672344155	-0.038016153593636935	0.03753576661999779	0.038514550511463456	-0.0650573055591517	0.01220826105207511	0.22616679966918501	0.04023935136035599	-0.029874692424867687	0.029221434017028897	0.08811008255507383	0.018023232305512622	0.013118286030874112	-0.003099881817845272	-0.053153583446481315	0.4632741529501868	0.009160833800604978	0.001078002841220106	0.30865344974973175	-0.08596637050206253	0.23682229497417667	0.021403548910141127	-0.18298450384730983	0.060628680738716724	0.37925143764497177	-0.0518258702731216	0.02852127507212334	0.11232010188883926	0.2615461380380335	0.028982499119638037	-0.2422300229759539	-0.2631038877739395	0.18529699214773382	0.10684780258619835
0.0015932625247382678	-0.03569442043573745	0.011216496127517813	-0.11573069946935584	-0.07164915447165557	0.4729258753168354	-0.12822854862588734	-0.11809221094902456	-0.06051915838007308	0.0250492601344105	-0.15404816317634945	-0.0004024925319682878	-0.06213272975443127	0.06385830187218013	-0.0109113283836593	-0.00364797845788086	-0.019640251706576153	-0.03803148459523212	0.037704704990840276	0.0384521031722242	-0.06509355706329098	0.012190643140960241	0.22494858298822257	0.039956319946188916	-0.029875210012420623	0.028881218308318385	0.08704986960313313	0.017616923985387396	0.013124336119247172	-0.0033461777834152802	-0.0514290878742226	0.46686884675208695	0.009222987339050082	0.0005667761066329758	0.28464890258871567	-0.10790799173786043	0.2670703199336618	0.020216461344455386	-0.15538387459993458	0.05937830599706247	0.3531793516480655	-0.07535547732652889	0.013752649902926605	0.10139072861869972	0.21666480515446168	0.023623100930002618	-0.26016370592848914	-0.27643312577310375	0.23405026495068015	0.08032166146868766
0.0013606222670756178	-0.03569710277129107	0.011215671305194254	-0.11501514604569374	-0.07505510869209517	0.4692989195605525	-0.13498628838476492	-0.11849188966935228	-0.06254156154869345	0.024968344224596144	-0.1565346277703264	-0.0005698814791383338	-0.062145143264025	0.0647963233723554	-0.010867858177004776	-0.0036175019617636236	-0.02049934159754411	-0.03806874286541366	0.03788866781779349	0.03843134237681682	-0.06509944585397276	0.012242218372880647	0.2224829299907812	0.0393637653873178	-0.029870001087158586	0.02855398103583246	0.08761501478761537	0.016628740397666927	0.013146460139996355	-0.003584572799946174	-0.04434159174069085	0.4732492616277925	0.008398723929904825	0.0019813710138635336	0.2771100934688445	-0.10131466986467201	0.2890268236463716	0.004593803080645326	-0.14495213880071633	0.04147696088127505	0.3246494845146483	-0.09257033439493523	-0.011077364817161598	0.10778559750322711	0.1793412518693934	-0.0036886701846784247	-0.27806560331689006	-0.2815164965226067	0.2510558390794192	0.03746074662930893
0.001087155995426722	-0.035692749979874275	0.011204349834968185	-0.11956411611947529	-0.07787926816554792	0.47110685996721247	-0.13916838656864366	-0.11851952010811986	-0.06181448099940727	0.024975428634785846	-0.1574168619164122	-0.00022858124389641194	-0.06215841088675711	0.0651759938606584	-0.01098893063180928	-0.0036482263302350286	-0.02084915201734857	-0.03809757582918265	0.038008173346106504	0.03835978985358311	-0.06515818882452465	0.012336765226699388	0.22157556434964235	0.0390696858547925	-0.02986979206694277	0.028169183492415317	0.08889810751893733	0.016812316049058064	0.013184047982558006	-0.003781311249297166	-0.04852997132354041	0.46471408767048905	0.007889738651811445	0.006336969094333428	0.2741495955944086	-0.11745527870381386	0.29483227631538933	-0.01956303896553006	-0.15013806251937684	0.04273262546732591	0.32274370716883116	-0.07784872769341927	-0.01873683582036062	0.12364982947606898	0.13957738974662195	-0.018375259945684664	-0.29373004458304475	-0.28043629170660356	0.25967261171762795	0.020364631570377
0.0009614105444002719	-0.03569636624435958	0.011201394907680337	-0.12256807311886389	-0.07705977527589561	0.468625935363473	-0.14961152545312822	-0.11833117758564422	-0.065376161244926	0.0247367986324545	-0.1582638882636871	-0.000533226657286712	-0.062141422491425	0.0664528030424676	-0.011356713540301154	-0.0037188506364440334	-0.026489699305236824	-0.03812601005764568	0.03815511776128463	0.03827079435761052	-0.06519573989868631	0.012384305827457356	0.21955574168698963	0.03908914463139921	-0.029871461509527443	0.027043926689066078	0.08974115048836506	0.01657178663313578	0.013186174633698033	-0.004178351622614432	-0.054976232875935206	0.4600523265652905	0.009317429859296273	0.00855953188620161	0.2554207531783088	-0.12153764494961161	0.2873952271966573	-0.037869608943456694	-0.13236136892031033	0.062416791113534896	0.2851417052686792	-0.10128934534289871	-0.020620916942452404	0.11020397941090691	0.08431134456993375	-0.03413477866495471	-0.3068581115901357	-0.2758854719528905	0.25883710435201973	0.02514528017563531
0.0006754514080593631	-0.03570566039825042	0.011186016017511916	-0.123054993028809	-0.07985243512903173	0.46676580111779165	-0.15846613502126983	-0.11867000376026005	-0.0679912384859628	0.0247377154858655	-0.15926817250025085	-0.00030118672456705203	-0.06212698645607036	0.06768703510516602	-0.01132994309189979	-0.0036117123717769825	-0.024805537913869247	-0.03812467460055137	0.03848742747256114	0.038240682460032656	-0.0652301854617239	0.012446293806868949	0.22000082638514634	0.03878812333662858	-0.029868193896825122	0.026556646971032643	0.0892899445777753	0.016895015270220044	0.013254800540811379	-0.004813484588696338	-0.05176666343536671	0.45048377719514815	0.008025357312686447	0.011589773587313865	0.2295505783135799	-0.11345049730309045	0.2849990257063539	-0.03600967595907889	-0.13859222121882947	0.08856299455620452	0.2689921065566027	-0.10624403798873809	-0.030547995868897438	0.13607161185590724	0.059614854395841466	-0.05034800137330327	-0.3163831410310919	-0.2714712268992904	0.24954388916743872	-0.0026959232744817986
0.0004006970003748888	-0.03569329706146021	0.011179708727843383	-0.12871311827808868	-0.08469106284089326	0.4672442129390739	-0.1671738958374627	-0.11827500409260465	-0.06619271410213752	0.024743161137102943	-0.1596581968904362	0.00021653743649905597	-0.06216685292338109	0.06960585255076711	-0.011455949277995129	-0.003682319509338084	-0.02051226011274467	-0.038144829693355066	0.03878650223767495	0.0381842622668732	-0.06533983581111072	0.012556416251405874	0.22050013920199393	0.03850712858226364	-0.029874924750119096	0.025751112174681557	0.09041069688700012	0.01623777091429514	0.013326626208767508	-0.005288569771848691	-0.05698849376525844	0.42493225681121743	0.007409718928415858	0.016513321711590638	0.2117396639243673	-0.11434523619314259	0.2924407886186272	-0.04191728613189201	-0.12478518381312606	0.09178711333023613	0.2613976406265752	-0.1257588455211884	-0.032730484062313936	0.14377891510870092	-0.001340611153768634	-0.06437786458278813	-0.32322707486655605	-0.26822190362635634	0.23072760179318846	-0.003856528471359702
0.0002956708899885087	-0.0356947264919454	0.011173483281077947	-0.13016091474032998	-0.0861185735701494	0.467074835706261	-0.17923634729916907	-0.11834696228413452	-0.06162137069639788	0.024474255662702553	-0.15950019031824034	0.0005815075191172499	-0.062172090148091254	0.06995108809406084	-0.011823008266119065	-0.0037964439114468946	-0.018117214781791274	-0.03817083700761402	0.03877764249130953	0.03814674593527721	-0.06539919878680038	0.012628175936887115	0.22340019544101	0.03814558317506906	-0.029877136109723472	0.025578870977284736	0.09002150558118557	0.01685429429743521	0.013371294618540853	-0.005816324873099236	-0.06467644045729011	0.40834781732926856	0.008280375055272664	0.0133901671056073	0.19139208130823454	-0.1226969785184906	0.28056320734304435	-0.05710980600211972	-0.12245610209981712	0.10700448320018689	0.24267889700719705	-0.12747122078178835	-0.041564812452900744	0.14516442037575708	-0.030327665396914	-0.09877354849464708	-0.3299706365821814	-0.2407487721040163	0.20853091501150947	-0.005329460972231659
7.677060020565873e-05	-0.0356902740745652	0.01115463856948019	-0.1336664159839458	-0.09126693000389373	0.4665864268467699	-0.18838128242513968	-0.11841377149937275	-0.06395148914671851	0.024404101634835137	-0.15970677754511892	0.0012589834301216358	-0.06218065609606584	0.07137604865101833	-0.011777666214697089	-0.003954321217795952	-0.018022016638074335	-0.03816187699408906	0.03892642464816344	0.038085331844331737	-0.06543766552601744	0.012701760583197247	0.22492666402501343	0.03804609809782121	-0.029882222076715766	0.02463165285691935	0.08876670846732618	0.015656930458294395	0.013380077170587854	-0.006344267579601391	-0.07429110256700883	0.39215681725974433	0.006682265891324821	0.016998201571906974	0.18851889881150044	-0.10983598907237466	0.26437409934855605	-0.052761375679497936	-0.09330731219394263	0.09958528455482059	0.23267072628896496	-0.11192233474042287	-0.032726393858446244	0.16053420363902848	-0.04501755630600237	-0.08162023061813224	-0.33525558552647017	-0.2529337520210053	0.2077874519941048	-0.011170099968253048
6.167770420354073e-05	-0.03568680702705696	0.011139546676843548	-0.13621948495724995	-0.09486767768338128	0.46837654659934264	-0.19775027931352285	-0.11842687683550343	-0.058307209178115535	0.024611240306075675	-0.16057389026670146	0.001503164492002188	-0.062193519102763106	0.07319645784670055	-0.011604965919464125	-0.004282051391625916	-0.015784786512370225	-0.038174065244893786	0.039097059529295895	0.03808366138778103	-0.06551488520325174	0.012780284299170958	0.2291152513267039	0.037694134370242674	-0.029885454519638983	0.023802232386575785	0.08719931031210598	0.015600472300324537	0.013456805318032044	-0.006964899582382616	-0.08034425581300479	0.36435392288714963	0.005936381771426534	0.020634104605689242	0.1744425782381599	-0.10455024654577309	0.2604515992377908	-0.07474500300552119	-0.07833823433472041	0.10767656432674606	0.21087452758410005	-0.11189677466975574	-0.02883651639553526	0.18432224577774067	-0.06961473346198739	-0.09235995476266558	-0.3395173538154238	-0.24056066783730165	0.18197296537026872	-0.03021125177104501
-7.261975080441268e-06	-0.03569844633956781	0.011137817466356439	-0.1379685493373374	-0.09544128624634031	0.46856573473521657	-0.20810409828931697	-0.11857206795205706	-0.055322818764120374	0.024633587155066354	-0.15965994545906767	0.00287385823328845	-0.06220043766470971	0.07310832565371363	-0.011870877132488121	-0.004448173029048248	-0.007879904224300101	-0.038173278100582804	0.0391047712211432	0.03805990335187472	-0.06562777193416529	0.012857758669179722	0.23308395208024613	0.03730453987511297	-0.029890421567282045	0.02361231738431804	0.08793866830211106	0.015263963270580475	0.013448222886443123	-0.007542589768235616	-0.0931110183131095	0.34919047299706685	0.006504861640561121	0.019162095043044176	0.15695289337253426	-0.09873566302195107	0.2366085383011794	-0.07662465750689482	-0.07927886442755389	0.09733333157807465	0.18976627795597964	-0.12926343464206919	-0.019687781795668595	0.1696854438031166	-0.08380949589102718	-0.10128528068086555	-0.36442569291823695	-0.250432353783273	0.15388464244081132	-0.049944648415458634
7.777876250668073e-05	-0.03568291518610604	0.01111720540346441	-0.14505811143673392	-0.09984802298368028	0.468757221344463	-0.21037979849438707	-0.11852020911904966	-0.053090306467900084	0.024573829188432587	-0.16107234068867543	0.0038114248811325037	-0.06222740900895842	0.07374995391984432	-0.011779813973436491	-0.00464049268187718	-0.006030289180944929	-0.03819066396177555	0.03914831766829794	0.03807396149434919	-0.06563806233356215	0.012901114609882452	0.23472069650920785	0.03698404000913337	-0.029894667849995393	0.023063065705238823	0.08735770435903953	0.014521099341147153	0.013388259780580577	-0.008060223719936596	-0.10453627355366532	0.3354984140876313	0.00455837327905031	0.022276746822414956	0.14139573386577436	-0.07557463097226214	0.20255886657886749	-0.09171291088651211	-0.08641773778782338	0.09531152746580956	0.1767128698639991	-0.12984616688475528	-0.020977506200422547	0.17355659042445765	-0.10013979407080024	-0.09571589534921057	-0.37087867100654576	-0.2402182497563014	0.113676711800021	-0.05635958237611657
3.7690569210804725e-05	-0.03568919224075972	0.011106693254016859	-0.14846107181261622	-0.10074703386947947	0.4704905520725515	-0.21963344375325894	-0.11823929760251714	-0.045456554745340404	0.024901836344483216	-0.16145387117276994	0.0055456258754931365	-0.062237700172014285	0.07495277977225533	-0.011644891022183568	-0.004732442374895294	-0.0038749981860287048	-0.038168208597880976	0.039241553911183	0.03806386102849241	-0.06569089515043056	0.012961427787591373	0.2366455723027189	0.03687252377262408	-0.029905145919564186	0.022690606738986995	0.0877024147074292	0.014087339634438045	0.013339341003767014	-0.008527200050525095	-0.10524934184712095	0.31233912288550136	0.00388190002966994	0.024542783950394356	0.14159747752480203	-0.06617782576034062	0.17936955335003385	-0.08964224395036433	-0.06678276614511898	0.11183954469991357	0.15968680617537717	-0.15463211120109085	-0.0009674251519090571	0.1740519880428874	-0.10877094837870468	-0.09494985096121045	-0.3796457586143974	-0.23556121621400322	0.07735712900674571	-0.04031450720425384
1.1959955578884525e-05	-0.03570398169132068	0.011105375622687706	-0.1494812825512277	-0.09956128997699305	0.4713416036692027	-0.22601659354211248	-0.1177959741013194	-0.04789862781998026	0.024915131697134545	-0.16116661828820716	0.005847495719777063	-0.06225370432550936	0.07498350334997292	-0.011642060441464331	-0.004992271404682521	-0.004027920893962871	-0.03817040046934408	0.039250583184744545	0.038092053545252504	-0.06577248382572012	0.01302721584778698	0.2380613901051621	0.0365681524120619	-0.02990971039714548	0.02220002328822983	0.08608813944110257	0.014150813420023894	0.013354648978322095	-0.008999621854203771	-0.11250137029107654	0.28608047164672556	0.0033493545232259592	0.02089422562333114	0.1220591662543589	-0.0611882841570218	0.16873086792988273	-0.08976493908016539	-0.06124177170192587	0.09160451286794888	0.12744452526822486	-0.18131669045088183	0.007877984773517113	0.15836118186536127	-0.12821285180251837	-0.08597095859364652	-0.38934967721030206	-0.24181590274367104	0.05376157122470905	-0.04686313278380204
2.779067227136852e-05	-0.03569142088124551	0.011095728373626115	-0.15140530935927138	-0.10646130667129232	0.4714221823334138	-0.22372242338051515	-0.11784253556110273	-0.04744301057880526	0.025063418207339157	-0.16330673281086788	0.006942778727603405	-0.06228823740382004	0.07494302933899409	-0.01153770676565459	-0.005058253147541198	0.0027941158529985882	-0.03817112588933205	0.03932803073697476	0.03813866099864805	-0.06581367415893535	0.01304027601267416	0.2380924060471103	0.03589513279495165	-0.029911528132443816	0.022658031381934833	0.0862736623934054	0.013374103288820105	0.01322962145955412	-0.009279726438961064	-0.11621921337419394	0.2628111937405061	0.0020477817684062998	0.01803073552702613	0.1114585357591038	-0.04554500462561935	0.14611293579874265	-0.0877081500585529	-0.05058545791540826	0.09018543498067326	0.12642688016762255	-0.18617361208956698	0.006305419743571193	0.16625592329818004	-0.13492536551777784	-0.05371901860950375	-0.398584394037699	-0.2470272240570975	0.02581925717857219	-0.054859700848947736
7.56289366674455e-05	-0.0356946800032678	0.011086371737371894	-0.15095172131033846	-0.10597090759045291	0.47277517296001453	-0.22780713598913324	-0.11741844474446037	-0.04240228027469543	0.02518719433847565	-0.16403828959637382	0.008183383073162366	-0.06229447646638624	0.07583556034785538	-0.011469308744941552	-0.005167645870286635	0.001077429867548868	-0.03818677024587237	0.03921180554133191	0.03813608622355305	-0.06579681545429718	0.013062773704690927	0.2383092507367258	0.035618472375911966	-0.029919272491714565	0.022445213510786426	0.08604169531421288	0.011798723929382585	0.013109822329736126	-0.009370928220376277	-0.1100620837540772	0.252485573947043	0.000631656210673682	0.018172818509595227	0.11025181703741527	-0.05206690912637616	0.13634346004350056	-0.09477690815346931	-0.03906014687909811	0.08666057764192056	0.09053762096181164	-0.21129123942818526	0.017854058066614005	0.1462578903372776	-0.1305143558453112	-0.06488412291288895	-0.41484665819409355	-0.23975704901982028	0.0024756064267254076	-0.050133497078026376
6.944832383472468e-05	-0.035695219391315196	0.01107587206027481	-0.14858533444311356	-0.10170633665034035	0.47301872835724074	-0.23034346995640548	-0.11737156130946749	-0.047684345145841134	0.025161261898707172	-0.16514101873944492	0.009108035957106133	-0.062295967860339696	0.07524735123275927	-0.01154471617839602	-0.005239249862466872	-0.004178289084376538	-0.038196706100142794	0.03902580423962408	0.038167432295884735	-0.06580968154224581	0.012998622743624674	0.24078041551404353	0.03529610212478934	-0.02992085776912043	0.02235535646892134	0.08567811219445684	0.011407464497540622	0.01304710642318084	-0.009660872239256128	-0.11062944510171321	0.23535896792250943	-0.00035959938149989596	0.013184262078406237	0.11678418714449337	-0.05291705788096538	0.11427639014405103	-0.0938779886852399	-0.046238554915362426	0.056301611348781144	0.06479066902498191	-0.21364314708850934	0.03311619798611043	0.13846942997444772	-0.1102062603625	-0.051547894182869466	-0.42891439346906746	-0.2283030387475295	-0.005422582005295181	-0.07257792118952379
5.321755292979711e-05	-0.03569252460990543	0.011073317799757832	-0.15091177518282792	-0.1052044897490096	0.4719850511624829	-0.22391476223350854	-0.1171280274945468	-0.0510027106745061	0.02531060011354137	-0.16649477091758888	0.0099981777313944	-0.06234255798695597	0.07560736408420424	-0.011457156572016554	-0.00519759083579505	0.00014716182930401693	-0.03819651650161625	0.03899008217222641	0.03818485149725296	-0.0658047776136214	0.013035048703907284	0.23763864061339132	0.035005882812736255	-0.02992258184788728	0.021842749955480002	0.08598806088960406	0.010103259062882668	0.012893423066525984	-0.009938383565846906	-0.10786041303663745	0.21727491918966385	-0.0015850763531602662	0.014019355241919159	0.11822053478636148	-0.03937549158603711	0.11319277219350792	-0.09239111251325413	-0.06213370526425601	0.04820912762934008	0.04947756409123191	-0.22349229543996393	0.04033146073831213	0.14106393362748373	-0.11330615655554513	-0.015519443501844244	-0.4293180519990735	-0.21713908739290327	-0.009345383017031441	-0.06781973591065661
6.771646795837352e-05	-0.035693600951886326	0.011063178830301975	-0.146037093931722	-0.10105290032002186	0.47349611335095504	-0.22405072508120877	-0.1169676372258616	-0.04864005683948536	0.02549509187258251	-0.16731612926246262	0.010905376081730487	-0.06239966258792965	0.07627117058154456	-0.011405919336103163	-0.005119903991661094	-0.002566852986646565	-0.03822457455768782	0.039087339268331564	0.03823394277405125	-0.06573177150539458	0.013004261199279218	0.23719663908034225	0.03457347764392682	-0.029921702170115742	0.02190037524806023	0.0880605360284554	0.009613298690033668	0.012757129083952254	-0.009969836662702906	-0.09121061503903886	0.19994070919399382	-0.002433637141393848	0.010942387317038746	0.104327331344362	-0.055500956699485515	0.11103378543111889	-0.10181267734248478	-0.06886181158863591	0.05470510169639627	0.026979181007214376	-0.23827808631893294	0.034457641725099714	0.14275591678957877	-0.08192966704953153	-0.001140453592247244	-0.42581184999053645	-0.18339268016354435	-0.012912264709118446	-0.08350819358665731
1.5193754181415278e-06	-0.035683003405348086	0.011066508597210211	-0.14810471142856002	-0.09369793662656578	0.47351985543606023	-0.21950462210525973	-0.11682222698996014	-0.05718194487152618	0.025321390558688595	-0.1673832151913665	0.011948819160347327	-0.0624106977867027	0.07552727148299056	-0.011580662549559315	-0.00501236280028846	-0.0014931302740787094	-0.0382310272752992	0.03900450127136249	0.038226728271839774	-0.06566723677093898	0.013054260085957859	0.23667019208043322	0.03437625965301851	-0.029923909193683613	0.0216975442418692	0.08941437086455786	0.008580648014670785	0.01257164516431444	-0.010340063837354266	-0.09383022357300992	0.19229474924284234	-0.002774378422536066	0.005262758851896942	0.10752899534276628	-0.04939917488129275	0.1018484734725265	-0.10207241751963045	-0.07722012684044802	0.02028746278543789	0.021686247410899126	-0.24547172904963938	0.04683389399062363	0.14615814018577622	-0.06280548046809924	0.021768381986938822	-0.4379478460449578	-0.17315235473984184	-0.03085365931108234	-0.08417174109347848
1.1278386492070427e-05	-0.03568068169912563	0.01104825688977406	-0.14591235224453916	-0.09245756060579274	0.4700242349766711	-0.2209540679329439	-0.1164670750383153	-0.06591434464073846	0.025446123936802963	-0.1690718750539795	0.011719597796965903	-0.06243907864731516	0.0757329132666267	-0.011612713857785778	-0.004934907571945186	-0.0010368005533640035	-0.03823055543869737	0.039072157977893686	0.038244193380037914	-0.06560573221094419	0.012912220554021622	0.23379451519368333	0.03424677401308042	-0.029925000453854267	0.020782518601740557	0.09004764442486365	0.008520669373251518	0.012527791982459222	-0.010401489384809975	-0.08731789801690576	0.17473739082439377	-0.0034982693958515885	0.0002811349038209524	0.10847385750358521	-0.04296779432741864	0.11408312460885961	-0.11185462342994983	-0.08789956430124754	0.01122505562095879	0.027840700768178617	-0.23291239521047108	0.0401686783313574	0.16266326012165416	-0.04492563875452716	0.03212108473398119	-0.40606725980304326	-0.14220694979206316	-0.03515152834847704	-0.08301144063164845
-0.00018012000628869957	-0.03569616430940179	0.01104915818200756	-0.14536046757431526	-0.09138630870175991	0.46981074642920984	-0.2227578087434432	-0.11629437298225102	-0.0683350320973451	0.02562444588347021	-0.16822326268107266	0.012282881662294888	-0.06242089410550009	0.07634707128030759	-0.011673414252303064	-0.004791857109929256	-0.0038812683653973216	-0.038230146525670326	0.03919653013791442	0.038265580737821825	-0.06552139540817392	0.012838743773536545	0.23394170428849748	0.03420460673223181	-0.02992218824215099	0.020364538727054824	0.09275845810689133	0.007882749574215007	0.012458702027906844	-0.010458525174411072	-0.06792442794790411	0.165428804302509	-0.004268247590793953	-0.00564399461879702	0.1148688329206411	-0.0654216347911909	0.11581710742710975	-0.10711129076440318	-0.09601577852491718	-0.006736231031760792	0.024619627161214706	-0.2277573549580897	0.0531661846710126	0.18196478742435201	-0.007653222497941148	0.03483819744892945	-0.3924109367951317	-0.13377597449256057	-0.026773207873167733	-0.09436976041988177
-0.00013676966948617358	-0.03568612627639642	0.011044265325124352	-0.14907717534207005	-0.08481452339128684	0.46579386919584786	-0.2239240001189006	-0.11631369630042512	-0.08238661236125122	0.025475743469132638	-0.1683071189100716	0.012052074494184245	-0.06243813463739615	0.07539489597486997	-0.011783049806906204	-0.004846316495674024	-0.0020015451634523736	-0.03825485111285769	0.03912736638538112	0.03824182823411952	-0.06547523645342804	0.012799410511824686	0.23679552258318592	0.03402139471931926	-0.029923082530336143	0.01974545782483066	0.09296612475929386	0.008154828782137413	0.012396634145429639	-0.01065553287317891	-0.06969878737268463	0.16474583504636744	-0.004757356079861054	-0.007498680760879312	0.10781245836343627	-0.08517764266844231	0.12172634673862708	-0.11663154526609268	-0.09863864075759397	-0.046205648767455955	0.021186301861839445	-0.1993443469296306	0.054897678618401245	0.21339604950978686	-0.0009847002877360375	0.058040962177222565	-0.40000908518807454	-0.1262201161222648	-0.03065565878962765	-0.10774603569558985
-0.00018440328335655738	-0.035687501828350156	0.01102793360665359	-0.1477130511668377	-0.08649000323491063	0.46167692294858825	-0.2230008543781024	-0.1162234679540111	-0.08143163179984744	0.02542365763333247	-0.16891895046254765	0.012252693856206013	-0.06239525030102312	0.07619773731154111	-0.011970250473925715	-0.004778269954644318	0.007965745988016273	-0.03822346790297995	0.03917826417073762	0.0382479744944803	-0.06538969700676324	0.012675024578214558	0.2342971102945119	0.034084374864084534	-0.02992440911344633	0.019240210265983704	0.09475467216985484	0.007503480653745729	0.01228778671687814	-0.010791310174959325	-0.05945920845153903	0.16043388707861034	-0.004352445191835956	-0.012713456823646907	0.11525736654745497	-0.07556085431244053	0.10923382336738993	-0.12574550265658266	-0.11242159072176902	-0.03702277988183779	0.04177748777369382	-0.19639423645753248	0.05448051085380774	0.23516806676365393	0.033951505097978125	0.06897969592530115	-0.3856562166735707	-0.11589599472389352	-0.024038257670907698	-0.1221013637333274
-0.00033683382727877536	-0.03569997565942227	0.011030462406101775	-0.1485820108886728	-0.082871606820318	0.4602085401522726	-0.22996018088880815	-0.11633372443995346	-0.0882628592650593	0.025556956404007087	-0.16695445133703368	0.012513436854524548	-0.06236418300484055	0.07578078274778272	-0.011874776144493206	-0.004741669884686614	0.004861944436001524	-0.03821549625336091	0.03927281304202222	0.03822535794441389	-0.06530410182505866	0.012583335012938296	0.2352068092275546	0.03419545807660479	-0.029922269394166884	0.01809113675186883	0.09582121015749435	0.007899095237560879	0.012256913165529987	-0.010681597291102869	-0.047995419142667264	0.17354511249080268	-0.005827738758094994	-0.013886934686176123	0.11834718393125314	-0.08863003967948399	0.10936936156861943	-0.13587598522136224	-0.1193175138603783	-0.05701237196340662	0.029977673376441732	-0.17609804560686032	0.06367731498284343	0.2521304190069768	0.06649861373249076	0.08325614289817806	-0.3725032833177801	-0.11056625032924053	-0.004233635947861714	-0.13118153828478007
-0.00039175382180504735	-0.035697933878325795	0.011027838493727297	-0.15211741291163433	-0.08148941041092628	0.4569506399619233	-0.2295351738809274	-0.11628098297838654	-0.10029583367841888	0.0255484047061319	-0.16643019105694984	0.012723979136294094	-0.062348209832483195	0.07462146952441964	-0.011849886881402049	-0.004810683932677946	0.012657384163861187	-0.038210118511106596	0.039274535557214454	0.038194462802344765	-0.06529302653035889	0.012554771276410822	0.23756133482911138	0.03423166868382875	-0.029923391340848544	0.01745488409247188	0.09654254359004735	0.008509866976134477	0.012249328827300298	-0.011132362477621642	-0.04079104460321252	0.17426854350324403	-0.005267420880314354	-0.01416749906685195	0.1159097135199569	-0.09265818113554926	0.11133160290705554	-0.13434042091298457	-0.12463239368038277	-0.07630811404240011	0.032474678759050454	-0.15157876308040877	0.07601227435575435	0.27350106747987823	0.06201059828522373	0.10056610589766754	-0.3545957314448121	-0.11930641008574745	0.014666064350292513	-0.13943622564224872
-0.0005018170064324883	-0.03571264561052794	0.011021163991548857	-0.1538753219981474	-0.08910600741883248	0.4560594434583134	-0.2307135600144956	-0.11654894244141425	-0.09993620800764653	0.02569831317340625	-0.1657144472425271	0.012206039974068664	-0.062283898604647434	0.07512918729636163	-0.011939542575770602	-0.00478656305540806	0.026547767751929897	-0.038159395699652696	0.03928245219245809	0.03818761957728771	-0.06521712018705973	0.012447889853170416	0.23409887231037935	0.034553812593912984	-0.029924239985031614	0.017016040324234073	0.09717850552364152	0.009972835724643043	0.012228371180004987	-0.011260718915277305	-0.033416491264129114	0.18515170635627745	-0.003669839905725082	-0.01736975812628838	0.11883493473728435	-0.0916211220787598	0.10634725148062887	-0.14001390733278316	-0.1349803289065839	-0.07186109310408541	0.05782661031379014	-0.13553152292437814	0.10015160613067602	0.27875812089274954	0.09149571502638827	0.10908475683815115	-0.34140557217464684	-0.13439506326081765	0.024705281206483912	-0.1518915567762122
-0.0006008977204516634	-0.035709811890476784	0.01101821538749012	-0.15496775440055324	-0.09272980975228612	0.4535353603936378	-0.23693350574015826	-0.11655394651284293	-0.1083587143303589	0.025724110967951817	-0.16478770537528356	0.012446800189478068	-0.06222289901490926	0.07440474135161927	-0.0118191528410491	-0.004842135661648368	0.025161047602081783	-0.03814122841447395	0.03942229479266323	0.03819269342713015	-0.06514263150161219	0.012313908972791653	0.23349583444767702	0.034872252592625726	-0.029917724965282978	0.01639738867997593	0.09823030490561706	0.010687045769467473	0.012304722743168269	-0.011063872208469643	-0.015154515381976378	0.20186441118008389	-0.004326184357524448	-0.02158878424099904	0.11163015385167419	-0.09512204490190822	0.09690491992919939	-0.14715504606291735	-0.14122405120463932	-0.07169321767238111	0.04409234610363707	-0.12997923171580375	0.11766682796945391	0.27187943304452594	0.10866758623486064	0.12074145041639979	-0.3403801378224391	-0.15123124025477877	0.030842659081381063	-0.15937276737633638
-0.0005980395482211679	-0.035728845194846426	0.011017826254919722	-0.15755626788432647	-0.09815286745951232	0.45309084797235705	-0.23612379938433398	-0.1168703244797358	-0.11468209429496842	0.025777016183228113	-0.16379838839365082	0.012554013187967361	-0.062153997689028885	0.073810142141324	-0.011767285429851386	-0.004767029265294948	0.039546828710144304	-0.038094699333518646	0.03925372296710967	0.03815526359123625	-0.0651348972897938	0.012325494211708123	0.23456764145711723	0.035113223343767465	-0.029919097367039314	0.015592982843583736	0.09717612114351382	0.011787840111187619	0.012400203093050101	-0.011423110636170141	-0.02100219627034084	0.21332264002450146	-0.002907905772419106	-0.01882484250986852	0.0980722778785966	-0.09553393134851346	0.10423369043746902	-0.1502840822661274	-0.14721153946814902	-0.07160104044071915	0.05486053751856834	-0.14110999227901277	0.13551255809868654	0.2870835178100144	0.09718645642044817	0.10958292698914265	-0.34382664319568296	-0.1698055335606418	0.03442470016572539	-0.15246691308948723
-0.0006858003975962799	-0.035743831744302464	0.011004529279177942	-0.15656863742141963	-0.11001758737854217	0.4510877310700786	-0.24166646601677	-0.11711645114019487	-0.12121350575306127	0.026017394501992242	-0.16375039387887552	0.011874773856626341	-0.06208479626878658	0.07334776166881375	-0.011815953959898696	-0.004857112034174372	0.043562476902559225	-0.03806609830823264	0.03913354936047443	0.03814364860025115	-0.06517206501256445	0.012181669964323717	0.2298092574939961	0.035725504793720206	-0.029913472446228766	0.015393734069922805	0.0974900266946423	0.013312754798318189	0.012462782755556833	-0.01121559257359139	-0.00655264476589628	0.20124215030226603	-0.00181981923606439	-0.01992454019912359	0.08776093322396775	-0.10720740984327379	0.09901974953738572	-0.14596729153645915	-0.1417253449653776	-0.05551539867187275	0.05155823749829702	-0.15333164021614404	0.15358410271331938	0.29046689413905874	0.11879957817732363	0.10017465598320474	-0.3298863058000992	-0.19033152111089532	0.04965314381744669	-0.16816384152914918
-0.0008496383300616887	-0.03573972575551708	0.011011857179187177	-0.15864720343196012	-0.11237435938611244	0.4532258713943406	-0.23796174094679387	-0.11727990898363783	-0.12018931133956139	0.026130429742026794	-0.16330442189271344	0.012031338522500448	-0.062035449005716656	0.07330761823875988	-0.01159483432897717	-0.00492585320796802	0.048392805922756396	-0.03804950249927118	0.03902563396943074	0.038185328534004415	-0.06520608308910505	0.012162659600803325	0.2305707050118527	0.03618078228416967	-0.02990579845967648	0.015415675852668656	0.09802537489807371	0.013790785399546007	0.012445065997405195	-0.011046012803615552	-0.004036136468072477	0.21302685986278794	-0.00231155581434501	-0.019508028807701118	0.08331886865731276	-0.11524767315204991	0.10341314375882393	-0.13992133009928082	-0.15116109134196004	-0.04602558562455794	0.038540899168662955	-0.14467864450332757	0.17310037559583172	0.2698129422693467	0.11140364543504536	0.10758853781887741	-0.33674383047361744	-0.213176152137266	0.04934915810954984	-0.15286856258939097
-0.0008148968003116914	-0.03573928890161963	0.011003281290948354	-0.1555275812432495	-0.12039185242857971	0.4524835684106523	-0.23788637848513985	-0.11803339056346367	-0.13007870046182998	0.026217815642505138	-0.16368215704702396	0.011138530459949836	-0.061985171120486515	0.07226937261105294	-0.01150207617276752	-0.004861315723962558	0.060571487031299984	-0.03801000084286314	0.03883711396910664	0.038162682985954925	-0.06522874850419938	0.012235212212425059	0.2284652294593848	0.03648984018746307	-0.02990417360659739	0.015157614709773476	0.0960667501663303	0.014849469952200193	0.01255143210000445	-0.011123413809636372	-0.007078735614285269	0.20954678146394712	-0.0014344873555284699	-0.012297635498148468	0.06651122577177514	-0.10679199997971453	0.10070305907506727	-0.14531652508457027	-0.14172952353665563	-0.025573858289131956	0.03559092596957321	-0.14723297746014838	0.17718734803730882	0.2762107021300878	0.0985513459683072	0.10541497361748495	-0.34452826234748096	-0.237517240169975	0.045936372727753264	-0.14720556671288873
-0.0009963970941494814	-0.035740317818948195	0.010999983950294659	-0.15512400203856	-0.12532622274651656	0.45690346225482914	-0.23892167155379235	-0.11810005865424437	-0.12812839454807903	0.02639412723242119	-0.16440208314208046	0.01020526575249988	-0.06190887357030932	0.0719483710351951	-0.011567570360262413	-0.00483251081032724	0.0597466728655892	-0.03799626469758904	0.038717826943889	0.03816046489269502	-0.06527464529037665	0.012206317946748957	0.22400725126838159	0.03683529258300983	-0.029897297449435145	0.015806649589622336	0.09602230500050916	0.01570025224761642	0.012576062046811077	-0.010904619092681285	-0.011197184184451866	0.20314259333843115	-0.0008744132574517758	-0.014361349613536559	0.06459717203184787	-0.09520713442603138	0.1143151777328462	-0.13525281555405205	-0.14860886718277477	0.017523504791337817	0.03457448463478596	-0.15940413005767276	0.17972242666757907	0.26026024072783255	0.12013457211613451	0.11779397083852924	-0.3442131503021991	-0.2601093717326911	0.05278542241610107	-0.13942843226106544
-0.000996290819715838	-0.0357463851723719	0.011009022323188946	-0.15434393227946644	-0.1324532729556188	0.4610007525918681	-0.23469419309372402	-0.11894599004924358	-0.14069664915297955	0.026491083301050534	-0.16522728932305256	0.009939064189716176	-0.061916705580807196	0.07071731595742715	-0.0113089799816005	-0.00468419933807213	0.05907540591516711	-0.03798370022132861	0.038614559000376886	0.038181347094320195	-0.06528122705758015	0.012262105383091644	0.22557820385599872	0.03689707877197179	-0.02988787183589265	0.015733192964040688	0.095833480743704	0.01593730794597157	0.012628119223977751	-0.010670342882813742	-0.0060370915769699315	0.2051481372297735	-0.0015663464602095598	-0.01047420808044466	0.06927293643313226	-0.10774671658322624	0.11972432514193206	-0.12603978883650963	-0.15497436113542845	0.01383596705441054	0.011564964066207458	-0.13861019046243034	0.18086283936371508	0.24195367468327267	0.12188777732865626	0.1200597759010309	-0.350251414439794	-0.2767040806764819	0.038600800840815866	-0.09379522950325074
-0.0010320135418199522	-0.03574161200832689	0.011004583210542018	-0.15337685593786357	-0.13366425086591235	0.46213010616252276	-0.23534123591845352	-0.1190084932865672	-0.13919546711219308	0.026531949852422597	-0.16655928979997536	0.008893052874321117	-0.06189049141978875	0.07086341227795936	-0.011332315091596462	-0.004649741647113182	0.06255344114571312	-0.037971469168908575	0.03845480345585212	0.038182686166703506	-0.06531513132392439	0.01230434340016951	0.22408017749659148	0.03701100476240744	-0.0298866433563268	0.016574072493049485	0.09376792657075368	0.017278453024406375	0.012693682802370121	-0.010671018466752603	-0.015471065232007414	0.19381699293666005	-0.00047849804622389195	-0.011368149802590941	0.06160753938231014	-0.10718136163976548	0.12960446135978473	-0.11724703462358421	-0.17267487061857656	0.024921404100219084	0.02506278582959231	-0.13105263062032213	0.1754836707792114	0.23306293950081103	0.10426492001180834	0.11635667563752458	-0.3518935570584426	-0.286708967887952	0.023053719819781493	-0.07123586803838511
-0.001079824836269118	-0.03574778999222698	0.011014718068147368	-0.1541890872480658	-0.13989466007605886	0.4670780095369257	-0.2367188152680355	-0.11940449075699891	-0.14490472645866628	0.02645598923205526	-0.1677123146726517	0.008500931842753523	-0.061848366840707256	0.07114004375919483	-0.01138903624507344	-0.004540565839503656	0.06234440378448071	-0.03794858950335762	0.038375697162356635	0.038208469492498745	-0.06529485031170579	0.012285504094982436	0.2237175481357046	0.03718813764819024	-0.029880076560137393	0.017066401170899047	0.09374538822112857	0.01836474137197796	0.01270137215229889	-0.010342271530847939	-0.033848179246026094	0.18124921194482926	-1.5509472398929944e-05	-0.00866169387334845	0.06743268296973637	-0.10233432433655598	0.14853534736754528	-0.11698492417046243	-0.1727865463057967	0.05319242441445603	0.029081863574589983	-0.14397182633862796	0.1658808629951968	0.22804317066339594	0.12244682071437599	0.11639847759436026	-0.3502538903679476	-0.3088596735338293	0.007759126092755435	-0.026478212606887257
-0.000990120237134796	-0.035735062816262805	0.01102571352424098	-0.15623891617331867	-0.13712179652234616	0.46591467026343797	-0.23083705050561298	-0.11954543820825307	-0.14851447560261039	0.02634010227524844	-0.16852752199637894	0.007626505092056311	-0.061871330767530285	0.07060983626020252	-0.011064384000354727	-0.004546582914075071	0.05491351944027103	-0.03795257430933375	0.03847416720140269	0.03820686164900428	-0.06534861283433033	0.01242351579719628	0.2248397360330089	0.03708148992823857	-0.029871863285953492	0.017567721824934886	0.09247581341340638	0.017090178053959352	0.012767542242091815	-0.010032693956029643	-0.031074822499902822	0.16693688638162177	-0.001093118624515308	-0.006154872571057799	0.06477910860861723	-0.10818562505004822	0.15818150196528882	-0.10970865405735397	-0.16836908206405382	0.06804035546457772	0.012811042558355037	-0.1476650323388814	0.14318683751158143	0.24513631335838357	0.11626864503781598	0.10396353206669544	-0.34424117245553987	-0.31042769252131397	-0.00918573793397696	0.030452406463150485
-0.0009765757371559094	-0.03573790326490022	0.011019577325212731	-0.15524838358058993	-0.13366054457671356	0.4687138902778637	-0.22883869145955238	-0.11982146082757368	-0.14948403311305816	0.02640349025407542	-0.16971262891672947	0.00734697345739504	-0.06183865959355576	0.0711234022472708	-0.011035422645567375	-0.004393374085004278	0.0542609563282057	-0.037936269218113	0.038334218724095516	0.03819395371003369	-0.06535273244639041	0.012442872259269927	0.22803761797193328	0.03716649477612309	-0.029872045822169468	0.018903521978854816	0.09067278782819282	0.016562086904722113	0.012758799315782453	-0.009982590539283399	-0.050852533078809437	0.15329531282829567	-0.00036905535963687	0.0014812144144964734	0.06603311366288447	-0.12624359478435998	0.1616537446762228	-0.09592375489747008	-0.155440804937745	0.07515523380136417	0.018594557023004325	-0.15702604948288207	0.12881022727993668	0.2511638512652236	0.09663820337556862	0.08166063156196594	-0.3579251187916086	-0.3102016865169517	-0.024974063637537004	0.061128577477707405
-0.0010249977082600332	-0.03572190247814059	0.011025496887959436	-0.15910626622722207	-0.12993382698070308	0.4691448584384278	-0.22796521562458133	-0.12005582337888324	-0.14993834040896908	0.026243849353894254	-0.16985524069665003	0.006586713746505912	-0.06184048123693321	0.07095709277760456	-0.010873353507013331	-0.004417252991642716	0.046217521277811424	-0.03795153357102378	0.03828892932932535	0.038197845883761766	-0.06538439145873928	0.012489100237449263	0.22931712947921787	0.0373082749117901	-0.029866060431572018	0.019684379620875263	0.09072986931390073	0.017012358507925197	0.012824250443040525	-0.009639797813475404	-0.05245306512938648	0.14126790252781676	-0.0008200534692888141	0.002624733941918325	0.08725679894393615	-0.1351694997993014	0.1738757101622904	-0.08341404369085056	-0.1456771552895681	0.09903545752626422	0.028249271232136018	-0.1535034980597085	0.10868674354007161	0.2426490741005792	0.08078762126218111	0.09642251407515294	-0.3510126218213821	-0.3210919450519684	-0.04003190247333273	0.09468387651850878
-0.0009663855922164354	-0.03570735198859724	0.011025350862529282	-0.15893961323800404	-0.12424323193902118	0.4662597583001348	-0.2244962360665376	-0.12008438241978506	-0.14252572267891842	0.026253008681493318	-0.1706213196450415	0.006450098997121678	-0.0618736059737081	0.07156213425546797	-0.010689932872731431	-0.004300864098526895	0.04691875830479512	-0.03794352716963449	0.038441895736868535	0.03820719370082283	-0.06535619569343347	0.012603148893831559	0.23349634230671823	0.037184472643450796	-0.029862789171240356	0.02110348286460539	0.08926814869435842	0.015309365303232092	0.012912582117663728	-0.009564426634767085	-0.056221618598337075	0.1467656266091836	-0.001539919505973208	0.007211327612481243	0.10727798632944067	-0.14811742507983708	0.1816470226994922	-0.08511913454923994	-0.15193243133720707	0.11196504117906936	0.033387493142001165	-0.13742581451424649	0.10132630332299974	0.23547801088017356	0.048930746172250704	0.09046580762293585	-0.3454454558794266	-0.31880075484080783	-0.05115801148788564	0.15691063400090438
-0.0009017755526233193	-0.035707321000009194	0.011023496273443917	-0.1613554105233556	-0.12208652169418402	0.46600208974801627	-0.22148694782071238	-0.12034332689731826	-0.14340164956682327	0.02597289828367113	-0.170194477443007	0.00615359459578169	-0.06186214295274765	0.07161525895091578	-0.010716085486686776	-0.004189346165430604	0.04037467440401825	-0.03793551462871274	0.0383647385727135	0.03819543872232357	-0.06532992390673342	0.012687187864650265	0.23457009083108762	0.037078983795076334	-0.029861761180858988	0.0217490560609106	0.08738813456891112	0.015592550420710763	0.013059052471881456	-0.009425642830683954	-0.0585870511048595	0.14333482653610874	-0.001123431653526106	0.010966306798003408	0.12293107807547476	-0.15687196164448117	0.17538176719872206	-0.07089020676811643	-0.13442513427221198	0.13414532336805352	0.034376630598838984	-0.151785193161662	0.0814084362785072	0.251788779040132	0.05191653916450478	0.08738522638652262	-0.34090145185605264	-0.3095049311212274	-0.06217146228208416	0.17317295043508735
-0.0008175516191425067	-0.03568955251337729	0.011018967777749704	-0.1626576836488689	-0.11430513462517614	0.46513872326567834	-0.22070571194352243	-0.12023416769007515	-0.13778079324737377	0.025979161012756956	-0.1713394948564602	0.006435278980904388	-0.061861309484900893	0.07216383243552317	-0.010404322285215904	-0.004256186394336692	0.03491384401397861	-0.03795914349764369	0.03835639589048791	0.038175417906948166	-0.06537937560710948	0.012695422686202551	0.2378619759427912	0.03698075342258358	-0.029859847413427655	0.022926064429053976	0.08783264259889842	0.015733466644180384	0.01311085351443005	-0.009259732127350258	-0.06525903380364975	0.14350732691607931	-0.001026763229147598	0.009329206324585119	0.14411366256773453	-0.15815802376241836	0.18791026790595794	-0.07204052376032113	-0.12208432382980364	0.14404914612469155	0.04167086498826717	-0.1612052824689823	0.0654554080779031	0.23534691723655893	0.043719958027916964	0.10828404013777174	-0.3345242840111288	-0.287305762346698	-0.07307345165005383	0.22282134218459157
-0.0008157545216803067	-0.035692937728294696	0.01102753062542323	-0.1633401452135498	-0.11232764292660351	0.461668363116718	-0.21376303681894782	-0.12047056509267182	-0.13702129916876088	0.025715542928519658	-0.17056498091150132	0.0072766930020001005	-0.061894497715187693	0.07284752559073347	-0.010276870522758693	-0.004208475258321314	0.039541192452813914	-0.037947465586852754	0.038542874629817855	0.03820864181957342	-0.06535554536742752	0.012781907635884304	0.2406669073766512	0.03688466387045526	-0.02985991919435211	0.023547298526062112	0.08637689682246893	0.013742713463547811	0.013231872264350079	-0.009064243354511356	-0.05488147955425372	0.1456619285589368	-0.0012563759379020161	0.009856665063084177	0.1520126095414943	-0.17766285381410266	0.1791472563922675	-0.06133997956235793	-0.11997257500036833	0.13026989156210655	0.06769081866564305	-0.17776484509408638	0.06366891382520891	0.24154688941909486	0.018519153022806056	0.09422145353983907	-0.3091166907253811	-0.2814840046307822	-0.0968888568863104	0.27314081274995894
-0.0007292777628487379	-0.03566689604207081	0.011016159213072507	-0.16634177482482224	-0.10356191259740202	0.4580860558661783	-0.21671661479191093	-0.12027550786530335	-0.1293189428709721	0.02568172764389781	-0.16999109329832857	0.007068100794439885	-0.06185711851710447	0.0736025066479857	-0.01011342913959477	-0.004318965701492352	0.03750708726695563	-0.03795812757217196	0.038476476065224335	0.03820594895990816	-0.06539482536013701	0.012785894406267137	0.24026035535791043	0.036973833502657996	-0.029861820758805217	0.02508377994386604	0.08607867270319755	0.012948276268183623	0.013301911279779272	-0.00886223555547033	-0.06627195331744883	0.14995748715381135	-0.0006985112862561121	0.011294445673254638	0.15647991548922952	-0.18605500594971391	0.18071750420545224	-0.04752069600941838	-0.09323882406276987	0.1426253999309243	0.08062941836465423	-0.1859936183708773	0.050762558476967826	0.2443411719839527	0.002164378422971201	0.08368250982646494	-0.2966212528050117	-0.2510626599273618	-0.10233578609691711	0.28930474329723493
-0.0007428766522205541	-0.0356716573137308	0.011021932632156936	-0.16740913854140463	-0.10038205901438788	0.45575535102791565	-0.21295822089932187	-0.12040342204841034	-0.12991746600131213	0.02539985903264356	-0.17060163435789913	0.008295981179669775	-0.06186722876985244	0.0739540164127523	-0.010112114444050125	-0.004364403601220698	0.03744278497703442	-0.0379421568811736	0.03857925115392228	0.03822525802925573	-0.06539431481207508	0.012876247711600142	0.24214024511405277	0.03694571001432122	-0.029861651707764465	0.025648587908617248	0.08535122436933498	0.01215765710652387	0.013380275439049372	-0.008698764745572877	-0.05517395761347734	0.15603374612681067	-0.00066861432851219	0.011604938759915192	0.17391117227303762	-0.19207570438876645	0.1818875648110828	-0.03714226308176374	-0.07401723375885635	0.1632447167605196	0.07765616001349003	-0.21967357043478755	0.04187127551139441	0.23456502616977412	0.01532542679995646	0.09118796647197744	-0.3079733766976925	-0.2212003109830008	-0.10744920432588405	0.2948124897268839
-0.0006523683358255888	-0.03565458741778583	0.011013321085985529	-0.16814650560755548	-0.09080414694441966	0.4501592816850102	-0.21020456938478804	-0.12050976197023636	-0.1225150567051688	0.025294975927908185	-0.16949223060820118	0.008053180507398075	-0.0619065463020918	0.07419711949048405	-0.009794946521496328	-0.004470571300760714	0.040440012309150467	-0.037941990790105004	0.03860304378199262	0.03822695635442933	-0.06543895895637857	0.012969334681407485	0.2411583030999985	0.03692918370565537	-0.029862587822099617	0.026911558924639107	0.08532971078983786	0.011266481982035484	0.013492858239825092	-0.008645113744273647	-0.05413498671712623	0.16254401909963165	-0.0008282041459729422	0.010390876132314798	0.17748068208480913	-0.2012877476870457	0.16802152518651528	-0.029475800394877683	-0.07366202487188632	0.1472749549400482	0.08575163327575767	-0.23888721008195332	0.04355945623666885	0.22297852941740276	-0.0012645496088498978	0.0911539254603665	-0.2988540648890454	-0.17505142905016643	-0.12360004985002833	0.2782672050338971
-0.0006816984741571247	-0.0356603448331695	0.011004706119840484	-0.16703021668747875	-0.08484074955420266	0.4490675684779152	-0.2143981345756049	-0.12054024549380868	-0.1213361699415109	0.025346861522094803	-0.16985229290547008	0.009262121673307653	-0.06188931487577257	0.07429544857138347	-0.010003801057425833	-0.00456609014643595	0.04379502900553778	-0.037937041806903174	0.03852309629182562	0.03823506379854225	-0.06543154710193924	0.012983601100732498	0.24174243399019352	0.03705184170946881	-0.02986373426095442	0.02811300852785566	0.0864912232108123	0.011484799653372523	0.013529945344449897	-0.00863392611525277	-0.05186370903803481	0.16657569462161112	0.0006751431154583398	0.013764420601008876	0.17889423065690668	-0.20785125637669424	0.1654723333676007	-0.018342075436115983	-0.05240462857566279	0.15292329728342907	0.09864417504273608	-0.24941783214382607	0.03309915895648558	0.18659057880887614	-0.011580929081284736	0.10626675907496844	-0.30891661833215406	-0.14309877157426537	-0.12799722378665518	0.28177583730874967
-0.0007110964868550447	-0.03565599018603063	0.011012693868950636	-0.17058072146982356	-0.07961017764755728	0.4464597346796461	-0.21512432558934935	-0.1204257969226751	-0.11483116454283575	0.024959581697619793	-0.1690787054556086	0.009691592651494182	-0.06193608807754827	0.07430915234354127	-0.00990144286120397	-0.00468767582831737	0.04664193522065889	-0.03792929007671694	0.0385190059064502	0.03824904775201878	-0.06547218360751311	0.013110241504970543	0.2400060220919924	0.03700276338213702	-0.029861641140692737	0.02841507724346004	0.08751070465838456	0.011717535376641244	0.01364965616548115	-0.008688091749537297	-0.039626065863241404	0.16629638255215037	0.00029264144528289384	0.011107090671572046	0.19252516984069845	-0.20770591866211782	0.1710014745505089	-0.018848657795160883	-0.03771262369032756	0.16336535982625314	0.10807910630666462	-0.26671579681042484	0.02406807744690223	0.1694881273015904	0.008591851804508967	0.10362612642098537	-0.288287539616115	-0.10740335896785484	-0.1277949293129438	0.3036763006529541
-0.0006625187322004627	-0.03566210284874577	0.011008330862759342	-0.16825043911865292	-0.07460749586906457	0.4429635999258319	-0.21575258513369996	-0.12016599224271633	-0.11507853095085534	0.02512412276326354	-0.1695874010120995	0.010484669482012859	-0.06191922216793283	0.07411837306932567	-0.009905094130314053	-0.004766564692412968	0.049264395375498635	-0.03792058488828133	0.038615953420385665	0.038247668421267214	-0.0655002207229653	0.013152108942869178	0.2386035261894885	0.036934689062348196	-0.029862075783364684	0.029490290192191466	0.08802871748111266	0.010828704135814864	0.013670049792466712	-0.008776662956768733	-0.03427586331739017	0.1617101747241141	0.0017701244001489757	0.01000152202653587	0.19077313940783408	-0.20327466944236652	0.15861196143224693	-0.02128598898121978	-0.030268512437831137	0.13536681540880885	0.10463022464906362	-0.27505660092326845	0.01788585265807858	0.15535274499307022	0.03931896334695255	0.10738466097328478	-0.285003923548589	-0.0582175531096785	-0.11155879226078333	0.29809259683592665
-0.0007970993451909807	-0.0356723509492573	0.011014452545510237	-0.17366204280810443	-0.06976909623653836	0.4455873363417876	-0.21927896432928998	-0.11981590987884876	-0.11578824710943081	0.024675930475679397	-0.17051082995747954	0.010898726109567186	-0.06192723555074958	0.07381784092801995	-0.009721445473570315	-0.004833859890488612	0.05051748978084479	-0.03791052093693755	0.03853181765496118	0.03824258832672739	-0.06551921643232518	0.01320494529005303	0.23707945126853666	0.036914895825220326	-0.029862457038006877	0.029804540397260472	0.08966958590901375	0.011075046308691616	0.013678087457521405	-0.008896089589480818	-0.039088941277267766	0.1552131922049675	0.0020648674341132616	0.0106020000917032	0.1874469737495209	-0.20152516851027275	0.15288262266482175	-0.013947126651799929	-0.0074967594507842055	0.13150071419610768	0.11392816736323501	-0.29615803414760034	0.013953917109637146	0.13689064967261294	0.05726782015860068	0.11595698261463534	-0.2826810345216472	-0.018281973144634117	-0.1156569822185624	0.2701161397821307
-0.0006601964913435007	-0.035674459141094454	0.01101252541882777	-0.17185712490273505	-0.06569080032126043	0.44613722628175123	-0.22235831760257815	-0.11941039764050772	-0.11658298785480219	0.024831184473384414	-0.17088204565984463	0.011271206716759588	-0.061934619410576	0.07345181968306239	-0.009762926088009365	-0.00489224241421915	0.05102688693555498	-0.03789985990677465	0.03851825052595613	0.03821451907630771	-0.06553193433803939	0.013262330364800661	0.23542461455981956	0.036902048445772766	-0.029860929410830406	0.03061641020108725	0.09108149766125585	0.010319674834724882	0.013681099572675364	-0.009095804093724841	-0.03575553633517813	0.14622538186882417	0.0035419255745585297	0.011755117991691804	0.182739809095158	-0.20221374769589578	0.1538160924269772	-0.01783843232189084	0.006896969581243756	0.13693060026278575	0.1260300140112826	-0.30784220013557206	0.00411170853720028	0.11572767129660651	0.06081386121778286	0.1312196343267016	-0.2799888976149295	0.016226731504009877	-0.09171380288948043	0.27963275412790345
-0.0008056056022311086	-0.035686575592087676	0.011017440237108923	-0.17338409677182595	-0.061406242284588186	0.44881220896686297	-0.22540152557794046	-0.1189559253071654	-0.11824037325237688	0.02446349138591194	-0.17161469542388386	0.0118162825858194	-0.06197134519309992	0.0728636957692356	-0.010053698882152367	-0.004931445412155746	0.04962755110949977	-0.03788910463452298	0.038553932966836076	0.038222706073879356	-0.06553873476776914	0.013312102319755584	0.23404198817892974	0.03686683043546691	-0.029858629525251052	0.031039696820533848	0.09161944546537953	0.00961191885429249	0.013687140925215602	-0.009362253579078198	-0.03536590297601133	0.13524985495471736	0.00517818934799439	0.012970204652981238	0.17677919530905103	-0.21189656030716392	0.1584119718092097	-0.009580729432060767	-0.004225101913145122	0.11018122663948016	0.1353401610588716	-0.28739399412777444	0.016659518155796128	0.11178476651567464	0.08131105036836983	0.12124225870959271	-0.28005293716203816	0.03666522853352645	-0.0634446625008925	0.2610891040576667
-0.0006044394652507466	-0.03569125980665647	0.011012461044501936	-0.1720557344781694	-0.05799023338402768	0.4519871844650071	-0.228174461044987	-0.11847495329276911	-0.12012651164968305	0.024490809980988	-0.17150466514194515	0.011745871760294744	-0.061986271606931584	0.07218571859678158	-0.009692363438970614	-0.004950165140097906	0.0466585678285936	-0.03788477268229421	0.03842307072620968	0.038190340770606526	-0.06554806554314249	0.01334419671669208	0.23288301042192247	0.03683298166558034	-0.02985558499271774	0.03140815177665627	0.09336755448596894	0.01012018984008006	0.013683699705953862	-0.009664961726191636	-0.042651690336295525	0.12324704025906988	0.007374222752028582	0.017168905555356866	0.16971473176681803	-0.21085896377999164	0.16516434241607417	-0.015116093406343789	-0.009268489173808228	0.10968727481512205	0.1400549105013044	-0.28176436539485505	0.013753453080240504	0.09809179042825163	0.11598845570387524	0.12319462149270335	-0.28454286557619735	0.07275387916651285	-0.018364836840293775	0.22207962230192896
-0.0007086305282881551	-0.03570426150430355	0.011018025201486141	-0.17152135732452076	-0.05497051232857316	0.4542429467423478	-0.23109527096352683	-0.11801295202568314	-0.12218157205837694	0.024468334355925152	-0.17123745676455376	0.012291109222582577	-0.062015701839731985	0.07122747014486666	-0.009984695254612912	-0.004942785304098812	0.04189338841985394	-0.03788889948817436	0.03840549388894263	0.0381586246833465	-0.0655581730863163	0.013352789842924337	0.2320744501076673	0.03677643599518422	-0.029852808151965848	0.031489995619547136	0.09386448793786625	0.010577495330088229	0.013669138819820958	-0.0099822485441362	-0.038794402893585794	0.11117432276265546	0.009054852374371595	0.020574242804220134	0.16221902225829407	-0.20895389005496207	0.17763010807691532	-0.01831463205251497	-0.0019122829296650018	0.1212517926760696	0.16180995276160925	-0.28844673870150456	0.0215118216897697	0.08714099705657388	0.14598089710262846	0.14232555418306014	-0.2912494188576238	0.08206484099748955	0.011268068587634884	0.20652733852945176
-0.0005609319257648286	-0.035698133721104724	0.011009297205431267	-0.17091239748709805	-0.05279915319498464	0.45485972842194144	-0.23454294449966534	-0.11761682448367423	-0.12327007564519328	0.024454191774102012	-0.17066656634578176	0.012078879797957767	-0.062007196217193875	0.07010093896188803	-0.00993044425012365	-0.004920520250363698	0.03447998400511528	-0.03789798026529482	0.03831398511456451	0.03814079956003995	-0.06556949648372137	0.013339319149758212	0.23152870552333343	0.036697536075669654	-0.029851892088538758	0.031604822125456976	0.09578186298758876	0.010114419936324497	0.013640278773106234	-0.010291452241166172	-0.04549253771079188	0.09952291133572806	0.010673775387726741	0.024402025499344455	0.15253322786128604	-0.20941301417632335	0.19237686456827224	-0.020350811986257506	-0.006174998501868873	0.09761004837999092	0.1816044308986154	-0.2641104087335021	0.032978474270953295	0.09385372418694979	0.14910284534171514	0.136011815291752	-0.27718909798371527	0.08615304853580333	0.03777291248420992	0.20237628123995818
-0.0006092522458547761	-0.035707802595238175	0.011014264806911209	-0.17056255821085714	-0.051253641564423934	0.45739402692382847	-0.23736515256497476	-0.11730694657153444	-0.12458392028128558	0.024593939935872326	-0.17052935000833702	0.012607015766758128	-0.06201953406258587	0.06892700281507372	-0.00981614884026503	-0.004895712090657254	0.02409643516514299	-0.03791366350730958	0.03834597300183122	0.038131035244914784	-0.06557787007583814	0.013301695693234847	0.2308715179185179	0.03653456247366436	-0.02985219329429662	0.03190817113459272	0.09621067936627423	0.009948250136420204	0.013585438010171988	-0.010557372259392205	-0.041517018929100334	0.08989275093848345	0.012633116185528356	0.021170923952190713	0.14424123741732214	-0.2050664215184425	0.20559129155625425	-0.02310751477299032	-0.013301076672507345	0.09603256109835231	0.19979987591212123	-0.2506257076622434	0.031889478134876706	0.09866667514268025	0.1589008215929271	0.14671776412121326	-0.2838350244838664	0.08310623014324559	0.053732488547193626	0.20229107732055357
-0.0005444136680687102	-0.03570114339861271	0.01101092405317344	-0.1707077910188108	-0.05083435389211512	0.4588124967416724	-0.24020097891232664	-0.11707801418819956	-0.12628946901520008	0.02448580831374198	-0.17013842916888147	0.012376164776755143	-0.06207208850042588	0.06764986918683091	-0.009768179209252955	-0.004879696961280812	0.012021936005360645	-0.037929160175459456	0.03835855169688486	0.03812749137914835	-0.0655899136253148	0.013232630634762132	0.23031204684164047	0.03632683232031867	-0.02985432342141619	0.032409183079648976	0.09669975750303621	0.009980557722031626	0.013499392153562662	-0.010788250251292337	-0.05043522336119063	0.08646319987941617	0.013071268544830743	0.02305208060611725	0.1363731222814768	-0.2016402468911258	0.21774067848588513	-0.026631684190161903	-0.009888727313900997	0.10137464176778443	0.21451213502887506	-0.24636566598956972	0.042147797514783744	0.12172130906570218	0.18810284950886913	0.1411290147968412	-0.2744410385592141	0.07245852720290545	0.08325305489986803	0.18186920584239719
-0.000493881812332434	-0.035711401357285504	0.011009345172641566	-0.16847943531964965	-0.0506276569944879	0.46289180262537244	-0.24161805612504605	-0.11695356195943545	-0.12931490031895926	0.024658943542292762	-0.16938379620298533	0.01222388096198945	-0.06204759822125696	0.06643286485486995	-0.00977233829819824	-0.00488958878507691	-0.001969542456672037	-0.03794393166771683	0.03843148882265181	0.038130503449142726	-0.06560458364136142	0.013131852437672098	0.22960954910171555	0.03606077429979983	-0.029858889236461572	0.03304599245095226	0.09709648388332111	0.010199600916658004	0.01338979763658899	-0.011021093895156597	-0.06027205245759839	0.08687436164605919	0.01492648763667217	0.022404067917662994	0.12744800479314364	-0.1997219869772091	0.22692238577882834	-0.029870548310731427	-0.01803316037295926	0.08767949046383496	0.23215286006215557	-0.2210447015624601	0.05475377280506997	0.14435299841305677	0.19252274605080932	0.1820021776169383	-0.2773272346995944	0.0524503900955101	0.10775614529397956	0.15606134264631827
-0.0005149497716433475	-0.03570514570197024	0.011004718758416566	-0.16873161113785226	-0.05058563228042125	0.4619744845442998	-0.24197375945012176	-0.1169583339203772	-0.13279037093417573	0.02453123082214784	-0.16881121139658167	0.012035693323052182	-0.06208628229681227	0.06532775224858367	-0.00956156357311637	-0.004952245229095976	-0.017283153199891606	-0.03795929227915747	0.038459346264610346	0.03813362878731842	-0.0656209005460553	0.013025925462563764	0.22848705881910097	0.035755759969601474	-0.029864593686645617	0.033757930597501054	0.09736739806705905	0.010509205962854666	0.013256842803806415	-0.011258968127710347	-0.0701192431857481	0.08928788179352908	0.015114300869352223	0.025920057136855617	0.11794279152135974	-0.20323097683267727	0.23548166436284582	-0.03263976943811717	-0.025252073592095785	0.10676039563334432	0.24468319795511073	-0.19188554126055257	0.06750730921873867	0.14769171538732562	0.18824008559117816	0.2055827816468001	-0.28212498120852897	0.02854904126233298	0.11550339260022269	0.14503776995489187
-0.0003593698442782095	-0.035698915390416995	0.011006945134981957	-0.16446345922991723	-0.050383814964727394	0.4637160510283195	-0.2416379505745479	-0.11704170307352077	-0.1360955578042065	0.024773315797882618	-0.16694534927384724	0.011898259652054757	-0.0620824103806132	0.06433591404825116	-0.009829934915273134	-0.005040988897090622	-0.03289455038970095	-0.03797552165832177	0.038509702281169865	0.03813865460613736	-0.06563680201711179	0.012914633196386536	0.2276570826345346	0.03533726972361737	-0.029870141863545092	0.03431978094034162	0.09762169270216838	0.010781193353140452	0.01311128356200777	-0.011517372320749033	-0.08020980423967268	0.09006762339547703	0.01666552049872349	0.029091671818968663	0.1096965241433467	-0.18943695870831148	0.24195924853445225	-0.033796484636317084	-0.0298208695104132	0.11748189439453556	0.26138628201580727	-0.1718997528049066	0.06429300351712235	0.14864058327470886	0.21433399846097254	0.2175244409168024	-0.2879537845010061	0.001565163619970822	0.13972040263214955	0.16035945984591954
-0.0004520868066823375	-0.03570395460311037	0.011002392587808597	-0.1632007801236717	-0.05025933079866305	0.4621290951864953	-0.24180476806928275	-0.11719842010164347	-0.13929507474080166	0.02469794554503108	-0.1663955401895619	0.011639841952898761	-0.0620847856451736	0.06350650082131395	-0.009540990603135475	-0.00514766575434515	-0.04912144821993237	-0.03799280202780704	0.03856862567469374	0.03813972351231755	-0.06565328776249055	0.012802425063726103	0.2267378418827167	0.03489499824246266	-0.02987605537815864	0.03486233769122429	0.09777799369379093	0.011170755015768988	0.012958145146603792	-0.01176288506002271	-0.0901707688848528	0.08843540349348575	0.016453586447234374	0.031687091513766676	0.10363690617755095	-0.17623030115738364	0.24751563267120927	-0.03610037236320283	-0.020451569156782066	0.09812018351636007	0.2727082242251536	-0.1520847938110346	0.08099057543630002	0.14881628710683695	0.21323619987212322	0.23746239607553385	-0.29540267457647146	-0.024037017309487173	0.1383030357225784	0.1714076725426509
-0.00025865064177031004	-0.03570445991935879	0.011005091133991928	-0.1612848218049588	-0.05034368177399449	0.4582984330445222	-0.2412233520558098	-0.11742783464685935	-0.14201490190720492	0.024913815210947907	-0.16467577122226562	0.011372898156813468	-0.06208672952346174	0.06286318045797454	-0.009484172930716727	-0.005247365165785924	-0.06371288995599378	-0.03801033232985881	0.038610846490997816	0.038139993562263004	-0.06566809290141011	0.01269923396706015	0.22570062319845774	0.03451135564295016	-0.029882370972062023	0.03548479051259171	0.09782448510327292	0.011621626563756779	0.0127884280703584	-0.011970604260035154	-0.10035660294229798	0.08268600308956793	0.016150003570334266	0.03340649510561175	0.09933625206035807	-0.17494390461343048	0.2507751515844953	-0.039877781655222044	0.0008792237439395722	0.09267691632551348	0.27967716405239657	-0.14742307039623362	0.08282087285477505	0.12617721462578457	0.2130559105099999	0.2458219186801584	-0.3050586712483778	-0.04822842506032877	0.13046258354049484	0.18040998119465335
-0.00040121814768052445	-0.03570145941614198	0.011006683221489863	-0.15882862207244558	-0.050738160335911706	0.4578390906264621	-0.23989797278290972	-0.11769303649633847	-0.14450989981690046	0.024967022514865333	-0.16437567744073864	0.011086697377911004	-0.06207747634072255	0.06234562125781566	-0.00955350013730084	-0.005353875004287528	-0.07638910257951147	-0.03802708980433132	0.03866726288811144	0.03814129099779433	-0.06567547005669827	0.012589424701325283	0.22428836305716074	0.034245851325236956	-0.02988841575711889	0.03611018081642095	0.09763579741969254	0.011859849359668275	0.012605183214557253	-0.012134589292851775	-0.11026448762848629	0.07489341519146239	0.01538634564708368	0.0348060687792503	0.09471366258536332	-0.16434976617890742	0.2552629603177451	-0.047328349140052545	0.024748469715633114	0.1013762144242267	0.275225267678715	-0.12758679714343307	0.08985194981827571	0.12026932281785796	0.1977120998765995	0.26231171917808027	-0.31668539564838893	-0.07346249228795274	0.11636855565386708	0.21483964344844253
-0.00024972982453914765	-0.0356985352977373	0.01101332042257195	-0.1565969505557512	-0.05145510250615638	0.4559539720632849	-0.238238727436124	-0.11795024983651356	-0.1475513151946281	0.02499195374656606	-0.16418108391700842	0.010806738479799372	-0.062089425793266026	0.0620351406754988	-0.00932787451533716	-0.0054934365019624655	-0.0874110297413859	-0.03804570867679823	0.03873794483160497	0.038138128955413256	-0.06569312450169673	0.01247511176878785	0.22205171688775138	0.03406949520695024	-0.029893568597316143	0.03651600797228323	0.09711215683821942	0.011788098199235982	0.012432916784682344	-0.012304662987473658	-0.12045401226712135	0.06584709012344589	0.014518736766526302	0.0359293966082848	0.08842680348031984	-0.172670693535641	0.2565890613536899	-0.057508479238642954	0.02916933073144723	0.07793450600786243	0.26856992427919785	-0.09991527107024711	0.10021337756755247	0.09301162083779957	0.19585186192869558	0.26257546100134427	-0.3267590372346071	-0.1028509654151482	0.09860668017073987	0.2188170452941872
-0.00034816216819186067	-0.03571268419326156	0.011016419063195096	-0.1540890556489349	-0.05210449810401997	0.45750618308961427	-0.23613030017592354	-0.11825104035878334	-0.1502471338060855	0.02507366728547438	-0.16398235293510793	0.01046278592452329	-0.062104953983027344	0.06194405268007654	-0.009203131283840562	-0.0056346226451820264	-0.0959119556568224	-0.03806934573566385	0.03881683132175996	0.03812912861922359	-0.06571783993459064	0.012357176654309786	0.21967468185079464	0.033947634966562744	-0.029895645557474416	0.036636778492655495	0.09657951655217577	0.011436723581109032	0.012273846703854927	-0.01244456370916132	-0.13027041054609947	0.05672346263386059	0.013742853856855855	0.03703928159464291	0.08160905710460711	-0.1670538443703396	0.2569862677800342	-0.0693624756574884	0.04500795579435921	0.06716908573636828	0.25830476499233934	-0.08915777348638414	0.11352558738567846	0.08389845174936043	0.219933251635427	0.2810377578538973	-0.34056414344945835	-0.13295726731831467	0.07789945807807601	0.2500694441642563
-0.00027477341088070654	-0.03570859181609902	0.011021051516016315	-0.15135870096485626	-0.053702725667490105	0.4573969853496706	-0.23460968138179625	-0.1185647765270911	-0.1527687571148709	0.02512297045333454	-0.16410700863912403	0.010088473014457224	-0.06209630074137409	0.06202838966772278	-0.009443265882211985	-0.00578123147043291	-0.10320227877284412	-0.0380968095783852	0.03888356052011073	0.03811541154351912	-0.06574523707112749	0.012244967219315214	0.2175386468469871	0.033922245454086106	-0.02989563627259968	0.03637657393699434	0.09594268973331506	0.010871533113349442	0.012142788245659425	-0.012527558703970681	-0.14056983649190924	0.04742544549941908	0.013136629277862053	0.043588168162235694	0.07213524533516585	-0.18224619122714106	0.25704865622396256	-0.08286889817298707	0.06324812708409802	0.0731771751220778	0.24734358213803817	-0.06236643983618108	0.12699138628578066	0.04826934961942981	0.24257150080696038	0.31053984725526856	-0.35550877886777216	-0.16017595577053	0.07484328833251078	0.28187904671613023
-0.00029496863555256045	-0.03572367997242351	0.01103370283489094	-0.14863033577129753	-0.05490239007517746	0.4547830839339544	-0.23424756880737788	-0.11887078477777188	-0.15463296459134782	0.0252080248049103	-0.16427455599283874	0.009784392903478174	-0.062080627057748236	0.06238265381912404	-0.009382552354325502	-0.005917424184302212	-0.10725450520833543	-0.03812631234020668	0.038936852613967704	0.03809786444211214	-0.0657834618976256	0.01214327217899137	0.2150878282056079	0.03393425067559284	-0.029893815044419892	0.03565072518544757	0.09513765650516867	0.010112364473322956	0.012030764468297078	-0.01258271208503076	-0.14983724791685266	0.03548898073696201	0.012793403912394728	0.045393990028428914	0.06156094308075546	-0.18792871131069772	0.2548088417664396	-0.09788013605306452	0.06083790021242271	0.050992184745840476	0.23644530376402292	-0.04613124347628861	0.13962411580324982	0.029327227692962633	0.24128973501304682	0.3308228459302438	-0.37162225312552916	-0.18231065665695517	0.043410067986697706	0.3047538611959102
-0.0003508461723580805	-0.035718840542525554	0.011033376558020438	-0.14646757010086428	-0.056205622238731615	0.4527283632222175	-0.2352060645849448	-0.11926462853840628	-0.15561193542939142	0.025276319854083094	-0.16473004580747794	0.00947619353461873	-0.0621019202207866	0.0628501868895173	-0.00936681495502253	-0.006028147745520622	-0.10829959472943225	-0.038152123730681775	0.03895231314752267	0.038082285915123096	-0.06582752529036331	0.012043985480073958	0.21245755262050764	0.03390725276294711	-0.02989024706601982	0.034602438104359375	0.09425344848202517	0.00930320180090448	0.011938242913540044	-0.012579311714216192	-0.15997572451648118	0.022255267984687126	0.012378114386340483	0.05080012888895484	0.048428553966481575	-0.17920725903406223	0.24917454139526546	-0.1139551373737135	0.06425144922536366	0.030623522264317915	0.22313597505975444	-0.04300319903856389	0.15166208673947487	0.014212617330188793	0.25911834137213147	0.34128585979891873	-0.3857411999630969	-0.1973300273893316	0.009274910097916459	0.35469195149541993
-0.00027529031559883296	-0.035725770290910085	0.011042867046175082	-0.14502361051319715	-0.05733483425558317	0.4558280932188879	-0.23674175522537438	-0.11972201274506175	-0.15584598913786613	0.025417196734098063	-0.16513519654771203	0.00925590909840733	-0.06209184188639867	0.06353440522535173	-0.009561020123356266	-0.006122445363809372	-0.10761282493312382	-0.038169589113943345	0.03893762656939197	0.0380723485421608	-0.06587543326853142	0.011943753286571674	0.20969681180766608	0.03391942368575203	-0.029886072785299377	0.033462349661476896	0.09318045858687043	0.008517396730346388	0.011850335276241589	-0.0125473439843749	-0.1703545189611822	0.007887686671534099	0.012093540154710796	0.0518526760361423	0.03332089092520598	-0.17049501342602122	0.2369402368613987	-0.13384159889905112	0.055637553683221944	0.0008787949442857351	0.21042371419977016	-0.053561376650304936	0.16302888990241893	0.013013779971717512	0.2762618181319395	0.34741715132025497	-0.3976495444613388	-0.2294031263613121	-0.021359632226846177	0.3975658219276941
-0.00029848318565517894	-0.03573030973945292	0.011042639265421181	-0.14447572692946326	-0.05786119859660975	0.4546669573095297	-0.23807062221266068	-0.12023120612685649	-0.1564558783281609	0.025483682703865695	-0.16575734711788662	0.009091119611113804	-0.06210030777599065	0.06422273605605378	-0.009409008167959513	-0.006187177282752388	-0.10442355060569208	-0.03818317763450409	0.0389068541017235	0.03806545662175073	-0.06590987301650458	0.011850270439744444	0.20621481583337586	0.03404097592212816	-0.029882308166516474	0.0323379469721516	0.09210556608541191	0.007833764492443555	0.011761129494187108	-0.012469099267304492	-0.17884228360794058	-0.0049398446262544716	0.012005208584765021	0.052900669077443466	0.015338858586304141	-0.17409736885419236	0.21807029743130685	-0.15528556774218139	0.04252748848742689	0.0023286035918966023	0.1968055423994559	-0.03369562635811305	0.1719499933718298	0.018109822070463143	0.2698050270881015	0.3761464040586169	-0.4049679665065035	-0.2307550408690448	-0.04765622379095375	0.4271752635535706
-0.00031569302984697095	-0.035728935682161025	0.01104898472392227	-0.14475622930316373	-0.05813925252666717	0.45422933678580213	-0.23909626016483587	-0.12077118578503257	-0.15702635035154225	0.025435936587172962	-0.16623192342110896	0.008964986510604737	-0.062111259812783405	0.06484590427436802	-0.009551832425849529	-0.006229169756757793	-0.09972143074862042	-0.03819038616729965	0.03884960864355942	0.03806131037520188	-0.06592943186364791	0.011760307150927699	0.2024658311059681	0.03422798604141612	-0.02987913329202732	0.031176012981440876	0.09087436034783483	0.0070735894357248	0.011683354339708598	-0.012387361812025145	-0.18542764466562028	-0.01498349163554297	0.011898464961229377	0.053970573037828026	-0.004912649374447332	-0.17415823239846806	0.19099960500830607	-0.17645644180131365	0.019441286554337474	-0.004138829394368298	0.18502295913820205	-0.02201908354911214	0.17669358391118786	0.025876780387984633	0.28478172894958453	0.3800986943730907	-0.4106041961222102	-0.23088877849653247	-0.07421142443235454	0.43451937820898345
-0.00044856230980645046	-0.03573294598332134	0.011051916267523523	-0.14608334579680424	-0.058806466822602065	0.45472037876229876	-0.2406594574092884	-0.12129947181619453	-0.15886917830275463	0.02538485541188215	-0.16666959261234332	0.008876288261631029	-0.062115186510286954	0.06537980575959304	-0.009456109411542426	-0.006272063370170259	-0.09408746118643614	-0.038194877418374414	0.03877801467099394	0.03804931289982355	-0.06594370609800572	0.011675744967368675	0.1983098812940718	0.03439563076001431	-0.029877060443742144	0.029988358037538444	0.08957197405833155	0.0061543652156868965	0.011614627907619907	-0.012352264252494426	-0.19088839462039392	-0.018912585322192834	0.011847538661048703	0.055186866811521074	-0.0262800624898611	-0.163738723067898	0.15853834306841147	-0.19734375492278733	-0.006156506302074196	-0.004359202205022435	0.1788075149796247	-0.013535008513844876	0.17632018077748007	0.046420083584754496	0.29909259112272624	0.4008684172527883	-0.41214985182071195	-0.25019061155332284	-0.09650526913713733	0.449019194193024
-0.000434433653620402	-0.0357374521076859	0.011054639871472741	-0.14813646843414008	-0.05878119168472244	0.45142748541565336	-0.24289238535546528	-0.1218517105603348	-0.16022339636580313	0.02532002661408872	-0.16701699625782931	0.008818791200006665	-0.06211606340716784	0.0658169383695625	-0.009536050871253548	-0.00630390503132588	-0.08842967906467682	-0.03819641044424399	0.03867227564260327	0.038030688106478625	-0.06597034565544815	0.011614868692936434	0.19436102464271307	0.034515212273091046	-0.029876016448005277	0.028717389070982174	0.0885039761500134	0.005268597046991152	0.011575841089476315	-0.01238410486183736	-0.19627843904051342	-0.020405681857192316	0.012096877982302922	0.05558757326076832	-0.0467020325366508	-0.16192237176865326	0.12334869583454126	-0.21495977936921343	-0.03107804457455913	0.0013055288739143745	0.17696779042468677	-0.0009619200682274627	0.16904231533566427	0.05487553345975207	0.3081106620138153	0.4201306199606972	-0.409337244280076	-0.24452517795054174	-0.11554242668058752	0.4372664340654497
-0.0005591798681139665	-0.035748133040011454	0.011050135840632209	-0.15095507123342344	-0.05874612996959442	0.4504831920635982	-0.2459607399925213	-0.12239126252009816	-0.16078751820103773	0.025216700790683555	-0.16730489438884483	0.008852646350711126	-0.062114812677385146	0.06629437935924323	-0.009613753997265247	-0.006320946872673222	-0.08330143838259618	-0.03819316353896489	0.038514186888480184	0.03800875397063141	-0.06598630053400892	0.011574484515946993	0.19117422345726026	0.03457409766547581	-0.029875820227652485	0.027601479474925538	0.08787102518508338	0.00456523817740322	0.011554102493670842	-0.012434597328818502	-0.2017336981305898	-0.02003669792912016	0.01238742327376999	0.05524791743581185	-0.06330662628217947	-0.14701667578268443	0.08683962312822649	-0.23096001438726602	-0.05462880927892699	0.001853558258336465	0.17920617752495013	-0.0031109839045817974	0.15438424678056528	0.08923332716081966	0.3064740219051144	0.4317779019449233	-0.424135003625298	-0.2444467702966427	-0.1303104237390614	0.4389428250977592
-0.0005628478386859863	-0.035746033893805165	0.011050637521426012	-0.15420443030948264	-0.05854491574829681	0.4481611967661993	-0.24881641556737585	-0.12280027996318335	-0.1626068006477232	0.02504364945646397	-0.16772890996811723	0.009040543669611609	-0.06211328685305182	0.0666525494776353	-0.009613740411021244	-0.006331320509892919	-0.07902393959141422	-0.038189622310760674	0.03829656727869983	0.037981836053075764	-0.06599752870124174	0.011559428198408354	0.18851692966525085	0.03460461250558454	-0.029878220257237943	0.02664775286011829	0.08730668578262733	0.003983296207872282	0.011541266410368563	-0.012514208591246268	-0.20650315682133788	-0.019074694745292685	0.012430115580152517	0.053867072294010866	-0.07345919571639772	-0.14735417234704654	0.050043216977374724	-0.24714592102344532	-0.07748754866260907	0.011764469255972517	0.18654970458121678	-0.0025689160901120724	0.13339649140299045	0.10073248578456642	0.30199906280028754	0.4346811615102631	-0.4138926844148407	-0.22027051477198664	-0.13934452936880587	0.4340145628352775
-0.0007307473809413402	-0.035758126895883924	0.011042097177266612	-0.15746714739331838	-0.0581792760638735	0.4457549029764188	-0.2515149382347514	-0.12304644907311033	-0.16402548964709632	0.024850075658483347	-0.16799494852846647	0.009270025225478828	-0.062115991069445334	0.06697625397856112	-0.009562330063715516	-0.006317973549357414	-0.0739645199336256	-0.03818368164395414	0.03802453117262213	0.03795460712966042	-0.06600006319845378	0.01156988809039537	0.186500764223181	0.03460637463473032	-0.029882317650352812	0.025882180484330164	0.08698167447361389	0.0034332675745228176	0.011526946982654617	-0.012623516842355126	-0.21035511942549606	-0.017286138174018688	0.012315909417578074	0.051367014479096716	-0.08054644083870396	-0.13402425989823824	0.01197367411344874	-0.26338748810132284	-0.09563515111927796	0.024260767247262758	0.1954830050239445	0.0010540370843310574	0.1074515410574253	0.13595644972010074	0.2989089241497388	0.4293737464502896	-0.41696088804130343	-0.19092698595650048	-0.14306887290133033	0.43659714883301143
-0.0007587837323912805	-0.03575887972152611	0.011033461192077433	-0.16059374227261308	-0.05776122199373888	0.44476395272843894	-0.2533241031010396	-0.12316091385513508	-0.16591808028642446	0.02463805201252331	-0.16811443733531514	0.00943621975219565	-0.062122215809670464	0.06713054325315139	-0.009549594092150109	-0.006309075629319103	-0.06948938810144417	-0.038177111313701766	0.03772516583368385	0.03792969862617927	-0.0659906838342038	0.011608163456318663	0.18492495440602644	0.03460846398912884	-0.02988756674375151	0.02525856245199601	0.08679020352190103	0.002894968048032702	0.011518715382111475	-0.012746889336342876	-0.2143529570019346	-0.010364029071949752	0.012141776649297198	0.04793570602397433	-0.0861436124673857	-0.1230614416639948	-0.026391330022848214	-0.27694484795015695	-0.10891343750716795	0.029178171984850777	0.20234416151205176	0.006828968840029136	0.08219591392572743	0.14326640763104714	0.29485504053263545	0.4302959378707499	-0.4016925082876587	-0.16047105225645306	-0.13924387245487682	0.44228524617074844
-0.0008875663397744386	-0.035766684974313435	0.011024180498505462	-0.16311894258903112	-0.05753651450436877	0.44203221360256517	-0.25505992692903756	-0.12307713069953921	-0.16805723004192336	0.024416338513769696	-0.16818042486758572	0.009632281637413583	-0.06213559208418982	0.06710325499061286	-0.00957930833997073	-0.0063141565297113265	-0.06580161254661337	-0.038176397981747476	0.03744171363743262	0.03789884746272365	-0.06597571698566497	0.011672722438670647	0.18387698542089417	0.034643585606547345	-0.029893975363257025	0.024744494389984044	0.08646798489986315	0.002147515472587634	0.011531940384690593	-0.012868544678437479	-0.2168267065661454	0.0006318074396771553	0.011818351955986562	0.043371833500971756	-0.0894203697306618	-0.1278667254809841	-0.06363868677846378	-0.2862802824913214	-0.11933445729294753	0.06056553519645865	0.207086443239281	0.01915975977364995	0.05701095979167873	0.15065552322403608	0.29139636700780447	0.4165796255359716	-0.3813692803072674	-0.1300037505051995	-0.13203560319641222	0.4232273774738979
-0.0009123215403265753	-0.03577558394401843	0.011014859852985354	-0.16522882886461368	-0.057726078038465876	0.43905367039430365	-0.25717795094349516	-0.12290923664641777	-0.17093546919375785	0.02408397736851963	-0.16829111665027713	0.009765114009714825	-0.06215489226377073	0.06693231738799703	-0.009639173859794053	-0.006310198727152394	-0.062224092353022356	-0.03818269472233425	0.03716779161869353	0.03786242111316153	-0.0659635407440173	0.011750579229331811	0.18387852117816178	0.03460267577439526	-0.029901236732186663	0.02427022763294457	0.08601746750670312	0.0013246893371747699	0.011570487666298448	-0.01298961157564452	-0.2190240526025376	0.01973052786299402	0.011304485940782349	0.03850312851689824	-0.0886229019943297	-0.12978061770155383	-0.09788481277865685	-0.2921890418888503	-0.12776791269182164	0.08828311588712534	0.20692050875153947	0.03997847470054782	0.033757677375194375	0.1574551353339873	0.28852389661294164	0.4010845219309226	-0.37096648749396655	-0.08127082471528228	-0.12714506720143567	0.38543518163395535
-0.0010827463621891852	-0.03578222499490438	0.011006458167956932	-0.16736473641302813	-0.0593323103093773	0.43619549850075645	-0.26021278399841563	-0.1226751001185016	-0.17442840777675242	0.02379068060011969	-0.16834199753468074	0.00992106243022783	-0.06218238223516912	0.06668694454845052	-0.009748324611923704	-0.0063126916684806255	-0.06020730171202412	-0.038196298865007014	0.036912988775590946	0.03782436317032498	-0.06596057300538231	0.011832529581775192	0.18491653421962811	0.03447315068176714	-0.029909438532918203	0.023798755655986797	0.0855218980916618	2.3786207288311894e-05	0.011641626383305485	-0.013134181412733589	-0.22224207937496035	0.04189768735432926	0.010526571533578947	0.033178573994231506	-0.08301932788715079	-0.1323233303637022	-0.12971622871684763	-0.2938312019200746	-0.13490949538379085	0.08977661278020797	0.2037881866375168	0.03606995126289097	0.012783519310611707	0.16407889611302395	0.28369218674284746	0.38704445076176697	-0.3527667961739637	-0.06041947010222857	-0.12152521937292729	0.3527872616719073
-0.0009746031038678552	-0.03578626533418922	0.010998356591325534	-0.16894184975906373	-0.060736314063870124	0.4348786088770045	-0.2624931907411942	-0.12233744103193644	-0.17745155124587586	0.023628479139075627	-0.16872389970043417	0.010170187149338508	-0.062208323954900134	0.06629951733658844	-0.009875384298022741	-0.006319255618139933	-0.05908158264264718	-0.03821817760104023	0.036691248689048286	0.03779082001083247	-0.06596729553186913	0.011907974775194573	0.1871883799456112	0.03425669711545705	-0.02991786641254589	0.023222210621864883	0.0852544015822325	8.341408595860999e-05	0.011725652165935104	-0.013233142670375234	-0.22507628570362984	0.05442361325700719	0.009794800407048235	0.028104184372418482	-0.07249582320945334	-0.1433376760826089	-0.15814262202641266	-0.2899942279006044	-0.14464918227361456	0.11324322786080088	0.19507786066269173	0.03281470436822051	-0.00681319791795508	0.16940622450324488	0.28026826508090713	0.3679064810949563	-0.33220051904095654	-0.04406932175891764	-0.11670506937913021	0.3423494768097829
-0.0010268182952617112	-0.03578846575576085	0.010988978209556468	-0.16996975319435223	-0.061986062719828684	0.43393178755649586	-0.26467550234970366	-0.12190801100131148	-0.1777860533850357	0.023494350631600033	-0.16904134617854916	0.010442742886512178	-0.06223848984121809	0.06594228886262495	-0.01003402634049275	-0.006322551354713921	-0.059618476950324184	-0.0382421522365536	0.03650156026369929	0.03776961032797577	-0.06597350318233605	0.011985818216930807	0.18997757781105018	0.033992428800012665	-0.029924931675857264	0.02262505420835417	0.08519387892220244	0.00037368488671757404	0.011829834310331086	-0.013258062388714775	-0.22673406676973853	0.06523856839971273	0.009215921327757585	0.022686682194675095	-0.05901432724326745	-0.15502911006941716	-0.18270328870918728	-0.28296063916026826	-0.15401619789230497	0.137517706773695	0.18028827039534506	0.029106027798879025	-0.02580979911385912	0.17335361980278535	0.2762552880842689	0.34760791709140537	-0.3022972444885262	-0.011169300805388048	-0.11067843485398658	0.313885203373927
-0.0010172053714001914	-0.035788030281194594	0.010978563356388419	-0.17118386346854017	-0.06377963804092371	0.432909861108711	-0.2665766726654057	-0.12138389623107344	-0.17722839506344512	0.023370058130279633	-0.169392133673753	0.010722614140839127	-0.062271927700009125	0.06562732021824526	-0.010214213901576837	-0.006304478895528284	-0.06194088768242663	-0.038267971278891984	0.03635421277253621	0.03775254446686521	-0.06596482336706486	0.012059085582086345	0.19260664597319524	0.03373877230258951	-0.02993109888154541	0.022154937719875475	0.085219066321446	0.0008156068235908359	0.01193436728577284	-0.013203405700247074	-0.22708264166304915	0.0948871171267904	0.008581620938555109	0.017374052479389324	-0.060818826768206616	-0.16515122360041826	-0.20903453943065	-0.27552591455901815	-0.16365535307492188	0.139756296685485	0.15790274498636064	0.02121379545253865	-0.042130975939972226	0.17452164630364994	0.27002749905701645	0.32256656127235944	-0.28156869368599075	-0.0017340272031386044	-0.1016387151717985	0.3074087129335847
-0.0010137888570545827	-0.03578586718270265	0.010970341941192011	-0.1720360127849624	-0.06635785013690543	0.43216011142355193	-0.26814635086837113	-0.12081927025163182	-0.17450725368683967	0.023306751859237494	-0.16993192912415717	0.010839818530782983	-0.062305323122429646	0.06525714115134476	-0.010387813266506677	-0.0062637220813040115	-0.06539372262901479	-0.038289187316867916	0.03625089709145354	0.03773808414096674	-0.06595629476108236	0.012140237278119024	0.1944263594638777	0.03355141297921455	-0.029936379187598023	0.02173521204268452	0.08514469937490314	0.0013279745751940079	0.012047360041710819	-0.013131276094246903	-0.2245322800340283	0.12545421594532694	0.007813097707288878	0.01268915779313565	-0.05370807799117906	-0.17521814340202443	-0.23507203069785115	-0.2674068574223867	-0.17342748117901446	0.1624339423850995	0.12916110025906855	0.012257158058124573	-0.05439037939352387	0.17265218112961278	0.2590435835850062	0.29468732026799216	-0.240153743084811	0.0179440355592648	-0.094028852577874	0.2942539974511621
-0.0010898561860140784	-0.03578113552725411	0.01096555830188951	-0.17251487999518403	-0.07031245797072208	0.43147395283503415	-0.2706302660782939	-0.12025894848805141	-0.1691766050783159	0.02330352037388781	-0.1700355281214138	0.010748614217340823	-0.062334863445851554	0.0650239180128036	-0.010568005356338766	-0.00620074393974477	-0.06951330579165425	-0.03830146767657898	0.036204134209388464	0.03772862271027303	-0.06593639102601612	0.012227574410144595	0.19529787523467573	0.03332253495537304	-0.029940051050482298	0.021437413465640223	0.08501027835577384	0.001934850399032112	0.012165821778423116	-0.013020356283271755	-0.22223939895284944	0.1559481582291269	0.007047500861076453	0.008023430588684466	-0.034180730949546566	-0.18553802762056287	-0.2599437592300034	-0.25712133726080766	-0.18429055336821998	0.18087343699100927	0.09524674542265107	-0.00069267985016232	-0.06181416547318711	0.16794680595544076	0.2446954175763211	0.26396773258448236	-0.22229949727582085	0.016800949357461372	-0.09003624582877678	0.2977620202559189
-0.0009869366211235663	-0.03577253976728688	0.010961493625560061	-0.17278350858419422	-0.0730523295196212	0.4306642000916968	-0.2737689635350936	-0.1197572214070118	-0.16334058872603868	0.02331707235803237	-0.17023332817522596	0.010540597172117635	-0.062360328489031815	0.06492891178140776	-0.010773313882583601	-0.006124377901155166	-0.07570810492580198	-0.0383043969902641	0.03621751424550508	0.03771627901957102	-0.06591284136885409	0.012306454314505302	0.19543971565762674	0.03308991220232501	-0.029943353384194755	0.021176130010935795	0.08481339627870696	0.002646563779224518	0.012295128876856243	-0.01291175129556511	-0.2185769233889671	0.18590759598904483	0.006147429164245558	0.0032946006688563596	-0.013765382002471082	-0.19666261946345492	-0.2812027844017663	-0.24453775912254114	-0.19829800044412121	0.177029985040945	0.05923044262466313	-0.02136292962974949	-0.0668344530744581	0.16352782425822418	0.22704102087980446	0.2312829316721773	-0.17386579892813545	0.011698594216510294	-0.0899403427261804	0.26505472049310036
-0.000995681690622132	-0.03576177072525438	0.010958289784621022	-0.17280998775563783	-0.07624520445891822	0.4311694870374515	-0.27665616207352794	-0.11935637284342264	-0.15886575782242301	0.023374583130420293	-0.17080845948862253	0.010170302181805918	-0.06238192028278124	0.06497720045280883	-0.010960587802102028	-0.006034136268630572	-0.08260359503527667	-0.03830268959636589	0.03628920765586346	0.03769868023332823	-0.06589159726018055	0.012369733662402385	0.1952895503711423	0.03283158786465691	-0.029946123981973726	0.021028840152079804	0.08463305839952402	0.0033494456740767718	0.012432222048359042	-0.012766702706276575	-0.2125730138978404	0.2131246083287853	0.005118232398400716	-0.0017924343698633833	0.00960172815304106	-0.2082618275138349	-0.29896866326785443	-0.23131390172096306	-0.21583903610237068	0.19608799112870798	0.0250278753863232	-0.046201638302491375	-0.0732378846762226	0.15700977094278482	0.20617549200578536	0.19434691373986526	-0.13574908575398353	0.0027062737512890886	-0.09627183335494857	0.2580425058384752
-0.000962933239948522	-0.03574905215562148	0.010957591030583105	-0.1736238646429234	-0.07938396812417994	0.430873740266999	-0.27934228422269647	-0.11902402066118851	-0.15198019809259258	0.023438877950577593	-0.17127651436968125	0.00973802386364106	-0.062399039427226785	0.06523045952184381	-0.01115001627348186	-0.005922970024556262	-0.08993993712540305	-0.03829630102280681	0.03638759225023067	0.037681297254526486	-0.06587900457839366	0.012419863108078449	0.19475071139879802	0.032583495698189906	-0.029948229446697443	0.020870818556366945	0.08475116598242505	0.004184334798663952	0.012557275495078813	-0.01263052271956265	-0.20331298763590686	0.23822149810983037	0.004017562612035898	-0.007316857443234105	0.034423981128760966	-0.21820313849634712	-0.3091636975311814	-0.2191348440130076	-0.23245350727787883	0.19290242124919094	-0.004305243069449957	-0.07312992012079512	-0.07983865898087902	0.15009322507271478	0.1855574294210754	0.15622763400859394	-0.10250882014556281	-0.009384736956729086	-0.10357913188733141	0.24072196647680721
-0.0009724825275781723	-0.03573631255988095	0.010955938946851065	-0.1751528918451966	-0.08136842556302934	0.42988403436494843	-0.28670875408255914	-0.11864263461799092	-0.14645787707446561	0.023531282895591407	-0.17174777578082193	0.00930373795503317	-0.062413231174132375	0.06547836454311456	-0.011392397130861709	-0.005803403268364746	-0.0972184008781445	-0.03828734603977173	0.036483555292866475	0.037662974050170474	-0.06587400094066376	0.012469199757847433	0.1934197500106767	0.03248557234680412	-0.029950084834373523	0.020578343123348962	0.08509419082884415	0.004990961679616613	0.012656200520117847	-0.012453162949550893	-0.19042439795054916	0.25967458894582407	0.002724406942943946	-0.013525438905713966	0.05993951321512163	-0.2256830192589559	-0.312653083200097	-0.207400936446483	-0.24807494098917005	0.1912997413657887	-0.029320854801769748	-0.099580856408833	-0.08922101963988507	0.13805830742651137	0.16029837939306363	0.11650719164088415	-0.07093379020459659	-0.02005996373597164	-0.1101360187430835	0.23426465693105386
-0.0008335900686403242	-0.03572531786447923	0.010948375932193114	-0.176550172743117	-0.08286718092985093	0.42935524530879887	-0.2941980339716571	-0.11826335871381599	-0.14082718397999772	0.023580965026459275	-0.17229391533375388	0.008658534539702535	-0.06242018279626621	0.06566734436652205	-0.01158912481183192	-0.005691303318104378	-0.10490536054029435	-0.038272770832135025	0.03659098649739675	0.0376474709245807	-0.06586936053435294	0.012510581750695776	0.1914721979667521	0.03247485049809716	-0.029951342203163915	0.020164240380265146	0.08535556965840518	0.006155795469148189	0.012737604469660263	-0.012240931381912838	-0.17503045372385279	0.27972504754709004	0.0014021694866371262	-0.019966737007941028	0.08502548584172229	-0.23301441387515784	-0.3100748460945091	-0.19883345644321465	-0.26048213005821885	0.1912420271317604	-0.05128507452178904	-0.12803310138787757	-0.10005565590122903	0.1255798281520507	0.13372078514172936	0.07473412839878482	-0.050579954398868324	-0.05492798857279012	-0.11894255215652474	0.2208333900392656
-0.0008681661185017963	-0.03571476505347702	0.010940258110870842	-0.1780569182831515	-0.0842809301415197	0.429242533810711	-0.3014641755961689	-0.11793559275607812	-0.135475052269142	0.023571075162214915	-0.17255096969921904	0.007853159368984178	-0.062426800149480356	0.06588646499096498	-0.011760143922588272	-0.005591318746152261	-0.11190046333869012	-0.038251149277243365	0.03668600389033698	0.037636187952197676	-0.06586573697672818	0.012561590923082696	0.18879478522496546	0.03260942594459484	-0.0299519118800358	0.019782691416252628	0.08547003728230065	0.00606054294368909	0.012810325735196398	-0.012042434979089385	-0.15995103902902927	0.3112465452582895	-0.00011482943821564179	-0.027030740504185236	0.10824198096990549	-0.2376931184404174	-0.3018232811800451	-0.19524280745452155	-0.26753874959080715	0.19258217121004548	-0.07017833331856503	-0.1578314054568559	-0.11125503595484891	0.11633927501447536	0.1050561276084625	0.03585838093841561	-0.027069785307803518	-0.0617306112184549	-0.12679914292605937	0.19725242609296206
-0.0008096548186882942	-0.03570433697922072	0.010943290659299196	-0.17985529613317683	-0.08573294569263115	0.42898013093182963	-0.2990661498832835	-0.11763093532756012	-0.13158240978306096	0.023496436136497	-0.17303776332535278	0.006879530042608798	-0.062437395474179	0.0660691842251027	-0.01195810568738872	-0.0054687348146990585	-0.11583987769866158	-0.03822843290096916	0.03675215516069334	0.03762313120341704	-0.06585985877947834	0.012610796037103652	0.18587487852890827	0.03282971458540651	-0.029952154533826075	0.019299303105813244	0.08555780818444195	0.005965203519395337	0.012873680790223621	-0.011881996608176971	-0.1454103091658857	0.344453561133086	-0.0016713165606837617	-0.0334867434302379	0.1293558559368292	-0.24009022639460018	-0.2930737871625393	-0.1930233220742544	-0.26855386608648657	0.1913697208151321	-0.08570709752795681	-0.18819937773240142	-0.12080392901660333	0.10690320404113018	0.07278770189344529	-0.001262972999264486	-0.03869540557769206	-0.06534618504105114	-0.13519381958775165	0.1841907539609465
-0.000798703543318614	-0.03569585281729594	0.010941652938580652	-0.18105753893851748	-0.08686098715808632	0.4290446813989276	-0.3038464220614789	-0.11738980312732945	-0.1292639282162624	0.02342207204021286	-0.17343867317096234	0.005891510702334764	-0.06244996625495771	0.06631191923335097	-0.012167600475066848	-0.0053660960234324295	-0.11568312321444663	-0.03820422520731737	0.03678569534868374	0.0376110266713383	-0.06585949080240303	0.012654653441566582	0.1832496974213647	0.03302100839314081	-0.0299527182809127	0.018761722133743847	0.08549403602354654	0.005936922643935206	0.012931494182347514	-0.011727247802214891	-0.1313705781996696	0.3590443538445137	-0.003233790172084452	-0.039152526681902125	0.16626430180877438	-0.24245597842618127	-0.2808633288783518	-0.19070501773374793	-0.2649050904691185	0.18809505881946173	-0.09688404460158617	-0.21565770217403363	-0.1288944981489815	0.09501488379986903	0.040769541381273276	-0.03595801799791911	-0.026155498649344033	-0.08894628898613793	-0.1549250379377622	0.16707548412757248
-0.0007832854668137967	-0.03568779097413138	0.010946483307597236	-0.18219721389333637	-0.08693193573112996	0.4283911805064056	-0.2988460285720721	-0.11723468636405428	-0.1287900935967628	0.023296614454929487	-0.17356689004433218	0.005002632915753804	-0.062465138617045966	0.06673120490383805	-0.012384811637957452	-0.0052641968789784764	-0.11334549176314715	-0.038183075605768876	0.03678728071897479	0.03760426944373621	-0.06586540165308905	0.012680618077294623	0.18211216730895688	0.0332047094965469	-0.029953611315639755	0.018268989803798895	0.08537730217890989	0.006054400030784768	0.012984488190225069	-0.011552122913080814	-0.11973166531246915	0.37168636982645326	-0.004627778064042717	-0.04425625279303883	0.19277662171814655	-0.24379379197477458	-0.26689524948771465	-0.1870927017547903	-0.258334570198968	0.18492973030755044	-0.1054210517570389	-0.24117645072691368	-0.13529864539879818	0.08518884242399723	0.009942424785785482	-0.06649972655440184	-0.031245538514360682	-0.08860979241206876	-0.15247375695645513	0.16138424888951325
-0.0007180377806188188	-0.03568197917948427	0.01094390146221221	-0.18330519226940242	-0.08648312384678607	0.4276136483545959	-0.2921825023882261	-0.11714552005527183	-0.12940229499276795	0.02311520679247774	-0.1740389533342706	0.00424299410630183	-0.06248661077634663	0.06710972347097979	-0.012634446983541173	-0.005184104063448347	-0.109424718790797	-0.03816687021164067	0.03677984988007184	0.037601297731759506	-0.06589115967092127	0.012676359444660293	0.18250905994405578	0.03347340907261043	-0.029954601896818672	0.017899660507891796	0.08512000199097122	0.006022845170928074	0.013019001369069815	-0.011363975349022126	-0.1086918467701931	0.3834752252738074	-0.0058989606443756335	-0.048862630304313356	0.2023992908003322	-0.24329514885054385	-0.2533875968132691	-0.1842906302441256	-0.2481253028825166	0.18471640585713278	-0.11267641377037677	-0.26295491932728743	-0.13865615227566352	0.0733973305528863	-0.02113654148733282	-0.09261081862943149	-0.019712665174767486	-0.09434230231599464	-0.16093080472533433	0.13649198921415634
-0.0007421903312859147	-0.035681094494994806	0.01094890328138231	-0.18404255114074705	-0.08726889060126428	0.4274792715803555	-0.2826743186466146	-0.1171353850445707	-0.1310410669820545	0.02299176888553792	-0.17443248027981892	0.003487738581631628	-0.06250747025625801	0.06731637403764473	-0.012908686450920049	-0.00511760613445992	-0.10446699121174405	-0.03816103515116036	0.03676435768864421	0.037610426781791564	-0.06592717230700967	0.012653224455432635	0.18350937808817425	0.03383254595450915	-0.02995567783694601	0.01769969938178708	0.08490057591297338	0.00587261713365403	0.013020401198919793	-0.011167121055991179	-0.10057898796332292	0.39438614982474296	-0.007077008063127878	-0.05225645974826236	0.21110478766040944	-0.24224319987351944	-0.24182050202696997	-0.1820646419963267	-0.2328492550458765	0.1845856270582524	-0.12130969873303614	-0.2803434070020542	-0.1374005477680454	0.06041756026404084	-0.04879756822264116	-0.11569362173237505	-0.025257205148417488	-0.091197103842847	-0.14677935973386977	0.1301913831367707
-0.0007712052423094467	-0.035682377273015764	0.010955688946979463	-0.18454437486102349	-0.08704653243870143	0.42700417301284305	-0.27311054414742447	-0.11722297351463962	-0.13158280550838614	0.022848012899380557	-0.17468620103612975	0.002789690346322663	-0.06252550065800265	0.06737190822498898	-0.013241407905607985	-0.0050533894895622355	-0.09941508760980515	-0.038162788193039664	0.03672534092396369	0.037629448711317036	-0.06596400398397614	0.012620741962922738	0.18546781706241186	0.03431110435449244	-0.029956616475882818	0.017658393947695063	0.08476447598506368	0.005710544472201847	0.012990702162821693	-0.01099078852212269	-0.09612657080003482	0.4052509973043022	-0.008289463392753564	-0.05474034225696837	0.21728983174154584	-0.24295325796814451	-0.22866804755995687	-0.18144777356917632	-0.21254665554704505	0.18516201693133852	-0.13008113897231963	-0.2937279977965333	-0.13141112406947453	0.04850519772059397	-0.07259824844335876	-0.1328614551827479	-0.03758605593091315	-0.07749467822800796	-0.14742554877540698	0.09557169681380023
-0.0006870914361118286	-0.035687338170992414	0.01096163532170645	-0.18443888291568544	-0.08810179192414833	0.42622149280906346	-0.26296821877142446	-0.11735338949318093	-0.13420099006144487	0.02270722566776614	-0.17500242203853905	0.002117786224597792	-0.06254342148393804	0.06715300912384628	-0.013602787277645348	-0.005007661332380204	-0.09387787275238232	-0.03817160041204569	0.036665031469149637	0.03765871159578224	-0.06599632980379871	0.0125768310976434	0.1882413025422887	0.03488938659558134	-0.02995792797328225	0.017049663226084776	0.08444444724404374	0.005389967106638552	0.012927530909716859	-0.010813279200995602	-0.09404717133777987	0.4147073453320723	-0.009407404919713296	-0.05605896624123872	0.22390968219164975	-0.24501181930008756	-0.21731244959857507	-0.18331435050894165	-0.1887998349741658	0.18559844790573787	-0.1404421056717432	-0.3039118070679776	-0.1242544894077046	0.035896151700961124	-0.09549229534433273	-0.1421051536076692	-0.05344397425302956	-0.05816024000821005	-0.13778519076143103	0.07979104459639494
-0.0007297630292505441	-0.035693677472892926	0.01096769935972881	-0.1837130004046153	-0.09014531971777326	0.42427232662487846	-0.24798452306617752	-0.11755814650406422	-0.13546033488178014	0.02258274695325328	-0.17519512513792906	0.0014606474238908263	-0.06255544014916163	0.06686224104800488	-0.013945159494323112	-0.004963423091924414	-0.09414154666156639	-0.03818716235982257	0.036612803409209915	0.037689794361112985	-0.06602317486878831	0.012517254031748165	0.19157446880934584	0.03546924011854723	-0.02995913818596239	0.016998712146839463	0.08337096992375918	0.005024661472501416	0.01285361706322841	-0.010685482114036023	-0.09564318267643863	0.42036480151155803	-0.01022620951498138	-0.05699510019980693	0.22867312619358335	-0.24763449063483436	-0.2077274356758813	-0.18573437662818812	-0.1614902432163034	0.18653775270805303	-0.14987382689349818	-0.3142722678172921	-0.1162217418854532	0.02533628173785778	-0.11650231090531578	-0.14444284442531544	-0.06233369391316064	-0.03495961988391157	-0.1070379031767412	0.10298588311680841
-0.000767985223291294	-0.0357002057083955	0.010978962887456548	-0.18337046685335567	-0.09151757603497934	0.421268157798631	-0.23255797478312562	-0.11780828119522904	-0.13590836662596045	0.02246368140250228	-0.1751339547890996	0.0009692922648825902	-0.06256550922352908	0.06672456261288169	-0.014330460845487999	-0.00490591295011569	-0.08957638220881152	-0.038201240992309135	0.03655363098778873	0.03772061513149357	-0.06606170725708832	0.012451299109991008	0.19555805369866858	0.03610602701308477	-0.029959924875713445	0.01756943305376064	0.08372613612986077	0.0045971896342998945	0.012752096002016464	-0.0106116741073914	-0.09815509825100388	0.42256616246033385	-0.010753030827110975	-0.05709015115679894	0.23036469224415193	-0.2485038489790315	-0.19889149207123863	-0.1863841698303959	-0.13645473778202652	0.1846562837280733	-0.15759089174192403	-0.322535584558008	-0.10565986662173496	0.012493021575839256	-0.13498812528053364	-0.14002925641332437	-0.07151329791819738	0.013536304480871592	-0.06916749279564842	0.10929462126661633
-0.000785804652497326	-0.03570711609977909	0.010990151771303809	-0.18344554533079896	-0.09395925852500046	0.4177155492898602	-0.21954156524845705	-0.11810539383152288	-0.13573219421985483	0.02238806953052447	-0.17506165270757393	0.0005259004409323322	-0.06257191316198132	0.06660394147187682	-0.014752603561639857	-0.004829787165292744	-0.08292602221978759	-0.038214195204180554	0.03651902923634678	0.03774731546452674	-0.06610799355948041	0.012372555514432945	0.20022113174319028	0.0367075131695304	-0.029961606561068655	0.018529166978440852	0.08423936323841588	0.004088597584893386	0.01262792005223111	-0.010535529749006772	-0.10118757580327575	0.4203784986819786	-0.010952925041322479	-0.05592817744126759	0.231472727035003	-0.24833841758583325	-0.19159460205781637	-0.18461473726628425	-0.11446958938069036	0.1827985174648066	-0.16425784067853016	-0.32612562577830007	-0.09195845436290223	-0.0017594010197009764	-0.14762038991224039	-0.13109665460897618	-0.09147637203600405	0.038246501308051815	-0.028573324050694217	0.1122682693980169
-0.000779385162992004	-0.03571588731327783	0.01099184692218148	-0.18382055324107743	-0.0957648162352139	0.414057205722104	-0.21784580488160063	-0.11850562023008022	-0.13421817166909544	0.022334042513394887	-0.1746538648303108	0.0002873083054300822	-0.06256864787942756	0.0665159319687177	-0.015181042369699907	-0.004754343297703885	-0.07752830159306254	-0.03822632443693847	0.03646759784277929	0.03777552116822759	-0.06615439092935131	0.012295418195011008	0.2058768279626335	0.037281920473884185	-0.02996454319893615	0.019554881477598835	0.08472079892589635	0.0035548658367703426	0.012494646186834203	-0.010447714088608322	-0.1051399582214703	0.4114902421093899	-0.011033398058786326	-0.05452584204076627	0.23272030462549104	-0.25033023156578205	-0.17967725161525383	-0.18367595303963627	-0.0967640393274474	0.1805007083845938	-0.16916729152510615	-0.32849515792945666	-0.07607734328656111	-0.012436883237340645	-0.15146724850078058	-0.12014118994260044	-0.09216372314993937	0.06362221044510463	0.014403212093826962	0.15310464308597288
-0.000763291168246388	-0.03572374822613614	0.011001279822534165	-0.18476535913106276	-0.09729714065853276	0.4103308565798052	-0.20920854839229142	-0.11888540168339015	-0.13151088037423161	0.022279877582731013	-0.17436962637955783	0.00013939236931213313	-0.0625563198920303	0.0663730255837089	-0.015600894105456831	-0.0046699642219195404	-0.06934597485172961	-0.038237820889257146	0.036441307450039	0.037806040997340536	-0.06619959657587274	0.012216483224707066	0.21225961522114237	0.037847929925049435	-0.02996772966404394	0.021179222967065345	0.08518322220766167	0.0029845832910709645	0.012356773429611157	-0.010368480189530927	-0.10946199885316077	0.3989837284034115	-0.011006278852479248	-0.05325606952967769	0.23402603545969533	-0.2604709092242738	-0.16470478759786264	-0.18465550088260543	-0.08261884093162508	0.1757664105197167	-0.1729661912427869	-0.32996681113504744	-0.058756843777807065	-0.021750771132646004	-0.15126893620708642	-0.10643816243476953	-0.10204782909014856	0.10994818358039526	0.06950412136629017	0.20010928416026336
-0.000753257063714006	-0.03573180664995023	0.011005127244709752	-0.18528832035126408	-0.09861664184169364	0.4074637549851093	-0.20946719561667196	-0.11927804900977564	-0.12805716398955297	0.022253084577008784	-0.17418915932015183	1.9323123156251122e-05	-0.06254027080466525	0.06595473847209829	-0.016025361246807607	-0.004593343228908508	-0.06166342973478387	-0.038247443012887614	0.03645488399034201	0.03783576824813262	-0.06623330747559839	0.012147739139506234	0.21865446611777406	0.038385769377388294	-0.0299709616581982	0.022775300178662132	0.08551648159756722	0.002466216836893718	0.012210544324152394	-0.01027853116012373	-0.11411865217940534	0.38293358352702417	-0.010790545129148735	-0.052181410278006234	0.23572391029395395	-0.2735901233298649	-0.1478922804075431	-0.18639577597393076	-0.07173668210716266	0.16847319745718436	-0.17409186660884599	-0.33209446280693944	-0.04063795629202748	-0.030918976115484897	-0.1475807202479317	-0.09336031598720253	-0.12118513432683664	0.11025031064280935	0.09308652166624325	0.20638291160851882
-0.000740136826685622	-0.03574756051903759	0.011016812843601639	-0.18552835443514054	-0.09779323706248012	0.4056931150145294	-0.21077232835450502	-0.1196662124389106	-0.1240580229534971	0.022252408305265356	-0.17380830728068636	-9.903980806646286e-05	-0.06251891435931997	0.06552718827848698	-0.016408508612204588	-0.004515082093502038	-0.05442403974395456	-0.03825094889075699	0.036472533950917534	0.03786089857123685	-0.06624620944533786	0.012093947888373358	0.22480138224283608	0.038926805548782625	-0.029973495898437306	0.024144558286592913	0.08586691530595927	0.002216731363245252	0.012082234962656518	-0.010171579764061061	-0.11895677408318432	0.36267132258820933	-0.010145921595229463	-0.05059650827125241	0.23805647375270306	-0.2687222690024766	-0.1308363889654095	-0.1874193880373874	-0.06422038266602326	0.15691868740996012	-0.17204793398640475	-0.3357737199591541	-0.023103147716558876	-0.042367946638278545	-0.13950253337909266	-0.08126555035357817	-0.13635267019595387	0.14005411144164862	0.1510931890492286	0.24173611600964384
-0.0007119647907170761	-0.035748991662095754	0.011021076381545534	-0.18595870561375144	-0.09577201773057288	0.4050319484579239	-0.21431224184842468	-0.11989476998543436	-0.11927766711851821	0.02218495242956727	-0.17342962100355122	-0.00014534037619678484	-0.06249579255673758	0.06506928598469232	-0.016689871800188816	-0.004454430625646444	-0.0383441230147511	-0.03824813743062451	0.03667720082846682	0.0378754352966897	-0.06624392647268577	0.012049148798652917	0.23075531193222076	0.039371670805407565	-0.029975058640125764	0.025327295743878105	0.08610888538488803	0.0021508481099712425	0.011966074943173819	-0.01005164567452085	-0.12187615382489854	0.34238402888966035	-0.009212319388738103	-0.048907441608859445	0.23708998058404435	-0.27469928801977045	-0.11148522667114986	-0.18958128494627713	-0.06007894675534779	0.1443133569217898	-0.1648057084533464	-0.3390043843437549	-0.0073501376415649605	-0.05512950066700031	-0.13033918018603607	-0.07248186892541827	-0.15172584193577635	0.16185673227153924	0.16820321066529093	0.25291143804822985
-0.000671733977773392	-0.03576065588370543	0.011024748758873158	-0.18659299903923926	-0.09457363901048484	0.40313538737217225	-0.21925477088273637	-0.11997493700701609	-0.11354114263224484	0.022101050618083293	-0.17304691006323636	-6.617859265774595e-05	-0.06247219646686133	0.06466488088629492	-0.0168489089759219	-0.004403836229823056	-0.021461068801494863	-0.03824298301346588	0.03688716106578656	0.03788759583174604	-0.06622838260670302	0.012020762081893276	0.23632042071487652	0.039744056419379246	-0.029975760888362436	0.02638320215386312	0.08621166615537423	0.0022468526904393443	0.011861594033295633	-0.010216104846293043	-0.12362602939397993	0.32013289682211854	-0.007849544556343211	-0.046430948091229975	0.2360959411420463	-0.2752948450165462	-0.09146144763084882	-0.1991179692570268	-0.05607722339724164	0.1308272635792496	-0.15604988630386898	-0.34042011331051875	0.00545242066368079	-0.0702424393768614	-0.11813886694903523	-0.0662170051658382	-0.18832213447267004	0.14894678149525367	0.2285336750686672	0.26621534310340944
-0.0006286295812009881	-0.035757243256029206	0.01102889980114126	-0.18773070024577673	-0.09244554312754584	0.40592049599298796	-0.22452953819277144	-0.12010692281493737	-0.10811534934816358	0.022006423911810184	-0.17276141461328687	3.8162729837516904e-05	-0.062446781241667346	0.06431615754384022	-0.0168668971629813	-0.0043481067987145156	-0.0033990921995976113	-0.03823309039593753	0.03709335616475836	0.037890732911945814	-0.06619886059907586	0.01199241130955587	0.2417595507992983	0.04001545952856976	-0.02997522190138392	0.028175725648507323	0.08643979053496376	0.002511116108363018	0.011790873273473704	-0.010327405403664084	-0.12431221745435683	0.29913917549509855	-0.005897923449166848	-0.04350056403212167	0.23526493066470922	-0.2580329385912645	-0.07291613607066447	-0.1917548608513399	-0.055717933663644525	0.11341901021781384	-0.14494477627018934	-0.3449105498728075	0.017157075767092363	-0.08703211397149073	-0.1041994669129247	-0.06609928784367862	-0.21620208923716366	0.15258627988551132	0.28180573785129226	0.28584933517518424
-0.00072148139333965	-0.03575424941185253	0.011033688289712401	-0.1891946905292658	-0.08953333735491545	0.40567946451326586	-0.22898369192379125	-0.12021733948755117	-0.10341374254825006	0.021873998390208992	-0.1725661502302676	0.0002004020021060429	-0.062420273822465754	0.06403075782957629	-0.016757505255020604	-0.004303630879789254	0.021355908599790096	-0.03821841084278093	0.037301866876443115	0.03788679510642024	-0.06616594388718142	0.011959590177611492	0.2474812199735295	0.04020691838233267	-0.029974709851595567	0.02950786387522116	0.08765877485269209	0.002993799635400948	0.011754157756233436	-0.01033162457401122	-0.12434166209127598	0.280888561822798	-0.00378534602099933	-0.039992509199337035	0.23494243313806376	-0.2531647558097535	-0.05680986606561441	-0.1800224359899172	-0.05941448652583477	0.09327335643953737	-0.1354657130995322	-0.35179618627827025	0.029871735976570602	-0.10321778923012856	-0.08648885176002577	-0.07258876291445174	-0.22667580735451937	0.15108728927451517	0.31640232152851466	0.28681543234431833
-0.000657064188866918	-0.035749812601778806	0.011038232869792242	-0.18979314190934155	-0.0863014285014896	0.41107465785110164	-0.2327680464740595	-0.12032261096427879	-0.09894807821509911	0.021740802088001446	-0.1726538081922596	0.0004466339285483169	-0.06239025511965256	0.06363201875191085	-0.016579146175941865	-0.004274768236575348	0.04207073909385685	-0.03820911672194818	0.03751106591312399	0.03787331132663113	-0.06611881662733356	0.011912065888588608	0.25337253313211316	0.04030810702400649	-0.02997438538943717	0.030295203542693612	0.08777448534002723	0.00369201239475481	0.011743108701098907	-0.010089453156030288	-0.12480153451163697	0.26595659936078037	-0.001771535374155754	-0.03608948865126331	0.23447233505835552	-0.23106068912732852	-0.04352078783844744	-0.16711068134268645	-0.06330763442702383	0.07300986629817305	-0.12731449004713086	-0.359338484815027	0.038831143131730216	-0.11492111321571755	-0.06743717497804358	-0.08241286637909005	-0.23276217409195082	0.14503133897651227	0.34435638591697537	0.2833842898387996
-0.0007126483504428419	-0.035744688849991754	0.0110433102388512	-0.18937564385002412	-0.08102647707129398	0.4168276574449624	-0.23533697258217826	-0.12035675795702663	-0.09561828874517711	0.0215830793125938	-0.17275165809287768	0.0008129156551817428	-0.062356434290702145	0.06317850500509643	-0.016328211645775394	-0.004277200819375778	0.0622268081081543	-0.0382074174033659	0.03770425255507419	0.037852271745345244	-0.06605646534765991	0.011862840503736788	0.2591204595190488	0.040385079358803186	-0.029973011336299538	0.030735621640415368	0.08788270784710749	0.004545450619648386	0.011761569577489568	-0.010134083830289131	-0.12502448962243926	0.25326567241013614	0.00019633771328428796	-0.03229986899767441	0.2323837528777542	-0.20996970435072648	-0.032512284518836684	-0.15401739485153912	-0.06920939458302358	0.04849840536618007	-0.11898708506466471	-0.3708552226243128	0.0432647479647771	-0.1224115686693504	-0.04920708327424716	-0.09566437628353075	-0.24440131159121856	0.13287314187199367	0.36809824271424185	0.2923479406732916
-0.0006768804215705799	-0.03573839521670427	0.01104841379413598	-0.18856349387208912	-0.07682832327223862	0.42270574330619537	-0.23615802319951418	-0.12037875607224018	-0.0931505346505914	0.0214176214971123	-0.17296561393573576	0.001231046083619747	-0.06232199265096881	0.0626914376352026	-0.015988112407719256	-0.004313968015390463	0.08225033406657949	-0.03820710348593982	0.037938480703394485	0.037822132676690455	-0.06599068365806597	0.011801157469119661	0.2648690108003208	0.04044223797929726	-0.029970435968486718	0.03126141287557836	0.08784978428109365	0.005493967050640638	0.011789756538769042	-0.010053960799187949	-0.12725247248349544	0.2453060944879763	0.001971933416503496	-0.028033165600938197	0.23035769636520875	-0.1862825997739463	-0.02818493193132134	-0.13975344342111187	-0.07664913855457142	0.020272600805825346	-0.11405960859665254	-0.3843454975846662	0.042165622656269136	-0.13197976987500368	-0.032927756995314236	-0.10962959632145583	-0.23304036804095274	0.11617576971483616	0.38545008927664826	0.27742515244270693
-0.000652644071425596	-0.035731510441471645	0.011053424427729816	-0.18660145626870178	-0.07187729521294325	0.4302797150342898	-0.23668276312742798	-0.12045071576952475	-0.09144757534336184	0.0212422470494558	-0.1732446505179487	0.0017209316343851859	-0.06228879341425993	0.06202265197568306	-0.015587683407882228	-0.004367758462325922	0.0961284314923719	-0.038210459501907504	0.03815929328175671	0.03778753253573245	-0.06592463147110061	0.011741205015176382	0.2701597051786845	0.04054337747575164	-0.029966354585148715	0.03128009365287967	0.08784345481853856	0.006528648222358722	0.011821477167833454	-0.009885933129490458	-0.13091642107934975	0.2404502114157832	0.003573365493251446	-0.022918429161514195	0.22721236168493908	-0.15211317399218255	-0.03051105733499456	-0.12358761948683898	-0.08662302425508056	-0.008007900595096807	-0.1090405841951134	-0.39535873563348145	0.03760633901528263	-0.14003083216054033	-0.01851408860385175	-0.12336013464258352	-0.23087339557071235	0.09668296356043013	0.3990668501725909	0.24455303455252983
-0.000639686938361838	-0.03572512419594608	0.011058339774990242	-0.18784513100359995	-0.06708787671421075	0.4377367552319587	-0.23708758723405493	-0.12046978903630476	-0.09110458293105977	0.02107407423273908	-0.17351265387837425	0.002157414115346852	-0.06225492947308291	0.06133587521613345	-0.015120977358527143	-0.004433466633510593	0.10838662901975508	-0.03821714837024118	0.038364822036066455	0.037756579098748896	-0.0658566460457125	0.011687767692880779	0.2746515515835818	0.040668047976300976	-0.029962395795538582	0.03128542485268552	0.08801156703939336	0.007332729995932772	0.011846619897543213	-0.009693155918894771	-0.1342616558843973	0.24104501497726383	0.00482182718801194	-0.01753885957657462	0.22335400952129572	-0.11540198607459559	-0.03757104345359413	-0.10936963191457134	-0.09646103899274368	-0.03608132302333844	-0.10308453613679269	-0.4052440854902873	0.03088310081393651	-0.1471546875749164	-0.00497480035070162	-0.13479536834569905	-0.21721141673989428	0.09801617597249834	0.4205625057285903	0.25841403880892655
-0.000660928340117024	-0.03570870187281998	0.011062396275349416	-0.18778320890064804	-0.06368125141418843	0.4440932405854978	-0.2354313379739214	-0.12044804540965608	-0.09126604130082624	0.020900616523125377	-0.1739552486150494	0.002707921160189124	-0.06222253107040369	0.06055887712847313	-0.01461337603541212	-0.004501610070096928	0.11756193186947468	-0.03822866593363676	0.038556106790915305	0.03773110050089949	-0.06579104980408387	0.011662598750753275	0.27866855243276195	0.040737944764643874	-0.029959203109719466	0.03143773087282671	0.08833281552059317	0.008056130859486105	0.01185793052971967	-0.009561389371354102	-0.13757989803866258	0.24557426514257003	0.005612546664183911	-0.012052826335554524	0.22130140614668853	-0.09550065217772523	-0.04776258396406112	-0.09641232161995648	-0.10678161131670502	-0.06012663805131303	-0.09646570511505252	-0.4138204906755608	0.020024517867768245	-0.1461519416586066	0.007857493902178589	-0.14394162636579805	-0.2037876034607015	0.074972371155998	0.41636357167224336	0.24713004825224422
-0.0006898895681033799	-0.03570449879563494	0.011065484454619141	-0.18664466541329872	-0.06259513323328778	0.4487932188213432	-0.2309970948431174	-0.12049110983421554	-0.09130332904508932	0.020784267169305197	-0.17441971641838544	0.003343981137682064	-0.06218878974694647	0.0597718593715405	-0.014172548837195728	-0.0045652885851867565	0.116416635592913	-0.038239708336486565	0.038545823090402116	0.03771446487618727	-0.06573151695604496	0.01168631422188826	0.28242375432924616	0.0408204746046718	-0.029955945277085217	0.03177035400933668	0.08862798322528255	0.008767095985561931	0.011878874409342466	-0.00922292489348216	-0.14143504554437664	0.25098837350887543	0.00624995035873167	-0.0073295290142429085	0.22285174289108914	-0.06225029577399112	-0.05958131214087149	-0.08260730076661328	-0.1196915135128003	-0.07980481405863198	-0.08986929068205253	-0.4186839069637811	0.007622595857109729	-0.13860177377960675	0.020425734043505974	-0.14752887714657392	-0.20893940769560454	0.05178890050055409	0.4280225949776719	0.2645916277008156
-0.000711627987451554	-0.03568775173853364	0.011067110146313886	-0.18502961789888364	-0.06099704273672588	0.4550865357859878	-0.2250598433337144	-0.1205083971797958	-0.09144221370693185	0.020765969574000915	-0.17490306216271062	0.004066752862991361	-0.06215236070748866	0.058993244845398606	-0.013759660617583621	-0.004622347513467654	0.11438143202728543	-0.03824758310141774	0.03849274275074921	0.037703408367090616	-0.06568071624627578	0.01174989879783749	0.28549473929300484	0.040832624395032366	-0.02995274297021259	0.03229347906918393	0.08891799882280281	0.009376851917003163	0.011909046473315726	-0.008597064445106743	-0.14441340657441948	0.2600280336702122	0.0064975564782932095	-0.00312299102603487	0.22421387799927386	-0.032763217412303855	-0.07288991795098808	-0.060035183168215635	-0.13707319733347378	-0.0923792511783057	-0.08387956187354143	-0.42162279940486425	-0.006133717617298216	-0.1219268638934982	0.03086277678761002	-0.14927813049098915	-0.1714911951229319	0.05268843601504362	0.41231702940122006	0.2803083813320252
-0.0007464616003059879	-0.03568390433175227	0.01106962805264245	-0.18372364526837975	-0.058775983142209276	0.45612690761468366	-0.21680662595116046	-0.12051568086774553	-0.09085468802404195	0.02083905557639995	-0.17534610546880908	0.0049246274823990105	-0.06211170492738259	0.0582002064259706	-0.013397966497560204	-0.004676413731810132	0.1113480209273416	-0.0382507814040989	0.038420052238138644	0.03770156065081863	-0.06564373691548835	0.01183784900365897	0.287710678158732	0.04076767216182274	-0.02995008639511676	0.03285069158467047	0.08901428294626912	0.010132153707942109	0.011924683788767862	-0.008065220574536404	-0.14798090918203247	0.2704283843858165	0.006114374899323188	0.0008039927151041642	0.22447441202670718	-0.019840090418041762	-0.08427910446417111	-0.055314075687795415	-0.15111852989764119	-0.09810544377791305	-0.07713486201159654	-0.4202539679361812	-0.020327958154799035	-0.10079271333585886	0.04285329535513917	-0.14843629960410645	-0.15958311829259852	0.0307784722134333	0.3921564883585248	0.2841447343841508
-0.000643551282254416	-0.03567761597237821	0.011073031386205159	-0.17995824077274822	-0.05709661196906054	0.46131048464811963	-0.20859358734584607	-0.12050406573220045	-0.0899386707182856	0.020983476042486415	-0.17576640290159457	0.005800333777575326	-0.06207159088817661	0.05741203606626659	-0.01307913018424289	-0.004729115579164192	0.10804673069281132	-0.03824976193393599	0.03831736011746218	0.03771489195934562	-0.06560200666951979	0.011947754804911882	0.2891665760484311	0.04059530622581072	-0.029946359236382048	0.03350058872063472	0.0887620227812668	0.010907178031564518	0.0119298777305819	-0.007365945475445557	-0.1505747536586992	0.28176292410776593	0.005303670579028298	0.004240144617298054	0.2248285159350072	0.006082957139715375	-0.09360265535041024	-0.05501358420745052	-0.16098308530255073	-0.0984445054969896	-0.06866750536352068	-0.4238012775014889	-0.035397882163950026	-0.08087726330659463	0.05624236999446025	-0.13958364856701144	-0.1426238736692604	0.007928886896060148	0.3711182982904055	0.27225493055215894
-0.000697073912460132	-0.03567201026604061	0.011077350799774711	-0.17632712151874436	-0.05646969534414845	0.46166998173513135	-0.2013333407319433	-0.12050551237803009	-0.08877406845077554	0.021181210838180302	-0.1760789346704687	0.006706584205602638	-0.062036422610740403	0.05673449566959963	-0.012694288501000095	-0.00477540654608545	0.10600151618014379	-0.03823728475259414	0.03820667458516399	0.0377464237117751	-0.06555076774897643	0.012097321694681942	0.2898058747289364	0.040354382708685445	-0.029941680875390737	0.034254123460164	0.088264679138753	0.011741384486061272	0.01194174688298776	-0.0068836571732801555	-0.15234824494676621	0.29479544064564134	0.004222691198219906	0.006310940458787213	0.22653419866987218	0.012982583881725653	-0.09921539011613313	-0.05851199867786898	-0.17013947397030552	-0.09657319482417259	-0.05937782850794619	-0.4208508008178519	-0.04825555472769118	-0.06649657003032418	0.0683399963553907	-0.12726201139169102	-0.1287232100110746	-0.015133690590050524	0.35189996062293816	0.2876268982434108
-0.000637127683042888	-0.03566625944015098	0.01108201842884209	-0.17427056590498918	-0.05791528519860158	0.460869478939854	-0.19251728614825597	-0.12049201504909575	-0.08742869373681375	0.021461317783560876	-0.17632483543381589	0.0076263153432624495	-0.06200625157629984	0.056257563842704375	-0.012292464012754082	-0.004821328923596943	0.10316549961587804	-0.03821324965568667	0.03809519652251136	0.037793895535920746	-0.0655031805932721	0.012274668348386187	0.2894125090398382	0.040003687883369846	-0.02993642647856002	0.03508925461507024	0.08751237301806072	0.012407788992730116	0.011945076496743817	-0.006108292767181798	-0.15316901420088772	0.31058927525255	0.003115874254611304	0.007917954570025035	0.22884427537487495	0.017564767724072082	-0.1015200885553416	-0.06557408716506044	-0.17681890667892783	-0.09026745198925076	-0.05146988344019532	-0.40117440431233325	-0.05717737769864377	-0.05882360941163406	0.08029793974258606	-0.11066683723915471	-0.10757831516026259	-0.036410394375066234	0.33137893068302327	0.28598881675998533
-0.0006842178524831081	-0.03566157237998713	0.011085123948823222	-0.17020198089637914	-0.0598843061622449	0.4588687450524975	-0.18266213984798407	-0.12043884781135616	-0.08588524311337611	0.021752293015138903	-0.17659064397119298	0.008465868851141308	-0.06198055214833834	0.05599585519338818	-0.011867410896699475	-0.004864097098575634	0.09979723959770118	-0.03818312951266816	0.03796127065673359	0.03785714269467252	-0.06544853962099798	0.012444822536224602	0.2881619789668223	0.039559177564440835	-0.029931282268874898	0.035872322417744136	0.08673953669218393	0.012964798598499933	0.011935263542733509	-0.005473612110185368	-0.15127148337916876	0.32829829965764745	0.002226294342507602	0.008460350410039483	0.22974012265884727	0.01980178912941895	-0.10046274307174166	-0.0741911177363042	-0.18076667929013007	-0.07907035633604381	-0.041580959615553414	-0.376411703218154	-0.059825341551674086	-0.054321372843863326	0.08791670398169123	-0.09225775933095558	-0.10686471251620107	-0.057939258868796154	0.3002112202019644	0.2789153068271454
-0.0007097712350353561	-0.03565910105892589	0.011084399361066376	-0.16636189676878477	-0.06334585691373752	0.45500177213895626	-0.17284779994169766	-0.12037071048842514	-0.08490717095871143	0.022107398500490684	-0.17682935161574473	0.009202262885572746	-0.06195917067519713	0.056138546871198305	-0.011384829140077468	-0.00492334127382304	0.09716301108819066	-0.03814850573338147	0.03779842201483489	0.03793426138573964	-0.06538302993852821	0.012635963513128498	0.28648461428770355	0.039037521537302104	-0.029926737473017367	0.03646541479981387	0.08594296205607263	0.013257102131433187	0.011910998178221806	-0.004972477476522573	-0.14643631033977475	0.3501366798272676	0.0015056475936067438	0.008092876131054801	0.2314452432248686	0.016778169865672606	-0.09336341646409273	-0.0842847994578447	-0.17889470631611007	-0.0677910987895701	-0.03272432362235178	-0.35003176712641365	-0.05841689113505707	-0.05195164095256938	0.09099843613408941	-0.07201609927280274	-0.10764871182019815	-0.08035015653843143	0.29045988673270756	0.28688900409160734
-0.000764511879414702	-0.035658320403827756	0.01108306062311374	-0.15941180427067708	-0.06716470545761793	0.45035851952143313	-0.16218064419378547	-0.12032610106341982	-0.0830452208530269	0.022509010675996165	-0.177131280113693	0.010008840419462312	-0.061941864403095646	0.0565450421271347	-0.010836870332027616	-0.004994473664706064	0.09564065672797675	-0.038109389323349806	0.03760018242843559	0.03801907184994582	-0.06531061741476571	0.012872854511582738	0.28471891708712344	0.03844097884387375	-0.02992171940255587	0.036916886577867	0.08499751742459301	0.013518689236662287	0.011880969322503016	-0.004501780000894212	-0.1401003245535242	0.3727423639383388	0.001067919020118816	0.006992026198141754	0.2324637682431682	0.011134979675035917	-0.08217075049918245	-0.09353652016112658	-0.1736027749399791	-0.053853901362284316	-0.027017918074606507	-0.32122795907012297	-0.055456805641529015	-0.05272183044896521	0.08795048009033214	-0.05210080433660262	-0.10052548793564679	-0.10434207291638686	0.28558712131717146	0.2785234175554915
-0.000789308177028792	-0.035659350323779426	0.011081459716375206	-0.15459034189097884	-0.0716539948524532	0.44550053841372517	-0.15279569039997304	-0.12026549523721922	-0.07988605936972037	0.022972399690909258	-0.17742153955119283	0.010663939365858006	-0.06192583539340868	0.05704764748211229	-0.010223568030572599	-0.005070546334024548	0.09630250899466222	-0.03807303405793904	0.037370725820563784	0.03809647769744325	-0.06523262509638851	0.013102005738249262	0.28253877725287585	0.03781563241036291	-0.029916857636394845	0.037083793698393874	0.08401349321182525	0.013647394161625716	0.011854551535096187	-0.004036593813968889	-0.13209122368637588	0.3970794018783148	0.0008733427007151139	0.005408971439157065	0.23266040241203906	0.00013325953354769994	-0.06747483365757793	-0.10414124774842018	-0.16571588340389862	-0.04076586316708421	-0.024006042298778434	-0.2887839335811315	-0.04889640489698776	-0.05622861409597664	0.0787310285337239	-0.03175561674420119	-0.11295458034987575	-0.13233753117525185	0.28902808576065214	0.26124676874744285
-0.000828785115742282	-0.03566153604214403	0.011078272922756751	-0.15152660228042755	-0.07456098111721779	0.44085324893722133	-0.14519761930138955	-0.12024107862364046	-0.07667657161719606	0.02344153817192173	-0.17773418933613572	0.01130890176078075	-0.06190950950865244	0.05762038865438411	-0.00955318538931479	-0.0051580570784913165	0.09880380216981147	-0.03804286980792494	0.03711516945446014	0.038166538003733555	-0.065142928922908	0.013295914306408568	0.27977653245705497	0.03718084859306089	-0.029913126566959318	0.036901143283027515	0.08310805558730373	0.01353709375400194	0.01184227297264404	-0.003840395626735918	-0.12152441923400104	0.4205204034667186	0.0007844659694060622	0.004410854087622534	0.2298351291934256	-0.014766116198845458	-0.050481815902825564	-0.11521370979499472	-0.15305750424021464	-0.02973142834790462	-0.026139191252960207	-0.2576771033680939	-0.04045834734786965	-0.06459903911498313	0.06490573169840426	-0.01291664617980065	-0.10780317761683544	-0.16193048525330894	0.2770732729737625	0.23787785686092905
-0.0008716467827925321	-0.03566608858853781	0.011077565150235212	-0.1493634576594191	-0.07734982667243137	0.435893951827763	-0.13842352532951838	-0.12031698612144234	-0.07292519301912337	0.023849079340490454	-0.1781249702901008	0.011804456152622916	-0.06189358583747382	0.05829763752638796	-0.00892664442526627	-0.0052756169806984915	0.10212037557427418	-0.03801251584264296	0.036885541833397796	0.03823145154005284	-0.06505178389001863	0.013458529607500195	0.2766411304194919	0.03660377218453665	-0.02991141180534319	0.03631439770439636	0.08224241163294439	0.013445559321134695	0.011857448211461025	-0.003702386847626654	-0.10937393378474036	0.44147208865003407	0.0007616000503388801	0.0030990155382269475	0.22758020749830626	-0.032562954952352875	-0.03292830036782039	-0.12670113944281125	-0.13661276393416644	-0.02499450143788707	-0.03039289221505585	-0.22671040512143303	-0.02924164861138607	-0.07939424085577572	0.045343274587629434	0.004912822330360677	-0.12641988215488614	-0.18946858009285344	0.2902539656101308	0.21431313093932308
-0.000898974402566268	-0.03566954062567705	0.011074857547033343	-0.1468255009192626	-0.07944971912006309	0.4318356228159921	-0.13400381784131188	-0.12035525615892599	-0.06885692952250141	0.024222625352229295	-0.17865770216355464	0.012212372237512457	-0.061878053687618215	0.05915666432890605	-0.008391247911295991	-0.005415236733741865	0.10516759487703178	-0.03798506073005024	0.03666117401339869	0.0382772785341586	-0.0649577763658762	0.013604841964257042	0.273045975613152	0.036108347008728406	-0.029910778090535505	0.03542363276069059	0.08164725132700545	0.013312461011691926	0.01190149061145498	-0.0035648732233618044	-0.095342783369783	0.4598969870080306	0.0008329339004202721	0.0011112306219830431	0.22609564450861366	-0.05284275757711947	-0.014341220437630845	-0.136723548197063	-0.12021577189252672	-0.02776358824840358	-0.03997869546114223	-0.19604013643116697	-0.016098750112445076	-0.09359709566470353	0.021282833574057337	0.023102899685341675	-0.12508669521962384	-0.21427512447098143	0.3079541880625464	0.1886401608888947
-0.0009211276453835281	-0.035673630574521206	0.011071252868543699	-0.14662919820545492	-0.08079574357237003	0.4280070178517196	-0.1312045760913066	-0.12045078572304417	-0.06350324415563474	0.024548693271825954	-0.17919487165791798	0.01250959422233958	-0.06186692621864802	0.06014073217347636	-0.007972325134972749	-0.005568163996986974	0.10713670736282817	-0.037963644608054084	0.03646729013048589	0.03831520792923513	-0.06487537330477962	0.013726265413284613	0.26867171525780686	0.03577539087733924	-0.02991115474695403	0.03444585101281445	0.08118705465974613	0.013274276948282437	0.011961748149826656	-0.0036968940118991904	-0.07961731093427502	0.47671333375468583	0.0009571772037170415	-0.0010113485126620728	0.22157549468957455	-0.07197705156563158	0.004590705377528521	-0.1478047320383548	-0.12318761222322754	-0.035966029999377355	-0.05279608520231094	-0.15542900544640675	-0.004335010004845284	-0.10592479840194025	-0.0054227721290260825	0.038124494411613495	-0.1414483645455376	-0.23584570098969831	0.30050526889197016	0.16066940150982373
-0.0009517918328745458	-0.03567912865825174	0.011069628797066938	-0.14640045795399254	-0.08078200946816431	0.42448755667541765	-0.12777409983543236	-0.12053802269549999	-0.05712518159220807	0.02478178060931054	-0.17987821326421286	0.012554418540471544	-0.0618529609461033	0.06124223803962969	-0.007699278992692097	-0.005729386185164658	0.10766113662923786	-0.03795077260330197	0.03627027699100173	0.038343587255453185	-0.06479945035419998	0.01381602065422266	0.26392867192107483	0.03551721192761199	-0.029912612207005695	0.033457611136878826	0.08071946278783629	0.013194666883806955	0.01202703859017596	-0.0038177199952585347	-0.06261882202509537	0.49165290575582593	0.0011659729772451177	-0.003047961125631313	0.21681823454492116	-0.09082379889933974	0.025282519079266937	-0.15786515293921785	-0.10198554829828203	-0.04609085237184488	-0.06695280330882206	-0.12000596866857163	0.008268167101556778	-0.1138192325456207	-0.030445509489382083	0.05133499148517884	-0.15686021429813835	-0.25262291345185683	0.3167403252027688	0.13155945545438735
-0.00097894800084295	-0.03568729511035856	0.011066639932780748	-0.14488950937839062	-0.0802983551757456	0.4220705947988801	-0.12656273168278184	-0.12065939503115126	-0.05043419442986791	0.024888261964349914	-0.18066210712237646	0.012444521451076152	-0.0618312935541537	0.06250635564036067	-0.007538105380089607	-0.00588494164649229	0.10647968796712752	-0.037945703058148754	0.03607950440889444	0.03835988159748832	-0.06473801599770902	0.013886217766645642	0.2599054644942476	0.03531795400055358	-0.029914676389407785	0.032301632668886984	0.08035860293818228	0.01330124465267343	0.01210521426162295	-0.003955409947956594	-0.04527205026859633	0.5027344939014267	0.0010648600477070336	-0.005651530658111749	0.21307481467820355	-0.10892082481480243	0.04687363447203602	-0.1677687816234031	-0.0789832682515695	-0.058434098535216396	-0.0767701061540452	-0.10349371459531631	0.017920116235323198	-0.11608800151761374	-0.05366961577341499	0.06243640101609421	-0.17166352106076394	-0.26699414012244754	0.3135241404559649	0.09880092363530876
-0.00096803287804496	-0.035695539164334454	0.011064444887728024	-0.14551978313302055	-0.07909318067834696	0.42129452148195556	-0.12643162018655205	-0.12074647923357851	-0.043527553720437755	0.02497702423821794	-0.18149251812721587	0.012311393281001582	-0.06180560864653798	0.06373155330126525	-0.007479425260055508	-0.006044395463935473	0.10489030105870878	-0.03794375867829714	0.035924167840260014	0.03837230289848524	-0.0646970012990661	0.013965176006404812	0.25585265402215845	0.03515752734954555	-0.0299171812496504	0.031200099762215022	0.08005357511760633	0.013507927494188724	0.012209634265274766	-0.004120564079291991	-0.027262574149915415	0.5106384434686217	0.0008272073403112837	-0.008478853654951091	0.21069384223569498	-0.12472937151234169	0.06674733464444259	-0.18003393370615234	-0.055224350040877404	-0.07012330021074664	-0.0825850173004152	-0.09158630904277525	0.023987061132904428	-0.11179771251154395	-0.07085884790172879	0.07054926746044965	-0.18868151209832015	-0.2772528677025444	0.3460039724965214	0.06071410124429971
-0.0009727699565765961	-0.03570296593559365	0.011064371408652903	-0.1472218870104501	-0.07714506790088668	0.42113996262145903	-0.1272498476590813	-0.12079613886377391	-0.03665079804133608	0.025006525351800295	-0.18223666416356937	0.012157586655476917	-0.06178291585417127	0.06472468996894223	-0.007536241800287252	-0.006186170402715905	0.10284809924483698	-0.03794368449449078	0.035837564457277274	0.038420212847942156	-0.06465833854361433	0.014025103888558724	0.25206342186290975	0.03501597696777942	-0.029920132203910467	0.03023214318829299	0.07966383233852897	0.013906857238735032	0.012346378597501678	-0.004295949360414642	-0.010871872954685355	0.5137352634935881	0.0006423132924406275	-0.010619274276712954	0.2100114317226983	-0.13785594099965306	0.08290046530293219	-0.19354378850439558	-0.03400556509118878	-0.07961796140421333	-0.08624162572559443	-0.08284469013756972	0.026085010922909397	-0.1015216031720585	-0.08109030673123843	0.07375044017504315	-0.2030406908837668	-0.28283566909502456	0.3446217115479671	0.020756458153678103
-0.0009163886404271101	-0.03571088429933532	0.011062266876858975	-0.14886348511270261	-0.07497686130618772	0.42114332490932743	-0.12972242506777798	-0.12079778301976943	-0.03125900240643583	0.024984597744302804	-0.18298873885041902	0.011829136094617729	-0.06176267158810952	0.06564997234573097	-0.007677016799706881	-0.006329311858565746	0.10072640611794888	-0.03794518737987253	0.03582800497471696	0.03845301494786722	-0.06464477165359213	0.014025605287202213	0.24892361379070302	0.03491366795161697	-0.029922805230920047	0.029452887495572	0.07943117749541417	0.014316824476773968	0.012507408999212358	-0.004518246206092904	0.003796236968173655	0.5143755143714833	0.0003673565301442115	-0.011885077948535164	0.20930147493636236	-0.14829217262633726	0.09629269935611018	-0.20903041242295478	-0.015337191339921258	-0.08737768155501884	-0.08841753966412311	-0.0800863698799335	0.025307596938798936	-0.08718062394403023	-0.08402740208063422	0.07352470671225497	-0.21552659581157493	-0.2835539495442494	0.3494710488118328	-0.02239045488155257
-0.0009103679208510461	-0.035720608961040956	0.011059712230992854	-0.15016952248059642	-0.07247123162079591	0.4207673880135344	-0.1321618612113523	-0.12080761191374143	-0.028334625763844462	0.024921243139078085	-0.18364890773563305	0.01147144263722335	-0.06173379260043552	0.06660817683379092	-0.007947250589479	-0.006489942801431103	0.09920172946907994	-0.03794424655091206	0.03588634641567822	0.038486118985554214	-0.06464046281918477	0.013989200815432899	0.2466240873638999	0.03486316680192524	-0.029924683516865773	0.028917448601310826	0.07921578739167953	0.014666797236341863	0.012680262477052309	-0.004759928927770869	0.016718071888965843	0.5138848302970309	0.00010804487036744151	-0.013483353297554254	0.2057822979750597	-0.1553235791436886	0.10845283096219542	-0.22318172957031068	0.0041235608390148785	-0.09348351793458429	-0.09037838824654376	-0.08424294558233948	0.02211272383429292	-0.07268911401008858	-0.0798655850319184	0.06907005446760577	-0.22962412921646277	-0.27669581152724015	0.3477285890979682	-0.05784611650818566
-0.0008728450190050859	-0.035732567582930336	0.011059393179418769	-0.15134161660975673	-0.0701061804978341	0.4207103911577413	-0.1356053226412803	-0.12078272643377541	-0.0266638362751948	0.02480989614299224	-0.1841239376815905	0.011002430617800648	-0.061711664121506395	0.06764741982074045	-0.008259554183805076	-0.006651388182031588	0.09813661491567528	-0.03794210233113573	0.03600085714526526	0.03852154651569937	-0.06465781994353761	0.013920368874771055	0.24543560188449556	0.03485067053776764	-0.029926431637710426	0.028670631024978643	0.07893478515605226	0.015166558694735871	0.01284818677869913	-0.0049783711518859965	0.02680181986997287	0.5154481969898584	-0.00015653839693156852	-0.014993249729048443	0.20149675995344074	-0.16038182240103244	0.11996758877608796	-0.23579114628195025	0.022775961664590668	-0.09865673744028369	-0.08994281824132769	-0.09426533329170447	0.017084690719102937	-0.05949149948583634	-0.06954234525652844	0.06243973127244058	-0.2440014425027104	-0.26508404025627613	0.37512494742390945	-0.08977094373504459
-0.00083555842526535	-0.03574675522143404	0.011058599973240763	-0.1522846982746248	-0.06788317455322043	0.42124043849156284	-0.13891835090496646	-0.12067764894310691	-0.027209839739595724	0.024654617978195938	-0.18445166377304045	0.010534730516280011	-0.06169674195817595	0.06865399000214893	-0.008498204485019221	-0.006812389055607336	0.09727203312586097	-0.03794303615561662	0.03613009407950072	0.03855110187123097	-0.064676094997575	0.013806215054907043	0.24521401858935227	0.03484921911562029	-0.029926539629646365	0.028667575582888082	0.07864569307609676	0.01575246998839522	0.012986763350522929	-0.005188342435050007	0.034246632273400614	0.5177473273964637	-0.0002420670145850385	-0.016297803537984185	0.19265328187384784	-0.16129786104329222	0.13353776853544838	-0.24584121389943725	0.04100659637633208	-0.10237409846210636	-0.08497194447239204	-0.11081458220408329	0.00916230163148873	-0.04804513641381146	-0.04986504937637447	0.05834851135081779	-0.2565409077790094	-0.2549473632582253	0.364661049985581	-0.11997366967240244
-0.001002515239448012	-0.035764044848317335	0.011058015162127408	-0.15341930787605276	-0.06658742624285621	0.4224892404650181	-0.14139238187792288	-0.12054467654547633	-0.029501147253485682	0.02448283138842055	-0.18459343574746337	0.010024958659240305	-0.06168395956579827	0.06964466912441358	-0.008686022986484748	-0.006964941597016244	0.09650599169249008	-0.03794830999809064	0.036297423242225096	0.038591479702538095	-0.06469605267107523	0.013674497305678221	0.24624767855332216	0.03487599411374154	-0.02992502542132457	0.028942761011398144	0.07826744891484956	0.016446196204141682	0.013105167780171973	-0.005409906287532082	0.039854275360793674	0.5209107964882274	-3.5522860347924484e-05	-0.016426415877712465	0.18106891836539507	-0.16165070039645255	0.14486986684961714	-0.25095799380595124	0.058002800256978945	-0.1018843770083312	-0.07520020570655951	-0.13304670924923423	0.001400933355623762	-0.03980864848724669	-0.025335045394674238	0.057069330929392724	-0.2676325305714401	-0.24897139441311525	0.34588284242441736	-0.14640891267846964
-0.001030234565593484	-0.0357838512330545	0.011057775676393305	-0.15450039070873067	-0.06680081200560559	0.42412392177272495	-0.14243878663780543	-0.12036856988189755	-0.03213249218687256	0.02432877884039683	-0.18472551917400423	0.009344451231889562	-0.06167538318957536	0.07063640849127366	-0.008811366277091458	-0.007108998678319815	0.09611590996300214	-0.03795494504442781	0.036474118503911655	0.03862655995443235	-0.06470837225368345	0.01353930069638076	0.2486034242875495	0.03488552965145712	-0.02992154359329796	0.029381029942225696	0.07818164137054996	0.017215634706445576	0.013203169847002644	-0.005702107105323922	0.042687081468957486	0.5236297635360754	0.000443869413176724	-0.015733039539339532	0.16919541268168722	-0.16482346769142903	0.15574056796068877	-0.2514137696585814	0.09348267155914342	-0.0975047756259549	-0.0602456069251752	-0.15789607542512565	-0.00789857177389038	-0.03024500417465595	0.002318092742816005	0.057248078818944934	-0.2792430276044984	-0.2486649581055643	0.34569723053548673	-0.16521002033063942
-0.001047662930569378	-0.03580220085858255	0.011055751235915467	-0.15608730940090018	-0.0682065702165239	0.4253794377542233	-0.14348344712057629	-0.12017070142650157	-0.03562358770734432	0.02421675401494099	-0.18454158945615337	0.00872695694686206	-0.06167078552009446	0.07155648336648143	-0.008894910355837263	-0.007250518769982869	0.09627470429536003	-0.03796095340210041	0.036646415222131086	0.0386594090556702	-0.06474183139458582	0.013398067117182241	0.25197593665580287	0.03495287634896928	-0.02991680965569929	0.029859192244077425	0.07842596804401933	0.017837799806380995	0.013286797625089294	-0.006083715665239624	0.043195841588116374	0.5269302043320445	0.001071002987664814	-0.013986316799051327	0.15671645115335917	-0.16630643805600226	0.16350252223130124	-0.25012852701514837	0.10429263545533174	-0.09466384324744596	-0.04393501225177808	-0.18411512507205574	-0.017997560372448394	-0.019507371132478617	0.03268676246281954	0.05827720042687732	-0.28865603802574735	-0.25339701880975285	0.3356789757097373	-0.17722032510730334
-0.0010556030113669519	-0.035818953473577234	0.01105316676928048	-0.1580179994232248	-0.06946207568262859	0.4263317054879197	-0.14333779998174895	-0.1199994245352343	-0.039206805890113064	0.02417831107758119	-0.18417018855327974	0.008151485117724738	-0.061673979996162163	0.07211878788765282	-0.008891313397737582	-0.00737935874212556	0.09736012318335671	-0.037965984528744466	0.036802766601117795	0.03869581796658272	-0.06477503865840098	0.013235376606294088	0.2555630949329217	0.03511141609657995	-0.02991194442555046	0.030574295161153165	0.07904762958362417	0.01829431307116413	0.013360796418816018	-0.006507008471798584	0.04067348436920891	0.5321052157311621	0.002135900005395954	-0.011668851195804308	0.14143058058864383	-0.16635212303854124	0.16676079337570876	-0.246126582813836	0.11506856421449767	-0.09235119551410349	-0.03053913587198368	-0.20678116346423017	-0.024819117606199374	-0.010056746945540504	0.06274505151123852	0.06151189289556671	-0.2929678334467997	-0.26101642196094044	0.3438687467105352	-0.18177971691298103
-0.001106004705002328	-0.03583614486657846	0.011049987419906824	-0.15989770480357487	-0.07046864022998621	0.4266319296492763	-0.1427906137915218	-0.11986069294620594	-0.04267883104464636	0.02416836574410825	-0.18362437260868328	0.007547323643443071	-0.061685967201604616	0.07247908360731192	-0.008853712335273467	-0.0074858676685427466	0.09854750309622115	-0.037974439678485114	0.03693335764776354	0.03872807813971073	-0.06479605894622624	0.01306232970642461	0.25961378711912453	0.03534252176400689	-0.029906433940821053	0.03129222623225434	0.07992346425526249	0.018690015783514424	0.013416821061813095	-0.006942418732313998	0.03468662156258121	0.5393012157620618	0.003466318379413476	-0.008057014874120779	0.12590728738229	-0.16591224334283122	0.1698166486798153	-0.23911388533708128	0.12722706089619434	-0.09429180841578641	-0.02250190635569225	-0.23135723120031004	-0.02893090101514839	-0.0037217887903039427	0.08761842341338244	0.06987879998165522	-0.2908230104959877	-0.2678803451360173	0.3282212075159295	-0.1776310696423808
-0.001185815263528546	-0.03585538468232978	0.01104674983026505	-0.16116974714694984	-0.07223787246817766	0.426194218771768	-0.14056717729694684	-0.11974205212969447	-0.04484560236691269	0.024176691882464733	-0.1828703691274945	0.007021940237255601	-0.061693833268913464	0.07277392430382693	-0.008847246415315247	-0.007577980683689282	0.10089348537199505	-0.03798004304988437	0.03702692328607716	0.03871305399569704	-0.06483747398097885	0.01287561735908604	0.26351211100152105	0.035626724336056015	-0.02990018809401242	0.03210487888522692	0.08114433940574073	0.019127386710663673	0.013447523320951445	-0.0073428308743337	0.027575061639502074	0.5474030133464425	0.004816926855950213	-0.005031341910560318	0.10828117038462892	-0.16635311835406497	0.1743805019941645	-0.23136823388463051	0.13844591821082836	-0.09977425431619169	-0.014551872696519452	-0.2550154091460254	-0.02989190624957812	0.0014100709304093774	0.10958077512200129	0.08457000866342028	-0.289022943811324	-0.2772146881152719	0.32326074973082836	-0.1683073003416617
-0.0013030492369037181	-0.0358742025096649	0.011045748798288166	-0.16255217463496544	-0.07495995410305621	0.42609995670554046	-0.13727863351568054	-0.11963570499946823	-0.04663803398206756	0.024154480023941112	-0.1819158747670192	0.006588897774842987	-0.06170008097768555	0.07290105482180802	-0.00888327373784906	-0.007629833219492156	0.10186658708301363	-0.03798888058053247	0.037078542422655646	0.03870111433359425	-0.06486862269689127	0.012687931181627568	0.2672564778656965	0.035929531103951654	-0.029894436136219303	0.03279785142512697	0.08226376890674049	0.0196177465498538	0.013470587666744638	-0.007688670391441064	0.018474108428272292	0.5534785743410258	0.006223139734328334	-0.002101021682092776	0.09235461472775736	-0.16545519445433698	0.1827519913619575	-0.22236139552467016	0.14774290232282575	-0.10601245569548931	-0.004128310977221797	-0.2746482040573125	-0.026480026635699226	0.00939794965247214	0.12819216156334418	0.10537571279103512	-0.2873027090803703	-0.2893399271870535	0.3069546836352454	-0.15464041231080433
-0.001356313597760732	-0.03589191257176789	0.011044588897369364	-0.16340874504143182	-0.07841422386038306	0.4268924581187192	-0.13443704459357442	-0.11957583699307624	-0.04774408474265472	0.024072425844126978	-0.1807815620414725	0.006202196963584766	-0.0617148494893572	0.0729952260807645	-0.008928861247412687	-0.007616825286100805	0.1007055996668909	-0.038002272190314525	0.0371273559150964	0.03868696394896744	-0.06490329391764298	0.012516039126555795	0.2707845041922975	0.0361990705854668	-0.029889822459855338	0.03350934362673788	0.08336280661245488	0.020172117889116943	0.013490829290239254	-0.007976221059389723	0.006760343753468944	0.5589144092535153	0.00759279080014492	0.001986447470208115	0.07996784888978928	-0.16298387577470536	0.1929482733941631	-0.21166205493437787	0.15495424019661316	-0.11093313818018855	0.009780536808920017	-0.29031788460106533	-0.022432926800700765	0.021739009224256485	0.14468390954242083	0.13129900736687544	-0.2853454544164398	-0.30626673524234416	0.2929313754014927	-0.13800362003627825
-0.0014278419488700379	-0.03590585651490247	0.011042373928014385	-0.1634856720082018	-0.08208503740202518	0.4282808381901286	-0.13178231943241664	-0.11953304312380483	-0.04889976110406255	0.023978927971179904	-0.17978512025835966	0.005790684744654694	-0.06172621760005763	0.07297172757068543	-0.009037090399324158	-0.007543205050831897	0.09728113398680632	-0.03801086275999353	0.03716406926460146	0.03866564412027813	-0.06492117517783269	0.012359804090644246	0.2739688386338356	0.03643433216376955	-0.029885265819150457	0.0340688491623244	0.08446157588114128	0.020749577786678627	0.013508858301998963	-0.008192256195358507	-0.00651518686705461	0.5620164772364973	0.008640786375565649	0.006724016152254944	0.07308902599237332	-0.15956208053569312	0.20047717216645644	-0.20070012880967508	0.15899795145643209	-0.11261204825794162	0.013648746275654645	-0.30269723892158323	-0.01695739345347324	0.04132005000496111	0.15945938085442318	0.1629765505281314	-0.28454539503793275	-0.32827211501881626	0.27360061161919835	-0.11537190576431544
-0.0015312644390561999	-0.03591570099876219	0.011037002686444619	-0.16320288014144274	-0.08637880633493118	0.42958751061538675	-0.12986371151382603	-0.11951038632099838	-0.05114860202031959	0.023869974437782916	-0.17882919404182473	0.005461278318768742	-0.06173230426499489	0.07290738016404251	-0.00924481161606645	-0.007413578529276532	0.09145178149303565	-0.038018115261817684	0.03717917625531862	0.03864195728554779	-0.06494402327301227	0.01224101070541026	0.27697673045246884	0.03665062696371796	-0.029881392677867345	0.03460208710253729	0.0855546702968672	0.021245437740789453	0.013538213845150849	-0.00831184480418947	-0.01948846988985499	0.563430277125882	0.009602625883461977	0.012007212443433104	0.07125516876115423	-0.1570380598990803	0.20192590115496717	-0.19159296928859706	0.16134138858397032	-0.10980382562849669	0.022810169600078832	-0.3133562592331815	-0.011045094594991513	0.06733215095575323	0.17310012503212882	0.1953000910237229	-0.2854384288644573	-0.3486920511005601	0.27003300459733837	-0.09000758878387452
-0.0014393871024705961	-0.035920361573448675	0.011032766823575495	-0.16211121827187322	-0.09114067520750876	0.430743087917876	-0.12859623578074897	-0.11950262527676778	-0.053842976645602114	0.023707031277199007	-0.17805146095738755	0.0051836967583168	-0.06174043433859033	0.07272837911329802	-0.009459896577058136	-0.007264746471425648	0.08434118468954631	-0.0380179074622571	0.03718693376532703	0.038617772037603235	-0.06496798355273284	0.012141201379802891	0.27980258737345726	0.03682942409775116	-0.029877783757591047	0.03520348269164407	0.08664284807650122	0.021490822610466247	0.01356580230404129	-0.008291848954830707	-0.031976236453890604	0.564723898776711	0.01040550970970974	0.017008407158591896	0.07261767864856804	-0.15296035172993358	0.20078869846313893	-0.18601925506989572	0.16267725086302282	-0.10124174293306905	0.037681369016530505	-0.32127565849673684	-0.005826093549559414	0.09775919213701416	0.18624623686329284	0.22276623544737523	-0.29095296125805503	-0.3636717592753387	0.2767613086383618	-0.06227077885446684
-0.0015033926556537159	-0.03592096645075078	0.01102966511329611	-0.16042225134771798	-0.09522433701811053	0.4316497608088614	-0.12676829797053898	-0.11948851283101518	-0.058125004931026236	0.02357082681658157	-0.17727606105457025	0.005244642055095027	-0.06174232594363373	0.07219956209902108	-0.009626660929067679	-0.007113036089753028	0.07553694904639455	-0.03801242104444097	0.037181657246826615	0.03859555951613604	-0.0649987087829931	0.012065841254849469	0.28239494564119166	0.036983946223672945	-0.029875388613618253	0.03560504028435908	0.08749257230227335	0.02128069288121271	0.013589522186728781	-0.008131597164004594	-0.04252945836729746	0.5669831447023983	0.010975758781759104	0.02212241201474099	0.07566051120967734	-0.1464417815361812	0.19855061701794732	-0.18289355828796885	0.1629214950938531	-0.08973839463551955	0.06402032063490504	-0.3276354226061905	0.002438309247195249	0.12811420966086873	0.19764327167299123	0.24699153366778495	-0.29998182808041984	-0.3709162468077859	0.2916716226516113	-0.03355576942116395
-0.0015916496236235902	-0.03592081043564133	0.011024898957459357	-0.1584029974180426	-0.0988597708493975	0.4323560103443224	-0.12465326506831367	-0.11945820871651484	-0.06453816184199462	0.02343640082372033	-0.17660483136451433	0.005424651433373482	-0.061738813339990685	0.07136931662608512	-0.00972431432221015	-0.006964069043407965	0.06576196536315831	-0.038004546735862246	0.03719158616617333	0.03856495119833247	-0.06501853510800229	0.012008443785136666	0.28454341710143805	0.037075226643050456	-0.029873478935953168	0.03597261687280707	0.08825532104720299	0.020955008569512774	0.013615156963968904	-0.007816675607461751	-0.05165325517591973	0.56680471412987	0.01156288728394309	0.026951977293607116	0.07956789698912864	-0.1388490170634492	0.1933143549190364	-0.1801462791439046	0.16071830968937167	-0.07002607919146182	0.08760240161040425	-0.3324195877279328	0.010314054596759839	0.15841696672582115	0.20563012043826326	0.26859715089044345	-0.31024116427816006	-0.3728914421761624	0.2944518116718181	-0.010655627105542109
-0.001674703446693622	-0.035919770953099374	0.011021140489630134	-0.15698212223624938	-0.10177656288077759	0.4334618432230541	-0.12252941387624583	-0.11937502057431	-0.07109794123101698	0.023248881802759053	-0.17590468576739357	0.0055000333048109765	-0.06173775467478147	0.0704741614181287	-0.009780300969370742	-0.006810521294497067	0.05592148686339421	-0.03799403937973599	0.03721937550005453	0.038520546915695224	-0.06503185364369374	0.011984404715549757	0.28678922379816296	0.03707760472561317	-0.029871925355341118	0.03621293228423844	0.08886395350116431	0.02051423174464164	0.013646332355812415	-0.007361243868454841	-0.05807082581009042	0.5657834615000473	0.012158599506082796	0.031618545818824444	0.08696622636128998	-0.130409587440461	0.19147542087400005	-0.17469412622169114	0.15489061807909005	-0.047129420389418614	0.11352108463036206	-0.33489330631450687	0.017568799101503958	0.19094023607647798	0.21145950149959125	0.2865913222960003	-0.325921310958846	-0.3709175594831797	0.3022360507964883	0.010410689345287317
-0.001726593586013098	-0.03592117404589269	0.011018961865705635	-0.15537590864395817	-0.10443342396870789	0.4351146040933428	-0.12007327789439834	-0.11925248578000283	-0.07847771589154966	0.023038259387768316	-0.17529592430739077	0.00553392679967124	-0.06173937699341255	0.0694460925708347	-0.009814146567555148	-0.0066567654293823095	0.046158522593061746	-0.03797811734864495	0.037273832242033934	0.038465518675548004	-0.06505529054245386	0.01199208904046151	0.2893270362043234	0.03707767298286238	-0.02987137712770155	0.03652797368193918	0.08939796422887723	0.01987475767871256	0.013688486592902144	-0.00680770380934366	-0.06083442101897418	0.5636680096239857	0.012730437774936432	0.03556049939983041	0.09283114651756527	-0.1232375428396073	0.19274925425803158	-0.16346755006246363	0.14364951998184738	-0.018900162004628435	0.14193637795081485	-0.33380207739227197	0.024384135702185603	0.22409098984767423	0.21804501704636073	0.3020769419101496	-0.35506359427152434	-0.36728220660650435	0.31091679752068235	0.026927074707670327
-0.0017443142538421282	-0.035914433984526435	0.011016821951854081	-0.15370502082016252	-0.105489634698498	0.4373256403685201	-0.11934788472592536	-0.11910040135041775	-0.08756901019929379	0.022829320786092885	-0.17495838258898638	0.00554827573054582	-0.06174628537791681	0.06829937966095016	-0.009810916438043538	-0.006506142359642498	0.034967539093556474	-0.037962689451749056	0.037321312859401254	0.03840216754922805	-0.06507306083581492	0.01202526530915807	0.2924092480832798	0.03711060710560944	-0.029871558669109517	0.036652665640700736	0.08981865214597781	0.019040048164924273	0.013742794819468102	-0.006236570888358819	-0.060248408734202716	0.5612833375017272	0.01335648359821385	0.03986173352714213	0.09920676583670193	-0.11331076346374151	0.19259231266130505	-0.14714294636841085	0.12766271065008156	0.016946472311265195	0.1884827302465613	-0.33239742370876013	0.0269499541687912	0.2507132916389888	0.22459705671656618	0.31234231230435006	-0.3834369546751519	-0.36044215506862953	0.32090284770450717	0.04074401427613452
-0.0017475944993202881	-0.035907340223229674	0.011013218806003073	-0.1522566559320584	-0.10448903941499424	0.4390015198299878	-0.12029212006906125	-0.11894282411986949	-0.0967146824674216	0.02266167896755519	-0.17479397034494476	0.005566557676258322	-0.06175435882216377	0.06719151709849525	-0.009751247918758251	-0.006361751079877001	0.024107858314743418	-0.037937257353842686	0.03736304397862929	0.03833528700630848	-0.0650938053421341	0.012079271771007406	0.29466681126667404	0.037194350559528445	-0.029872246589900193	0.03695541909756459	0.09038521439540262	0.018033106055177515	0.013795911827871663	-0.005709974223907836	-0.054486541359685545	0.5611773287498134	0.014114185890722244	0.04396090435392515	0.10354389846552783	-0.10516883365079457	0.1895499055328898	-0.1276125341557668	0.10778437092858899	0.055560605731889125	0.2346796817980305	-0.3296173624436471	0.02442008325434707	0.2677814414840562	0.23251762925088276	0.31647501563654934	-0.4046337101832359	-0.3494888457703424	0.3295307904212213	0.05056749681518526
-0.0017563171966057558	-0.03588552175358552	0.01100992582242207	-0.15054792041956247	-0.10176201925941179	0.4399902577841369	-0.12143281269725978	-0.11878079209798889	-0.10624919523209646	0.022564228279124104	-0.1747363601803599	0.0055651142926792215	-0.06177207443601259	0.06587372269809125	-0.009633433671702964	-0.0062373186215643785	0.015247134569171853	-0.03789434929166546	0.03737380319735514	0.038264818984390186	-0.06512421427918892	0.012140045747093034	0.2970890711777332	0.03739718516644581	-0.02987341836319892	0.037169961768650187	0.09091857993236405	0.017034432749637417	0.01384224354021262	-0.005181509708263224	-0.04389463335402213	0.5625040125361405	0.014800955489624101	0.04751623446372578	0.1055083662580903	-0.09996308463283474	0.18288591855492392	-0.1048192082431906	0.08408034701315388	0.09189899241052335	0.27969348588221765	-0.32322030753635694	0.0190398962476152	0.2761867417716727	0.23996000714486304	0.3167515717070595	-0.40111027705308916	-0.3339705525273992	0.3341446131077686	0.05500287190440918
-0.0017471815701689043	-0.035859896909365585	0.011007667194760842	-0.14912748734677367	-0.09795814116324944	0.44001461984060397	-0.12263594398577174	-0.11859604240236665	-0.11564138092063	0.02248285952405152	-0.1745914742761093	0.005768261630115618	-0.061797580611372305	0.06444354782345123	-0.00940423939631461	-0.0061416973005219404	0.008388662996149628	-0.037847761967401236	0.03738137867304777	0.038195006174058514	-0.06516827440079563	0.012216019232355876	0.2993810565067809	0.03765719614074205	-0.02987466253641377	0.037472830308078645	0.09139321898267223	0.016025418780882587	0.013885253539484716	-0.004673343465743632	-0.030973558552933024	0.565235049887424	0.01543276665146974	0.04952053487240067	0.10636779749363454	-0.09742702067838482	0.1744463564627557	-0.08052620359007726	0.060768165249497755	0.12095372010262846	0.33720813251031123	-0.31016017343891844	0.011654133099464819	0.2806499731048139	0.246779328421447	0.3127844400327807	-0.4115361696068936	-0.3144682894642421	0.3312332844645893	0.05691922002018438
-0.0016918959402195699	-0.035832170033934845	0.011008293387117337	-0.14697845863469217	-0.09332540576626376	0.43939155918968975	-0.12336269381422046	-0.11841230668837455	-0.12328140819492028	0.022460561469568964	-0.17436616111057382	0.005848463909711018	-0.061830091797537165	0.06292147485972024	-0.009111433194319224	-0.006068180624391132	0.003089011991681192	-0.03781421242057228	0.037411052743178116	0.03813083958326611	-0.06520683197680438	0.012287491004317348	0.30144797396040224	0.03794680891887859	-0.02987601089918727	0.03772537899612872	0.09179055758775784	0.015018096581893344	0.013928961357081928	-0.004220097379176244	-0.016725674806974573	0.5701408410403449	0.01569332292492493	0.05074877174305651	0.10626317162550916	-0.09855670379781205	0.167729685909917	-0.05531607657011295	0.038973276633932505	0.1425159385277417	0.3867508369413975	-0.29080542277003746	0.005078153247325265	0.28167115636942547	0.24984349699735192	0.3057460880382975	-0.41666665476205444	-0.2962782783512197	0.3216518957611645	0.05579901398394799
-0.0016457006336177062	-0.03580694780374363	0.011006964458051962	-0.14402817051051933	-0.08735852687657744	0.43849968987624965	-0.12499724297502728	-0.11820561462250043	-0.12889385344722024	0.022482250513351	-0.17378525636834424	0.00588240670420017	-0.061871288262518156	0.061515047282865706	-0.0087751023274746	-0.005999720372598873	-0.0011608076293150443	-0.03775573011032753	0.03742346327319717	0.038067201765546496	-0.06524653444866418	0.012343595949723115	0.303933994276641	0.038351362809261116	-0.02987778654305347	0.03783617473521288	0.09213198594027354	0.014108338074539425	0.013976898016627312	-0.003821964179639218	-0.0029265017236319545	0.5762274227467608	0.015721049008976033	0.0520252199515286	0.10511572255239716	-0.10296022850364994	0.16294622527293975	-0.028557430811382213	0.01786549340835466	0.15683576552482423	0.4297064484081032	-0.2677237223233996	-0.0013840385645114898	0.2804535538875715	0.2512321454106093	0.2985086446317978	-0.40546660839909743	-0.2830502013989837	0.3003846465507073	0.049446681308853026
-0.001583171363956918	-0.035780731064162366	0.011003353710313328	-0.14136740062581574	-0.08149960188382163	0.43690068932944026	-0.1281922095193935	-0.11797642594049126	-0.1334609319148906	0.022500695642993545	-0.1731143486611938	0.005733894311044383	-0.0619192050075242	0.06042770527572452	-0.00849477056184757	-0.0059355237399064025	-0.00364857504216263	-0.03769882455088544	0.03742465516455053	0.03800381683315864	-0.0652756980913087	0.012389738859436495	0.3059983697871987	0.03871882980585425	-0.029880521004984235	0.03789469421932018	0.09245723272036419	0.013519848136215363	0.014036701431466033	-0.0034990473588487983	0.009998253657072045	0.5820489825733921	0.01590351863168964	0.05207107193328325	0.10518411976170897	-0.1100947994750354	0.1571774431448533	-0.0024013687191953084	-0.0034675956846805618	0.1626576042298728	0.45902999846893583	-0.24128498312171512	-0.008337935638072768	0.2783789834566476	0.25062987986453195	0.2908442768410576	-0.38432763108348955	-0.27524794256543844	0.2743139734510202	0.03846228883787647
-0.0015011495908551701	-0.035754301513480836	0.01100113082378506	-0.1388567267481145	-0.0754642361427637	0.434996954540971	-0.13224574801985406	-0.11777476213423319	-0.13595363589718173	0.0225254963724013	-0.1723154902078937	0.005399815375887188	-0.0619747261896091	0.059597694958291904	-0.008245998508851514	-0.005881915709854963	-0.005253213738234711	-0.037644704439485796	0.03743305598630757	0.03794469134076388	-0.06530910061648218	0.01244046316902137	0.3079078985994631	0.03914021866418359	-0.0298837711532793	0.03803400166378799	0.09271204068242178	0.01317861370285956	0.01410663491803484	-0.0032474205336701922	0.021021669616281706	0.5887747655661	0.016084357913345153	0.05231194572654567	0.10367569582776334	-0.11930928129634781	0.15301828287011962	0.0224884375636111	-0.02175632601644845	0.16273691427246192	0.48904247296548115	-0.20984911557792	-0.013871271327979457	0.27626843971059245	0.24804293017471366	0.2848954978468826	-0.36026439317648623	-0.2680057444517963	0.24356630144155064	0.027895818718363784
-0.00142081202672357	-0.03572765474711202	0.010999930837797508	-0.13510413709776833	-0.07010532300725608	0.4333564805519806	-0.1382819158691904	-0.1176481890339394	-0.13767341124594168	0.02261210627908645	-0.17159775844333108	0.0052242593974182495	-0.06202510466123442	0.05917879375001254	-0.008075574928457275	-0.005853227221113268	-0.007759465313485212	-0.03759605238567552	0.03743600011274145	0.037890653117667636	-0.0653309011948644	0.01248830565083275	0.30944693921020205	0.03961085239753283	-0.029886953698843532	0.038136568999502095	0.09307154379482321	0.01292206836964109	0.014171084398196896	-0.003112160222755278	0.031014763321121852	0.5943202828011144	0.016028309153562383	0.0525681096102536	0.09981884278103645	-0.1302538205609981	0.14873808901416483	0.04449732218104188	-0.03793258637825396	0.15936352858051367	0.5162952371664591	-0.17335590405184886	-0.02025496205347279	0.2729220200219219	0.24436448676965913	0.2800424455875691	-0.33934393786695166	-0.25955673045172073	0.20971182441505726	0.01756895741369046
-0.001360321685048906	-0.03569874819577018	0.010996998054948453	-0.1313418052597176	-0.06453779129606771	0.4310623733981692	-0.14674459929090325	-0.11757458646215269	-0.13945170763778117	0.022727588609736237	-0.1708733880286233	0.005046575318302328	-0.06206961559314036	0.05919048643140924	-0.007971021987735494	-0.005853719832006838	-0.01003166785104299	-0.03755413025706205	0.03745014182625348	0.03784447989162996	-0.06535517877429228	0.012534417395690186	0.3106334970494498	0.04004209077692415	-0.0298894571000344	0.03808662316645871	0.09317481669986075	0.012794444090563161	0.014236089477325862	-0.0030329046926898576	0.03968240829529818	0.5970229811791141	0.01578485860363788	0.053053606561062325	0.09677925830657942	-0.14299931857031872	0.14072242173824343	0.06328360625981694	-0.0496379102652204	0.1505559752835351	0.5398252784197982	-0.13411776589464527	-0.026647350655293035	0.2678805115022647	0.24106411060732538	0.2756826332519169	-0.3036203029370479	-0.25985083749092236	0.17710447940039373	0.009966253303309424
-0.001315508999196616	-0.03567066796813949	0.010993412591368323	-0.12740577195174962	-0.05976243449145161	0.4279296510618703	-0.15542283014162353	-0.11752483248200782	-0.14108036867745913	0.02283199533506972	-0.16992894424362	0.004787415385844744	-0.06210488485298119	0.05944122960920264	-0.007866772473129769	-0.005874648628414478	-0.01096315665994568	-0.03751326081682521	0.03750767271917803	0.03781100814755968	-0.0653744573106712	0.012578432708167464	0.3109836497064661	0.04041487364808627	-0.02989185978244121	0.03796828951939218	0.09322342734903752	0.012790218392514329	0.014298452840612135	-0.0029485335877308077	0.045616262754211344	0.5976805503184605	0.015389174314534631	0.05365666894414824	0.09404992857061709	-0.15762486409114032	0.13152234451458794	0.07973234674503285	-0.05818989555613678	0.13221059927465623	0.5404500020120394	-0.09353498043035849	-0.029759814134093555	0.2665019714556781	0.23455575470429543	0.2745483913784398	-0.27597608999126805	-0.2573969355187833	0.1481732507416427	0.004921059849574387
-0.0012767535964626942	-0.035637153928976026	0.010990678893898952	-0.1262527674578161	-0.056012988405889884	0.42408052715906097	-0.16492419828192822	-0.11746196882467345	-0.14299218200194247	0.022915476984409405	-0.16889543674595595	0.004605773642076454	-0.06213073872462035	0.059854292860588555	-0.007831432388105086	-0.0059195923393432	-0.010200002396254067	-0.03748073710786786	0.03758115204715699	0.03777667277512753	-0.06538677538352665	0.012619657769752069	0.31185246466275895	0.040732410466877374	-0.029894040600555487	0.03776735536157245	0.0932890060440372	0.012948506930184692	0.01435500512791113	-0.002882174637256938	0.04693070975233066	0.5956359458756086	0.01492656889657348	0.05414811000906555	0.09303177833154655	-0.17106939209908306	0.11878927903176022	0.09466431582425291	-0.06051345077194897	0.10901873254179169	0.536781294197129	-0.05352571960435376	-0.028771559223829353	0.2692060339295122	0.22132235039679943	0.27998756875472963	-0.25669555565674146	-0.24383984283074372	0.12270880826629396	0.004001717743510306
-0.001209054688850384	-0.03561677442632754	0.010986194078843728	-0.12529790674590158	-0.05307641213697427	0.4197133414483307	-0.1746350411827774	-0.11738766143153248	-0.14519884572707847	0.022997410098604315	-0.16791568172568744	0.004398211248986338	-0.062145387245434745	0.060560771561656256	-0.007823252337028536	-0.00598729475628641	-0.007734673312978791	-0.037450149819126255	0.03766936872474249	0.0377441813488974	-0.06538717093875254	0.012674115848522436	0.31153546317986436	0.04096026272077765	-0.029894916982196495	0.03757623199238623	0.09348703251053925	0.013315095551833484	0.014399757052246165	-0.00287450640074304	0.04661313974164548	0.5900809823161663	0.014547938900683632	0.05437674807205519	0.09436149503641361	-0.18107539859063734	0.10518859825536808	0.10791805768585934	-0.05811414210264524	0.08241328331930227	0.529732165047127	-0.016166313157157258	-0.02414874805574585	0.2732869156307581	0.206377473135458	0.28990355182006045	-0.23531824476097873	-0.25186290072292256	0.10319729230454866	0.003732680229755388
-0.001150690118390884	-0.035598692263552126	0.010981563828643173	-0.12406710685679653	-0.050498101352818646	0.4148706852577223	-0.18446213692297886	-0.11738449454103839	-0.1471388627823757	0.023098501501797604	-0.1670071894968566	0.003997377877446992	-0.062152593825039695	0.06147406441582598	-0.007867645389306933	-0.00605498660378075	-0.004658080196962908	-0.037427177248705354	0.0377796994758742	0.037715846947962386	-0.06537720027982995	0.012734913364297624	0.31157052081128367	0.04113928373858829	-0.029895467840550572	0.037272155086029296	0.0936127175527045	0.013805947271219771	0.014436356697400001	-0.0028704569977711296	0.04530265336724221	0.580988370258453	0.01446922994310284	0.05449897734770991	0.09443601363980078	-0.18809451296127072	0.09166396206007542	0.11922524888061115	-0.05389142624098155	0.05282952378210376	0.5152808021080302	0.014221845595251517	-0.017664481253990665	0.2759232106066115	0.18901490201759902	0.2999062663441533	-0.19600917812162186	-0.25794057368147466	0.0885978546320403	0.0017761070876518177
-0.001122962444404702	-0.03558223151040408	0.010978693332228229	-0.12391656874078978	-0.048677606090945125	0.4098628736279209	-0.19415927109778713	-0.11744063836750643	-0.14982496434171905	0.023169997079426963	-0.16613320071383875	0.0036234812753582076	-0.062159254439643985	0.0626153456425497	-0.007974153616978081	-0.006109554597319147	0.0002783836912252695	-0.03739065079805904	0.037905056107194614	0.03768775012786808	-0.06538559500848548	0.012807607702432028	0.31112991734691964	0.04127715519113615	-0.029896065499094692	0.03708316074428848	0.0937563502003738	0.014254657527436557	0.01444171001574788	-0.002896219401994958	0.04355829866758316	0.5692145764506031	0.014958363118722234	0.054367402095718276	0.0961803610984685	-0.19246670513442182	0.07655590715787984	0.13002898730148132	-0.050016610136366955	0.022992318243530714	0.5000127303620807	0.04047697081560564	-0.009018241686482045	0.27581004625992334	0.16813113404491375	0.3124612603734202	-0.18031050815249788	-0.23459570041174885	0.08206553469570235	0.00260385454502005
-0.001086188921797782	-0.03556625329135752	0.010978287358148712	-0.12332052685478818	-0.047907290066631435	0.4044898442662694	-0.20243166680718425	-0.11756834398756721	-0.1537005775393662	0.023236868341678596	-0.16539194060381443	0.00314003815901278	-0.06216177886775633	0.06386777703718043	-0.008160893144232408	-0.006147778714064876	0.006480997012874377	-0.03738557679550973	0.038048192042521044	0.037664473881990866	-0.06538565715997455	0.012906538538545972	0.3100209946854072	0.04131616557420849	-0.029897331757047303	0.03676817976493417	0.09393013256476754	0.014712184363533004	0.014417623577515557	-0.002959031280498496	0.041964287643932494	0.5547123692704776	0.015714779653298375	0.0537886831461048	0.09854140777862966	-0.19192804037298217	0.059755531053879686	0.14102050083214535	-0.044210417949273766	-0.005090209037797534	0.4819198215033883	0.06110947838558206	0.0009628466479654236	0.26955486855938315	0.14410130919737418	0.32795556761282113	-0.15394747426735872	-0.20574123916102333	0.07941641276549058	0.006418963210946258
-0.0010664854491578561	-0.035551295603537626	0.010979403889773112	-0.12372987242406394	-0.047928974051515146	0.3994767621753798	-0.20865973744023605	-0.11778799355329295	-0.157464580354124	0.023325924073083718	-0.16484404755670556	0.0028024178671804917	-0.062163672452846874	0.06520230496687932	-0.008391835516349097	-0.006154893830974042	0.01397291988997656	-0.03738285460004038	0.03822609777049115	0.0376416172183275	-0.06539348774434481	0.013011871649286943	0.3091720916164461	0.041392195958966	-0.029898244393913483	0.03658611914771147	0.0939710809850923	0.015240731992497739	0.014348125834287467	-0.003032648401362522	0.03987655886998385	0.5373689176207422	0.016663555860603012	0.05315052305540532	0.10120084118836377	-0.18634357379824515	0.04259884761455505	0.1521141106656754	-0.03736403109920207	-0.027750427597123907	0.45916926491400467	0.07179418582083032	0.009974507120907037	0.2611962762207979	0.11883452819338466	0.3418257957083074	-0.13548857127033803	-0.19668763086970037	0.07862761663726855	0.008891148054168392
-0.001057002944253878	-0.035535862162362084	0.010980863872578664	-0.12486702415226736	-0.048536865789563385	0.39533112640109647	-0.21373981532236255	-0.1180469961785879	-0.16134327649271846	0.023401474888631604	-0.1644793158423588	0.002624648883148152	-0.06216530942382685	0.06671745617949057	-0.008687917135336103	-0.006101054614348114	0.02263819480117559	-0.03737969515524027	0.03840959888659646	0.03762015439271134	-0.06539560089497273	0.013129733540028051	0.3079820386054859	0.041406052180556985	-0.02989909566217901	0.036247891490304704	0.0937886050285284	0.015681519996464246	0.014233476764448125	-0.003143304744853164	0.03884143585959489	0.5180873950758703	0.017747172073778884	0.05171486403673207	0.10544359191465986	-0.17754622871292566	0.025185539709204896	0.16208671335467123	-0.02982716904359619	-0.046369743051494154	0.43514642045544194	0.07471319073324527	0.0179051536860469	0.24932041143261174	0.09212258008767873	0.35433083589237746	-0.1316190301511051	-0.16460405025527428	0.07616047994712206	0.007549112316461189
-0.0010760591381680502	-0.035522386618081894	0.010982580095048081	-0.12427871917384319	-0.049645928970903516	0.39119093105164116	-0.21677039989966457	-0.11827869338387158	-0.16554038681479838	0.023521325248410056	-0.16418960018507558	0.00244776729243579	-0.062173581400801335	0.06824392958429899	-0.008966207567801749	-0.006001182604343841	0.032409632286871	-0.037374268806142884	0.03860180173832778	0.0376054786895252	-0.06540287614194887	0.013245386997653055	0.30628825721074787	0.04143051557867626	-0.02990021479908072	0.035930620367914536	0.09342074740230798	0.01628784431826424	0.014078675360966509	-0.0032150765681603745	0.039300308122451874	0.4964189962663733	0.018907033732337354	0.05050791623937595	0.11139302478709849	-0.1653832739499081	0.0047047306568816834	0.17339939414962743	-0.021946787991152107	-0.06516799144303215	0.4075233902360586	0.06929624944098436	0.02607124846036677	0.23443975053384586	0.06069701014290889	0.36563227799471154	-0.12105809913746232	-0.13160371549503705	0.07261194909829394	0.0008544420298508007
-0.001092415126683614	-0.03551052709360546	0.010986026530788166	-0.12273166924010845	-0.05098647074688083	0.3878525455450415	-0.21785265924462105	-0.11848179086083892	-0.1691177772643338	0.023590401700201245	-0.16384599413512446	0.002312883507799166	-0.062181262927715863	0.06978028568881917	-0.009178157502989844	-0.0058660732005028264	0.04221370734285343	-0.03736616271296748	0.0387563402041287	0.0375945398398279	-0.06540861496385544	0.013357019173040547	0.3042008982983231	0.041525892798151755	-0.029900743705338094	0.03559047658580692	0.09321250620047708	0.016920204753174614	0.013892603519780375	-0.003294516627981478	0.03887264077372117	0.4723549046227852	0.020058671683161125	0.04905629041572791	0.11681920339250071	-0.14883960213627884	-0.015250490415591404	0.18189801353141652	-0.015186466230145069	-0.08189565327390798	0.3795215133086137	0.057001556501902216	0.03485406670614881	0.21726335296830399	0.02961594449699346	0.37710942731775987	-0.12239510034042071	-0.11301523682604739	0.0655759601675309	-0.00972099600678703
-0.0010847030061515621	-0.03550174880958542	0.010990746497275432	-0.12266397919360952	-0.052269033220672244	0.38604865784890285	-0.2171298824918156	-0.11866329036889792	-0.1728011209610481	0.023636253577262355	-0.16375474348028796	0.002151134164287044	-0.062194419284998484	0.07134998275405051	-0.009356052385398494	-0.005710011425017988	0.05114573162659046	-0.0373593072377808	0.03885255153166461	0.03757847103766111	-0.06541906194977717	0.0134592110538384	0.30213429858758467	0.041670557212141655	-0.029901017100685427	0.035308084111687774	0.0928106418412877	0.017577442401642294	0.013681735191870862	-0.00336758015957846	0.0381565280008232	0.4489859050183546	0.021245081671504747	0.04672932520365624	0.12128013809334118	-0.1294813810659236	-0.03477961228013209	0.18914325970766918	-0.005817165876513932	-0.09375725270899797	0.35479634866142185	0.03809256001278714	0.04310807609119129	0.19908560253054636	0.0018816686407457789	0.3861555619047713	-0.11140510436114978	-0.07405806581743449	0.05316941199796843	-0.0197920017652079
-0.001069150914696286	-0.03549618998891778	0.010996081607984121	-0.1193140561086509	-0.05253584766425391	0.38650049720445934	-0.21393546507172534	-0.1188283963730032	-0.1761932760110807	0.023688647831179944	-0.16349182279020277	0.0019302115717683757	-0.06221737014351031	0.07288540164460813	-0.009458625131056898	-0.00551131844817355	0.0595299154636927	-0.037351962934822895	0.03891190276774702	0.037572520970412616	-0.06543543370882172	0.013564907190220599	0.2996743331877482	0.041854049079775996	-0.02990057403530568	0.03504192691037185	0.09200099338002823	0.018308026094814668	0.013451886345291635	-0.003463761168901162	0.03631215755075939	0.4273329352054233	0.022374172571228534	0.04383210911837813	0.1241089092514263	-0.11103275496512761	-0.04733826740193331	0.1960421993289742	0.0040601004726380325	-0.10330323968998836	0.33184825101520293	0.015116373331552352	0.05027600698221626	0.17985077745681607	-0.018949903985386325	0.3862366464071199	-0.09388491479366559	-0.07110348757217298	0.03860090238698407	-0.028791985724130303
-0.001105737574099638	-0.03549253951354126	0.011002928087806507	-0.1158548373619555	-0.05126150920495696	0.38911137802106904	-0.20992711626902913	-0.1189956424710387	-0.17946900739097432	0.023723226335561023	-0.1630757176369083	0.0018625122258325438	-0.062244233047176814	0.07429518615147396	-0.009554705916456078	-0.005271124235261962	0.06702306224968065	-0.037358468610544975	0.038941681476650725	0.037580807152379964	-0.06544889919378286	0.013661168892516784	0.2975123046978291	0.042068297663907385	-0.02990011319602287	0.034713579091137384	0.09107496098415283	0.01898331425593537	0.013231525661447394	-0.003492342777725686	0.03172747555850607	0.4064805938673418	0.023503829204442522	0.0407270868038633	0.1250864584073437	-0.0949737371160431	-0.05407303060351124	0.20140405089305977	0.01401325506790341	-0.10783949721815818	0.30935974498402713	-0.008309805120111504	0.055710418091366266	0.16214625229213908	-0.038659989711808944	0.37923369648553706	-0.10709118098022485	-0.02487282455082538	0.020443722177529572	-0.04409585819224046
-0.0011340232691301462	-0.03549073844312665	0.011009706396738215	-0.11281559059024937	-0.04917617326298042	0.3930455807699863	-0.20611257603430003	-0.11913819258994054	-0.18215346268422292	0.023753646949426284	-0.1625975112066961	0.001819728364562876	-0.06227279782776883	0.07562117350593597	-0.009670195783599924	-0.005017971824385931	0.07388922248108781	-0.03736629346325279	0.038900950369747264	0.037595737011428064	-0.06546857781464596	0.0137589230697362	0.29487217908335717	0.04231093853342295	-0.029899863278144513	0.03442511313467062	0.09039491580378319	0.019542149780615175	0.01302982925912503	-0.003588790330028818	0.02573913251877239	0.3874671894974834	0.024600997306224337	0.03849978152341553	0.12490325382751584	-0.08103638360310582	-0.05548973352413879	0.20506925686127603	0.023618779491363446	-0.10666435866168711	0.29277784001538293	-0.02726633437222159	0.057831653967993404	0.1434353756852622	-0.05667989419269324	0.3670003617812117	-0.10801583977013877	0.019114490337289746	0.0017411955248888	-0.05312411285689629
-0.00117424489944905	-0.03549099837171723	0.01101299718645649	-0.11046990231923519	-0.04566613646336671	0.3981919207735041	-0.20161054512670673	-0.1192749743868043	-0.18331729025619653	0.023810308421177435	-0.16190143312500035	0.001843726328358072	-0.062303084033631884	0.0767515182977295	-0.009745230344852116	-0.004767174233065712	0.0795200192948528	-0.037373965490951795	0.038804104398763466	0.037612988004564585	-0.06547269340069868	0.013843803673992194	0.29294369161240985	0.04258164678381643	-0.029899655120095636	0.033996125612679354	0.08983989634656263	0.020141300849554494	0.01285778856317001	-0.0036357634045029842	0.01692662473170986	0.3671998905189736	0.025557539491439785	0.036992957741675936	0.12337259299264329	-0.06917702993428994	-0.0520020808675545	0.20640112621926723	0.03333004872668133	-0.10192338265043446	0.27820424854736947	-0.043506246639889216	0.055284717599996334	0.12639795475403123	-0.07087238086259086	0.3538438221001466	-0.08551701372115567	0.02575444003764634	-0.01825576914738195	-0.047608756757764395
-0.00122716263227416	-0.035490100067780986	0.011015919665594958	-0.10993705044165177	-0.04124474179085948	0.40455080147094113	-0.1965717484695572	-0.11937715105703994	-0.18360334269888906	0.02385910983418985	-0.16109587001924622	0.0019731077266371784	-0.06233084094891479	0.07783864218962122	-0.009787143907600045	-0.004533215190205999	0.0846768809293156	-0.0373815611061464	0.03868129872452141	0.0376336026923222	-0.0654829969601072	0.01391549912184203	0.29099455085407044	0.04283875819016594	-0.029898719580538448	0.033728305468304735	0.08949124845082004	0.02067045960239931	0.012715303985088263	-0.003726541792645438	0.006755743028950265	0.3470859368736777	0.026412424511499583	0.03546374751172425	0.12147689718862176	-0.06264840705374794	-0.045982913117835394	0.20302835689745122	0.041333293253960846	-0.09759988522228433	0.26612276097449195	-0.05600362645513881	0.04863849413903902	0.11446817096503348	-0.08206773102179242	0.33819690224382537	-0.08917409343801654	0.02890246146863006	-0.054423540419152094	-0.03680250368909924
-0.001268112001660424	-0.03549003805583184	0.011019356542048931	-0.10997469286545711	-0.03594913437759199	0.4116844878552218	-0.1915848925086229	-0.11943243948668256	-0.1832474854055394	0.023855621717346932	-0.16026476303483603	0.0019426213839067081	-0.06235268735587115	0.07887858502661306	-0.009797290567495964	-0.004315425204381626	0.08830131449196629	-0.037388935974106065	0.03853521618610374	0.037660541237309095	-0.06549321723148788	0.013984835716982714	0.2888573063090218	0.043085822129430754	-0.029897697536898277	0.033488896332069716	0.08937431351388345	0.020905160983270117	0.012615354526406894	-0.0037870367975498557	-0.004169017394060174	0.32800488632499913	0.026984900516287613	0.03376885195958847	0.11940655426383699	-0.06190689698857323	-0.036157218442564545	0.19581491961957892	0.048730577549619285	-0.09370258092558811	0.25728341599692145	-0.061959646079920175	0.041940744018321915	0.10408360085127108	-0.0892304052072162	0.32537975912259054	-0.09664617693775344	0.047748753819400774	-0.08651292744286083	-0.01880223974292213
-0.001332593785671024	-0.03549246231735783	0.011022262731428197	-0.10962735308405196	-0.03109107194881099	0.41935117348242157	-0.1867854171314848	-0.119439489302092	-0.1829019949580824	0.023880584021022177	-0.1595360482890495	0.001996598999802146	-0.06237416616285011	0.07975405192525449	-0.009770804184812952	-0.004133560936216361	0.0899071143323659	-0.03739590012485456	0.038360048402842496	0.037699460267447145	-0.06549693222980545	0.01403679559329106	0.28727844192361907	0.04328178869193194	-0.029896357132588834	0.033159978854140404	0.08930936117194913	0.020988680004759026	0.012551792606858658	-0.003843308121379778	-0.015516764428682337	0.3104563969555968	0.027207593790153826	0.03163559170912972	0.11969413485897076	-0.06609682698301989	-0.02449134195337881	0.18499938112350314	0.05585659169376235	-0.0921020944840659	0.25065332081373104	-0.06683885430653794	0.03492596181047176	0.09559856927522029	-0.08994450720190465	0.31441706200819286	-0.0987590804904768	0.055297201925376696	-0.09773488878692606	0.0070699225482727225
-0.001397413163423462	-0.035493515361391476	0.01102386131731395	-0.11187285629674193	-0.02556897517636631	0.427021945284506	-0.18315182949638104	-0.1194040159637048	-0.18359765205295087	0.023844825932423347	-0.1585028067708392	0.001995141921881686	-0.062393672729345574	0.08048770642318519	-0.00978649856100992	-0.003977198548437064	0.09113811561321009	-0.03740442648680418	0.038178893300419195	0.03775033844115083	-0.06550002571323243	0.014074348398187383	0.2860356435940884	0.04336988149777103	-0.029895007443404654	0.0329387297466018	0.08910770845085823	0.020864975861789887	0.012529897814362487	-0.00393307159586598	-0.028267052334380365	0.296304438493428	0.02727388746914079	0.02838983106210507	0.12129437970404729	-0.07300799938510537	-0.009316947339139348	0.16926418605550378	0.061769472241066437	-0.08655199425795665	0.24872501144111864	-0.06972258333195028	0.027025812862326488	0.08623026579985567	-0.08263147604183513	0.30680967055972796	-0.10463479258391858	0.065189340200871	-0.09647673176254548	0.03747724585547602
-0.0014350386473889038	-0.035490946270088926	0.011023207187144626	-0.11569466758549518	-0.02095220533285254	0.4344981658461805	-0.18026014105945543	-0.11935910763037057	-0.18456016632281563	0.023801630133776435	-0.15715708372431827	0.001900711221615654	-0.062411432326641744	0.08107462729508914	-0.00978485462548561	-0.0038252951804315536	0.09244437159938906	-0.037410806930921824	0.03802846484750324	0.0378083081662821	-0.06549212089935094	0.014103051842609612	0.2851794324388194	0.04334072200090565	-0.02989487723408988	0.032747603500351476	0.08879965576882459	0.020722606355922518	0.012531552031663978	-0.004010779126314292	-0.03984443553193182	0.28487774462872584	0.027367233495022354	0.024864312970756815	0.12599048837115162	-0.08125304388631016	0.010388026752687544	0.15047692718790734	0.07197010609008694	-0.07966068145014232	0.2507613510791878	-0.06868381309159247	0.018354800862241092	0.07798434614533732	-0.07517769908647862	0.2983528465522851	-0.10487622903738578	0.09574249515731645	-0.10808984169333827	0.07097999116058082
-0.001484033665650628	-0.035489726315388416	0.01102175516530204	-0.11865763476433067	-0.01732319445688574	0.4415169814003005	-0.17820728840611955	-0.11936489357294247	-0.18409281745556566	0.023757786426920165	-0.15589896642900763	0.0019117105165941401	-0.0624301958474436	0.081510482908434	-0.009743510552798795	-0.003681962723373742	0.0952657640215839	-0.037418238046975	0.037910296714163336	0.037871475107245645	-0.06548006049096836	0.014120089628982289	0.2841711283569093	0.04317290882341639	-0.029894978395010836	0.032650036502069935	0.08847246870705784	0.020537532705752166	0.012562460107023412	-0.00415947935443471	-0.0503924966326178	0.2736161515231923	0.027293070977490008	0.02177695839233093	0.13572737766972776	-0.09240042845469547	0.03622586806726845	0.1284987227660112	0.08263422436941086	-0.07176727797707518	0.25390392063553374	-0.06259154782696855	0.01019283482668401	0.06680171745892359	-0.06769978122040615	0.29304470752354067	-0.11168703896917301	0.10092043499433043	-0.09811484553525515	0.1057529940395289
-0.001538626510225934	-0.03548690795923233	0.011016862251930156	-0.12224209667613684	-0.015245150474427635	0.4476717118689134	-0.17829650495024044	-0.11940884078624814	-0.1828552481904585	0.023729368229190393	-0.15482002077465207	0.0019160499794835643	-0.062448902950102025	0.0819162113529465	-0.009649602434253033	-0.003550501849823888	0.09870350440573714	-0.03742654896811361	0.037831576160051304	0.037933546402766256	-0.06546559202691662	0.014109374674854163	0.2836507714289235	0.042872507304468656	-0.029895879226821985	0.03253742533552895	0.08830527623623056	0.020277369071999833	0.012613594081378392	-0.004246833690443952	-0.058837226502291985	0.2619602793319517	0.02710416742208341	0.01948790748348119	0.15144493144316803	-0.104939911080338	0.05893408320882219	0.1024611898640311	0.09190418256072305	-0.06411592815201629	0.2572534761804949	-0.05251228522351677	0.00303729015194745	0.05566637032793283	-0.06213140691505138	0.2966435562840275	-0.12246776548588074	0.12705439060617338	-0.07964602013550003	0.13950277498792724
-0.00156263438639213	-0.035484492970521156	0.011008629412007469	-0.12714298551744077	-0.014387495416182885	0.4528376496603367	-0.1802780683519924	-0.11945179644405768	-0.18053246543361706	0.02368630362332477	-0.15419251613658336	0.0017913350649655002	-0.06246503686268695	0.08242244321475152	-0.009448372045582966	-0.0034332700297478235	0.10151375611884361	-0.037434057557955966	0.03779054290095021	0.03799339020144277	-0.06545031509025621	0.014091386184560063	0.2827475343269772	0.042477255512009364	-0.029897517609289975	0.03236736207566748	0.08810979097359363	0.019827671329025603	0.012661003096621864	-0.0043800539223932695	-0.06522607261294641	0.2506218036414906	0.026977751702184288	0.01779299364176355	0.17027958652828534	-0.1169927839464316	0.0781750952393015	0.07176642380176548	0.10236948172278726	-0.05969757470898203	0.26092681386392486	-0.04368583976799782	-0.002587208089841912	0.04475355789375693	-0.056392320650823426	0.30685513579854484	-0.12948936389561186	0.12644886615031903	-0.06697345001836359	0.18058705837765462
-0.001621006200208798	-0.03548448375566142	0.010998351230794932	-0.13213636987831337	-0.014408795613723522	0.457384743204942	-0.18291577712088264	-0.11948169368441257	-0.17942858065229222	0.02364985504640336	-0.15330869596486557	0.001752988170295716	-0.06248393777236035	0.08310541658963859	-0.009136924384629052	-0.003321442041600726	0.1041442187548595	-0.03744498136223123	0.03778757896125748	0.038045528558400564	-0.06543976594439702	0.014057323635156096	0.28172450815815686	0.04200818759995717	-0.0298989430807375	0.032350890883606806	0.08788679044464394	0.01920550250272507	0.012693431556324089	-0.00447314918413484	-0.0691616123787728	0.24026448618161367	0.026944321995945708	0.015830045977702656	0.19128452566594897	-0.12783037655805768	0.09729763854681006	0.038752891656920065	0.11370399110698659	-0.05505332007879553	0.2624493615594818	-0.03769648741948105	-0.0066698150782005	0.03443312516895382	-0.05418960271884303	0.324343759811334	-0.14888893014904842	0.1250380929717026	-0.05748045725438381	0.21636678396098544
-0.001643486100454426	-0.035484649681091704	0.010987393390032383	-0.13667101877827298	-0.016003898051685766	0.4617567248873148	-0.18737238253028726	-0.11954292023396493	-0.17958364161495477	0.02359069055448285	-0.15244984830853273	0.0015799338741060002	-0.06249387254144968	0.08406502144576111	-0.00873145085768135	-0.0032110310034262598	0.10419650163187699	-0.03746018426675306	0.03782731630939619	0.038093600255484715	-0.06542720681434919	0.014016987091037788	0.28106720404761754	0.04146083271848835	-0.02990048324249487	0.032372512020434056	0.08741450893076064	0.01851831978413359	0.012722294049072002	-0.004622444008134676	-0.07167028744302492	0.23061002773875713	0.027024090418062686	0.014128200384455284	0.21018145656630266	-0.1352886241377583	0.11386780129271443	0.004768880283424398	0.12076968555284244	-0.04965577881459087	0.25935099181460264	-0.034034372031501114	-0.008429153239805524	0.023045620668210042	-0.055911799211891836	0.3420866416564875	-0.16890955286718257	0.13120957281914994	-0.026987027836973432	0.23700013285569826
[truncated: 218 more rows]
[truncated: 6 more columns]
