# Supplementary material for: Obesity dysregulates feeding-evoked response dynamics in hypothalamic satiety neurons
Source: Sci Rep. 2025 Oct 14;15:35837. doi: 10.1038/s41598-025-19800-2 (PMC12521569; doi:10.1038/s41598-025-19800-2)
Supplement: Supplementary file 4 — Supplementary Material 4. [file 41598_2025_19800_MOESM4_ESM.zip › Fig 3_1/Fig 3b/NCD to_NCD_1st_MPK134_matrix_3.csv]

-0.00133233378930788	-0.04287154965733028	0.0077192768147103605	1.0074708864394653	-0.7230803389366377	-1.6113754862024436	-0.38325733600013756	-0.9255415675339291	-0.08879537861078654	-0.7198728135314293	0.03665491026392	-0.20737408867151114	0.14076378561743647	-0.10617132395009825	0.667447147441077	-0.09479759575779945	-0.014118856573216598	1.4677070651129733	-0.0384940137557667	-0.05481461410428584	-0.1035859333054597	-0.017907608720488043	0.01968610081256204	-0.5642355619647496	0.7058387067022842	0.06563017025311044	0.18648983241349526	0.1283199755446751	-0.19524684526443103	0.0042884451978567	0.05296095187221868	-0.4395023318723908	-2.5239347034323245	-0.016236200545253498	-0.04960871746013208	-0.13237941392639885	-0.8014058398886814	1.6170150664488858	-0.5173552682549054	2.455907403275746	-0.7657198622522952	0.10460673210539873	0.3726402179077124	-0.4017465286331042	0.5453148373204914	-0.9883445056733352	-2.099627228379437	-0.11660574871149856	-1.566514069610608	-0.6866240707961585
-0.00333447981833719	-0.029805306972676002	0.008852783446217479	1.318375085679588	-0.8691142458221761	-1.476399227479844	-0.5245331793474667	-0.898828471485097	-0.09987532836737026	-0.7445324665980568	0.03846456924609547	-0.16933016769151837	0.10181739544587519	-0.1066944524247857	0.4714688022525206	-0.09714085377019746	-0.01742452245414098	1.3166233067478208	-0.03905256197347296	-0.05352075317296733	-0.1319925143529166	-0.02789246140304532	0.02205423167491118	-0.5708693524371177	0.6457484505198288	0.0619116871016124	0.16728693085382842	0.1701775727284319	-0.19592498546817352	0.0036953335693931796	0.02069563077390158	-0.07499976356454946	-2.2023882467566778	-0.0298537669076123	-0.1703820087989643	-0.16960134516118094	-0.9649756059199857	1.5322997195890211	-0.6842292373318036	2.2011541433193416	-0.5764699689885955	-0.5036135852824613	0.6299465107363466	-0.5700599637693866	0.04833263545655106	-1.1224269854494369	-1.9687933693149746	-0.43008813239524724	-1.1934526060485826	-0.8245223374097961
-0.0037561599896853335	-0.026220890545002387	0.009505203604954333	1.3342293663993887	-0.7404269501959316	-1.4982307766094796	-0.49628675069470257	-0.7684628847602513	-0.0940695023280147	-0.5727211731135915	0.03776573500913131	-0.18123595548925917	0.12347040490447786	-0.10708957358184207	0.40594197949549127	-0.09523738846364081	-0.00975871403977223	1.260027792609073	-0.04004646225105715	-0.04954915964003482	-0.09407613620197175	-0.05063103951869863	0.0235600851858547	-0.5912643444594723	0.5687439542899185	0.05063563007833955	0.1707043979674782	0.1767164121955732	-0.15892245383324563	0.004713590033223953	-0.004082358512114748	-0.054617103446562974	-1.8141978573801059	-0.035782897366110185	-0.13065529501391182	-0.021806484706265505	-0.9846324649472081	1.3249741975592795	-0.901353769012969	1.9566506161818025	-0.4019064241230513	-0.7063157508991872	1.1063237436285032	-0.4490306139029719	0.2327415504491661	-1.438482976814311	-2.1682881118417163	-0.6231721989551421	-1.142241323207462	-0.7280545543975702
-0.003031891606995585	-0.0261400457798278	0.01068580731515757	1.2557302097132947	-0.7440025449205949	-1.4545450354475702	-0.4755883764009383	-0.8214772307243647	-0.08848903842269619	-0.49134741819987593	0.03755455764191257	-0.16672717587276373	0.1512596584510816	-0.10659478934112858	0.4111433410724768	-0.09223967517137657	-0.011798497667665274	0.9033399658933674	-0.04003401098300971	-0.046179838735083766	-0.08155200094431136	-0.04953611998881803	0.024705500708344024	-0.597226313094052	0.5269627138607377	0.050648285875671425	0.1803921237288345	0.20506839561440218	-0.14131857087179323	0.003928769671400245	-0.007039181794115347	-0.12911849027535882	-1.5836520225076876	-0.03777443634350068	-0.18046790045325423	-0.1160809285616256	-1.3678867609099177	1.3887675814703417	-0.8498345206360067	1.9260477900329156	-0.6094753543748572	-0.5015518329491031	0.9816087321969924	-0.5037780319072793	0.04753311273612354	-1.6441693299460878	-2.195085400469219	-0.686819677391599	-1.1886015947831206	-0.7206390586285029
-0.00221593655232558	-0.023229443575552795	0.010881221288525927	1.0458185927567543	-0.8378754150214153	-1.3813242547005102	-0.5226767203453256	-0.8803456885953397	-0.08804755780997264	-0.43931051398366006	0.037000634813892236	-0.16891800464042622	0.14065605021849265	-0.10691205108663211	0.39814364740688146	-0.09553025602477164	-0.010486036958345359	0.8133121132631107	-0.04067348128418917	-0.04310904070490681	-0.0808806828748311	-0.058519169465150254	0.027390862402308515	-0.5606212635050217	0.5328440137247255	0.04883999258170557	0.19132893130873313	0.2495885027057315	-0.1429020824281874	0.004724210210245048	-0.005489835821620957	-0.26127332153080407	-1.5757419327066662	-0.03852811266497639	-0.17403489068292993	-0.20825381823079464	-1.1848708532889298	1.2735392511571721	-0.8927534513378592	1.95043175644048	-0.7425138758428255	-0.3983877075385236	0.9844477662845369	-0.4508615705456055	0.06386640659808598	-1.6258935342875727	-2.0183368274351237	-0.6977176243639056	-1.1741989608277474	-0.7104138401980283
-0.0013458460491505564	-0.019858477433691745	0.01167472378536029	0.9287955328581226	-0.7998692479495072	-1.35255070891109	-0.5821729273727813	-0.8943980557125831	-0.08686539001103301	-0.3604874920158296	0.03581438987841663	-0.17707654692928798	0.1424338677708674	-0.1066515567610556	0.3759500300533405	-0.09315414188864406	-0.008782083758730122	0.6882260013640235	-0.04061342503222928	-0.04246547087185724	-0.0798854598144272	-0.05811316802331118	0.027069378149065945	-0.5262077654055145	0.5364703433154888	0.04505286584060023	0.1738878565748708	0.2653271173435208	-0.14298695705495085	0.005684283317638793	-0.0042051219106153115	-0.6021455857169271	-1.4024860051668826	-0.04640030184769565	-0.19693373552833934	-0.09805504687206162	-1.3986382481653108	1.2111996622118546	-0.942471446438756	1.833383983330141	-0.828798837950241	-0.3786643630914958	1.0528236231669144	-0.3959168297922462	0.05375076634705014	-1.7387466574235113	-1.9236343683044355	-0.7876756946919691	-1.233012695377344	-0.7326339290789013
3.056536472583164e-05	-0.019141384671976062	0.012132813442691482	0.8097265359831972	-0.6776059843161499	-1.327095088601243	-0.5992045822446715	-0.8909906551652587	-0.08772430835017374	-0.4303615335836735	0.03478280485196209	-0.17336423570159112	0.12757380358729373	-0.1062327258968553	0.36294731611003267	-0.0923891690605224	-0.010228075152023166	0.5479942553183931	-0.04041140892149817	-0.04170372334304563	-0.0663226279130118	-0.05264167934804227	0.027764434005244133	-0.49849038490171305	0.5292784909655265	0.04612357858964818	0.1838564212735338	0.27761772576290283	-0.1395806678476616	0.007339408242717592	-0.016470053477266617	-0.686471523434013	-1.265231248327833	-0.05432275991213302	-0.22718945038777713	0.03706323657761623	-1.491592372999376	1.2182972538807388	-0.9645019919389858	1.7885645843238367	-0.8022659381661459	-0.3876330488340892	1.1270838194273345	-0.4374783496026674	0.0288363067860847	-1.8010396519595386	-2.0680558045510877	-0.7503421241206387	-1.2890375167158368	-0.7534576174126391
0.0012255257258087426	-0.017207957281892318	0.012844856632260572	0.7186863728098043	-0.5969941774602608	-1.3182041143248875	-0.6121871757457471	-0.903620242802896	-0.08818095151212843	-0.47876894597068165	0.034591114947997714	-0.1855445079637148	0.1250711246094425	-0.10705586280311147	0.35264504966734606	-0.09173902527747295	-0.011270813880949387	0.41908162470822413	-0.03994947405494751	-0.040696607805791374	-0.05798448746846793	-0.04783380375003494	0.027693575259962234	-0.48827481803646094	0.5375186716373208	0.04821100623910104	0.18991091978276428	0.282539964221701	-0.1371858468765219	0.006346615900096715	-0.014622573438591411	-0.9312141722595103	-1.0900596449473199	-0.054163439210267374	-0.2292769605426181	0.11807679918008006	-1.3914076568670384	1.2366731851139388	-0.939466219394879	1.825054908187441	-0.8928931367827365	-0.31003650702216173	0.9830195240358535	-0.3322434771308872	0.06577148027975391	-1.8081914604172202	-1.9571289378473273	-0.8081922080297974	-1.3109298807710263	-0.7433605124405115
0.0022589043875655265	-0.01601679789932555	0.013031928318387051	0.6287400554687551	-0.49630702264561716	-1.3232476062710097	-0.5829432280511345	-0.9072392721361076	-0.08897554907509503	-0.46181357040583976	0.03342728550279447	-0.17584315518723728	0.12290045757422237	-0.10812891400641476	0.3433633786596042	-0.09261935465524267	-0.009527155404228915	0.36142691568499236	-0.03950564099825742	-0.04095363219665697	-0.04525077471499177	-0.045662980399280795	0.028186393852622536	-0.49260346228120444	0.5278921862723576	0.04754438192767315	0.1907369326589545	0.28014095854662324	-0.12510515673141717	0.005451814711017158	-0.0200789647184398	-1.0941361819299948	-0.9824511140840111	-0.05746009123488876	-0.1968276028292813	0.1339329275336639	-1.5792153895062044	1.1389892710586524	-0.8950087390013136	1.8170731369490944	-0.923035039600458	-0.21876579390584455	0.9667562533428603	-0.3281364146843817	0.11085003342870832	-1.8175988911835563	-2.0022133957428543	-0.8715204102315836	-1.321010756574812	-0.735259181907964
0.002783237268017152	-0.013933533008603676	0.013402103647001734	0.541568648124956	-0.42872160497892847	-1.3316421495990578	-0.5258531772595236	-0.824203395646722	-0.09025761058171973	-0.5215661911615456	0.03319581222135195	-0.16738690502401893	0.1261720267065484	-0.10845318552764875	0.34428353379530485	-0.09352935388634098	-0.009893474475966054	0.22419411394273267	-0.03915468384627112	-0.041997706955897676	-0.03720783746780011	-0.044256360219394955	0.02902290185296792	-0.47454814804687945	0.5088022578167187	0.04833508646512412	0.18841865041650321	0.2806095684643765	-0.12471900405996861	0.005191918576979848	-0.02184481830215373	-0.9352222416816314	-0.8007559113669591	-0.05967876288325885	-0.18582700654681	0.10577781488953057	-1.5611340466077706	1.0171082293173856	-0.885963763262563	1.7780404701267245	-0.9171068106933925	-0.17623705036066023	0.9708534108524554	-0.31455453495372704	0.021010120193709327	-1.7705292368058856	-2.097072604939327	-0.9137660949252824	-1.3752991635462404	-0.7466877400035556
0.0033979303461449282	-0.009756823091942455	0.014415911424328095	0.41129983565466377	-0.3405410851722945	-1.2786149110377916	-0.46737968461066404	-0.707766338480307	-0.09264102877332034	-0.5120064119166499	0.030966186782948057	-0.16216023741865934	0.137282475095072	-0.1086719239388451	0.305844741821672	-0.09411758053195649	-0.010423641015595987	-0.007064158734443993	-0.03901070734185874	-0.041624145012552446	-0.04149353915972801	-0.04550529628920696	0.029790750399150946	-0.44057213420119057	0.4760439520333035	0.0430912469917478	0.1934569602521527	0.3071563365028051	-0.1233368681396988	0.004733637085849206	-0.03064981807954987	-1.0574311845035624	-0.3987876154221629	-0.07270873581243742	-0.19772463671091892	0.1211318391560046	-1.6021838869386034	1.0314587698242668	-0.9073579209814827	1.7054798304281316	-0.9546507877373657	-0.1545581505131929	1.020268456935098	-0.30900161987412506	-0.07732897882622145	-1.7771274385607168	-2.071693557936136	-0.989630224485628	-1.415518382232884	-0.7534197490556992
0.0040801986036050385	-0.008333096686164257	0.015461088620443212	0.20189525297412642	-0.26332496580806886	-1.2791355206110606	-0.43842361200440505	-0.6197152194126823	-0.09273823038574394	-0.5092110431615546	0.028890717943662114	-0.15779214887728119	0.13748899449788735	-0.10899932503604007	0.29923672739255014	-0.0938309083159614	-0.0076492400699462015	-0.24737661226411403	-0.038938248387710726	-0.04200026131470648	-0.0270726977500551	-0.04170786276817434	0.030451439673888504	-0.43215633140344084	0.45698915397637674	0.039208664328729576	0.20178679361143761	0.32594567436091115	-0.1232501286903758	0.004128410349473066	-0.030302419002182758	-1.1715935322211553	-0.2223621137934335	-0.08124779225273855	-0.17907504212036549	0.19108043899908367	-1.592641086095382	0.9185383671733283	-0.9008360345463473	1.6846790006497756	-1.1106597435289594	0.053323608371655506	0.9213497236333522	-0.23151795590621518	-0.010067605901984722	-1.7508117464732398	-2.080489947913772	-1.0283573621871782	-1.4669789617139355	-0.7208306865833578
0.004649310881360522	-0.006869363301115851	0.016574750791313948	0.006779049838108464	-0.25557530766799597	-1.2338132394522319	-0.38232794305528556	-0.5509507832821059	-0.09503477917771941	-0.6152446904823003	0.026072912154524414	-0.15449069445589692	0.13154428322677708	-0.10902232413817044	0.2945550990692335	-0.09407397629478544	-0.010444366605139302	-0.42262995939563075	-0.03891408965830232	-0.04304770481563245	-0.03231971483015945	-0.034819823543834574	0.03031744903117553	-0.40467822104266815	0.4467136170463343	0.03806534130118387	0.20567694417935628	0.3193790515612199	-0.12992795747483227	0.00326136952286474	-0.03075124108855811	-1.153058722505628	-0.02243542333019033	-0.08599070945983259	-0.166297376312436	0.2957071881161681	-1.7006700919968878	0.9074942625899386	-0.7673171459484243	1.6377252544218819	-1.261676723923299	0.18835218456445216	0.6011285393205034	-0.26188364690943666	-0.03436478137982393	-1.606845259742796	-2.017124368873143	-0.9543512701185216	-1.481748554844239	-0.7260009483203447
0.004754298518937406	-0.0046099551941327374	0.016919436039777167	-0.09667807218505114	-0.23621085406797437	-1.2295068684182566	-0.3473809011434565	-0.4356812945834944	-0.09737082625573233	-0.6467819994461899	0.02276415046731432	-0.15310120614795045	0.1340264848020662	-0.10927743751350924	0.27065696790128985	-0.09608550645504957	-0.010798551982153551	-0.43622262602863976	-0.03883338523226234	-0.044781123981152283	-0.02476621313086389	-0.027177820376553356	0.029811213542466942	-0.3796217874775974	0.431391028344766	0.03330475782621124	0.20488011703626366	0.31214950625148863	-0.13658577721723109	0.002878210511779852	-0.03917170951087049	-1.243262486861029	0.004731348143625325	-0.08775532397638806	-0.12345043074494662	0.3946095510008566	-1.5991523969720327	0.6717751872066131	-0.7496301330175598	1.5142060215953579	-1.2933366530834436	0.24723083732906942	0.4970320697431986	-0.19155071716823885	0.027063882936343014	-1.4869288815848714	-1.8927112835043427	-0.9059497211562334	-1.4886348951057058	-0.7406935190945156
0.005441952622140164	-0.004841680914891372	0.017576714408927694	-0.13610715350391964	-0.17880500881116204	-1.2479203743536473	-0.28615350868658457	-0.32065672098653436	-0.1001793533796201	-0.6400054499103349	0.021053437300584905	-0.15490872055652255	0.14786929584078598	-0.10797628522409615	0.2567951664058702	-0.09444299515543668	-0.010745121977921518	-0.5292407001067023	-0.03804728726928228	-0.048298966080733544	-0.02787257868492905	-0.012590024458214532	0.027561170721992472	-0.3614591841573799	0.39325285097606627	0.030512710220565037	0.19648419241081774	0.2849052723508415	-0.1456644390455578	0.001691004829738426	-0.04865850103719447	-1.0682628638294467	0.09720721671433512	-0.10024018945835175	-0.12487962773903497	0.49524279363386403	-1.738480755466533	0.5783873910845208	-0.6639598349732925	1.3762498821486437	-1.3823554600721955	0.34062862707274993	0.2526626078499812	-0.18902465800265436	0.05821457745092734	-1.375636966494452	-1.830076204526381	-0.8436323070065226	-1.4993691700973533	-0.698477100997318
0.006158094842441899	-0.004972701085456886	0.01747337761290674	-0.2146037417667248	-0.16348455958031388	-1.2534750760123043	-0.19304775661054555	-0.22498863875695316	-0.10018600489881413	-0.6150663295265024	0.020430562327163514	-0.15367954077534365	0.15735284990161819	-0.1077277147543289	0.24417135792870379	-0.09463218003840114	-0.013275526325086284	-0.5786959022052879	-0.03755883229773509	-0.05080025678204394	-0.01128587204626748	0.003575418855466041	0.026499885498391895	-0.35322325109181296	0.3530595452827098	0.028054682121002632	0.2015504127464046	0.2662171784643422	-0.14237726087920405	0.0004642193104211838	-0.060802305836719805	-0.6212484004176609	0.22404699053105787	-0.09725518813827612	-0.10011275463038043	0.4371382155306664	-1.7482428918537274	0.5195396356456408	-0.5534187421187791	1.2511717124156452	-1.4726086464319046	0.4392591026228592	0.04815422288868017	-0.2467140466618777	0.10746779305451146	-1.2414268482104653	-1.825760436812813	-0.7362093942650314	-1.4711170119844312	-0.6316806020613116
0.00600053104029314	-0.004391658728871277	0.017289196174443182	-0.3027983523822622	-0.19564348921824098	-1.2878764482920868	-0.13892772870949938	-0.1475188489548577	-0.1015008816846984	-0.5244890759956192	0.019652455278399195	-0.15652922390238802	0.16924852972971446	-0.10689065095738712	0.23625133264222492	-0.09427279414872605	-0.0123778719534187	-0.6063791997442857	-0.03711929990792308	-0.0543371575261252	-0.024444798517108873	0.014654184983487431	0.02532481851347133	-0.3361409930857636	0.3194987658055354	0.02269037077463286	0.1928682624325287	0.239923280881673	-0.14152246653840345	-0.0006731800616180621	-0.06227007536243382	-0.4994530484891335	0.31940074979124	-0.09710408085567107	-0.05651447767539358	0.4234977493311328	-1.732627451221801	0.45931229242645033	-0.36567365279235853	1.1705215285931696	-1.5729616147035652	0.5702476188306279	-0.27192015225496796	-0.142790521919048	0.21824422360155699	-1.0615469627024168	-1.5846070012157134	-0.7479573032733287	-1.456226605867084	-0.5630333135587571
0.00547872486888768	-0.006312454779525406	0.01682315069640564	-0.3546204315203703	-0.18121718813445728	-1.31896848226522	-0.10701707643122008	-0.07477617664243097	-0.10221386585242258	-0.4435123740951873	0.01794065562032519	-0.15444331184007143	0.16758910330925247	-0.10608842877535643	0.22810781697587057	-0.09537038443488913	-0.012744359866662594	-0.6074376121101215	-0.036927143394042496	-0.05855330919426287	-0.030396392668681143	0.02077747161497257	0.024336413471989442	-0.3102971535097076	0.27341546023984786	0.0167693804614673	0.18270991849370585	0.2016129478437116	-0.13519668601282034	-0.0003078897333308282	-0.07530242658971575	-0.23762134824924175	0.24508752998842231	-0.10260088368047697	-0.01927256768583952	0.34280254931385024	-1.8398363353859586	0.19186186896542426	-0.2597940146601455	1.0715636168864182	-1.5339948166199586	0.6048216030812867	-0.47422770194764574	-0.1775318141345856	0.2728137631125621	-0.900373209627731	-1.6159427408025926	-0.6358802851569326	-1.4199391513302024	-0.5487338468118903
0.004047092002780183	-0.00712747262114885	0.016987198407364307	-0.3945747783341213	-0.19181449950707266	-1.316609525301378	-0.08530792488123828	0.006197653176062218	-0.10384721737731675	-0.4078116864689081	0.017303174598284267	-0.16083244954232884	0.16649244153723947	-0.10449554951499296	0.22183727107865442	-0.09542504620302547	-0.014287262340950607	-0.6573066900868024	-0.037329024150730576	-0.06043585078444548	-0.04153885866000224	0.026558132987508178	0.023470040452157937	-0.25035862873454906	0.24253262917919885	0.013639363736243498	0.17218134207668362	0.18149792594477074	-0.13136462685481592	-0.00030246216498598015	-0.07874676545377647	0.003502654475000857	0.2996752807427737	-0.09584958509053974	-0.04361967939923213	0.3279529295460283	-1.4254053253259475	0.272990747464774	-0.15232583899000904	0.9147406935352329	-1.5577263651145423	0.6990285857100511	-0.8067452611100483	-0.1628655335409933	0.26854403616853306	-0.7423283727532813	-1.3907739756775823	-0.5080009367154984	-1.346304046655855	-0.49884082104996647
0.0039956692545180545	-0.009733686571559211	0.016836381626533177	-0.4322288957017168	-0.23125318708181836	-1.3108276116952289	-0.0784229199711093	0.02054583226846892	-0.1051254409387348	-0.31589622091087877	0.016633625558898482	-0.17937620991470354	0.1686128213505474	-0.10266454729784665	0.21043242689930014	-0.09493837731215615	-0.014678101811888907	-0.6015681574233743	-0.03742900041125026	-0.06195871780243932	-0.047109114180140674	0.030505836989474556	0.020702058906900318	-0.24146229803914313	0.22018460052724395	0.007846891767421668	0.16480427208664783	0.15754414772948216	-0.11997529867340277	0.0005945598090363359	-0.07757517807064801	0.02173904402857967	0.22746928514471382	-0.08832296469338227	-0.04243235364720675	0.29522640409212303	-1.2876824916487941	0.3318414946118729	-0.10447661438167384	0.8196234347543372	-1.6058369061855349	0.7751186822181113	-1.157586913946437	-0.09815023140633612	0.4319890901564915	-0.6642517202043429	-1.088471788174599	-0.3952742608694245	-1.2814266507565626	-0.41660657710849
0.004167408779003706	-0.012256660283591469	0.01664958080072056	-0.47669725791146966	-0.27304032791606136	-1.3655862596887989	-0.07453418007239943	0.012591811234744826	-0.1046738964097853	-0.29310420832177486	0.01743828004732772	-0.1868235658503366	0.15790098524744103	-0.1012922842510731	0.20137805686978733	-0.09234502254288798	-0.014080700833568702	-0.6440779758188557	-0.0379497218493529	-0.06300173027277858	-0.027594840538406017	0.030738841859127546	0.018730617074784506	-0.24967377801155743	0.19026933393239448	0.0062252116480338545	0.15174725206401105	0.10793264594391479	-0.10250009686865953	0.002809192724473908	-0.07811261893233622	0.12278114201879342	0.15085216766080745	-0.0793326563680414	-0.028320082676097386	0.2559257279375379	-1.243481833723841	0.25972995804595955	0.03001618220422959	0.6945838533587309	-1.6081993423345728	0.8827218726223472	-1.5289578539869921	-0.07413469363135558	0.4631842571005148	-0.5890965712803269	-1.0360950091100978	-0.29412836896625794	-1.187620708388317	-0.34911414452915573
0.00439329225266826	-0.014206918193427426	0.01608482995293691	-0.5033427002815383	-0.26457220798801456	-1.3742859554476454	-0.05198811516987349	-0.010595319012899835	-0.10360145072998746	-0.21740592490022811	0.016744513766764453	-0.20956784352079097	0.16198603695006578	-0.09986855904960958	0.20049477473420688	-0.0929843671857732	-0.0168027221947294	-0.6001146778682735	-0.038388147122046065	-0.06455702200871279	-0.0268262904754502	0.028161103741673955	0.01634742186733617	-0.24630012643500243	0.1616603249079343	0.005687856338485066	0.14298544468620253	0.0669974199232979	-0.09051367266392885	0.00479388970271771	-0.08080218191540534	0.23111329137516398	0.3039726842633509	-0.06976321845731312	-0.002249470235824344	0.25278434796920535	-1.1405731194978306	0.3210030485991858	0.13426169426705037	0.5759122255474298	-1.6405456140861325	0.9650718141515817	-1.7680258640126272	-0.06814329757000206	0.4738921156416137	-0.513736668916579	-0.9931270702306569	-0.19462341581787648	-1.1203845827419892	-0.3194770553056939
0.005073927258825562	-0.01639832726173414	0.015629336962843726	-0.5119050208936654	-0.26494191644974274	-1.420201262261811	-0.07361054759310062	-0.034239758486159066	-0.1044986512370705	-0.13314178309150632	0.016830742125919007	-0.21877598598228834	0.1699875412636634	-0.09811100333736988	0.19858335918295283	-0.09262413509900261	-0.015401661736402159	-0.6067443170619218	-0.03825347094327136	-0.06730863987328632	-0.0216136439777291	0.01625784073129848	0.013934849075582142	-0.22928569157188505	0.13496345417930683	0.008695512998299524	0.1307573826967307	0.05156496497134302	-0.07804743465469213	0.006501755143510229	-0.07387408062564284	0.33050768010069165	0.4139854276962186	-0.0642328011620035	-0.027743580367594445	0.09131879187907266	-0.9760135023846581	0.3344400923707802	0.16272141148825955	0.561224730174926	-1.5649123028937482	1.0777029983527924	-1.9831017309816925	0.06848591305852567	0.4695317621081819	-0.4623559648431918	-0.969628298242134	-0.11019830478292802	-1.1124742085903465	-0.30302577486448123
0.0057912144091466985	-0.018514076306684866	0.015751153340102252	-0.5649992377934135	-0.19499172837490572	-1.4440201206489802	-0.11084127641438975	-0.06478414710325053	-0.1064723973309504	-0.13697893330549438	0.018616443222915387	-0.2298063805682476	0.1552374382574199	-0.0971268438359087	0.19772745510433365	-0.09277027504688633	-0.015001943946093332	-0.6366986366914722	-0.038209894923771755	-0.0710742339254133	-0.020753902600820044	0.002710336099628996	0.012149385015688146	-0.22724733205519917	0.11696509468062999	0.010206110238174712	0.12807448697407403	0.031500185892214635	-0.07470592463106349	0.00845047685949426	-0.0639221584626578	0.5239392269943677	0.6707682420813115	-0.05585391384134645	-0.018199081428280858	0.06166092396258875	-0.6305088802152904	0.40363488437805406	0.08371669972607579	0.4843967471095268	-1.416858524518766	1.0905364773899633	-2.287980358706519	0.16492082345104703	0.44132381572392754	-0.41471932366776343	-0.9131116481589858	-0.03862699552965907	-1.0571418605245273	-0.2561085219689564
0.0062380075992388845	-0.020650343617843053	0.015482298978665224	-0.6644038694464285	-0.14384136525848928	-1.4581984626374438	-0.11647603328600983	-0.12887852725861096	-0.10774378771403677	-0.21876469028446444	0.01788525757961971	-0.2409064785706767	0.152608509122128	-0.09622784522976276	0.20192969559196455	-0.09485751847858515	-0.017051098235527275	-0.6427849843665354	-0.03836940733799745	-0.07214675184648286	-0.002096318705096134	-0.015921062931015705	0.01173558945890334	-0.21301513949623568	0.10976082820495828	0.010770402604665745	0.13287403371112178	0.014996706752580066	-0.05128909574800028	0.012260726758441816	-0.058078036641265804	0.46431247284846033	0.8516435544976492	-0.0346706277849613	0.0006745281381429789	0.09680720957014517	-0.2781008706787499	0.5153618518817977	0.06614099221216152	0.47126929002727386	-1.2309582251363402	1.031945932861354	-2.489554296642989	0.2614079390663238	0.4408497545748247	-0.4041731919537682	-0.9472960977069835	0.024882741267937013	-1.0554759562746177	-0.2352420021396501
0.005643478953818388	-0.023008204044231165	0.01571442968423281	-0.6855880183401696	-0.11443513589544922	-1.4465126480748813	-0.12464698409507222	-0.12143138679002607	-0.10977290630782896	-0.29412640126457607	0.0168784856598613	-0.2438182758086941	0.15023276831347462	-0.09263909355435065	0.21466029790834157	-0.09867736755823246	-0.016833747200353154	-0.708345706634464	-0.03848804245133926	-0.07420056058830744	0.009438687151385773	-0.03029867283051001	0.011288375979057486	-0.19999061245055294	0.1001487428136923	0.011299529552769156	0.13371874035298073	0.002257727263390088	-0.05605719502966916	0.01491504117024384	-0.04747916372314511	0.31119887188279366	0.9963904189800349	-0.03568416205835525	0.06631648165763708	0.16424702870118327	-0.042254360640345615	0.4650438839617944	0.04041854668444314	0.5745478025931625	-1.0403252737539206	1.0400959813242483	-2.752465122835173	0.392067400162977	0.4266615547122371	-0.3055130572513253	-0.8166432676017497	0.12509387974164282	-1.0522904383305378	-0.2507692008799347
0.005183263832533305	-0.02454961877397794	0.016338342072108086	-0.7053824438435865	-0.11733882540546521	-1.3934581391351513	-0.11940896155301917	-0.1380912517612646	-0.11129423171676475	-0.3633176466546553	0.015236148347501777	-0.25656965427907574	0.158104202193822	-0.14224252500486298	0.22066716010801582	-0.10462636349332491	-0.016458121140355213	-0.773717486303469	-0.038813152977128854	-0.07311339420141594	0.02092116760572616	-0.047739317439088866	0.010042763439604585	-0.19741121593926217	0.09206281267662149	0.014036403829565818	0.13825361530468389	-0.0038765132659702014	-0.04706280302078933	0.01727662153367381	-0.03703663723751554	0.5196759136378459	1.0323018215880184	-0.0263123480937128	0.13930246237261792	0.09082500227855468	0.26152678832932935	0.4662227879547832	-0.12723490615911334	0.5166665734716697	-0.753143887661041	0.9682777830089077	-2.8493713290220484	0.41596360450621506	0.34603659045950474	-0.28928346642234126	-0.7859328866446451	0.3319839786436992	-1.0251108036740204	-0.25166226101044087
0.005028979478178821	-0.02505985421967427	0.016482000083401584	-0.714049381840025	-0.06970462176337006	-1.3467975128512673	-0.07956583606425274	-0.08985071204387216	-0.11191600902360783	-0.369070769148757	0.014712554649987697	-0.2570088853347119	0.16307781745971733	-0.16396362067790315	0.23482821735796539	-0.1061809728643496	-0.015575233246227749	-0.8762120683135206	-0.0380749636806546	-0.07458943304557403	0.05329458074384338	-0.05657496484537696	0.009178825449373196	-0.21486693887068822	0.07939827020642753	0.015546602643518393	0.14145395137819006	-0.013040290062666488	-0.043875569263504464	0.019753356218087815	-0.03211172461404545	0.7711320106484159	1.3388382759671038	-0.01358573395916741	0.19401296742072255	0.13781135140706602	0.5254444408767389	0.6731809567077072	-0.17979365836273525	0.3600922755365008	-0.6286280296440213	0.9404182145517913	-2.8301958463482486	0.45439004176214237	0.34268514443981024	-0.3563991621066583	-0.7324350966367422	0.4452608728055438	-1.023820488098116	-0.27544464432411464
0.007225317720674832	-0.02606290590382035	0.01674106712427077	-0.7773176737625892	-0.013726345111307981	-1.375017639728131	-0.07704229812502134	-0.04876601308285811	-0.11107090276769142	-0.38863796898565717	0.014247882830083802	-0.2740488707008394	0.17148025157201957	-0.1609348560961735	0.24943742039136624	-0.10805034960526885	-0.01627995126660208	-0.9791720594673485	-0.03807312170248427	-0.07529409202031233	0.0680535074930966	-0.05928509939083274	0.0076988954987971675	-0.1959395883117087	0.06668081577213367	0.017072435344217186	0.15073132410044507	-0.03238740104949952	-0.05363761295898421	0.022607772563162078	-0.022374104888699092	0.9949757968251169	1.3569474412911344	-0.008700340064262476	0.29224165595345575	0.1594570111824816	0.5225293578519774	0.531625547055955	-0.29889339420750327	0.33380910848381157	-0.3821368184918055	0.8805811217220543	-2.8242809387801495	0.4654763194034606	0.3161445404416204	-0.4150650112932853	-0.8372012521417733	0.6362662257865904	-1.114242023115041	-0.27808147780997794
0.0077548730977662576	-0.027490930780640493	0.01714991341362688	-0.7834909479339448	0.07668215463574095	-1.329089921554048	-0.11255579527516069	-0.027278199248917695	-0.11070096092075318	-0.42205602231412326	0.014132191028687879	-0.27550359126679197	0.1715909128314886	-0.15615123120146443	0.2578071448262304	-0.11258819692045682	-0.015958022108352576	-1.1038217730719104	-0.038311112589339766	-0.07641584651066595	0.08536930756083358	-0.07035010142779424	0.0074518211919874415	-0.14123823774899533	0.049864066070879426	0.020100693222660938	0.1583593450919754	-0.057283440012363254	-0.07841031904465467	0.023073520925711306	-0.0207213478814385	0.9037145092199982	1.4604894512272197	-0.009704507756097686	0.3730775527561193	0.17874706544482244	0.5695081788724803	0.46847272349012614	-0.3109079234086585	0.2691033702784234	-0.15151248228320524	0.8636178778885946	-2.821507973159644	0.42961227115280265	0.21945577964355678	-0.40898888649084475	-0.8678449136628734	0.8710056687345993	-1.0851039030971348	-0.3175757120688287
0.008324318117212744	-0.028685215895028326	0.017751797126552924	-0.7644498490074157	0.1785581464662615	-1.2755692696265033	-0.14155806511255725	-0.02046540850424968	-0.11130764794276933	-0.3927012958802897	0.012182408209106342	-0.28628509317931167	0.17663411143383545	-0.15638598917044816	0.26456059304729546	-0.12012762072393346	-0.01940918627395833	-1.0712020419531312	-0.03794611827274827	-0.08078645869207908	0.0970827225674898	-0.08299315757507437	0.00711604720903302	-0.11300820845000717	0.04004165195805282	0.021589333729626615	0.16270069806778115	-0.05763799347403466	-0.09060268014068909	0.022793899829594472	-0.020653620224260233	1.1358927149556919	1.506575213079545	-0.006749003405571661	0.4205210259009613	0.23913853495314713	0.6507479619209476	0.3757133570487511	-0.3920824855673587	0.17892717451292925	0.009510923600072057	0.7268245569417378	-2.6886912544615003	0.45233545056816193	0.2423992554782442	-0.4213999586256037	-0.8190678736793899	1.074871549461967	-1.0486808421462246	-0.40473155277803696
0.009763751178665998	-0.02902640703398247	0.01846342447408937	-0.7909211201732218	0.22535358339078188	-1.2358572940077146	-0.1833755433482339	-0.007943470244330087	-0.11326199423812602	-0.4171689904644852	0.013214328648337612	-0.2817341459206525	0.16990894859430752	-0.1537348759336426	0.2757335586761309	-0.12467554761412022	-0.018986935212630313	-1.1699010602105175	-0.037405202632354584	-0.07813810990506162	0.11708528894077505	-0.10115659891573432	0.0067045561816917315	-0.07255863480274194	0.023793941430665468	0.021084978480190347	0.16412292113269866	-0.08081980303590924	-0.08831151882356311	0.023298161459373815	-0.025632782364176605	1.0978142511040816	1.5490792280311356	-0.007924109773379689	0.46505701192057514	0.29375028905673906	0.7517949378664571	0.18721522468952065	-0.5065770880377818	0.0560081958446806	0.23632813301349875	0.5148900043992081	-2.5685499578232776	0.5057289618299331	0.20292455544174906	-0.39381585886601955	-0.6117314719389393	1.2770450103604847	-1.0957247618152315	-0.43769566439542656
0.01058979948905887	-0.030293436837737366	0.019053520333032557	-0.7729490024592872	0.2425210781348796	-1.1348390352194806	-0.20934638947066125	0.0070496810018915446	-0.11374087567253613	-0.38953998312870325	0.014247155331501468	-0.28964287097826363	0.15883369743883494	-0.15129035874344837	0.27989172243376037	-0.1312486100608012	-0.019242975024970944	-1.258920593435619	-0.036758889028629074	-0.07185866187666666	0.13879517922601797	-0.10231145538957712	0.006583894074766107	-0.0482546726954411	0.017719167828790062	0.019202208121424084	0.1667133635049494	-0.09871736909154497	-0.09372847555472892	0.022930773234945495	-0.03454385510913351	0.9152010749184327	1.5364533192272058	0.004727163466037321	0.5288804090831585	0.32922566513732693	0.8180854125581268	0.09937482490160578	-0.6481431680647998	-0.017428562724071624	0.2423739122560852	0.31691788835198414	-2.3613224343762456	0.4973922828761045	0.14761430706395479	-0.44537649778038346	-0.26660528224188074	1.3738220564366326	-1.0512836634385105	-0.4544916289524384
0.01145567295319195	-0.03269125571227102	0.019134704438952644	-0.786217798221435	0.1137362413422818	-1.024641809333757	-0.1709983289687555	0.016459792041652342	-0.11438075880589119	-0.3487815092341647	0.013305341574906418	-0.30070832333454356	0.14701381477969172	-0.14760043300684797	0.29377608655484594	-0.13514712128054937	-0.01801122152381581	-1.375971723838377	-0.036293382127035666	-0.07745964092757936	0.14611142456992582	-0.11834201917329137	0.0059578886419924875	-0.011499211966314482	0.014805137200302437	0.019650593190165575	0.16298755851271401	-0.13093763111206913	-0.08781356079955896	0.02304817523885937	-0.03905461816326132	0.7213712932288805	1.4522948659041235	0.007148680669369698	0.5789434428583626	0.3881455075004431	0.7713821133473691	0.0795987788011217	-0.6274516582136288	-0.04467823394598243	0.29930231324524065	0.2356668841140709	-2.07350527201591	0.4415359112323672	0.18688888116797484	-0.43518314472012587	-0.1524603802834139	1.4722129325988709	-1.073298748363192	-0.4073941062643507
0.0123938711863773	-0.03477418731742009	0.01947048004386539	-0.7083686590185302	0.0023186279288500257	-0.8780951344996197	-0.16450971786806234	0.04472907407056117	-0.11329004240897947	-0.2060218400015518	0.013503914140466144	-0.30899980677241007	0.13507398632347217	-0.1439134901636111	0.2961278810648813	-0.13837518797729098	-0.01288506965134277	-1.4862325786780155	-0.03588127535830466	-0.0851868213341491	0.1383528119500958	-0.13440319361052916	0.005371716079736714	-0.041704963664181534	0.00580934951197874	0.020975272768540693	0.15504610075717024	-0.1515139716332785	-0.09130128299197668	0.022360793092156852	-0.040828341483591546	0.6042621615827785	1.4254066662646925	0.005186321458899816	0.6090366384196426	0.4488333567033284	0.597252704618077	-0.019581819206472912	-0.6845840197457489	-0.09825520738206725	0.4020168532546153	0.22165031172553004	-1.7347867401094672	0.4121558752703026	0.14618072522086553	-0.4799186689767521	0.10733382808834029	1.5677224497477078	-1.024909448695615	-0.4090052583027718
0.013946107902650445	-0.03601976983058103	0.019419810996194296	-0.6666469159292675	-0.12485154083504593	-0.7145384807461548	-0.1877937182716533	-0.01745817136308786	-0.11428716941555091	-0.14773646841009275	0.014171066890646756	-0.32606821704247624	0.12015658782680103	-0.14060034647158318	0.28281923282244953	-0.14213611951573268	-0.006047867344193292	-1.5599937240646042	-0.035521906933871875	-0.20492728548256212	0.12315531259615457	-0.155009729005242	0.004104346176826154	-0.03284791109155762	-0.002313935173550423	0.02842050207871457	0.15309009696768247	-0.17597090977053378	-0.0805562762051859	0.02284785051976635	-0.047552248941264356	0.498588664578312	1.1044644374751347	0.008816478427001898	0.60176941635874	0.6262591959081801	0.5564267456456004	-0.002241878369922923	-0.7209752998790144	-0.2054867299811141	0.4792238079744789	0.17707335179634737	-1.4752661552285156	0.4894014904865833	0.10810728042959025	-0.534587837385231	0.1992811425835297	1.6774092517328203	-0.9750490249000962	-0.34311051866781306
0.016154017705455624	-0.037603825393063874	0.019336728888269476	-0.631500542850141	-0.15896124203586715	-0.5185715137504963	-0.18757663668799063	-0.052420265152815296	-0.11388777084075341	-0.0860382230928699	0.013739952232123242	-0.32236078687572106	0.09937654699830645	-0.08376291851079276	0.27171461525070884	-0.13901342615336792	-0.00472728772352614	-1.543819225994309	-0.03641651960857585	-0.10232953512525297	0.12858848313453322	-0.17368522450180174	0.0035911054576804905	-0.03964034579243249	-0.009756575596234081	0.03254065919024365	0.14183817956892403	-0.19422861699718058	-0.07976901868140607	0.022201731108966047	-0.04305280752535143	0.1983829979833917	1.0254533634705303	0.010226531319715754	0.5999339313338805	0.8121715137533292	0.45089651708767364	-0.037385218384814144	-0.6439632490510452	-0.2576180973051335	0.30073626790272934	0.193877175739216	-1.2278048453502302	0.49422401810692485	0.027191937372874418	-0.5922795565707082	0.3222867433466435	1.7507599104261569	-0.9145695504720008	-0.30815544594345046
0.0180299826655376	-0.04019902728463638	0.019776935840007906	-0.5597251399499806	-0.26276392760441347	-0.30776085697950234	-0.21515819978451733	-0.11038359666697	-0.11382217791828124	-0.0474679412690776	0.014298530950933138	-0.30877090678684266	0.0912035467014479	-0.055026078953180214	0.24577711009507527	-0.14168148303127887	-0.0006625925764322152	-1.447225848923884	-0.03745691878906636	-0.06256459607295704	0.10404987405176033	-0.1943469875091654	0.0031508370119860477	-0.03240901362765783	-0.006259465383302932	0.03917483190489611	0.1294207961236797	-0.20719542868266036	-0.08426555947791967	0.02172559062712408	-0.03700213319724164	-0.11056376882003768	0.7830954565961893	0.011019131566214091	0.592474538744816	0.9772562347513365	0.12435970318955288	-0.19049178442436504	-0.6154270994202679	-0.22505305220459673	0.1448120244209071	0.22223762569996985	-1.050266459449987	0.5273515337978522	-0.04047908642135779	-0.5999786404560472	0.44498230868860417	1.8027438179347004	-0.9102827440746013	-0.16438770124363372
0.01832811036041386	-0.04158656680395746	0.019720348479771648	-0.46337223087856333	-0.42198684708314405	-0.0856748011332548	-0.24614808562793575	-0.21007839693793645	-0.11713260827883157	-0.08753060773635599	0.013449292265144264	-0.29365748917130685	0.07819433070771538	-0.050734283459223	0.22130850565513	-0.13337431485998005	0.003773764306149054	-1.305201820821668	-0.03898954499804733	-0.035016878915398605	0.09911481470840847	-0.2312088502274506	0.0028840866058340154	-0.12142467317712406	-0.015498486878894841	0.04305699622069558	0.1162129547767466	-0.22123315147122602	-0.07679493918273642	0.021030127923718545	-0.04109204130701296	-0.4073234247558342	0.7568106629238411	0.005229278936386212	0.5745028097608536	1.239587373051974	-0.1778049541855766	-0.18988771579628708	-0.5717928973984076	-0.2145053072826867	0.11032547023062889	0.17747094116203826	-0.8800520365975174	0.594272107659488	0.0020358086864437517	-0.5111945353012033	0.6246507513060645	1.7510833301973072	-0.7836271752293513	-0.07372338657382334
0.01894059398250797	-0.04277795391690088	0.019716520199240764	-0.39952340649570883	-0.5681006828425945	-0.019044835721623292	-0.24913952660416236	-0.30863618865480646	-0.11652607357101545	-0.041124897037791174	0.012117106674623129	-0.2891417357617042	0.06436196296324655	-0.043887727865802965	0.19412426980348954	-0.12286098692272698	0.005779537522723468	-1.1761466802014933	-0.03961473251845984	-0.017878924572442546	0.08266904732490686	-0.272712829255607	0.0029340090925899535	-0.19661065886878276	-0.017208043753015302	0.04499233714766472	0.10134190327026008	-0.22067305013027422	-0.047608651704146576	0.021413077233299202	-0.05083606314920701	-0.2886875898935618	0.5787652176436507	-0.001777660056314362	0.5737555134257164	1.4543997710418985	-0.3642175397715821	-0.14878933783305331	-0.5740782610292938	-0.25764762716001477	0.04863044587643799	0.21099678053631643	-0.7200717147890445	0.6584287754363529	0.059115237576538596	-0.5435624199708927	0.7694320829586518	1.683901675480179	-0.755079970433786	0.10070649687601849
0.019221640500945266	-0.04315663534966036	0.019291831941539776	-0.3614612320247444	-0.7714730791923228	0.29651356987366534	-0.26903481254508527	-0.38640817296900404	-0.11797536135022638	-0.0719072515773788	0.010016810256395156	-0.2784770127323333	0.04486940215705882	-0.0352475457090813	0.1794094379545785	-0.09938886845314529	0.011727961000023678	-1.059860161125417	-0.039547569940914615	0.002874228858122989	0.06829320356381188	-0.3384315477049996	0.0030268551248289212	-0.2199506712912236	-0.020535404344672974	0.04689761857105892	0.08900121806381527	-0.23832555521915616	-0.04631300323015116	0.021424391422441444	-0.04305617706053441	-0.322708102599583	0.4493024067376801	0.0021869338975350648	0.6365394671862875	1.523246654687553	-0.5987921877683415	-0.10757223179221942	-0.4868821968603907	-0.28416783115594	-0.1407309564480839	0.2938518007015153	-0.6251423535357608	0.7270956414357552	0.06991381613651405	-0.5277875413262488	0.95841737381153	1.519679662592457	-0.7335645745983722	0.3042888354757438
0.019448074864305085	-0.04712720931429813	0.01888137121520136	-0.26418185598134475	-0.8404860675426441	0.5375931105484326	-0.23026050596890543	-0.43267457494532763	-0.11630651335035942	-0.11487498697749761	0.00885819791676305	-0.26682323756944826	0.04465404723483556	-0.026036987467219726	0.1729346245685449	-0.07299544041825137	0.015975401406866402	-0.9303890265315579	-0.04140760060029581	0.016901005449814287	0.04029665561723167	-0.45669334589729776	0.004490384058305913	-0.22750093306020314	-0.015252290252900817	0.0507619429331015	0.07885443485811339	-0.243870026331785	-0.0377360794715574	0.02057931638785212	-0.038275143589378335	-0.3059930416280401	0.3094133771206635	0.0035567317641637584	0.6747627297378378	1.5701892701494435	-0.8873727584912062	0.011340476943730842	-0.3826943318962192	-0.29297251653566997	-0.17384741868950537	0.39139678401131717	-0.5457950796202484	0.745772269593027	0.11635116083493205	-0.5831081979520574	0.9024405446196896	1.393439229381732	-0.7087666816864221	0.49476406816632756
0.019898696162437644	-0.047844152685987205	0.018135330884908263	-0.24855460553438152	-0.9053558701191555	0.8495739292856138	-0.22744985280568733	-0.4924044982625414	-0.11549692844274388	-0.1677994327217779	0.008074754543228849	-0.24045794361747191	0.038963827891587983	-0.018322770693075443	0.16491168885519022	-0.04084780589118425	0.01710354968573211	-0.8635231634150105	-0.04386376405615966	0.02641287465228064	0.014177933512096442	-0.6512636502345357	0.005587070537812189	-0.22831165977277892	-0.014694546851599433	0.05153798135459799	0.06825589432933463	-0.25267638929179076	-0.02596869631665689	0.020745647567955307	-0.022014036359043893	-0.22795796082323924	0.20865751997132972	-0.010496584762005576	0.7325811573396844	1.7262085889899759	-0.9617688748089558	0.008016347203059503	-0.18394712576808064	-0.37766813085604023	-0.06187010625340219	0.47694216599814193	-0.4468423136784514	0.6538524669972114	0.13395514225274288	-0.5489480559008166	0.7521094467337759	1.3336427821497572	-0.6840780957627491	0.6874673553949662
0.01993387284276491	-0.048080533928204966	0.017573662394009395	-0.23351293266488282	-0.8898404632885498	1.0741161982042828	-0.2330884689054614	-0.5706571883851292	-0.1150199097131837	-0.13745338825710401	0.006384249114134308	-0.21041530067529263	0.04981933533404947	-0.01222505485388273	0.15417075284861606	-0.007196474851672302	0.017700412828943555	-0.7674024181943204	-0.04748814701750894	0.05301026607341941	0.0018569340254145045	-1.240036880345398	0.007381656581113598	-0.22071209247167758	-0.006932496772421709	0.05363663793339172	0.05819582493131701	-0.24346265571278392	-0.017794725432750704	0.01983974147516332	-0.01326510564709285	-0.15457987252857	0.052118700933157444	-0.023667297910222356	0.7251760477998455	1.6769602573204687	-1.1358927149156286	0.03551570176399153	-0.0017324919231221814	-0.47701534182262917	0.011554288241121702	0.5171691895284569	-0.41749793024810034	0.639999627913048	0.11462421044470375	-0.5631309987110064	0.7696588357271702	1.271626266849395	-0.6279732020654969	0.8383945502775759
0.019124058374295386	-0.04684184630125565	0.01655448999409704	-0.19835133250483067	-0.86275005704547	1.4335741524754368	-0.2543225381190144	-0.6216611940960212	-0.1161206774499195	-0.14867920108710359	0.009081951045779987	-0.18512497819305795	0.0457129914780976	-0.005732261890821412	0.14071550579054054	0.030003858091083045	0.013533705764506812	-0.6992448556637619	-0.004504076018309511	0.08333012458663358	0.004067280350875905	-4.01077345578083	0.00801573909758984	-0.13219495873406711	0.0017896227834184111	0.054481222936444786	0.04632424537308877	-0.21781147774487444	-0.012237050199254983	0.01853097588417241	-0.005121208672600953	-0.07753044843705884	-0.051984973226228394	-0.029454453838545596	0.750174419283202	1.578285223609573	-1.2110495164476702	0.03478657973236491	0.2205545187240893	-0.5816060972911057	-0.046471482924105564	0.44586802100553735	-0.38100104923962197	0.5849221402801923	0.10757589095547941	-0.5051627294251118	0.6787237437243683	1.1616546968607062	-0.6000777299143216	0.9313994342289555
0.018641155371526573	-0.046034773698041986	0.016148025345473334	-0.14363852735385774	-0.8068953221430432	1.7192196230688068	-0.28210776063069753	-0.7053408019425669	-0.11761316936157595	-0.1441336780747084	0.007817754779067442	-0.15410481948379412	0.04291995343314804	-9.183780850745838e-05	0.1370087887168471	0.06208408318993054	0.005355574479218261	-0.643205023902795	0.01778212333707786	0.2236669051081789	0.00980015442068102	-3.3857507900826675	0.009914042442629844	-0.09235753298921233	0.016087076205854013	0.047167907252389986	0.03397362516161813	-0.19859920350603544	-0.01162100354668386	0.01754829159460492	0.0045740896908469456	-0.08040971672343944	0.10300664199247525	-0.04101021077886917	0.6971955268086197	1.413946845189669	-1.2042952317922555	0.02017422201764434	0.35228802462671693	-0.6145438570464952	-0.07341775984516188	0.42063720900402635	-0.20170904474277665	0.47176061849000905	0.05007285283203169	-0.5133493215002891	0.7266583147455313	0.9751010149229083	-0.5725972955757779	1.0523715769980435
0.017966157995031384	-0.04547028738798566	0.015213876633885353	-0.021361627668276706	-0.7983434022540027	1.9297642514877862	-0.3265079251524011	-0.7226861949602316	-0.11849012745121265	-0.0977522005919269	0.009919414468554882	-0.13330821731984482	0.039787747318600714	0.005460491489804434	0.13780585909859205	0.087361546067893	0.0002902611002219023	-0.6499610498602404	0.02279884187990195	0.12969464059477118	0.021737673571431488	-3.133074187300263	0.010443617019585691	0.011496394777019492	0.032590340841133394	0.04342508547387981	0.024073056669560323	-0.18323712708362055	-0.00622254383928421	0.01786449983201352	0.00801236339157826	0.05253150028638207	0.08882208121149972	-0.05035858816497668	0.6331828996043073	1.2672853141936473	-1.1862120958225932	-0.11992661909809503	0.4122797652553663	-0.6511640695159958	0.028260178104232203	0.43362662217782183	-0.07873340218681264	0.4448863827620938	0.03540909694876345	-0.5113904249556657	0.6992943023119469	0.7155632844229604	-0.5648659218906522	1.2254522437171775
0.01690815096201736	-0.0421640039912821	0.014138941197766042	0.0334604501342184	-0.8658617281461447	2.1024554683498726	-0.35935506454493343	-0.7980130048598775	-0.12289152573671143	-0.12946306874478303	0.008672325683990708	-0.13248280258777373	0.031256720187768906	0.010540813423977629	0.13715367883106344	0.12165654419343357	-0.0062930830355915094	-0.6848914961809106	0.025751290231135694	0.10543977344253248	0.020298320997731177	-2.957389157763452	0.011308817334911877	0.14277865143921672	0.04578035962753302	0.03738968629089108	0.01597479924560504	-0.1523738136680936	0.010929590057172927	0.017239485820295743	0.010755165030538753	0.1938590916518306	0.08203813786509823	-0.0596939477851855	0.5549673982704253	1.1519280626136899	-0.9790235361073417	-0.08670412671447147	0.48568854098007785	-0.7492917772864074	0.11140185249974892	0.4203136741256649	0.10044028679507885	0.3230083484983662	-0.03564214914303552	-0.5382370577808033	0.696082165828556	0.5251468834493102	-0.4718884114335603	1.323903440348476
0.01568521611244901	-0.042133117396940395	0.01317378116368515	0.04638758826809693	-0.903645521316039	2.469376309057425	-0.3942592292969044	-0.7706308046754619	-0.12402460923665752	-0.06719694269765691	0.010707472175836435	-0.11876757065538754	0.015562056703450186	0.014046054028189581	0.13216559102333553	0.16357433192176035	-0.013912731899045124	-0.7171164142818958	0.029217672275765365	0.09299814851995265	0.013793916756671123	-2.789274207061168	0.012012834009317606	0.30515851388802073	0.07035900341503558	0.03265996610048511	0.008820439553686749	-0.1177644067827683	0.017085742290692423	0.017579182872980246	0.015981718443590844	0.34965949781486827	0.048509184911734726	-0.059394303423754846	0.5007322363043493	0.9319977519712017	-0.6496406446467914	-0.07157548563855222	0.5146155565002075	-0.8730657649690963	-0.09009156275991818	0.4972813981170904	0.34381863486476166	0.20462807046651516	-0.18035758341511618	-0.6619169991642805	0.7971471811516957	0.40104644573887827	-0.4549351441088757	1.4179697872412238
0.014439621932729716	-0.04079140512534067	0.011608400726626686	0.095097965261112	-0.8614925449781436	2.9113079972180547	-0.4086103650977934	-0.7617486828756379	-0.12710428078940456	-0.10388580701198961	0.014053705297253504	-0.1116016255455072	0.006020622748267439	0.01354080870942902	0.12403230814848376	0.19289023624826493	-0.017536296204960233	-0.738702985477444	0.0309427723813925	0.08746618876535166	0.007309876588988432	-2.630695823512707	0.012250420662745834	0.4561337709789147	0.0884921554617509	0.030964707106909396	0.0035671701689315646	-0.10150177787177792	0.023752734944059734	0.018166903939246734	0.040362697862562406	0.320013681359434	0.10495505970365852	-0.05716256730754814	0.41652625913228947	0.8554211037990214	-0.35227392388473244	-0.10204817078214914	0.6037645667238437	-0.9460228629220746	-0.1765972667058236	0.4352257295944201	0.6819008779473883	0.12169511976379858	-0.26328521047446873	-0.7468391530770769	0.7817891134946678	0.17755091503334347	-0.4120021534275592	1.4934944840454363
0.01396801626802358	-0.040680026194229696	0.01048189372206111	0.15671730650000323	-0.7929887102902214	3.0342101289899186	-0.4338216810674999	-0.8201490592876015	-0.12851735873218292	-0.020047519094334287	0.01945364738982937	-0.10408741218296555	-0.0034764148945594766	0.018512041972022768	0.11710643641974768	0.2132121296064466	-0.01987700762429281	-0.832835707359231	0.03116464733798378	0.08344818293252469	0.0011026090127398559	-2.468290466092261	0.012737799440358707	0.5625511706581896	0.13215195906431312	0.02811576254722666	-0.005016963191723895	-0.07876884762685618	0.04730858886896637	0.01839814302150252	0.05413958158387964	0.2610226696511594	0.1286603779940534	-0.061665904148067704	0.2860150414303615	0.8520538977780072	0.06617590429673517	-0.15394405109416037	0.5380249129151374	-0.9863670295233572	-0.23722967021917557	0.4102320911383043	0.8966022122399708	0.035491537399873915	-0.3661239663729855	-0.8072680091538651	0.7167378966751736	0.12040806975874482	-0.35683746420090223	1.512768481192104
0.013016381648184656	-0.039615842625547605	0.009224072388356326	0.21915028754498184	-0.8443674656734554	3.261789966991165	-0.4922761613423656	-0.8460705119390252	-0.1320148057775679	4.825654275835145e-05	0.021274048116385898	-0.10347816824271334	-0.015165227692847302	0.019756334632225894	0.09208063997798628	0.23487780959463506	-0.024595513309940566	-0.8572173174940565	0.03296358939798547	0.08114143115549767	0.010496049443304173	-2.251407992183558	0.012238853092927018	0.6585362899855818	0.1721557490524585	0.021808914050871406	-0.016668989977068328	-0.05424665302695555	0.05827642179137706	0.01995748693137278	0.07356387366260543	0.27358958799763583	0.1573641380082687	-0.06495990491133953	0.1523670575073015	0.7903738955912757	0.43839855050136983	-0.18549204164899552	0.5427930213986926	-1.0275699562287541	-0.36075059080204125	0.45885764759284103	1.0686823530381095	-0.08143409637390275	-0.4607550364442373	-0.8697568089273521	0.7952221154667033	0.10145461271058853	-0.2756108659121417	1.480537643997254
0.011718898333822843	-0.04028168965598005	0.008393629056409134	0.28714126778957627	-0.8988924849698587	3.5227128492390762	-0.4814044602424413	-0.9183714001156883	-0.1325327047999897	0.03008712255921577	0.021885346199083965	-0.09926505394165717	-0.030927619054541843	0.020839394804004756	0.06218441787963876	0.23868120911559246	-0.02807362983212348	-0.8563155594779849	0.03505287519730223	0.07921053398917119	0.022209325378239775	-1.9675033853547987	0.012146312534376463	0.7535953646577456	0.21135750505845768	0.015806194454970477	-0.01987749081834122	-0.028226686242628397	0.07179137048730064	0.020762115568058504	0.07905392472696797	0.2804619535110484	0.12133271174207298	-0.062100429583902814	0.04141510680363597	0.6934444149538334	0.6597534588686509	-0.17923347353250457	0.4822877195360403	-0.984465945352353	-0.4397402382840287	0.4970087623604237	1.2586231185162293	-0.05614827566272065	-0.5556223896542517	-0.8498570791695592	0.8446263881340501	0.07290817690904601	-0.24899009405283107	1.4541074301330699
0.010545867618051189	-0.0394751370291021	0.007577077865094213	0.3419245899192335	-0.8895008422851871	3.7668136412722264	-0.5305741483589732	-0.9250180723989494	-0.1340942886685851	0.03509038409196276	0.02542684334467594	-0.11673834121850128	-0.04510071919007739	0.023351772250048457	0.02980870049922827	0.24809750235063405	-0.030056001666362304	-0.8777064186411072	0.038064825923450694	0.07254704072036058	0.019783378151030963	-1.265813662150494	0.011297823426710868	0.8513846353861318	0.2224598673301613	0.011176034839623669	-0.0263898324218441	0.006465338916504795	0.08862400987870063	0.021643769417556337	0.08417518016555138	0.31643110380630024	0.22457982888066316	-0.06105084345883712	-0.07962231813510975	0.7040063459629281	0.8322313164099695	-0.21171103056963042	0.4775968100918023	-0.9522105646759765	-0.6853787076649216	0.5407268040571224	1.3228734438506198	-0.07615106280650089	-0.6446561933909337	-0.8446921514928528	0.8246961728327944	0.06716480934324622	-0.21654728681791138	1.4565363042024013
0.009083479285050645	-0.04072186695671054	0.007327406244695453	0.3447443517725736	-0.9445359507411094	3.7314783512443954	-0.5185622155996067	-0.9259588928439273	-0.13251550307703203	-0.04719148066568271	0.0257958528561558	-0.1165275280409113	-0.05694030071216274	0.022526334635097265	0.005244797120583773	0.2482423815503199	-0.027272616601853462	-0.9200045757443774	-0.005750960262331083	0.06368898832638294	-0.005321232967300504	1.6294731672014398	0.011035526198019575	0.880374406424948	0.22655819941930266	0.003777430023829239	-0.03260242589189459	0.01089299988504334	0.10183600050961521	0.022371988288911918	0.09624465301893978	0.287656285202618	0.3281607625525121	-0.06177460594325982	-0.13719367994472834	0.6698190730975725	0.9143287241644433	-0.2856754602515542	0.3458393196298827	-0.9438927228496944	-0.704675981660398	0.6428776776999047	1.3791328705737829	-0.07986780723869977	-0.6988761198116861	-0.7971740191264816	0.8717985394202529	0.11007416988212952	-0.2603308995508592	1.4807989473840883
0.008387667483541927	-0.04262917482121613	0.006791971336572204	0.32983293465557145	-0.9564497497904751	3.777316321935411	-0.4771246045963299	-0.8910885332693201	-0.12880027187840606	-0.11576542302855834	0.0278719565668818	-0.12315071339291536	-0.06954803649778496	0.020936594514892534	-0.00925180637216568	0.24698334284154524	-0.02310855326210627	-0.9020293575281169	-0.029106527972179642	0.05613917946771052	-0.028789307679472853	1.1153079465111042	0.00981230173534573	0.9270245623909451	0.2316604245289382	0.0003438647141688369	-0.037198612107886095	0.02998193874427919	0.11501669236189553	0.02180816482368978	0.10703819409318782	0.2020358040892174	0.3814680809131998	-0.05173988639979177	-0.17166670917662946	0.7785649681504843	1.152334155098628	-0.3328128149480142	0.3512658477852126	-0.9712230025943891	-0.7814694192909908	0.6844470010586725	1.4076425080071204	-0.08757553593460721	-0.6970682594973105	-0.6562956751840326	0.8068134199441195	0.1281433387166487	-0.2446589073744771	1.419236230543552
0.006779368067842917	-0.04580456630818366	0.006526265310524292	0.2402475572277488	-0.9746444203720669	3.88845485799272	-0.44264174553906227	-0.9094775936429762	-0.1281148523887536	-0.15491283683676085	0.030179393811674095	-0.13154408870022788	-0.08232450028673555	0.0165052507468383	-0.028898513635256452	0.25576785164916604	-0.020149965254608604	-0.8825873581164565	-0.033871147812558476	0.05647301852509019	-0.04609555153326396	0.9685160773686011	0.009371786215344482	0.9746473715924079	0.2701043061619272	-0.006538847823299589	-0.03842878249383134	0.054826890078894575	0.12382860392323394	0.02067773031705215	0.11373349419715699	0.135950940754194	0.38406417080076544	-0.047534049784261304	-0.20838985984835526	0.8306237068350442	1.158288705994202	-0.24884069388709357	0.4046062510696708	-1.0226664041100937	-0.8759461193807407	0.6796501767737302	1.3846368774222417	-0.11555544131991605	-0.6426829629082665	-0.4613026457844415	0.8668026922527652	0.3079772003168902	-0.1890756463498532	1.3219235337535027
0.006552688105487101	-0.048032141463894076	0.006253981797780068	0.17442678000032116	-0.9648386705323633	3.8770151443795955	-0.4365520821487891	-0.9161187095782907	-0.12577602313117864	-0.22049567113168383	0.03402747578309577	-0.13660320839007228	-0.09693533522886975	0.012883023905760672	-0.035949741914164175	0.2581889924883297	-0.01772369512717592	-0.8396450246016961	-0.03752198715048746	0.0534522775868024	-0.04769833324608832	0.8921056784189257	0.00859494416439358	0.9914477953912696	0.22214569338265946	-0.008548118412497186	-0.039030301889032316	0.05611159758457185	0.11792540176575612	0.01969891330209519	0.11907124227124802	0.04554058570005831	0.4323595444825414	-0.04144962420180253	-0.23108981217032967	0.7758385211860805	1.2131902677990904	-0.18223672119735806	0.31383025653798896	-0.9939226818520286	-0.8154667166717721	0.7542704944511335	1.3169678344859637	-0.04888011279794404	-0.6311537658646521	-0.2717763027672813	0.988530491397867	0.432968234392937	-0.20323377783144814	1.224323132414702
0.006320848406683924	-0.04887342850999804	0.005892932760239484	0.15319199647603213	-0.9414549845268994	3.8772796893021377	-0.41324364942578207	-0.9667863383424082	-0.12313820389369834	-0.28355476185083117	0.03500556833685504	-0.14943819363576463	-0.10023259174284767	0.009962302562507838	-0.0465251668870235	0.24900006130117275	-0.012578383194584142	-0.849722923414277	-0.03996473629002778	0.046378590784137405	-0.06016101701500502	0.8269940783997672	0.007079607342586692	1.0119577588918698	0.16378432044664915	-0.013095110947213957	-0.043105062913976616	0.05034321897626084	0.11869913806596413	0.01873091794207515	0.11183257092366858	-0.01954009123065905	0.4790931546367502	-0.046379085304237344	-0.2692612915499216	0.715505172360728	1.083427496042406	-0.27547544477277325	0.3722527464192438	-0.9501722065849838	-0.8624794553610308	0.6659190236109945	1.2789462564760035	-0.009812920609103526	-0.5590542410789361	0.04362935267234878	0.9202920606815079	0.5504268434629944	-0.17096027314979992	1.090105928022506
0.006297868755031313	-0.05075300430326529	0.006117320766142456	0.09534227506027074	-1.0154754457300328	3.950949269274099	-0.42440391296025093	-1.0401540725618408	-0.12213902833100539	-0.3005164422277682	0.03533783441339751	-0.14372786332352966	-0.1085893418744738	0.007315339808753809	-0.04612950542127885	0.24620342263773765	-0.011720182689463132	-0.8265844235806503	-0.04162569116034455	0.048301564746477135	-0.061704534307454095	0.7741073887195469	0.006978014879886656	1.0492380584928216	0.144069672298443	-0.01844046241652696	-0.04883232235669197	0.04648889689818118	0.10242140434748756	0.017819498373809483	0.10513093609355537	-0.14415727964081465	0.42698701219418983	-0.043813222696699586	-0.3348035282582104	0.5371818982752039	0.9977082675010672	-0.29383171162996097	0.32659625581722784	-0.9084640799298616	-0.8663825318131904	0.6728802165577991	1.139499423860928	-0.010667807149186729	-0.49970316796746	0.35883495247843966	0.9529441483018157	0.6914145317146212	-0.11244174965425739	0.8801642495539334
0.005977594977967454	-0.05102868189042777	0.0063041274974384815	-0.011820829512571907	-1.0521639588721148	3.9827762486001754	-0.424063988739245	-1.0576862841607138	-0.12140155748969035	-0.3191973346355559	0.0362862201909092	-0.1419759467984649	-0.11467287363993975	0.00034782646901842173	-0.057571032313548945	0.24102191849345553	-0.010750016529916003	-0.8013053763447548	-0.04289413923323976	0.044842465080032715	-0.06895811790752565	0.7399381932087628	0.005812143102213527	1.0982038731459531	-0.007921881403551078	-0.019055510780986332	-0.05279714803511396	0.05773409542390153	0.08105359209222587	0.017145123006961954	0.0763556110610286	-0.2610279310923166	0.4284623568091723	-0.048167066825578926	-0.36422694455058957	0.45259669239894007	0.9282060613025467	-0.3312955914941603	0.3120166929942488	-0.8222640392189193	-0.7220470187492539	0.6292692373043576	1.0348103348933422	0.04007917620776726	-0.3959504849580791	0.6363027205848448	1.0149979672422613	0.7695414855059163	-0.12168681966275925	0.7273350056526974
0.005873017271364855	-0.053058496179628725	0.00658157830816781	-0.09480612732228035	-1.0631206882381412	4.042286494259978	-0.391257995529237	-1.189398613416645	-0.12179086559808025	-0.23535236014539743	0.038685984165628906	-0.14275633890878667	-0.11514177900025271	-0.007272997334340056	-0.05962430891739802	0.22940538459840557	-0.006515562442154811	-0.8549933806684479	-0.043695901593661594	0.04044058233382262	-0.07168700307703492	0.7016871205657426	0.00599270500563008	1.1972186595985725	-0.12982550841731694	-0.01682900278819762	-0.05466875847281857	0.061245724618586704	0.06662049448107515	0.016240078188205206	0.044946219289896686	-0.32960058460075636	0.3213363690493368	-0.04816097193518465	-0.3443174396454357	0.3819817804403578	0.917527318267728	-0.4401040194143334	0.31837105641888075	-0.7272848524621984	-0.6615978704366323	0.4776281979476704	0.9855628648357684	0.07071614262849633	-0.3160225045784858	0.8635533337102281	1.061817437200135	0.8020400194836739	-0.06937258876497314	0.6419978660602093
0.006077146715072194	-0.054051789641207805	0.00682288756041846	-0.15017319244133875	-1.019290272014808	3.8553768531450876	-0.47103630044891387	-1.2777962960689464	-0.1227050777847154	-0.15457205723980785	0.04274907926933426	-0.1527572317626	-0.12379395558662445	-0.010884428942292633	-0.05085171404430129	0.21957996788885273	-0.0014897509056067417	-0.914848855728264	-0.04469814218341348	0.03552578538139939	-0.07295295308250344	0.6779347518550718	0.0064165901786529716	1.2051344595519944	-0.2131891244640287	-0.01599239496503002	-0.06316336840636845	0.07379705020245304	0.04228095643561762	0.016112752809537466	0.008881612491341844	-0.3954434358387485	0.29812050352675373	-0.056945548960236	-0.34688642298155625	0.26256453431916454	0.8312443519202345	-0.46301623050196633	0.3223443312483959	-0.7509757771188249	-0.7250897466104375	0.3699967587087384	0.903324448693531	0.016820257802333594	-0.21234755489114931	1.0975078049108582	1.1653747033997264	0.8040245640959389	-0.027940884365506503	0.5366179196075279
0.006601940348349887	-0.056818479728300376	0.007111553698695758	-0.17577509818863385	-1.0147802029805713	3.653548856304763	-0.4689049281941554	-1.3520146690272217	-0.12553276296073554	-0.15612343181319618	0.04452861890896358	-0.15144325548916263	-0.14088047699481887	-0.015922407994958233	-0.044675768071564106	0.21204983943225858	0.003996404558235527	-0.8572494066422303	-0.045625762252119555	0.034502811595266365	-0.05462816781423722	0.6333836214079808	0.007008113022716202	1.197327522362272	-0.3200825255306556	-0.015112635882156236	-0.07111700828443847	0.054028067160475535	0.025497054433813997	0.01669593561365131	-0.0221870518820853	-0.3645506018901089	0.27757399610023203	-0.06053405942727612	-0.2849261068915846	0.12156891098658755	0.7537847544671952	-0.44304016733770657	0.2953843839099558	-0.6695491975442283	-0.573905243301468	0.23990778043783903	0.9323555581994916	-0.04494551547291301	-0.12102771879414982	1.4189537665966534	1.1984295960066338	0.7887010798528638	0.05674885518041691	0.3261988536385735
0.007134204793839602	-0.06071237451596414	0.007581813451878196	-0.18144053545170855	-0.9587499126886506	3.513424108360644	-0.5316246217494895	-1.4471757889806642	-0.13004510746848824	-0.11435927946364943	0.04494623213509081	-0.14741665459143624	-0.15166081010002322	-0.01796507916602937	-0.04236113781757404	0.20616778666223867	0.004124283061748139	-0.7906206855078299	-0.046563007208256096	0.039180629733744476	-0.03562783172933655	0.582647640525535	0.00818672035784034	1.2224715384824598	-0.387927200701938	-0.01138172357415911	-0.07288403021468921	0.02859740415043488	0.005965532952921231	0.0159438971184914	-0.04676363281842991	-0.3067093523906998	0.2172477242660526	-0.06567136204205207	-0.2869368152246923	0.0687863121211185	0.800769723701651	-0.39958859716689016	0.25544349275586703	-0.660557755784979	-0.46762787642536524	0.19109605626635578	0.934844629093039	-0.08833936450671656	-0.06713853270998096	1.5222192582117207	1.219803455048473	0.7579533447831696	0.2921743533733686	0.16400355749931572
0.006442006785581199	-0.06446986217822435	0.007858456840479018	-0.19080347029467337	-0.9949868426610831	3.3629870532022728	-0.5636740359812473	-1.3650164687485398	-0.13685217579257206	0.025669889742414152	0.04648128919194801	-0.13501646034662715	-0.15240012580759113	-0.01985599208616888	-0.047681509801740504	0.21319579543826958	0.006093390821684931	-0.7441007402765153	-0.047178049992533715	0.046321532663921236	-0.034290359124689	0.5490463475587926	0.009350503234555893	1.252339870317765	-0.4364905425809959	-0.00938916088941219	-0.0763591865908557	-0.005692964487700544	-0.007753487811746574	0.01608933964980635	-0.06984374589790693	-0.15222342817600443	0.1769927732561798	-0.07110081690299096	-0.28306617965300174	-0.12134357030405366	0.6456777878490233	-0.3578183670150768	0.11909510632922789	-0.614195085517222	-0.24753863967158338	0.12346865901063583	0.851795185620273	-0.1508853463182498	-0.022138226745175817	1.54859513540118	1.2638830657055071	0.7205992541874707	0.4794366283373545	0.03069697571400256
0.00630104371357777	-0.06599231822411994	0.0077542759676049264	-0.1684122771170143	-0.9885964618360182	3.1184251618415133	-0.5640474750448699	-1.2876697084742643	-0.13814463863562604	0.09347195930626526	0.04423954411783574	-0.12723232897956688	-0.15042808277757488	-0.02219766280629568	-0.0489450148973281	0.20706394357616595	0.010433086362488967	-0.7461017051794672	-0.047693663250156504	0.05418312968658302	-0.03056850186991112	0.5062491647464978	0.011522945855199581	1.2218894782785592	-0.5156821853127098	-0.006721179651496105	-0.08483768375261821	-0.05054311262459271	-0.021812062524138903	0.015228523169149077	-0.08841878032910985	-0.09948639193371553	0.16828712456627568	-0.07785470294639746	-0.25290625035506936	-0.23892908440807598	0.6229862302679118	-0.35454629299741375	0.0025597181744029195	-0.5041245467078077	-0.12737353673152646	0.11560856836748656	0.9089416314337525	-0.23809336044776588	0.026443324372617805	1.6109220470004995	1.2444127323908825	0.558592885469346	0.6446582504036868	-0.09715112275939831
0.005060931317832659	-0.0706252380451963	0.007917145127348273	-0.15728722043921983	-1.0022867137859763	3.1157549887915517	-0.5359875379173124	-1.168481060646236	-0.14073072777864176	0.20722741986463644	0.04307721067052023	-0.11864379343725182	-0.14108866790409275	-0.02324766967875613	-0.051114793871225174	0.20285864317206817	0.012509470763720549	-0.8354029027559969	-0.048256291759723444	0.06113411656062264	-0.02753453308012605	0.47011189686861254	0.012431689647905886	1.2022033706680666	-0.4737168418188878	-0.00911390920691459	-0.0914739058369706	-0.05007520848774529	-0.027856173698251368	0.015966403728927624	-0.09062862258817553	0.0354266503726029	0.09213104493598878	-0.08496703754374609	-0.21713898967354842	-0.24887616730543227	0.705912908211179	-0.36441551102456576	-0.0468788451864056	-0.41911048881723145	-0.06029839036317584	0.025441361172405873	0.9361852807025699	-0.31206909456723464	0.06019939318832236	1.7452478465460424	1.1810129227025505	0.47428861241059883	0.779881021558709	-0.2189138231683656
0.003674395173959234	-0.0746143578324747	0.008135963651482078	-0.11066821650752538	-0.8932219878883899	2.8060000807012324	-0.524454234579075	-1.054121886952895	-0.14483128595578715	0.3036136893530624	0.04042322774865656	-0.10288929723320092	-0.13770999425144	-0.022832649782114408	-0.049480187951205214	0.19214933513275034	0.011176970393999557	-0.9396007089720511	-0.04891110052265128	0.07563292823422728	-0.013479199966602028	0.4472791321267329	0.014094414379792999	1.1447019494722095	-0.4297473137315744	-0.01210045795426337	-0.09640137931146017	-0.07725469148040158	-0.029186242008637765	0.015701953391213653	-0.09641903401875054	0.008557421098082907	0.041094806204667614	-0.08722824188001943	-0.21359881097620087	-0.3059851781925448	0.64410477696905	-0.2808759054947156	-0.14691849387080605	-0.3455883331005794	0.3116370565682504	0.08297314705949581	0.78082870977127	-0.33132075596826754	0.18277793761434788	1.7432961296674876	1.1491039247447805	0.36730153562394835	0.8961922043990688	-0.2544573209189853
0.002175364621439504	-0.07796532799546996	0.008340721015975624	-0.11846211990932617	-0.8077618937060113	2.5175941950983414	-0.48570869060331345	-0.8407959852286055	-0.1492708256733029	0.33397499176841466	0.037230919908845375	-0.09994595305624794	-0.13398420056172244	-0.02736872151573575	-0.04577028647939711	0.18453531349946492	0.012621022310363397	-0.9701163874755607	-0.04944118006466944	0.08066253371044982	0.0056154267448829676	0.4420710826295503	0.015017139433682653	1.0842645159508506	-0.41093557150340587	-0.013525523542272114	-0.09798790929585963	-0.08775785550988469	-0.02411296703513232	0.014838215803846375	-0.10868343448247539	0.061768668988114284	0.06147487503256316	-0.08090835803185759	-0.1828025492830424	-0.2772240293847755	0.5575771889850789	-0.2099296820187396	-0.1801903979040748	-0.20988188973330538	0.5395494751294384	0.10068478226956645	0.7731660785460064	-0.3637177643619213	0.1845288059498206	1.6629763189803235	1.0440268006796314	0.27793419232440064	0.9722067496182305	-0.2515733817491526
-0.0001414171378688	-0.08123228384864868	0.008138600755281375	-0.04628690293928904	-0.6424619849373345	2.2980837189493792	-0.44095773359308205	-0.6127172443067901	-0.14967208276081637	0.37764863176903674	0.03419135372596791	-0.103755411171185	-0.13007393426278083	-0.029633812840669016	-0.03918147164085919	0.1689562693871654	0.012485982772257112	-0.985264159890032	-0.049673669834085096	0.09593655418519888	0.03763619373427034	0.4227828175051829	0.017055439573221177	1.025213304757202	-0.2971187331112886	-0.01745062518038019	-0.09481741436472194	-0.11563686649558721	-0.0025442277091727735	0.014108564706460833	-0.09717411315790861	0.12511257128848688	0.046692074632539805	-0.07055868215231745	-0.18976371030341313	-0.2960714502684213	0.4491505379704324	-0.21649092552960214	-0.1841931908609956	-0.11768489416891023	0.7133459413858876	0.12854726737796102	0.8024583712007687	-0.4643268219598955	0.186890516183763	1.5316487036660722	0.983087927279314	0.1822877800852368	1.0555014689994786	-0.26621466024418683
-0.0024424582237911377	-0.07991660505892392	0.008037296260103431	0.01761883380514259	-0.5112098680410878	2.0588386860552337	-0.44194637704076917	-0.3119102666824093	-0.14896324321618665	0.3876989092519173	0.02986639818622406	-0.09411508808775451	-0.12838051281928559	-0.031190045125423754	-0.03866037595669621	0.15793895415252718	0.009250790965912876	-0.8815796741399777	-0.05021427250363697	0.1078930823902912	0.03617850356083607	0.42406994197071934	0.01697566673670412	0.9333987780825325	-0.22840626613306547	-0.025505671349420805	-0.09367149282139584	-0.14583326684532077	0.007358908461160993	0.012971322170000391	-0.0900276659882878	0.20696159484916707	0.1446025303765211	-0.05652680699056341	-0.21516204591651394	-0.4585216222636849	0.31609841492630963	-0.07934247303899555	-0.22009279041084046	-0.14571590938889548	0.8879961002661168	0.19178666949252585	0.8078128514779003	-0.49442199441726953	0.16024816748881054	1.4456531453571042	0.8959414572363812	0.11079773949121643	1.1048292587438349	-0.30013650129761826
-0.005259702012371338	-0.07942255820981298	0.008025282674108111	0.04613383607349969	-0.29302312640230044	1.89151773112076	-0.36261389810291245	-0.013473098694303099	-0.1491976869097283	0.4334076906150838	0.026758211813595983	-0.09106552473755528	-0.13020061533284838	-0.037117851097355235	-0.03538788263323328	0.14765966809174602	0.00934141744426315	-0.6715740972506514	-0.050511599904648284	0.12219990220025326	0.04014423301142573	0.4144668662151497	0.017460547817688153	0.8949981219988847	-0.18251966241666467	-0.03098316164211351	-0.09012093878890595	-0.17468314232878956	0.018526877164696993	0.011177004200242237	-0.07393036197180447	0.3283499590062276	0.2286558426462423	-0.03641501474027341	-0.2621374761775059	-0.543269022065583	0.2792670903427722	-0.023807906236443594	-0.25821163898088184	-0.13558317864369498	1.0532157909227222	0.20446272049851508	0.8056981309431211	-0.5031357947673651	0.09208295783685962	1.2611944056543878	0.8207970897703161	-0.03256314107375867	1.1865028650846554	-0.3222247621821393
-0.00821188680714846	-0.07699666061315051	0.007806545604917919	0.06044901206991922	-0.18199144297065356	1.8810101056926687	-0.32195324053240465	0.33181824572449015	-0.14735237522354624	0.49669901631882124	0.02264468849088395	-0.08661135667583773	-0.12237458733158262	-0.04007482169710167	-0.027471119413115707	0.1362384433242962	0.005412865281015074	-0.5615010751278476	-0.050802773085630484	0.1320761845711476	0.03029755784334174	0.41379666415139543	0.01797788098580662	0.853426222492294	-0.10262812442891438	-0.0383874916651873	-0.08689704772166573	-0.16376236354651602	0.028993924588898413	0.008755096049003288	-0.05039078918337937	0.2337727780750337	0.29697539422650576	-0.015247017658943318	-0.2891405567523285	-0.5269093381984193	0.34401312459786476	-0.07286337328808533	-0.2751086197808714	-0.1389439953708562	1.0454440415891058	0.27042065501778206	0.8192182396563968	-0.52987670124509	0.04431620515842865	1.041705109050723	0.8860048406512051	-0.07531438819293475	1.3356578392169312	-0.3074927989375913
-0.010348327661707327	-0.07059981813539747	0.00753742865310644	0.03854941969618051	-0.057783806485606305	1.8602767064362045	-0.23422830244011678	0.6053621578013129	-0.14656893386059483	0.5065495941531168	0.01834235500272134	-0.09124071639006173	-0.12069559240830088	-0.04405434234611023	-0.022984477223136006	0.11719259809125353	0.004379264879203438	-0.38645657222140883	-0.051242373033025077	0.13167418583739002	0.03715252215732226	0.4176187146315554	0.017255861129728694	0.8327893436088887	-0.055605259839447016	-0.04187597046070424	-0.08821652477097056	-0.1298002661800508	0.04372292317168555	0.008350072572256473	-0.05047266888832623	0.2062381690946531	0.39486318848933377	0.004549669332952709	-0.38434808099505946	-0.5212943934983689	0.34621989019002475	-0.11122134652283741	-0.19667622882909602	-0.054000968752832126	1.0342240690421238	0.26259833856557613	0.7983678649115014	-0.5260563915407339	0.019465833767337903	0.8591226554139155	0.8424175307836819	-0.19719607681221102	1.3786054425166805	-0.3102461684816534
-0.011690714167732713	-0.06390901570251806	0.007368469718141628	-0.05754410476596174	0.17233950420244165	1.8545012210244345	-0.224997823242715	0.707768374159278	-0.14402530768074298	0.45522005301798385	0.013843780148860941	-0.10379946180196391	-0.12361796217914034	-0.04964965229693935	-0.01572738925635349	0.0944054932653784	0.0020016801918273644	-0.17400184140249275	-0.05198694583169143	0.13056904510524797	0.0540000478743233	0.4056074794978423	0.017096502694096547	0.7809471449782112	-0.049164720088968286	-0.049417220418229144	-0.09223568589506115	-0.10763801401161668	0.06284724300649161	0.008261648584821429	-0.04436713852743724	0.08648671374701779	0.41218501411453656	0.03265688887474442	-0.40639825074727315	-0.5457408689446022	0.3777643758236148	-0.13685652495390488	-0.11842310242766504	-0.05881194078591878	0.9696948128381464	0.26182777352546793	0.740068737052203	-0.49967417915725837	-0.006809337096322787	0.7861976348637786	0.8922526026065812	-0.1794570619058887	1.412569827684131	-0.26535106239881684
-0.013333544910145345	-0.05850237456040103	0.007689972380560736	-0.09065200971704393	0.36940945645636214	1.8915511082838847	-0.23990925739417485	0.7972749295449457	-0.1453549268043367	0.3650579054982039	0.013478747095564837	-0.103014015338596	-0.1277652970513615	-0.0529796550181727	-0.017295454847720538	0.07314240222968575	0.0024570725010545037	-0.00022268880093740951	-0.052544342764785826	0.13529726751989415	0.0486047207378658	0.40318803913060314	0.016033185621241973	0.727361500981151	-0.037021560429249256	-0.05249835201503429	-0.08975648667726706	-0.0874456954668105	0.08878658208540387	0.008756676299624467	-0.03370525530139448	-0.032507788366502054	0.46467358372868456	0.05263450211300462	-0.4243948161742126	-0.5846645480090213	0.37066665489157485	-0.11909518064538309	-0.06645696078420106	-0.04352265889510232	1.0726895949988267	0.26426588058045575	0.6661266624656538	-0.4768992801784588	-0.03600894391348566	0.6726084039071349	0.9370891522636263	-0.1781708542947989	1.3851803729215444	-0.21718843296585116
-0.014175715733839068	-0.052592878170045966	0.007477171340385942	-0.13153351147330092	0.5683870744368925	1.6356800451035547	-0.2316861502516782	0.8660388209355274	-0.14443923116123594	0.31727435697705475	0.011375257794708087	-0.10277296157793463	-0.13067870528800812	-0.05536965287206445	-0.02324509496663952	0.033161769065394996	0.0026569805083819916	0.2082696782376779	-0.05340526557603088	0.13975629700693218	0.046130456021433834	0.39838803178549453	0.01603056214132966	0.6863323835556788	-0.06564929907455921	-0.057750731661447605	-0.0823640842649296	-0.07389144257682415	0.1136031971822598	0.0075194153971819165	-0.033685678301981256	-0.17055245082856743	0.6216319337106955	0.07896323838764559	-0.4347131871383473	-0.6866284107115534	0.3179502660605278	-0.0703567491875636	0.03305111374916036	-0.06767009914610937	1.1696518839189733	0.2334878112614968	0.5280918110954819	-0.4524630479057392	0.015537946581357215	0.5448524420035601	1.0546981771068502	-0.19999763360688833	1.3774185412139708	-0.18723210059704207
-0.014727993440999593	-0.04545764503000991	0.007407465254206961	-0.1462493156380504	0.6818477387201056	1.494865502454862	-0.1864940210347535	0.9072192579506234	-0.14109445604464554	0.24979113370605655	0.011849759106813365	-0.10799329180216714	-0.12651933383115097	-0.05896098546044868	-0.02948185517654176	-0.010502172011853864	0.00573385183904814	0.5964816511287397	-0.05415891177165751	0.13908955722806174	0.045172788285815516	0.3939052835284086	0.016904145912498912	0.6609011666769875	-0.06999249818553141	-0.06228351944587973	-0.0761655443110793	-0.04824791444908207	0.12030637747340392	0.006283167758310238	-0.006432348724868478	-0.13287170990291575	0.6142754650684201	0.1066760725217554	-0.42113711433204903	-0.7212918150832286	0.4514858932869476	-0.15479728627818096	0.1520498043345221	-0.0396960685650032	1.0649953574286513	0.15665268819647102	0.6207748444694616	-0.5029129591361039	-0.05259737498198543	0.39669568942467626	1.0499257156314485	-0.20941234562385852	1.3050232079066626	-0.15773028675820794
-0.015366802542591332	-0.038873780930334424	0.0070372118080387226	-0.12814892581996276	0.8125185377061349	1.2507320749733233	-0.15052547548257306	0.8161929324535298	-0.13653515684194373	0.29924394690774736	0.012169834450057185	-0.11218121209727032	-0.12718711080043124	-0.05943356099475185	-0.04262509141227327	-0.03475530475825547	0.008642661060939463	0.8593092065982747	-0.054859244004807704	0.13797050305987743	0.04624264716520158	0.37998563469288815	0.016935814998693753	0.584883502293609	-0.08889220367495199	-0.06737098540606144	-0.07179182995308465	-0.015690128176302613	0.13323513179789176	0.00562827348498618	0.023981513876446637	-0.1894203496555607	0.6587138663995991	0.12275203592422848	-0.36792497727907064	-0.7335279367015854	0.6010496642685778	-0.20360999757720605	0.24028794889773772	-0.08423666697616805	1.0454337291620082	0.12345206966726874	0.5814200811944719	-0.4787643380942225	0.046470473932112163	0.3118454208104176	1.1378365820099554	-0.19039121930902966	1.243106305489869	-0.17642291669622784
-0.015390240525840277	-0.033066449490421396	0.006832423897941325	-0.12571844062131074	0.7911205378870688	1.044482469352857	-0.09757573014255065	0.8388072685966671	-0.13605294964793663	0.20714673223134317	0.011549577069607924	-0.10551250646414005	-0.13114543653116845	-0.05986297406208516	-0.05107030161610384	-0.07042114474275667	0.012396270361086984	1.059339824120647	-0.05574053129102648	0.12999834921758874	0.04063249395515445	0.39089769049248907	0.016677599886776966	0.5362496917173074	-0.09815439378482034	-0.06942400489384914	-0.06834387742704347	0.02299225317519129	0.13244283925320122	0.004568593631579774	0.038052456933184105	-0.2146094682996119	0.7028575334462337	0.1406373192893093	-0.28623543500262183	-0.8193540048438676	0.683518283225556	-0.19861384485169906	0.33546728025575795	-0.13993795432407544	1.0801360404188067	0.03288791334702153	0.554352932836941	-0.4435148065589275	0.07296613835349507	0.2705922118727335	1.2266822203467473	-0.23199307198339128	1.2597311505169184	-0.13480723377228016
-0.016157048776209153	-0.029194417974420146	0.006450776941535978	-0.2136502866283899	1.0699454544308555	0.7503557379904224	0.04262775855816244	0.7971733355359201	-0.13712782117591113	0.17074541297280987	0.011823446990158562	-0.11491838532550794	-0.13077243276757594	-0.05932740266079568	-0.0581535000870589	-0.024087366354718143	0.01564408740472612	1.3070897585016195	-0.05657923799804426	0.12720471475709888	0.03709413190204806	0.39129751272081964	0.01687644097632772	0.46142607132552066	-0.09855643676965715	-0.06934518585263551	-0.06648877716132726	0.07857116245412048	0.14411742480549075	0.0037159103092213363	0.0638039273971365	-0.23523572731137418	0.6423150382050913	0.15461865285996373	-0.24305364965908768	-0.688639729912933	0.7814073955646514	-0.2597224769302654	0.40765192695935537	-0.07452294092860687	1.1387939555854214	-0.009704443232000676	0.5487366790488842	-0.41031072068505353	0.14816032759363287	0.36600119877607046	1.3310748092194182	-0.33648556139694097	1.2961800177793465	-0.0686861515679467
-0.017015293209157675	-0.0274536654632631	0.005964114199084558	-0.24207736626381182	1.2437389286492366	0.5044167296029695	0.1120101541312839	0.77917049581856	-0.14140273579337478	0.0865138962527445	0.00989911560583949	-0.13189350779019818	-0.126058536870452	-0.05806973953619702	-0.06796350448870295	-0.05866614223207769	0.015375748086212799	1.3389713333076236	-0.05767238172710078	0.12464361556882228	0.03307893265369292	0.3874585172103595	0.016307482754866397	0.4353471483552709	-0.10545089081825514	-0.07013259673579283	-0.06311372950853024	0.12121276847451128	0.15854541694071841	0.0036228486584773444	0.08305665285294958	-0.3199342795162237	0.4727827364420025	0.1648266116130336	-0.15150457288978492	-0.5885927045133527	0.8906075737192216	-0.24765460979437953	0.5190595419956463	-0.06343009084767257	1.0904452691946118	0.03013843598363704	0.525721090444072	-0.31097541501838977	0.3130959554035835	0.4004884145037663	1.3670477914471149	-0.37147696234271466	1.2292963044380811	-0.048900216441670655
-0.017844986309335932	-0.025175329177707144	0.005662741089604474	-0.25872384504170953	1.3410405453735081	0.2256667336728812	0.19939414644217218	0.7138953917245223	-0.14164486506581714	0.0013159678625050992	0.013446755182682828	-0.1365858602952324	-0.12358189732705241	-0.05917810600710165	-0.08369353604850595	-0.07958298052796647	0.015923642984052234	1.45623821292708	-0.05828652840830071	0.11765923227789947	0.013873326709148481	0.38480720649419237	0.016056616980512167	0.38007615560240565	-0.10765354238907965	-0.07199471823804775	-0.06025689171788114	0.1573882772470453	0.15978804397329152	0.0040645187947369755	0.08118056305375988	-0.20609952854588137	0.3115279222754209	0.17734967365810025	-0.13169107440286132	-0.596710990058565	0.8696897247230867	-0.13017364713460106	0.5675233961539246	-0.07700504494700426	1.158010510851444	-0.12747882184188764	0.5153378361459732	-0.26176929621612316	0.4248249461488315	0.4256786717755384	1.33622932189322	-0.40319303970305087	1.1020648603545915	0.013719449619669949
-0.01872873995571925	-0.023679742042332596	0.005263581320323496	-0.2497012262844926	1.5896868861321827	0.004364769197990115	0.26439376415951626	0.703382999305332	-0.13657702508103856	0.007402543893417957	0.014144460870572936	-0.1439961250554347	-0.11896144211722696	-0.061507177553831185	-0.08758438511806024	-0.08134203197201105	0.01606223021383838	1.592209359264539	-0.05859130961663407	0.111029289730096	0.016091123305357714	0.370626810546385	0.0163611087507136	0.32325034000036174	-0.11123004148680896	-0.07870958086346354	-0.05422973963254938	0.18616375637187743	0.1596940216358644	0.003468063396489566	0.09020663803451252	-0.16572988375619668	0.15377794687405377	0.1865913099637557	-0.051158618175691006	-0.6159155811491461	0.946052644456261	-0.0670597157756175	0.5778652314687629	-0.09992101043904442	1.1755285843065464	-0.18904363929580376	0.5506025098579005	-0.21405484531063745	0.5041876782130774	0.6824507865258498	1.3196294017968104	-0.37768025153454365	0.9638378071731957	0.042757445022814214
-0.02027878246251426	-0.021469554895288623	0.0046958515634334405	-0.13925743932921963	1.6961988461993172	-0.2840042779063411	0.37388415313015017	0.7685262763206339	-0.1335500556388803	0.016631360237569125	0.014264651847647431	-0.15430167875901293	-0.12259207291758438	-0.06197277027681295	-0.0972045489077111	-0.09284307705841466	0.018904600386989007	1.6916221757354273	-0.058690150496148306	0.10419616097149476	0.015611206664866534	0.35902577957593884	0.015092004835395242	0.25990369955762777	-0.1004232701122951	-0.08135235733105746	-0.051160256607056254	0.23344422546977617	0.14928685517606782	0.0037030083801184777	0.09164141981078495	-0.07344434444600294	0.0625872073770394	0.1847275959793274	-0.007714786328291824	-0.6855036466570883	0.9379587651248966	-0.04797039492742975	0.6750031000909642	-0.0462165797644587	1.1618622412709463	-0.3309535206455192	0.6493382309014112	-0.12438605219622052	0.5943563697657142	0.7619175465186493	1.2073115081704207	-0.46131733511655754	0.8607924656101256	0.038471051839912174
-0.021322970147043468	-0.019063574576184805	0.003897114568285498	-0.13024422283582732	1.7394581040111532	-0.5662544256760881	0.43261593029855205	0.7709890458370169	-0.13048771716262123	0.06424693667227939	0.014146870177646745	-0.1671277216877775	-0.11980081646097447	-0.0634067562053193	-0.09582242304064681	-0.10313399191867503	0.016715687245747953	1.8410093395337708	-0.05864747202738888	0.09770824598643811	0.026892903315922766	0.3435354296087609	0.01504785041063828	0.24227066708363756	-0.0930557973429246	-0.0867265167268624	-0.05308237299758315	0.28748795151984285	0.13078373293614595	0.0037312520007831114	0.07062006914137353	0.09545378916804031	0.04418338408951554	0.19275922404482274	-0.013315392624613138	-0.7596619161154958	0.968434245683677	-0.16472650942446576	0.673885434614701	-0.07604971423638636	1.1287328128596619	-0.4867192028742994	0.6608459514085518	-0.004211357603548549	0.6587052657090708	0.782961059127656	1.0595945990952225	-0.5113581843525977	0.7591012157304058	0.019380886221670588
-0.02272313613622326	-0.01790485826971637	0.0038623638529689183	-0.19524436589017607	1.8114285168260498	-0.6589949749426677	0.49373637105753837	0.816401567871529	-0.12732394860816518	0.08057262976388063	0.014861891633583552	-0.1751263520221876	-0.12179019014504237	-0.06514121920939402	-0.09556796244740032	-0.10127406779763382	0.017311320690846878	2.0418706741461587	-0.05837121666362449	0.09105801974450181	0.048656236876663345	0.34318880141819674	0.015258312797438936	0.17506689310174772	-0.08079221114172384	-0.09111881606640601	-0.057901031071571504	0.3244180072663139	0.1089343529351601	0.004942450442534675	0.10246891569107205	0.08931595698635338	0.029151835773309133	0.1913276492891412	0.0140863232954696	-0.8181712632608216	0.9956059988170333	-0.2435418657672149	0.6596496965879758	-0.040973833366756765	1.0641580021788992	-0.5640061934739234	0.7464555175927682	0.08564425666563641	0.6389328048946401	0.844677645928439	0.87514078658001	-0.5774441048787496	0.7725364088723902	0.07275903769873349
-0.02430085257966814	-0.01712488336661146	0.0035247137661664077	-0.24768239650437232	1.8646113409848517	-0.7369222447380924	0.4958915797214834	0.8971391167172879	-0.12625621209216648	0.12350558601171777	0.017517306520998158	-0.18732359455237538	-0.1304376042416087	-0.06575088000013123	-0.09661242561194221	-0.09228805296449119	0.01743863358372868	2.0836649363087996	-0.05803710994954042	0.08569299046584271	0.06431491792358855	0.3396748482360538	0.013774226383183347	0.142311783356684	-0.08186549379554964	-0.09183442366916103	-0.06351853580421955	0.3729397101608204	0.10846628247271813	0.006405382764185756	0.09528362788939687	0.08100339427284121	0.014867764084160323	0.18866142223647894	0.04045726885711922	-0.8228008762837833	0.9650076108018762	-0.18988942534384068	0.6490261104300237	-0.03353837552849386	1.0865074088307662	-0.7148603772260467	0.7126880195892199	0.28462543767015847	0.5582069368104078	0.9214164873666082	0.8073018171022925	-0.6321865754396585	0.7901792142659816	0.048219854450940694
-0.02554781226103809	-0.019284480282698902	0.003456199976724486	-0.333058965192879	1.8625399632622845	-0.80566238857393	0.4929906319701326	1.0298372347047657	-0.12706239717915194	0.12393213548582986	0.019476665985717023	-0.2011639294985809	-0.12443224654466112	-0.06755626342456131	-0.09982745724810885	-0.1041814837468568	0.016891607302215134	2.135910093917249	-0.05776977494413086	0.08661813752257555	0.06566131098574482	0.3392286759127152	0.012433852761000697	0.14608549191360792	-0.07998392592614587	-0.0925838974753386	-0.06453248435351147	0.4160492868384079	0.1036413917840201	0.00798547919308624	0.07057900461609833	0.08571618060398893	-0.008868258751942254	0.17939105944741807	0.03424282442298324	-0.8685451463339481	0.8971664451788532	-0.29055442349225924	0.6441241933525232	0.06940557176263187	1.0154787303212625	-0.8426362376199006	0.7020440509592996	0.3534431103478356	0.46634119229909843	1.0693303722290997	0.6537952473181579	-0.6974038552460409	0.8042472702143797	0.08749250606392048
-0.026685759070334554	-0.01886878693436297	0.0035152751745758785	-0.42889933622410314	1.9388409793439627	-0.8452242164063074	0.4467244455059357	0.9590861318132408	-0.12638856893985964	0.16357812527061158	0.022200083214808868	-0.2149645963268949	-0.11554965264814443	-0.06977898914118039	-0.09850186221440416	-0.09242796293583952	0.012839436390517753	2.207806942400672	-0.057377127516639405	0.09226789961375931	0.057206743741125686	0.33435828547055385	0.01101380890552222	0.13454718776450125	-0.07579569375079043	-0.09940841384380547	-0.06634867552681739	0.4493946740466825	0.11237183075975092	0.008451809521364644	0.0607194751078311	0.0791888154150245	-0.06954717493545767	0.16921083302063175	0.014636041204683706	-0.8490825910297806	0.9056883242988999	-0.2444257018524457	0.5826367407910547	0.07346552775671143	1.0364323201432646	-0.9638771629805696	0.6539225924704433	0.39417113124948944	0.3755370868964324	1.1414218424124658	0.5147963445475272	-0.7190793208347109	0.7641215295491393	0.09726101804096107
-0.02753741584060863	-0.017435469738397883	0.0038001740217113262	-0.4239394127331333	1.6916545753903822	-0.8646245070437537	0.40000451596686765	0.9300452255817314	-0.12231569421791447	0.15283215255128466	0.021892626191779965	-0.2147780129402152	-0.11096940629385381	-0.07245948813889265	-0.0994346539738427	-0.16507672731539041	0.01063370643319989	2.2331753732704245	-0.056953596622819055	0.08925482487968424	0.09085234524475094	0.33721374569906654	0.009489741376164693	0.12235018183765342	-0.06441874204608071	-0.10696178980767093	-0.06485445077093077	0.4841846570721679	0.1065412967053692	0.009024109597181204	0.07734600842876169	0.005844459347923747	-0.12303883798739275	0.15887563710569527	0.012126192256603482	-0.876620485561693	0.8709050027402009	-0.27041937240551106	0.5174434115508901	0.09527827383247153	1.0547430587826583	-1.0306080100885342	0.5177056483957461	0.4226328485190905	0.2505281709163075	1.1744359856661752	0.36859127611894493	-0.6415791679626801	0.6915299367771649	0.14247044321034777
-0.027711384792677346	-0.01744473225019149	0.003793474352599606	-0.42341398671179525	1.4287175806302885	-0.907331452595443	0.4037576153466353	0.8472418320167832	-0.11611376741579882	0.18459426946788998	0.024679908083069	-0.21109373948633908	-0.0909369822158331	-0.07314879502328614	-0.10505976897416835	-0.1425344298734801	0.008193450067891917	2.4249144937999993	-0.056512100926933276	0.08402360751176652	0.07973304462860839	0.3299763725592637	0.009160777659557976	0.05938428754333559	-0.06172950769815446	-0.11914331593440393	-0.06396756190409661	0.5185879173950693	0.10366163659508994	0.010284728427679263	0.06286182557718133	-0.023350553271098907	-0.17457492089109597	0.14719426079441206	-0.02213418507791342	-0.9014355835661864	0.8016867962952496	-0.2756848643480937	0.3894203359923853	0.17900730417320157	1.1189566319710378	-1.174313552695858	0.4999644852277817	0.39512907848062295	0.11061949620257276	1.2287196680532713	0.22533648205167361	-0.5733298790042958	0.674995418771571	0.19796097487755632
-0.027622350661771565	-0.018493123444256014	0.003989821494165669	-0.4066449345189162	1.437877968426956	-0.970348031051038	0.38166381793174536	0.7504172940152919	-0.11235596509695309	0.21614658956266738	0.023993255567032894	-0.20319471101064868	-0.0833046287999878	-0.07280698953403883	-0.10673586332986855	-0.13986416519042	0.007293066119921178	2.450213451134432	-0.05634632289160348	0.08668329973708595	0.10778728747185966	0.32147104193236153	0.007794079393049776	0.03946190944218062	-0.05829782447937567	-0.1305009665446269	-0.05833961638434866	0.5256981311850206	0.09538877971491896	0.011864777717796236	0.03828214466846837	-0.010631507185118178	-0.21338476216369098	0.13136641118005504	0.007920461819351066	-0.9050530950408383	0.7628653141748954	-0.17755033848857008	0.19507029906779177	0.2523626561149838	1.20660560633433	-1.1545756487050514	0.48368765453418777	0.41301673100487857	0.07879527795567305	1.3276547041920714	-0.03916797853114255	-0.6228144639295525	0.7015619480652703	0.2410154119760258
-0.027355377720940856	-0.020936436781656156	0.00411230936561556	-0.37935451978283274	1.1800572074148177	-1.0457168794834062	0.34508855063573596	0.7109470682137956	-0.1122696490590088	0.22849206671450784	0.025529784644421478	-0.1955905534916693	-0.07374952151640993	-0.07171733858835205	-0.10734854929395092	-0.15173528047326018	0.004363579284388261	2.4072838897360733	-0.05604656714017945	0.08984841095005668	0.11387723811806601	0.3315773118791502	0.007005923944357863	-0.010591055815473052	-0.05054406505796818	-0.14602823104938226	-0.057060529646385263	0.5281414502222769	0.09801204879368988	0.013185181301722693	0.050405681713867966	0.012716927235319758	-0.29845449470078944	0.1163081852253893	0.06577569188151931	-0.9093427163838514	0.6871262051849454	-0.14427399535700686	0.11168478824106551	0.3150720963199806	1.2837999579370867	-1.2773446147841032	0.3717099374282694	0.4469372589776759	0.036083059799604675	1.2731359099006945	-0.19290052346799116	-0.6606420755438565	0.7276397764985237	0.3340276820156012
-0.026891522844110415	-0.025784904126432483	0.00444089860812852	-0.35009765596636605	0.9588482487809408	-1.1175334088063438	0.2625249045492627	0.6644864664293342	-0.11336369820240741	0.2255277610319749	0.027136343846872357	-0.19027586238402946	-0.06865262902808777	-0.07343499085768533	-0.10360554173198752	-0.15119006457294376	-0.002544393790417796	2.3511628290092665	-0.055505331704249386	0.11626767494160983	0.12550572003819715	0.3388446449285135	0.007997603843470008	0.02082706601762362	-0.04043937702823176	-0.15942296411048823	-0.05157185483345413	0.5395055871325128	0.11419703228612861	0.013378398769854924	0.058573771950973796	0.13738694062096946	-0.3737982248110799	0.10306831232088738	0.08160747490706094	-0.9523255382208768	0.726343286801968	0.009118236078756992	-0.011649798809250902	0.3236889079743309	1.2373853918841742	-1.3135836512253796	0.3396672518224229	0.41946672821961445	-0.07048904443493965	1.2589484908789434	-0.36536412237436694	-0.6022851158236304	0.6815312123434895	0.31878402699438474
-0.02659578281736507	-0.028678282530567867	0.00484195220484837	-0.28947071220798304	0.8647439741125771	-1.186306929805306	0.237903454576889	0.7383093581514021	-0.11164703192799856	0.25400807226296007	0.02713744535883461	-0.18715585690422276	-0.049279304280532135	-0.07245125137601824	-0.11090367736715027	-0.15318773077675418	-0.008497857262446132	2.1772502363856026	-0.05517678125665215	0.12685919341790175	0.14999903147482332	0.3605807455473222	0.007500926087400846	0.001895339066133546	-0.037849833678436154	-0.17490172458988135	-0.04224747328014595	0.5465252800311617	0.1326233288766588	0.013784034610238045	0.058888991967343284	0.20291990581085936	-0.4851547471095398	0.09147619303447574	0.12744938011416612	-0.9381740108434837	0.7231684332142978	0.32412040856324487	-0.1069326540040616	0.44292750101831013	1.2633083959678693	-1.428540260149273	0.29921624685696435	0.3285634143549357	-0.11535509224616551	1.3866608340952058	-0.5300473641129354	-0.5436258563527725	0.7015303640986575	0.3540722943640199
-0.02609523552245052	-0.03270411368710069	0.0051503711669505054	-0.17000268150911607	0.8396483283779567	-1.232484605845455	0.1583616408883552	0.7925967841808073	-0.11117350245125927	0.2862164842369083	0.029729473239693847	-0.1868998344826171	-0.04810966691199336	-0.07531666916609907	-0.11779644300573107	-0.1523784287293525	-0.013918361492354902	2.0815229062396186	-0.054715514627411185	0.1306059999003411	0.16683835196030744	0.3831452710589197	0.006927902370527472	0.05063390953815583	-0.03629440410013807	-0.19335620702524772	-0.03521255041228377	0.546660096823051	0.14638461055257435	0.01476324327359262	0.0008622265809320962	0.377510544778296	-0.7097936066449904	0.07582682021053203	0.15802237818603157	-0.8493674682689797	0.7256119220904453	0.4682976658206339	-0.23131227844915117	0.4525448958906234	1.2441359256793807	-1.50063632285223	0.2989437252826761	0.1948540253731596	-0.050738520860912906	1.3592966980308767	-0.7145616751377184	-0.48531805106354364	0.6096045841144859	0.2586787905239755
-0.02489872611800335	-0.03528037804052632	0.0058030421390345465	-0.18205076530627404	0.7884654099617725	-1.2857322820262902	0.1591862671394973	0.7491965316869984	-0.11064200708081103	0.26572730029210356	0.02937020009258583	-0.17956907858379428	-0.038536609039559466	-0.07825131067838158	-0.11843144499879613	-0.1536247873028626	-0.019165346985929997	1.9462979649781726	-0.0541908955304107	0.1391836827436777	0.19499242843157943	0.39539751692551495	0.006831117524611939	0.03776069626352471	-0.03789111317650691	-0.21832287455148056	-0.0261974545972528	0.545655588993432	0.15027473121297275	0.015372923964186816	-0.018495773262603394	0.6063478267489449	-0.7344703744914581	0.059506773697458305	0.16506516785185404	-0.845051721249507	0.7259498465671314	0.5671915727034834	-0.39072186763024436	0.4013908071423363	1.2235103280902329	-1.4690625056992008	0.36883904114965665	-0.01115723190092679	0.020173235026784704	1.2910693063980225	-0.8636586189807126	-0.5107767693579541	0.592378871176163	0.26679626558633823
-0.02415854899741994	-0.035643248726171035	0.00658640960451054	-0.19576763627053967	0.7788131377795364	-1.3359732197337455	0.08397842342126383	0.6966372932910205	-0.1073299990805191	0.2842053517085196	0.029267348916546292	-0.17363845623802582	-0.02963951620053904	-0.07794525729673393	-0.10703841105303483	-0.15144171179367388	-0.024067935196460825	1.782684400346584	-0.0539583685353883	0.14148781864876545	0.23217049137387877	0.4058853535918664	0.007306367199890511	0.03788881515427049	-0.03536897971085191	-0.25957381583544364	-0.024730325309618467	0.5476516651143276	0.1542741707958474	0.01626548625684916	-0.055904824599174494	0.849544390769464	-0.8187828260819326	0.05221712378880927	0.19483951774980734	-0.7999759822079147	0.6701687833245188	0.7507438130352838	-0.5156739858097458	0.33399202598219624	1.2906362759121068	-1.604757927967143	0.44507397804170257	-0.13038697222596357	0.07010549604457465	1.2605396821554349	-1.0128673839763578	-0.4640259900366505	0.6112531471805409	0.26258168159422773
-0.023176411917208588	-0.03657769819909128	0.00707592326998822	-0.21614245664014228	0.6655049782367863	-1.4005739277988791	0.03911120716289305	0.6906576823683627	-0.1083170775420224	0.2952009489885776	0.029169263281805292	-0.17096937991958225	-0.04194985709356723	-0.07840259024594962	-0.10568581853677769	-0.15624654412205766	-0.025043941790780577	1.6536171865815514	-0.05385404721932685	0.14190669178959264	0.252230991052499	0.43043584692954806	0.007335351262209353	0.06298633210403387	-0.03423663959966805	-0.31475450690312445	-0.02173024281014223	0.5481576188909643	0.14221002885093306	0.018967745657528616	-0.06695420437126204	1.0355831028175333	-0.9396565833797881	0.044448265997859254	0.21990623699076045	-0.7583058861414697	0.5902565485438862	0.8247518361798255	-0.5877371822215183	0.3951244123156967	1.1745436740437527	-1.6395400615260876	0.5653773638099654	-0.22487886692173092	0.2748602451054247	1.215737147682169	-1.1864153681217553	-0.41584563601384905	0.6741661156919392	0.2549237853529305
-0.021850162955286443	-0.0395045676897038	0.007497984096664469	-0.20547295111082375	0.6289176858830621	-1.4341595374880736	-0.005594829566692947	0.8487292445725192	-0.11017244895229641	0.34917393007874215	0.032978468890580856	-0.1735225202654466	-0.03386970217278153	-0.07770690849231073	-0.10594479748027588	-0.1627833226629766	-0.02698216822029404	1.5103013319795893	-0.05377097896725915	0.1206951137870532	0.29452071455595646	0.443552747430952	0.007831319241178953	0.07627021511087188	-0.035650375251468074	-0.38802087658475654	-0.0236792017778844	0.544346688036721	0.13460000046927253	0.02078022747816811	-0.15588435843037432	1.1711416130899184	-0.9718887242678772	0.03716648022278782	0.2496467504237767	-0.7293729520638317	0.46133445128782846	0.8492607646825563	-0.5330601109744373	0.4045135493908198	1.0468534383208739	-1.694101359020749	0.8012979623565709	-0.39093619378453104	0.46622875273049164	1.114620680805762	-1.3767330258936294	-0.43174791368191456	0.7092937655532056	0.1544401588328225
-0.02143593130165874	-0.042539950348515695	0.007591942374115808	-0.3049755268340698	0.7043511219358775	-1.4623847995032935	-0.0056373945830973885	0.9379932544755128	-0.11018646465345523	0.39144742872299415	0.03425763871035853	-0.15639988845108715	-0.01781071111523968	-0.07984745080936151	-0.09605596757505734	-0.17797071427918126	-0.026612728526570595	1.50284775360181	-0.05367730141727178	0.19751954015280787	0.42308926202282215	0.48487319097427567	0.0063803731283087655	0.11637109968486062	-0.03802212734547066	-0.49380139998197875	-0.02927004456977219	0.5290988935743721	0.12287385509324249	0.021142612383303217	-0.19500880643325796	1.3141908277361516	-1.0366999732814028	0.03310907281802274	0.2778667007546888	-0.7322131351923278	0.3971499955770586	0.8749039779871259	-0.5798807836096709	0.3741869471007008	0.9954653088319126	-1.732215588820339	0.923955728768121	-0.5631169277407337	0.5736745066298263	1.0538729057349667	-1.5544314566326116	-0.46604623715062965	0.8193644924416874	0.03227023876133256
-0.021799978773908373	-0.046825553709403146	0.00749379934893663	-0.26521381176696857	0.866319351262249	-1.47957799432435	0.0037351382623848073	1.0511861398400382	-0.10673746330532605	0.47979141191414143	0.03789489129220408	-0.151933784340253	0.010269062034539062	-0.0809222014924849	-0.08353239773708024	-0.200493489355777	-0.02535217433409833	1.5776292364679265	-0.05359746627808539	-0.01806885939529752	0.5040207584607775	0.5306984096015912	0.0056517509975268785	0.14752548916429148	-0.041434955311510244	-0.6179697993940252	-0.036947997090197846	0.5142033975338539	0.11051552478940993	0.020717888859991745	-0.2625799150069188	1.2614353641768299	-1.075455802733632	0.027052010993475612	0.24341593388063815	-0.6605815407449059	0.27925827714513757	0.7455072979237353	-0.5681450079022345	0.3196971819071107	0.7005051716736909	-1.8458618388041663	0.9819901747148572	-0.7233595250021755	0.5768201275191556	0.9655261929280462	-1.6103886899061852	-0.5144182934543196	0.7677375690927617	-0.08417031895840316
-0.022570857566934166	-0.055278122630420444	0.007168671941526988	-0.07746998102667493	1.1348758772207272	-1.4954158290843056	0.03861404777128913	1.1874471297633495	-0.10235388857598689	0.5529685433677115	0.04203847888186416	-0.15098018343900438	0.04298347067856996	-0.08141413742514261	-0.07599302452767145	-0.21330903325049286	-0.021984061504465913	1.7341713271659966	-0.05372878994629199	0.029096020635274132	0.6063334392385821	0.5695102758389782	0.0025703929798401603	0.18401787399862884	-0.04772103065392995	-0.8096268729237511	-0.04726291670822798	0.49081126393162045	0.09634890326593065	0.019377532794706664	-0.36309993912914745	1.2010274146375106	-1.1315517748631885	0.016713748658683227	0.1954238559444745	-0.6123449527377292	0.20856260147400457	0.649629032925503	-0.6644591818542036	0.2274906090924838	0.5090763567850802	-1.8904894488726178	1.0279533387351543	-0.9019529171712157	0.5536187863373014	0.8335502803591626	-1.7722120940014765	-0.5598574687085182	0.7403941383252393	-0.195523066664357
-0.023540991580547642	-0.06161136506929728	0.006527173533145522	0.2029460018212239	1.4762307309450873	-1.507625244802906	0.14077264104293544	1.2804176323017993	-0.09563114223146721	0.619531577583826	0.05225022577538607	-0.13068139617045962	0.0957011476350214	-0.07958480704870527	-0.0616700095662935	-0.2348407192107241	-0.015937053861748453	1.9005223185368414	-0.054051759241394895	-0.5179974352412676	0.7575736970105392	0.6208076518258354	1.1332077708709789e-05	0.1970688235140939	-0.053033542607829644	-1.1648747720076615	-0.05780988191637078	0.4390265024228107	0.06486923482736288	0.017238022359314847	-0.45562117530954005	1.0406222266959344	-1.2398278621458059	0.008677796670945922	0.16249458208976733	-0.5653466502175228	0.019403650764057402	0.5074804957500161	-0.7756354822150822	0.09037662918281572	0.2807438343203311	-1.9581842136590784	1.0098985022801865	-1.1524648221367255	0.5958760029568836	0.729572627916594	-1.859504133722964	-0.6436149806464748	0.7266934524802993	-0.306909790376011
-0.025067063913004284	-0.07007112699629202	0.006029025643645445	0.5297586021290153	1.8036255353501507	-1.5069240771390457	0.23674894944861252	1.4504119187716218	-0.09014861356201281	0.6920941277593354	0.06373159538409642	-0.10774049639058325	0.11920102205750265	-0.07867655863228165	-0.051144564110184754	-0.25096479117954107	-0.009287510556702948	2.3957161224861716	-0.054778513382970406	-1.327661513189748	0.8755871776992301	0.682288999585513	-0.0037097642119501327	0.21569420298984684	-0.058000899790293034	-3.2513463601014094	-0.07310429830793488	0.388504430184066	0.0206247723038021	0.014872673095950617	-0.5361901310702089	0.7103752217602667	-1.4396228694426578	-0.004223896065123111	0.10553054204030095	-0.4975888136056402	-0.11678855038770657	0.22889596002690124	-0.8770127557082585	-0.10198586558901161	0.006174641653190016	-2.025532537183969	1.013538258406489	-1.3588952601652307	0.4954430560038537	0.36541615349312306	-2.0096516365174955	-0.7792730177931937	0.6411240793287131	-0.4347720044846303
-0.02704096066366543	-0.0795588578734405	0.005003640267909425	1.027821169193721	2.070620155317481	-1.5100481796075012	0.39546027481552926	1.5419146193941473	-0.08370489844768245	0.8023496500327925	0.07064673727697351	-0.10044372129608588	0.18581589629574383	-0.07413100484882791	-0.032963728501161096	-0.26398309330053116	-0.0017603087308175308	2.7355200797378623	-0.05559842115858664	-1.933991175399799	0.9916833361778183	0.7274793147278578	-0.007962312843296574	0.18839153126384003	-0.06349230108542253	-0.6195516369211507	-0.08474342765039124	0.33724710852471074	-0.011960985899590978	0.011659821370920767	-0.6153971207099098	0.38367629434528805	-1.5300028445491864	-0.021025438919343976	0.000997353197935369	-0.6120464758313322	-0.3593894019042054	-0.024103401531089964	-0.9482372707028247	-0.28209347856615985	-0.2907430413898147	-2.253328693030867	0.8091765957964295	-1.502500304594349	0.3133510673841632	0.14513251104493524	-2.1306478780424363	-0.8927763336490211	0.5805384209691484	-0.5883468329553985
-0.02939018158425475	-0.09307491475358057	0.003906703851521716	1.8322506552326694	2.3755435705082686	-1.4893909544544344	0.49342905163909834	1.7424451233811393	-0.07635926234370824	0.9550474059344742	0.08402495053967204	-0.08428841489547724	0.23399879361171005	-0.07056100705011976	-0.014066882917765691	-0.28285122432234855	0.004300247054041087	3.1395482960112915	-0.05652047186290721	-2.745508362469412	1.137891621484536	0.7774442282322815	-0.01201273762108419	0.23348593439725018	-0.06926714886176323	-0.029131451182445024	-0.09971569698808105	0.2825020118679228	-0.06614577419538355	0.007948232505319725	-0.7208127728253332	-0.07879070288633269	-1.7369478426924168	-0.03917297506827631	-0.08829023905305651	-0.6772830057219126	-0.5966296586323949	-0.24721987185148944	-1.0414185228411859	-0.42725625938101625	-0.6448997948518924	-2.581057858205974	0.5349447945275907	-1.635445442417339	0.1542773916075226	-0.05959655327770393	-2.2474457718402507	-0.9478178269984954	0.4650244394718633	-0.7432267011426994
-0.03150203808719098	-0.1059335135548378	0.002615963724182084	2.681767321501307	2.748009877745563	-1.4699813676589621	0.6760885903022585	1.9096364502078411	-0.065711437754259	1.024130021447172	0.0935567441126374	-0.05766282176162546	0.27822838985543513	-0.06909500018748385	-0.005405999643089955	-0.29863891157708655	0.011128209202519172	3.491265481903453	-0.05721530642543301	-3.6555586373444897	1.2476408645119785	0.8310602434902645	-0.016674679394294106	0.2528990645248985	-0.07824435349977481	0.33942638553251825	-0.11210981445791939	0.21662198746841868	-0.10945955418009276	0.0035404474215977046	-0.7984821087796247	-0.5474291109662336	-1.9864390084905232	-0.0674244940151006	-0.19248811504427296	-0.7959723117620371	-0.8122592842525016	-0.47535711238216827	-1.2082221694899746	-0.7471475905803538	-1.1439997425388193	-2.71237972631348	0.3559733045729426	-1.7955692108281451	-0.12388588241913538	-0.3439045044768054	-2.3663517820833775	-1.118591789649514	0.23444093677248343	-0.9308222621810748
-0.03376467007917726	-0.1223625125327636	0.001441413982964692	3.492886976898455	3.219390785841015	-1.4356277865320093	0.7966366894945042	2.123256239159312	-0.05582141124441466	1.1506307735605648	0.10483825739366474	-0.028301307323905945	0.3595877355426316	-0.06482697693320832	0.007104568530389788	-0.3109021451917964	0.01680289985993368	3.8778253402350757	-0.057850285659143186	-4.669230282772179	1.4084169125542547	0.8711261639843567	-0.021868446366781903	0.27704471610362164	-0.09012604074267708	0.6569155465442156	-0.1277557493909433	0.1431744085735817	-0.15341352270942757	-0.0014751587937912648	-0.9057190822693733	-0.9232763546313565	-2.2039428478471965	-0.09639460053940907	-0.3192015136366463	-0.9061267529775178	-1.0053760482548868	-0.636999107447523	-1.3727363023317918	-1.082318626420276	-1.5381656877003558	-2.915291155731257	0.1568340026695299	-1.9829756796800306	-0.4827488110226148	-0.4846250730414522	-2.451999164378884	-1.275288742503491	0.07019831082972888	-1.104737392731029
-0.036564153428502354	-0.13960735784794112	8.794642173967004e-05	4.220092459617079	3.7589892665057434	-1.4066534173571523	0.924305348397661	2.2667462011833006	-0.048113122156793815	1.2654131951713241	0.11711326937530528	-0.003342647600594127	0.41664882347986865	-0.06241374518086575	0.024722425853218218	-0.32442219517947446	0.023175387382637462	4.239468133866967	-0.05844959035306496	-5.918074810467163	1.5209485833636476	0.9069560409639216	-0.026799519444009472	0.3066526525845502	-0.10018191031404426	0.9781629033781762	-0.13983602908383802	0.06856416705789459	-0.20276137457079974	-0.0068382923865206915	-0.9636599245086181	-1.3086207303732524	-2.462643616102617	-0.13076226149832867	-0.4831703628339371	-1.0918459555484563	-1.1764953721210833	-0.6900514966795702	-1.668977831094778	-1.4252687837609443	-1.88966869839714	-3.2131858238447912	-0.15694320543115753	-2.023646178335517	-0.8357624538265215	-0.7359488405810559	-2.5692885113649817	-1.3924712675194484	-0.1610028174462701	-1.3347048900569447
-0.03877809712757812	-0.15790549842733076	-0.0007463354744250219	4.943390040437299	4.072433189463284	-1.3945213872093514	1.0216260019047783	2.500616699440575	-0.039295373641389526	1.3342422594448073	0.12729717805741741	0.015578945101797848	0.47152029589433947	-0.058000934129278925	0.03874936945818088	-0.3348054609136585	0.02635295760596775	4.492733059637862	-0.05892861497544506	-7.358844162918437	1.6379913434423699	0.9203031421422432	-0.031190901374482372	0.3092582472755071	-0.10710788121597162	1.317599269722976	-0.15083949874109553	0.0027202632080504524	-0.24846701629084955	-0.011664671630049158	-1.0118482199816559	-1.7534341531394493	-2.597076688652217	-0.16299834378988856	-0.6421916372175163	-1.2562530480763074	-1.378872755538874	-0.9309498258791351	-1.8251328176051	-1.804514005925745	-2.377460503582016	-3.3527966726089984	-0.4373221167138981	-2.075564420586476	-1.137949799636706	-0.9638981858992566	-2.657892388948233	-1.5000850633013114	-0.4068611909931931	-1.5102106557336654
-0.039857632368924936	-0.18133136830886679	-0.001518080337635	5.651158062624928	4.2517848262689935	-1.3979926121743023	1.0978548384831661	2.6224069437726554	-0.03312312714761024	1.3086044146725557	0.1360443446321764	0.02481651400672976	0.5082318790340319	-0.053296485167415045	0.043421541672462004	-0.33673222605779957	0.029990869231544794	4.675825478544361	-0.059551833674879096	-8.45912426302596	1.7648994540345175	0.9304110796204373	-0.0358365272589226	0.32364115185155207	-0.11723069164575887	1.6790755187350528	-0.1632070626520466	-0.06006963153795697	-0.2785227646876677	-0.015716805165339215	-1.0143588606465077	-2.059138735884935	-2.7605211537581145	-0.19592248170799526	-0.7807873374130201	-1.475630711190189	-1.5745388122471677	-1.079252135906075	-1.8858147325167092	-2.1483532513295946	-2.6455766928317406	-3.5312971535857565	-0.6881468411539877	-2.2020893945526656	-1.3781121301436108	-1.2780333949961677	-2.7834897831869005	-1.6130697999101198	-0.5831330920887116	-1.7435174856005016
-0.04092546659807597	-0.2076992296328107	-0.0021005748212407226	6.278919699370684	4.477452925473907	-1.399878298271715	1.154812789534607	2.685959035263216	-0.029684235829180367	1.290173707779568	0.14720129894051165	0.03537529079791889	0.5199847131368817	-0.04892984177684054	0.05676312125149404	-0.34321358296268534	0.03232184154282809	4.859896457612988	-0.060100945842385525	-9.886517168212311	1.9325569694872482	0.9393540997806232	-0.04030744914714775	0.3410524106350711	-0.12298737514475222	2.1383021032883085	-0.17272696510426336	-0.12495731867094668	-0.32185766252784836	-0.01912732258557743	-1.0461291970264424	-2.38729738321867	-2.9690795789092617	-0.22991351293992873	-0.9515106346810531	-1.6719011081908555	-1.7943998978210245	-1.071913048258307	-1.9076394710044624	-2.4869864631282974	-2.9402018706018347	-3.7067195003965723	-0.8434025296165641	-2.3052156811468563	-1.5889067742103267	-1.600234648688587	-2.8225113218597913	-1.6603006541741614	-0.7134152695593075	-1.9853962811566757
-0.0413666817782916	-0.24499824147676943	-0.0024578667495074005	6.855293721830253	4.5991461328004695	-1.3900127011191925	1.1888483441851512	2.8217899529606516	-0.02412840071079352	1.2827107748448134	0.14816181737160034	0.045161684684382385	0.5193449346250038	-0.04398514206092784	0.06029541486016397	-0.34566298165637177	0.03443649303830053	5.0365541021200295	-0.06093589552057536	-10.722981057485086	1.9866062003390546	0.9281720066424214	-0.04578647912975781	0.3310244542462549	-0.13195002742223774	2.6603985661441256	-0.1869741235842307	-0.17364449359510525	-0.348718818678363	-0.0223297685342838	-1.122263170579249	-2.672819446983942	-3.1651330934757977	-0.2628297160007297	-1.0589594410472538	-1.884793877367193	-1.9346995263811029	-1.1760313324650742	-2.0371814533687957	-2.78731386641671	-3.1345837738973095	-3.8038439879574746	-1.060215797587432	-2.3462614620004754	-1.863781891342714	-1.8394885998263188	-2.88412259964604	-1.7516222138020487	-0.9378756084582301	-2.166945508330408
-0.04162867801325908	-0.2872897887755876	-0.0030238258795607905	7.427287321303358	4.610723845154591	-1.3898245528144682	1.201682831698195	2.9106779016082514	-0.021834185540047894	1.2399301737221324	0.15229459011654006	0.05039488406906312	0.541033237879711	-0.03794175749371317	0.059561624682416735	-0.3484710738966552	0.036808573122216026	5.044666408225995	-0.06153324242332806	-11.201521934895137	2.1308871502717848	0.9022574126783148	-0.04887248214441256	0.3388067742281053	-0.14461726050873042	4.944285088649752	-0.1992389776068601	-0.22110935710121277	-0.37917797355535615	-0.024805832261994145	-1.1914373692115732	-2.868868696636116	-3.240459621995472	-0.2942476110059285	-1.179941905790056	-2.19879444598455	-2.05409079533257	-1.3002436386173022	-2.104405083334614	-3.003198654411708	-3.3286250991310498	-3.9200191880129274	-1.3311246414635072	-2.413982553787944	-2.081331486351515	-1.9847811088331226	-2.845822688439491	-1.767285273239262	-1.0466853732173738	-2.3247427172197157
-0.04141759952036049	-0.3786734805426449	-0.0029348872630092664	7.802790806105992	4.6341580480045215	-1.390035447037766	1.1743725496395523	3.035101963815074	-0.01872763262706232	1.156307628739437	0.15662833872586626	0.0744601752275806	0.5337136618509043	-0.03316449752527163	0.05478813424031721	-0.35412973918090573	0.038572520776110654	5.08232402970327	-0.06196954032153259	-12.019391134635224	2.224331823446938	0.8733545339366652	-0.05311187294585636	0.3477417265874166	-0.15193720254659843	2.5083626986461907	-0.2160162025303539	-0.26039767231431366	-0.41141858838340706	-0.02687976251688156	-1.2409971665901465	-3.0386503177279	-3.4008817735009194	-0.31913540594332923	-1.2769037502113167	-2.4464701534495132	-2.105170406872388	-1.428136600652513	-2.187548673480377	-3.205353656095295	-3.4071222914816404	-3.926556755146046	-1.2768512623776236	-2.440192388650832	-2.305774307923346	-2.1949272755233937	-2.845171046395532	-1.846327236763567	-1.1609826775308574	-2.4038419770603525
-0.04184054760102032	-0.5118016698382551	-0.0038536277538270707	8.006754573899459	4.833119575434592	-1.4006832565509806	1.1767788919002835	3.1283015295213277	-0.017184228646011917	1.089551850705194	0.15594650282122874	0.07945387603715262	0.5260886086019141	-0.02815208613000747	0.0501441555995877	-0.3522607975049578	0.040594957538381125	5.086956304756468	-0.062227155307405614	-12.239258872347634	2.2987610215870315	0.840833604384841	-0.05680891318255219	0.33275312928791434	-0.15950795818239713	2.1732293322656697	-0.227274911498548	-0.29227222807962083	-0.42032185608991857	-0.028596539390505223	-1.285422129303349	-3.23289061909135	-3.5115983731450497	-0.3376291433664491	-1.3649722464704341	-2.7046362147277927	-2.140784021428116	-1.459146083727952	-2.2169866794309896	-3.389864968539424	-3.435151693080146	-3.813985397864955	-1.2206505245949573	-2.5350309305669247	-2.43331768523412	-2.4454329156825962	-2.842066026489176	-1.932067310751739	-1.31394917812579	-2.5283804514809085
-0.04185119142280873	-0.800805522518344	-0.004647192360055929	8.187048715823334	5.117561216685405	-1.402444581810974	1.1661626092754636	3.226913087075682	-0.021673165675189187	1.1188403845588788	0.15910243473054816	0.08721475738020072	0.5266177258543229	-0.020055916962793987	0.05200897020282247	-0.3544520633472866	0.04047057370055174	5.26254431099105	-0.06255670533147999	-10.67883235391	2.3926721810479417	0.811516946669338	-0.06011975381640379	0.334436399257277	-0.16752756515117095	2.0404452321199935	-0.23789850269090831	-0.3207063513800791	-0.43559676887685556	-0.030792854262778935	-1.3190015691230355	-3.3918103605321135	-3.469939408348177	-0.3518273630367939	-1.4394106141355976	-2.9477789383840944	-2.163459680023424	-1.6510641659682352	-2.2055408396361686	-3.3833149274850873	-3.3806367285081564	-3.8160412813268385	-1.3278596784675658	-2.600705315240206	-2.4856494019931916	-2.584260179713616	-2.8467309436988506	-1.979625041981911	-1.350247316804383	-2.639809440030571
-0.041909229018641504	1.1911356662989114	-0.0054348820284770925	8.486109502497113	5.474494529746242	-1.3974723734584011	1.2166634473383504	3.488461824467533	-0.019292872020756188	1.0967702076658394	0.15962344988869603	0.08874712058486955	0.5115612765604132	-0.010187866524898784	0.05047560484237422	-0.35645767867532746	0.039467675350793846	5.414623574283044	-0.06280065024732394	-9.00446579366806	2.490598539757207	0.773626737241073	-0.06187303802012687	0.3078109742722748	-0.17825237218715326	2.0017216970147276	-0.25248272879593425	-0.33296139532824476	-0.45358222645437396	-0.030886515060677876	-1.3531956121601005	-3.708308744229582	-3.4921664465985693	-0.3647381808587645	-1.4963118094040486	-3.1875231767848278	-2.143568900964417	-1.9072142236675813	-2.1952530142517714	-3.46354913940583	-3.4014102614513275	-3.7933625391936694	-1.4589469834161641	-2.676200109703287	-2.549943828553433	-2.8708245847288483	-2.877507421999316	-2.0916668327560926	-1.5490315263426857	-2.828208853667578
-0.041520010346216565	3.4623187067345595	-0.0059087970722539246	8.68146217256832	5.662136542027244	-1.391774768093922	1.2341341164381658	3.593512208760141	-0.016865626466130074	1.0427166735713578	0.1615231574737861	0.09491595847766576	0.4943454842610526	0.002951665107288716	0.04797103689108259	-0.3600785902367985	0.03760103401674248	5.5719387698711085	-0.06325880095540852	-7.128549897456876	2.611485639541801	0.7386565272863371	-0.0644151181789903	0.2799218659498569	-0.18335913051413252	1.9638296594870994	-0.2648292304962306	-0.3532820316268153	-0.46229195581957205	-0.031173136486421303	-1.3974318809030553	-3.896835553573019	-3.4786881490773722	-0.3723970431277879	-1.4994447724723812	-3.327118750167975	-2.1520405942936764	-2.1546703772829012	-2.191074593912714	-3.5146174319541243	-3.413391002404738	-3.65913967013199	-1.5332579475118409	-2.79716018478859	-2.6160106122280773	-3.0212217476725236	-2.834117237738169	-2.1619109723724406	-1.591910274458391	-2.9349246972719207
-0.040779473637059235	3.7863860196659074	-0.006879617817640826	8.8556035647748	5.941741663168909	-1.3846179626052877	1.2233708426233625	3.679308757937387	-0.017060281219014022	0.9949278745201223	0.1635285100698018	0.10231630892996986	0.4781559158142289	0.01895548458114244	0.04403053839482618	-0.36155772566486	0.03806470848163507	5.63573792710813	-0.06346459651797923	-5.101374255946993	2.8218475108993406	0.7130818614187018	-0.06603713854189557	0.28199572895078445	-0.19438992448615527	1.896193394549389	-0.2735658932795009	-0.3587719560530332	-0.46943624224695946	-0.032218383942183446	-1.4639057340397243	-4.02690681832896	-3.51758253059054	-0.37995355723736024	-1.5207030052239763	-3.445620523955159	-2.1899583685147177	-2.2917615599304613	-2.2249117865135806	-3.401046408185002	-3.2775228304670017	-3.707216753870571	-1.6595372738736007	-2.8873994699168075	-2.65954594404666	-3.215949359885996	-2.8730190235772053	-2.271805533752567	-1.7119457847279027	-3.0460795798818765
-0.04055458694292162	4.003274735661135	-0.007901785723104349	8.913805871083982	6.231717705380207	-1.3658107965184763	1.2261318933541308	3.8541811910604293	-0.019509325870158363	1.0194774683984007	0.16798012045908955	0.11340983627343908	0.48434512473715036	0.056376009664545215	0.04616907531648871	-0.36172123829553793	0.036638233420633194	5.771283336232195	-0.06350038824949253	-3.1508658695414646	2.9704198167828113	0.6756981191669171	-0.06823493188486995	0.27123691501270963	-0.2032728319218226	1.7914835975120382	-0.28129026936886553	-0.37540803020489094	-0.4828110520475649	-0.03410155631611958	-1.5196418894087336	-4.041213582525286	-3.562154611177123	-0.38068206913637315	-1.5276275261137182	-3.5624352232378413	-2.200406922873724	-2.5206456163099467	-2.2779758226555686	-3.366829287419487	-3.19904811281084	-3.647569812476599	-1.8246632961306457	-2.927355986306266	-2.7669272409521506	-3.309358588194616	-2.821235254325022	-2.2984619816822724	-1.8298872032219975	-3.087524562100857
-0.04115049712764316	4.165397810724008	-0.009050941885652085	8.821743948830942	6.504267307244659	-1.3533633398172364	1.2367944299634435	4.0159580747090535	-0.023106582035281254	1.031421302436795	0.17478185668857965	0.13167867871974334	0.5196055100252457	0.3789011841420045	0.03807546149863829	-0.36089841846322157	0.035005436731758016	5.788946135349075	-0.06364608513807767	-1.1493902054344811	3.0627554923229168	0.6385785275895945	-0.0679273917567937	0.2639184926369754	-0.21415663658320766	1.6335302389199111	-0.2859286522607486	-0.3705167889222083	-0.4783349738985964	-0.03467515160710934	-1.5795744638946485	-4.094002727125185	-3.48391966354777	-0.3788490021008141	-1.5053048743773971	-3.7020615748151733	-2.190940264421416	-2.7789078200118125	-2.445252704660733	-3.2014908318351525	-3.0773320830729034	-3.5448112083004304	-2.055675467711486	-2.9539183972174836	-2.8162084853978175	-3.340591021971245	-2.8158238259432715	-2.2939823745374075	-2.0975422120884586	-3.145776998347376
-0.04253663916243956	4.313931130927425	-0.010432875913294375	8.512091855944043	6.842580485633839	-1.346242878350671	1.238562296978108	4.033520492140637	-0.027003869226906025	1.0310353660372829	0.1833244825056925	0.1259311017135223	0.5531557153518867	0.330894256877505	0.035908711586362475	-0.36072298214619786	0.03348162109121244	5.809254435856646	-0.06359693354992475	0.7900718823672446	3.2604658105812354	0.6066799575766121	-0.06730471958103193	0.22320174022694234	-0.2182683589378979	1.5822822715514666	-0.28342755990460666	-0.37157113645832307	-0.48855016947604185	-0.03497675171172654	-1.5197844207469744	-4.15457229447228	-3.4402405392522284	-0.3741110873037607	-1.4854310820046284	-3.6701911126227804	-2.1765629899820214	-3.063257719382194	-2.520133409503642	-3.051938078945313	-2.9768459954573165	-3.551761374882647	-2.148730429223169	-2.9727462104888605	-2.7603759662625373	-3.4360220796999044	-2.827945301099865	-2.265981552919932	-2.0991440114880997	-3.1664383490601353
-0.0436944424527886	4.454603448887445	-0.011708012327999184	8.221934554465117	7.048227075481698	-1.3400893656617354	1.2683336882852552	4.012888464838491	-0.024620501340912763	1.004381072491897	0.18265636543185765	0.12719002441839572	0.5648845052543806	0.3065325406501718	0.04450689716889071	-0.359899692204384	0.03139540163012813	5.894853032895914	-0.06346544443457709	2.7115961157585478	3.399529584251629	0.5821559007124281	-0.06945390666946669	0.18654343541154947	-0.22510262902986256	1.4856293395841076	-0.2835431672358164	-0.3745705390074345	-0.47570456607746514	-0.03529421159397479	-1.515667522660387	-4.177795832632829	-3.449082039412052	-0.37378506816663337	-1.4773957622179723	-3.624553492594326	-2.159441180108975	-3.1141483857326655	-2.6268667158000354	-2.95643932636352	-2.8910462562398846	-3.4238363384465935	-2.152311670044893	-2.902816314906666	-2.7841490958228916	-3.433378012553926	-2.8666106917344107	-2.3325161714770357	-2.161750616345212	-3.2618354228428075
-0.04484656424366949	4.6348889507060855	-0.013611023811767087	7.899815289070342	7.404309086163556	-1.340862726893243	1.3173379403713619	3.965291807794923	-0.02869384418448189	1.0261528218201972	0.1846619183027756	0.1251573969010769	0.5881691406303029	0.2864748554612878	0.05125859785440505	-0.3594797989486572	0.026259025840493683	5.971886051373163	-0.06339141373258912	4.671435731281965	3.529861640605586	0.561287569308909	-0.06911370781029032	0.15851373547973086	-0.23474613286281115	1.3729084964578662	-0.28374511879252357	-0.37551246715326314	-0.4768889804058151	-0.035335402960877664	-1.5256005754263475	-4.205150161028238	-3.4665131802649944	-0.37062090006855264	-1.4486239836918413	-3.570970803834443	-2.1127454383146285	-3.181996054267673	-2.714474627304055	-2.7907249637075884	-2.798841229110132	-3.409843526095294	-2.324224252181555	-2.869076868478548	-2.6998289958888386	-3.4366806589454493	-2.8771746024350984	-2.341504878425365	-2.2737031624815898	-3.335578127388632
-0.04545311825017945	4.8602276288076345	-0.013889518263961387	7.494676327339671	7.4612808607567995	-1.3467764184841728	1.2955758663176504	3.951256581829516	-0.025824328498572434	1.0484810375850036	0.1866095917269494	0.12464962881813538	0.6221603977044351	0.2682197469362213	0.051877691448840066	-0.3661454815137922	0.021028768786334334	6.066842394724743	-0.06353147163111689	6.037428627574888	3.6115424356068844	0.5480190283392806	-0.06719748933187653	0.1367975287934159	-0.24556146814445473	1.212130384688706	-0.29071515704574424	-0.37386874932251263	-0.47375355847531936	-0.03507107333369344	-1.5018483849678752	-4.121490141699164	-3.483890896382575	-0.3678626746703165	-1.4367855111057288	-3.5060932335806925	-2.086701331261621	-3.233767137608268	-2.8780549705267147	-2.6366948463344024	-2.805626858005101	-3.469680405511523	-2.4410916435740266	-2.779201512473562	-2.721035617809095	-3.3010416984759727	-2.9197988351290625	-2.302031412613176	-2.284010071804785	-3.3527064659144505
-0.04687205476291853	5.2447931137821024	-0.014626604048666345	7.146494445270198	7.320099377431445	-1.35703186090199	1.3125354714538366	3.9925832815332085	-0.02635211816235038	0.9949166554387414	0.18606514440524075	0.11168459118060234	0.6289262329021554	0.24628931606820686	0.05141556538098304	-0.37090589575999033	0.01689359956466026	6.066920764261537	-0.0635838839066746	5.753894799797239	3.7662080695926337	0.5305829432196532	-0.06675751737535027	0.08968292817223864	-0.25105493189643574	1.0933855148411367	-0.30418774640660595	-0.37494238775991906	-0.47644142299152803	-0.03343848544632795	-1.4760040501142795	-3.9379079957595393	-3.5152876153100117	-0.3681587943451324	-1.4259743535745915	-3.441280082803144	-2.0590201628039853	-3.238263247674336	-3.0365069642174953	-2.6344170569876155	-2.768067321557292	-3.449889859522038	-2.461544218429343	-2.709716278991676	-2.7621118858822324	-3.2528067517948336	-3.0045418502442303	-2.232450038574771	-2.3031338636109746	-3.382609454312958
-0.04879923376605432	3.345975769537021	-0.01827278187124024	6.7442954109110165	7.077395875675744	-1.3740915470705484	1.3406624342938922	3.8670860815366774	-0.02444819066196001	0.910145276522614	0.18715784427180038	0.10409003693241056	0.6470936540951175	0.2213134078930748	0.04591591566637442	-0.3791198625865473	0.013768474577052997	6.008344830747051	-0.06379595267334337	5.36539871948167	3.860832468306468	0.518813682091136	-0.06550628816306456	0.052885672894636436	-0.2493334609314673	0.941015229411196	-0.3155884356284421	-0.3706265474985231	-0.47287910789672905	-0.03485145946844122	-1.469106611594682	-3.8021396188209464	-3.526107591933222	-0.36580708663640077	-1.4317254626859643	-3.2712355703357665	-2.109707697853281	-3.0746492895058606	-3.196580408648208	-2.5424267704073893	-2.639055660243109	-3.421676593744075	-2.50204479644957	-2.5991373294510316	-2.8245096941281678	-3.1396126683855172	-2.9801037183641776	-2.163102967324119	-2.2229543112099224	-3.3475608244714494
-0.05076690244261496	1.1766351902199887	-0.025807394700544918	6.291013418545917	6.817565292651517	-1.3967346145342263	1.3378979783618117	3.8642588809637894	-0.018783919012174778	0.8967272551907335	0.1857484096473661	0.09439380492836216	0.6593202748206416	0.19586606052396843	0.04169161739668111	-0.3859772643522105	0.01303906411757729	5.877463468110018	-0.06344523230884576	5.099578588096526	4.044927665115514	0.5134508240301197	-0.06518594509363543	0.032110390598085514	-0.2595076233960607	0.816774073961106	-0.338266258736884	-0.3727026475996046	-0.46706690958416247	-0.035248746898099106	-1.415375329659557	-3.7072440548010186	-3.499047669930129	-0.3658387110676917	-1.4271500843485696	-3.207713672170064	-2.0560960677022093	-2.9942184962023006	-3.2539024101708853	-2.499460033450977	-2.5715010508455642	-3.495524781348977	-2.4704222229488466	-2.5836277676828105	-2.799482741031952	-3.1041628455775223	-3.043158251083108	-2.209985644368598	-2.240238786927658	-3.3162799202862123
-0.05267523900447666	0.9592389773210985	-0.04396340635650314	5.986655258839268	6.592591332309463	-1.4252140869133327	1.3394643709654952	3.817702677310245	-0.015687469141998613	0.9038379089701196	0.18301585888135813	0.07649828477397248	0.6568973146787593	0.1677858978382035	0.043446143089603796	-0.3944875283738773	0.01203437298412352	5.7905728327614465	-0.06334780462366131	4.671061960819534	4.078352559798507	0.5010511546874288	-0.06503302855902082	0.0029953453236553616	-0.2670607172820698	0.7401533044683513	-0.36555211781276625	-0.38077023556048795	-0.4696292765821757	-0.034589068258523016	-1.4018220482929835	-3.551794279531522	-3.600114353363966	-0.3697814151651912	-1.393424931200708	-3.2052227857569675	-2.0548704024992306	-2.9473110756518053	-3.2782466513903286	-2.5209928843887135	-2.5023014666980674	-3.4699649568557285	-2.4450670379310386	-2.570238077289255	-2.7834679949602665	-3.057674950973059	-3.0707978272292435	-2.105615221792024	-2.1829767184973656	-3.2881323588488827
-0.05448001405704571	0.855921066017336	-0.04606048424341611	5.641947627914727	6.330085227522731	-1.4572457795065719	1.322619975140377	3.8020277839605603	-0.009416455972455955	0.8995208064546449	0.18062627888541674	0.06797275757432322	0.6452791860357344	0.11680967068138845	0.04714418073672868	-0.417756538171923	0.012203121905807187	5.6698540927605565	-0.06331139935899993	4.15741533131529	4.231301651403959	0.48378803046323504	-0.06402581891666066	-0.016459360532843064	-0.2710815659034028	0.6962225157831246	-0.3847678626243847	-0.379040706479164	-0.47051078324612644	-0.03246359372633468	-1.3610584225096267	-3.5538366405026616	-3.6982749660281398	-0.37974828592879856	-1.3758701344373638	-3.2241120077229484	-2.0631500351708145	-2.7539980026077533	-3.4337433738604792	-2.3712948765370263	-2.4625878172303524	-3.5244330637851617	-2.331028175653034	-2.524018447912467	-2.6411431406294743	-2.9872078580782344	-3.1165231917505425	-2.164276119743916	-2.147700148137784	-3.3218687270209557
-0.0560258134186683	0.8112232068971673	-0.028236432028262627	5.32771021148704	6.051196697174801	-1.4874409122417522	1.2699080263586675	3.7804479090675023	-0.0032151859379918046	0.9317375205488154	0.1710837806189273	0.04493890435396469	0.6270694702252789	-0.2195286721795156	0.05395024919493209	-0.4497494553896382	0.012751233957728095	5.419211369328872	-0.06356107977573353	3.637217032115314	4.369513114100804	0.4626529047379043	-0.0639547064389007	-0.060316831028058196	-0.27481304240607296	0.6719237313632636	-0.41218125103750786	-0.3869413283633503	-0.47893070910545166	-0.031713910848702356	-1.3226541452614053	-3.5545020713955138	-3.8167839449299947	-0.3900107013775619	-1.3570793130141965	-3.2193163356057797	-1.977146068181069	-2.762821832305856	-3.4777064196957532	-2.4545802407607704	-2.4900164529585385	-3.5867284668153254	-2.192296549386792	-2.506783849485601	-2.5610983734078667	-2.967500117909385	-3.1433097233594194	-2.3467316329213856	-2.001829561353271	-3.334328237130628
-0.057509619710144864	0.7927019964697543	-0.01215522033214069	5.129239888325711	5.783893363157949	-1.5298134186189336	1.2588467974290332	3.8062250056203113	0.0011495241885911933	0.9707552417762516	0.16557842383156335	0.04139479199802147	0.606143773686677	-0.18492499272904528	0.06484302662380215	-0.486310853966888	0.01214451555428425	5.241092238865405	-0.06340072013427306	3.1307012340693743	4.370526350922506	0.458662088948388	-0.06504915577286532	-0.06136639936189612	-0.2831565702631039	0.6299551903469323	-0.4417236207094414	-0.39350223041300336	-0.4734582109023777	-0.03040305617255793	-1.3282094979176144	-3.5707539412786398	-3.989698091149966	-0.40565846998035465	-1.4064600055212835	-3.281944234596208	-1.9884435533760751	-2.653733038586886	-3.466062293710197	-2.4505641804969196	-2.4977494766648305	-3.594226394735137	-2.1211023500305064	-2.563635633507647	-2.438623545040497	-2.926745319617421	-3.1260132150255657	-2.5336216950153068	-2.0154222551812215	-3.363384287416028
-0.058283598156677975	0.7781991631647761	0.0020051005200914726	4.913329512387339	5.585306034575782	-1.5707191841054762	1.216611234251561	3.7786448196847937	0.003302045231968316	0.9946765670971841	0.16886383346517359	0.026649688976920653	0.5940792340466841	-0.17608136730195498	0.07728761562171138	-0.5351854459772643	0.012946647380578599	4.942951221849836	-0.06342243507153555	2.549532475294023	4.3733157322904885	0.4442971942434343	-0.06299156586835514	-0.06728437613426066	-0.2874300436754403	0.5923561691010907	-0.4599870501302191	-0.39887308341400696	-0.4776177732223233	-0.02916757949509887	-1.3021842190246915	-3.6683777719592627	-4.027183468653599	-0.41499515207678106	-1.4636626702189597	-3.2595763609153865	-2.0377463197189924	-2.690552419023364	-3.4345324837300018	-2.528907683601076	-2.5631646680349807	-3.76087388946902	-2.1386404459916344	-2.627422254115361	-2.2980346103293994	-2.976679453934779	-3.1038371675200658	-2.623263811584128	-2.0337899384970726	-3.3861687281468162
-0.05896552192828425	0.7769959379239229	0.012850693897156911	4.710630463740031	5.236326318027126	-1.6027882838452396	1.2017305045165678	3.7843727607298647	0.00880658260463823	1.016282274021043	0.17052751707798713	0.012271220949858015	0.5951945373162018	-0.17115369848672246	0.08552976996137299	-0.5840150784247883	0.015395185901552024	4.682762241598418	-0.06340501486630942	2.064700577046279	4.645544651937874	0.4329111442473496	-0.06131730052020993	-0.09349409853566892	-0.2892012439299763	0.5739196158322422	-0.4790503377738046	-0.4081673066156447	-0.4668607710904199	-0.028966028154370903	-1.2582879363817014	-3.7323103246648506	-4.0942227052572004	-0.42849878423804333	-1.4989995253153716	-3.207647821149947	-2.2038321940112104	-2.7382111857236837	-3.421246156124088	-2.5960705451638404	-2.5828792971060075	-3.762417580511334	-2.153811884381848	-2.722719334112198	-2.1859949198696578	-2.9505046960330907	-3.0461209672972873	-2.7509145919214255	-1.9591776457846675	-3.369361274119278
-0.05989527414504507	0.7763574069836603	0.022422759594653795	4.529946471852698	5.100757817420316	-1.630958903735851	1.200169787248405	3.7993585579861566	0.010661462137862586	1.0153555778989583	0.17492054705837304	0.010339680493461739	0.6048411863746284	-0.16910253317169238	0.09553161493236272	-0.637909713335667	0.018430065692975325	4.423659844384169	-0.06337161522471042	1.767989906899194	4.99002331718926	0.42801986149900717	-0.05991239108908858	-0.10806037395790505	-0.29453368947699954	0.5488246724817925	-0.4933021928016024	-0.41121260820576044	-0.4601398497846554	-0.028061932719525128	-1.256431996402906	-3.7802213489502234	-4.085357721697218	-0.4430005984487818	-1.4904445186126432	-3.1560642834681625	-2.2993647561742305	-2.9223704863917805	-3.3697955009351994	-2.719347313938664	-2.48042148725992	-3.7188172007954643	-2.243046855683692	-2.7557208306717187	-2.0337506583255704	-2.9124037150509023	-3.0076437596873693	-2.9391219927660677	-1.9632113202092143	-3.4346124392694515
-0.05970900726374785	0.7599330877927558	0.03128011925320189	4.363748845960444	5.0249731957487445	-1.6543248216575084	1.1661728248794008	3.829270231099316	0.018758009903008903	1.0304003660311085	0.18333199281452608	0.01770060699200605	0.6364617722004233	-0.16552678265006895	0.10374444950889557	-0.696021230439173	0.02250104820824211	4.1962505114685005	-0.0634814376582117	1.443678607876368	5.519892532990378	0.4291027936400953	-0.05799105143413365	-0.11082466758227512	-0.29779132437002137	0.512249692471411	-0.5050132154531548	-0.4186881650580367	-0.4501922814448073	-0.029561298474789766	-1.261406104240048	-3.8932268706540882	-4.154457626664761	-0.45389837747166445	-1.4349201110375076	-3.163279264802648	-2.447496936561338	-2.93544339653445	-3.2521408909880796	-2.7604943733510425	-2.4788223263101505	-3.6381974025768344	-2.3709861414275455	-2.829086923590768	-1.824951667815189	-2.9964749455777993	-2.811112251785343	-3.082225287727808	-2.044376279218871	-3.5061787098269455
-0.059960575430071286	0.754415792219889	0.042237153174990445	4.152301105486126	4.967557995520734	-1.6773817659439303	1.1182644800823205	3.799949600880489	0.018667879023173913	1.0817568329615563	0.18655000994353638	0.020177006706774667	0.668672310002419	-0.1619652363825574	0.11806527034230427	-0.7640482115896176	0.026196934923477338	4.001927949748992	-0.06353344320954768	1.2091686599146139	5.97497891113324	0.4232903228751569	-0.056875398632384624	-0.11955283539546388	-0.3030550911508207	0.4773845659693795	-0.5260096744383141	-0.4370597551226537	-0.4348674720542503	-0.02815744382481436	-1.2276153945643875	-3.8863678137585334	-4.189195446349804	-0.46768202959726707	-1.354010354224684	-3.302402428693656	-2.6231801614693717	-3.0364220966589612	-3.2246344461570944	-2.920499098660474	-2.498230089361086	-3.6439595672969936	-2.472626530935842	-2.961425933359295	-1.6794754373394922	-3.0262457411634403	-2.7736218386310134	-3.199261168691291	-2.2606331697404394	-3.5658262960659846
-0.060212503184968645	0.7335664744120176	0.056968778637950246	4.083200199463215	5.027021934441014	-1.6944738155988073	1.066720231583973	3.7309909649417747	0.017858377958237283	1.111684854453968	0.1870750305997288	0.02683786642879179	0.7043772233079363	-0.16047430105395505	0.1284959217033173	-0.8316867113462143	0.0275090000841128	3.8614579683804435	-0.06356988294236345	0.913405709015368	6.373385616165601	0.42023589339874123	-0.055156120837798826	-0.1375741085900445	-0.30745890764844475	0.4284343642038408	-0.5332904073941611	-0.43626683255921594	-0.43358981659792395	-0.027453313752933455	-1.2145880976398802	-3.8042075732879645	-4.263766396469366	-0.4815444553062673	-1.3321978815224365	-3.3494766030413876	-2.9011180715590816	-2.9701660168963913	-3.2262587789637522	-2.9464406771215637	-2.5169696624584152	-3.620697494908203	-2.641447525541314	-2.904852930398719	-1.6970084123573588	-2.950685517252595	-2.659626472191703	-3.313083169108083	-2.445572375334994	-3.6138276625733448
-0.06099985832645205	0.7018052798736422	0.08194548108809659	4.020597175037116	5.003497923867586	-1.6982051104740592	1.016956052071659	3.766197510804158	0.020457361266843572	1.092991621056661	0.19004240368859993	0.0314513243707399	0.7540419675887244	-0.1621916948058635	0.12652042984853695	-0.8913316401561302	0.028386555078006907	3.7066018817712374	-0.06378426107537599	0.7265872039072009	4.348435801470522	0.4307976391669345	-0.05337547876992173	-0.14186297325036418	-0.3068565027386091	0.3764111985729108	-0.5401155752104596	-0.43619232976802047	-0.42013638184616	-0.026822226768031126	-1.1731664016352839	-3.927762733993128	-4.1207254835915235	-0.49617506720080923	-1.2795991188081506	-3.3723526748122374	-3.045670991346484	-2.7618687595447025	-3.2826954095882654	-3.0128429453950893	-2.524217751411831	-3.656501167792846	-2.756567271412784	-2.8400558861247704	-1.7348165174435786	-2.919282898798785	-2.5486404789148263	-3.5226194968028657	-2.6192562485652107	-3.6406038736356736
-0.06157433703216719	0.6671578700211369	0.09073290149568963	3.9503737304429563	4.959190909281621	-1.7075639681188783	0.9964692259094248	3.710440648638845	0.018434377162392088	1.0966064090776744	0.1901470473250144	0.03660520929223528	0.8048430176031965	-0.163573498850124	0.12276167504955537	-0.934898824151347	0.029730057079506683	3.5817401467982135	-0.06421707768998765	0.6555233779530235	3.0150399849761853	0.45076820077410573	-0.051825828717611114	-0.15042576813156128	-0.31101366195997787	0.3266055763515105	-0.5687428406012855	-0.428884404195934	-0.4136462953328993	-0.02791060400796217	-1.156840329766621	-3.964443332286822	-3.894653725686877	-0.5094728530638498	-1.2466628879666153	-3.3304084380859607	-3.1492462356063813	-2.601114874433463	-3.2304954170506703	-3.2356089876816063	-2.5390009138782976	-3.6121410359879476	-2.806879147015146	-2.85102421793239	-1.8792846438990103	-2.9122131436676013	-2.436194123157575	-3.4901980533577217	-2.812114046881956	-3.6617789678162658
-0.06130248807027394	0.6520411179891201	0.07954434207856449	3.962529022980065	4.903004952268973	-1.711862724214896	1.0215542089104428	3.642241924992844	0.01866214977344796	1.0459051364998868	0.19054559438044943	0.04922865042312786	0.8457078742429089	-0.16453367801958077	0.11333300232214005	-0.9712857266305679	0.030055358943647147	3.5745132046484613	-0.06460269361398456	0.5982567386504201	1.7680653224176226	0.4686442551714928	-0.0512597590194094	-0.13168003786176874	-0.3136996717560753	0.28314796175655865	-0.5896507877234874	-0.4215312447863361	-0.4100774281588372	-0.02771768743505555	-1.1252290354473238	-3.8520715055409207	-3.7234010300281484	-0.5170466168632173	-1.2067344215635427	-3.363741938160069	-3.340529559022799	-2.2086942169123036	-3.220246787773744	-3.2366561003736116	-2.676213245425165	-3.5832946434691264	-2.8758785883599596	-2.8842445765469567	-1.9340025494141098	-2.8505637443591634	-2.3362292786742835	-3.513200688583312	-2.9701209967934625	-3.6349157650485218
-0.060263924351041054	0.6341255066673743	0.0706635844874651	3.940799473987447	4.786599174663282	-1.706972574235961	0.9835260557211617	3.587571819117108	0.01677876372939207	0.9712017612152222	0.19129312045301797	0.05688972773333441	0.8892636534983487	-0.16635643892849136	0.10228576216764804	-0.9962340102909314	0.031064696164425438	3.439336344156886	-0.06549023480213492	0.57192703360649	0.8123604847989915	0.4787750971247008	-0.04969191531359733	-0.1272708771123159	-0.31383943723307056	0.25187162210677977	-0.6023683167023852	-0.408205888418228	-0.40042369537363937	-0.02878082119559049	-1.1738928734207383	-3.6820247358318303	-3.512954539504226	-0.5181258724547306	-1.0938927909076255	-3.3834542978775035	-3.447850554334175	-1.864681107919957	-3.2090355482104025	-3.2186796016886006	-2.725514080889581	-3.581943735962512	-2.9349200097713974	-2.88505190631773	-2.057300491443994	-2.8453509522420006	-2.295916897766344	-3.569679129798934	-3.098546845734571	-3.6085531749251514
-0.06014727381765722	0.6305366299982431	0.06354321077387674	3.9574712930129694	4.742690681850332	-1.6996552864022587	0.9941939838992193	3.66625678766255	0.013636899074802922	0.9707283159809368	0.18681617528859829	0.0590969248289386	0.9435040380757689	-0.16649744455906026	0.08502148953791526	-1.0278595583049595	0.030735101719604703	3.2757727665811984	-0.06665910506637515	0.5495487652504706	-0.16363889033668438	0.48660566619889734	-0.04978063745104265	-0.12246176879230697	-0.3148384201405527	0.22740556809088383	-0.6609534156116799	-0.3905101451023129	-0.4014039872326354	-0.030069824622554354	-1.2220495963491111	-3.4263661867979387	-3.388228917495308	-0.5174893589012916	-1.0131824677172125	-3.4187919594334133	-3.524147502936117	-1.500375242079039	-3.2262530148303	-3.2426051689759054	-2.777810966003673	-3.467331434165107	-2.945877304416484	-2.8708820073878867	-2.154843664778231	-2.821138636399044	-2.2502646291306445	-3.548109346236908	-3.253261436284885	-3.5851195791096075
-0.060377122834115116	0.6320632805199136	0.05983285663760803	3.968324028025112	4.778572609375759	-1.6981174892399014	0.8956466066193259	3.7299205508520408	0.009159001331682955	0.9612190226022562	0.1847641586403633	0.06408207211797103	0.9708362104079777	-0.1673978664314682	0.07250719328859398	-1.043936875747388	0.028744581557215754	2.9844943792740706	-0.06900042338928074	0.5303801269323755	-1.2770828469668962	0.5026545963747258	-0.04962358803711414	-0.08601292906344934	-0.31761980547937874	0.2070395939845903	-0.7174030303497837	-0.3786116502262971	-0.384674008843168	-0.03039834229420648	-1.2613198441393632	-3.2830205994694275	-3.182385173402529	-0.5125720473303691	-0.9442480042314573	-3.442247090718112	-3.566713372363634	-1.0521788860728871	-3.206176538018414	-3.3921874517206256	-2.9763117892589603	-3.515740731598048	-2.9529139000189266	-2.8799247315469345	-2.2645775158292505	-2.8279345005653913	-2.2003658005879547	-3.5802768251219	-3.366893858241103	-3.5937514541809774
-0.05996992473299354	0.6294692919064577	0.05683757508753432	4.0173132624037535	4.61590275720957	-1.6857023737735382	0.8496849019058088	3.7271587190785254	0.004690046807647395	0.9775293231142026	0.1812190925960136	0.06285969627358498	0.9819124754755133	-0.16742486871853496	0.0639009884595941	-1.0505162718511172	0.02677423652402406	2.7176905864981267	-0.07282217651754287	0.5170291711257687	-2.329099420618326	0.5059397830853958	-0.051502655524303984	-0.06884160599932007	-0.30971515168943703	0.1894397524761065	-0.800997969001768	-0.369377295339013	-0.38645617440276175	-0.03229596468776202	-1.3151774836438508	-3.1829858614770083	-3.095619880665458	-0.5030162941735449	-0.9191075409301245	-3.4570406655416397	-3.5759641046327566	-0.6931653520711439	-3.17592060153102	-3.4439995773702528	-3.0645292869501786	-3.5694284564659986	-2.87455374630082	-2.9806529964313744	-2.3522769598238185	-2.7805256586713964	-2.1316922160675396	-3.5949412303693564	-3.469708175786092	-3.6041248047135994
-0.060022784253361675	0.6478785340962461	0.05466104808500013	3.9710082596852736	4.456451015135347	-1.680497242270005	0.7953625766701311	3.6678365336474017	-0.0031587458413013378	0.9819900298713561	0.1750595378405197	0.05542404310923564	0.9766792407836071	-0.166534347211243	0.04805520985344226	-1.0329068248190902	0.022830440649266127	2.3916288334280305	-0.08072462133706852	0.4961196590848137	-3.5776495670976933	0.48852005004844445	-0.05273470278586101	-0.06336613721467653	-0.30525699939963274	0.1758447151131207	-0.872141636809547	-0.3584792665161937	-0.36853472559958406	-0.031558440972980176	-1.3397134279858882	-3.008279539908199	-2.992513663927821	-0.48837303250648667	-0.9234563533964785	-3.386524243804449	-3.5873229583219315	-0.5417327749961152	-3.193845327325428	-3.4318987217024266	-3.1868918963586164	-3.6496975451528955	-2.755146061418805	-2.986868804939948	-2.50947672064824	-2.70031549300802	-2.0943487723002128	-3.5779460858521226	-3.4967374106015967	-3.5365667180169695
-0.059531226672795444	0.6493448673629729	0.05314763559650726	3.978266348710828	4.227248607811989	-1.6734561442802025	0.7230968268857728	3.6977427593606125	-0.008586441398744486	1.0075874859506357	0.1742141774782125	0.05242595640082924	0.9594354934802187	-0.16598146082419107	0.037290196690391506	-0.9984584829586749	0.019146017649494668	2.0583104848699345	-0.10544727732573174	0.47531805567108787	-4.685210789945431	0.4866343481671884	-0.05577636719309372	-0.0713415655160541	-0.2965609693994984	0.1696888613800047	-0.9232715079474498	-0.3349869399638722	-0.3543388898666884	-0.033407867264512454	-1.3846990813535418	-2.859064340234812	-2.908190644807275	-0.4745221065906831	-0.9295279477010737	-3.2288998063485805	-3.4581735305708543	-0.37564253719619456	-3.1274448156164976	-3.349105787761432	-3.1496383615195747	-3.566346765408254	-2.598262536219081	-2.8868437999730174	-2.5879696243131667	-2.5408692916824167	-2.0690591511145104	-3.4729849908630683	-3.385656854800272	-3.578724868085068
-0.059499295207430206	0.6472621888129739	0.051562939850489806	4.001903869289311	4.043571232324519	-1.6665048184972924	0.6902502550267926	3.6933821157024296	-0.014020844370500926	0.9342707891246839	0.17253086692498054	0.0429657626840349	0.9389848871655151	-0.1657086965324801	0.02652207679747281	-0.9583064307767029	0.015287921885494535	1.7719121897999208	-0.09226464214871585	0.454109735779274	-5.812389072356879	0.46577186061570564	-0.05658439002156401	-0.08551002685908303	-0.28992278974829183	0.16326508353679403	-0.9979397542654876	-0.3205620022221378	-0.3297520612296543	-0.03403111247047498	-1.4954425616314773	-2.786403381694671	-2.861294881774969	-0.4583677720975743	-0.9153727985011461	-3.152630009614703	-3.2566229171439467	-0.2763870610057505	-3.1529297788460102	-3.222713220244543	-3.043900110698149	-3.554907801371198	-2.468948922179279	-2.9356210248345604	-2.536507735953415	-2.595341684057906	-2.0610948100474187	-3.356303841043281	-3.245591044393219	-3.4603685494843086
-0.05897997738895636	0.6677977875649617	0.051198062430599676	3.981351896509844	3.9533219541872526	-1.6627791112063857	0.6891066749193933	3.609475814307058	-0.0213737075736599	0.9001760008073054	0.17132881696180405	0.03841917772085092	0.9096929676597251	-0.16168730174234963	0.025775413107835266	-0.9226687118875978	0.01218044697962554	1.4922219034603486	-0.0781182980559898	0.4262367288468796	-4.463953642646289	0.44031490662480166	-0.05971917898116337	-0.1126419098673664	-0.28851351402856673	0.16164209554100806	-1.0652308077607002	-0.30685149303168874	-0.3116829386400057	-0.03453228144361627	-1.5046562186358676	-2.666912468135083	-2.859349282071805	-0.4391493177071963	-0.9455471055718571	-3.0395652396188635	-3.111238113324481	-0.2856767424122193	-3.0540016856564147	-3.208410395127598	-3.025121639091231	-3.5578671353509335	-2.3651893062841145	-3.008793484753901	-2.414643936343462	-2.539372198350349	-2.0172994879522594	-3.200059108954477	-3.170564535725237	-3.5043806076895265
-0.05924312430736043	0.6860496502504723	0.050710167682126196	3.858585849781877	3.785523706810552	-1.6570863269876912	0.6481880733494745	3.520359074861651	-0.023914001007024788	0.8216850636483578	0.17557664763807415	0.024076867757887494	0.8807501235928361	-0.15806116873139126	0.018553936032164087	-0.8822769038618976	0.005545910031628761	1.1646266491837984	-0.06813549331040691	0.3957704742960578	-3.8246250490182896	0.4227238652395858	-0.06015681496242527	-0.13784462435210165	-0.2800626755993109	0.15839704632277787	-1.1139459307679584	-0.2868887362122537	-0.29079995000985587	-0.03397520675432551	-1.5924508056429576	-2.556857364636142	-2.886754997142237	-0.4190775786616209	-0.927928072630132	-2.9130954923976016	-2.860048911517122	-0.2437612007183466	-2.9208703773917764	-3.0859341248513124	-2.9873269827632396	-3.5270857936915165	-2.3548275828399254	-3.009984296165792	-2.2526914181964415	-2.4311062022753305	-2.007659384827016	-3.064632097633444	-3.023904966168196	-3.431314140551841
-0.05952338764188371	0.6763590246071264	0.05011997570634954	3.7266663552354267	3.661963247232952	-1.6530341415937773	0.641619440017941	3.4768615862787753	-0.025912670734590543	0.7547773792522137	0.17871886071659088	0.016329516529147475	0.8473333201247957	-0.15348467169056743	0.014405597307742065	-0.8443476148585869	6.340073631726471e-05	0.8505098961880087	-0.060636422408017296	0.36664812525729845	-3.218799031562946	0.400536321699459	-0.060301959887025657	-0.16130476874895652	-0.27536205376289924	0.15973021410559135	-1.1665183646356139	-0.267146161748941	-0.2676025653815005	-0.034563075845183235	-1.6860325693268472	-2.326423765140532	-2.8268899392871782	-0.40129544844151466	-0.9203393913978509	-2.695445702789816	-2.805272416430442	-0.32611267069841837	-2.8456570820487106	-3.0561680311310067	-2.773481129680756	-3.4827754583718544	-2.348970843304568	-3.0130079984478924	-2.154909999704496	-2.284439806551709	-1.9900300569289453	-2.9229346193982195	-2.8904066154853796	-3.345019189455664
-0.060779862036919916	0.6677208310672752	0.049444673496370925	3.643653538604768	3.5053329644719184	-1.6418502701169586	0.6483784808561905	3.442036358412735	-0.027529157584096287	0.6533443181952817	0.17970691694673602	0.008629404061569318	0.8202734556038459	-0.14899544558700714	0.008048354230148528	-0.8203164720906303	-0.006065354055360959	0.6242991935661699	-0.05433934566623181	0.3392778057125231	-2.80010653066455	0.38176075291253386	-0.059794514183439715	-0.18467240714912003	-0.2685491410921383	0.1562751944261413	-1.2276616370208355	-0.2532819905516513	-0.26405688248790826	-0.034188696983214646	-1.687674543821522	-2.253763830340226	-2.6855122382255887	-0.39036029509074255	-1.0300155930469035	-2.4619293961937823	-2.7258081716572407	-0.32715634947991434	-2.8695845764196037	-3.14025948058259	-2.525480656356487	-3.351841291470829	-2.3047952610665567	-3.0682911659543803	-2.148779157646133	-2.0576474511247733	-1.9434780868077326	-2.748528963537035	-2.79134243168106	-3.2814298941495217
-0.061653518436147206	0.656285858143038	0.0488374167099085	3.4612966317271847	3.344831594629327	-1.6354317922004633	0.6569567504955658	3.1868801448595816	-0.02853946186503738	0.5156659953018288	0.1843179461581978	0.0018717340388994877	0.7910713397379392	-0.14580933622120368	0.007571393527172063	-0.7718058730430046	-0.013028839036028972	0.46593977685271637	-0.04839457482404565	0.3182921842050199	-2.355614040177306	0.36903872984158353	-0.06078968456866807	-0.22071965816023012	-0.26103111944192947	0.1589619882967514	-1.2487404662294819	-0.24758585304266018	-0.24630427572728256	-0.034050893137575935	-1.7336360145781717	-2.1821092080580446	-2.4906739896172754	-0.38719497701334216	-1.031513664210592	-2.267278791133586	-2.656012305849587	-0.14934502626536333	-2.8424262852490942	-3.1803961400955183	-2.378866987247622	-3.351496984344341	-2.2674062387081624	-3.120323569680738	-2.0624624698610097	-1.7512662813818742	-1.957338310902621	-2.5616552862534463	-2.6223028726670434	-3.1251156476346167
-0.06317860549591126	0.643062166623928	0.04818017713367486	3.3473457806435247	3.1334242135179995	-1.6283082649796552	0.7434043124455563	2.949918247131952	-0.026770982212436244	0.3561764319136139	0.18613714323259195	-0.008849831800013691	0.7648443315546163	-0.14279851729411902	0.0013547493931647717	-0.742447534923766	-0.018777598072079592	0.39834181517677836	-0.041749872958026325	0.306155852076887	-1.9752224871609325	0.34211719521891226	-0.06132129863172011	-0.2724166043234832	-0.25763476600432433	0.16009128326724772	-1.2650577184839247	-0.23447801821670328	-0.25185640689370936	-0.03407371359538951	-1.8597304232428105	-1.9697231181164265	-2.4020881462828862	-0.38439362739061833	-1.1610226120101266	-2.0079116645101416	-2.528002172828215	-0.11677934205184744	-2.8468393058196315	-3.022811266677978	-2.1241923940892056	-3.271452691219366	-2.152783959743564	-3.1589555606650213	-2.02589417388961	-1.4446537668434332	-2.098393929713903	-2.322484571351052	-2.6072711071362855	-2.9835768602169677
-0.06586171159916872	0.6252526304746688	0.04732763914827412	3.24086743606532	2.929188353326735	-1.6232962512695785	0.7948512289397259	2.6608301793041917	-0.02635316619583682	0.16131400245707755	0.18105336511441936	-0.02257162272746817	0.7392894022246133	-0.13871493627948658	-0.0077921041011044636	-0.7090979671707032	-0.024685407676030575	0.302281944023317	-0.03399220817417915	0.2875463055592911	-1.6876728307477422	0.32248975120987317	-0.06102624698678807	-0.3176524743447962	-0.2519380926711839	0.1606328133875509	-1.2516227015057058	-0.22548646260429725	-0.24513447757575052	-0.033053885838774916	-2.033713002881737	-1.77193248700465	-2.3689953387789737	-0.38429300420014695	-1.2712008762086198	-1.8159008264302616	-2.5220244269147525	-0.024744139954193518	-2.8637408979263825	-2.8789944885727765	-2.0019689549039645	-3.2464185753345376	-2.1166364342033672	-3.1563065098546703	-2.062482090050468	-1.3458482660625655	-2.1732316747145797	-2.0575380920743167	-2.4371072476714177	-2.8115015221689146
-0.06866132440038043	0.6001422799210271	0.04685460992700902	3.268851783736359	2.7404742613464905	-1.615925683594	0.9090653699242145	2.4296724862209023	-0.02386988578413499	-0.009524110511447081	0.18082915736137437	-0.03824703774616661	0.7322470587228008	-0.13661749350455993	-0.011132553257016384	-0.6940198460966096	-0.028512134694646286	0.23838005915022756	-0.022325075702791058	0.2763620715798125	-1.4530008252770297	0.313785089572799	-0.06103765732750256	-0.35652534318033013	-0.2451717684927547	0.15806899454410023	-1.2480424869673026	-0.21437423825679103	-0.252643160411392	-0.03190590226791384	-2.1803049679715896	-1.6939721392078155	-2.333197243576757	-0.3850732651685452	-1.418923215524575	-1.626045177715276	-2.3429267271783916	0.28568319779938145	-2.8615902997355946	-2.798259865327424	-1.8051148352212778	-3.361379452528593	-2.0411647139916553	-3.147307936542462	-2.0375803324488913	-1.1191480940024363	-2.2980670054650854	-1.969285407421679	-2.3029686703429766	-2.663281607640026
-0.07148431045889778	0.5865546049669141	0.0461078411858827	3.2788743676498457	2.5774751141941463	-1.6193282752220366	1.0198155698737097	2.1684860009255766	-0.02113703366485906	-0.2083966884168691	0.18069226946570108	-0.060829109563479145	0.7100712086102757	-0.13550625209262307	-0.017251199480751638	-0.6701261035136058	-0.032144465207824734	0.25673971171589616	0.006119865214210216	0.26633047898036555	-1.2458693913157421	0.30304030065895543	-0.057122517861795584	-0.39390186871160743	-0.24564519132943832	0.15391567341153004	-1.243988282370939	-0.21416669476703212	-0.2628588599949347	-0.030773337925305167	-2.5049724870871573	-1.4976700258163582	-2.1801782339714	-0.38920399088481117	-1.5172435275738367	-1.5383452185875093	-2.259771849353105	0.42971343396715767	-2.852044318326417	-2.6598334828943306	-1.6855019182351199	-3.423106464248707	-2.0133291398762316	-3.14888033741632	-2.0142752845513288	-1.078912713527282	-2.394194315954421	-1.9452759256011654	-2.1563600559233285	-2.4046585501442097
-0.07459007697195592	0.5906631113208736	0.04506948411037717	3.26303269972298	2.33779701012374	-1.6227102471804098	1.1076689124321506	1.9517203385042734	-0.02324095390202439	-0.3405882073700467	0.17973665776971698	-0.0853963796267184	0.6862613667856168	-0.13448861671528364	-0.017552066851400566	-0.661541476716879	-0.03512869254722088	0.17616523741379647	-0.003968225955756909	0.2554594406687098	-1.0649369834445572	0.3020562773190357	-0.05580318598603288	-0.41866289031172677	-0.23946001933288227	0.1515679573239343	-1.2277284725091913	-0.21086063340773215	-0.2812469176428726	-0.030904577585202132	-2.708954038460316	-1.197864743870968	-2.061109175975756	-0.3931978690620361	-1.6018080214671138	-1.3076916419366413	-2.2517979226987683	0.671487906287962	-2.819583024380445	-2.6015551171298945	-1.6676682482055523	-3.43938991492086	-1.9611350509159309	-3.1526817253291735	-2.017165058170121	-0.9844460356359764	-2.4821294439460204	-1.7239744848472358	-2.106618801400743	-2.413172247804448
-0.07738249800168898	0.5747189036132829	0.043774299597676945	3.2625270413880245	2.132741654455568	-1.6240787108685155	1.16936548487651	1.7323998455074698	-0.022340623268261812	-0.4451769716378743	0.18022172358291483	-0.10996314114428193	0.6624014087361199	-0.13431150387076224	-0.02626377816842207	-0.659072119738162	-0.03818030077805993	0.026365754537615395	-0.014903220359854552	0.24902443740183564	-0.9219514071199025	0.3037033873512194	-0.050442392289881566	-0.4481822595492235	-0.2357474923068684	0.14735459799538506	-1.1983757711150236	-0.22009365788803067	-0.30505213362441513	-0.03006956029292717	-2.876604587583353	-0.904358533131302	-1.9054970119078534	-0.39277525166205624	-1.7182213691606667	-1.18835456227472	-2.2052982191496833	0.8249386042500602	-2.9436058489648813	-2.4796494913465845	-1.606426434708639	-3.376745225115685	-1.8709251139309848	-3.0740522207405103	-2.0473913614727968	-0.886602255556881	-2.618148445193198	-1.5374334192133938	-2.0284856730659344	-2.3026763683968414
-0.07979123802303566	0.5745819765115436	0.04281043306810055	3.3786541725618116	1.927813526395683	-1.6260790166164807	1.2349848492327027	1.4972464845624969	-0.025405771871642568	-0.5445033135930498	0.17223976735459115	-0.1344355798804842	0.6239276464305894	-0.13466014728793904	-0.026483928813689418	-0.6712641958698404	-0.03858473762956484	-0.0642031656108576	-0.02175577898407679	0.23388120791756326	-0.7962110817658503	0.30231408966167367	-0.04827111675841804	-0.47726896768214805	-0.2274421774828736	0.14673920317360167	-1.145456876526649	-0.23455784263584128	-0.3236287903539142	-0.03059808738248203	-2.730480987883937	-0.6194443660801462	-1.9341279733815764	-0.3871903770960635	-1.8767583445011735	-1.1071488021199485	-2.2269215217153584	0.7825900341608512	-3.0889732597205537	-2.3595156568561495	-1.4913136430762655	-3.3236763994213803	-1.767079548256099	-3.016396260579608	-2.0885470445985037	-0.8783635444243174	-2.727621198115011	-1.436806434253453	-1.9356741777338953	-2.2960863363733486
-0.08239703258289754	0.5762951252122918	0.0421271686373843	3.4747980532557627	1.653928034644217	-1.6325104992646822	1.2324434339865813	1.2251148109221313	-0.031408292835735686	-0.579200566580597	0.1666637135267405	-0.1674556761067501	0.5932689734636084	-0.1355887361962509	-0.02889445993529064	-0.6893770874364692	-0.03895489191171918	-0.12770706032276924	-0.02591598870750635	0.2230765829349365	-0.7137634651644091	0.29976734750666906	-0.04548640963026745	-0.515713825330152	-0.22285692759825865	0.14210292252348283	-1.1047750179468314	-0.24956882465474733	-0.3403391125055919	-0.031139875008333963	-2.571753304878998	-0.5971514074297557	-1.8786331762960873	-0.3837047897781341	-1.9888386488985166	-1.003541527002339	-2.1808513976254535	0.8466031875330483	-3.0962752639770272	-2.187855418014668	-1.4375040381448234	-3.330443030386584	-1.6211718967447548	-2.8730586441370582	-2.154372780231232	-0.829805069580831	-2.81616597689714	-1.175139374764738	-1.911644721168105	-2.33996626566751
-0.08523260424150254	0.5793456530485088	0.041303465702020634	3.513234966417631	1.4566741636565517	-1.6462569580689916	1.2140320780242277	0.8937859696794433	-0.03404807958141455	-0.5993652946918584	0.16301620686990081	-0.1977205200727287	0.5610425027577625	-0.1372368842093638	-0.03219200126831389	-0.6830900139657345	-0.03810237528842834	-0.1968400058720737	-0.028877885469220106	0.20734235822994065	-0.6493309409767892	0.2973764628120176	-0.044448652619065346	-0.5588573967970869	-0.21623089236303072	0.13930735837599784	-1.0669540795415462	-0.2637516283250964	-0.3568952087915356	-0.029931492117661284	-2.439160916090706	-0.5333703682197708	-1.8143203624509348	-0.3764777447436481	-2.035640618287924	-0.9892675310429688	-2.1031890000282583	0.6556159539357209	-3.046899120417366	-1.9932616553890554	-1.4322077035203182	-3.2918735184362653	-1.583880978680386	-2.748085257074074	-2.2859644566335766	-0.8693348927485101	-2.92352128198399	-0.9699089752252974	-1.8497260106657905	-2.3514335779295608
-0.0880169704871795	0.5886112847001271	0.04024616017025838	3.6162677252893913	1.1963940181364552	-1.6600531982940054	1.1885518079042003	0.7111752325606076	-0.03939647393838273	-0.5990585650068971	0.15702348110796344	-0.22911596060770348	0.517858684384936	-0.13979000939917832	-0.03284357960693061	-0.6838921917173876	-0.036453648075134445	-0.2552661900284158	-0.031045620098553894	0.19124463262751992	-0.6104083425035703	0.3014100692983126	-0.040581220955873284	-0.5946665173507177	-0.21213529276748458	0.1350877073824445	-1.0028747422165059	-0.26664792433282114	-0.3681728492218158	-0.027720859390581765	-2.2894406745369578	-0.4302372816162478	-1.8812486399887844	-0.3635422023663045	-2.17094473611541	-0.926149328261457	-2.004998841131658	0.2707096126865771	-3.0322933826643834	-1.6750160150212081	-1.3021431027721273	-3.1408215714999197	-1.5689682578089297	-2.491797159889233	-2.3576631689775005	-0.8248785777278822	-2.9184395627032393	-0.9472496017761693	-1.8320010195667273	-2.399342207996241
-0.08887962347604446	0.5820183314141033	0.03939139235577638	3.720507872430331	0.940880754319911	-1.6729655370680088	1.1279040374640465	0.527450774522452	-0.04590193918573494	-0.591889572004329	0.15001285815544882	-0.2535976293701608	0.47611172425024134	-0.14211405263995225	-0.026952171255973954	-0.6738532170842861	-0.03411475352845049	-0.3187999498881327	-0.03294438455323409	0.16768327910484968	-0.5725576691181583	0.3110088638435992	-0.0377775564900002	-0.6032942743082431	-0.20272860504611895	0.12998189737309943	-0.9267487597064946	-0.2719116795714812	-0.36729386258835095	-0.02623726089757867	-2.0290070426544577	-0.3522554352828752	-1.8503480078897045	-0.35455396400373895	-2.17767446137396	-0.9759384256450723	-1.924765785500955	0.0748983778023942	-2.9790639158923344	-1.4726646797078706	-1.2082766770772626	-3.045555915595039	-1.7020862348258947	-2.323595678686007	-2.440484660154831	-0.821096400553263	-2.8633415948933587	-0.7842715318812846	-1.7258129788121281	-2.3666956981712666
-0.09105736379749665	0.580457709105166	0.0382874945962706	3.63495185809688	0.674015045855683	-1.6901259975453786	1.0650040101225458	0.38442420102242	-0.052461538856107416	-0.5454066740258616	0.149710843602888	-0.2777676972673245	0.4472465168784773	-0.1442524746879918	-0.022701543450649793	-0.6628039344038175	-0.031164633015101778	-0.40006788868607907	-0.03461331887022728	0.14943109259758308	-0.5408293302224698	0.3145873776768099	-0.034289406349061684	-0.6192056339685907	-0.1979127159511516	0.12454620802269259	-0.8251211727686603	-0.27710891446085967	-0.3654769206080525	-0.024712162653107644	-1.6767727395818444	-0.3050072825407668	-1.6192875538723044	-0.3494055065895622	-2.1916695998768376	-0.9710610839475207	-1.8304765035716475	-0.019855603247187957	-2.9455114714839765	-1.333933421475733	-1.0774118907662598	-2.861900787018001	-1.878419587450852	-2.0641552110368484	-2.418712789919227	-0.6121076669435214	-2.874155120267209	-0.6027208698544192	-1.8063188084639026	-2.4596126876731175
-0.09403950375883668	0.5961741671777119	0.03683351367100741	3.496995422204531	0.4421245811084127	-1.7027923837128907	0.9284401140911885	0.2330122759134002	-0.05921850419264879	-0.5163965977720577	0.14360726568256701	-0.2884245790511389	0.39552816613597175	-0.14539354503356366	-0.012784438420220626	-0.6492177699258992	-0.028961147905776464	-0.45647849307990507	-0.03596792974609087	0.13455575279662868	-0.5084021956654137	0.32090361845575044	-0.031163556987108716	-0.6339379825456202	-0.1939148998428815	0.12191065519030438	-0.7813952286489247	-0.2848592003556693	-0.36889760998954657	-0.024765997787177495	-1.3498762729427234	-0.15757031896104867	-1.3492937946059738	-0.3496751767400256	-2.2190499810373137	-0.9306229101553412	-1.843396276274537	-0.298285339439321	-2.992592337103215	-1.2433350285958555	-0.8963764983164311	-2.532751710635308	-2.040554731009512	-1.9488054471320386	-2.3714085131351714	-0.45387872924901806	-2.841380946965635	-0.38176514859850247	-1.8553277883507355	-2.531411209670542
-0.09717231133265458	0.5972588378140212	0.03587193806171997	3.3281468165607633	0.23968019790148415	-1.7104061349266122	0.7968259619341159	0.012144176591437428	-0.06674310514978794	-0.5048566506633853	0.13534136971160865	-0.2944123155863285	0.3535827689260512	-0.14519423093986536	-0.008701302188902124	-0.644592106156577	-0.026997899013458733	-0.5981024129253542	-0.037219084456568075	0.1184866255869123	-0.49057099580103725	0.3299628092569661	-0.03354023212821335	-0.6342960808627944	-0.186032964486279	0.11854388624641395	-0.7208902062756669	-0.28933003303089166	-0.3658851655467603	-0.02425623810115272	-0.9515102803046206	-0.11441283097096214	-1.146964341346973	-0.34408282730845496	-2.269075354323821	-0.8651068713152453	-1.8837506070047918	-0.46354644667572725	-3.018585696903158	-1.195135122491973	-0.9195358065143943	-2.2238569989331554	-2.1001969326994057	-1.8457756616745105	-2.3266987728332973	-0.1854248989348723	-2.812050834061068	-0.15708843691610835	-1.9416441473793533	-2.5549211283974413
-0.10214463021528344	0.5990791016399275	0.035092933526660965	3.104307580336182	0.09184227837020498	-1.7232099014975446	0.6566883071254417	-0.1842038137156634	-0.07180085886029285	-0.49755190677610484	0.13007193675907008	-0.29426288169453785	0.32752725672598926	-0.14454238351441578	-0.008803610686865925	-0.6247200221130544	-0.025812035724823112	-0.6595989884475468	-0.03804914861855538	0.10711666089426977	-0.46868543806525514	0.33201167662452824	-0.03560658193996497	-0.6073753642636347	-0.1770922035655274	0.11608472349911539	-0.6555558068611802	-0.2886807944219024	-0.3500014133944417	-0.023008337931216004	-0.5429445024954711	-0.2791028819925903	-0.7993434435559021	-0.3422802347248673	-2.2883805289731582	-0.9328414453384999	-1.832741455587908	-0.7823702272389952	-3.0472922343187645	-1.128656236216593	-0.9437133912522647	-1.9265328562647526	-2.141081246099803	-1.7632627747431495	-2.2390843496597155	0.13930368585152203	-2.836079162412283	-0.18097044491223652	-2.0447518678928764	-2.573697385267366
-0.10723561332731016	0.5987057586308814	0.03391715177942149	2.941458077659507	-0.10240172418435142	-1.7387460067028542	0.4895862819581052	-0.3707882656743927	-0.07964919037450754	-0.49790979547216424	0.12364651707086767	-0.2885104828355108	0.29210044501494914	-0.14371487207836425	-0.0036367364003562024	-0.608689288248106	-0.025400619642141582	-0.6733654130522015	-0.039103926534329106	0.0960828525837442	-0.46378782874952906	0.33030225357667536	-0.04104190223157034	-0.5861297231644749	-0.15909803179649834	0.11696504211056746	-0.5971842202417135	-0.28038770247695416	-0.3273760756863745	-0.023604445295454295	-0.29935339113913206	-0.310003957046903	-0.5812812276519506	-0.34467621663740633	-2.295975239594024	-0.8436677117496512	-1.8328058356841055	-1.128932271633816	-2.969567506030841	-1.0342596655156375	-0.9124156504369598	-1.9257297100957331	-2.2286085081419302	-1.693775649082114	-2.15806604732308	0.3791369739944873	-2.8230385453750704	-0.16195341479999076	-2.047702334719307	-2.496212396035722
-0.10852552945972212	0.5751640033566582	0.0327415207238277	2.7573709249146945	-0.25523351593711663	-1.7483689395175497	0.3325023590517183	-0.5241222241439809	-0.08435202405138006	-0.5056792337102526	0.12017945810093603	-0.2774275307537996	0.26621961537891814	-0.14183885942078817	-5.696807589170468e-05	-0.5880423355410125	-0.025771935446127048	-0.7116836685436938	-0.03966641165637381	0.08928090785451906	-0.4576663485575179	0.33384435571642906	-0.04668358347648331	-0.5784674727934452	-0.1484184731793605	0.1122042498950571	-0.5565663069669713	-0.2680089306791245	-0.3037089573754566	-0.02443408788530984	-0.3116104123208061	-0.34123795229560894	-0.23739424919464386	-0.3529359431009588	-2.2478097007862754	-0.7156737281442835	-1.8619280273011083	-1.3747176844249656	-2.8778924219633795	-0.9721855162426808	-0.9859614947225339	-1.6914095033045662	-2.311579563679231	-1.5947957577325056	-2.1191872404692766	0.46838766880593274	-2.8632560571548913	-0.22959122263677162	-2.0566975601831756	-2.439555354839473
-0.11279521226888616	0.5691177185249201	0.03158487987014923	2.5793585518945874	-0.3544811537699083	-1.7583929216931042	0.2352858479514038	-0.6223495003164204	-0.08712322022248037	-0.5496605009223465	0.11684578221588866	-0.25498794503682126	0.23265058025681765	-0.13985249533344202	0.002271817216059184	-0.5487015214028272	-0.025662674117529503	-0.7162702774559919	-0.04007866181262705	0.08446266253728245	-0.4483025900056129	0.33777475078522123	-0.05089804223423995	-0.5788766107882733	-0.1307649208705592	0.10986967060304476	-0.5113331322665882	-0.2598675051305385	-0.2740720380453869	-0.023448931364794236	-0.27026446346712363	-0.4248787713840745	-0.05160538754606007	-0.35462066280428	-2.2548826373950206	-0.7256242467470371	-1.7838212763479884	-1.687065698855053	-2.86224683453573	-1.07104428744745	-1.0561387280777008	-1.5556166222012338	-2.4124616851308747	-1.6433206920406818	-2.008391096303299	0.5061296664846953	-2.9130374657111395	-0.3908488874467593	-2.109920201189538	-2.331143993655985
-0.11693990208975116	0.5549227112106874	0.030319950778065242	2.462111175384629	-0.48384521295917526	-1.7655257574338503	0.14626083237473625	-0.631436580539279	-0.09392336453866364	-0.5765295725616933	0.11302393625665894	-0.2253723910390757	0.19701215061373004	-0.1367937825023428	0.004277463767620303	-0.520760862579158	-0.02687237890427282	-0.7754604586912953	-0.040431092486945236	0.08062478534384339	-0.44227422826425516	0.34385239971508946	-0.05468937501093463	-0.5473530178956729	-0.11170332508148166	0.10877341899982648	-0.4625244395756318	-0.24438356342823964	-0.23601116080721454	-0.025991253719052098	-0.31430715241381507	-0.4011918373871416	-0.05589404350007795	-0.3589629847153659	-2.2245385798457	-0.6283829042675875	-1.764002662092309	-1.6577272985132947	-2.8194239342971814	-1.1367665709545207	-1.1639672119221742	-1.5684854567429223	-2.4086703448476094	-1.5865199968556927	-1.6908644901726906	0.5608369491698344	-2.9331559417986033	-0.5345248315296154	-2.0994349488854693	-2.3053509530001497
-0.1228918840832027	0.5234558232783287	0.02927026433809069	2.270862249487587	-0.5170198492399082	-1.7727534214036074	0.01752067012529157	-0.6948076821665754	-0.09960110691219475	-0.6593565635083849	0.11010052350882704	-0.20215602124225773	0.16452394575099857	-0.13384943522322565	0.00062942505430768	-0.49584270866386204	-0.0282957759324222	-0.8557862685712436	-0.04079650042138936	0.07552084802628456	-0.4215613034094017	0.3360667405367617	-0.05972057158180175	-0.5379126469063017	-0.0899228594286928	0.10573463834630906	-0.438312362672872	-0.23586895872018337	-0.22676516895462737	-0.027855782043284167	-0.3350180004161132	-0.40963820289710895	0.04893644189422571	-0.36186553251822096	-2.1210418057970806	-0.5043732652652373	-1.7362493288313456	-1.7092282733404158	-2.742068110550159	-1.2047730286418659	-1.3051688881713566	-1.4082673996313606	-2.366261508081649	-1.6080176749080732	-1.4358216474037395	0.4032122557171725	-2.9728221239732138	-0.735818780386708	-2.0809291935844265	-2.3554105760847097
-0.13192367029467444	0.49762513217427146	0.028091672395296762	2.0274513984798808	-0.5845459023382593	-1.779238134446036	-0.10332929448795887	-0.7159267070240524	-0.10259067553266643	-0.7142965845372808	0.10840469577420578	-0.16826497445093905	0.13221172705352224	-0.13049629377204403	-0.002027877504116854	-0.46232614946983946	-0.029622051807652067	-0.8957704062435038	-0.04087331959706707	0.07494195733852849	-0.4018592451967836	0.31795391166406756	-0.061911356998982994	-0.5272392109156167	-0.07712700022606803	0.1063426787452469	-0.45649233805143263	-0.22396966559997616	-0.22721575040549752	-0.02941828293000176	-0.3702703133681027	-0.4180722323420626	0.06989760745905307	-0.36085067576860946	-2.0358697350541344	-0.29651330345568244	-1.6610246241969602	-1.6991197186557543	-2.719087663305362	-1.4020875284374843	-1.414958634869307	-1.1690308569906849	-2.2398267775727163	-1.6912035468905398	-1.2864120360890143	0.20723484978065967	-2.9846916516092312	-1.071274833207176	-2.0413493796863516	-2.4557907973700783
-0.1396344719209464	0.46453747800347733	0.027089287859261922	1.9662667399502447	-0.6161113338934697	-1.7854001897108258	-0.2016047664430607	-0.7224530516898673	-0.10683308713827025	-0.8074225889763385	0.10899560687323147	-0.1329733858703584	0.08942497112910204	-0.12874882961418063	-0.006989228017918764	-0.4880603707355786	-0.03097593427925572	-0.9345189528539064	-0.040759713870004176	0.07504191096261027	-0.39546504536062527	0.3069448372176382	-0.06584528309652775	-0.5080442111316744	-0.06298458702451801	0.10517360787552363	-0.4964448588804804	-0.21102613603674497	-0.23749243472679776	-0.03114942611886288	-0.410089401157567	-0.4041465041123817	-0.053155644207549355	-0.36456855890911277	-1.935522157043114	-0.2061927600360686	-1.5956643367733836	-1.673990480823186	-2.684729969453817	-1.50108995839573	-1.5398365083489016	-0.9529463365064279	-1.9778987306799731	-1.7847825282189498	-1.1353515259755804	0.08865140765160606	-3.0320220151504946	-1.45095963341854	-1.9556568101622633	-2.4915944495604796
-0.15107068309087765	0.41235258362056093	0.026174354572508336	1.8054685360518825	-0.653237203165004	-1.7983842621893396	-0.27322270505442114	-0.7345772480426012	-0.111472693653594	-0.8908231958473353	0.10540434742268272	-0.0987163300471865	0.05801695920958566	-0.12684525076064954	-0.019677440946953846	-0.44086992463140334	-0.03280816931663102	-0.9593305363933041	-0.040645301657064994	0.07304970397189525	-0.3972289317281003	0.2963900912282576	-0.07658088634041665	-0.5103423751897479	-0.050603019915949864	0.1044149098163228	-0.4724548925628073	-0.20056115468774957	-0.2475912048957969	-0.033571610657565504	-0.5172059137645233	-0.3934811825097105	-0.14408378058228694	-0.3611048211982572	-1.7876745919642498	-0.11516151948184912	-1.4912918703160918	-1.4882038618387807	-2.650974627547964	-1.5204599469894613	-1.7246502426968082	-0.8755177816130617	-1.8383536201349535	-1.8489103718000925	-1.060472474349933	-0.11891424523307112	-3.0781035277101387	-1.5660512927879857	-1.9179113812103155	-2.4542906007898857
-0.17500115885068018	0.36975213571323673	0.02524341824025888	1.6923180240108504	-0.7005196598900703	-1.8108752278769988	-0.36132695419622773	-0.6784736588706122	-0.1138786571415552	-0.9580308111651235	0.10514363956870654	-0.061266800985418104	0.02918040209583595	-0.1253470542173452	-0.02891989822779063	-0.333713084569195	-0.03479062700248344	-0.9515348855778976	-0.04040143739670231	0.06941549258315273	-0.40230248663780693	0.2744243357868424	-0.09364329889748166	-0.5048466984126869	-0.04260196458951579	0.1044780516636247	-0.47385349921759623	-0.1898108010403357	-0.26004065950199784	-0.03392328801005275	-0.5485375366636316	-0.47277515107110535	-0.3405887635168781	-0.3548719332856286	-1.7114536123741217	-0.08707369735476947	-1.4015943154949124	-1.3373059457611522	-2.593935068564414	-1.4884248430684153	-1.766490344022055	-0.922906606787846	-1.7925163421556625	-1.8502090374235478	-0.9784199077404223	-0.45659335212574376	-3.0136314013800662	-1.6975459496292538	-1.9095580261061804	-2.4646163520874684
-0.2001804138100368	0.3172910645658755	0.024583337922866932	1.6243946942010914	-0.793809116567125	-1.826661028875834	-0.4381301063526221	-0.6204297058372307	-0.11740478676739745	-1.013334837533248	0.10401036400695537	-0.03176467444595536	-0.0074654216043290676	-0.12362434807439893	-0.038156943973538686	-0.2708486749714511	-0.03578159702804511	-0.91524025861216	-0.040275667926893285	0.0656651231872133	-0.4133659797592012	0.26583246049406906	-0.12065388888263298	-0.5461716326194178	-0.04250996016915367	0.10446469486764058	-0.4828976052473027	-0.19111992151419935	-0.2796026481514645	-0.034347774958347906	-0.8115336663574497	-0.3639746407401502	-0.5609807088420931	-0.34525534622279375	-1.6599561406747518	0.057832903955151796	-1.3769952091888567	-1.1149150928998943	-2.4538648964507526	-1.5248112110114238	-1.763727685429912	-0.920457331092598	-1.8295251018522591	-1.847348062548369	-0.9690965805687668	-0.6416464086307995	-2.978978508295433	-1.8329903288492388	-1.820241066970794	-2.401244536044866
-0.2291807288737188	0.2718364318867018	0.02423509665702185	1.529898502911519	-0.8391047645092498	-1.835980348180454	-0.4847344576838135	-0.5458383494045321	-0.11875321459862806	-1.0875958444390528	0.10275353885801937	-0.010649803558655451	-0.03204247620275184	-0.12197373136192138	-0.04622088852115021	-0.22109745695990757	-0.03687882433324238	-0.8779088238555944	-0.039858475037301236	0.06000350157298865	-0.4149322054768897	0.257100889309761	-0.19886620407787864	-0.5734974395973824	-0.043773419142542486	0.10241629192369536	-0.5360769776038092	-0.18556414194219265	-0.30970592432324584	-0.0340256628746612	-1.0162339395851425	-0.4655859380787115	-0.7150018138407301	-0.3359790380406501	-1.5643833746235367	0.06610758567314023	-1.281810231358086	-0.8784043174967413	-2.4190599058433646	-1.5561224344357862	-1.7524989823285555	-0.5360192171524392	-1.7901956981031852	-1.8988128125296508	-0.9541506676751927	-0.8587751108051996	-3.0257482108418343	-1.8115286850354058	-1.771061962673635	-2.366122865997867
-0.27208144368677917	0.23610171685111953	0.024048565854347295	1.5086470934329061	-0.8461098589949121	-1.846243380812404	-0.5004358409350842	-0.47073523698374115	-0.12289757219123928	-1.1280527494260657	0.10160866737942917	0.008413777584693838	-0.054259114549133604	-0.12209183973486189	-0.05451379906002938	-0.1688288880636744	-0.03735714912349199	-0.8226191156474807	-0.039662320217512	0.06330086601652969	-0.4298511839091946	0.24390204644354013	-3.544416330698727	-0.6089337538727094	-0.04625873199526923	0.1020502519655827	-0.6606960086632832	-0.1879801610281036	-0.34976936898730454	-0.032585973938227195	-1.3522625204772247	-0.5544772679654404	-0.8026937028395708	-0.320230358752556	-1.5723236155902065	-0.017618049659017955	-1.249407666437051	-0.48076159054086165	-2.3722476488429707	-1.568976700455178	-1.665600576318066	-0.483415632905911	-1.779265317025486	-2.0063005720651694	-0.9910067264253148	-0.9695390988449507	-3.049149780854827	-1.7213884702324804	-1.8895885433906874	-2.3481221483884904
-0.3279773299731993	0.19304344711273944	0.023932875397941453	1.422193277565962	-0.880736910683896	-1.8456869669381557	-0.5875689834159623	-0.4074059114666442	-0.12691851894999767	-1.146411429816586	0.1004520798190586	0.02082353622065176	-0.06570170604510281	-0.12295504504107124	-0.05752889981393294	-0.129759369842777	-0.038325167730175254	-0.7917926913401051	-0.03948818985901165	0.06437254464827637	-0.4413146671664975	0.24711059092772372	-3.4311215303761573	-0.6060433654391297	-0.04468982106830247	0.10074046407575143	-0.8564741338837942	-0.20931922387417684	-0.39683078710874214	-0.03252434108015541	-1.685470530858323	-0.5801549715645196	-0.9224190631611557	-0.3037593774537752	-1.4893590431477837	0.0867389965843727	-1.2506128754753072	-0.06875293715011828	-2.255174639961116	-1.4399440042910676	-1.717073677440196	-0.4191205453043443	-1.69334765994905	-2.0912581544586546	-1.0473914137496374	-1.0156334413834356	-2.991519895986319	-1.7295350798537783	-1.8274314943425054	-2.4507255822207634
-0.40930727568246483	0.15480913650117878	0.02401996600545988	1.303055128733233	-0.8565816640739408	-1.8475907261513052	-0.6443229941231383	-0.40167334013161726	-0.1282225464932302	-1.1820783704460704	0.09790857854700936	0.026352609656724934	-0.08008443974193355	-0.123997577635018	-0.06367055525575269	-0.09749054536097555	-0.039600945433777714	-0.7421381764465924	-0.03934264876648435	0.06437584446281917	-0.44352636447438787	0.23249946241334243	-3.368879020230662	-0.6146340051176751	-0.05125650884589422	0.10147309139454874	-1.944697503294735	-0.2328694231303734	-0.45231414711389367	-0.030482218490405832	-1.8670662382897156	-0.6862672434623347	-0.8272203530505227	-0.2883349923338289	-1.4130869065145117	0.20953160852689878	-1.1757319480536255	0.1845678193479569	-2.301381662949093	-1.4090605647103904	-1.7969098429319725	-0.06387668790129705	-1.642225772786284	-2.1006742686366846	-1.1641408839741165	-1.2249003205749436	-2.9795438349851198	-1.6031868919379026	-1.9200013637004585	-2.414396697092001
-0.8409635847549467	0.12404642825472181	0.024401833908399763	1.2264805695873275	-0.8565285278375386	-1.8486226194712276	-0.696721181980592	-0.3996934826206033	-0.1268127737685925	-1.145859976065641	0.09655802474383032	0.042779218176994094	-0.09127827515542616	-0.12487131397522593	-0.07035748062352035	-0.06376085561567478	-0.03994316006579842	-0.6905337427538231	-0.039427718239595635	0.06369866830367277	-0.45724656454228657	0.22516110408538398	-3.3249232881389785	-0.6198337611741552	-0.058421337377607796	0.10448406451709732	-4.139336789792447	-0.25625132590288735	-0.4908675895108304	-0.03139482533924694	-2.036113796699623	-0.75554269436761	-1.0093270762626925	-0.27395352345889423	-1.3661863798117042	0.2591269464415412	-1.0401450789096194	0.593097543467047	-2.214782474799102	-1.4701235159797108	-1.8177214099734087	-0.14713272627588453	-1.5651375021721354	-2.0768618247571644	-1.3327381062843613	-1.3724708223960833	-3.0081764265132778	-1.2778517364597293	-2.0315922927327614	-2.3018819535775714
-0.7568387728136453	0.09998168078203264	0.02483915531876089	1.1774821622683693	-0.8423351655365744	-1.8433995879187304	-0.7507708981498735	-0.4633369814822874	-0.12709118316557985	-1.1482705527675248	0.09474753962768315	0.04264197305197237	-0.09927340630748369	-0.12464684982919708	-0.07972862059719363	-0.04283024738523179	-0.04040074184367725	-0.6810245526068953	-0.039582621572216974	0.06396540591903822	-0.4775525119006393	0.2354100817551415	-3.298407677835569	-0.6396740272108314	-0.06103746443520763	0.10604992170015308	-5.650844480422029	-0.2803551075058061	-0.5255336328802935	-0.03131010769373439	-1.5021118826191855	-0.9240933194946092	-1.0220590713268396	-0.2640510515371886	-1.3302326718831856	0.3426086466904859	-1.0172480959765462	0.8183518030032708	-2.1728570501389655	-1.3487095223749646	-1.7511565515420728	-0.2651654063684739	-1.488676925403831	-1.9543690845601585	-1.4311763339757935	-1.414213932745629	-2.963185908926992	-1.0095326897482342	-2.1007441671736324	-2.1905112330570082
-0.6510327116424915	0.08351232470743723	0.025480674090878265	1.0856495635232462	-0.8041575842090894	-1.8437654209111582	-0.7671979865541623	-0.5474265878859016	-0.12632201042920194	-1.1160722379668198	0.08768003860293558	0.036801007153314455	-0.10131349876984437	-0.12451323041076637	-0.08507184840465731	0.03137740436177114	-0.04117087246837497	-0.636842031762849	-0.03986929507351684	0.06480901679999851	-0.4897029101208907	0.2348845482086656	-3.273215253767109	-0.6766331871293606	-0.06694894736063184	0.10804930266503665	-2.785642860632809	-0.2994750514998422	-0.5345815503366929	-0.03152734259234196	-0.3550904326958941	-1.0699898617443657	-1.1992237129755703	-0.24822129870705756	-1.224102956599538	0.5284615554631389	-0.9307685231569941	0.9992518512603574	-2.0676990815148915	-1.272692492972939	-1.9218708727809548	-0.46167066023631903	-1.5196553096464407	-1.8744308227259054	-1.6356738315211186	-1.5882038329419026	-2.846789264884168	-0.8854759175573378	-2.1652747393958345	-2.049733212723516
-0.569480684029965	0.06724037764869747	0.02603432212075481	1.0236313140423343	-0.7768615444731214	-1.8362587485815052	-0.7908284661912854	-0.5807925390169353	-0.12409777175565784	-1.0688213063589767	0.0868942700377865	0.02910944820627589	-0.10162717419328174	-0.12413206919465118	-0.08584235818773753	0.030266126196529786	-0.04207135489319661	-0.6364279440751947	-0.04024394047333611	0.0654466368884485	-0.4881731410613949	0.24560829497396813	-3.2428587161352382	-0.6259211371596212	-0.07002415951553355	0.10905866727533693	-1.9041795903614898	-0.31578118471926275	-0.5814395011967028	-0.030972290024699173	1.503492272543514	-1.3766393563577015	-1.3087414850415888	-0.23530444349365864	-1.1863585202614215	0.7491018403105553	-0.9441013967419261	0.9676732598043121	-2.0658949077445437	-1.3706837249275483	-1.995789278347259	-0.5940112221560794	-1.4192008534623803	-1.7736527304571754	-1.671507958688882	-1.718809049756666	-2.6781023126542762	-0.8582437073925535	-2.0910972090653743	-1.996627238596464
-0.4838594801970995	0.0548970303315218	0.026521487847483004	0.9280483586487464	-0.7346360109786175	-1.8269273640505115	-0.8062051634974232	-0.60817171589438	-0.12224131318531391	-1.0292897512042827	0.08275464789119055	0.020746437896878956	-0.09741631048807221	-0.12376969310459904	-0.09040215027416419	-0.037506418872696595	-0.04267779806646743	-0.6552169346167587	-0.04054065061863869	0.07101582199165728	-0.4785700400782928	0.24697025499525171	-3.2042207418877195	-0.6051019487052083	-0.07000626744061333	0.11165543421030151	-1.4528608525973827	-0.32719873746997197	-0.6275978915938406	-0.0318842404549661	2.0495335358328033	-1.3906497478717499	-1.3945380875221054	-0.22314295219638702	-1.0406305171695716	0.9928455976798107	-0.8572084957496123	0.9328861040222212	-2.120502578824868	-1.3592540748801303	-2.0639982471172234	-0.5706413759456715	-1.3009829218948117	-1.7453621292553954	-1.8285180576818731	-1.7090322946040881	-2.5252704801034866	-0.7326287397390504	-2.017456351391644	-1.9941972155800802
-0.41488305610986786	0.045235382276063676	0.026733235064324873	0.8334143439309161	-0.704441269803276	-1.814478540121775	-0.8303330579162486	-0.6810579271954301	-0.11978100566763512	-0.9649218289883104	0.08014761942015439	0.006460697808393319	-0.09615926231211933	-0.12360489534839267	-0.09410847900662415	-0.062170756396566565	-0.04317387141530621	-0.7399600328476185	-0.04097804198457293	0.0711227297272716	-0.4656199397296654	0.2671540422805684	-3.150681603890003	-0.5289116629897423	-0.0679284730292379	0.11109267578361257	-1.104439142522376	-0.34179795852682443	-0.7061548019292729	-0.03448716478174972	2.5616075258028443	-1.5038692312011626	-1.6584545189528157	-0.21184774032062523	-0.9122915026549914	1.0633535733078998	-0.6537108531998455	0.806220853562656	-2.039827478829748	-1.356966708283112	-2.1831149920032904	-0.540402815975326	-1.0023753290071924	-1.541096533392692	-1.9257379650374162	-1.7899728361736957	-2.3509492348023464	-0.6823475253354347	-2.0097933562134704	-1.998747866585095
-0.3518453092388524	0.03849571940017123	0.026820158689208902	0.6970264808327153	-0.6481479177212796	-1.8033289655343534	-0.8619104544927586	-0.7328093161791549	-0.12002085162445494	-0.8618127493638454	0.07636759086051001	0.0032243566733203355	-0.09957681225016665	-0.12362606252787026	-0.09814344150792782	-0.06720253493961577	-0.04301551483144946	-0.8323301814849984	-0.04147033415787519	0.07286280586462585	-0.4502521251996903	0.28800899490195303	-3.0472382401737526	-0.46219729004132387	-0.06813524218059791	0.11445316458220489	-0.8225425873733169	-0.36477874359316975	-0.8382870563877993	-0.03992031048173269	3.032651696710071	-1.4778109574370626	-1.7537360667575093	-0.19916180095461664	-0.8245917266977726	1.1573813144284764	-0.4978007844036624	0.7830588775774363	-1.9466433446246607	-1.3768889849735415	-2.3216170252458634	-0.9081403269727268	-0.7663656552343301	-1.557094403526954	-1.9085030300403691	-1.8038969564540075	-2.081562124584667	-0.9292404013474667	-2.0019076377734693	-1.8810661440395424
-0.27826183634239293	0.032942937175645975	0.026735783585872995	0.5077836769829261	-0.6186332642420596	-1.7927414821530085	-0.8859220612867672	-0.7780090082977078	-0.11889012130903046	-0.7380245467467926	0.07091446576764732	-0.008268270162598707	-0.10534986820897754	-0.12283886276498832	-0.10031626119368313	-0.07696826483787614	-0.04371317786922341	-0.9064131164258542	-0.04186920170850694	0.06921703730551775	-0.4269764721069148	0.3256310507241415	0.32516576393782776	-0.3549242016869182	-0.0697168848526264	0.1162193347285736	-0.5429519288271102	-0.38007908913145116	-1.1235973479043881	-0.04817587101992549	3.608834463071834	-1.522901066606659	-1.9806544012378828	-0.18883245670944832	-0.6076499193356638	1.2383759218557011	-0.3035876836174906	0.5306661489688536	-2.0456135159884536	-1.3684881403119176	-2.4539125851806824	-1.0944621996098216	-0.5501542093574308	-1.595054670912898	-1.8994880201316307	-1.8471070232657028	-1.653095971968042	-1.0363159561099118	-1.7599459350800717	-1.9084258560693315
-0.19431300704917434	0.027641389906674807	0.02638700777196048	0.34874793890465516	-0.5681482266772149	-1.7873465458485072	-0.8832854139106103	-0.8304972125983667	-0.11935260730757849	-0.62383628768598	0.0653943987887147	-0.020851820784065715	-0.1151494166549802	-0.12207150634510071	-0.10620599967733577	-0.08133570173394096	-0.042622666685257535	-0.9943064582262708	-0.042287446855703306	0.06999382303225332	-0.4091208750892628	0.34417554118604105	0.2348222799686294	-0.2949282367600589	-0.08161438077494909	0.1175179383696853	-0.2096950104235485	-0.392497107935357	-1.837865716704237	-0.08619092095774103	4.135127891514126	-1.6635204347541452	-2.040191865660725	-0.1863800108123133	-0.49763625744552764	1.2961020713248168	-0.035132285507749404	0.33840427671553375	-2.07776469955473	-1.3526369930741713	-2.4928309762301333	-1.0271408373247948	-0.49571674432844254	-1.5517187225610924	-1.8223601210761633	-1.8305131308621305	-1.3738795646999467	-1.005020067210549	-1.595404235355106	-1.7728164561198938
-0.0882650146854785	0.022800358570150142	0.02589033859514291	0.2226045302138496	-0.5398352192483238	-1.7808887076033497	-0.8486819539735302	-0.8458340947812921	-0.1195339506378065	-0.4813611792335191	0.06102692388585318	-0.03776578557689782	-0.12166540943587037	-0.12105315649377946	-0.11286683026174824	-0.08385596302379236	-0.041338720453125276	-1.080623725098894	-0.042560676673812095	0.07103177682955572	-0.3847210397162859	0.3706619978137011	0.19491838681821982	-0.2195463527986476	-0.09340240002188663	0.11690362709318276	1.0116212990426714	-0.45447677817507853	-1.1434531721085048	-3.172590348078446	4.509463033134124	-1.8181988732448424	-2.186847989284529	-0.19368289698293178	-0.40260163751543543	1.3296599659076906	0.15818051673989672	0.1893309607419032	-1.9663722441894165	-1.2556218425390155	-2.1427014286863706	-1.0718675423988655	-0.42278905077852424	-1.5122030839136422	-1.7873380828930276	-1.7322687076888408	-0.999361130595562	-1.2116767644894209	-1.4326165429563154	-1.7708484739539738
0.3664249562434173	0.01930929291627663	0.025240502255096407	0.0871089648849513	-0.5224029788193345	-1.7726667552507909	-0.8058155204995889	-0.8499404810469136	-0.12175934773769766	-0.3632639229615534	0.05383538260041028	-0.05445510381664905	-0.1311261142641355	-0.1191171024540723	-0.11866923856881291	-0.08526811425904333	-0.04080511412971864	-1.1632022355425495	-0.042609969581398	0.07182139690606125	-0.3636045664762147	0.3965674299878021	0.1719042237457159	-0.14791093435078206	-0.10359328199709883	0.11664527109500544	3.3210359774929623	-0.7643737989667004	-0.840728965928589	-3.1463551039211577	4.887064265207	-1.7937238131358133	-2.018265356223866	-0.20515474568219544	-0.2969732427026332	1.4627522500139787	0.25741814491566795	-0.04635384676070962	-2.1004851843808603	-1.1421572858683031	-1.8999624542102413	-0.8643314991696593	-0.37089014287989286	-1.7376385693272645	-1.6651652185843688	-1.4793654136141603	-0.6418028548850621	-1.488631671258738	-1.1805661339877498	-1.7339254190636915
0.30773355646552825	0.01541562660621478	0.02462222665113746	-0.04771410925698213	-0.5038679743855748	-1.7670740530738207	-0.7237310713677971	-0.8072920786938947	-0.12286200892159897	-0.25751061804636033	0.04753580564702322	-0.07512565819155573	-0.14098097740696883	-0.11774630954759935	-0.1268933855254774	-0.087154492723626	-0.03947177291919379	-1.230190249231716	-0.042760855374880544	0.0717521164395938	-0.3438186380823649	0.4026780399556392	0.16049213104978194	-0.06745839791195123	-0.11433114428025815	0.11555155729168558	4.968328452630461	0.389638515662865	-0.641618182003092	-3.1253355238575926	4.535932079810648	-1.8973938512828767	-2.0551812612736464	-0.22305791122569718	-0.2036677586587523	1.2883296467896068	0.4264598781876615	-0.22250135281868255	-2.194380036240528	-1.1973094775362563	-1.7699588809015392	-0.5323411064772401	-0.4089398499086706	-1.916120890580185	-1.5812319166710662	-1.2502418826612707	-0.44545019861801183	-1.518460791937149	-1.1140129715538911	-1.7671283475327422
0.22936769937119134	0.012422054897907146	0.02383803241798385	-0.17574178894910897	-0.4702438317387985	-1.7571990040031775	-0.6664883036032554	-0.702775103804171	-0.12452223509931737	-0.17953463672280823	0.043242963186477225	-0.08730454953222216	-0.15156869039529847	-0.11644755919755656	-0.132751794580118	-0.08813990539601979	-0.03843721174944925	-1.333998834202331	-0.042990768787628544	0.07190907918190645	-0.3245872641347273	0.4330848222455058	0.1496635829439313	0.04895812867047683	-0.12137597341891407	0.11446434822462412	2.2206749221237225	0.9123647331672817	-0.4670944787176777	-3.1102552983520435	3.5287066805526757	-1.848338439422773	-1.8436962173776972	-0.25269316578850465	-0.18379368800651055	1.1532719960416293	0.45850196002813554	-0.35624951522510323	-2.4351012010324657	-1.1555167518374203	-1.5214907610508779	-0.246798812215662	-0.3236403367025543	-1.994519549312518	-1.412135239080791	-1.1611333629655525	-0.06549778527355321	-1.2238796796806477	-1.0742260496780283	-1.9365922930653838
0.17876248292367428	0.010544099697552888	0.023256927148441346	-0.27653091541646757	-0.4732456548966771	-1.749361245049624	-0.6278113460572603	-0.6491173154977279	-0.12705045518691832	-0.13485756208345426	0.037140296516961394	-0.10548513519841332	-0.1642717686775606	-0.11533606068862026	-0.1434935266862208	-0.0898078718428058	-0.03698112091181048	-1.3917349851776806	-0.0431288379425846	0.07364719002687103	-0.31138731150630133	0.4491388898736738	0.14127711728658807	0.10110869885842763	-0.1341670429057542	0.11558289834090207	1.4454173107825201	1.0731094276774036	-0.28192566265393165	-3.0975322367024036	1.7939148012500497	-1.745315916721447	-1.9080013991177984	-0.287170005784034	-0.32969204451582906	0.9835943167026187	0.608139884606886	-0.361242248855503	-2.5244516100789003	-0.8642322680282524	-1.2973852099614662	0.16145553785612696	-0.29324910231878865	-2.104317028864109	-1.4891041211721723	-0.9486489829038227	0.10442938640253166	-1.182903726760982	-1.0153925083734128	-1.9500825728165885
0.13623523680350058	0.007496674386805747	0.022777576005365507	-0.36918778311227013	-0.4990663108991097	-1.7405080637880541	-0.5740423660348405	-0.5471852953052154	-0.13025668866086743	-0.08582867309083238	0.032974878962958386	-0.12077583619102399	-0.17489602450509367	-0.11453894493594279	-0.1524124238764295	-0.08997576503925594	-0.035935200803446476	-1.4364801781149512	-0.04339423407294823	0.07345185977265466	-0.3011625698656959	0.48074753632629064	0.13352733965659289	0.1813734880585567	-0.15845354020370228	0.11668075404153053	1.1039974309768168	1.1847955641533268	-0.12261235937501666	-3.0878462920712026	1.4344109719961855	-1.8569045824934534	-1.78070258353647	-0.34878290778589116	-0.6680662017689685	0.7780427194569247	0.7153323470165855	-0.3597224610803188	-2.4205669385342827	-0.8840100878610195	-1.2193729523637515	0.7097041696284406	-0.23551828482116322	-2.288030594741089	-1.3832616076970572	-0.936741373772388	0.1160492993653861	-1.4418402576078102	-0.9862634287831087	-1.7462117664389982
0.11351772522128838	0.005585323532964502	0.022336047447167048	-0.41731441711588396	-0.4768357934832288	-1.729682991870059	-0.4951906447689331	-0.46530542669041075	-0.13067335882752168	-0.07335036201543887	0.02808203422461238	-0.13119126375389722	-0.1832346357499092	-0.11401612043229332	-0.16004488247950663	-0.09215200874627802	-0.035422752521836215	-1.4485539160391585	-0.04355210704387877	0.07410853850560466	-0.29685889104793395	0.495495599351574	0.1222724760649924	0.21906139391695817	-0.18725736241137803	0.11577134687315409	0.8635355910247879	1.2905026520747642	0.027169482997874018	-3.0791121186880552	1.2339488495786402	-2.0161058523888844	-1.5857447457128473	-0.4420868823803355	-0.9608389336597002	0.6625105403682039	0.7026624236367142	-0.15190746709351144	-2.6299055669557134	-1.0010756108084546	-0.9412503376250896	0.9205062078210329	-0.2983821273453009	-2.5013956801373474	-1.4996840747638975	-0.929544866511846	0.11292343935547629	-1.4073189368704717	-0.7487533148265813	-1.6251509906115618
0.09993915724557992	0.004175353967774968	0.02195084559338531	-0.4552596606767795	-0.5254176557076387	-1.7202148054731392	-0.4093301679018701	-0.3607404057331477	-0.12900266768609656	-0.09262698764456671	0.02471505262332441	-0.14751958454723865	-0.18975886584208995	-0.11348613698457147	-0.16838528715124204	-0.094143619085016	-0.03401833627543598	-1.441372237592143	-0.04369332300345754	0.07432654521047065	-0.29733965403918206	0.5072087552193324	0.1125971360555259	0.2702877247115914	-0.21294353505883365	0.11372792165481169	0.7244493718322217	1.3795516941729757	0.28822599310643876	-3.070088248844501	1.0955727884301398	-1.8750181232668137	-1.6549727526282574	-0.546353724827156	-1.280640486976519	0.5578862248757759	0.5874567132782662	-0.058019799266735284	-2.894530016758048	-1.0463903702800201	-0.7986916220380458	1.4568162033958654	-0.41061890924181377	-2.662528484616344	-1.6477006526270805	-0.9685836359755788	0.1658014695673946	-1.2858296644586555	-0.6799170334947212	-1.4496218356555548
0.08667192105718254	0.00324487850066318	0.021601315730696086	-0.49945219257121043	-0.5703063624026687	-1.7091491386014301	-0.3421037187863113	-0.21689655337155306	-0.12691938672172448	-0.15456574089699024	0.021757021357267765	-0.15832559696166096	-0.19782782427680634	-0.11283776249925226	-0.17873775377171586	-0.09561619862244866	-0.033025889097110815	-1.4476346413725658	-0.043832223599233666	0.07514760996521033	-0.3037593258543425	0.5094396938978105	0.10192682781253662	0.3127090874749667	-0.2519390139717064	0.113725455744808	0.6413625635281955	1.4760304140385645	0.6835213569979333	-3.0567727350688174	1.0619461751178914	-1.7539271043448745	-1.6843504862270329	-0.7168898505391224	-2.019001500130917	0.5543699235559549	0.49331517031640154	0.04729431345380168	-2.6920342793636713	-0.8661324742846519	-0.5604097252317561	1.6532247098066808	-0.5702137593109302	-2.862626429755344	-1.8164324133793255	-0.8961044638245121	0.15818371186425537	-1.1357821591818573	-0.8906062533991147	-1.1456163543912796
0.07706794312332585	0.0030494300729139124	0.02141811226064922	-0.5255315498619874	-0.6333163967051016	-1.7002431719744742	-0.27615764522787245	-0.06397681519399254	-0.12293635501975	-0.22899312677967795	0.019679259370351317	-0.16257704658659003	-0.20053653119981146	-0.11199557806870312	-0.1867264241963332	-0.09675869291306893	-0.032828276357923535	-1.4562100900482182	-0.04396954857294928	0.07434231446638218	-0.30718104646862116	0.5191522616063681	0.0931812059582945	0.37419411995353385	-0.29317391272171134	0.11568899630582241	0.5927077730969124	1.5967366433567358	1.4995069259128178	-3.0148979615368328	0.9897004766895054	-1.4567275474019108	-1.9297631725025433	-0.9361655497567964	-2.819185544835208	0.25833702050892826	0.42375506180717926	0.16460064583097606	-2.745182471854053	-0.9039650070126559	-0.39566502859779845	1.791738470863305	-0.5509262814696148	-2.8444034830856637	-1.8712287996522583	-0.9615360403075692	0.05953000538850339	-1.0641141795476274	-0.9065075436937626	-0.9816919750054094
0.07117396995862114	0.0024126802249265144	0.021316253566398706	-0.5433995203048018	-0.6815102147242358	-1.6938622989950993	-0.23326998599908425	0.057947162806804974	-0.12051404220940012	-0.32173633616201003	0.01826567304719385	-0.16829247013150997	-0.20230050788689305	-0.11121549321670585	-0.1933499122760742	-0.09716864548978484	-0.032737458480975874	-1.4558412660633013	-0.04414145284016684	0.07296257182152983	-0.32473030822051163	0.5187196453072696	0.08473098614527409	0.4203228287519014	-0.31992565317804916	0.11648352602084495	0.5367087379321986	1.7480133901210357	0.9113855375651607	0.07483790506664138	1.00099819120458	-1.146888284210191	-2.1015947339751895	-1.2489332451876816	-3.9305829745163763	0.02344034769230312	0.3217784668203746	0.32906706988707374	-2.704510746219637	-0.9759101088578117	-0.7104851023706448	1.962052623080782	-0.6052419409016847	-3.051707477155201	-1.9683347230499955	-0.8977925717291436	0.058053312976239446	-0.9923675528238023	-0.7742206103095975	-0.7023012891944628
0.0689086985865022	0.001645756727848156	0.021223561913320466	-0.5722340848814403	-0.7408080841958158	-1.6894333719628958	-0.18349442743905156	0.2160563120706011	-0.11929675550701842	-0.4066273104856606	0.016241361427558693	-0.16918133643412936	-0.2045461999889832	-0.11083072610864184	-0.19380814133965313	-0.09450947752772722	-0.0316612864481434	-1.4324245543740561	-0.044355743768748804	0.07202237489973368	-0.335881478114805	0.5225020945923118	0.07719151816523535	0.4559117073524398	-0.3448003485130028	0.11969815472696861	0.48361300025436416	2.161548024159802	0.6914934532796788	0.05534166986102027	1.0101670333910362	-0.9130512616325998	-2.442571943027308	-2.7989065941817053	-5.1265251866281405	-0.21254938048105756	0.15098574267078252	0.4467597600113703	-2.3961261480795253	-1.0628524183858827	-0.8358626055956269	2.32471893115959	-0.711098210514295	-3.128576498262471	-2.09100836933721	-1.0461528368178217	-0.06749862184251144	-0.862596578029498	-0.8600817427156079	-0.6416114438433642
0.06657949955770945	0.0015972238352615243	0.02112162716051635	-0.5812502825804357	-0.7973438235815415	-1.686993550786142	-0.1413449023480716	0.3536333938212916	-0.11739978275684415	-0.4814135499054064	0.014693842565322671	-0.1747082326104288	-0.2053152508404731	-0.11052505891225499	-0.18970322693196034	-0.09234016152520931	-0.031552588205129205	-1.4025237590200406	-0.04448977470367342	0.07033460577521124	-0.35479942016545146	0.53128540420289	0.07230269479447224	0.45217552636129377	-0.38951900908768655	0.1210290445528767	0.4376907119290139	1.0880491198379842	0.605891858201782	0.03982036631757629	0.9862077176048649	-0.7198889583155703	-2.6280156574020563	-0.5991643401224387	-6.178730717177867	-0.37701573892701357	-0.09003754078682405	0.5642902140728266	-2.3380455865946184	-0.9015755150039997	-0.9757904853174683	2.3500432894155088	-0.7467899417680905	-3.2694429287347937	-2.1439308406579243	-1.3307512542602142	-0.16615162846403952	-0.8572239987215193	-0.6905383853270507	-0.2270748925646123
0.060253394420166674	0.0020841171965965423	0.02103532401866525	-0.5732262186399145	-0.8749519536588304	-1.683220942400089	-0.13367227437439483	0.46187633580128484	-0.11679361276468132	-0.53691614055108	0.0120219140108448	-0.18546253510522537	-0.20653062578218276	-0.109952844796633	-0.1884027595177688	-0.09083349571570379	-0.03085552865369796	-1.3348395061298057	-0.04441254901058289	0.06836681115654039	-0.37442188365887763	0.5212233398928785	0.06852857186631188	0.45125757803221	-0.43977860132990915	0.1251688631175437	0.40389413697772375	0.6493614521189393	0.5315704639051391	0.0319400172796777	1.005059828914166	-0.6115315737722631	-2.780139949461359	-0.283830235843839	-6.783955177700908	-0.6315020165703131	-0.10511714354837046	0.5498556493036844	-2.0069030367609413	-0.9363648764708623	-1.048980192137472	2.4534293293056506	-0.9322200801700241	-3.145839479376591	-2.2859180221851916	-1.3421857677166593	-0.4216707384287881	-1.1871912220047005	-0.5946810877502335	0.10348718673964001
0.05613483230508365	0.0020781617342981104	0.02098621361134009	-0.5642465292433796	-0.941332415694269	-1.6816076634014212	-0.12789290995371005	0.5495010324009989	-0.11612148932652702	-0.5929794608841842	0.010679109845007497	-0.1889785763619432	-0.2020863392417837	-0.10998855571189577	-0.18000394832451602	-0.09038616088649078	-0.029815913083829537	-1.2713520902015767	-0.04434865346258289	0.06337838819988843	-0.39707106434522754	0.5173546242206337	0.0645271877446179	0.4560863801185164	-0.4955573804534744	0.12652196605478108	0.368503640398295	0.5737697228057057	0.48028557549063466	0.024909523237126693	1.05795698241474	-0.6899229160396987	-2.999763165682373	-0.00943211790454308	-7.81448607664741	-0.8955599547191102	-0.2132043926966566	0.7235094383451657	-1.460597489859674	-1.0256372192457344	-0.8030767806857119	2.370769938189593	-1.182515996419929	-3.2401656191787964	-2.325025731249342	-1.5682893538454201	-0.5392460147461077	-1.2498008592466887	-0.5170258692927419	0.32450356584883877
0.05249834901575799	0.0035288229142665427	0.020976502247507155	-0.5710932233619072	-0.9719940260621964	-1.6842243093712614	-0.11374310668041403	0.5727578893679748	-0.11674478139110252	-0.6210545388956815	0.009414993688255845	-0.19614218869349453	-0.19751656659910594	-0.10945313061442363	-0.17117830545641227	-0.08932571779807606	-0.029431954367216955	-1.2291159085752414	-0.04433728556194698	0.05960589737897768	-0.4175191668429264	0.5065202081695154	0.05982882721858422	0.48730045265080957	-0.5347067898388761	0.12673803243261705	0.3379818598672685	0.5247052444604213	0.4496682635003494	0.02365899342794887	1.097196870692993	-0.8045109859677417	-3.223269362119659	0.26677221505319754	-7.8532550452457714	-1.1941745040634806	-0.37688473566282393	0.8252920532067749	-1.1289301272034957	-0.9152410539284401	-0.6324011850741538	1.869320754620378	-1.443616668160405	-3.2751053379145567	-2.3643146934922985	-1.4990441337500362	-0.6035189159071317	-1.0120326841087444	-0.5555208318785911	0.4069662040508554
0.04799938102501998	0.004440632964180482	0.02098694365127217	-0.5808632991608268	-1.0391956487594158	-1.6858723006195788	-0.1264374134060989	0.6003230949536354	-0.11853971340890172	-0.6658303414511898	0.00858033872043491	-0.19645979646298528	-0.193477786946154	-0.10900728890678449	-0.15934616941784527	-0.08840624772679526	-0.028506622950351484	-1.1822863401307229	-0.044155630322790226	0.057411666671371764	-0.43804073409625016	0.49713429680555155	0.054261784875628404	0.540045282236784	-0.5611657032995916	0.1323731088391384	0.32521256048036334	0.49505047275064396	0.47498429823889127	0.026352877984940376	1.1550737423067885	-0.6299285369189863	-3.4128776813870862	0.5636915279889727	-8.333126198101365	-1.3766784590000427	-0.5491348479035613	0.7449102681012774	-0.8553724233778881	-0.7586206894196564	-0.39302425200236785	1.6915150057504977	-1.6721050416639716	-2.9992095342852436	-2.014127011976708	-1.6180032230988235	-0.6070782189663284	-0.9663321711297448	-0.6808219802976689	0.4892693027478451
0.043182065673893474	0.005169187060795261	0.020941416823645417	-0.6090025548614627	-1.09509770110616	-1.6913097866261075	-0.13061417658247884	0.6117452031641021	-0.12244800355475627	-0.6990706845305781	0.008127152666173835	-0.20483935394666247	-0.1872853668188838	-0.10849304462487386	-0.14956611971724673	-0.08665444879018039	-0.028675043615865488	-1.138848711143425	-0.04409419952357398	0.05672239640521225	-0.45944687187625766	0.4873310102510969	0.04961782786582416	0.552673909874983	-0.5976595686220836	0.1344990593259181	0.3104587311949944	0.4818832552088833	0.44539246265741833	0.03056263127692039	1.1722914268802243	-0.8111348386361698	-3.421453525582612	0.8114355977537819	-8.284605389166252	-1.5713047993908698	-0.5857064928404776	0.6830697787149986	-0.4718678512152915	-0.5486816179893712	0.10363105401858923	1.3299391695605203	-1.811494748061818	-2.5896562504555094	-1.9458338039459098	-1.6006266584559288	-0.6945811480939278	-0.9129807709660527	-0.657387548239493	0.2962088571211213
0.0390748284413579	0.00584722441644229	0.020844203382646427	-0.6209301864860877	-1.137478676802083	-1.6990727461209076	-0.11294515450621871	0.5582277671173129	-0.12514498498123588	-0.757404791811557	0.006800746007956507	-0.20855091313105995	-0.180529675087133	-0.10844644046713267	-0.1397681927279643	-0.08529557591902628	-0.028186974667471682	-1.1083860062105968	-0.0440381254202307	0.054384308379876026	-0.4676229897218397	0.46823274523908953	0.04588763025715446	0.5352520383396258	-0.602417907842366	0.13520537061252647	0.29832057558191283	0.45587672553511105	0.43917737699095677	0.03418702044180964	1.1248214152221465	-0.9411416077824958	-3.2343835857468597	1.026432528667472	-8.039993094292928	-1.8162766067080995	-0.7393771798263038	0.6448434406418768	-0.26229779283577936	-0.4829258141064893	0.0949532287349466	1.3278014775871774	-1.887090357501472	-2.225799219249604	-1.7094478927623669	-1.577401768292027	-0.8681331758415073	-1.0706939097568422	-0.7342270735701788	0.12145827792858702
0.035989475771641924	0.005709076756917632	0.02090357599286067	-0.6598326722337278	-1.1750732132916677	-1.706935985448029	-0.10114611209523292	0.5073392462853137	-0.12706695263137308	-0.8195763410026398	0.005782840105421043	-0.21110028992788682	-0.17725174634428212	-0.10829522339828271	-0.13020545878162865	-0.08415385944593823	-0.028361291318802405	-1.0578853970649016	-0.04396312816225747	0.054028590457352345	-0.48028588709998593	0.44386386084161344	0.042797023125098824	0.5467586683479374	-0.6042097326654174	0.13382103627981567	0.27593146733225105	0.4347401373281814	0.4584468405016258	0.03776584534666363	1.1048458671874821	-1.3353763450008667	-2.932928645619657	1.3356281583355885	-8.09613134000588	-1.95452581303865	-0.9610248386398409	0.4985638672804013	-0.13313624327925108	-0.15259208773779104	0.3076922895579245	1.2260111304975034	-2.116555433047327	-1.866296533776893	-1.5709116035865063	-1.4342849640175452	-1.0057450453021035	-1.131103886211712	-0.7953569656713765	0.16466672973811317
0.033580944311668116	0.006578245280793728	0.020750496699152157	-0.7014323005550249	-1.2304883580975203	-1.7114020971123356	-0.09600766331488862	0.45318664340461556	-0.12993891372875088	-0.8958014500476835	0.004532565948536924	-0.2158452776879507	-0.17486715408331704	-0.10876229336369211	-0.1244730800491998	-0.08274909534038215	-0.028171381994402982	-0.9798471939639681	-0.04386266721055083	0.054014765641921814	-0.4863423413289102	0.4433852215319726	0.040226093671720246	0.5431770834222258	-0.6150111437459821	0.1335742911059381	0.2784116781141932	0.41781473956915793	0.4832496861519071	0.042234429769033056	1.0876598899401182	-1.6811104861627975	-2.668457418860193	1.8657525249944427	-6.96932024220755	-2.0400920559602556	-1.0081700478312927	0.2954453423329481	-0.12355510065601889	0.2690463537153769	0.6382151730050534	1.1334714764701104	-2.238457397900448	-1.423011939889387	-1.391876440484425	-1.288698000064079	-1.373381735062068	-0.9532606971428	-1.0274041957852058	0.19131696696288225
0.029965712707061894	0.007840269445690095	0.020665646713495016	-0.7085127441251716	-1.241205712460543	-1.7179286428658809	-0.11740566459495391	0.33526950043539405	-0.13004585646308658	-0.9684627281393474	0.005054867872931629	-0.2265728776468081	-0.1709895487888226	-0.10902100055736379	-0.11999506485972214	-0.08264593194801587	-0.02796150004961252	-0.9617781441131138	-0.043691123687037065	0.052890962451543976	-0.48779156799477486	0.4394640610337609	0.03803699330131144	0.5237225416804466	-0.615630645062105	0.13034876475791618	0.2914232832418559	0.378307133372615	0.5065879102440556	0.04692805166005515	1.0883651336539197	-2.0182438818476194	-2.3632307511249695	3.5870455956088576	-6.23656656043674	-2.260602786083313	-0.9702829578573358	0.12683685550914095	-0.4378490884107002	0.6468971920947681	0.80627246671561	0.5646021201615931	-2.217852023436738	-1.0816333031894365	-1.3177672477213334	-0.9593271158808129	-1.588149111189478	-0.9288825570898082	-1.0372450299726714	0.28305973257691075
0.025561710620345256	0.008292082776861293	0.020640318502417605	-0.7292336022020447	-1.3077668002798641	-1.7159088300203564	-0.12540363117734868	0.24665147045520572	-0.13127978314247718	-1.057926510281312	0.004879823302473372	-0.23135441226735937	-0.1681296809028961	-0.10935337317190641	-0.1177932535591804	-0.08298055161461779	-0.027687565225930095	-0.9455819779249429	-0.04351082931955174	0.05177203860778869	-0.48341911336352056	0.4422545753022803	0.03580570782313876	0.5132739592664619	-0.6211013903807467	0.12970554075158122	0.30862751829408946	0.3775393155889962	0.4994112061444982	0.05191167839604862	1.088883940986046	-2.217133497672438	-2.1316671065506645	1.53033633185639	-5.554284890506814	-2.3605989916738905	-0.8867672560154091	0.03518835306811985	-0.5794046777148364	0.9237594544007681	1.0336805012691272	0.25949201247520726	-2.093298464470233	-0.8223404255139972	-1.1773331256480095	-0.6245080865811431	-1.701562821007212	-0.7814159871365625	-1.2891401079578955	0.30711073971149727
0.023600593647601687	0.008036043655946238	0.020575803336157376	-0.7575882041427896	-1.342905774702722	-1.7173894409765602	-0.11195876132906542	0.122643589604392	-0.1305450138520146	-1.127190515901781	0.005192333261285496	-0.23448780011884668	-0.16152616578426487	-0.1097155376185723	-0.11513248699695307	-0.08292827543849515	-0.028338835566740196	-0.9660252011215356	-0.0433753683009017	0.04981635373506245	-0.4776146968271478	0.45255210617785735	0.03420244731820095	0.46826084762393494	-0.6181574164383449	0.12535868362079883	0.3186465192715135	0.3621152621571556	0.5078353152544299	0.05446787805573365	1.0838731052154094	-2.587152488082025	-1.8921828046452671	1.4656810445664057	-5.397863071061662	-2.3828394579462264	-0.8612392693628955	0.08345922327001942	-0.7323905436534746	1.4605930616415272	1.347817344331326	-0.039478259719422835	-1.8204087820344372	-0.6517510142231552	-0.9877408991752377	-0.46880660407360847	-1.73040785717309	-0.31781613503589623	-1.2901526358493056	0.3579527547050982
0.021160958495159837	0.00745908831335938	0.020487647094339208	-0.7693217707488402	-1.3462826386559112	-1.7142261759700386	-0.09728844465849827	0.050672269124568334	-0.1303193638581133	-1.1995595144853024	0.004643594048422095	-0.24076923344565498	-0.1605166425118547	-0.10995085097389183	-0.11898147288153682	-0.08212405912111195	-0.029362244877007386	-0.9929360291992158	-0.04313807553204511	0.04836291835987373	-0.4629962921178926	0.4541961337386372	0.03314256817201914	0.4376693169262646	-0.6063867553307974	0.12454516198141703	0.3424929157347404	0.34884060759927005	0.5359391992387371	0.05465417757697309	1.1172658727859577	-2.5403435197291997	-1.47325655836073	1.4260042280831784	-4.172341142353444	-2.4277162123835545	-0.8122231166168177	-0.12772828065322725	-1.1131629742013522	1.8618279695801196	1.1324924834731367	-0.2607581186461817	-1.6254814534271684	-0.2755929894341088	-0.7644225013183168	-0.27302163091530274	-1.862303161810349	-0.1550131368394127	-1.335841559792202	0.2352189478336902
0.018753834464864404	0.007509786006091967	0.020196656537427388	-0.7947724605750153	-1.376677389115457	-1.714719342098072	-0.0846787571854254	-0.051878575702009835	-0.12906875667775228	-1.289864996988808	0.004145386196140008	-0.2508322715141524	-0.1657691444298533	-0.11050493193871454	-0.11937591107239594	-0.0806144947873937	-0.029692283730180895	-1.0109503050981377	-0.04289934061560906	0.04642105673868488	-0.4465970342912461	0.4606819104447851	0.03177805044857503	0.38069689217511804	-0.6066568638930805	0.12425120160342255	0.3621367689447451	0.37894997937603836	0.5733484973944878	0.0549326400282241	1.1126311445324475	-2.3099981154203886	-1.236962476366918	1.368547236344688	-3.8857244162074913	-2.4131438110949834	-0.8052679069656804	-0.21063749052267333	-1.3626490111501757	1.9576589729345373	1.0922349464002352	-0.21369119217952992	-1.5934760127258678	0.07544282506761384	-0.6388152629891863	-0.011924121910113227	-1.9739658363600807	-0.03761105536500191	-1.230623310362168	0.06617083906646608
0.01735972107056106	0.007228887163217084	0.020054098473328626	-0.8125010252573672	-1.3755461916112286	-1.7189166316181912	-0.09933193434272036	-0.11040081045080488	-0.12885989059079206	-1.3398051895238596	0.0030180237508771524	-0.26363292603876987	-0.16560561055318007	-0.11074700793941675	-0.12501400443674493	-0.07962491429514394	-0.03039569882606641	-1.0520955827723018	-0.04277528676371639	0.04412329109168768	-0.4309093865916533	0.4586746864096458	0.02999432219799288	0.30518552170030133	-0.6152015074664469	0.12265845067059009	0.3631300526835832	0.38235292097203216	0.587088449532371	0.05129492653548775	1.1159425889288908	-2.2397214469563287	-0.9527481680088684	1.3671930781968067	-3.171813339031808	-2.4504870656766102	-0.6866198786658109	-0.1951755173344447	-1.4576697711969424	2.209176718520978	0.9054375609455552	-0.2969783746987408	-1.3434576534918916	0.11552977567316276	-0.7639125632513473	0.4118135648047957	-2.12636531452371	-0.007716968913623334	-1.1460287418631805	0.14944873726999441
0.016460520218218734	0.00810715527296826	0.019902884426555648	-0.8387906378063773	-1.3776134157265845	-1.719839448369023	-0.15215940457895155	-0.18437383251543302	-0.12710780218191906	-1.4105039585858408	0.0013027453177514383	-0.27176080784446105	-0.17109660776357571	-0.11132512022951613	-0.1249996998874092	-0.07950249350827074	-0.03154478479846197	-1.1168663316369654	-0.042653591016137825	0.0416300388011593	-0.41604458652822646	0.4598440347802966	0.02731197795515356	0.27711090904034336	-0.6401947155504332	0.1219169549104413	0.3527491357303487	0.394054766395891	0.6351314443251477	0.048199065781801484	1.110828308428136	-1.949393180599951	-0.6854791876629742	1.3232029192813493	-2.4398432458774235	-2.2625947794418324	-0.6415708240380482	-0.28501523298633924	-1.640986507357845	2.518837790643589	0.5268029262515798	-0.3317064435022867	-1.283818056340777	0.24184099646801238	-0.5400846010453513	0.6246667315164601	-2.1423157699004127	0.260038686094594	-1.0250574651511692	0.3953759298338758
0.014302265282410798	0.008543242093191091	0.01977705303330802	-0.854581739899747	-1.358555225173629	-1.7198438986574396	-0.2214684180637918	-0.22626504627571292	-0.12730683072788646	-1.4620112324082144	0.0005035923808864222	-0.2846246340062274	-0.1761309809856353	-0.11096007572828652	-0.13074359682082343	-0.07831615082270126	-0.0313292467473634	-1.1625462909919668	-0.04237301313900464	0.037917283485534525	-0.4082243055339932	0.47057874144392364	0.021961727593512854	0.23157142678861234	-0.67863594844442	0.12282826759409984	0.3541963227533494	0.40915694781366224	0.6538056060742051	0.04410558272238162	1.136186082401307	-1.7531775732245642	-0.6237311133661747	1.4446634877796753	-1.6300761837167452	-2.2037347040371915	-0.4538036880467736	-0.3225415113362463	-1.697635834506722	2.8466713758392865	0.580960543182145	-0.4022332055419514	-1.1737001535592946	0.5438869051717037	-0.4139318280198053	0.8154898463185907	-2.194388578947034	0.4579213174404909	-0.8753603119198973	0.55788053893324
0.01385163247744387	0.00951645441533561	0.019710490447149058	-0.8427524192629658	-1.3546644831104862	-1.7137078657124516	-0.2899610912873499	-0.32712253959152965	-0.12756794477759137	-1.4726178439424407	-0.001179288883092626	-0.29762831800474393	-0.17618427944590598	-0.11099692866557984	-0.13499550615221814	-0.07702839269735168	-0.03128049565607286	-1.2113368346947164	-0.04214065579623812	0.03467914888849487	-0.4007142538136989	0.4823086368438886	0.016894439755585005	0.18489665361474333	-0.7015868007791755	0.12296426421978243	0.3576743512491506	0.3980283128959882	0.6558498548043274	0.04462011355817706	1.1480844805839194	-1.2605452627581584	-0.6122533079960136	1.4174118528517206	-0.539760743120857	-2.0389410946521354	-0.23410277424269682	-0.3757528884907819	-1.436526929696512	3.1231536583480293	0.40112495365030576	-0.45594867416596196	-1.0335768354052404	0.7447852420912597	-0.39472936173798157	0.8909300545768829	-2.1560824468140503	0.45149191786607556	-0.7820067196745673	0.39042002878985727
0.012730752461043406	0.009362404492861109	0.01968789403124288	-0.8580133254060325	-1.3292084464654503	-1.7136616568843923	-0.37603975642850207	-0.4102302793915594	-0.12769878966230813	-1.471822007185586	-0.0027676521093015238	-0.3061966905663688	-0.17615205007830853	-0.1105879711445931	-0.1344515975564642	-0.07705999687675218	-0.03152306686526728	-1.2676416825757821	-0.04187795482737668	0.03053087852375468	-0.3897978787053381	0.48569250545158216	0.011285812560663053	0.13217759003967464	-0.7213770688554966	0.12221174332144014	0.35695039646474025	0.4162038009709229	0.6492704584106483	0.04612968243705102	1.1334825998683968	-0.8185358634004578	-0.542795281176047	1.2734488167701357	-0.15506441666990053	-1.9280773234264885	-0.12480207676758567	-0.3914344827229253	-1.2481902097126203	3.131200144751078	0.33124888120049	-0.48701762609653476	-1.0758102998933854	0.9796910841518859	-0.38797058018747815	0.9980322356459788	-1.9421174146734619	0.6387809500915894	-0.5200861362216828	0.45759354649443085
0.012015302089157924	0.009254294132996475	0.019606141848873306	-0.882486764569397	-1.3349149414760877	-1.7098376971147768	-0.43291178290016097	-0.5079595488133746	-0.12949840848585875	-1.446269808880598	-0.004766117151292102	-0.31972625278358746	-0.17619220099601116	-0.11015964754355015	-0.14302463804412374	-0.07686477322360613	-0.032628615969375115	-1.2661549912818455	-0.04180097158328411	0.02781031019374649	-0.38808054361623423	0.4755826842408636	0.006279525122956467	0.11475123270199424	-0.751857532382261	0.12149881469994309	0.3457271644963111	0.41884392711356383	0.6685953121913965	0.04459143819912136	1.0966567139859473	-0.627406707396051	-0.548737168501251	1.305495865461128	0.6195412687921306	-1.873808925131047	-0.1176708304544721	-0.3132414016897002	-0.9411947677343415	3.2131119397465833	0.3734028502775536	-0.2694695869111934	-1.0526219175041496	1.3896660085689343	-0.248307531559867	1.0226864306849612	-1.7980930920063085	0.7824637757947849	-0.4900535891711291	0.4663385107828413
0.012132073444302586	0.010474647047697452	0.019477451998017127	-0.9184933186605425	-1.3060850026617434	-1.7121694257306561	-0.5247108741026165	-0.5968643571638129	-0.1322088382780365	-1.4084236065691464	-0.006328442637462242	-0.33009245094779144	-0.17638509052380558	-0.10991952604821376	-0.15240391765005107	-0.07628138015836952	-0.0333067629153386	-1.2711784150474683	-0.041850435597682	0.02491337277134902	-0.3845275591650735	0.46191284616596223	0.0007894555009373375	0.10505916443836116	-0.763508738501605	0.12098396179358913	0.3218044310671948	0.4023144185612553	0.6715096266470637	0.04446134396760886	1.044312905553125	-0.4188842115923177	-0.6144804149585827	1.390960948524054	1.4652365299296233	-1.7601758322007246	-0.048192035200023194	-0.1549446321818288	-0.6198673843420306	3.2208385459918913	0.2367467674178088	-0.11899399872253547	-1.1265128563126627	1.9696414981252666	-0.16301277535710265	0.9901526159550217	-1.551403809498778	0.8438855142876776	-0.39366948122223877	0.37956018124807955
0.012774535965805476	0.011792272940808923	0.019638269816824407	-0.9584576295807125	-1.2833526845908243	-1.7092702606178354	-0.6049320907193236	-0.6726349667372029	-0.13506567415613785	-1.3986099619507577	-0.007363623552101792	-0.33107140137354835	-0.18174005260112772	-0.10958310397127487	-0.1603494142380348	-0.07662359850394024	-0.03375101976527164	-1.2739107583573106	-0.0417611975459794	0.02403770505224661	-0.3753263357198028	0.43562827000919757	-0.0034369438639187946	0.08245854353057444	-0.7621775639398114	0.12187221341161787	0.32099532425789024	0.4001641283146199	0.6680045666449033	0.04246779194685439	0.9982857288604071	0.03452145961035659	-0.8800964574757929	1.358147093622704	2.258484226866565	-1.6095165716660744	-0.009297081354706143	-0.000936279807733742	-0.5052199228166048	3.063219354094354	0.10510781432485239	-0.06387099687441289	-1.251851944175046	2.3268723071649093	-0.09114953371014924	0.8933139891255204	-1.5744934000511066	0.7593693856313328	-0.39322395251287723	0.5361017141102954
0.013263252077460486	0.013876674345733614	0.01965323074813549	-1.003077333839515	-1.26596242927257	-1.7157241430510672	-0.6682270930363802	-0.7977225767316625	-0.13839467008055623	-1.3813798313945322	-0.007974033415608466	-0.3272502715910386	-0.1863041198157813	-0.10929168594285144	-0.1705967879539007	-0.07698591616739067	-0.0343897807684652	-1.2904461163731078	-0.041930662984465294	0.025147938863074797	-0.37093657659302487	0.4207791854054711	-0.004131734783708242	0.08025612399965007	-0.7667943264900259	0.12011538895156451	0.3146624630360906	0.40585080662994316	0.6446552745788608	0.04125357618240852	0.9509247890562028	0.10701810790695512	-1.039592188844972	1.4039535298756534	2.506604466398265	-1.4317002072810547	-0.010834703069708976	0.08929451621639986	0.02569204457151626	2.9244475521695685	0.1280587993936833	-0.04646001150084604	-1.0671056708386328	2.773467583838971	-0.2022171839264407	0.996986683035882	-1.5461104231961118	0.827444831752091	-0.40038471084491345	0.7457435173981228
0.01412366339115553	0.014756207384584141	0.019854538292129895	-1.0228420504824813	-1.231691427787366	-1.7151073083527018	-0.7786455696246966	-0.8717717806845601	-0.14088710737043586	-1.3306290153533653	-0.00959786732975108	-0.3229328665468215	-0.18388763712353706	-0.10911344101927734	-0.1724612200410205	-0.08018636606801516	-0.03483987047802848	-1.321661338306805	-0.04200296421233884	0.02618502052929818	-0.3676165968760784	0.3984047028183365	-0.0036532614625648164	0.034060565805684145	-0.7577087329394052	0.11587750910590804	0.2934604036378328	0.3943437707053802	0.6249765581172896	0.03419792236484336	0.9226122696810608	0.1766581125675301	-1.1373829379566434	2.288674019755729	2.8229891652042456	-1.278133481053877	0.04015240114741783	0.08987576238463675	0.08714762147499752	2.838115026163753	0.20001058275630026	-0.19833288906522456	-0.660008706450353	3.248216594089611	-0.05638359505712931	0.686147117940131	-1.443331387117252	1.0464163524767598	-0.3161616217346579	0.9672001894314315
0.013001403992985463	0.01789702079187727	0.019952147176516367	-1.0552294095055146	-1.261706828551867	-1.7119154131573666	-0.8303154984281479	-0.9302458059438174	-0.14370579203487435	-1.314525482511274	-0.010714602187327164	-0.32629008447897456	-0.18570549454610277	-0.10885625268649786	-0.17518766287265616	-0.0821330339387916	-0.035857754984455426	-1.3234429108686454	-0.042231224394529934	0.026681053551571403	-0.3651310474828871	0.3753263828388593	0.0024041874413273214	-0.025425549393698333	-0.7398833476138307	0.11258510003762816	0.2809235111139504	0.3869783515954096	0.6141724314153006	0.022856485595971938	0.9284491133064577	0.20066685918164467	-1.5948413343068963	1.7895893774027987	2.9910376865564565	-1.0186668621283004	0.004389229298493264	0.09184045991065518	0.16133968529444556	2.797985230346825	0.0496254870399508	-0.18759249857819235	-0.6231816567426016	3.6434793841049924	-0.07801728310126217	0.5171608245286534	-1.1871466380240685	1.4808079862865597	-0.2722629490140499	1.0201863447944195
0.013387198663009406	0.019197304815555837	0.020183500700103264	-1.0816119668722834	-1.2917439010426446	-1.711299616859631	-0.836243358002729	-0.9648025314664321	-0.14645621199013922	-1.2825310184192646	-0.012107616272527707	-0.3220901892551159	-0.17976319059191967	-0.10862037826314093	-0.18708579750385532	-0.08419784032629125	-0.03687479612503107	-1.3217242669267546	-0.04216551830331639	0.02720919955575078	-0.3633236654414168	0.34761436554953246	0.010641887412410362	-0.0990960450638668	-0.6964101073670779	0.10865069602037025	0.2799928648722533	0.383152036579988	0.5645171963153863	0.0035742706001424623	0.9051759359696003	0.08587849455485318	-2.1054749548919434	1.008145655274271	2.774478513469903	-1.0012385307281615	0.05033741191757799	0.3509631643736446	0.5913658868488074	2.5491211811787666	0.0013939283835702533	-0.061572533391593944	-0.3059161898546157	3.883116746276097	-0.1815258348960972	0.27391817001951657	-1.1524533866791944	1.573734438086501	-0.4687850791949522	0.784114984183581
0.014049925726678566	0.021076669151779893	0.02038683911947916	-1.113280052712737	-1.3000334158605873	-1.711271011394642	-0.8789531522163017	-0.9927973190119733	-0.15038837214668122	-1.23782672628848	-0.01188119247768955	-0.3059702788776857	-0.17644864542881844	-0.10883427245551491	-0.19107155717087537	-0.08655312309857706	-0.038363554006656156	-1.3405920633328041	-0.04238595111232819	0.02785515394356643	-0.35311876138838927	0.31660741473214477	0.02059203694269101	-0.08944325492301576	-0.6389521533479869	0.10371858663452282	0.2835377830473467	0.3859006840204472	0.5449824743957766	0.028028682004152976	0.8578983247704715	0.016880989014823093	-2.495610200330675	0.8168558527801629	2.5577108626780616	-0.7529532718639478	0.06774617632354289	0.5244373398014027	0.8819398890368525	2.0830442986502393	-0.044988308685817026	-0.036886992903416446	-0.08941407744993131	4.170780642767202	-0.29991648725402975	0.05716759692472566	-0.9486052139134322	1.8750052226295473	-0.0004868201324204957	0.8514949840870474
0.01279708964883341	0.020950457029065322	0.020477229313016924	-1.1446576659318883	-1.2911550020508682	-1.7226623157593235	-0.9057819955627323	-0.9523935178074296	-0.15444960112052492	-1.2129548508346302	-0.01105229971921808	-0.29931319048063376	-0.17401094010864565	-0.10884347823260485	-0.20086208625965973	-0.08903266264900997	-0.03903133563280053	-1.3514504041184994	-0.042495662558372366	0.028795653218037925	-0.3517149714403919	0.29846112391987856	0.034607286566131754	-0.1183108699058818	-0.6090673629556492	0.10439188313658239	0.2920577507264516	0.4177217374688271	0.539273194128252	0.20439630826473607	0.8713716167413358	-0.08381303743143712	-2.727157112982366	0.96520134505109	2.4760476641917366	-0.5250083194557348	-0.002352895303447411	0.7330076118974074	1.182403991401135	1.5441876593131707	0.1605223717619366	-0.02453888732162391	0.22679438078340014	4.079143667973332	-0.5259540565109291	-0.22489347334633694	-0.7836743015412113	2.1830994614355017	0.14138411710961127	0.8792346693206816
0.012679277069014066	0.02160373969797234	0.02071227376373604	-1.1607591573932228	-1.3138924279360609	-1.7314572897207872	-0.9221213801695537	-0.9556388880373079	-0.1565535548947618	-1.1807431808394486	-0.010927962050292941	-0.29750961846743756	-0.17526800421750238	-0.10850647520167278	-0.20942665488914006	-0.09154131009741165	-0.03944986174411706	-1.3563286536124504	-0.042704386328530686	0.029079585317270663	-0.34854250708425205	0.26495525913034446	0.048285630157066876	-0.2552479180358415	-0.5786133554109347	0.10372269648452896	0.27290634862010965	0.39656084272626996	0.5357658660986544	0.23339779280896403	0.8154925930805677	-0.19354719849205598	-2.9636644242496213	0.9907630853687852	2.2100471104829964	-0.3434130370195821	-0.13482815450238514	1.0499677291950769	1.3380399176941418	1.2709320298236138	0.3729498987436728	-0.09044240139631156	0.7653069088244466	3.9678072160462046	-0.8409749775887606	-0.519536243618602	-0.8138970396274727	2.312332031362285	0.2072526397426091	0.7052222065418372
0.012218836845281697	0.022676217929161812	0.021061940826586807	-1.1570797763704581	-1.2865143750385981	-1.741034782618366	-0.9581508504485476	-0.8760230405517921	-0.15888437438174433	-1.1849130149612652	-0.011082424168774257	-0.2844924782259267	-0.17457215781697538	-0.10807269006492382	-0.2027141766682085	-0.09482767464556666	-0.03983880995450859	-1.3740249482929747	-0.04275887841252401	0.026679482673033755	-0.3503317025181422	0.241492236016651	0.05867843352316772	-0.3031629061422884	-0.5394424839110881	0.1053604756096205	0.2852387245496238	0.41847011800638584	0.5467187249999182	0.2514545020814212	0.7907631363329704	-0.1833326807257964	-3.0341451531465076	0.8411668180908156	2.0109618707828867	-0.14159526419168045	-0.14570742477416776	1.0917542855260276	1.5907723837725016	0.9086334327022356	0.5304252419056392	-0.15072787600668036	1.1515520225625226	3.747150176785987	-0.9007549854135855	-0.957668008508827	-0.7136341350064133	2.4990242468714428	0.43327376737414325	0.7525219767382523
0.011197249302624177	0.023705902801223405	0.021181787521490227	-1.1427355909502872	-1.2899790784293441	-1.7500563578488553	-1.0111698632585988	-0.8193954932158277	-0.16029913015626557	-1.2005683006258532	-0.011261907532028067	-0.2722587393787821	-0.1742045680541112	-0.10769581555065708	-0.18829424144348145	-0.09787564153906922	-0.04029801761044625	-1.4133069372774734	-0.04273775707892268	0.024286692271860345	-0.34884580065280957	0.228826142676838	0.07943739216831494	-0.3871021144942587	-0.5049239706634623	0.10473941621058944	0.30920394006023055	0.42177963842384847	0.5483386005962231	0.2589889537746803	0.8261194331407072	0.021117297138233137	-2.924490590274563	0.7315460744243587	1.607916259672797	0.029785594520882797	-0.17190324838220344	1.0313639027566466	1.9009605792696156	0.4777712213612798	0.8579031500221415	-0.2932217278525412	1.4027952963844679	3.4789766085593996	-0.916054155146883	-1.1069864487851693	-0.7178558112076672	2.622455528927902	0.6245495730462649	0.6413341029343556
0.009894697946901357	0.02426400834300377	0.02116974634263275	-1.1152862550232174	-1.3077510914122292	-1.7612881688214508	-1.0197009623467947	-0.7360581727449996	-0.16365789442383316	-1.2141618263110303	-0.011177339451812988	-0.26886333386538364	-0.172449712230261	-0.10731090299103094	-0.17937201422719556	-0.100126816426271	-0.04050253357688164	-1.42094627263841	-0.04281561657243603	0.02118676636688884	-0.3485541076524911	0.21552189641344932	0.09306659941801579	-0.45638959836022475	-0.4868704587653239	0.106802171149182	0.33164693577715254	0.42962434729364957	0.5342767800845651	0.2650776981864437	1.243039097356953	0.10863077558082361	-2.6205581983973976	0.5469835934513727	1.3135369971937243	0.21922380503008734	-0.2558746681160119	0.9557313820492604	2.2674182455211467	0.17177408593566587	1.1429368197389143	-0.48754084488069244	1.6116901587401355	3.1292095001779203	-0.9177710151539614	-1.3565232772143836	-0.6338881023778071	2.7904842985317857	0.8584549397751019	0.7561528956276096
0.008431754984484372	0.023038808902203	0.021363981153873713	-1.11855958437669	-1.3370231330684113	-1.7682992842292378	-1.0562498393326334	-0.6174409844084912	-0.16532921997486208	-1.2078774129990417	-0.009577935070244226	-0.2801476047168858	-0.16768303641646437	-0.10702357720821716	-0.16058174889533242	-0.10333757454605896	-0.04045761576013858	-1.4338035788448211	-0.04289799821886839	0.016925866502802596	-0.3510010566962533	0.20351858794057526	0.10841897475956967	-1.3229995610010428	-0.465605062920566	0.10661458529566681	0.3476953648592415	0.44049922703491873	0.5398424690150058	0.271372853639131	1.5309622733414994	0.21246000527225378	-2.332181574778185	0.4028125836098253	1.1112781424322482	0.4359990716175691	-0.23200232388441613	1.0164737221951152	2.289600360282899	-0.2199547626645574	1.3400839748605045	-0.6824499791210534	1.7547917669884747	2.8348303860278525	-0.7669570654213873	-1.3999593705504587	-0.6891618113594478	2.904447372165539	1.011421193812918	0.8415303304345878
0.005312027085454711	0.022064083795572433	0.021508821280036318	-1.0990055128419203	-1.3508895335130373	-1.7766498054141526	-1.0675013622622733	-0.5357011412093439	-0.16796978100768073	-1.2430142969095914	-0.0065084708485875584	-0.282546206274383	-0.1638784038216041	-0.10623301955966317	-0.14884997964856178	-0.1038519427158936	-0.04098487597014322	-1.427227739279134	-0.042949983227184366	0.011598813762760157	-0.35218658351242277	0.20543559617202573	0.11781666613982378	-1.3256015998730848	-0.44215566137124035	0.10838137560064547	0.3623459206705491	0.4252291615596303	0.5208414895522993	0.2789126756293157	1.7108422134577093	0.3060348425308449	-1.951999885913801	-0.5976664345595988	0.9821966087134866	0.7105155117275606	-0.3294209444348854	1.2781634832646476	2.633790717880264	-0.28761029394132714	1.2795936805688508	-0.7065899635445532	1.80869764565258	2.358842629160182	-0.5022969570138526	-1.2516643429213663	-0.7380178571086428	2.6867211789501804	1.0611642564210235	0.8418055032537008
0.005826294122819096	0.019183927939008215	0.02162373302718127	-1.0830115855719742	-1.352193521077273	-1.7830438809158302	-1.1154992354771909	-0.5192783198468323	-0.17138137594461142	-1.2915265247664478	-0.00432045252112167	-0.2724084959715749	-0.15810873722597593	-0.10583212547129917	-0.1442673822231982	-0.10522305980259636	-0.041174828220349444	-1.4526058710266843	-0.042896558621932354	0.0034171477618890425	-0.35094437503640397	0.22202265949619288	0.13064858257049014	-0.7420293523601729	-0.4319992653496777	0.11023848646385179	0.3789064179753155	0.45274586946297013	0.5029655676198789	0.2937031914579772	-0.04982954929469337	0.3953194369565504	-1.3059803538177066	-0.26009633015579886	0.916579352497233	0.9072240542167467	-0.39012734073864835	1.437021138229392	2.93258149230355	-0.5201911022653499	1.5773422962854693	-0.8545940810331153	1.9191592607349885	1.7884124265452037	0.049976807333159366	-1.341919836430995	-0.8819343244637473	2.4034780277474614	1.1306613108248755	0.93982792105171
0.006164405190408096	0.01644217591697673	0.021656068603419884	-1.0221145445859672	-1.3252662655318792	-1.789623434549182	-1.1827040048110609	-0.5152057346978867	-0.17335174331826883	-1.335101863176008	-0.0013045768564288337	-0.27458755198460383	-0.15837190041949226	-0.10541327184647264	-0.1326079415311657	-0.10480500424763257	-0.040854397172757344	-1.4608259458362194	-0.04320086678931494	-0.00801639007343596	-0.3494851411668708	0.23040848013804477	0.14145576997945203	-0.6077626148254196	-0.4314513009252634	0.11336024018189783	0.37478046457901987	0.5345056449470691	0.48303369393575996	0.3172633404892732	-0.6709742474964215	0.34185923089470627	-0.6502099268906357	0.44871349066388583	0.7161775030398718	1.1894011152821418	-0.47502324274349916	1.6332311250804608	2.80038743213814	-0.5621155151548728	1.6773926341525276	-0.9821458572434073	1.8609603208007393	1.381139205976994	0.3173636455850878	-1.2505528242485346	-0.9221851959615709	2.2143087566122586	1.5322066961892526	1.2939024631799065
0.005238394564676769	0.01337620825009786	0.02197098329181869	-0.9734210228707839	-1.349497852448795	-1.793594451627142	-1.2056279903059033	-0.5331717663337996	-0.17421043767768157	-1.3769726416750014	-0.0012256254858467558	-0.28299558102778616	-0.16081645399142905	-0.10523746167409587	-0.11896320336820713	-0.10508941621990087	-0.041339323447083715	-1.4341306763466342	-0.04343030681643062	-0.015820997578661	-0.36002022135205275	0.24209653377149015	0.15109416114940016	-0.857165237084207	-0.44776125158454116	0.11583139390379489	0.3603903142812624	0.5608086957297993	0.45029305465870645	0.2974895767970839	-1.3651150059164376	0.41391567106218713	-0.08730548651941392	0.5142530091275498	0.6412064620832236	1.4137264804770253	-0.4848444747176708	1.877348216057229	2.538869850266213	-0.5555463196000725	1.7724093060641652	-1.1236383017711735	1.7682638306430658	0.8745057155918647	0.7026774457174166	-1.191003787497626	-1.0283596136880921	1.9049118434608299	1.4223129019749383	1.4254002740337404
0.0059653611202310315	0.0130530221583952	0.022111161140646558	-0.901928008938272	-1.4008462790154066	-1.7960975163470603	-1.233588552308495	-0.600698923619441	-0.17783579371664326	-1.458408632572832	-0.0008482725219400557	-0.290434437874374	-0.1676752214719704	-0.10520679610989367	-0.10215971702907582	-0.10564513009266889	-0.042190605675673766	-1.4300557781476884	-0.04362495848000712	-0.025680457672257302	-0.3501106460314685	0.2533408714259968	0.1603132357748713	-1.0669062004623437	-0.45523383636807135	0.11650796442756639	0.35945880821003945	0.6047382155367028	0.39712479626029645	0.12088404946654115	-1.8875489687601241	0.22244765717234327	0.2945164591375681	0.31891338196231483	0.5417192314432996	1.600706658505996	-0.4629364337035892	1.9977006202654752	2.11083164069797	-0.6094630459881287	1.6614706702752204	-1.3728149342433036	1.63486221935302	0.5089051674442799	1.1893285433925946	-0.9862378498282643	-1.175398364020407	1.6794167105023352	1.4764075333163549	1.7388894104736423
0.005181903055876493	0.013658804295732529	0.022264725804000296	-0.8096903102164145	-1.4500289174901249	-1.7969452641494512	-1.2485542049265506	-0.6315675142444235	-0.1810532509305433	-1.521137079013146	-0.001809742258814344	-0.28958132528761016	-0.16897062449282824	-0.10556249449600275	-0.08754645582978497	-0.10514577337383416	-0.04252327360826156	-1.4445067776010028	-0.043760129552542486	-0.043608240610805336	-0.3441385884695756	0.24668089227343315	0.1654944468803131	-1.1065582312794713	-0.46103729680723066	0.11901625568955373	0.36543223901364963	0.6970622473390651	0.3472050587605872	0.08801349727582339	-1.8996301002052458	0.12662663234143298	0.5842388577113865	0.237405492736316	0.4375650685193209	1.7400327437470362	-0.3485544249113158	1.9543633418963573	2.027858957109046	-0.626717978678595	1.3588176180961495	-1.7846778933244694	1.462470922988698	0.22024882298886844	1.8644004020856708	-0.9510282356010806	-1.1266116038393705	1.3319630441641048	1.5274725858712535	1.9493642003746507
0.004645476013054918	0.014104553316225685	0.022266757188475185	-0.7536242670452269	-1.4937601148889363	-1.7945446673203254	-1.2189404744401653	-0.7084150175897864	-0.1802215916429471	-1.5711807002594507	-0.001955879850847068	-0.29511478823490567	-0.17096443766328712	-0.10610549330176736	-0.07345665919618141	-0.10442375869369573	-0.04303113892873378	-1.4750847408234031	-0.043933489065238175	-0.053677622081691176	-0.3329340368886894	0.24346000934121387	0.17087524461079573	-1.2533116919252696	-0.48040900130525444	0.1175084318405573	0.3522139135268675	0.8078354585414467	0.27076673805461	0.06652804505533363	-2.0499301713732843	0.05089532447467893	0.8170252242234646	0.20606499133933126	0.3453701050928812	1.9651863286742746	-0.24335984792288357	2.1475362320410105	1.7898619217863299	-0.6098979329590692	1.0402214498946685	-2.020031306046446	1.149524302304773	-0.13982498522402614	2.0608984681004103	-0.7411018907855005	-1.101882565886949	1.0467814060509648	1.5226027540792384	2.021106423966495
0.0036032840451110356	0.013582673867118167	0.02250300096142024	-0.6951114567063251	-1.513562323140183	-1.795711681286106	-1.170084802637988	-0.777094964547173	-0.18068306174770227	-1.6148188879629082	-0.0019885096392926725	-0.2988873534605699	-0.17260185089410046	-0.10649572123532469	-0.07327468249416644	-0.10475827963730318	-0.04354699370137001	-1.4923993250254468	-0.044216943171982166	-0.38977505585293964	-0.3204732905875149	0.2657139351873839	0.1646758807173322	-1.397723344938683	-0.4891592624043278	0.11721751162558107	0.3186955223290301	0.9103793042934918	0.24554042648148636	0.05428022076130923	-2.2618018263309523	-0.18642233266700092	0.9231914923856065	0.13204852049353535	0.2991854523347031	2.1912566027478495	-0.12791633464953228	2.2780412972608026	1.4929617831351654	-0.5386743172980392	0.7843565623428291	-2.2595162620106133	1.0210519542907281	-0.44297207912052505	2.173361412761505	-0.7191578175930833	-1.1430457362463144	0.6976976968568204	1.592611661056767	2.128288740074219
0.002103736404221982	0.01421148124990291	0.022614750118560952	-0.6194536182833155	-1.525438440365565	-1.79099069171465	-1.1770934390570973	-0.8707784227907858	-0.17827157582195646	-1.6339211311468778	-0.00415749884692331	-0.3084389687600769	-0.17217549218085088	-0.1068712774527673	-0.0625672215019194	-0.10279720932101225	-0.04444979437226375	-1.5237632372694931	-0.04435916050038213	-0.3750706964898834	-0.3113974720862102	0.32284002913220355	0.1622536720276126	-1.4442985551829373	-0.4980916897430803	0.1159525006598346	0.2812483568764626	1.0136471269277583	0.22961072409328867	0.04605330077877122	-2.8195640177543013	-0.4374055642477117	1.0294487000148633	0.13454429761143563	0.2557431742143622	2.289644540326477	0.06573217599028813	2.3219706859728606	1.242020463885552	-0.5110072375868608	0.4248159093891048	-2.352161911413723	0.999325325882471	-0.7190337637886769	2.391632283306584	-0.5944266312766092	-1.129816524048098	0.3191388608114957	1.6796939908603803	2.0021531225625195
0.00021680140359732358	0.01656146230155044	0.022598323641758983	-0.5218574662122555	-1.5507433006760478	-1.7872784762147933	-1.130914425746497	-0.990309657601529	-0.17383761164258862	-1.6483045993079333	-0.008185017116996759	-0.3081526163322307	-0.17542108263297984	-0.10703789335349997	-0.04770014629753584	-0.10037388460954655	-0.04519573656995814	-1.5614669696877417	-0.04432820809774446	-0.3668033995196799	-0.2982234245458591	0.41550806725900424	0.1555998711000241	-0.8382047900568665	-0.5077262946505273	0.11485601000106276	0.24972256280116997	1.0653691597471953	0.19334970302872084	0.041330533021957036	-3.2343817659233927	-0.5266823321823775	1.101059332710395	0.060203585496540625	0.24821177217363402	2.276664867640652	0.15855869440294273	2.39486374220292	0.9298357454848111	-0.35859615436535364	0.266136268370263	-2.3835301402205635	0.8329565219014304	-1.0427784891884202	2.4334931720991078	-0.7748073206524009	-0.9577363674947961	-0.030856499229540858	1.7877349083448368	1.9184247550467006
0.0017768498220505856	0.01783978495136447	0.022646056849625104	-0.4535459948991726	-1.558004728482302	-1.7837998835501305	-1.0621959876759295	-1.0492412399430984	-0.16938257779800914	-1.6635851452162274	-0.0116540097411094	-0.3161614720116495	-0.18501077880237085	-0.10757299317355296	-0.029787479727300992	-0.10090540322859473	-0.046083247825983	-1.567410155281943	-0.044416751202518354	-0.36010547974969914	-0.2911663294196432	0.4638392174043016	0.15813778693375277	-0.9567025538616024	-0.5305959050301154	0.11374955176507899	0.22492684951225567	1.184724294251106	0.17381457790423332	0.03809902843623554	-3.4592062510780237	-0.704251542200205	1.0723779406348313	0.04770652448389179	0.1605296437730029	2.294377002622053	0.34704787618625504	2.361936061294921	0.6020582506471038	-0.3882884234484559	0.32323988553483385	-2.4812805696008815	0.7351296980739834	-1.2633876563161366	2.347881970269223	-1.0343013709022855	-0.8508911783755317	-0.1592971912729614	1.778718150226135	1.7889861855818268
0.0023336655370141436	0.01935912113924574	0.022711865520389816	-0.3543470549665832	-1.5475149263096835	-1.779549437807257	-1.0054829841055575	-1.1226822416918285	-0.1665320432561795	-1.635856377808804	-0.014417543034492155	-0.3242705593999368	-0.19582808493518264	-0.10772052118028494	-0.006772669529061232	-0.09989927847195985	-0.04657506394480594	-1.5718378011202847	-0.04433510648522675	-0.34978380269537424	-0.27120878254906344	0.53380560285414	0.15090348267618475	-1.6509198509238678	-0.5608754936349991	0.11190370163104649	0.19063905178519697	1.2299125254111876	0.13968548751051246	0.034374086518967895	-1.8215592167431964	-0.8916447081184804	1.1025233213401457	0.010191324127853901	0.17337300672654737	2.2864397143318063	0.5095010197370893	2.3217949444843464	0.34232916410253555	-0.44586046700830007	0.21462706078712102	-2.4407386900082035	0.8033160024118576	-1.2643690665687333	2.0159905825709012	-1.0329053247222937	-0.6908986706913385	-0.24676856624490093	1.7185360236804363	1.577889322919447
0.0016602431584727853	0.02106578053532416	0.02266721599305133	-0.3201733346139333	-1.5411668673743164	-1.7718906150614053	-0.9524093461911208	-1.1847875037562638	-0.16472618080806778	-1.5999831182727198	-0.02094028230593457	-0.3291882544035868	-0.20255642479573827	-0.10794567366446806	0.01781315571221396	-0.09960246843012549	-0.04655947581682267	-1.5510297571394387	-0.04403184459867052	-0.3397150050779304	-0.25610293145901464	0.665116936704039	0.1482217426423321	-1.911762253795369	-0.5840250537415426	0.1112234673210735	0.16743619075660768	1.23166813046943	0.13877290483862248	0.029901658743819216	-1.3084103450497797	-1.018844894506722	1.1296043490491314	0.0015160986363102727	0.2081055547570992	2.3075082471776587	0.6299994786041823	2.0495083819488342	0.27906134364187446	-0.5217968878875412	0.28228479445564264	-2.4399580945332118	0.9617177132661144	-1.3657777464610754	1.9252429272561913	-1.099142619286375	-0.6034899885992139	-0.3664087308866596	1.5551968651979313	1.3487296174392007
0.0019911638929374273	0.022911727725706026	0.022343688564371498	-0.2776342825424566	-1.553332966254892	-1.7670377980575203	-0.9492708288948778	-1.2566614083828216	-0.1654547415481566	-1.5701733010217402	-0.02096082350128166	-0.3388380291272135	-0.20482946789995612	-0.10798281338565192	0.04407754710114055	-0.10039704750280984	-0.04673571147897174	-1.5713321905222286	-0.04366525268312328	-0.3342268192138466	-0.2330633367180906	0.7743266937162943	0.13954808230301335	-1.794951523657555	-0.6099433313047274	0.10863931143270307	0.13786802619889793	1.2612684220131454	0.13229194083572066	0.02547944126245293	-0.7505918823888746	-1.3204734570985277	0.999895079858493	-0.034156875673877055	0.22748715886373233	2.1680634869460174	0.5683610767065732	1.8104562786298206	0.0956777435329336	-0.5541360695034458	0.36948680765553077	-2.3476332767706944	1.2927661389209968	-1.4036252399696645	1.701856419313008	-1.176963462992427	-0.5106727553038138	-0.3248764317321589	1.4461794993467663	1.1930671357602134
0.0019407912871466115	0.02336466177920615	0.02225009734325979	-0.2531653037213209	-1.540825912352061	-1.7574293781278278	-0.9349830014617211	-1.3132334031341186	-0.16001810416900702	-1.541871148803088	-0.020671523400888812	-0.33923340783822864	-0.20351543786605153	-0.107502196823096	0.06244364283730834	-0.10009363028567417	-0.04724437688598181	-1.5881270703181667	-0.04344406984707205	-0.32564352407929864	-0.21214502279926134	0.7512205736978442	0.12950204098812979	-1.7193676691817825	-0.625158714127312	0.10509248056238873	0.08002230842727182	1.2485489995066443	0.14396431884130462	0.02202366620454698	-0.34969146016752767	-1.3252051826166258	1.0382994215188444	-0.03439020647783873	0.28205494828404176	2.0573437147228377	0.4760631455903578	1.6928111994048929	-0.06140872694316539	-0.538653885830878	0.42333579516690356	-2.2752085572651795	1.5578583531589174	-1.3607623364054213	1.497885817284113	-1.1849628519227067	-0.2694692225861411	-0.15998035593976898	1.2445856892812108	1.1213602012564152
0.00041501813238348126	0.022566703321204966	0.022148326518529684	-0.28717936904775937	-1.5440383533314816	-1.7477932329013004	-0.9288897909867474	-1.3683098033349579	-0.1593693630566245	-1.53049320522956	-0.019510109215374525	-0.34680229374887384	-0.2070977340299105	-0.10717683059893661	0.07939151444705247	-0.09946239716848229	-0.047350759660476124	-1.608710134421738	-0.043232840586771494	-0.30765618756836755	-0.19702466851549016	0.8818906464655022	0.13192697198748443	-1.7210190461907247	-0.6585134573058149	0.10211232395266805	0.018758009617190003	1.2119517118074548	0.14396734287788762	0.020950892783058006	-0.3481461913326047	-1.388081747682249	1.034768163928451	-0.0359068164543135	0.358064365904722	2.025661669477525	0.3785806790768812	1.5134057145488369	-0.30854940716013823	-0.6242411421478252	0.6540636014110106	-1.98976123201473	1.588523671840239	-1.2346266467630767	1.2524767678276272	-1.0158648748168293	-0.24058312830579878	0.03378723029115747	1.0627561442245854	1.0369478819736748
0.002465349030319805	0.022664906051968824	0.0219412815937636	-0.27829754345822777	-1.5812697728720437	-1.7386848869362173	-0.9112152638350324	-1.3982427785056126	-0.16111354929300964	-1.511238990837399	-0.01746022849897184	-0.35058758428032266	-0.20970935423783782	-0.10668965309140639	0.08335519691494844	-0.09905888423713768	-0.04722309076115307	-1.5991527999620716	-0.04321052397340604	-0.2963525232395389	-0.16991861865020488	0.9589600735200932	0.1485823408547307	-1.5944660286852192	-0.6815817754571909	0.0984988329609264	-0.041342593022392196	1.164706631535374	0.2133151848474113	0.01977567841455378	-0.22627465263605853	-1.4426199517905143	0.973558563997295	-0.014368393784426881	0.43579343471957116	1.8941765081480544	0.23475577146289434	1.2894228455282535	-0.4595542557141342	-0.744050148234566	0.8485233017256633	-1.8762145750013743	1.8664943753449172	-1.1350027837759995	1.1173798978638134	-0.8877164333652935	-0.20478138563197126	0.09748522855947243	0.9309397240042454	0.9347629110715117
0.002241670553790605	0.022279035079740807	0.02149025793460749	-0.2695806129370634	-1.5801237889003406	-1.7316502418646185	-0.9250211701524581	-1.4333616757028362	-0.1634586360091877	-1.4817320887837113	-0.017144829574695063	-0.36027235456684803	-0.20555882264572597	-0.1059601619460027	0.09674250367422431	-0.09951767392531582	-0.047568981660270265	-1.5833685398230988	-0.04322350150927721	0.04280298889761409	-0.13428691363958528	1.1832110882892501	0.17115154556197099	-1.4512406789191445	-0.694622889046639	0.09599573076350955	-0.09373742512747638	1.1266577234700896	0.2772794554496457	0.01949875876722678	-0.1136111775154988	-1.4833837364167346	0.8104065963820766	-0.03517024780018692	0.5396890760130113	1.8649490052789095	-0.08720920326502346	1.2227881009825528	-0.5697120336941168	-0.6364321835886677	0.9752649324613651	-1.6689207703314903	2.0383010395712153	-1.0505579819322328	0.9711691996101652	-0.6234750283627626	-0.09579223197881913	0.2594654635051169	0.9111170660515775	0.9401463845544142
0.0029752362788536824	0.02000745605999296	0.021319523485509393	-0.2679666340883478	-1.5570217623676936	-1.7260639431582034	-0.9241143423416357	-1.3959588471295146	-0.1655481311134455	-1.4586150235059343	-0.011630850952790194	-0.36253647922960713	-0.20328876044297398	-0.10519240851721265	0.10085066849804147	-0.10160244714529136	-0.04781584519764022	-1.5748961998289104	-0.04333604168781544	0.029789316883694916	-0.0972557283149166	1.037895744355204	0.1880018605495503	-1.3444223469809986	-0.7097336833212698	0.09060660441130712	-0.10860600191452918	1.0434999031092071	0.2861869416871905	0.019375642837871937	-0.008120465634339036	-1.446486821895871	0.6546754888923695	-0.040342210791657805	0.6602716763428805	1.753672806251186	-0.3254691998046482	1.171135489287424	-0.6460576354124133	-0.7291195343649289	1.067134567997328	-1.4048329360446377	2.001168824736473	-0.9217546981238648	0.8024401483126553	-0.36056035473941356	-0.051419219102685286	0.2282507613409507	0.7992831549810477	0.9407525608126349
0.0038664417511723266	0.023204041782404393	0.021022342625757456	-0.15789547811161725	-1.5311307382719126	-1.7192532959369076	-0.9034593276112488	-1.3345791515011214	-0.16731223417820718	-1.4641809668462726	-0.006786836940693232	-0.35944587842063724	-0.20397053678579993	-0.10477244482992729	0.10999901710605964	-0.10324312501786397	-0.04805055315654262	-1.5444293010668162	-0.043700825748665184	0.021654763163914816	-0.009754920877146278	1.0947215328047215	0.21922998649064307	-1.1878153291879288	-0.7327141638432834	0.0876147470716111	-0.14748102628941068	0.9886144086032254	0.3101731462582269	0.01860525325834476	0.0952492249351789	-1.435971990048968	0.44052484424438426	-0.06992564728632075	0.7508741391044161	1.7963840642074267	-0.5701560346251544	1.0036071800853832	-0.6748102282542978	-0.7989571622965863	1.1611474249705123	-1.1043402501344561	2.0083977047552053	-0.8787467274914358	0.7265747617340951	0.02704730228589667	-0.0818317732067633	0.33310895972111865	0.7035979542714881	0.93009361486978
0.004353008242332361	0.023786552205511183	0.020694172265291993	-0.08842146274132741	-1.5716790938201726	-1.716508382765371	-0.9008702395467546	-1.3203257816811056	-0.1696553519888087	-1.4358491513764486	-0.004838813035440513	-0.3545892427233592	-0.19653574413546876	-0.1043524264562636	0.09517824576865166	-0.10249809548621676	-0.0477876250147339	-1.5065409342560723	-0.04400881994047769	0.01647843844550067	0.03303186482321667	1.152108159801314	0.30992404643990384	-1.1330753131973847	-0.734263833199451	0.0864154365405044	-0.15297678205137838	0.8723480799978605	0.4133488392172538	0.01824236832966491	0.052507749390105884	-1.3812264786240838	0.27750219971384116	-0.10227881472231312	0.8501996429905387	1.740187877298079	-0.7760113638045923	0.8526316505488196	-0.6712752811889753	-0.7001267237904195	1.1627457215089578	-0.9528607648034416	1.976931056309411	-0.7588557336260247	0.6722745793955109	0.4803132271025389	-0.11833655832921011	0.34692143675534404	0.7724881494261373	1.1505230461703608
0.001910641655082919	0.02557414765149869	0.020381081862173963	-0.012123123760707288	-1.5650086251574522	-1.7131961814398402	-0.8847432912614723	-1.2583668912532668	-0.1656434121695707	-1.436336081946554	-0.0007562391947443965	-0.3682335854102915	-0.19308542166264725	-0.1038886502869317	0.09900919320293963	-0.10401989232548345	-0.048632189758566924	-1.4879777538852543	-0.044570847325432164	0.012349908582673126	-0.0830514593222966	1.0230659530256179	0.3764410004925883	-1.0523750182375518	-0.7307537829019081	0.08323284318407456	-0.1962305424777039	0.711567797100873	0.5101065689355251	0.018132605451976657	0.06865885814439136	-1.3069387974858768	-0.08212291732579775	-0.10012030353928661	0.8949834368809757	1.622219682874546	-0.9494141809274638	0.6844715780483318	-0.7832544100569911	-0.7265814832430944	1.149227192809796	-0.802966230459651	1.8720063607638373	-0.7958749572479107	0.6455984092311112	0.7418866327388633	-0.13425272084894574	0.3273956582822787	0.8952777026860026	1.3142968806652733
0.003391631648848449	0.02622750519699805	0.020135263671519913	0.04873497809365542	-1.5921317176698964	-1.7116132385738791	-0.8902593201140017	-1.2363741034441689	-0.16221402022666204	-1.4321720525774444	0.006636688518634526	-0.37214458120116495	-0.19309600980147865	-0.10354352426920063	0.10205786605647874	-0.10466292519106273	-0.049763414555256645	-1.4924391621672852	-0.04521643409229252	0.010147326685655569	-0.18343136106162045	0.8930834854415146	0.4339985864620794	-0.9927910359606524	-0.717422145568144	0.07807141724664854	-0.840060053264005	0.5413529330652636	0.6297660070972346	0.017714230245211387	0.10590275171396782	-1.0622526920052038	-0.3627254493851594	-0.10303215467483784	0.9648015304537461	1.5153501339049338	-1.0905242145466463	0.6559400841518908	-0.8986868312758546	-0.7328529859365244	1.1376560099417916	-0.7394351632172758	1.7244962754502413	-0.873441057154133	0.7610477896443969	1.1042207129108654	-0.28683789366662865	0.3288375215915258	1.1364048095403356	1.3821997335453482
0.00719955310585949	0.027453166030134042	0.019726960483000305	0.09999726708276421	-1.5761039764866842	-1.7135882518493428	-0.8670622374739085	-1.2024892329941113	-0.15682821386898343	-1.4099849504182504	0.009979990616857485	-0.37692090595011474	-0.18984364351987595	-0.10291336389892913	0.10571060369871661	-0.10419482434322806	-0.050254772655721	-1.4813942891754468	-0.04578618268851075	0.011276013393037665	-0.24575718709042266	0.7350233466790226	0.44854313663460843	-0.9932235876554121	-0.7089292204559279	0.07583449821127314	-0.8118526231219256	0.40741587279531355	0.737932670834099	0.01739530817957543	0.17037804592568612	-0.6080064792108733	-0.42454209521042297	-0.07879458679426334	1.0583647523076496	1.5132972999300027	-1.18275367433372	0.5945143310021247	-0.9295716347228165	-0.7835304468649442	1.027232736184335	-0.5878630564237224	1.5041385774723988	-0.9253541274487482	0.9655161371939551	1.4369556003800497	-0.33642178780859844	0.23657219688849476	1.352902093250408	1.5033105870507513
0.009924900078896844	0.027806925690424294	0.019386615764844572	0.16155109059544367	-1.5419521199146524	-1.718114558609249	-0.8186703540904737	-1.1662995948631554	-0.1515697254139952	-1.4123812340104547	0.01181028792770764	-0.38158662979052366	-0.19334488842247033	-0.1027701628588447	0.11549996582209432	-0.10343547356679775	-0.050628280958415095	-1.4843249709562454	-0.046350807938261206	0.008199816803712949	-0.3035218182956926	0.708793227517058	0.5166716306073292	-0.9428371741113997	-0.6958295833446518	0.07363956114213538	-0.9775253709675115	0.2882159967866261	0.8857520646664382	0.018110733937524673	0.2172751018212471	-0.19842229877406775	-0.7099595755756134	-0.06839032139641832	1.0932021282157298	1.5304475682399805	-1.2653516898971064	0.5764831346122612	-0.967693307718249	-0.7751740566064791	1.20949346626267	-0.32282339789050263	1.2984445196407393	-0.9128903433860476	1.2240211959665142	1.7083692258714833	-0.5228376214222844	0.074508235562052	1.6613438952855	1.4370581966118279
0.016010958268025004	0.027231710535307634	0.019057244962147696	0.21091102642463197	-1.4591877542325675	-1.7229215870900927	-0.7895743277102771	-1.1398796942217118	-0.14571082276675168	-1.3564146221588558	0.014444057003551919	-0.3820588696595148	-0.19491478640775198	-0.1023307365309837	0.1242830600829504	-0.10495844456864031	-0.05137051184135429	-1.4865600701456079	-0.047001553181532284	0.005439325930713962	-0.33652649784111927	0.5951167125681238	0.5738601145160074	-0.8712003333359682	-0.6839667921848529	0.07167055755542154	-0.9394581636576458	0.09013747466192834	1.0407248674365235	0.01983989068923751	0.2348733416982507	0.26790840520681936	-0.8615067630760114	-0.04667265719987084	1.107359828310828	1.4398418927663506	-1.351374885681691	0.54912755300059	-1.0128057217637694	-0.8225590983364761	1.3080985948367982	-0.19800388368727065	1.1968930317227804	-1.0312718828706653	1.4144283143081224	1.9196179588114632	-0.5953246338467242	-0.07170604333749217	1.9190404622199655	1.5533882650175677
0.022207661861352306	0.02821366157975025	0.01894602292031081	0.3253543382753673	-1.414465397635373	-1.730331819197375	-0.8275159320328692	-1.1357715375511073	-0.13634476548928268	-1.2955458775740802	0.017834538861867394	-0.38405484145335755	-0.19146150331170592	-0.10189861613281666	0.11065851566413347	-0.10601152830655769	-0.050982560999458595	-1.4969557468394101	-0.04741467386549268	0.0036688310290308515	-0.3809366856169977	0.5052377759104492	0.5755119185635336	-0.921337161215105	-0.6669473354299971	0.07385044971526392	-0.9512011950890271	-0.19560434429678003	1.0619773630967526	0.02129031625457837	0.25247859020843494	0.6976779710953764	-1.0144136394456091	-0.04210953925940773	1.1375274102942714	1.454768672751222	-1.4578418361158862	0.6314418403213701	-0.9586900194735388	-0.7924162994403882	1.30942278654434	-0.03081503002103749	0.8941835507114273	-1.0946289788112726	1.6639921724560955	2.160010489758455	-0.7149985396965441	-0.0268208958674666	2.188426219857953	1.793553159841754
0.02808953127465843	0.03385263161517534	0.019083933776239397	0.36908059814732724	-1.3956439439835435	-1.7400925774443325	-0.7503935422534413	-1.1386816203142007	-0.13171411197468919	-1.2398142830392545	0.02364746182208193	-0.38442163196595097	-0.19298800151534526	-0.10160234053357202	0.11494997755015945	-0.10525904967623634	-0.05122853849767518	-1.464863845141416	-0.04731289133581061	0.0010853316778941433	-0.437305970514451	0.24802100741924765	0.5856227831920038	-0.9613660814847487	-0.6560365199123837	0.07739975091291282	-0.9571039789750808	-0.5116221019868581	1.0941452901654696	0.020899500495292708	0.2803666155412229	1.0437358187931842	-0.981547740295732	-0.0008519267039778566	1.1310984587662634	1.4220847643596835	-1.4878862598258116	0.5198762541066897	-0.9177744709941207	-0.9239374844563836	1.3211653821779334	0.13501338366854979	0.7652000185529387	-1.0518625763836922	2.0362423832996943	2.2082769028773024	-0.8678513678740487	-0.04193506415854591	2.362610973870167	1.9434193513618165
0.03228280151186173	0.036040771765584845	0.018873280397471496	0.3772822387462034	-1.3256698820222101	-1.7475225070226237	-0.7535360039078709	-1.1796148270826676	-0.12575215689341174	-1.2302889822752594	0.024785493912761018	-0.3741657120092857	-0.19348271817989565	-0.10152599621878404	0.11970383734290588	-0.10508310478621075	-0.0512371241640452	-1.4355675606227947	-0.04726561826207167	0.0020498064769237353	-0.4901066353258675	0.35518400341939993	0.32825846042006696	-1.032877062682068	-0.6298307547088775	0.0837351215084677	-1.0281041564084537	-1.0374547532823803	1.1591748280546827	0.021203567676430297	0.2850602432697319	1.254915636087036	-1.007459324031055	0.0344765994754947	1.1081764997186165	1.4803541847447592	-1.6006127966652066	0.5134700665589422	-0.8998614463906194	-0.837435129860834	1.2917270765621147	0.2401571683496842	0.6564209355220456	-1.110563776307193	2.4734652252524776	2.4545887316739563	-0.8380417770645833	0.19514923357334163	2.4501277784057556	2.053140922523574
0.03961466150715178	0.034279168203365476	0.018755311035380872	0.33365458798264747	-1.2670107886939432	-1.7555905337883821	-0.7838915858768304	-1.227686933193675	-0.1203648343806227	-1.2143635635691754	0.028214559732365353	-0.3880285038348716	-0.18922122390674287	-0.10117368597340828	0.10488892995812364	-0.10724810945726423	-0.05099478778426446	-1.4053669064762409	-0.04632793280292209	0.00037709243044178366	-0.5938123975291815	0.1783154332998505	0.18876349629998196	-1.0419724098268903	-0.5942826881273408	0.0859481705003617	-1.0574728983198267	-0.050606726034610715	1.2430069182061467	0.02194741635864128	0.2787646610159163	1.4885115679334475	-1.019852101379907	0.07464158217992349	1.08317095558184	1.4962816139266155	-1.6369537415221926	0.6675609900798779	-0.9904398464275805	-0.911555065612785	1.2368477626169754	0.3365391262916662	0.553777798583666	-1.078968799582692	2.7299820113971176	2.522977355560868	-0.7463358345150319	0.31379844488619957	2.6463753261446774	2.262293274366967
0.04294717019138903	0.03829048855362284	0.01869940066754467	0.29734717291529106	-1.2285949736699406	-1.7647662744267703	-0.9023570071930843	-1.2843802034100091	-0.11082677105260101	-1.1930526447400556	0.030875642399513025	-0.3823857708290718	-0.20087712077412187	-0.10135901214378477	0.10437552343038385	-0.10741436154419584	-0.05082602345979129	-1.387706953656214	-0.046314972914745976	8.42169475919275e-05	-0.6491548960458655	0.04466606629624377	0.05132100090786603	-1.0402980567572677	-0.5601312712606408	0.08729186192439219	-1.0598674512948005	0.12146551919364208	1.2676472722907004	0.02136968871447987	0.27280920975207806	1.6361902467256446	-1.0684898630359996	0.1176056145484368	1.0485664392988847	1.5329508260555953	-1.6789252457191508	0.7091356479915552	-1.0274015336789486	-1.045918299635055	1.1309011886664173	0.5279140616991604	0.5082614865999606	-1.0736448381802703	2.818282487195426	2.5561472798406943	-0.7509970191688459	0.5499584508900236	2.793876230768631	2.2103412123851998
0.053474619767974206	0.03624203137953193	0.018796909698352147	0.24354352081145264	-1.210757120399767	-1.7751485723159024	-0.9502267597086244	-1.3254684976549889	-0.10430044993886838	-1.1504602100502996	0.030029488948592982	-0.3695215869746284	-0.19862724990588554	-0.10141532746597719	0.07087542225957855	-0.10711147384130326	-0.04920953605245367	-1.3240115407411426	-0.04582997702930024	-0.00031252501999664656	-0.5554570606839624	0.07670401110998974	-0.05661129865970579	-1.0736804129589033	-0.5140558386266912	0.08970116080133175	-1.0530088657343244	0.23401076598053852	1.2929598697076599	0.021174071573882184	0.2990466177324465	1.8813349876524685	-0.9134894415422362	0.15476418906775422	1.0068737969859423	1.6014380772387795	-1.793030925819626	0.8002562421480128	-1.0338371886776483	-1.0100427183710736	1.0322139410164899	0.6433158512010629	0.46512842830827206	-0.9824658338134	3.036646133207801	2.7323048187246948	-0.8824674345306646	0.7746323771546613	2.8341930038876697	2.2487845211885085
0.058413496913227315	0.03568970523606272	0.018776273801119923	0.1878207405330897	-1.2176053335152413	-1.784802746155282	-0.9684543539821566	-1.3321206718121972	-0.09972528350918168	-1.127300458411684	0.030811171905736602	-0.36220629389695924	-0.1904757155758507	-0.1012986155132584	0.04650147599529729	-0.1077873588133128	-0.048169825288296046	-1.2425417262526064	-0.04391646986252014	-0.00013785900724580863	-0.46798090867552017	0.0595289920528153	-0.13504890070016068	-1.0885129371604987	-0.4904257365430631	0.09383500297715945	-0.42455433519852404	0.3085052088721961	1.2360155472286407	0.021015167175204123	0.32906707025347065	1.908607928730983	-0.8148778301780109	0.17084981804640917	0.9434114210598341	1.61717926255722	-1.807346263538054	0.9009262834617147	-1.0001054797189464	-1.185663948287573	0.8700175289662733	0.8303671000711923	0.3835872211519019	-0.8465972792032728	2.9832422758672523	2.645436177566652	-0.6971231741580095	1.0871082419396938	2.6565418622829267	2.3242920904748714
0.06342159485896248	0.03461472314549132	0.01882734605076188	0.18391822773712235	-1.2232030115009083	-1.7964155265401633	-0.9727068828877365	-1.3181768804549125	-0.09529961416551465	-1.1142482015709922	0.03130378607999944	-0.34265315200552615	-0.19603179145624555	-0.10160923698302844	0.011497389420063672	-0.10876124619579126	-0.04729830263278145	-1.2413841022893806	-0.043442780910438836	-0.0031043495348162427	-0.42319207429937145	0.10540344031717527	-0.15981940271327189	-1.0590687871692768	-0.4452318628772713	0.09738196636740022	-0.4733992635623564	0.301857817064407	1.2161365387440541	0.019752653982377907	0.3178058680216391	1.875288984933995	-0.7454365352806575	0.16212321147886252	0.831121247559838	1.7203546408755013	-1.777285929477788	0.9226696768869255	-0.9338657873333147	-1.3094480718934238	0.7600402050109714	0.8213804706563341	0.32626227761407184	-0.7572511026339737	2.9166580797677493	2.658326248657391	-0.7863763609378067	1.3760114439476727	2.599707899192436	2.296671313136491
0.06898762827848046	0.03605737772984236	0.018759534301115176	0.13869227238661688	-1.2187433470514841	-1.8058688613356844	-0.9857363181759125	-1.2543333530671466	-0.0993317874589799	-1.0512093500746569	0.03264267687424719	-0.3261080383461447	-0.19640216976697272	-0.10144202606609101	-0.001978633894003748	-0.11118964680771323	-0.047127489989809555	-1.1268430210643965	-0.04162181507851134	-0.005592878868036909	-0.3897507393522626	0.1395112004603982	-0.24207111328924916	-1.08196675112521	-0.40471369405648694	0.10094266419210829	-0.31983772037076397	0.29550884884756545	1.156677276240766	0.019078053935347263	0.31138272527440075	1.809666544882512	-0.5211037231577778	0.17049990233901902	0.7182839998056225	1.7742489051686081	-1.775294294551297	0.9631655248148794	-0.7980818824955896	-1.3975380233167667	0.46325235654886143	0.8250163254569183	0.2623084356107403	-0.6538737554028639	2.661793126716554	2.5833315342467578	-0.7007367548003426	1.746506413663878	2.5108303089477864	2.389831222872334
0.07241242896610332	0.04357219706146205	0.01856087343187594	0.1938495064959318	-1.2308107734378564	-1.8112742805417887	-0.9621399756819458	-1.1971635279611825	-0.09717931252907619	-1.0485162095891067	0.034172019186906745	-0.3247558433877508	-0.1956075495016948	-0.10200103903202647	-0.0313921037623891	-0.11299230304451283	-0.04796543380670039	-1.0792192154901925	-0.03870227692108434	-0.007424979691211299	-0.37302508615752367	0.1334519607347469	-0.3228505305322479	-1.1744572663280373	-0.3580110860918349	0.10121543870473919	-0.34667338643526985	0.3858629071140902	1.0944390753195101	0.015982595403243705	0.26256597779438207	1.7178454660981313	-0.33963651164043507	0.18250953886712779	0.6383376929086904	1.911428261469295	-1.799162661195308	1.204808276496676	-0.7115517486643487	-1.3716140031477682	0.021279710896788574	0.7868044945462659	0.3773499585008683	-0.5805385680766018	2.4117945412278683	2.428818472613056	-0.747161195929659	2.1239467406318644	2.4288431641405914	2.430532508077654
0.07134075433098269	0.04686422617354912	0.018279747985003113	0.12749302955401146	-1.1456425356469	-1.8162822494341717	-0.882020100693962	-1.1561031244039355	-0.10099536454909899	-1.0740580190247355	0.03035000499675916	-0.31133400109783677	-0.22813247246557206	-0.10237593049037663	-0.012140689040871145	-0.1146294935593585	-0.04914087369942534	-1.0329702805894934	-0.03704626905815751	-0.007362929624065914	-0.35668363647166357	0.14788240076913362	-0.3557510844870952	-1.2349533435090374	-0.32116042620335056	0.09735884900245526	-0.3222932815020548	0.5674059604631838	1.1150173418633107	0.014108251638855526	0.24563073776859073	1.603271574966805	-0.03486894437831807	0.170375365328595	0.5111746410676496	1.9951586924735707	-1.7484194399198216	1.2916117502159319	-0.7283679739546816	-1.4640504299679573	-0.17571695021325837	0.7113916302374145	0.6934856632842943	-0.383789952221848	2.1831013326130457	2.155253579845288	-0.7060587573646051	2.3968761206974625	2.291606547332975	2.182708978403351
0.07258592326125445	0.04461520026073586	0.017924332574999792	0.1209615520632904	-1.0876338747560579	-1.817774779251708	-0.853804687749818	-1.08887253991365	-0.09868370171687088	-1.0827948786503223	0.030115189683517618	-0.28726446428276053	-0.2187648085535634	-0.1031162996370941	-0.0016321752625427012	-0.11631011791805097	-0.04970782260539024	-1.051478873400791	-0.03572465075498964	-0.008721921492031836	-0.3418040550710731	0.15018088196164167	-0.4029242451556164	-1.278535101276089	-0.28658639412991904	0.0960644652981644	-0.3118598824331801	0.7823990641381119	1.1063926484068272	0.013571578791289613	0.23192458059076465	1.5296519352580304	0.19701753823967127	0.16240033924521396	0.43411302556910514	2.0140777621301904	-1.6149111444023787	1.472510516312353	-0.6724068843399245	-1.565031360203247	-0.3464722445489076	0.7015676373543958	0.8048589537574647	-0.2953391422119197	1.840757896272373	2.0883910338682763	-0.6519755781792658	2.665252923865379	2.2365314405252823	1.9859796165668855
0.0741154620275638	0.049476608083253784	0.017517931053957384	0.130396379825987	-1.0764251973057386	-1.8202289402466931	-0.821238324231496	-1.0433208368104727	-0.09568800279919244	-1.024474503524954	0.02971920614683109	-0.27384014147188995	-0.18628956728078283	-0.10331058400441136	-0.015798649872699504	-0.11753952006935835	-0.04981128617251722	-1.0544277009065008	-0.03519329520189616	-0.01311354718438026	-0.3286680972882624	0.1320811621548341	-0.17222160301727457	-1.3650828966773956	-0.28329515270647365	0.09332313038332103	-0.27821829356029315	1.1904801204695077	1.0668918257490396	0.012927887688664383	0.23236545057410812	1.5196623331335548	0.47447332403199144	0.1635539754991237	0.3614924118883715	2.011515656407295	-1.4932912899497137	1.5805089947925635	-0.7127166223935804	-1.6784654213130132	-0.40608334608271746	0.6508041755130078	1.1475909062870997	-0.18950204407991394	1.3910937987545828	1.7673870116522472	-0.739945815524427	2.6866394187466227	2.27073220000024	1.839488949419902
0.07362204177818461	0.04904240357736625	0.017571897601383064	0.07502392560449259	-0.9986572094806254	-1.8235535015065865	-0.7736546086261937	-0.947050408331668	-0.09800608937800351	-1.0197244117826547	0.025921499321567	-0.24161043719904945	-0.11993872733136487	-0.103781014270216	-0.020355620660064848	-0.11622068685147909	-0.05007625202762535	-1.0561893210078928	-0.03289894213832358	-0.012686604354908126	-0.30959998758042306	0.15203747161297315	-0.07979568694508131	-1.452101936553745	-1.2164887227284749	0.09917547883916591	-0.24358389060335103	0.11838894638732911	1.0294829307981668	0.011875178648076202	0.20927090240590712	1.5424978738965789	0.70654738030875	0.1505445756999741	0.3024578334190743	1.9893915746552946	-1.3402132635140531	1.6362444334326678	-0.5948775601760095	-1.6648306093997332	-0.5650004408923168	0.5803025962673053	1.3577516613075322	-0.10898162179376687	1.0935146655283732	1.537129182098383	-0.8568908342324049	2.8326594557196763	2.2362655697680816	1.5919285286206593
0.07713442961229175	0.0484385411926604	0.01742063190199398	0.12266221519799847	-0.9139737650070698	-1.827934600300224	-0.4537430394998044	-0.8809557429154895	-0.10602759235600782	-1.066395435805354	0.023400885465344464	-0.2357102187308354	-0.0624908609109339	-0.10276387703606829	0.02563902960833861	-0.11604678651039535	-0.050941977426678865	-1.0868097524704723	-0.016691732618297317	-0.014945986851070112	-0.2912105339620658	0.18745294884319383	-0.047015754666818496	-1.5453008802942143	-1.0351418751708106	0.11216900565762829	-0.27731594221290967	-0.1430527894177302	0.9534767953205128	0.011883513842320082	0.23328544487372765	1.417350685136364	1.0534298425818247	0.14956065339406172	0.25096393297294306	1.9884672267490096	-1.2359231899424508	1.6045548068630135	-0.5974437523886571	-1.677289015742879	-0.5871138113879981	0.5807410898887257	1.61190255540488	0.06231231086735175	0.7385711435175548	1.2460378646701644	-0.8457066194046696	2.7559840322757245	2.162456231398134	1.4759156927029244
0.06973837586478321	0.04968927840456277	0.017377658483211968	0.17464503864898057	-0.8641498245468153	-1.830890706853335	-0.2807185179499538	-0.8758784937941784	-0.11397680058673862	-1.0892117264865666	0.02559979574336806	-0.21735832937601943	0.0974801867100247	-0.10255608584351601	0.03616583425876459	-0.11552334907360931	-0.05042936754203122	-1.127331928784257	1.0382109923424578	-0.018841062915108682	-0.2709607695921069	0.2037209549710194	-0.021872965580466502	-1.6339062530458182	-0.8801414795941703	0.11951245446743937	-0.29195183034406996	-0.20519456974865116	0.9007375973126237	0.0111860184440815	0.19602151941748827	1.1445947594894899	1.2588150732865013	0.1405014785571622	0.24152005525312234	1.9436651130114395	-1.0866511465988407	1.586378811795357	-0.41195290037248417	-1.7339065266962912	-0.6141240720352716	0.6011264904632714	1.846344439213975	0.09509122408616447	0.48358968391276635	0.7914533188378619	-0.7458399100358737	2.6763981749724364	2.1412496894438826	1.292482930971643
0.07053494366553076	0.04913840126181577	0.017704174391954076	0.22549148385500914	-0.7801859644577773	-1.8351071919508246	-0.1152216422525709	-0.9063982874005057	-0.1221112312689753	-1.168367282026535	0.027206100596693112	-0.196140334134723	0.10937695287247444	-0.10205551145167761	0.07432865153481545	-0.1159217925150817	-0.04952119104509732	-1.2014062642570211	2.5442650255322588	-0.021205382120220488	-0.2542977125788218	0.22066624300004428	-0.01822936527020355	-1.708324728900943	-0.7658948754469477	0.12872647833821135	-0.3381070457654333	-0.24968627298343898	0.9065971721983246	0.011209310289730216	0.1852434883136876	1.0682160897379738	1.4884027658629366	0.13902092618225578	0.20163864127096512	1.8237017328864553	-0.948359290606313	1.5416853408042002	-0.29872422265483267	-1.4884288335893452	-0.5771851829182382	0.5911536060893972	2.078067120292049	0.300962207812579	0.29649009973825535	0.5297391562914531	-0.7191239470612321	2.46101033996366	2.130855827644299	1.078581570621358
0.06382623556614628	0.049997825082509606	0.01801859271429027	0.24678818472643563	-0.6289481864541051	-1.8331009524849708	0.05970837319831862	-0.9483342243143567	-0.13225998231217545	-1.243016132575687	0.025735591139449697	-0.19518287248533991	2.4636265338072896	-0.10166693106955471	0.07460639124330368	-0.11488303002194741	-0.04994651256413547	-1.2111558158913915	4.049122875892285	-0.018484416561352645	-0.2418331235273325	0.2162724796986908	-0.019977595681287333	-1.8021583042603453	-0.7036834295046417	0.14257388994044667	-0.3456168980008218	-0.27280154889196206	0.9529085284459533	0.011807698818651097	0.18250644857988998	0.8550040976843427	1.6498200264501173	0.1574659504813944	0.1382004292791072	1.6503708966292947	-0.8866157667511002	1.6003376949576995	-0.28537857058743493	-1.4603044401796004	-0.6039681033872473	0.5572781953887627	2.209680028979954	0.4687855685489463	0.1025423780646793	0.2662407137702358	-0.7264596635121713	2.2936531018112474	2.0470246575077256	0.9263949245178447
0.06029608117977826	0.056402640530743675	0.018363850591007043	0.27478720910198084	-0.5604232095312763	-1.8262242234254529	0.23008251306005265	-1.0108981846913931	-0.13103997910699683	-1.3144014645418705	0.02630569467750834	-0.1972187658923193	2.3684251302731916	-0.10115093242021873	0.06923970956704315	-0.11269691529759454	-0.05007902452973532	-1.2838816869883591	5.987855390359075	-0.01584782303783287	-0.2300315469834938	0.21882819098923828	-0.020216224539064298	-1.8744005642347026	-0.6765835316747102	0.15054151626520498	-0.3187139159549899	-0.26591103851161824	0.9164267023102152	0.011592646842214695	0.15289867988040354	0.6047048266875006	1.6547158457152435	0.16174115959938412	0.10565914657981283	1.5053887098006313	-0.7684831769795674	1.7089327713431786	-0.3679670170404755	-1.3381785376409598	-0.7611535229910771	0.6129567125986102	2.440709650970616	0.559333562705527	0.05561891981506247	-0.07131350238798537	-0.7927685183718732	2.0528632399518107	1.9027044999476488	0.724957998336029
0.056800398392461746	0.08093424702320352	0.01876799458828737	0.21055806314742243	-0.4818420127699003	-1.8286670287678284	0.30226256527805007	-1.0486637283902367	-0.1336201425289424	-1.31872137182769	0.025671026516469225	-0.15029667938861294	2.3782718357692536	-0.10074788955064418	0.11859007468524715	-0.10934554058914628	-0.049556622511041745	-1.2999990324853754	8.688721289376687	-0.014314451870859956	-0.22220569716021893	0.22307881202477925	-0.019373835920646836	-1.8748814203617967	-0.6320019983073435	0.1440419508823658	-0.2932488000910799	-0.31636419566850715	0.9496437281503141	0.011487240997881202	0.17033841210504963	0.27837495748309615	1.670192756715463	0.15907516829248242	0.04682673814774526	1.301538001458225	-0.5613661570181663	1.5893579548397043	-0.4947705748846275	-1.2922316796540987	-0.6842252371939092	0.733830483493986	2.477296909474741	0.7438449974575294	0.025321983830336726	-0.28242174433143924	-0.7296377793041264	1.6693641378191262	1.869178238557497	0.43718385622002803
0.05271907239338662	0.090258133356967	0.019404252837236676	0.1737875292558288	-0.49418307206380163	-1.8239753937932452	0.3356431578328405	-1.154949937071994	-0.13469174978195111	-1.3425973720598428	0.0303246041309095	-0.14576844561495023	2.4397772044531068	-0.10128574925727107	0.08040673357500619	-0.10654848737460883	-0.05009936353451265	-1.3171195144076409	9.740382001778674	-0.015782348044692824	-0.21321334553215615	0.23361724660298155	-0.02272325608444175	-1.8775028794756043	-0.59354194156859	0.11546800521035427	-0.30152155233058	-0.37757459798099546	0.885014018297986	0.011185905222891193	0.16466462365669338	0.010627576605746647	1.6475079506749235	0.16981320368806938	0.022730750468897262	1.1501884790783643	-0.4347106766828867	1.5302348767673108	-0.48972891791986023	-1.0891548676357055	-0.722390725979982	0.7956108485911378	2.427690950699566	0.8219593707792437	-0.017416020860448217	-0.45049480194657043	-0.7748499173946227	1.2848245183062863	1.8541159492557262	0.42571465640210526
0.0496174260462086	0.1149137784710581	0.019923744976522335	0.21552039453522545	-0.476337884496209	-1.8195709215903673	0.2932945135951205	-1.251565757944487	-0.13869482826845442	-1.3865354458086192	0.030992898448032824	-0.11426225254084321	2.428535237185528	-0.10170516967444945	-0.051255041365995055	-0.10272043702109138	-0.04922689903629586	-1.3585713059306836	9.708072586730948	-0.01473493582162983	-0.20018190809435135	0.24900344542699954	-0.023380177251387455	-1.8618452411710549	-0.5596178870137931	0.10271064968824051	-0.296696066198592	-0.4422189403722429	0.8552107114350574	0.009812734837138088	0.18663102785888028	-0.17729476555202078	1.714556345804586	0.16414547886199077	-0.025495082224696354	0.9627758316324995	-0.25446089711386993	1.3977340173515	-0.5925374257490663	-1.0248923166847919	-0.8163271689921068	0.8265051571342046	2.427828105711691	0.9162390134324637	-0.11164618506043458	-0.6647250463377495	-0.83090124218051	0.9541780627107773	1.6934465112297612	0.2543394374473573
0.04848662785776192	0.16095593934497832	0.020955740420932116	0.2306415280002172	-0.3968605937537594	-1.8213498156000765	0.3442506440994758	-1.3216950891585746	-0.14232250535224414	-1.557948424507115	0.03142978813349955	-0.114810610966709	2.376539653916028	-0.10366326587568746	0.062451077630223575	-0.10054679430170735	-0.04856398469163342	-1.3999932068887744	9.69182928009156	-0.012136209364206332	-0.19049816339393602	0.25919046114033095	-0.0235547958946602	-1.837047507108263	-0.513088483547374	0.013012753224738226	-0.28916898124539514	-0.4040083213378547	0.7821268537094059	0.008051585830097772	0.19933124400317412	-0.39799725723153256	1.6161585507988072	0.16514448314668068	-0.0741902564396814	0.7783987014824103	-0.0978088945877241	1.316045732153911	-0.7409164233091905	-1.1041488509777093	-0.8278355955979743	0.8324020569158448	2.277966391015938	1.0646183286063284	-0.18897467719574515	-0.7551702248521518	-0.8592989937357854	0.7772520134002187	1.5725929244479853	0.05767819175758519
0.04861992734211883	0.19325071626652388	0.02138296681467592	0.29715222500121125	-0.4301386585960526	-1.821674021089132	0.43965019653287263	-1.4013289403009175	-0.14361394112248138	-1.5739453985142478	0.034011692118051134	-0.1125020546527106	2.3097950539746384	-0.10491831016195549	0.2884476759071461	-0.09792365595891084	-0.048486117278093384	-1.3984899944492433	9.678305793113543	-0.010855161930749164	-0.18653534054230747	0.26982732288354494	-0.020637607523198227	-1.8295518408358522	0.46761152914517384	-0.011995489180376531	-0.31601690168700924	-0.4120812309266806	0.7253315658333206	0.006408363080731909	0.18591004841577416	-0.6677056117631264	1.5706066840490942	0.17146782268269814	-0.13410897517502782	0.5643072290083679	-0.0437183060687381	1.1490366980212876	-0.9050040102755903	-1.070576598394466	-0.8364148779906582	0.8700222344440582	2.132031999573125	1.2180754452896947	-0.14162172365593792	-0.7914312612880379	-0.9040647803546442	0.4269108519371179	1.3455231400889154	-0.12467193357950027
0.046725580214137405	0.17621433639735384	0.02202635752321607	0.2923226719244918	-0.4448571528502215	-1.8129493597067452	0.33777309990304766	-1.423744718715959	-0.1447923276166019	-1.5919255470989675	0.038769556879579926	-0.09120036710089809	2.2661450533196112	-0.10728423606640378	-0.345953359099079	-0.09937794652740142	-0.048525694871965445	-1.4224284989868448	9.649141563857205	-0.00800029062755103	-0.18342786241447728	0.261166776977832	-0.021508836451610572	-1.8058093644171618	0.3094926150544116	-0.1348862839029486	-0.3531882352727683	-0.37793174573628885	0.5290373191806397	0.005042549869602096	0.19393770316552297	-0.7026054146135644	1.351026090199369	0.15728187329169427	-0.18320930111293546	0.3673675136499757	0.03039983369949938	1.2225958794556218	-0.8685039033027587	-1.0778521161538586	-0.7995823114665013	0.7973145286267315	1.9616810120706538	1.2602044987068324	-0.152383864721205	-0.7357019841612921	-0.9235697175725575	0.21049560739645115	1.1353354173593098	-0.26534679488119284
0.05137002623505428	0.28014917535788453	0.021992852559443287	0.25303038207809553	-0.436762015623822	-1.806575013817048	0.22259188174585018	-1.4349543510914633	-0.14711474187502305	-1.552134629220904	0.04142999866704048	-0.0634775905596489	2.1183330564273937	-0.11108047070205396	-0.5549205146901622	-0.09754890048027322	-0.05214424948372194	-1.4394609528564304	8.59199077761205	-0.0037589915575895125	-0.1877679133348258	0.2622094165083416	-0.018048116050988064	-1.8165807604837045	0.1795991872376401	-0.2116313709449935	-0.3743792397199791	-0.4160400564734818	0.6112820421290661	0.00386565304302085	0.22241735148574165	-0.8179610334830167	1.2378875887883518	0.14987512673881953	-0.24936212936518584	0.20513651102818628	0.18018214470758548	1.1828026555722129	-1.00252006369355	-1.0058742920370773	-0.7621023008605189	0.7287643313617534	1.7289296163108663	1.315907729984676	-0.22607785690356863	-0.6561490681756703	-1.0125692460770095	-0.009812668079182662	1.007752465013518	-0.41983331283824965
0.04904480425588924	0.34919202527678317	0.02232073314394687	0.23589911340446257	-0.3618333738168279	-1.802099037346751	0.06924772118075764	-1.3154765280372078	-0.14204512302807348	-1.5262907348000057	0.042985714080062576	-0.04702423284787411	2.0932507737932164	-0.11358535767673428	-0.8411604691018372	-0.09294710117853364	-0.054530123901905855	-1.4241079369793828	7.081709542393955	-0.0024401557739911904	-0.1895242699619984	0.25309174565902315	-0.018891708595118704	-1.7784361233619226	0.10625584506028926	-0.30400390928846605	-0.3853684390972904	-0.3943122487062064	0.9275979823338097	0.0022559014732465668	0.20608009276027145	-1.0137389920788737	0.982960602938466	0.14070623237503002	-0.2690749834426604	0.08778963529488985	0.1651140201273558	1.1703981785230158	-1.1776111508536962	-1.132519858580922	-0.9374377650385736	0.7357549042348472	1.5492001187534428	1.2989157783047747	-0.30262639979317335	-0.46924197370573284	-1.0850040416001943	-0.14149149018858628	0.8962349278162011	-0.6083076542366196
0.05242185949184245	0.38576867212912574	0.022499343878817107	0.2232826512929338	-0.46977264054951895	-1.7974525159347998	0.11778120418543106	-1.206653023960382	-0.14038223624267748	-1.4587752903272806	0.04016878749774565	-0.038987967023089785	-0.26336154090692665	-0.11674545507606773	-0.9917525005642573	-0.08975566028537046	-0.055404419059530405	-1.401848650152378	5.5740878286064195	-0.0037530930739320305	-0.18966761317118636	0.2360176796809273	-0.01719453272034206	-1.7596205896315869	0.0628269329787908	-0.38978490649100633	-0.38553914054727983	-0.32571931159787726	1.089972870649985	0.0007125697710923806	0.23739931576990636	-1.197976331513	0.6869270992804454	0.11874552579916622	-0.2462183133974011	-0.06486662900198371	0.17233175055910327	1.1486448697219938	-1.1100518292839248	-1.1132480368020659	-0.8782471996139869	0.741419681257452	1.4580243483797168	1.280666151909076	-0.4015940923115598	-0.44243965980694416	-1.0714573521975779	-0.4027851398498269	0.8130830471910624	-0.8081054433125171
0.0531461514275838	0.3906267486365862	0.02267721968645864	0.19990793545452284	-0.38671452877183027	-1.795415982366741	0.05267574146062798	-1.0719536674170953	-0.14759618330589605	-1.4023196611564395	0.038880106622861135	-0.03115111486579452	-0.17207349030977995	-0.1191889693038791	-1.0373318004663783	-0.08872295793103131	-0.05214469136702726	-1.4030652842587137	3.631611361702208	-0.004445756988223253	-0.19024942964811892	0.22176490987328562	-0.015435988080013998	-1.7299284075948307	0.06814582075107928	-0.47529791029198715	-0.4257566189285441	-0.28461966722994075	1.097787485186609	-0.0010659787336573373	0.251587956690586	-1.3393686232360305	0.5501279567478355	0.1070403577957341	-0.2537358014644727	-0.21915442389943546	0.2515340996011722	0.8978221895866723	-0.957127236083877	-1.0840757325961294	-0.778861507614106	0.6701987562135983	1.3218420012618066	1.2578217468828239	-0.5265504074980415	-0.27848719868803257	-1.0648927195781295	-0.6956026730462052	0.7860281704354508	-0.9310846324473154
0.05454515954155552	0.36744039025480896	0.023307494418160418	0.3109602405936983	-0.33957915090393237	-1.7945260260511013	0.1181838692406171	-1.0087346844333402	-0.15706600148803587	-1.3873154860988892	0.04025176940073507	-0.02440764757518431	-0.1943049607412005	-0.1210740241055378	-1.134076960753284	-0.08849636771746712	-0.04263835229269798	-1.4187081191552076	0.9275844502886311	-0.0019521397892936078	-0.19105678668134596	0.21328124217041547	-0.013797031896441969	-1.7174907000799038	0.04890706620004888	-0.5194193371197537	-0.5022196690636138	-0.19122709244892694	0.8266458130736686	-0.002168211251546611	0.2575652809551111	-1.4199906946042744	0.39615963069105564	0.09628988537380487	-0.2340203964918278	-0.3663182836554316	0.17352144700577785	0.7912695096635245	-0.7806512005793174	-1.1769862333027907	-0.8276419674613533	0.570440544641999	1.1242660303517704	1.1320284785940362	-0.6459461741330828	-0.19123475562780828	-0.9314094457070189	-0.8906802248632033	0.7144729394094734	-1.0896721527735624
0.05803481850108151	0.35187350164197817	0.023206777986947844	0.37416833509543435	-0.26780304084080975	-1.796694493364035	0.15523776595775557	-0.8802414144655397	-0.16532115165413214	-1.3112615577975593	0.03534698196955682	0.0006080563541988493	-0.24217867281572353	-0.12335969455382842	-1.1529938583362709	-0.08774276082435176	-0.03761400553618086	-1.4161393775486617	-0.1256807546999739	0.0019114895113199564	-0.19250242728355743	0.20811344033110343	-0.007108505798096421	-1.7253786005310707	0.032132821954719795	-0.5298096624246011	-0.5200536533762382	-0.12579002705528963	0.8504433177619241	-0.0029645262809080133	0.2570505372824156	-1.508922462214492	0.17379809149856398	0.0880673590162748	-0.2111490703943169	-0.5159973947019671	0.2263704599714449	0.6812709802138864	-0.7586470073248155	-1.309017646324883	-0.7511762281637647	0.4797577446387855	0.9687401643998073	1.0494537804771005	-0.6716037761761738	0.08611379456671824	-0.8893523282190918	-0.9348839854183424	0.5714334036213407	-1.3191488855726974
0.060118886718201356	0.32866079779252455	0.023340850787752325	0.39570066587124497	-0.21640551938535335	-1.7972062592252669	0.20757366700787067	-0.8111101776594808	-0.16310211541881478	-1.1209130135439231	0.030474732200369142	-0.005972711311856585	-0.26162130569502773	-0.1251356836947993	-1.0891669475500274	-0.08970383883334358	-0.028662565841342212	-1.421283532762859	-0.09609870247618267	0.003796694932831742	-0.19777777525989212	0.18967154907363631	-0.0020077780250329176	-1.7545729679197541	0.026501184063009674	-0.5454651421235417	-0.5181873897776021	-0.0598277169837241	0.6785563878946484	-0.0036801811245341493	0.269703681020203	-1.599975418763156	-0.1653251031110099	0.08087707249575248	-0.20913502270753165	-0.6043293804684592	0.15301789216796102	0.623154039258711	-0.5727076480847745	-1.3198351504616543	-0.8103028271503605	0.5096598226446082	0.8426479481039622	1.025276335239497	-0.6400292855692894	0.33888351139738276	-0.8579933379196655	-1.1382506127824779	0.5058077890594348	-1.383828039225938
0.06254771335728793	0.2699400088601572	0.02303268647416764	0.4398222794708528	-0.2607089790822631	-1.7910347327577738	0.3335280908170325	-0.6873876098283309	-0.16538864501065975	-0.9244182077464265	0.02980935488719679	0.02500207485890858	-0.2689705748628282	-0.12383964493686647	-1.2760893693441369	-0.09028700966499956	-0.017720872124116792	-1.399301661387531	-0.08073454954425757	0.0053871169218528015	-0.20057150758599035	0.17168136831312988	-0.00302768728676311	-1.779064901555873	0.01662656990012326	-0.5050947221285652	-0.546094638258737	-0.030925104167344775	0.5675357392319481	-0.0041434980950626555	0.2514743608987756	-1.6589392501788072	-0.3519617742138301	0.06681428588988562	-0.18679683370062747	-0.6165476077878713	0.017224358937573903	0.6359306848103351	-0.4250858270948509	-1.1795363357978337	-0.7678650718355622	0.5495012791035249	0.7283315548554169	0.9728848589830601	-0.728842408889302	0.5335236114588866	-0.8584877849287954	-1.305071739940816	0.36747354928096293	-1.4214437450536832
0.06988180999350783	0.23275396707489676	0.023465143293477844	0.42238291466433414	-0.26486108949859577	-1.7890902534056123	0.32725656130000197	-0.541519095091152	-0.1662200318095495	-0.7839593252853013	0.036510763404415454	0.011740774373594942	-0.2919582498798979	-0.12388949334624681	-1.601963391212014	-0.09361772690738289	-0.007935790535743179	-1.4885704944634606	-0.06992438831702322	0.00778268323336435	-0.2088660291077744	0.15388935835480871	-0.0007605949914407399	-1.791305671407826	0.00688137647506964	-0.5193981521205334	-0.5500264472059114	0.02349124892329311	0.3826869670399051	-0.004496113817726407	0.25587150322653274	-1.71416080062704	-0.581320033970713	0.05998341045599599	-0.17332370110943157	-0.6946054028722987	-0.01816759034431028	0.6053451695281981	-0.22783948603483725	-1.2228885570760744	-0.818468575165547	0.5864078018604711	0.7462296848938219	0.9307609775222664	-0.759360305579118	0.6819204662531585	-0.7446051727811009	-1.3950445019821442	0.23781299161227212	-1.402019974451936
0.07495041231269295	0.24289892030832255	0.02335775818675959	0.4144028005741053	-0.3247866588275907	-1.79180034999296	0.33033344445249113	-0.4536223008640473	-0.16100216932463013	-0.7053600118002115	0.03689273771169108	0.045531301746717816	-0.3129741121698343	-0.12472077317091423	-1.1104464937805258	-0.09240606882537275	0.013851624389877248	-1.5481031717555094	-0.05607772759259699	0.005875374788690645	-0.2178832686136126	0.14442054135371438	0.002242993018982532	-1.8147779055889912	0.008655508140359135	-0.42428297964725237	-0.5362413567778732	0.041770043100662194	0.3310878308238152	-0.00471480693477727	0.2545487281692783	-1.8359428439377106	-0.7680657854672713	0.05649170524808598	-0.1352919875952197	-0.7037007171398892	-0.013670416175345645	0.43942255286591153	-0.15584073263505357	-1.1114492695877043	-0.8358207680875355	0.5874989851276627	0.6310219056116068	0.8897508327093103	-0.9111701200709135	0.9301614092759294	-0.6517407382063831	-1.3994577506451635	0.188837625678977	-1.3773743215634788
0.0826952238262875	0.12707587971679754	0.02350663847812513	0.4225160369606796	-0.21946390269909247	-1.7929304067858234	0.2300151269637488	-0.2844672135931773	-0.15772618433133453	-0.6397620205263425	0.041086404040653446	0.01640139331742729	-0.33447907115459935	-0.12354085987204791	-0.9654093924073021	-0.09247558947260845	0.04659891438444676	-1.564813675095563	-0.053270599737702484	0.004411831450787081	-0.22499847585166138	0.13035331919973853	0.005097550299798301	-1.829593088335264	0.010781922092945501	-0.3742929122079791	-0.5093006578402341	0.0747454441262321	0.27405651689242483	-0.006010647688097629	0.24927764634878286	-1.7168739712201257	-0.9058298022039096	0.046566020993812726	-0.12965729206343984	-0.7514820741819138	-0.10250074325763481	0.39975609193360484	-0.001115942916739887	-1.0872699051692583	-0.9308238946737231	0.6741971557476995	0.6955315475086741	0.9274395093145549	-1.0781437249887438	1.1801219266410397	-0.6347030981737634	-1.4435951527184567	0.0519227330339999	-1.3218736135080893
0.0952760557694474	0.048092233486562816	0.023798184048658955	0.46111955365104906	-0.2367064243121948	-1.7919400198225328	0.3330670180463363	-0.06231407262353763	-0.1596690441796797	-0.533527417019897	0.0418640114035367	0.03502376831948863	-0.3367820753602847	-0.1251247663050889	-0.7702353019133101	-0.09470618382075396	0.03194790726462772	-1.544037063653258	-0.0498001474176578	0.0033384742403946227	-0.2339654826520095	0.12701089698879484	0.007712921682581751	-1.822611867002466	0.002471581993373331	-0.33033365339215137	-0.4718328275772129	0.06490502233664247	-0.18563383617188475	-0.0062589853728371985	0.26530824704678363	-1.6285288065354533	-1.0163379866716298	0.027983275171350082	-0.12150741389367807	-0.7526609505963877	-0.12691097097608264	0.3833825583291265	0.18244830513457377	-1.102936690340043	-0.8362201261193158	0.605874955247266	0.6216634418234607	0.8656863442597127	-1.1431173838221382	1.4145687811134067	-0.7256499321752092	-1.6566452029890129	2.3035328613814354e-05	-1.1758740137175026
0.10316064727267829	0.0009757564384318213	0.024236943546049473	0.465978001489766	-0.15792433889932192	-1.7911874018798115	0.2743863188976198	0.07021732224113904	-0.14408380108464014	-0.4370003704983002	0.04737742124471925	0.05140900890405718	-0.33584088976093407	-0.12400577647253394	-0.6600283316014827	-0.09864859044640105	0.04467485347117817	-1.583662743300414	-0.046543989817692054	0.0023605113842590903	-0.24191486591123867	0.13120066062016275	0.010761380184025716	-1.8359864507440846	0.02099899727017228	-0.2809733241078757	-0.48418113564205933	0.03225409427079878	-0.4800640676161585	-0.006443809053658189	0.2519121780832433	-1.4671843372951199	-0.9901945043597378	0.01522817604905638	-0.13304993626011583	-0.7460336180392444	-0.059074805748880646	0.3966052248374948	0.15168149349936585	-1.0741794003108163	-0.8797847280363413	0.5354662108776107	0.5160066556591445	0.8424493751324219	-1.1190994690409226	1.7432866897361752	-0.726044883242186	-1.6337752847271143	-0.06437305642372512	-0.9725317229841373
0.11231216928749818	-0.0259301070675358	0.024594864713755528	0.4733965023091075	-0.19790449220698342	-1.793286590564011	0.33665723529666297	0.2776991443534708	-0.13649725436156168	-0.3743163112315628	0.049868130052541	0.0815580693056407	-0.3320854956327543	-0.12591049976281887	-0.7025222992376225	-0.10092767317023613	0.028700111178882493	-1.6899458146238637	-0.04334623367978998	0.003168496779302236	-0.2539262659202022	0.12791998416452582	0.015295705831638353	-1.8676627797353027	0.015048338133892928	-0.22008587461333468	-0.49170883475920324	-0.002993222808033158	-0.572614556037692	-0.0065118298777202665	0.2547254703982321	-1.3673046958877275	-1.1385461881835144	-0.015362952824056586	-0.11311445860413645	-0.7316494647755708	-0.09785344356867623	0.4066830076661906	0.13101724799942088	-1.1812825877567577	-1.055609449023893	0.5220094221209577	0.49063866499233794	0.8188679347908281	-1.1846832223369979	2.121392812141535	-0.7499207988957687	-1.5462214122351514	-0.1342538358864238	-0.7900311676507996
0.12355679166523799	-0.04202592254207753	0.023720325849905053	0.38039171645326963	-0.2194862049504275	-1.7884286359493875	0.3653565557239703	0.570463934775973	-0.11867313925075111	-0.3243804941382498	0.04810328658523722	0.07332228483834251	-0.31885306110452555	-0.1280417787755506	-0.7050056443405038	-0.10127887915465461	0.006089952464560055	-1.754302391077049	-0.04186622283273238	0.0013044612580405878	-0.264893853196314	0.11234158040485198	0.018948811764323285	-1.8894719847624664	0.03716907775921359	-0.20654926727804418	-0.4631465984921828	-0.0452549976340255	-0.47509900275171557	-0.006722901490520651	0.252019261911359	-1.218982197350598	-1.259797441138924	-0.03450711855038366	-0.10078215590299702	-0.729127084396332	-0.07054094065749067	0.3880275699871162	0.16546290252743684	-1.0770006986082552	-1.0071444993099785	0.39574232409191695	0.5023471086214137	0.7970869975196553	-1.1143971636340742	2.4250401245936732	-0.8731263246821541	-1.430412753565562	-0.28833313093344204	-0.590422216229772
0.1297290360437664	-0.047396227737854534	0.02420921129413016	0.3295524146745127	-0.3346143928496087	-1.789420615126978	0.4081991811654026	0.8828197543706049	-0.09003735278997516	-0.2159953273600106	0.053808863199231706	0.11376846206188111	-0.3113504015260213	-0.12657630997006042	-0.7408811667019901	-0.10266741166137863	-0.006687343188322472	-1.8187928947143284	-0.040531464924431417	0.0004303231828264838	-0.27395100032575515	0.10020100562727882	0.019761726664068405	-1.8468967972728367	0.06383479177926146	-0.20397275077366833	-0.465012464690618	-0.08403815731468116	-0.6528299992370818	-0.0065154379771313305	0.24328963863600647	-1.058146526808338	-1.2847996302030937	-0.04721369257031476	-0.09222738109982972	-0.7541211253902718	-0.12757534174813787	0.43928066041895947	0.2916153842058315	-0.8513262050471905	-1.1790230961614254	0.31921741890234373	0.44506097271139733	0.8244390147902726	-1.2012314507030029	2.589856184311421	-0.9282217263598813	-1.3181300241554434	-0.2856119622252769	-0.3865645406756404
0.1407556686362166	-0.060605474314358185	0.024477897552927317	0.2496377586358048	-0.38237638539826274	-1.7913290693944066	0.3904585647315503	1.2403944409316057	-0.06366136827238364	-0.31956001387936495	0.05642119895517692	0.12317499410118113	-0.29521885781812857	-0.12567171914907063	-0.7626490520336063	-0.10288158158201872	-0.023557485742419105	-1.8336024072632324	-0.0382731941727009	-0.0017882104243032138	-0.28384273274458305	0.09096744113123609	0.021327153533933857	-1.7950215568787047	0.050613354551179254	-0.18530854905864197	-0.49483109975685186	-0.07778662145343247	-0.6297711658848386	-0.006052654071350983	0.23403783512380963	-0.9461795891672408	-1.2295308608441344	-0.06651629037252356	-0.07378324952027131	-0.798453893139682	-0.10494434577914194	0.5068778802373586	0.362548868102427	-0.7263159539804188	-1.1795158106162194	0.15184218410565603	0.35658539809967754	0.7490336573283597	-1.26485411934798	2.630624898746258	-0.9045449581137663	-1.1719766967503356	-0.3484914236245543	-0.21297870655774398
0.1421412065622088	-0.06348108211123932	0.024885608971281618	0.14032990595517408	-0.42626523277169587	-1.7963091522850945	0.09335951751037874	1.4730613361704228	-0.039772982064458125	-0.45342945864391043	0.05206643550035987	0.12386814030199904	-0.2670979053541259	-0.1268997053255533	-0.7505306696718315	-0.10319940124466886	-0.04469520090674892	-1.8648024212705998	-0.037537347745616484	-0.0032019281265035517	-0.2961960167378389	0.08434166884883369	0.02540534856535486	-1.7382712340474673	0.08875560448696147	-0.15004378403335802	-0.4980874331314128	-0.11003906601893912	-0.6808652879915641	-0.005496081608351884	0.22919615001935956	-0.9275685108339943	-1.2022595882396117	-0.07516029967543467	-0.053570651888965704	-0.889013361238805	-0.001255342514313379	0.3283030730853529	0.5158998342538889	-0.6912584295070668	-1.2585043343634854	0.1041243464391344	0.2490663041123161	0.715873413245397	-1.1728647583001357	2.7041896452706715	-0.9255779103870238	-0.98252926069012	-0.34078034980868005	-0.06850444148818566
0.1395865670728746	-0.07102926312455873	0.025215049417955278	0.1252404191342748	-0.5044286739392729	-1.7984487792567063	-0.07281487406611689	1.6073465541326808	-0.0160917571423549	-0.588477176211432	0.04603340441434896	0.24608239695731435	-0.2510380886824755	-0.12884050216570841	-0.6932349982528482	-0.10091219032762191	-0.06263581460565322	-1.709307305222185	-0.03749780463805254	-0.003818819332571218	-0.3029160953899844	0.08126142367441143	0.02653450375335803	-1.660503778528566	0.1835242729512521	-0.14159738833254204	-0.5098842219718065	-0.13511856145308682	-0.7005987395152881	-0.004957272096299569	0.2267559326398323	-0.9909175318335425	-1.1239207265645557	-0.08319706182360267	-0.01376254135802239	-0.9346474024074707	-0.025360614274886967	0.3254438548018934	0.48607021307657494	-0.4665600173654557	-1.2762999702947884	0.019245881665291	0.07663724193569232	0.6280063531178486	-1.2414018172570591	2.7397008232003044	-0.9265102717363153	-0.8143064130078489	-0.3247171536742531	-0.050876310994458676
0.1356484465041911	-0.07735558641166158	0.025594666109891206	0.06265103945689718	-0.4602195123520348	-1.7964749848657917	-0.2261343469216949	1.7898088496029403	0.011810558192103702	-0.5645746989472198	0.05312639042040512	0.30113339946510437	-0.24084147923651225	-0.1322638651879431	-0.6385691736670814	-0.09991787668747681	-0.09183903131336377	-1.3745872010032727	-0.03806092107881294	-0.0014600118082115602	-0.3057234289303598	0.07136185270069176	0.02661418746343423	-1.6094455012063371	0.18675236341160872	-0.148847484216397	-0.4903621177324822	-0.17717019849569832	-0.6503462067896174	-0.004569645914515268	0.21656368511899032	-1.1181730001728825	-1.0697703541381636	-0.09591123318190922	0.008453714859738263	-1.0510777321488218	-0.0835450495817182	0.3601630560687271	0.5118760540870708	-0.4281448685816864	-1.3768681769861746	-0.05316574847839008	-0.14191099613411695	0.5755916850522936	-1.0596132875676578	2.7035203585725203	-0.9669572579399697	-0.7168905231768428	-0.35841485444601895	0.01791495698732392
0.12898882368350273	-0.07426303408799186	0.02607223848063602	-0.020909470507717947	-0.6550680331453786	-1.7999272664363826	0.061673787291783876	2.037225669680311	0.030466406651543508	-0.675127975640533	0.0481670781470951	0.34895776574682175	-0.23857450222332394	-0.13428016758168088	-0.6097751274831795	-0.10418167580795512	-0.12965906085150652	-1.1060777058494868	-0.03875473455673324	-0.000896822607663922	-0.3117406450666788	0.05772746090632852	0.023567828644372124	-1.5548078818595585	0.2521424113191586	-0.15571885893793705	-0.48443149776871053	-0.17122973174379558	-0.864863801897681	-0.0036045652291843144	0.2081478161122027	-1.2683993947734868	-0.9704079784708582	-0.10194609465569007	0.06711363639837684	-1.1373561681684248	-0.13193297078008456	0.4534636652655841	0.43852440092486444	-0.21064312150589296	-1.43596797922172	-0.18918129100856312	-0.4635795139649025	0.49672982086397954	-0.8872982262140047	2.7195603618983695	-0.948872869273254	-0.5789451665077274	-0.39427001217212004	0.16670048173670976
0.11361599502512705	-0.07206966644215393	0.025747629330305076	-0.11035240363859833	-0.6649409703882232	-1.8040815117779836	0.062497250099144266	2.0281246441135865	0.06031222043608501	-0.674434412029549	0.03615133504425822	0.39248146078086854	-0.2358886636523705	-0.1342011180666973	-0.5856026526508347	-0.10330932182000344	-0.12407022180769733	-0.8631806461773092	-0.03951317527263483	0.0006605908099747482	-0.31398085605077525	0.042481745716537365	0.024575361729461207	-1.5577491458560728	2.1058036377149785	-0.12154012502481293	-0.48980308403150075	-0.1706912495163603	-0.9671452872391084	-0.003190691115420621	0.18340154201450715	-1.3638631344019272	-0.7666601865507607	-0.09872241512781625	0.07554457683600085	-1.1935192148361273	-0.20404492901580581	0.3966877959843356	0.39550246515823206	-0.03994332124181969	-1.4727910372213107	-0.3113588882565202	-0.6377780129703158	0.4312020800748432	-0.7752174267858742	2.648181362774989	-0.8600955833656554	-0.19548161941346448	-0.49978741757007095	0.2911935473077153
0.10983309374109025	-0.06990402393453653	0.0261732874109284	-0.20575058161568277	-0.765401966695283	-1.807502052902634	0.07264673637739558	2.010074738860678	0.06429868829051708	-0.6653940762526015	0.02923958580822487	0.513785778369326	-0.23215439655469622	-0.13571490804016567	-0.556920739998104	-0.1031429329739453	-0.14345162758669594	-0.5821809531446018	-0.040122180821799316	0.0010779521874252783	-0.3185737155183551	0.03498065858572153	0.023872662634949793	-1.5122341166974944	3.844982940965342	-0.10544033979212115	-0.44633667837033125	-0.16467129094706595	-1.1450126173737594	-0.0025171395759111506	0.17499189990873773	-1.4669639732006428	-0.5823625208122667	-0.09656348420233804	0.09263951676999603	-1.2689300852206606	-0.37746286097150017	0.3594288053944397	0.48043178384729757	0.2154172161896965	-1.5742832996182667	-0.25586781924466795	-0.8854722554334422	0.33460784819787076	-0.7433420932739618	2.580084800612717	-0.7687801594729967	0.059229105000546525	-0.6677681781404964	0.35323898604566395
0.10141511803355044	-0.06102706072783226	0.025980698396823026	-0.24629830300616745	-0.9020453534926934	-1.8105804321189445	0.1103037226236299	1.84054402612641	0.08080745150692947	-0.626227590006051	0.02311242551816648	0.6763362995092461	-0.23405050771029953	-0.13925833820198288	-0.5169320004933526	-0.1045816214629582	-0.13958054878617596	-0.15739052847887294	-0.041153883686938494	0.0009228306686458361	-0.31847694742840477	0.03442305877422591	0.019886819487154136	-1.5222150268668226	4.950746882258339	-0.09532913003507738	-0.41531814758801255	-0.16463676688578874	-1.2689996796965282	-0.002816360713883686	0.1511097464782572	-1.5526453668342353	-0.24912778879253522	-0.07394550119641845	0.10683777609830289	-1.3200140140759113	-0.453588773307288	0.4865990562013498	0.5161140755660176	0.4889126759871404	-1.442470945613676	-0.23354199191614972	-1.1845659420752637	0.1900481678511319	-0.7447753013991568	2.324286062441807	-0.7557506623417847	0.2560818690930033	-0.751432404453545	0.4263477180213586
0.09033544900315368	-0.056827159866597976	0.02645757422598131	-0.22572958961062156	-1.0140868499352915	-1.8134624878507097	0.36113170259205696	1.7820961483869016	0.08187413998944176	-0.42909500187019756	0.024237350617869212	0.7688578260837653	-0.2407448606591185	-0.1392372491459029	-0.5108273733881464	-0.09678900095784762	-0.13233222330185018	0.298080510793883	-0.04213746969791941	0.0013377904275183722	-0.31643745667194884	0.0381008110617969	0.019347249182196786	-1.482233398988746	4.342898133266983	-0.06513782543265181	-0.35153787197789554	-0.17794808746019836	-1.2279238883856933	-0.0028438950500487108	0.13346359181095138	-1.6444410466333061	0.057666806862797085	-0.07094020274135057	0.1296204006137533	-1.3711122583703177	-0.542384381732228	0.5275888778949275	0.5033805859994456	0.5879894094451006	-1.426128385118353	-0.08955901174822589	-1.3479016043753245	0.17393752383951494	-0.7771153531128109	2.169750628614084	-0.8804164728469646	0.4572683335943159	-0.7329710294334563	0.5387851045720856
0.08367775285804445	-0.05479020456905317	0.02610667345622744	-0.18763895494570718	-0.9975683469630546	-1.8162407633510758	0.7582425906708556	1.7587349737109261	0.07551479436552685	-0.3667091457865716	0.020373366819210578	0.8889479325519882	-0.23644920493650953	-0.14367905321077026	-0.4596342164980592	-0.09140005928830197	-0.13420931833238173	0.6900400302106068	-0.04350674470538452	-0.0004904163017168759	-0.3107002197235938	0.04457905283784666	0.01674674268816303	-1.507476978038548	4.130500673260331	-0.03494146255329562	-0.30618544108991114	-0.1787835165268271	-1.2236113602152567	-0.003952815107505744	0.13474475647823092	-1.777517499675352	0.34862965734150864	-0.07860274494419682	0.15002222828678796	-1.4286488714250116	-0.5993396288299336	0.6280719972791144	0.3840532245246742	0.5742700782985252	-1.3587004119798036	0.08326182439819231	-1.5099664253869394	0.15074262416199816	-0.6873698036461591	1.9791593106605432	-0.8786660596716057	0.5525670601582273	-0.8081208166596456	0.6961811668047201
0.06864969772435557	-0.04915229528535294	0.02597569930329647	-0.17980813045913185	-0.9404833772183192	-1.8209732989485896	1.214250777078514	1.6238622536643021	0.05880321570881597	0.027744555928664472	0.014179234601846918	1.020231595898427	-0.24546938670000218	-0.14813381127130257	-0.43361710138955933	-0.08012447444317944	-0.14072068346532945	1.0408161462325642	-0.044667463940475785	-1.573302740584398e-05	-0.30590006193598784	0.05447524165544276	0.01550078289700256	-1.49139176618572	3.8849881129042716	-0.04007186930035918	-0.22461175211496626	-0.2288141563811835	-1.1994438142504584	-0.004519154550229295	0.12330293031291477	-1.9080970512594484	0.5117694840388447	-0.08101816150723834	0.13531539003137819	-1.4179709853587559	-0.7243123623260376	0.6201358501482386	0.3296790008491397	0.7101101243065322	-1.2681515969472181	0.15548308969260002	-1.681411926902489	0.1536897562611518	-0.6150535224816652	1.8990592332102179	-0.9633481097077208	0.7508599671548463	-0.8629732002055105	0.8519500327740197
0.06317262436049716	-0.04724536873682687	0.026227650643929446	-0.1521546163467889	-0.8897789936438046	-1.8190168680996475	2.1951264497920198	1.5427057997625602	0.04578243369933891	0.3364526137006324	0.016957568210504377	1.0948139793638048	-0.25674592836893567	-0.15304010268409668	-0.42528077430077565	-0.0749380256017281	-0.13712002891500966	1.3105748729838012	-0.045552999357786186	8.957432422012395e-05	-0.296416087802035	0.0662767959531247	0.013124839994298105	-1.506433974293476	3.551138850504878	-0.04667907031233699	-0.16625851815932913	-0.2996684394592738	-1.0884364713487236	-0.0050653476698676245	0.1265519372224171	-1.9783803740324366	0.5964732864929672	-0.09238012968250718	0.1358939794359296	-1.395522229446704	-0.8666919282569937	0.6876852026351359	0.28825845663802785	0.7827981813384166	-1.2515410689413933	0.17221321483731947	-1.762591927939131	0.08072804725556607	-0.6596517173349954	1.8709207923198612	-1.051998644239227	0.8044507166278734	-0.93534346687265	0.9084654252122043
0.056425498537050825	-0.043293061887513806	0.02620127451500252	-0.1935021378696582	-0.7003267570161865	-1.8159699212704237	2.841338880773881	1.4422682737457158	0.0464355821418765	0.807076697781935	-0.01015729030741134	1.1148661530833373	-0.26724035521913414	-0.14945186662310883	-0.4564735071986572	-0.06178184891256493	-0.13306169688751235	1.4959569532220354	-0.046358834475330145	-0.0014636395190177841	-0.28767463546515337	0.07596414947372054	0.013567772350245972	-1.5489178592943549	3.2267810773522188	-0.03766303814080704	-0.09670282542758966	-0.3518809800302442	-1.0113537788475142	-0.005766627387268725	0.11730610115702929	-1.9564185952187194	0.7172828753998884	-0.10475823913428768	0.154078267557452	-1.3359800233662926	-0.9343524432164421	0.7208897447694463	0.3424659815741424	0.7699333803437699	-1.1441898265890107	0.14849358388704717	-1.9005604243429985	0.003925126273277996	-0.6296300245795281	1.7452704314709098	-1.2223975954237485	0.9699028928829433	-0.9917910749617187	1.0337739403609851
0.056491677218197436	-0.041930162313487986	0.026505401819763335	-0.11225304833838486	-0.49735662442795414	-1.8157417871242765	3.2858981277058157	1.428513588877618	0.029722326631587286	1.13267844829767	0.03461849002369614	1.1166556273394985	-0.2704661743860307	-0.14767119291913183	-0.4876159499068014	-0.0457108565797391	-0.13353526448834924	1.5412608997756907	-0.04706558826351488	-0.0009581418154113539	-0.28208128013221895	0.08361300257745458	0.013504503358662188	-1.576689899117116	3.0891028695066733	-0.03431031864770576	-0.05454320529839558	-0.37902660416511613	-0.9579312493730818	-0.0071719138227247115	0.12612461277050926	-1.8629854435533144	0.9108647620997015	-0.11594414547571455	0.16668578865751796	-1.2630392820080796	-0.952990566299572	0.8295909840580062	0.23559850354339637	0.8751117799243836	-0.9699746394871192	0.15238425441636735	-1.8918977283625953	-0.022584259470885906	-0.6761373479536809	1.555021069489293	-1.3439186498549751	1.10314662822719	-1.0209374135501719	1.0876095451070662
0.05316687020203666	-0.04326861606671721	0.02711002761154724	-0.061643001270491896	-0.2278859306840489	-1.8094153807303557	3.553279075020378	1.3294226601278605	0.057439179165527134	1.6563272767108006	-0.018177082470264068	1.2080092095639747	-0.27825769751134005	-0.15324112128828843	-0.5154946758033596	-0.03012889351483236	-0.13350318628543034	1.588134355160814	-0.047576098993435144	-0.00072688476519796	-0.27135990344356425	0.096045037869885	0.014850862917459823	-1.5498604248313104	2.7917946890815513	-0.027492731425719237	-0.003863516333681749	-0.42451754282663884	-0.9216765787853383	-0.007572937111113465	0.13046743819111645	-1.7061126699129487	0.9561943584669101	-0.13147605366205023	0.16001705298349567	-1.19162671377974	-1.0665478507174346	0.8416335498900981	0.2373869988707556	0.8376902708521591	-0.83144062302555	0.11384177484374822	-1.9095217741034443	-0.02339253533123458	-0.7083717309326808	1.3245523616200747	-1.347190312828181	1.2140767096203213	-0.9995576241287862	1.1072323297518638
0.055263257923699446	-0.04259084077914339	0.027623678413189433	-0.04825727345165755	-0.10462662633924244	-1.8017304990734424	4.088435150078086	1.2176031187641656	0.06706919555427229	1.976273712683915	-0.011972586026710062	1.1812825293692004	-0.27837474641680726	-0.23023395970625274	-0.5419933146243293	-0.0154224068196853	-0.12984509953065604	1.4499680145548892	-0.048146555910225985	0.00023354319966167604	-0.26317068106842156	0.1014248495236221	0.014393896740885167	-1.5067064047272565	0.7967822704513715	-0.03166130594827955	0.05039700133338254	-0.43952679531646355	-0.7874511870052638	-0.00813504287430829	0.138545797706299	-1.6136715221478113	0.9280115189767196	-0.14644700193624938	0.17328544145233546	-1.2047024359045804	-1.1591392709747437	0.8926468762775437	0.2567209976527428	0.8593388468968632	-0.6890277336288987	0.2290354150373645	-1.9085494129591218	0.01661464730860357	-0.7276357672376144	1.1384832494095432	-1.3568765285706161	1.2586089856226244	-1.0188309939189344	1.1097754501920531
0.042547738484287265	-0.044034943324263956	0.02761354643639145	0.01187289825770153	0.18196740668470807	-1.7999305378928452	4.57885735088548	1.2179247877310808	0.10073060581361445	2.3769497413147764	-0.014750879580387077	1.1385969627091177	-0.2887363483243689	-0.40691076203490495	-0.5663311839880192	-0.0012306430133573673	-0.13305357633488427	1.4381886495556444	-0.04893194507007927	0.0020362011278316832	-0.252588713846	0.1091045059353424	0.015930720042864256	-1.499268397426172	-1.1235995711929931	-0.04173268506583917	0.04849500784394435	-0.4551398530167183	-0.7499354931624005	-0.009123529948126406	0.1433043563777845	-1.638016567297775	0.8579937066054655	-0.1632631667775199	0.19828769261534662	-1.14625607669154	-1.181089872175985	0.9225488289703586	0.16213906108564538	0.9303055528204262	-0.5198736748301974	0.13007265465505935	-1.9078809146723998	0.12263779710918969	-0.8050271374086652	1.0146296664726306	-1.469818147833592	1.2820976762467242	-0.9809836546922013	1.13474806058464
0.0383425946323727	-0.04376106485522306	0.028527604286138618	-0.0021755974313620308	0.4819156610931999	-1.797341401133614	4.762628971543899	1.2577365655093016	0.17337302072905927	2.9075808772162923	-0.05479023858374739	1.0527136679068243	-0.2968535544888355	-0.44628786630520667	-0.5727695690246448	0.016773584879784344	-0.1294526187788694	1.3849630254990353	-0.04992547927977875	0.0015128328172202055	-0.23872693876650417	0.10806183600823979	0.017066786123841896	-1.4367278337789713	-2.414738600007815	-0.060175327322157315	0.06563977014972867	-0.43578342918098584	-0.6750906885338462	-0.009101061929815746	0.1573287998489966	-1.5451741135172556	0.7864446004183502	-0.19054535090610192	0.21160895418408127	-1.1099120397629825	-1.2180791638093267	0.9611593878561608	0.07699935152559678	0.8395545624201894	-0.3350793724488591	-0.001417881261723597	-1.9010205595273657	0.28315640023601457	-0.7359593990416308	0.9250350567927175	-1.5247354754921467	1.2643878344951989	-1.0020733285732721	1.0937916270659813
0.03480332755236408	-0.04767607068211702	0.029022682749726213	-0.034244999410669406	0.7101503901958809	-1.7900574415098642	4.820125795703021	1.2783304610118145	0.2389102017935243	3.1788528798539417	-0.10161891677265963	1.03669059115783	-0.29995873260466954	-0.42802883740600517	-0.5667188630997093	0.01973954416305291	-0.1282719318375247	1.2495214030588324	-0.051005684353042244	0.0015390733803546796	-0.22630124211505734	0.11341403385565148	0.018277576459719048	-1.401896563426912	-2.0197561273571827	-0.06765722047864517	0.042158042561886724	-0.3867764909378302	-0.7976216268412807	-0.008804470871633694	0.17069743068754176	-1.5064112283988507	0.7177002928377127	-0.20570932320910815	0.21306709224337528	-1.0995898923597462	-1.2766866439671631	1.0418785732842812	0.12056294291267511	0.8982678151555662	-0.34777498156738273	0.054955083503657146	-1.9554684427114715	0.3691548073074137	-0.6586601503315604	0.8401448479620333	-1.4613931471640644	1.2953257398660154	-1.039296056438421	1.0425643126782695
0.030375770975700562	-0.04917027468043854	0.02988524295138844	-0.07256113934709338	0.9257844782638702	-1.7858234519446021	4.686539748219318	1.1939701188307965	0.2938444839706594	3.4413838718058933	-0.12951711051566236	1.0070367018362114	-0.3110573037375957	-0.419251115456718	-0.5729848459874318	0.0240022496378911	-0.12699663136789197	1.03298997365972	-0.051871944213312274	0.0021172029734452657	-0.21784913842663217	0.12069609854959862	0.01935577773804185	-1.3593159054466442	-2.0196620081333485	-0.07586455196445703	0.04280930923679892	-0.35398042877392366	-0.8212009976906813	-0.007592757427658504	0.1763949103377697	-1.4595771784200635	0.6003596894148133	-0.21289893641673885	0.2114936305324246	-1.0787008035437107	-1.3435851213325405	0.9825519564801516	0.10370458180681119	0.9492116034508475	-0.33685789874840044	0.049241719339029336	-2.0175094246172263	0.45276610423549507	-0.6959656048497521	0.7770606588681891	-1.4308908561961764	1.318091041113942	-1.0573728023569025	0.9989694043208152
0.02648680616507368	-0.053152059334874414	0.030636816210544766	-0.062452100471122554	1.1102106256459934	-1.7795844689942435	4.59697444070109	1.1201319743888751	0.38916382825258866	3.3929358395327	-0.16550979495455104	1.0107408194577396	-0.3170910799412289	-0.40236274878485173	-0.5549130565967733	0.028566329063039887	-0.12356996521273325	0.9188203852200948	-0.05261014453959593	0.002559352057295552	-0.20895850186829631	0.12562190711826846	0.01934450984689589	-1.3595298016305963	-1.9049066890578357	-0.07917020782852066	0.00024912054315018306	-0.2686806531661709	-0.9056159708935226	-0.0064004369673310675	0.1887550561437194	-1.4139547245361856	0.5420418882168736	-0.21701511489461098	0.22628209743328606	-1.099359413789339	-1.275725715629306	0.9920004804975667	0.01819446903116344	0.9227509380271964	-0.47733338304412243	0.02460183511402961	-2.0517764731586703	0.5159339822610775	-0.7689928843084267	0.7176790235658856	-1.327634130728768	1.33648700499054	-1.0366143368688823	0.8063779752945182
0.03598382088172829	-0.0507044301938878	0.03093851819435966	-0.0381054772076357	1.3027822680644727	-1.7775409633076653	4.33511729744872	1.0017700512139187	0.4530061994316603	3.660663734362038	-0.1886201768298947	1.0997330468187045	-0.32542703039110144	-0.3850646234720669	-0.5240825101503092	0.0373649667979221	-0.1273552386080164	0.9171576801827103	-0.05301471794850456	0.0024795413769632116	-0.1990048189581462	0.1291854024658064	0.020672857823494893	-1.3438426226766007	-1.67144924134565	-0.07663111737657162	-0.01670921049014194	-0.15792679273339547	-0.9558356424216576	-0.006309868826070181	0.1969627721145773	-1.2950319865851103	0.5841382313417057	-0.22744680729923022	0.23403821014856754	-1.0693299170723722	-1.205736311774302	1.085323826676887	-0.0010625785692449318	0.9892767528287116	-0.5470429698728972	0.04121863768591925	-2.0574795449060415	0.6407907164794486	-0.7002570261175536	0.6134940915047828	-1.3754388399106219	1.455408204154915	-1.05184992294921	0.7134490039162608
0.0472172737191846	-0.04954900603092625	0.03133028592750825	-0.04508398647851352	1.3916623526172613	-1.7770939615048067	4.275242507706471	1.0122996029429445	0.5238331408729715	3.688511962548007	-0.17811435628368533	1.1267050186547714	-0.321742457006624	-0.3722335656264277	-0.47256652130940635	0.03881021160493614	-0.13168301339976657	0.7757241771307144	-0.05369784988325359	0.0020676275606457593	-0.19311825076966083	0.12878097579581643	0.022345416112793042	-1.3053801500487416	-1.4855973912727465	-0.07971822536221604	-0.04579478669463278	-0.09282898112109475	-0.9618834131840419	-0.005669155837244556	0.2166834148126478	-1.182963135643423	0.5018220448902383	-0.23285073261927236	0.22580030290547204	-1.0150035412483498	-1.1938257098644078	1.2015713507767154	0.014050172362139601	1.1053098482011632	-0.6787662895110954	0.1480012602650866	-2.064464049732895	0.857743688907774	-0.6755991194421019	0.5972239045392632	-1.3092100794787571	1.4235454827421044	-1.0848392651255159	0.6338767882281596
0.052741992569089124	-0.04926646822264118	0.03172651331881936	-0.1021826734058487	1.4591809217386547	-1.7777090655354548	4.464719543163743	0.969340317474907	0.602372658557552	3.801372106754917	-0.2569125666342814	1.2317243662471677	-0.32425230941232236	-0.3595015114319485	-0.41743930850412625	0.03346662225335942	-0.12850211011379042	0.7100272062459264	-0.05446660209222096	0.0003027913456707313	-0.18467477946160876	0.12999035348261337	0.021078261838368424	-1.2472647209836574	-1.431515898975434	-0.0827868931567897	-0.06736391382039805	0.008148842568160864	-0.9522205578884853	-0.004228585802053259	0.22023146796964116	-1.003186691354004	0.4202684231504305	-0.24106992231180646	0.2161374424302534	-0.9466365827003912	-1.1418318214068368	1.1847141006919353	0.09236981109946854	1.1508637994972666	-0.7540850414226034	0.2739030655060038	-2.0237646585858378	1.0273233072587655	-0.6132153256172083	0.6748640156636644	-1.2056280773204324	1.3976246308722697	-1.1844729958687539	0.5723796434372715
0.06394441363179218	-0.04893999241398787	0.031481335974934146	-0.13628789482668396	1.480330640622137	-1.7835928412986957	4.816658449466715	0.8120226754235207	0.6757855178233382	3.5581132527995414	-0.2215367399093766	1.1969142592257247	-0.3208416685607628	-0.3355067337010882	-0.3636693871440285	0.030057430914674256	-0.1304407557011821	0.5616222033722137	-0.055271178432766785	-0.0005048489502843667	-0.18012562427560494	0.12780476352405806	0.020285982135502038	-1.1999803710379777	-1.2483125680489562	-0.07917259838405637	-0.09882648513643533	0.0664073511649948	-0.8954105026337524	-0.0027880333888371167	0.21471890841025618	-0.9397013593954042	0.5044629293636069	-0.24941727719951806	0.21485318266175407	-0.9508660791989504	-0.9990318812908254	1.169311077233657	0.024119012552577333	1.153632183487175	-0.8439077509428612	0.341731711699913	-2.084488612048791	1.1678946208562873	-0.6290151838995879	0.7832905969364161	-1.2439723126278244	1.4557980807167734	-1.1455754876975046	0.48291384467868276
0.0798870600087877	-0.04936037941538089	0.03126610248650587	-0.10252287482984271	1.6040856836006454	-1.7884200023898589	5.001458724688243	0.7522232977569729	0.7233720232531686	3.377804664473915	-0.24371504238974806	1.2999753949294965	-0.32082184078614406	-0.2432434414490679	-0.3171765921583616	0.017430717183938356	-0.1321319062368343	0.5275952095440861	-0.05590186293444059	-0.002979067748927547	-0.17806386416319905	0.13971939314773493	0.021164816460303992	-1.2096872643312404	-1.1242422830006888	-0.09653154811515181	-0.11646895867945244	0.09589861585623763	-0.9476386384591109	-0.0014341458493871044	0.2205624911060189	-0.8650727728920902	0.5647466962434987	-0.25832254455416914	0.2169993899083204	-0.876425795589175	-0.8721599065455621	1.218718711081348	-0.003005178004432403	1.2751007674182424	-0.9112862797536664	0.3216482201015692	-2.088977968724945	1.2598512288594805	-0.7134064770925324	0.9442044992821323	-1.260184591245817	1.4444262031056037	-1.1316384357636284	0.4888992925562993
0.10237661401044089	-0.048474568528903784	0.030917760420168063	-0.09147624679175563	1.7545854666364835	-1.792793201921557	5.067179110016702	0.6345589141453276	0.7648529091713984	3.228747949243678	-0.2555139178147066	1.3553998752477567	-0.31619967641026925	-0.05218092566222817	-0.2739109691325027	0.019598947660889297	-0.12664386203749273	0.5300119566111635	-0.05641329451557342	-0.003673149593006518	-0.17273318550944392	0.13301347660883453	0.0202985528270065	-1.218021228589043	-0.9639587105163315	-0.09440931182411424	-0.13133458025410122	0.13074097700474746	-0.829357252760272	-0.0015234892633753713	0.21624911542291114	-0.799011353199292	0.6061736450468016	-0.26062802309424987	0.22914044504155062	-0.8721741101599244	-0.8023196054023162	1.2545937374491964	0.04240293608715455	1.226824642364599	-0.9865548958083705	0.35157021670148625	-2.0053158422315005	1.3075016610370493	-0.7249954689992582	1.0430535212486745	-1.2286053023890475	1.4752484071382583	-1.1676522119012895	0.394659290523306
0.1239311873774683	-0.05151735218422741	0.03100018264123098	-0.03596239169527993	1.8230189519409996	-1.7974781021263364	5.632880947536664	0.5461880572140689	0.7692110516214663	3.0420960923051377	-0.223947889512288	1.3212756439346731	-0.30732070362826397	0.0034335870407975096	-0.23100951698176447	0.016178302745355803	-0.12942084610669308	0.46040794660285994	-0.05670488820803911	-0.004770392664749908	-0.17077972451936713	0.13436946691049942	0.021281045604939437	-1.2342743297995569	-0.789258281967956	-0.09172409433432835	-0.15595371779550896	0.13928677975661682	-0.853539969308595	-0.0008573037094767673	0.20709233617241002	-0.7078176324232938	0.6254402484561632	-0.2616746767720504	0.2233819151442275	-0.8236955912310162	-0.7328751310464579	1.2921200157991035	0.10225008919230431	1.2942515167920854	-1.1546997716742948	0.4466714019294161	-2.003870323208914	1.3832774188748878	-0.68511164129782	1.1778081418617843	-1.038221625035393	1.576071837781679	-1.078186496639	0.36639954261304825
0.15420361102820396	-0.05286419488900623	0.031246146228959364	-0.005130534026443409	1.9911217971798945	-1.808373619637584	5.612766707151357	0.2724289728393098	0.7724209685837758	2.973628282452128	-0.2007018814731551	1.3362050364437634	-0.2958137875231813	-0.006569808632403007	-0.20443140412736033	0.01813659514188876	-0.13207355996519965	0.5015583077064374	-0.05673590954698554	-0.006493093949227075	-0.1681262758246031	0.13169105613324078	0.021515223531385724	-1.2631487828957204	-0.6034690279839634	-0.08538647176616738	-0.16153509523715395	0.1497820943848847	-0.9404344005064651	-0.0009895698494259632	0.20516679709659572	-0.5637794850962987	0.6141828935049938	-0.27600347659414404	0.2064755559331907	-0.7629143838916768	-0.5849036451977845	1.2500176547485693	0.07726101436363168	1.2292962114077413	-1.1396443196407058	0.21123881279591417	-1.9366202637442875	1.4640451489759725	-0.8529100416086894	1.3142004354413404	-0.9256039605164661	1.5914866427651415	-1.1127636666450176	0.33850671915082337
0.18945898371899111	-0.05198029404893566	0.031121032250127557	0.0046640679216478475	2.026648797098085	-1.8117388436772157	5.853687537668262	0.09967372617996385	0.7617384331252552	2.895862097950404	-0.18602567655536745	1.309278553785112	-0.28398086885179696	-0.0027747898809048393	-0.19915439044191338	0.017253823527472324	-0.13784013709964646	0.6393416966298665	-0.05687606395634557	-0.009142047441595188	-0.1639272436289692	0.12023752998188555	0.022971333497268244	-1.3007600471802814	-0.41857780121496846	-0.08585877105169906	-0.17685462009596517	0.14814689115884222	-0.9284723197962277	-0.002179432044220587	0.20072238019022115	-0.4963887392275483	0.6230084073401589	-0.2882116570517944	0.21216152445789488	-0.658286417962264	-0.4897705464736582	1.2673487914152182	0.08490944304054589	1.1926627504087535	-1.1128320091866741	0.22195722169160653	-1.9004310655836203	1.5110329400151237	-0.9131300088247489	1.4515754568937578	-0.8621857368858896	1.568477617463521	-1.1314913233508341	0.2900259134519164
0.22296487888810854	-0.05157103454112703	0.03189464854066694	0.0031105158172681875	2.004047373784163	-1.814770080988329	6.1288675310552225	0.0576590198628682	0.7080473981386503	2.9462649429634524	-0.1678739911080094	1.2026860582469285	-0.26939241239734335	-0.0047023781851613	-0.2000255757480706	0.016827537936484584	-0.14267560298359422	0.7657009251843304	-0.05722117979894019	-0.011063102507042014	-0.1576833604554187	0.11645992060506842	0.024435727595122476	-1.3253802091169584	-0.319148860736355	-0.07480260760483479	-0.15777353253610246	0.10198017226896686	-0.9039443590713431	-0.004237123649011307	0.1953913374911443	-0.48794595680700403	0.6916799281220039	-0.2964603437138781	0.22799377128255843	-0.5586266251918459	-0.4166840224569313	1.2726686213267933	0.11759104216703731	1.2150888954187322	-0.9484123312106154	0.111201885316801	-1.8340795719978993	1.5853596292161172	-0.8134183374079971	1.5398254658033852	-0.8572219819226433	1.528208751033748	-1.109925136749439	0.32712352622655705
0.2447441519632151	-0.050649435416716834	0.032772276685072405	-0.022283508170100632	2.048358130358607	-1.8201018182525495	6.298074821933923	0.029317832154648914	0.6856551146670866	2.9227699427350045	-0.1575532045439691	1.1164867886199747	-0.2603724913540955	-0.006384431752839319	-0.199193030394646	0.018762269299747093	-0.14521080113335988	0.8939558492909716	-0.05773549291777959	-0.012562698794989896	-0.15386266294205314	0.11410816617240367	0.025690092270206806	-1.3221715475380507	-0.2636241407011976	-0.07187053061025442	-0.15745420341092642	0.0654259032796578	-0.9455813107707671	-0.0061798318659768954	0.19570564773301438	-0.5487315332593179	0.6791098511019522	-0.29032825148861885	0.21656761611580158	-0.5093142319321164	-0.3085826244613785	1.2228797583746407	0.10174578515662473	1.1887516169022336	-0.8777242307628462	0.004821298218077819	-1.884332411387927	1.630990929636981	-0.9094813823353922	1.6632351503739866	-0.6074416765932333	1.4804585802062227	-1.164953397705013	0.37598011967933165
0.2750951040050805	-0.0519422040490898	0.03295268309417447	-0.03789355935397014	1.9650277889190684	-1.821906484376956	6.4615897512854685	-0.05338241489228861	0.6380498005296193	3.187102719156772	-0.15682052885540085	1.0590362903229948	-0.25531320051886	-0.010562471057315904	-0.2235503750711954	0.005361259584282886	-0.1518643314883431	1.0587095847781325	-0.05794894730425463	-0.013910013594115561	-0.1478733604868026	0.11691564837569819	0.02558035533990229	-1.344988416940764	-0.2294521725512512	-0.06581888257876933	-0.13912708157611028	0.04217471299348242	-0.9387130180821901	-0.008621118625737365	0.2022753046090799	-0.6156094366576462	0.8019647854542129	-0.2896057194820682	0.2005245030203731	-0.5277195920546334	-0.14281055341827745	1.1622397987579043	0.029331610658984923	1.1436117220578166	-0.7075199986463745	-0.1505698077349741	-1.8380679890488085	1.578883469470997	-0.9703301299088547	1.811647534520051	-0.34264008901161463	1.4309395871792678	-1.1966869423017126	0.43992785363884623
0.34851150845420503	-0.05414078532432055	0.03247372497120153	-0.09310124463502664	1.9210182624171863	-1.8213911533402254	6.422833452548896	-0.1794009310638211	0.5813591120456472	3.184497648460064	-0.1582304641670907	0.9327545236139905	-0.252020050348738	-0.012259836810926565	-0.25208106764760385	-0.0040000222921051255	-0.16247773722030306	1.1675585170981269	-0.057789807835459374	-0.014817475625830284	-0.14424372765018836	0.11301075647656196	0.027565540343414886	-1.3972093923432278	-0.16439594951257552	-0.05921972803814178	-0.14827154560749414	-0.02098429651865416	-0.99308524624552	-0.011128434926368457	0.21157195326502726	-0.7177449399788	0.8270387163058679	-0.28256635107255285	0.17269701950640004	-0.6115880238923701	-0.030059355535855547	1.128323144590126	0.04996749662234802	1.1478057595551407	-0.5909648329902146	-0.30116924689619745	-1.8484896168849243	1.586419388300062	-1.06077640042759	1.8546241292277403	-0.23139406100979806	1.3824342404435241	-1.136321541632812	0.47441267874808285
0.4173781861086723	-0.0525153462318814	0.03328666974488823	-0.0789465950941486	1.8836676044137401	-1.8176785249524983	6.04306837618846	-0.31683153222991634	0.48840678632732243	3.6643310276839145	-0.17541523240023377	0.9292366938938873	-0.24853443794233399	-0.022267969602873406	-0.29169731024118833	-0.003622994475105457	-0.17151187726951828	1.2613780785470765	-0.057718713820225	-0.015196244290763748	-0.13431295382590303	0.11532844317839963	0.030237316544312935	-1.4405177896930905	-0.1326210273437044	-0.0513062789774265	-0.13627432255661545	-0.03624744387761727	-1.0559176703553395	-0.01358319809162153	0.24087727248648788	-0.8093872123635725	0.7820241027849903	-0.27070523437357985	0.1423005526563064	-0.644761191047934	0.13207279669686883	1.1193793046537581	0.12242985927564312	1.205232803546476	-0.4253876218099199	-0.41880860589325886	-1.8004445582002648	1.5456971700811353	-1.069382189241912	1.8277663546245186	-0.04266071767749578	1.2939005562936867	-1.2453785209940142	0.47679510252942786
0.4937520663388507	-0.052108620742082154	0.034100469795482806	-0.09130506825927141	1.8280523006441443	-1.8197192714602584	5.627586143262728	-0.4483393933288083	0.3938063930171002	4.2785532951402585	-0.16844840956883655	0.8794765881547815	-0.2451858905139705	-0.028931526108868087	-0.32952019301850083	0.005265934199356816	-0.17773851805099133	1.509674375685238	-0.05763827893515232	-0.015383604293874493	-0.1256347016390904	0.11107546747720301	0.030879648647280555	-1.4838387144665148	-0.11761056060211064	-0.027679985546346708	-0.11308764655439549	-0.08289470577070357	-1.0952864938162779	-0.01637593311819235	0.2650267311430356	-0.8364502867758794	0.7731040506516356	-0.26195302926637726	0.10682247072728066	-0.6655858603877687	0.30279199229881804	1.085511287113881	0.17358529860567481	1.2209510664372567	-0.4138866291414406	-0.4568795838885297	-1.8448094035895815	1.492094017984044	-1.1376697915042935	1.7771729851415057	0.18840004239628969	1.31248904169169	-1.3008226416192747	0.41945581657330744
0.6488815257597946	-0.05048106014619328	0.03458622736987338	-0.1303577838369475	1.6661402011449582	-1.8144012089433894	5.32250677975263	-0.48805665871793547	0.30078098443032014	4.501090505784612	-0.1678224083041914	0.9429961980709936	-0.24536290507574682	-0.034520601812567484	-0.37889739445764536	-0.00739851650286068	-0.18971015186123186	1.5804484216969188	-0.05742771987364562	-0.017798635862104596	-0.12015966653932561	0.11761152699812485	0.032485228236584666	-1.5238313927356806	-0.1124909354757885	-0.01612962671107294	-0.06796447945511655	-0.1135955099729354	-1.1646488461213393	-0.018193772019276116	0.3036870593698131	-0.7278806297777523	0.7353571267787323	-0.2523215499713526	0.060512406686544895	-0.6557983946369987	0.5634167705526425	0.9823236805953142	0.20474672281697864	1.2369484263618746	-0.3901977825662727	-0.5014310764724059	-1.8393563675650362	1.4287905968586656	-1.2218712360068602	1.699352584624717	0.3445716803932118	1.2035636418427218	-1.316071377412478	0.38981954802631186
0.7899994078360715	-0.049262537201543145	0.03382502481273981	-0.16325062920230568	1.561368265720573	-1.8093811748246325	4.894665936197256	-0.41702678241038377	0.6779978606181221	4.466183455975236	-0.17206212784692124	0.950303315149416	-0.24506684999552203	-0.04175791075490446	-0.43354753005757896	0.0024147329181521404	-0.19834101658077327	1.702632036607179	-0.05727209615659763	-0.019563437150132645	-0.11476352483993302	0.12390267132238639	0.03354467387966454	-1.554106400845027	-0.1227077080895482	0.003946059464860739	-0.021635564018610436	-0.1700800006788458	-1.1230713570612596	-0.020302492458594754	0.3385356042903591	-0.8154533827567982	0.6776093322819995	-0.2504409312909251	0.019584221276249505	-0.6948530599696927	0.7961249639864789	0.8877369787738555	0.2414236734041048	1.2704711166751688	-0.274313936032713	-0.6098762969868474	-1.776877823144336	1.3096261619433676	-1.4592229276591215	1.6358043852357844	0.3424293488525129	1.0973598409140095	-1.4207126831901014	0.37557851344383775
0.9314902264141457	-0.04902757722797634	0.03383794804681787	-0.19712847636504185	1.3564859770195556	-1.804441700815746	5.046081901519228	-0.251340844559246	1.18238633402154	4.6426192174080825	-0.17497802027217446	0.9624481479264793	-0.2553629088613595	-0.04321682259261146	-0.464630362386382	-0.019369371926180788	-0.2001683176754137	1.6629961138497542	-0.05709902465979999	-0.02090602899195059	-0.11259017159215809	0.1335672680697229	0.034016128942816526	-1.5656150549348746	-0.12856952454134954	0.014027430584873638	0.01885272453601273	-0.21475706286690702	-0.9833414626909407	-0.022043807932608687	0.36716858465689417	-0.7951746322320802	0.6598139638925925	-0.24400737198701355	-0.02604155354005726	-0.7017466596951326	0.9781647147914269	0.933035005614143	0.2868413444289545	1.4935627854695652	-0.09131805005548572	-0.60528008139957	-1.775555585623976	1.1646699123830555	-1.4817104676625867	1.6324174442463453	0.44005349200344257	0.9826080844349085	-1.4077799405770883	0.40428569416346144
1.07536548401774	-0.052682050645112846	0.0336015572476996	-0.18577684806142597	1.258671707873657	-1.8028643801474846	4.87038486447273	-0.012353930375035516	1.9278075573648372	4.912193548651134	-0.17280941358960705	0.9943278965703337	-0.25969549995198493	-0.04821874173149079	-0.48241485693250247	-0.020878346486165787	-0.19570034719864599	1.6138873051037976	-0.056850991820846	-0.020706674319366056	-0.11319195479469484	0.1469837890727836	0.03416512103898696	-1.6281104870343104	-0.12643800155859286	0.03732518719702217	0.0452635083692189	-0.23324466442067132	-0.8988178257735496	-0.023112360450500913	0.395656522033663	-0.7572599155671033	0.6124862237143638	-0.23615997060852986	-0.05807268039523431	-0.7354051202380758	1.1760539588463388	0.8426010512326041	0.42679531161223194	1.685896157419646	0.03676255382140181	-0.741224984058544	-1.7515330562816462	0.9939099526781376	-1.5669994312379871	1.532920922765845	0.5354925347444397	0.9243352607157391	-1.3863738517299515	0.3832268898381271
1.1936960799449188	-0.05257516777605139	0.03197875076994176	-0.22625600172304364	1.2432956901138952	-1.8046245705839319	4.76508468922366	0.2076256980154473	2.535556866122843	5.229410830887465	-0.1602624012536282	1.0260584251604112	-0.2677607213965255	-0.05578429720822746	-0.5233194215682009	-0.0002960734523889008	-0.19443360663989923	1.558864265130342	-0.056282356890695925	-0.020362560484002375	-0.11489439132904196	0.1518385252695451	0.03429550304914249	-1.6535460803055124	-0.08621062868455155	0.04722019892244687	0.05148061052518656	-0.27726696681075286	-0.8638014981665533	-0.02385217502205169	0.4244618190816426	-0.6859743514954961	0.49366672968305786	-0.23589720033398454	-0.08746200745215485	-0.7660895482964167	1.313842877300083	0.7842029068003308	0.5396111620920807	1.9690869310010803	0.1474947336096745	-0.6657607582320636	-1.6770588744224582	0.8101976482539245	-1.7461298924031516	1.4657264280304796	0.6533835230782834	0.9228525173047128	-1.4157246683536182	0.4122693168941888
1.387537838387468	-0.05368901255130352	0.030113969858500022	-0.21833081061296072	1.248210791981102	-1.805849060024613	4.757840123431625	0.35009318306924075	3.2951483406297797	5.436811256932342	-0.15710137234804705	1.0082199414361652	-0.27907382183756635	-0.06370407510702844	-0.5593564006809244	0.26884943478224327	-0.1941998124956722	1.5526264736206634	-0.05584832010341906	-0.021409035935069574	-0.11684854767772188	0.15431535097941781	0.03323112175986458	-1.6698870375956747	-0.09125353460372602	0.06172537101418955	0.07016618734133506	-0.2893438692635422	-0.7080328697690361	-0.023045485054823307	0.4521763807432097	-0.6578820090529216	0.39875586734987234	-0.23521095017496957	-0.11385913447423487	-0.791329814843835	1.4521680313829652	0.7333235234637128	0.5697373479354788	2.2401278213745432	0.259584073753394	-0.7073891971325901	-1.5872526409483245	0.586456407436909	-1.829103673622468	1.3396334983830078	0.6352132031995035	0.8812939205296286	-1.3500451399689228	0.442667665607687
1.3901355781632736	-0.05294142177438719	0.028817098210280334	-0.18712905412585507	1.3268402603938578	-1.8104509302094507	4.853909365456451	0.388714159218881	4.191894560130893	5.491376381137805	-0.16543907688519954	0.927747370449388	-0.29194579759131595	-0.07194854094844648	-0.5687426082944572	0.4753727509271373	-0.1930978565340985	1.451536845595768	-0.055451364156629504	-0.021187619943140393	-0.11704881095542312	0.15053470686669157	0.032591127429065406	-1.583671011040101	-0.08920697018619905	0.0769687657105124	0.06209069011071171	-0.2792265897802422	-0.6725495301124018	-0.021824502451921517	0.4655492167616632	-0.48259113203823717	0.2449491305695859	-0.2304221085437444	-0.13723961924775102	-0.7943654037168068	1.5743540386056758	0.714560127856626	0.6153371194643312	2.4447818468852693	0.42598334010300276	-0.7697513274529696	-1.5045828437298454	0.3851372498743374	-1.9536750593776717	1.222991579779449	0.5598864933811165	0.832794881945863	-1.1964030728750137	0.4288079501384626
1.510734973026482	-0.051084350556929836	0.027559465444770004	-0.11172198095875203	1.3692091120471086	-1.8144655230281566	4.976187306915373	0.4607040008585271	5.459937845658466	5.787055270938564	-0.14958882043556695	0.8473791912928329	-0.302395008743367	-0.0773172973074669	-0.5742797717722213	0.745327633862457	-0.1884919427146467	1.3004939664754835	-0.05501204684810085	-0.020562252957506928	-0.11914352907887844	0.15474131706052316	0.032910824960714735	-1.5241176088058694	-0.07167154326143801	0.09759926864512528	0.08411612659822024	-0.2738373106424875	-0.6537491954769787	-0.020619102080542236	0.4877541166641028	-0.3107830179427587	0.11121856393573867	-0.22730681456674978	-0.12930981376132367	-0.7801201102129437	1.7408664239323657	0.6709271746903687	0.5676282515055423	2.7349182578229057	0.5493670613204913	-0.8008897810493647	-1.5630833892547535	0.1263565220222324	-2.024820669237818	1.08759008011735	0.5504816967982384	0.7852828643365183	-1.1545146625102414	0.39128276492493774
1.531320627789276	-0.05080993477900869	0.026038043898946917	-0.06878138342491362	1.37986068225267	-1.820445160476273	4.865052886751133	0.6077331931025756	6.870939005280067	5.8013932569437	-0.1391101371386096	0.7999164834113851	-0.31429632302564303	-0.0817636990053052	-0.5767843785576363	0.9987390045878397	-0.18465791065293063	1.3674554404269197	-0.054521075563410924	-0.01946841500244499	-0.12341104416322621	0.1552892477585946	0.03137883847521095	-1.4676687100087948	-0.06435463732756466	0.11110618458774761	0.09291810752362416	-0.284470921076912	-0.6092254984554029	-0.019710380877220744	0.49210807165941944	-0.30107796430546524	-0.10655158892043678	-0.22446952809028614	-0.13314496870019005	-0.795305928069338	1.8162400039877897	0.6024832159686526	0.6116048142337598	2.9585893342942398	0.6485196215862356	-0.7923575089933662	-1.540659178543404	-0.11523287523290901	-2.057271528307175	1.0389032576631572	0.6022957930667868	0.7728393054359401	-1.1678665522211595	0.4371763880641857
1.434354907872832	-0.048112869869919764	0.02387987052794374	-0.05512138469061127	1.3349437235446233	-1.8220696628056412	4.972452368609271	0.7463049700837273	8.412111513431109	6.055408966127343	-0.1400765436518238	0.7640084153897686	-0.32972143074573157	-0.08639948460279212	-0.5748220903047947	1.3089295038051747	-0.18448853046938224	1.265997390855269	-0.054485876684153035	-0.0173200256520983	-0.12484805238506454	0.15177390318310974	0.030703479725039073	-1.3233648256609531	-0.0726948882861462	0.11761073029461948	0.07532615077161664	-0.2749049622484586	-0.5335583070780959	-0.01766488808472457	0.49610595776334304	-0.3071497652677846	-0.3162311115951695	-0.21772541687109687	-0.11424098029128278	-0.8679081092915182	1.86953910940004	0.3870291087384139	0.5899544984242514	3.1660952254927284	0.834864055507035	-0.7943957502719095	-1.6055694940045036	-0.2715255611327302	-1.9868705513517095	0.974587720383419	0.5558694856595403	0.6762402803240534	-1.1735965396066406	0.44086286675030395
1.1834574461574996	-0.046493951280730535	0.023077065265637315	-0.06093879464238219	1.4092016139167511	-1.8228666946267602	5.03390376655914	0.9704352448644071	9.858644501688435	6.340272661476653	-0.1322854013393475	0.5161899863707405	-0.33788478439353165	-0.0909826888924076	-0.5733908586887553	1.5154398876651647	-0.1784761904657528	1.1757927831481085	-0.05449055056588763	-0.01416136487280684	-0.12438593692481348	0.14587525165517426	0.0304474527930286	-1.267670690457226	-0.09413817888634263	0.12186002071224242	0.04651391365085496	-0.2727168418791867	-0.5167836233478096	-0.015792949719943765	0.4890069536490989	-0.2511578505935958	-0.5538142561322035	-0.21747857381012908	-0.09934885428667997	-0.899893094997157	1.9376584788632942	0.36820442585152935	0.5964917866239695	3.312693636117326	1.0977903191662635	-0.7029395254875782	-1.747072349532066	-0.4074076763601007	-1.9183830100158001	0.9295548161309914	0.6060343676734947	0.6820994884989029	-1.1433242568532263	0.4694749310674965
0.9992821477594139	-0.04324743743056338	0.02154813795221683	-0.08276597811849626	1.4933383538735203	-1.8263664854985808	4.871796320416701	1.134243191583554	10.76041164001645	6.70272752365814	-0.1303411526160018	0.4827546633778438	-0.34885298816181765	-0.09178162165327104	-0.5615243156169007	1.6333139763434759	-0.17436606971487184	1.1101339379839228	-0.05450136667273361	-0.010362175789366898	-0.1245526243156779	0.13539736195279434	0.029728911293964544	-1.1361629948758298	-0.0893407367404738	0.12395603901851375	0.026451272883542758	-0.22578048254812222	-0.5006761025684694	-0.014681223362944789	0.4880772955225745	-0.0743109402164637	-0.7443937901217019	-0.21394192741040619	-0.08052440742717595	-0.9571892086740347	1.9044958537774448	0.3290456150652755	0.5760920572081181	3.415428879163817	1.275584947120534	-0.64612386996845	-1.8462149863508839	-0.5368348747069447	-1.8286309204859954	0.7856121729829236	0.6263558971326106	0.6805767661506656	-1.0918497058022447	0.45882731045987485
0.8447097629572069	-0.03531579466870479	0.019422337015814254	-0.10548372797142828	1.5657448954456474	-1.827153175343896	4.597048702466377	1.2494731321585448	11.505603972846306	6.8423400161817085	-0.11962795742227976	0.4575909835431255	-0.3521242016202294	-0.09379106907397441	-0.5482647148722591	1.7907965552341296	-0.17494874966650617	0.9915877286286955	-0.054588067868273485	-0.007271094065057144	-0.12317567520976129	0.12147475908217864	0.030014616791709005	-1.0653078554837463	-0.0992224805130856	0.1248823792886015	0.004758135218680381	-0.22901989051744193	-0.48835923684625093	-0.013941056351891102	0.48269409241886485	-0.13092283173482383	-0.9026102632672256	-0.20223180299610632	-0.06453586029843719	-0.9936492006597535	1.8677778904400804	0.13016625518657848	0.483939772060467	3.4637405996641553	1.4604185542847836	-0.5710023150982289	-1.9015970307772139	-0.6567485747221589	-1.7132511263446557	0.6209453794091198	0.8296438754729933	0.6992500429421387	-1.0951305591646716	0.41982786204248923
0.6195325931695708	-0.026594210790640015	0.017735509396029157	-0.16273262638291888	1.6369386585517212	-1.828259894329826	4.475412073921282	1.306318112463424	12.167158761847636	6.881214133167465	-0.11559902220727303	0.5675954784245543	-0.3667992606493382	-0.09125158238283052	-0.5373734908083231	1.9676575604586979	-0.17498357007096552	0.9127377230313563	-0.054599924913381906	-0.0030844269957411444	-0.12087821038502211	0.11386986544563057	0.028985785901372924	-0.8947580887913782	-0.11898580054912325	0.12359603521312874	-0.016547284359137136	-0.23328384490639825	-0.5124580867800048	-0.012461911813106054	0.4754759752359017	-0.11099727145323512	-1.041699565691831	-0.1975455222705062	-0.07864486148573728	-1.053686720934953	1.8702510407550759	0.08348534968693991	0.4004455496768438	3.4589546881025086	1.685064448892953	-0.4892414659893357	-1.899816394431673	-0.7656031183305416	-1.5919338891553276	0.5930362180523366	0.9559683404886309	0.6252521432786482	-1.2052133805015708	0.41909959374639366
0.4437446263407542	-0.020138954171332324	0.016267432692774687	-0.16860204690628522	1.6623692122552147	-1.8294575411142078	4.3475382516390555	1.2642873363164824	12.171472467677878	6.848353443802016	-0.12671227653194198	0.6949647475108905	-0.37712518733673334	-0.08860034372246117	-0.5193457781476658	2.1718077382178462	-0.1686326464535614	0.7612104354498619	-0.054873836442648115	-0.0019571467495970423	-0.11762711090456275	0.10586210349963558	0.02650731165360255	-0.8006403214433229	-0.1391514357724248	0.11786906966284524	-0.01838506158881737	-0.18286354880205452	-0.5208019077186574	-0.011212249445654774	0.4709255864480218	-0.05406351613070145	-1.168125972957257	-0.1961197204110094	-0.0699261336929837	-1.0238841239286045	1.8448700543751677	0.023822140064974608	0.2971855372743747	3.336993514267854	1.9057155875839171	-0.47857669502202616	-1.9543745364241087	-0.8712371730251979	-1.4928341807907288	0.5766864342950941	1.0767354186360607	0.5206081762935758	-1.2136645365952168	0.3864682664360435
0.2072768068379148	-0.01661687366228764	0.01302159196887294	-0.18336142253753882	1.4918679582106276	-1.8235052482160286	4.016714431140448	1.2900249392196692	11.854357097968823	6.8992880732725315	-0.13521825204194696	0.7135858783645097	-0.3802713564688367	-0.08445296003920891	-0.5030368055352649	2.2010820976859398	-0.16080126226048244	0.6627232267513778	-0.0550161623457344	0.0012129809112955518	-0.11593421071677283	0.09991383702573028	0.02616933960776955	-0.6706720766324124	-0.1368205349811365	0.11876160089496887	-0.03411889422085173	-0.1657706794116794	-0.6121099203094469	-0.010295104938213683	0.45633367955664106	0.10709657756531996	-1.3372651626016858	-0.20079041891682797	-0.051575527206353354	-0.9839132704899441	1.8154194276690034	-0.005442065912955568	0.2797648849503082	3.221333931654441	2.1387011497657022	-0.379885467759929	-1.984166987342482	-0.9260435113858229	-1.4222099073933325	0.680022481640909	1.2838873745734387	0.4416997489734791	-1.2759695199132477	0.33773108140909935
0.15578657027305706	-0.012560950781904992	0.01136150356342591	-0.21287913037808498	1.3602176001905	-1.8105080572762158	3.6224630608637	1.5618752546527328	11.441522733875	6.658210208737654	-0.12986854890859514	0.9511730137900989	-0.383143566561464	-0.08140172574789964	-0.4927632382031999	1.4524793064853991	-0.15789111981353277	0.6710243822600611	-0.05518411876842131	0.0013314979470470639	-0.11213040048376902	0.10187152745789511	0.024764987216903546	-0.6504581213802434	-0.13947780648252595	0.11886673423608482	-0.04075554983269614	-0.1248496222254595	-0.6564217835683822	-0.009858018277689427	0.4476807637497296	0.05882417311813663	-1.44172627759489	-0.2125320355147971	-0.03111989883518007	-0.9905312980116363	1.760936137610018	-0.07117134859687224	0.19969380849958046	3.0559078442304863	2.2224950225053277	-0.30533159282139766	-2.093445620911271	-0.9827231071051958	-1.313845732425453	0.7783245194184525	1.506541874518579	0.4311684121323589	-1.3979717341146949	0.28152894117805877
-0.05137715373884223	-0.009291983313608832	0.007931753562390939	-0.2736380498152739	1.2234002109288142	-1.7988215257227416	3.5012095174662448	1.655159255058176	10.572170572594	6.4962313555725855	-0.13826557487178776	1.0194789794020755	-0.3862622152232805	-0.07780281945122293	-0.4855464988905774	0.9044205258258671	-0.15391414481516383	0.69096265146823	-0.055441354604596094	0.0015205283183645718	-0.10559194353854429	0.09952169956985771	0.02357503153425463	-0.6079711181997007	-0.15275969358807412	0.11519606219530099	-0.03906905563409122	-0.09065783009292461	-0.6448863944200091	-0.00985265679175137	0.43314942088372793	0.029747556011049937	-1.5479910116538982	-0.224467268380923	-0.02332273989761182	-0.9225057626875417	1.670696039842244	-0.13381429960482857	0.19981312606202833	2.7908366135473157	2.3641911420319524	-0.2603867080041575	-2.075393562631001	-1.0244450266418377	-1.325042320543012	0.8869280209588106	1.7993471957274614	0.3586975767918439	-1.4246796228218053	0.2858260852226679
-0.1444674437585821	-0.007922365645325523	0.0071024709633901615	-0.3247064457784393	1.2093482957923576	-1.7829844252603748	3.5951505086708493	1.7799038967519247	9.590755684051489	6.409014216915364	-0.1344411153250839	1.1240131091020438	-0.3918012168245312	-0.07268614741035193	-0.4635657248947601	0.41248555383993235	-0.14579139539579308	0.56379791116126	-0.05575746204846035	0.00012854873092490397	-0.10284408501286393	0.09397226636470762	0.023858502132587493	-0.5743095481558934	-0.1515338540370439	0.1091034629081172	-0.044129622048636075	-0.06995563307087428	-0.7015971100729895	-0.010962532841360059	0.42293132902803227	0.20680643172105145	-1.616472129027255	-0.2373213347234678	0.0025781220640513553	-0.8411568481412128	1.6477456265433683	-0.2437621409695013	0.20648283369952986	2.6180655732997873	2.576139266493287	-0.23036725256885018	-2.05988613873824	-1.039525694469335	-1.2301506756698586	0.993094895406238	1.9014107786094663	0.24873513314251033	-1.3146756997621591	0.2761671910012161
-0.1451406582949277	-0.008083592627836507	-0.559006654092271	-0.33173647257537064	1.2727413226156192	-1.7672967148486454	3.4966096580268045	1.9766487301452202	8.505764344731778	5.9958872517676784	-0.13391001632560884	1.3760822490328635	-0.38891171228899735	-0.06870347341693053	-0.4594547445970002	-0.17397946327674338	-0.13632680293110314	0.4894677944651648	-0.055545560107658806	-0.00020808083312896398	-0.09893696435882374	0.09376529125357537	0.022928818567766057	-0.566826956356108	-0.14092891029290566	0.10419804294883969	-0.0700798660143225	-0.02843303236610008	-0.744244190792362	-0.012766824849050628	0.41181856829915253	0.33086839483160935	-1.7623551204093275	-0.2458421639915521	-0.009872565362949216	-0.7430123446054285	1.61654554317196	-0.10524605043598437	0.1950518077276791	2.405005595260646	2.754500861835101	-0.21091105440880714	-2.003639387437137	-1.1277435015387014	-1.298362600058615	1.0219385479164447	1.973197703525343	0.23217828230166743	-1.2348972136038083	0.26042907840912105
-0.0551418735054038	-0.00905947728169573	-0.5584176588932535	-0.3481049115059477	1.1378875418083054	-1.7522716758203334	3.48803706372295	1.9615843269076816	7.531154686961306	5.781167497029726	-0.14181968332797304	1.6514029681614133	-0.38557908472847185	-0.06516118527714389	-0.45214189082908807	-0.660987807393053	-0.12868092892474053	0.47469937297068815	-0.05536928307250336	-0.003357775291703791	-0.09702671493908427	0.09671202688532186	0.02062713586949032	-0.4763785206036005	-0.13013230463211187	0.09999905813466389	-0.07475600192530378	0.010557737324663734	-0.8332320617154382	-0.013437473168154865	0.40494797486635825	0.4085410205477727	-1.7728351748152378	-0.25795748361913884	0.0031000815958206447	-0.5704945537151176	1.5485503255817696	-0.01142009727589457	0.17441493033336225	2.269360877271116	2.857535061152164	-0.1799411974838538	-1.896114476646502	-1.1895723474522897	-1.1478609850563228	1.0193332155120953	2.091437398114285	0.21388775467955812	-1.161736320450032	0.29635501139298465
-0.024346801526822535	-0.010361900141368546	-0.5624398391500967	-0.34098716846723837	1.0489187721285638	-1.7368047231522528	3.4657582787467662	1.8726016207379903	6.605998235971614	5.619000163297452	-0.1406285183057327	1.883106953280229	-0.38676291396900375	-0.0601934459769766	-0.44939864835569143	-1.1187790684729562	-0.12320112143021014	0.4506907594690898	-0.055119320016903804	-0.006237707982602625	-0.09565705716480617	0.10082487857395547	0.019225033651720336	-0.4639679467222388	-0.12156324659489877	0.09582207855742295	-0.07615355005046623	0.025396897281375223	-0.9342353875944422	-0.012509187166927957	0.401091508154065	0.4351087584408388	-1.8279471924781365	-0.2570051857445175	0.03096673294563692	-0.3927632230386826	1.5645504557558454	-0.0072617083290478	0.2105780660646138	2.1705192653063454	3.0170199013194985	-0.11974051917405829	-1.945987053374732	-1.204038687782339	-0.986316753708983	1.1078645255110449	2.231995247164105	0.08936540810306812	-1.1334743000524532	0.2983998909437863
-0.0377343776273723	-0.01650198177105255	-0.5654853784003762	-0.3265496025146439	0.9773929075449763	-1.7126961979644293	3.375935963659489	1.8994665630603662	5.75516692246322	5.424232422887774	-0.14175265131819711	1.8784880521888465	-0.38745758857687485	-0.056070732242265886	-0.4537267890712209	-1.7232676563517348	-0.11871380151476425	0.46514379653036075	-0.054893277860447384	-0.00780874812253971	-0.0934736311509802	0.10771647120283016	0.017647392326578238	-0.37430204167945985	-0.10709147892587359	0.0922532909541991	-0.0852737401550251	0.05877082171949174	-1.0004357971681745	-0.012392851292510398	0.39579537080690236	0.4872667162453708	-1.927872582664251	-0.26227381599760013	0.07666377049702129	-0.22825957287372595	1.5536074872600227	0.050896244671939275	0.36406425878685	2.0409274971599567	2.9851038470839932	-0.04113335261299329	-2.0146565864741506	-1.261378023298766	-0.9427894568251312	1.1609139257993226	2.1537896481152368	-0.03556991761784879	-1.0934079467779865	0.2901222198352235
0.012192590043764048	-0.024950474077597814	-0.5715242778822471	-0.2891312251267163	0.9052529826519798	-1.6860858650159265	3.4691158923707817	1.7583999586141388	4.800694878790453	5.446836628054556	-0.16357560103267163	1.8312866154802445	-0.38198901041064237	-0.05569967451210052	-0.4632201788651978	-2.381823537538658	-0.11349571518935717	0.5820666974261595	-0.05462329156460253	-0.010026484144163798	-0.09115391485094089	0.10277549216552248	0.016546321401191114	-0.32912043892527737	-0.10221836450526907	0.08431606625962322	-0.06835583556036541	0.09765276411883071	-1.1176212468090216	-0.013480039049119106	0.3913250758703224	0.4442185176013864	-2.039441042649145	-0.2727294854710345	0.14708997428845097	-0.040902684063372406	1.493624386847253	0.10346910581519106	0.40726008693145	1.9680629792925521	2.9467925061751883	0.024176658495517988	-2.1709818721954823	-1.3009567345845576	-0.9088166316306487	1.1624630761422794	2.1160888898858596	-0.027922307395222928	-0.9597370061136796	0.2615396998708138
0.03928658224159835	-0.030973436237424518	-0.5789990274371211	-0.26964835854115454	0.7527658295349287	-1.6452545182412392	3.3914914907878795	1.8173936658284127	4.581886447488708	5.254449576713962	-0.1648409378649524	1.631936749478482	-0.37540472341006675	-0.055316145446824894	-0.4656449232759449	-3.0558759372524547	-0.11204275238051058	0.746030595068173	-0.054307377142402836	-0.012333732196616534	-0.08694500856314258	0.1072378939707384	0.016643152068159906	-0.27489312825832335	-0.09884484466356855	0.08028765970892668	-0.07137965369003066	0.13802775575779722	-1.1085862823093198	-0.013646619580170605	0.3821768552391861	0.49530175332697013	-2.130703406516644	-0.26515876911686415	0.1739972803446044	0.0691664371347402	1.4059526173831158	0.124802635214417	0.5305926795915921	1.8550040989795733	2.914377652029167	0.13678745459291636	-2.257417832489026	-1.3571462559040157	-0.7561695021963505	1.1201069464034756	2.1033320248556158	0.027580418365107114	-0.9347352926521596	0.2664796797913883
0.05275531029151328	-0.03527250351889818	-0.5871359323740752	-0.26425971475213494	0.6887877241030281	-1.621751185302807	3.271458144527352	1.7830107668381312	4.498936693102894	4.885041127892424	-0.16483312714376547	2.46628057940016	-0.3683493004426392	-0.05604914177601579	-0.47671245425988695	-3.9705720465861005	-0.11285407537955564	0.6831256977888376	-0.054049176197905266	-0.016077869634749508	-0.08085843537300857	0.10775433636717827	0.015996563099498963	-0.28700424748215203	-0.10603131328823712	0.07353712410514358	-0.06456577565217073	0.1845072533299951	-1.092997121720797	-0.014646309824687542	0.37852832254303564	0.4151281311935168	-2.1104342967544993	-0.25680940176534317	0.22692012269530704	0.18303416011282475	1.288395073131015	0.17014240065822656	0.6574831029268596	1.8182838680934854	2.860038335838255	0.3290668364479674	-2.3173100699017457	-1.3805771103215687	-0.5866566710447165	0.9581702873306194	2.0431218552254578	0.009007416612868127	-0.8198988501107826	0.3130656912516301
0.05840354853574089	-0.04160613420677234	-0.599380026696126	-0.2216134654068827	0.7065422432897738	-1.605866128037987	3.182813575067307	1.662772214381171	4.311724375350747	4.72416174470271	-0.17400969312264783	2.7927902309943162	-0.3611529871518012	-0.05611678669537292	-0.48387715584722135	-3.968912987432175	-0.1068534768466105	0.7549534963560586	-0.053612099319411646	-0.017387645785340015	-0.0784115677855399	0.11140269814615637	0.015943235479569176	-0.29088523236049024	-0.10115916204545158	0.06448010319123247	-0.057813693345571515	0.19595096853407679	-1.052819570076339	-0.016033568979569573	0.3716830882320286	0.5256346015857785	-2.0791579302528773	-0.24508628258473092	0.2506741744715454	0.3721365161039968	1.1953682775011876	0.1720893188896872	0.82738915030263	1.8142782869375966	2.819766103772842	0.5317987851053868	-2.396567921319164	-1.37666029948055	-0.4178979091745981	0.8236757301773252	1.917755755031606	-0.060343750840366916	-0.7546064163988586	0.43464279567776887
0.05590174699146039	-0.04503139962856776	-0.6057711444814636	-0.20349925884744305	0.6204149525615842	-1.5948963648816559	2.9613506323827528	1.6684296115969186	4.277228702488628	4.577050418183968	-0.18663722598306776	3.0295541289476082	-0.35127990256074637	-0.058350348837454005	-0.49592524844573393	-4.70661735836372	-0.10563322241158354	0.9635613419661875	-0.05328991169311388	-0.019747651773148953	-0.07462683024565048	0.11426757703729166	0.015014202843239682	-0.2831162056708906	-0.09923356019880125	0.056135314762117305	-0.07236872859946697	0.2096464241694834	-1.0057494326494205	-0.015227685217704104	0.3675541272094863	0.5752986267778833	-2.007783070894941	-0.23443436914039428	0.2556648849225881	0.5570775314024299	1.0867397355052621	0.2826780696322188	0.8979441611967941	1.8112415005099431	2.6422060770519584	0.7836573139966527	-2.506595793876838	-1.4371538976404448	-0.03602072537010777	0.7777595772004974	1.6432895694269107	-0.01155142415165212	-0.775770057414854	0.49646025049341025
0.04853688395685478	-0.046769125877450926	-0.6167455588518445	-0.18644194700511313	0.46888883563566014	-1.5824451254352618	2.8269603898557825	1.8289699354574007	4.177739582308595	4.293677020729007	-0.1947657934535679	3.476239966530327	-0.3417933212481826	-0.05932241696760241	-0.5089360195450148	-5.508062166572996	-0.10439044455322252	1.0602873541823974	-0.052726528330965916	-0.021861305492779877	-0.06980481634377875	0.1185609459575085	0.014290872594883642	-0.3001795412498225	-0.10561997040278495	0.0492682014656627	-0.07596997644669237	0.20753506828328255	-0.9629138032490966	-0.013747782933987795	0.3602191545463768	0.6359368870679181	-1.9061950559775767	-0.22282354544034816	0.29318720786123376	0.7530994839565486	0.9305481273775446	0.49269709780255405	0.9276721030600221	1.8838406487355097	2.4986989293600033	1.0030368963641063	-2.6440164689574304	-1.5196238951777334	0.09671639637870956	0.6462006170907049	1.4890936121276792	-0.002201186363339755	-0.8566202451725546	0.5547753289745934
0.04729577118569698	-0.051979444754253964	-0.0628860108504882	-0.1575397319936392	0.22139184663831984	-1.5697947850298741	2.8507286950160236	1.8547399503902766	4.0718742263969805	4.136284528032561	-0.2020690080244935	4.397749613899934	-0.33745335756841194	-0.06148984665930418	-0.5217062326672081	-6.0622845101171	-0.10408593140481184	1.1376645631928635	-0.052567104844578535	-0.0261538324893009	-0.06833741101728932	0.12680253262492572	0.013705761104469114	-0.34823014828968	-0.11323982716870411	0.04431939638798528	-0.053428028079713065	0.22341181264808982	-0.9651745225979533	-0.011051629547696302	0.3532944261613325	0.6238450351919465	-1.7442911019221028	-0.20709642826449795	0.31849345615868435	1.0338967514189192	0.8405978820993578	0.6499211946024197	1.091660374007051	1.8935757639752548	2.3833948435015846	1.2872808539799114	-2.7235538742038417	-1.4878296089160727	0.43532157933599047	0.5986677619770004	1.3962567829140125	-0.08000281974548601	-0.84912079954827	0.6242243363169674
0.03298806545862486	-0.054980363381534426	-0.07608446081926235	-0.1022732103267741	0.149462221497845	-1.5636868630733842	2.8798318155656206	2.1767789591840505	3.960478048432857	3.962146434466579	-0.2142354980462379	4.722816053301227	-0.33838344807289955	-0.06291150215890105	-0.5275863014541468	-7.364299654744987	-0.10141913030653157	1.1308523441594416	-0.05247728772788227	-0.026815864949795078	-0.0669121245547609	0.128864320685122	0.012948415462455565	-0.3770022485060037	-0.11698471487557134	0.03928739824537853	-0.05124521354457899	0.23491058674527202	-0.9035698573408407	-0.0066270379457285325	0.34491236370103595	0.5710080205173562	-1.6101139984342343	-0.1995260569041235	0.2873333904343194	1.1199050551016536	0.6921382382909129	0.6705368849838731	1.1514367435534152	1.8969498771181545	2.179572012605463	1.498797116046459	-2.820267344521039	-1.4213195117847646	0.5807770684685449	0.539760020090361	1.1867754835007087	-0.17940684246222005	-0.8799576980982744	0.6491130735747097
0.022704465839212214	-0.06045063229459892	-0.08577229435536152	-0.059171054381608613	-0.019378730968538573	-1.5513418371771999	2.929914069257186	2.574996941888298	3.904637426896636	3.818723941905966	-0.22560955034858904	5.223490546140718	-0.3324561326359021	-0.06531281654204377	-0.5283890998690858	-7.999265013974798	-0.09543119210904104	0.9710566468270704	-0.052133667803187955	-0.027576334058017238	-0.0659153776656467	0.13079382790999372	0.01277130810707423	-0.37899345239338866	-0.13513915105822158	0.033640109218185596	-0.040464143490736355	0.23124112471784616	-0.8270924761623327	-0.0034438704378314602	0.33374248935080436	0.5304973555653785	-1.416834460511467	-0.19375195324107855	0.2543702824336707	1.2632313035059783	0.5500593779813829	0.7489475914206762	1.2635852226622386	1.8784951544049047	1.9740967730220018	1.7045904814783484	-2.8176879829498045	-1.4005250936498939	0.8011379563383052	0.4959154835290538	1.0038752696008002	-0.09217370263251295	-0.9348207657858504	0.6444970721026924
0.017026404037839758	-0.0609181603505882	-0.09364480265448631	-0.033265409648078274	-0.09618884458278938	-1.5464480033484083	3.015240468675084	2.9863954807431496	3.837462672548918	3.719962368507519	-0.2360962546553807	5.765557080056872	-0.3225968386973526	-0.06688738651885698	-0.5397061012614238	-6.353249261744143	-0.0926238796948109	0.9453145838954141	-0.05173820432748327	-0.029958237156390254	-0.06709355354801165	0.1349134695981362	0.011861665862343164	-0.44908559072732207	-0.14466332553485617	0.02785442781291448	-0.03907033743037601	0.21815125038619526	-0.7950195441628103	0.0014705644938515163	0.3248178741069935	0.599808279055942	-1.229260801742307	-0.19389271070980657	0.25135354742528243	1.3990627037403232	0.42676740253066214	0.8411041713946386	1.2812730425717864	1.8698433857872085	1.8773908944329527	1.7964566522704923	-2.788219363019674	-1.3118020747474106	1.0910623193620803	0.4067514765375469	0.8155263795221174	0.02739436884378336	-1.0059952304383777	0.648379856599523
0.014947226944502545	-0.06046640491011572	-0.10094927472249574	-0.058926366198661796	-0.17169599780864161	-1.5439239481014582	3.006404538803074	3.5649465881740747	3.6732609780253425	3.490700440483291	-0.2351323315509541	6.486838142707827	-0.31525090095490266	-0.067767510512139	-0.5509749871749322	-5.329312312672123	-0.08739016332563274	0.7362023773636264	-0.05148274566934857	-0.03423094962672296	-0.07004922495908436	0.13454676253134473	0.011264768478267803	-0.5099121293067923	-0.15086880802020403	0.022875524255213178	-0.053959947526250815	0.19276256171655132	-0.6931200954430378	0.006416755105845639	0.31931782563174294	0.8373230255669467	-1.0532309954062549	-0.17707127321335533	0.21670297125153254	1.5773795358782272	0.34664344644514794	0.8950103941523505	1.3541302022534478	1.8810036756718578	1.7797289509869985	1.9586454408541847	-2.680588534318675	-1.230451616540687	1.2967454369275309	0.24741359066794014	0.715374285153163	0.036500227185988644	-1.0256997464394302	0.6637842821404659
0.014153262565030262	-0.0612115656642898	-0.11152446823238789	-0.06659574693566399	-0.16294535775042795	-1.5558017678853726	3.043487181094624	3.943160656027152	3.5702267099051346	3.519046571500957	-0.23610927252402555	7.010387859841306	-0.31472992831325286	-0.07134371841074488	-0.5589181187648039	-4.532842117690999	-0.07848338667024854	0.6171554502111535	-0.0513773834150247	-0.03471977570807133	-0.07343502533466419	0.13306314121684365	0.010873780126131596	-0.5572359871358605	-0.15762381485926	0.01907320709273636	-0.04653588315607828	0.14523802945713812	-0.7023143762700554	0.011723123911137261	0.31405805534085685	0.8564647594437471	-0.8917978835239669	-0.17478068690546436	0.20674845069851658	1.6671991105045865	0.2759660335832982	0.9510501322570025	1.3638328009326384	1.912619695084846	1.6492636437253612	2.0816472837533344	-2.609383048627679	-1.128342060876564	1.4685700869741987	0.2156519889107043	0.5014825821829151	-0.08297535203598144	-1.091997311329272	0.6306814762002905
0.009426233432223968	-0.06469734835859241	-0.1685177795438526	-0.10904490419203752	-0.12763427056747723	-1.5557283381264986	3.1835970267592475	4.547567656651129	3.5410578419101633	3.69703954142951	-0.23774882301112057	6.607978543739034	-0.3120221457883602	-0.07482145957899619	-0.5671618264693994	-3.7477904550320202	-0.07455128176522567	0.4779694372077163	-0.0510784744772176	-0.03505139925015766	-0.07986331760976459	0.1415458028352973	0.010222600067624122	-0.5990720566353682	-0.16192512620443011	0.018168078672311502	-0.052239027632049094	0.0887125622160702	-0.7281492248049023	0.015116882833012001	0.30887970986766794	0.8951802454077843	-0.7773791258447871	-0.17154355261955037	0.17408502650047383	1.795593067479965	0.23430057633966653	1.0658163334016038	1.3935383203167395	1.849631636708524	1.6310311343108075	2.200611300395508	-2.531017685832014	-1.1033924173277432	1.5253540918687354	0.0856202590028963	0.3707455362860811	-0.1341074296401563	-1.198451962512421	0.5260813529393109
0.0054925358029998365	-0.06390400313064173	-0.30575467726903377	-0.17491441266489732	-0.123024889159007	-1.5591990686149586	3.179069612977728	5.043965790070868	3.5039490722218205	3.8356804615054676	-0.2245347350307984	6.479331650841554	-0.3085062608646407	-0.07818474144718833	-0.575009426115832	-3.0470837015541847	-0.0712976066114817	0.33482313615765535	-0.051105490616624505	-0.03403520754731088	-0.08689081032687582	0.1429307737196705	0.009013961973572295	-0.6499958145928046	-0.1792318507438008	0.021942811145170292	-0.053225663949342694	0.019247869278369623	-0.7275694161907177	0.01967845885877421	0.3068292526879214	0.8070406272072148	-0.6831889690624781	-0.17780036010202813	0.18864377369626575	1.808586490145099	0.18834983669999142	1.1538245252819084	1.4186069690077114	1.9214018499834062	1.5976155857512129	2.2671730528671787	-2.378245859185426	-1.0353780377719857	1.63693513704252	-0.04740530301763575	0.22426663822819148	-0.14880706222982704	-1.2208089399718642	0.328306982724624
0.005977412227862391	-0.06503925013187203	-3.164842645262756	-0.2159329925480114	-0.07851936208422959	-1.5588996630998193	3.193246601108167	5.553079244448673	3.423380449917228	3.9291197026966875	-0.20830625942830702	6.708807055063417	-0.31141539184082645	-0.08023708571530969	-0.5888755381989433	-1.845672297100578	-0.06919199478591243	-0.011332777955961926	-0.050889100232758964	-0.031940805873632634	-0.09398724288264014	0.14323236357805738	0.007571425371653879	-0.6872721590290253	-0.1916376752763538	0.022945510609471153	-0.04077497114179357	-0.005318009234904298	-0.8106322418360709	0.024149757505865434	0.30595460896232984	0.6484597436518892	-0.5801009519599645	-0.17436790182866763	0.21945054043953488	1.7934265116563803	0.15690308607563297	1.224150866814935	1.4862506313781467	1.9742731396982474	1.625163078036477	2.324379255106229	-2.2382848906152897	-0.9271081775210306	1.6365419858175643	-0.15593703537504294	0.26378071875149145	-0.18734495537203852	-1.1794054252693744	0.16604906897099614
-0.0013064858434364847	-0.06401664352434314	-6.369187268149103	-0.2635920359189837	0.01856718385220979	-1.5606181666957153	3.2703783835678815	5.993989072520522	3.2771085122798973	4.015979670679059	-0.2003471345388374	6.529332810341321	-0.31502273163264644	-0.0831991599035585	-0.6067329243945905	-0.6555695902956089	-0.06580710554096252	-0.21683286899404983	-0.05101632805018001	-0.029616933637014002	-0.10090407424491052	0.14414877800237563	0.006185859612625668	-0.7198455390750891	-0.20500267834608668	0.02094224239341213	-0.02956415973601132	-0.03237915252618846	-0.8417490742692614	0.027361789809051018	0.3056798503244378	0.3533389928181964	-0.4959910446958603	-0.1808246907148366	0.2609990107954392	1.7783252264682012	0.15375312082170903	1.3112041909091547	1.5515651803447983	1.9465791638760013	1.6210285986728288	2.480292306476173	-2.0960145643273873	-0.7988569054434288	1.625158819041204	-0.23792438998501247	0.3307292403717666	-0.26393517780226217	-1.1668770363272816	0.005149210633616763
0.0011936810111869169	-0.05896320150802646	-6.6918505616959365	-0.3586900867550825	0.1558439021996963	-1.5568289933472228	3.2627535702959656	6.381910951820506	3.0982036066303706	3.8745968071135435	-0.18444400551501647	5.791743294392459	-0.3182213266812678	-0.08429432380435121	-0.6133306477810248	0.3467812127677554	-0.061488199220897745	-0.47861465712841544	-0.050923461260120075	-0.025440979235763512	-0.10376120340822548	0.14110697809629485	0.00507203965300717	-0.7391715406983436	-0.2109028439321377	0.02007279907736092	-0.016502193164690385	-0.09462929450608931	-0.839458366557623	0.02805850102939562	0.306022869006067	0.0679442822884178	-0.4942303767689474	-0.1898612282088283	0.30254982333690894	1.6915304325582512	0.12253911589375306	1.2885907232565201	1.5163272456738615	1.9392732622902489	1.553613073057348	2.479859859570817	-1.9095729966994395	-0.7661556346424148	1.6754535397018682	-0.377822931103739	0.3424767600880979	-0.23008055499734725	-1.0883592788908654	-0.18886453277623158
0.004118444300493065	-0.05672307412357179	-6.548759884084662	-0.4473948045816292	0.22271997189923995	-1.5517329186337212	3.1037999081023195	6.55384996007168	2.894956376535487	3.761950498597759	-0.16700857321424398	5.727595000716588	-0.31476461076866497	-0.08577837575141088	-0.6315123959919471	2.0572865858662595	-0.06128157458732938	-0.6620627678271787	-0.05075344088434859	-0.023513559125203306	-0.1097347311568793	0.14230922756797054	0.003984903718524118	-0.7635047206961427	-0.21541826342487558	0.021091834004489135	8.746970210280341e-05	-0.15812915428794527	-0.8058169675837068	0.023415467423522806	0.3088399702436267	-0.15043855824820399	-0.4838536493237363	-0.18856916894420955	0.3822564852275631	1.6392823721908567	0.1599561118378424	1.407913637927966	1.5395014254439665	1.8918278838837916	1.533869140442431	2.4527926243316402	-1.6984230378505771	-0.7764352132393427	1.7155940181673164	-0.4468407951069529	0.4473160892403086	-0.20654049799285534	-0.9518109344922916	-0.321386465792222
0.0018263181344956646	-0.052447215119215705	-6.423595199550464	-0.519776756694053	0.38369077419652586	-1.5503684107575415	3.0085394013891773	6.431100973348793	2.6344711469224444	3.7031894379557384	-0.16292398661078047	5.372401895585669	-0.31895235727883364	-0.08623659078480692	-0.6713351390364417	3.1076825795747185	-0.06213561154169528	-0.668718247787013	-0.05089951002900106	-0.02415017832203843	-0.11237470976213133	0.14303933660721505	0.002778889553610612	-0.8255195045471284	-0.21836820488202546	0.021340980127622127	-0.029261185435472337	-0.21459415453151615	-0.7946821020006329	0.021981166405989565	0.3131893022366722	-0.39463465065677905	-0.5077468348154023	-0.20027337096501313	0.430727435757073	1.5613997980816954	0.18688949382949732	1.5689413070799207	1.4430462607877714	1.8334064978492275	1.4239001148358414	2.457174288205387	-1.519598009793293	-0.8176992254216241	1.653149588614049	-0.49755316977099795	0.46632941774677733	-0.32607055670918056	-0.8392892523455225	-0.3886781362876326
8.30950322874063e-06	-0.04913507332246304	-6.2918159663206135	-0.5545325689068472	0.46964032047196164	-1.548261940907016	2.917686076474551	6.27008944939283	2.352720619180272	3.541312229667983	-0.15692405095236284	5.1525919695735505	-0.3301399194735466	-0.08862642386935096	-0.703202847832258	2.027021363789105	-0.06204076823408851	-0.7689308571523169	-0.05079872583494259	-0.02262626349563527	-0.11144547225968666	0.14739910281771115	0.001530346712878954	-0.8466823164004869	-0.22115377795049934	0.021712642221960277	-0.026478268417490423	-0.2830435274220255	-0.7529188463732581	0.021002780248324908	0.3163283612131533	-0.6921503384608394	-0.5418570606311988	-0.20601694267712073	0.44982703144563524	1.4207334298497003	0.20760903167317987	1.638228277891287	1.3546748212149011	1.725388124333223	1.3403211693278647	2.5008533250265788	-1.2603363160670173	-0.8117287694762002	1.4930863078529195	-0.4588069052211683	0.6083346609782051	-0.4716863804113355	-0.5555097368083527	-0.5584931672125097
-0.003689373603848853	-0.04410773411819943	-6.1263253828546125	-0.5258704556081616	0.5845749353071226	-1.5395485234255517	2.6889025185019846	6.033236499664156	2.114601961283926	3.2798820539811517	-0.15464482242754946	4.6104231822073105	-0.3374690262757475	-0.08950037185294515	-0.7265934170080258	1.598360138561561	-0.06450013920866096	-0.7230320010905718	-0.05062113280565274	-0.021333377391045853	-0.11017256866818685	0.15992228079585666	0.0009569429507991079	-0.8785864475628593	-0.22161463759823943	0.0227190141338957	-0.012471421451817224	-0.3371039500797619	-0.7007089051680075	0.013860671258497853	0.31576226919380407	-1.1567905306145327	-0.5115599519162026	-0.22433157082120156	0.4735062770615047	1.2094853614779641	0.2256150024436932	1.6849691030326805	1.2355145043275568	1.648327254466355	1.2902089973945552	2.4238821152811867	-1.05105641606179	-0.8075855278635349	1.5476439818207761	-0.3425626160248121	0.6677811885601189	-0.5802767108890066	-0.4541898841316591	-0.7508474207400784
-0.006049152044968839	-0.04344626875502265	-5.986506139415978	-0.47910027015387335	0.683506749312284	-1.5352287768025021	2.563810461925177	5.895354635886388	1.8789647672079055	3.019036168052652	-0.1455440404716704	4.42735295969109	-0.3373433837413217	-0.08858400570529659	-0.7692171682843991	1.3237815748642539	-0.07077248334914157	-0.6968110367462368	-0.05029529155499017	-0.02194539133568184	-0.10928092026508847	0.16702810518729333	0.00038010530508062184	-0.9186010843814465	-0.21563445496794315	0.027013551878035124	-0.010186348619498973	-0.4138277892174206	-0.6032838209764732	0.011945131721713013	0.3132871703860624	-1.4574588252409606	-0.4447802068843578	-0.23337604317249908	0.48901622987637045	1.0713307802002325	0.2873609128514569	1.909197292127211	1.1527509146795898	1.5700216613110325	1.2686921571537042	2.356065605202107	-0.8337394302909791	-0.7804750157251277	1.5787633774617007	-0.3238653473767187	0.7599641984055754	-0.6112743143162692	-0.23604568106964097	-0.862706443758024
-0.010829601656318596	-0.03861468330861265	-5.806732737044427	-0.3921348335407678	0.8003232101535496	-1.5191333197908743	2.414324961980535	5.618076531145375	1.5943834311499228	2.6771683202056127	-0.14535788495004887	4.0939075693284845	-0.34074544979371824	-0.08746059692928743	-0.784827320847129	1.2356027090448165	-0.07193291940986528	-0.6094319473738796	-0.0500877378408006	-0.02188586956245946	-0.10775411144650315	0.16831150071867326	-6.483509114257801e-05	-0.9505487497083175	-0.2090418168766564	0.028353111798476726	-0.000379053567352858	-0.4550142625972745	-0.5386034585113794	0.00677419220090923	0.3078326106357824	-1.743640228647066	-0.42679603195767335	-0.24747961954483477	0.49870137589939567	0.8853379380098325	0.29357992786328974	2.008501362206867	0.9961151994394051	1.4690683614426614	1.2460398261973844	2.181064750069896	-0.5285044148431669	-0.7235311456511031	1.7501703977613268	-0.16045348852141145	0.856613755669043	-0.6063359324820979	-0.009101936708482495	-0.9501488646892252
-0.009431850664001349	-0.03781416240722905	-5.56351947548695	-0.29089079803075546	0.9481680523635149	-1.499026175009924	2.3504022391782238	5.390718399525649	1.3734595093213229	2.4554007385440073	-0.15818744511809196	3.9017780021716684	-0.3368280556929723	-0.08671155831550255	-0.810254739792569	1.1403734828796033	-0.07265118935995196	-0.6219766862142184	-0.04981344371502071	-0.024121751957580408	-0.10266110636329762	0.16788521054994948	0.000409206166162692	-0.9690895553988044	-0.19462039618732185	0.025249027403955515	0.013100761251709475	-0.513786321594633	-0.4840484273366055	0.004248786942791164	0.29979876335427424	-1.9525104683980055	-0.4110096097433594	-0.24850206615795614	0.47717485854574626	0.7764914984700104	0.32145906653729894	2.0708183452350335	0.8709270399950609	1.2872990157398845	1.1616629944607184	2.1117750749991644	-0.20571767301461427	-0.691468926821767	1.9047613087082103	-0.017490825472771386	1.0079981341618085	-0.5966590634998101	0.2102253624580817	-0.9721651522476614
-0.01028401085827893	-0.03368215312289512	-2.6000212371342024	-0.17695794884246668	1.0941677200544704	-1.47760223933415	2.2792505577565576	5.081436820091537	1.1587836836633614	2.1965630681827375	-0.17556900347016496	3.5192785603108616	-0.3257195627062849	-0.08616670613866143	-0.8458256317568541	0.9988918927438741	-0.07089180951691063	-0.6350739302889545	-0.04964967172627612	-0.027652850136783945	-0.099360934432846	0.16933523506675463	0.0020441013465827855	-1.0130688701320032	-0.1877546134297575	0.024705409012131828	-0.0032231745515688887	-0.6195514817809931	-0.3468381098466505	-0.0015805800573533715	0.29162636011213416	-2.0028554341414653	-0.3959473568814452	-0.2645606648727022	0.4758723250918446	0.6383275405796318	0.30254984244891103	2.120588830550984	0.7705937087113021	1.0779514991322474	1.1003241940132302	1.95623376150529	0.09443345637165808	-0.6509945840715234	2.04894942703123	0.09436922279830062	1.0366451115823452	-0.6614962157064819	0.4393297690160889	-0.920423142407415
-0.010211064720170908	-0.03251366264791873	0.7069252545444022	-0.10105152373687569	1.206442342379312	-1.4605868582591612	2.190545063569699	4.6668379337673755	1.0360916610444435	1.9447905021304461	-0.185805654547779	3.351397835087414	-0.3144583890473379	-0.08621902182698099	-0.8848997499884819	0.8828142505832727	-0.07185689528097029	-0.47526582091643155	-0.04934654257658243	-0.03230447306502888	-0.09253072488513688	0.17131356097529565	0.00396662920434046	-1.0372859663184608	-0.17666407102498477	0.029639671543633665	-0.015056054555674658	-0.7071474733256006	-0.2505467369700908	-0.0025288758113581273	0.28581091977421985	-2.1233557551785185	-0.4362178891273235	-0.2795450679049415	0.4377531390632452	0.47669835901994917	0.26740529911481403	2.0209640322547897	0.6723501063690824	0.8581775494389692	1.043638779047307	1.7918323016690567	0.38595739832288656	-0.6358552586903685	2.3607765549831377	0.20468612150904342	1.0672548690543802	-0.6486710054188324	0.7924707325430822	-0.9600265266362686
-0.014328481186057363	-0.0326258354095689	1.120168990849848	-0.00410971189712897	1.2326156807958932	-1.457563876233061	2.1107725474922536	4.4691517896631066	0.9670909528877271	1.8156341934541307	-0.2009739749553229	3.097495908982792	-0.3034028156074987	-0.08694339191264973	-0.9061004629485812	0.7435520046480413	-0.07380408512395364	-0.230782519457633	-0.04878199618996921	-0.036369041783283866	-0.09330734110788898	0.16763866853619375	0.006811770707936709	-1.0874761643042634	-0.17149738628674552	0.028878037085383133	-0.02123302651679612	-0.788515364128011	-0.1792449440028138	-0.0018976390396670609	0.2778213441415741	-1.9700916644570836	-0.3476578775331091	-0.29539667034214634	0.4228777330169864	0.32903367362508995	0.20782615113264122	1.9646611947816333	0.5859142161197748	0.65946466735597	1.021428680924448	1.6777622124580354	0.7065749066200062	-0.6178108075871955	2.4957184254502307	0.3503695234462452	1.1759844545520746	-0.656288385666395	1.0542009739020943	-0.9020875887998334
-0.020836803518377734	-0.03234268749571658	1.0596153857719757	0.09983882747114473	1.1748644500024663	-1.4583419349912305	2.0898748270383285	4.197007859372858	0.8838512425706598	1.5915779191907664	-0.21042184333050934	2.8831532377810296	-0.2993270151282278	-0.08676742293671198	-0.9525623848061855	0.6478924573437019	-0.07695239257228181	0.0657068701604816	-0.048611682145522354	-0.03954613241777019	-0.0883224146189984	0.16533985126867842	0.01045192994694481	-1.1310596726283193	-0.1669206165546674	0.03135096284987822	-0.039129272602735125	-0.8817941891117533	-0.07327199704424849	-0.0010687277617800525	0.26688701580049595	-1.8860354578118037	-0.275406030596239	-0.30624701271809257	0.37703963096268067	0.17489318459655068	0.13160568585769	1.757515146752564	0.4952069877001704	0.5184560986395572	0.9299663560044479	1.6012928801459854	0.9821429231006549	-0.5971431654553916	2.6568347498084317	0.5540729591753172	1.1699708404915152	-0.7249530295667046	1.2378386044790954	-0.935328432521622
-0.02127727075435958	-0.0316315921245499	1.0201127926826863	0.2023565257441248	1.1529588494462197	-1.4575717878569125	2.0616247094174756	4.156658967959789	0.8128001617010459	1.314267806953771	-0.21627072164392103	2.6526339152569482	-0.29546063528871874	-0.08891877085599333	-0.9581473142556691	0.590352550651936	-0.0792277128375692	0.4275608379225987	-0.048340639883299764	-0.04014227805992861	-0.0869314987388532	0.15827551180488417	0.013955842979431763	-1.1621563593724988	-0.16505042884058155	0.032467794018143044	-0.02365483392010275	-0.9471231589378079	-0.034837913371243576	-0.0001985502235958024	0.2564665564007798	-1.844455240667045	-0.26960915326701623	-0.304352651784795	0.40157430304096353	-0.0032868635202204398	0.038636963006603534	1.5605197082779765	0.44468210998494184	0.3761396765935794	0.8924291213688035	1.5666253211857848	1.3100600854169404	-0.6204604891239297	2.7698460133642557	0.6512626805393548	1.2445559381173925	-0.8162770469161419	1.5010508184791715	-0.9697369347195031
[truncated: 206 more rows]
[truncated: 8 more columns]
