# Supplementary material for: Obesity dysregulates feeding-evoked response dynamics in hypothalamic satiety neurons
Source: Sci Rep. 2025 Oct 14;15:35837. doi: 10.1038/s41598-025-19800-2 (PMC12521569; doi:10.1038/s41598-025-19800-2)
Supplement: Supplementary file 4 — Supplementary Material 4. [file 41598_2025_19800_MOESM4_ESM.zip › Fig 3_1/Fig 3b/NCD to_NCD_1st_MPK134_matrix_4.csv]

0.001429187239092	-0.03576253000329482	0.01106589208275812	-0.16629299701130384	-0.03843402677327818	0.4557617649443889	-0.150663864801019	-0.14805146733143643	-0.11904562649219637	-0.07393771216255142	0.0231700521665738	-0.16695733550598896	0.00331507427171978	-0.06267714541296601	0.08914302991217729	-0.0080325877945729	-0.00541337791646222	0.0048894191778226	-0.03815118233821046	0.03246132694564348	0.03840565155232149	0.11753020161179176	0.11967217957737131	0.09974265775193514	-0.04504848016444636	0.04046369268007566	0.08031657563999496	0.11744761653523875	0.27013574926558354	-0.036359937041337796	0.20681776736251106	0.016026515128276343	0.037472023664164	-0.0906605286448127	0.23438807485975083	0.15024430964364893	-0.17682862654641862	-0.27353928389151927	0.08944256852014808	-0.4810596620658842	-0.10638747554784053
0.0008302466142024501	-0.03576746429599978	0.01105369854594224	-0.16080264157193028	-0.037794528415986864	0.45865067188665165	-0.14272482838924794	-0.15255422637514118	-0.11846516415606997	-0.08507734586298933	0.02330366581644583	-0.16699833613498438	0.0054830883361363094	-0.06266750905136338	0.08761139333762338	-0.00846676505109815	-0.00539607960704603	0.00336201779224299	-0.03817184295033604	0.032243137543556843	0.03840642677371789	0.10466779350285904	0.12246063273251404	0.09330569976875107	-0.04532202271925122	0.04576489372055404	0.08758472859159609	0.12754040957052803	0.24173252333698336	-0.0064570995241450685	0.21947479484606622	0.02709315950848365	0.036394134893426994	-0.08695651842284113	0.2191327631399344	0.1927798221214061	-0.17634764481401888	-0.26797811718026543	0.07982347961016634	-0.4536548602811793	-0.11817146437140612
0.001202987647054	-0.035782758878280314	0.011041787051046506	-0.16131635320679952	-0.02290860166159502	0.4595988353759794	-0.15260462397877098	-0.14217488944514076	-0.11908271238910366	-0.08329514807828792	0.02334540858897674	-0.16626763201486616	0.00494006692185146	-0.06266384370124119	0.08665846767044572	-0.008539229246819706	-0.005496874387899747	0.00852474598631822	-0.03813918883159668	0.0322465436794186	0.038416575783296554	0.102406343161783	0.11514579269703308	0.08865193232326045	-0.03916414923435327	0.03561367184009071	0.08577791419555138	0.12146673072207075	0.22987196153926925	-0.008944747022645931	0.22577961946591363	0.057490003179165444	0.050173453526279214	-0.0736997334571318	0.24820519407465844	0.1835610818722264	-0.17666707365746423	-0.2724881279580531	0.07006780116333099	-0.43552535064599823	-0.12543201220754896
0.001339032789651025	-0.03578828458621019	0.011031876018887669	-0.15923860880727525	-0.02168084374920854	0.4571407303461594	-0.154556231003383	-0.135417559236302	-0.11945348743862046	-0.08375901504886413	0.02361444719404871	-0.16553732135946017	0.00399725872638712	-0.06262496943911407	0.08748489932719579	-0.00857184925054357	-0.00553263932820504	0.013088890584771754	-0.03815055284945526	0.03217660918778893	0.038394471692785606	0.11635433331908765	0.11712370426940527	0.0796157113404303	-0.031786256959015415	0.02724002810135346	0.0740177855545734	0.1319600089088135	0.2255311311693047	-0.015198407799994679	0.21235892857324518	0.047819274598177405	0.050218687205061216	-0.06090850410579344	0.26078786077607097	0.17518302104651606	-0.17652564714662583	-0.277551375158954	0.06625179525846132	-0.39722831872877135	-0.13906357611790385
0.001262539499130428	-0.03578809653006808	0.011024463963446867	-0.15663535233537068	-0.01737557314204173	0.457516180704828	-0.1569596587871649	-0.13094715159272668	-0.119640592580644	-0.0851358102431474	0.023616041510514975	-0.16516314605397603	0.003802879072121304	-0.06260702084259621	0.08882007580268314	-0.008754494318407208	-0.00556763829270172	0.017248300739760847	-0.03815466760020839	0.03213216377364146	0.038384033044933236	0.13157491936260712	0.11517869436178321	0.08180667768562792	-0.025928235503811365	0.027961304381764883	0.06193580086142695	0.13888632839259285	0.21289382636014426	-0.015605792538685822	0.20661022250891153	0.01610647253340792	0.05695380222292681	-0.03762414874688101	0.2661504850733493	0.18011530994507732	-0.17584056845830023	-0.2789856982917781	0.06250966374372136	-0.3692619149526208	-0.162719528204615
0.0011937498824641766	-0.035784788094449155	0.011028598170167046	-0.15713109998259814	-0.00829826209033041	0.4588270845630387	-0.15520683723335515	-0.12330267447692929	-0.11988325014658661	-0.08061727518050907	0.023675930436320547	-0.16590568462905186	0.0036702925628239497	-0.06258108231250539	0.0888513543858635	-0.008876088503031019	-0.005679879783059596	0.021275960123375393	-0.03817272371142549	0.032145363844230335	0.03837230536227724	0.14135149179131687	0.10568943988335637	0.08920355658677946	-0.027385250635040066	0.029816585041063392	0.05179700234885448	0.14170644918290629	0.19864578130602326	-0.026003416055995154	0.18258435853778723	0.012092973844075086	0.050645907851151827	-0.027324530397341184	0.27043461066403013	0.18209323113000866	-0.17546656100589206	-0.29303062206420255	0.061177548008780704	-0.36960753063165486	-0.16542785087560433
0.001302479643301303	-0.035786622718793015	0.011027609316063464	-0.15641289500531363	-0.0036431619877818062	0.4592229024648765	-0.15164320992743935	-0.118339745838176	-0.12004024658157972	-0.07656793746457054	0.023732815143456116	-0.166168398608457	0.0035782248408832884	-0.06253380873338117	0.08850326021166757	-0.008775390839474317	-0.005770202271811998	0.021220803608899882	-0.03818423328141259	0.032223104495251384	0.0383830862983603	0.150624013310191	0.10591802039624508	0.09417290993066976	-0.02277855218989639	0.02839433245303098	0.044734752816951995	0.13899262493607215	0.19355695472848808	-0.023795406357028922	0.16353034335265762	0.006813343776200932	0.05460155946692159	-0.015462305343665902	0.26431833087304896	0.177106181966774	-0.17486548635484192	-0.29189111673409684	0.058898194360669155	-0.3525279133760016	-0.1668663673226314
0.001341911605465885	-0.03578005827595543	0.011028298334014242	-0.1583403276328629	0.004105474721810519	0.4604936276917347	-0.15145967342993755	-0.11481620796991206	-0.12022080637272523	-0.07590561349000552	0.023796607504485326	-0.16587635344073165	0.003476830789154215	-0.06247035866590023	0.08801969623555828	-0.008887414660953778	-0.005834847800139513	0.022454539086945904	-0.03819917598792342	0.032353787523505435	0.03838472786836868	0.16198621969282634	0.09541630377516296	0.09603508572369199	-0.018944953691793644	0.033657271466143	0.03849766242831098	0.12716683647869542	0.19028348063423312	-0.027522644164689497	0.14115401928447424	0.007409470284896386	0.06147121732930352	0.0016852594476119524	0.2626908835741578	0.175982575341432	-0.17442685392247148	-0.3014829050133319	0.05918354763044003	-0.3353062314018481	-0.17473558946113454
0.001281791159538185	-0.03577831835986681	0.011029508912021613	-0.16007043050670777	0.01037292456070529	0.46179296257391833	-0.15039631985602203	-0.1142908107624643	-0.12041177574152412	-0.07596001405131564	0.023816433789030294	-0.16551355555551384	0.0036363235434471375	-0.06241011572510834	0.08732284633699199	-0.008861694557095831	-0.0058873745680641	0.020457000450531178	-0.03820523989598243	0.032476516171967645	0.03838828603732811	0.16908512147838595	0.08921702531707017	0.09635391705096666	-0.025219740587300372	0.037083721867177726	0.03397166274429341	0.1232785879047629	0.18107407857324317	-0.0348833273379172	0.12402674112891351	0.0017917441920198224	0.06722316056876096	0.011475640558540908	0.25554633040568947	0.17449339592721633	-0.17375420789567877	-0.3159827442192839	0.05875641750493537	-0.3219258699531666	-0.18913278950658383
0.0012520693937457263	-0.035775933730700184	0.011028792915936472	-0.1620869565679274	0.016811227868171717	0.4627605597279768	-0.14979903211627515	-0.11496627169340472	-0.1204177683576062	-0.07384590457855651	0.023847741481391356	-0.1651961922718702	0.003727472447823356	-0.06236633491451345	0.08657086139834365	-0.00891131940551801	-0.005917370614964908	0.021528128266436453	-0.03819691835621899	0.03261825683896152	0.038379115640565946	0.18124648177084843	0.08553668127154067	0.09244978251557509	-0.02947770343254593	0.04102770119375632	0.03390408077198952	0.11476059483841664	0.16461893823632673	-0.02849866777141366	0.11412329339664454	0.0035947369105634682	0.06953512029313631	0.02512750612736203	0.2511113383844069	0.17651437201653103	-0.17354992111532347	-0.3304354339447291	0.05717888496898789	-0.30788838193943957	-0.19201294725585671
0.0012425588403951865	-0.035778062411484735	0.011020769574176525	-0.16386764801455733	0.027022161694210695	0.46528525158114753	-0.15173443616182106	-0.11187944988575416	-0.1205590881255785	-0.07351832808007865	0.02387824864422341	-0.16459049108784624	0.003549559296073554	-0.062291285092657876	0.0859608601307686	-0.0090924198899901	-0.005965400927745482	0.022915579337685295	-0.03820664728531645	0.03279791135262555	0.03838103318820063	0.19510182385578898	0.08011626872009256	0.09250042304345782	-0.03713170272413977	0.04321867269523854	0.027659700546341585	0.10645932497296351	0.1447316369405866	-0.017090478616283645	0.09948417597207458	-0.0013669469659441987	0.07639003191995263	0.03704453042763065	0.24096090178929758	0.17565748723003777	-0.17255991154261927	-0.3511998686570611	0.0540688105407916	-0.27925677038440255	-0.19198777974294462
0.0013170512541042065	-0.03578310015133313	0.01101801402728266	-0.16569113320360268	0.033281270578909956	0.4652682194370734	-0.15233355480645264	-0.10327502815154885	-0.12072874228345665	-0.07283911579227424	0.023864754879252853	-0.16407362299400052	0.0033011412450685757	-0.0622188173979375	0.08532868544625219	-0.00912598403531326	-0.006035341374945971	0.027038011255223916	-0.03820467554965799	0.03297613591040744	0.03835360460483928	0.21350928408892272	0.07212774863109182	0.10035801474152266	-0.043823680711301154	0.04491844187758726	0.02604149938907137	0.09965406557196507	0.13774339576324454	-0.019420947448104364	0.07442455624724004	-0.005886521934120811	0.08064257145693651	0.055270522751400694	0.22150404261085138	0.1640669753510153	-0.17188686688022412	-0.3744622051876246	0.05238782370973809	-0.24670881496907718	-0.20093242568756026
0.0010773957868033545	-0.03578266022002789	0.011014849470731558	-0.16773819311410823	0.03704357319371981	0.4647689362978495	-0.1520159616001861	-0.09892282428791281	-0.12044952560721463	-0.07039778041179645	0.023782214522961122	-0.16414056338639327	0.00301432762026797	-0.06213590291072448	0.08484864734541613	-0.009113983855902858	-0.0060918496875733644	0.02947077764972883	-0.0382134534024802	0.033164286300092355	0.03832357169437176	0.23133617527876985	0.07276127236369315	0.10479264767271593	-0.054527489528860176	0.04376463932298996	0.018440496188850457	0.09888610903963871	0.13242630789602305	-0.017769937763219466	0.04739770740085093	-0.02335826360080359	0.08341873247333825	0.06979337910267312	0.1969132284281117	0.15852692241919072	-0.17088970392828257	-0.3942755120189554	0.05302006901999319	-0.2323316236080311	-0.2075682599254153
0.0008859102149269627	-0.03577866617846025	0.011022204589070803	-0.17042175687778097	0.039141193130004866	0.46594347225372823	-0.15646721945604486	-0.09714910666446408	-0.12012832756185118	-0.06806806436427223	0.023578307515257965	-0.1644225137752816	0.003367736597355888	-0.06208003969418072	0.08410655527495713	-0.009099713723216227	-0.00616992636261368	0.031086486697861633	-0.03820980891890409	0.033396464671104256	0.03829964862882203	0.24349974853252823	0.07621435693544866	0.1170401978390873	-0.06635712858355532	0.049839326349180174	0.018110270852186246	0.09059793452690826	0.11606877535217708	-0.014074959301558235	0.028383732192829296	-0.030500045141650455	0.08159815200454999	0.07789515737387205	0.1743597711037325	0.15412773263711382	-0.17051012817792896	-0.4194695797467875	0.0535526675792628	-0.22453590252260378	-0.21653572441507124
0.0007824338356801786	-0.03577712748352805	0.011024356944799566	-0.17405118140653494	0.03631466210590273	0.465821606738274	-0.16247717003161205	-0.09390020586737438	-0.1199220834621552	-0.06707981306438157	0.023504516591199807	-0.16447561223969506	0.0033042819153749265	-0.06204208246373878	0.08250787802313586	-0.008998348446182027	-0.006212585864884128	0.027246311763970237	-0.038211299475854284	0.03367423763887959	0.03828338415049723	0.2563551420122042	0.06976625551120429	0.12451951260657243	-0.07882269075813556	0.05317771389696606	0.02045665682389774	0.07514688979451006	0.10691689934645066	-0.01862899062147503	0.018503229290606722	-0.030770038792679765	0.07445311200525183	0.0827664594523883	0.15380354264278606	0.1473973195882389	-0.17033223421812727	-0.4478151771642066	0.05517983361045732	-0.21230016048957254	-0.22509480406187166
0.0007165959169157239	-0.035773248363515406	0.011017401954551729	-0.17676219547115293	0.032158997913754116	0.46417525940738125	-0.17208742043900968	-0.09863818619646358	-0.11954263100228932	-0.0695130174360984	0.023385146972870686	-0.16340680148336834	0.0032370024809799058	-0.06200774167221468	0.0814959835293351	-0.00878616624578871	-0.00624500909121326	0.023670188506987933	-0.03820484983418457	0.033936378617178735	0.03825586662506814	0.26791766009133217	0.06379979876085215	0.12601607160098566	-0.09072977021665621	0.05272483062759429	0.02483067315463606	0.06120978456880636	0.09883175105163203	-0.012264037407963944	0.0222559661684777	-0.048049126215937966	0.0805294527868458	0.08888095494495975	0.1427364310871484	0.14391206194480088	-0.17024734347750825	-0.46751938450774383	0.05685170743211643	-0.1841274695862621	-0.2487174791037321
0.0006424606201088919	-0.03576258940407594	0.011020626630728442	-0.18049475493002218	0.02831675460197196	0.46064339776972113	-0.1804487608832262	-0.10628274239722726	-0.11934024465825928	-0.0752822108686779	0.023233024908658396	-0.16260822871533215	0.002891504753966578	-0.06200097129360137	0.08104208934942525	-0.008620969481283014	-0.006257362751205572	0.02023872191437526	-0.03820417026594698	0.034168694890104545	0.038205250919669365	0.26975808237887716	0.057223743200791655	0.12944947098160023	-0.09327308277598181	0.05420705937119129	0.034269171787019284	0.05554804622272449	0.09225918504735217	-0.013624894031638118	0.028691355377482165	-0.06689016737364964	0.07510902743362648	0.08891546292217761	0.12214715300291153	0.141355166064368	-0.17013653305824167	-0.49814306967546373	0.05587760313549924	-0.17526666071318436	-0.2683829262708883
0.00044865474664258634	-0.035757256328843426	0.011029821570537038	-0.180868770068244	0.023738387303258744	0.458283658909416	-0.18457505958021886	-0.10958363591071174	-0.1190026590916741	-0.07617577232400533	0.023068220029373608	-0.16248619041539636	0.002745807534334004	-0.06202231751013369	0.08100899510331745	-0.008305808365723095	-0.006373567199470879	0.012855870608439752	-0.0381931529940891	0.03439599265148742	0.03814548238363626	0.2651293288585433	0.06179316996181401	0.13810829100371122	-0.10611622232424274	0.047219740309841884	0.042636249835126275	0.05132134891075326	0.08320643283486413	-0.007876031490749157	0.04509152782580213	-0.08511202318809469	0.06768824913363741	0.07731947653354425	0.09130112497047951	0.13681214145103565	-0.16999179510022547	-0.5260123763608276	0.05345877935568606	-0.17292068296343316	-0.2789919837360986
0.00039568581334822	-0.035748325403956255	0.011032140680218822	-0.179603196924812	0.023976549066455154	0.4577015058207392	-0.1914035198886213	-0.11128268602815158	-0.11882029234358873	-0.07531188298273842	0.022864063668368455	-0.16237923225279965	0.002071465103576604	-0.06205105833185513	0.08108186102364415	-0.007942020908373688	-0.006531675410151326	0.00785731665154152	-0.03819245759154303	0.0346028989438246	0.03808567979454458	0.2654989914466013	0.054992013807338334	0.14399835969559524	-0.1060745577406637	0.04632155774969694	0.05272601194899357	0.03734723472211339	0.08310473703730854	0.008784882326966384	0.061199382537330003	-0.0961719562376253	0.059991976307274306	0.07057154109665596	0.07783294708829061	0.13542110888349654	-0.16996067352692634	-0.5448327244194643	0.051969538442135775	-0.16752460269067546	-0.2912202630542745
0.0003779890417781739	-0.03574085489958757	0.011035799321964256	-0.1780061017090214	0.021043212698492145	0.4566383607865771	-0.19528474191269868	-0.11163436557529108	-0.11873691400932254	-0.07526625224700527	0.0226944261896911	-0.16294044944064096	0.0013979062453856922	-0.06208606563999199	0.08137555430652119	-0.0075219432134230645	-0.006637396041893108	-0.0009334329085818438	-0.038205232578774936	0.0348116954862701	0.03802453391515438	0.2615342830545233	0.050451215376839775	0.15195858191650796	-0.09614154371931723	0.045536895374471295	0.056627144684615896	0.02253171329394264	0.08987625131967505	0.011500780584907139	0.08040723092650262	-0.11477261170528899	0.05228896644524724	0.05949391179216863	0.0718114409199592	0.1277913946639447	-0.16964210702137414	-0.564574724923836	0.0530080674288889	-0.16418881312752007	-0.3071688600589412
0.00025475240689321694	-0.035732283673844366	0.011045178077751424	-0.17546075340250328	0.011852128370190979	0.4551258049693506	-0.20086680049177943	-0.1125178011377613	-0.11853983086282698	-0.07347567062366853	0.02250261171380129	-0.16418066306149653	0.001123021387541714	-0.0621252032750715	0.08116633263031155	-0.007055772128185886	-0.006788001619274342	-0.009777993857460181	-0.03821068405906401	0.035016995407664085	0.037948228989807764	0.2593842251119235	0.04545429131303001	0.15824212679979485	-0.0926023336363878	0.0506039510546346	0.06457087008494143	0.01322838999755519	0.09627326007265287	0.010125908345737653	0.08691707903301148	-0.13368607448519568	0.04228254783807814	0.06524790376167293	0.09542404480917603	0.12338146655675804	-0.1696893041521477	-0.5825489261037894	0.05268046499096594	-0.1629860164504688	-0.33174611090165873
0.00024754107309723095	-0.03571654858850956	0.011050557636393512	-0.17354959514413437	0.008241269418286826	0.4542531961177671	-0.21021987755410465	-0.11796832571506884	-0.11858235366740214	-0.06714771305545256	0.022259199861063703	-0.16538576838816998	0.000852464051106052	-0.06216194793481746	0.0812891267726372	-0.0067253754120326125	-0.006915204363853959	-0.023629195417391304	-0.03822210886616843	0.035365690957058896	0.037895445498641836	0.25451459997997816	0.04468148909004898	0.16229784357915883	-0.09145750738850136	0.05094770486353899	0.06436361616706271	0.0010821667379764207	0.09380642062600388	0.016360397053308752	0.09686048710851788	-0.15082954674374432	0.034511458457762226	0.06685219774721686	0.12106213077027157	0.11166394042604652	-0.16964147760760312	-0.6090145560335442	0.05103224026730581	-0.1712072202370734	-0.34973752696550703
0.00045406580238780694	-0.03570300109382487	0.011059283665070778	-0.17035237241186738	0.0005409144166718088	0.4539401124344993	-0.2180116901632708	-0.11713386634242288	-0.11859188690758027	-0.05950307818049004	0.022145082108741113	-0.16588475712429515	0.0007997962724439872	-0.062222892235225605	0.08118596433114084	-0.006509365690319386	-0.006911583978791225	-0.03880752408895175	-0.03824251061199111	0.035709613857872614	0.037830568970477936	0.24729203753072465	0.040249381331500474	0.16507859806396097	-0.08758339763604361	0.05486055883233665	0.07046225671587628	-0.008580764973258296	0.09573080862143428	0.0273694393714084	0.10574678570882315	-0.16260973285874808	0.029111665276263875	0.06104049998161835	0.12996797090810414	0.10162142522612856	-0.16989273453791215	-0.629665772772607	0.04924519589747196	-0.16552141579331991	-0.3657949594815675
0.0005616927872044447	-0.03569352551884033	0.011063755970209161	-0.16765857383540614	0.005098486791147069	0.45332429725409484	-0.22080459269075675	-0.11523094647979766	-0.11873980348215282	-0.051346220093172114	0.02208832664920834	-0.1667037242122535	0.00024280511446640303	-0.062273879538660024	0.08056702218673349	-0.006292345762670751	-0.006940140546333265	-0.05424686438969352	-0.03824773298762071	0.03605246099952182	0.03776898428243451	0.24173299215515237	0.03052687629808224	0.16389113805600714	-0.0836226660745644	0.0558043250954273	0.07731590183172002	-0.017374873053960654	0.10671494581198264	0.036033177179583334	0.11005754917197923	-0.17310263078646673	0.02564037810198692	0.06386026549900457	0.15242224491798134	0.10627237839613053	-0.1697002253441866	-0.6491596950930396	0.045850460127971525	-0.1614152444848342	-0.37829806804074495
0.0005948081928253547	-0.035686887276018056	0.01106793629264934	-0.1641188495487816	0.01718580868932707	0.4522977171206093	-0.22310753237118627	-0.11229437481020313	-0.11883727148365097	-0.04211813194118276	0.02184710049952936	-0.16775720429860802	-0.00015311919753608296	-0.062313843751734564	0.08062486177394688	-0.006171122939097746	-0.007026620855159092	-0.06758193516870928	-0.038245936693528944	0.03645388601677578	0.03770405190498721	0.2325191188138259	0.04207157039570279	0.15868695376491326	-0.07897054304180905	0.05811576210959816	0.08555738354908607	-0.01469964786131778	0.10642558157226727	0.05209581804863087	0.10886539762903044	-0.17534433094509966	0.022079839979363042	0.061954588222629045	0.17249231324810307	0.11268609474743232	-0.16976795447700438	-0.6688727046898479	0.04095345687320977	-0.16369187738164198	-0.38501555687604844
0.0005300857053868898	-0.035689726956294444	0.011076477715381849	-0.16031559870240314	0.025766926718973227	0.45378713790024844	-0.22253308331780425	-0.10646661494379935	-0.11905948929204098	-0.03205901221840457	0.021606642269753847	-0.16966348783219642	-8.857990869005897e-05	-0.062350852019377546	0.08091731387685429	-0.006237073167669352	-0.007093155734661212	-0.08428684161459254	-0.038241071511186796	0.036871677879200364	0.03764342359007552	0.2277487438580284	0.05994231231623544	0.15963314326344552	-0.07019375287479915	0.06004081537200452	0.08909975929635387	-0.0187642381883018	0.11412936336717909	0.06564802361880669	0.108532710884284	-0.17247776829386677	0.012588324438956727	0.05597904864243858	0.15797502079980846	0.119854774079166	-0.1699989472409164	-0.6863439661140809	0.03572657758717921	-0.17288171072767647	-0.3879883435012398
0.0004080271090844796	-0.03569401306303891	0.011076372477046428	-0.15656582694727258	0.03010021875873552	0.45727423332761097	-0.2249323201285554	-0.09779528732813171	-0.11905445764595099	-0.018571094644466053	0.02141163033426595	-0.1708657361232654	0.000269713343757533	-0.062384601519294036	0.08024187914171357	-0.006450204546133089	-0.007152203172403992	-0.09850654720259894	-0.03822729878039431	0.037271280976123165	0.037587063244058076	0.22935663988154534	0.07523861960472901	0.16241787512491174	-0.07427890830669305	0.05825099642271566	0.0836100412579159	-0.018457479756288052	0.11768523421873892	0.08073717562010263	0.1018214536413012	-0.16385978328562925	0.01188261995315298	0.05178096308239074	0.15420884486383107	0.13011859944814305	-0.17056805077171427	-0.6990579730409645	0.03337262576176673	-0.17320810841625084	-0.39035073404660003
0.00048030271483175916	-0.035701319323035344	0.011069948759051259	-0.15434449592851046	0.03148180195165966	0.4607537394833841	-0.2331854890188631	-0.09104677509303176	-0.11922537520666474	-0.006502644891013355	0.021196619381291835	-0.17152617386968855	0.000147092784719565	-0.06243145836763418	0.0795168735228663	-0.006781098338378209	-0.0070961414863168855	-0.11042639626517044	-0.03821679532006176	0.03760353638113186	0.03754389421536445	0.23548526155830807	0.08309119311092593	0.1601576598110105	-0.06711354973163346	0.060479169335008354	0.0867276377748177	-0.015255878106061918	0.12199140442357367	0.08642430981189544	0.09122783679670554	-0.15433633273494485	0.0021263950531154436	0.05055639189291028	0.15886799785431932	0.13917558808247943	-0.1711572403117582	-0.7076001964449643	0.033941247730360266	-0.16642238028896086	-0.40068473855958314
0.0004811415242997032	-0.035714468454540814	0.011072450455776596	-0.1533202000779424	0.021742401198262307	0.4622095506316983	-0.24006713023504284	-0.08428423092534548	-0.11911059586070387	0.005369780804213376	0.02105085582628031	-0.17211471838627976	0.000270744756354281	-0.06247972193638542	0.07935395072133986	-0.007239820128690616	-0.006988399528030919	-0.12313748452819144	-0.03819924805866766	0.03797087664199608	0.03749999785561816	0.2361846632522099	0.10437678483017705	0.1660967354653617	-0.06692352630409434	0.06382082996829476	0.08623346956754076	-0.005582202122380002	0.11705893282879642	0.08080620998153148	0.08010729279791333	-0.1501568088869772	-0.00038343144154304816	0.053005178885905876	0.1555425409699318	0.14429097381347863	-0.1718675141291192	-0.7129663407557584	0.03151849175221942	-0.15933910400629156	-0.4024706252758342
0.00042049234163472996	-0.0357268698625228	0.011072597633852176	-0.15256383097461282	0.015520173363749449	0.46188282724373037	-0.24715682786236579	-0.07940203351134123	-0.11922960728550329	0.015674984900350273	0.020897787102187003	-0.1717674657029844	0.0005814652649531491	-0.06251329984127318	0.07929690060655521	-0.007849411182268149	-0.006916126685837463	-0.13769743696424264	-0.03818399894038127	0.03831979954319493	0.03747211380884715	0.23490483802509937	0.12027278030543265	0.1780829577799916	-0.07939459732179219	0.06661325088832927	0.08373124371429655	0.013566746619647563	0.11713505911343895	0.07094562807143558	0.061850410199491467	-0.14540044255132414	0.0008482936972891601	0.05092705945458127	0.15566226189557184	0.15475795487062607	-0.17287641153359382	-0.7109095206564969	0.02987276425403752	-0.14915228761275182	-0.41835714241531735
0.00044838579097920497	-0.03573717816039608	0.01106708243917137	-0.15267992515988538	0.017881622096681673	0.4591439920267696	-0.2514606714168454	-0.07499858258956378	-0.11935662095635939	0.02341846614301129	0.020702561120059342	-0.17062982592364612	0.000963474817941409	-0.06253446959301494	0.07917654289379708	-0.008355645821429083	-0.006822816421570464	-0.15157051669192187	-0.03816414591655591	0.03868158397199577	0.037458039255945715	0.23719058942951293	0.13155613417628303	0.18301426562210188	-0.07400270631038328	0.06355499156057251	0.07773828440334406	0.026709457990767536	0.11103228734870019	0.05345123243862868	0.051201781655039455	-0.13441541171280552	0.0020220374842280877	0.035874704669154656	0.13299535256836548	0.17006258494698845	-0.1737930674248883	-0.7035188580933085	0.027560967085578307	-0.1276623052844314	-0.43401077616865297
0.00040009004219207294	-0.03575366340017351	0.011064806923360284	-0.15340098168537572	0.019658662690460755	0.4583845577505944	-0.2536613132555684	-0.06769540229462018	-0.11926091963453704	0.0276592423056251	0.020604858759006747	-0.16970209876530676	0.0009405331197395131	-0.06255983438827106	0.07955015467025617	-0.008847673126402753	-0.00675095347994487	-0.1623697456506496	-0.03814780993369275	0.03898647330124951	0.037455776609753924	0.24097522990528014	0.14667229590877973	0.18324282273111533	-0.05467121334619727	0.0734808229191732	0.06849026307764562	0.04156472582848882	0.10630773853905218	0.04348448969627062	0.03883427276879279	-0.1293550828466095	-0.0009893879091768861	0.014382544740220082	0.10006990217216032	0.19399280134579588	-0.1747462667035189	-0.6852085561967032	0.026333077590733972	-0.10595670003432874	-0.4380620746138425
0.00028265480013147667	-0.03576914184905585	0.011065904572932089	-0.15537029819414028	0.023580873917702465	0.45873749385310747	-0.2560108933858635	-0.06759972078328876	-0.11967711305133891	0.026718411776978375	0.02055617638845923	-0.16881953493202062	0.001115286788243364	-0.0625999406830546	0.07958840901697786	-0.00916134749929423	-0.0067856725903807594	-0.1718222589056944	-0.03811517033509283	0.039260632990408315	0.037470385782004595	0.2487040824000363	0.15509543409376567	0.19195377479735803	-0.030551839192426898	0.07952565301909063	0.06063778189942588	0.06132023684044261	0.09644286411966657	0.02836447352042657	0.03182337862434249	-0.13145136119786305	-0.008292600504568839	-0.008963674430579185	0.08040243990960452	0.2107227762941497	-0.17541076152567206	-0.6688911974971794	0.02499941009727475	-0.09287056756033163	-0.44673468770778035
0.00018762784512156274	-0.03578314573550319	0.011063887103262898	-0.15643151725299603	0.020273746064713584	0.4627138524827797	-0.2574447141591312	-0.0669156471229267	-0.11988252567805198	0.02556034982024038	0.020552414022265476	-0.16822775758087521	0.0014907268081964982	-0.06260511493315193	0.07986186643798146	-0.00952031210271711	-0.006797256166417602	-0.17877570029011275	-0.03811690178137052	0.0395220012210457	0.03749750285973602	0.25646223015086056	0.1698786243615339	0.2023413118692682	-0.018132247363862382	0.08690829694381556	0.04750951300714245	0.08909524896740609	0.08814684356358551	0.017281401914099194	0.03442127080811825	-0.1333171545182242	-0.010818929781763973	-0.03154623135477458	0.048318824902271476	0.2230447946246925	-0.17614775504521074	-0.6391126901527366	0.025641457949332435	-0.08153857914936255	-0.44693681080036873
5.550353520385072e-05	-0.03578722630832918	0.011060671996873394	-0.15845160564687516	0.011361161297672479	0.4658175323136649	-0.25916869631519107	-0.06759741602141464	-0.12008640250073435	0.026307613797040396	0.020651039873201993	-0.16797315861041306	0.0018715107935984223	-0.0625982722770209	0.08009357050121031	-0.009709638246268816	-0.006722487248616134	-0.18626944973878784	-0.03812360810382288	0.039657745156363534	0.03753207700047216	0.26219510177538874	0.16628783801513627	0.21177010939877952	-0.0071192468113238485	0.08899844144561213	0.03003941148722743	0.11161506316453415	0.08206337252880729	0.007799688929253233	0.024862780473027875	-0.13582587596052859	-0.01159597888428147	-0.05564968028620815	0.042979356008074836	0.22501533600754983	-0.1765324436696973	-0.605213759221929	0.0276937859361999	-0.06781839954898014	-0.44936922295943144
3.551776567216054e-05	-0.03578450872998699	0.011061108557600997	-0.16141895173888302	0.005343317083712958	0.4660114434488166	-0.2599503762850284	-0.06680718774061693	-0.12022520477822644	0.027157425570900267	0.020898173268805133	-0.1675251002678379	0.0015441934551629001	-0.06257565377113436	0.08003064338337042	-0.009785910092857784	-0.006583100100769566	-0.18884274202151344	-0.038134211133886806	0.03987309390325945	0.03757335095461589	0.26833834080584434	0.15973253746415822	0.21769512218564016	-0.002033001612887658	0.09539325220002035	0.020807025506655336	0.1421610872760171	0.06999373948414307	-0.01264081890111896	0.011482209805624397	-0.13672785566096446	-0.00917057217423718	-0.07377392027736089	0.05995164646365747	0.21964465498638233	-0.17654563418827798	-0.5689017995755331	0.0307227340811738	-0.058446213252797564	-0.4455806733490455
-2.2395047632927582e-07	-0.035783725276092235	0.011062736611262412	-0.16299593162949258	0.002074077364937752	0.4671445007129667	-0.2582090904903186	-0.06744638633154824	-0.12019955000480934	0.027083700379522922	0.02106117199165028	-0.16799934408850825	0.001647209295240178	-0.06255780404359683	0.08014503580076635	-0.00979813455262309	-0.006466135406592593	-0.19043943487151632	-0.03814295245423816	0.04004383821398105	0.0376258475805223	0.27366310787041176	0.1504505776593121	0.22496306779326697	0.008331285172527158	0.09897624301545221	0.01069215553930049	0.15732563725779594	0.0635191961862861	-0.026757302097272118	0.006325674325833144	-0.1378096961307223	-0.008918568627481077	-0.09336181736606133	0.06460304941220679	0.2091594355551813	-0.17619125666332563	-0.535707614188748	0.034704019661880074	-0.05293838754313911	-0.4379402638513475
-0.00017533325281635727	-0.035789034616445274	0.011068672220792778	-0.16407327614420592	-0.00014436543612770977	0.46699252292636695	-0.2522264129892473	-0.06684175916872814	-0.12012491143602162	0.022902298784615065	0.02118993538879865	-0.16838016814464027	0.002124661525841154	-0.06249845113009449	0.08026913411833309	-0.009701960775593505	-0.006330264789426396	-0.19089073568064663	-0.03815693796256828	0.04017993746414014	0.03766973114661483	0.27741686207686356	0.14714569333151675	0.22683321609576304	0.017818532473602912	0.10253959531788107	-0.0038075727864349622	0.17593747924474576	0.049488110317488836	-0.038590805541766714	0.004030690956900377	-0.1398191972656069	0.002603527874976804	-0.10894922349134775	0.0540493006345991	0.2007310584055908	-0.17573612571543296	-0.49584269365082456	0.0354282336865757	-0.04689778682772489	-0.4310394436664301
-0.00039988542220752924	-0.035776275614933004	0.011063639736326413	-0.16660647130876488	0.005772661501159844	0.46448194292152056	-0.24341301895402578	-0.06506465218958225	-0.12014340826278966	0.017279857924336887	0.021257358976990486	-0.16874216370980713	0.0024898209559365337	-0.06241715366011269	0.07992504744478413	-0.009722958138504397	-0.006170289464721325	-0.18914191324560437	-0.03817349777591631	0.04034437555760911	0.037714447017072814	0.2742630486916341	0.14232336529929174	0.22176575412749414	0.03689657496355485	0.10001141617849538	-0.015182001049312221	0.19493290080067924	0.04431585242598816	-0.03935644581376918	0.002527862443481619	-0.14403806339685202	0.004062605806167414	-0.13055162592360753	0.04587128415756027	0.19437841627835079	-0.17515351583673633	-0.4632365633862546	0.037175862893077914	-0.036820438573037566	-0.4196307304242889
-0.00056401539218122	-0.03577085212192882	0.011059219648930297	-0.16831582548783958	0.01242085866070397	0.46578030291455425	-0.23741627629346476	-0.06293603513108173	-0.11985111937545714	0.012442211107415856	0.021130197619640752	-0.1700539429408974	0.002403440662180286	-0.0623336041815872	0.07943078753429304	-0.00954946666017823	-0.0059488249681994825	-0.1821641451194312	-0.038187105825615325	0.040369048818963936	0.037761756044780284	0.2792296941334683	0.1351638845946917	0.21176268022736783	0.05179767899647055	0.0982196014453648	-0.023848661440167954	0.2030157339350928	0.04197232171275655	-0.038548087734964515	0.008530993195531526	-0.15060287299654443	0.009728932961122691	-0.15302383550561802	0.023358678165356573	0.18922514439407367	-0.17396373918872138	-0.43101652094636345	0.03612345007810629	-0.028275078319898263	-0.3892026480353515
-0.000755152599394338	-0.035767861381615654	0.011061631419690616	-0.16808587958344898	0.01144164636438924	0.46896253345507066	-0.22812977855269717	-0.05711952792559259	-0.11982500942429253	0.005210649681260982	0.021302378281331767	-0.1712452545189441	0.002211278208273118	-0.06226099167552816	0.0797213215142129	-0.009408672896751532	-0.00570426381411325	-0.17091733591207692	-0.03820232193611794	0.040366727470079675	0.037778376041304615	0.2754541874908375	0.13574882356743295	0.2035819976999363	0.061634573203420404	0.10077612071530351	-0.02994713079907138	0.20936471113089997	0.04113272964394503	-0.027919107160454777	0.012562483020249598	-0.1579589398045811	0.015078003355687614	-0.16379629488181488	-0.000273584996911827	0.1833629165410067	-0.17324133028778904	-0.41412943842272165	0.03641588636321278	-0.03579217988075301	-0.3566460651877179
-0.000937224084203244	-0.03576165490788833	0.011060352021025895	-0.16989866905000162	0.008879080229370371	0.4703198239671287	-0.22426747940684977	-0.056831432691332215	-0.11992374724183863	-0.001814693586131818	0.02146491801756794	-0.17283449382326785	0.00204206345089641	-0.06221900458901926	0.07898773857509149	-0.00925641368549745	-0.005420167661534146	-0.15983054260604335	-0.038212407652467466	0.040329953626368556	0.03777932214483677	0.2642768234445441	0.13049424099192708	0.19244143668865596	0.06641529922895546	0.09707689544892766	-0.032441367789842315	0.21058905673570302	0.03278309892063497	-0.023885815597104364	0.021706932067695563	-0.15419353615712972	0.024942693052495378	-0.17599953815378142	-0.0004209219053272706	0.17664695677437053	-0.17227321124765188	-0.39008483191565463	0.035322977496269704	-0.049805985497945536	-0.33990743198883333
-0.0011445317236255539	-0.035752083829128777	0.011052320784047111	-0.17045510899342942	0.0040456757053828315	0.46751779145172445	-0.21979180595810693	-0.05800584444040542	-0.11972986013575737	-0.005579836075814452	0.021607847109602417	-0.17433185510233393	0.0018743065600122899	-0.062149871438082496	0.07883349661383099	-0.009262926078750173	-0.005072945638530843	-0.1505432921966193	-0.038231952877905685	0.040312536987348754	0.03778304387439656	0.2528566269755355	0.1295141369742419	0.17192328687241334	0.06712210279695362	0.09716790319211187	-0.03753335460371676	0.20528482234100523	0.030751490590746673	-0.025693084484532346	0.029779340456751457	-0.14054147819435767	0.03277653585163324	-0.17465688997737375	-0.012992092711197143	0.1782112119488366	-0.17159399916631965	-0.366791081839013	0.034849697360113396	-0.05445843889531354	-0.3148258241873548
-0.0012496349332684637	-0.035740124594102536	0.01103936302825721	-0.17211712895879863	0.001350528319103448	0.46202697094352796	-0.21519659452859902	-0.06320464157008332	-0.1195509302281775	-0.010838596331549299	0.02169563933190067	-0.17514574408653658	0.001755984621345015	-0.06212397673584815	0.078815242824155	-0.009069110078577827	-0.0047174886631117475	-0.14272038444218688	-0.03823246205055715	0.040356678023397936	0.0377566888476335	0.23354222857833493	0.12079170646503265	0.1496052533739192	0.07157476771683045	0.091789585063988	-0.03809582758514042	0.18633516464483751	0.032197930496942515	-0.02594253261988974	0.026562036370942475	-0.13201674307593275	0.04388126117534572	-0.1772581375494268	-0.02385532649689657	0.17228840484138092	-0.1710850649910826	-0.3507776835185086	0.034706982787634066	-0.06633998892982963	-0.2926900458083481
-0.0012717550991690738	-0.03573461368264323	0.01103429982041533	-0.1733816494151083	0.002290573212305054	0.45768557534512155	-0.20991158703797472	-0.07102273278254265	-0.11929441536171989	-0.02079292312798291	0.021801840668551654	-0.17556628238295172	0.001749574044016857	-0.06209135881479929	0.07858770552892275	-0.008942017483990055	-0.00445110599012913	-0.13065037737364632	-0.0382353560436209	0.04045733648168044	0.03771227623044865	0.21531768069689616	0.12219961621031636	0.1304683186288338	0.0833969983273329	0.09488616344150644	-0.03199832830239445	0.16282613753212524	0.04119858548591758	-0.03069680831863798	0.032113875277477166	-0.1251593614045506	0.0494529817340852	-0.17123194658455063	-0.05851765601433493	0.16741767674723798	-0.1706662157102014	-0.3343883724550885	0.035037641531366195	-0.08382660530066277	-0.27208076097917727
-0.0013424116684848297	-0.035726707588318835	0.011026388868895013	-0.173571718809938	-0.004221123233818522	0.45510270490536514	-0.20302226237123847	-0.08092577937341142	-0.11910109436592697	-0.036362652000991154	0.02181613986675431	-0.1758553729518837	0.0018886856441876951	-0.062060205538696976	0.07881481818020239	-0.00889286585400092	-0.004171870823810644	-0.11929417732755129	-0.03823243933828789	0.04044062674526441	0.037671325368577216	0.19010354108332528	0.12405064115513328	0.10817249451753308	0.09878957348238461	0.09072088273240322	-0.030093441108939533	0.1409385666356237	0.04418862073649093	-0.02392368757940009	0.03513923414829624	-0.11710765070779391	0.04317283823655474	-0.15905030189461722	-0.09118662307815235	0.17040410563206151	-0.17070056601900524	-0.32266272128772056	0.03352393153533155	-0.09624913086865877	-0.25349595088866533
-0.00141372005600328	-0.035721017605063396	0.011021400570996131	-0.17407369863304864	-0.007122668408705735	0.4517008716218183	-0.20093919002594793	-0.0913639848927309	-0.11909123308993645	-0.05089306805267331	0.021813127767132918	-0.1757143616229251	0.001548658938128209	-0.06203968846319222	0.0793364005743602	-0.008848314332133197	-0.003933318425969426	-0.10970533891969214	-0.038236203361250984	0.04043238120469986	0.037628749575973244	0.1688591663209382	0.12681977956017398	0.08110097742610112	0.10985670000155441	0.09642547160297772	-0.017077643987619472	0.13032664521085865	0.04449697853274577	-0.018018789489406755	0.032663486360833056	-0.11525888883543245	0.03606209654491878	-0.14180368754444886	-0.10868328998247585	0.17598115544961573	-0.17082881594490934	-0.3039349826240517	0.032021962226246745	-0.10084577806271758	-0.2409081676304899
-0.0013831415219720078	-0.035696569537685414	0.011011740821837878	-0.1753437921388293	-0.010576395033874707	0.4479888085009101	-0.1973659727698393	-0.10502534362965088	-0.11930846286208055	-0.06164781377870245	0.02198331691240759	-0.17657376564145438	0.0013159156102686763	-0.06203770339448785	0.07945150621976771	-0.008877372803168587	-0.0035987868718508494	-0.10209138674705191	-0.0382394205756183	0.0405627096945874	0.037589389301692935	0.14334589045147486	0.13137681910360804	0.06186127010900126	0.12207796714588189	0.10383342206681612	-0.002818660032516887	0.12173624179489673	0.04556345102991561	-0.006790865005912777	0.03525660084744327	-0.11048345884927946	0.024006141675792597	-0.12642773606843788	-0.10201687612982306	0.18248723817549453	-0.17106857916513118	-0.2870723525984883	0.03176840066015196	-0.11615348242526764	-0.2128244670332288
-0.001318082296932204	-0.035684766886974514	0.01101219769153865	-0.1740786301115324	-0.0176245950816399	0.4476025600426873	-0.20003594008842146	-0.11984507432874272	-0.11941253823594636	-0.07384098956579804	0.022045301067949805	-0.17806850114580808	0.0011161538193722965	-0.06204755056551712	0.07974537636990715	-0.008818443730128469	-0.00327652533606995	-0.09483832894326878	-0.03824607205651105	0.04055616991373283	0.03754384286069801	0.13120955122204714	0.13632014728251196	0.04401584638638326	0.12529649227412754	0.10528100400292015	0.009453088676022051	0.10660301214825492	0.04830688944470469	-0.0028544899326893767	0.03368319751433359	-0.10477166805704696	0.01182421458169038	-0.10169276627689942	-0.10517674045145024	0.19013850454911435	-0.17196419292810536	-0.26569812039081475	0.0319650478485565	-0.13543189268369243	-0.19652956505088998
-0.0012770656638790218	-0.0356679300452023	0.011014871171698004	-0.173751200687531	-0.024074233376896275	0.44512919195015066	-0.2029411416432557	-0.13360013722688038	-0.11957902699253224	-0.08435383778118867	0.02237888834268609	-0.17905597070127352	0.0011422487298402746	-0.062072551666455436	0.07996671235832836	-0.008855393328387789	-0.00310438860619223	-0.087755971727381	-0.038256134448859926	0.04066622806463419	0.03748994895240675	0.10800447679129248	0.1481446239958183	0.022911175561367257	0.12474218868043294	0.10519909703405435	0.024443219031011383	0.09792654768542974	0.03813330573708982	0.01149034342443194	0.028373008760605084	-0.0994834576934108	0.0006302309225304559	-0.07935000603270166	-0.10496154762028123	0.19242895573776114	-0.1731853009282067	-0.2366295834141253	0.03293212636901482	-0.15802656974769794	-0.18300510288992827
-0.0011736961641630726	-0.03565734521401032	0.011012625013927179	-0.17494857435623848	-0.022568261697365567	0.4425588245730358	-0.20588968166920396	-0.14936098693305272	-0.11980201759301204	-0.0899592581343217	0.022526246214163888	-0.18022801391086649	0.0013205114205546325	-0.06209789365072192	0.07943529972341712	-0.008837056638739833	-0.0029259095213389438	-0.08314845503935217	-0.03825983726654269	0.04075838443509787	0.037438137072057634	0.08662660506716181	0.16428646800060803	0.00585469290988685	0.12195889318529493	0.10074147390781032	0.039094507490526	0.0941512553201626	0.026292809546437125	0.01699050334142609	0.033333005681209546	-0.09470619076976651	-0.009345609520792634	-0.05805501246031286	-0.10125048309364686	0.18442859312627627	-0.1741083891712425	-0.19664643004120658	0.034247269667508726	-0.174483375030498	-0.1716783798120745
-0.001126458989091385	-0.03564635589916433	0.011010707191072356	-0.17328884617180865	-0.02415689592259086	0.44078251533787316	-0.2012618314497288	-0.1634655873055293	-0.11988845437222126	-0.0950011206973995	0.022650889765163433	-0.18055468919270012	0.0011250646909022406	-0.06206626839217687	0.07959779077944884	-0.008761421040105046	-0.002785492094356822	-0.07865678452153621	-0.03826591778027026	0.04084139269075862	0.037386785739903686	0.07125535586633565	0.1775895233551538	-0.01040702465462638	0.11439093315839291	0.09125655111553091	0.06031224145996931	0.09923041077101488	0.019813895522289564	0.01888365514933568	0.03572314192020019	-0.09882690441306786	-0.023361554219508567	-0.03347907788818733	-0.09982774761682643	0.18258666835455784	-0.17491510627026108	-0.166008136363241	0.0380066749008738	-0.18895726136857155	-0.14529835205555142
-0.0010366134234110493	-0.035636159340766964	0.011010639746265368	-0.17276165356646933	-0.022142156279898167	0.4420389244955539	-0.19480119252437125	-0.17555184093456408	-0.11980454839090789	-0.10582728580635144	0.022662342363723893	-0.18126450933007676	0.0013576471544957127	-0.06204444801462412	0.07949826743663946	-0.008631916841490568	-0.002757764254028718	-0.07049892233687635	-0.038270502873193765	0.04087393630008338	0.0373438951573985	0.06118945950365011	0.19094370861090867	-0.017110679948048255	0.10336510396659437	0.08502818873352534	0.07978378128265942	0.09950548716323385	0.0023441407443510033	0.02399607455467597	0.05578637401132177	-0.10812636068639699	-0.029317972811443195	-0.013819037448557555	-0.09228385679354054	0.17639604070741144	-0.1755277077809439	-0.13175800360237094	0.03998056391730963	-0.20178511104051694	-0.11988514828950277
-0.0010433274128271493	-0.03564278244209769	0.011015193082473933	-0.17229825051308878	-0.015618265951498966	0.4415465486426845	-0.19259528021956404	-0.17908002464110157	-0.11980788266811468	-0.1164265866689971	0.022655402397929552	-0.1817210279669546	0.0013592598869257933	-0.062016158542933464	0.07893287904579285	-0.00861902426235223	-0.002744506877011122	-0.06349139290663997	-0.03826844805562582	0.04083029841966605	0.03731380089607638	0.05331297772705068	0.204337204589558	-0.029052469283374644	0.09943508262249484	0.08008511114561204	0.10130419613222497	0.10712976099722434	-0.026155215182801117	0.03580825637134268	0.09465339781704651	-0.11345764506459215	-0.038207269757073094	0.010949789075417635	-0.09121254266285882	0.16808247135401397	-0.17586526197606567	-0.09634879982129277	0.04019674164527519	-0.21284500066548312	-0.10563250608828079
-0.000964624980539496	-0.0356476710737422	0.01101598212895663	-0.1730692560530444	-0.013507227301013256	0.43952961752981273	-0.18898358221108164	-0.18060753946670705	-0.11980179973618803	-0.12458314742838279	0.022645384132522137	-0.18229812988732208	0.0011007474668998853	-0.061957448437992835	0.07924203355174182	-0.008708299647834069	-0.002656154296393056	-0.058145026962006144	-0.03825644143946164	0.040780920837966785	0.0372898532234991	0.046259507135106216	0.22191734101311789	-0.03942269766433811	0.08075966121359654	0.07128138929420164	0.11358708930391419	0.1259835669590882	-0.05347372159608123	0.04583262714975304	0.13089972455458693	-0.12207118236984886	-0.03723631074362055	0.03167296662984979	-0.07905470742706146	0.16755797128693387	-0.17611263064494095	-0.05632140099362789	0.040944213411738165	-0.21483514608569926	-0.08360321425279615
-0.0009502184758413022	-0.035658668788567216	0.011019298165300189	-0.17332253614959142	-0.01417122229680482	0.4388452366030894	-0.19189741971034296	-0.1742236608962212	-0.11963518608229136	-0.12984116739824536	0.022617171902734948	-0.18302517558860557	0.0011098649263186293	-0.0619612865792256	0.07908918787378334	-0.00872844592581924	-0.002663733397145962	-0.04981952236298625	-0.03824607230291776	0.040735382147384654	0.037269833839473035	0.04326898195157513	0.23819589431546237	-0.0468375931347831	0.06391218159517717	0.06894991461025964	0.1277871422737164	0.14108161260720337	-0.07853263128728227	0.05370127698315613	0.16420548071415722	-0.12944532348567367	-0.015572752049592686	0.035813755087663275	-0.08157088770987786	0.1567094105584641	-0.17590049474914068	-0.02576433838507125	0.04147839603194544	-0.22514409104238928	-0.05674921847043644
-0.0009403099192169381	-0.035663492572042446	0.011017867331273058	-0.17380924115698423	-0.01848502589971585	0.43888175254072337	-0.19297088030255244	-0.1661950161291416	-0.11965477379648244	-0.13283509887674355	0.02259128770598847	-0.18334026855409316	0.0007862965432362092	-0.0619530438665681	0.07861622913774181	-0.008699386274360933	-0.002638361826381482	-0.042741260943618783	-0.03822960980735817	0.04066407567665346	0.03726596723520498	0.036509430122687814	0.2529972080778692	-0.05013334687298998	0.04565075924457146	0.06381564093030598	0.13343367026984457	0.14852952253829899	-0.10559866712824031	0.05335282492557679	0.2114497285808233	-0.1388661731222297	0.004312384358250346	0.04034066151198351	-0.08640200551983171	0.14870935835168936	-0.1760692931342169	-2.7341215097180516e-05	0.040902543291071694	-0.23188613337791275	-0.034646996775312876
-0.0010657194730990902	-0.035679482578582625	0.0110215399764798	-0.1746672370198248	-0.023086719441978702	0.43755225205265164	-0.19648732892397103	-0.15967272508430772	-0.119463671130846	-0.13831587875386323	0.02243324625918688	-0.18343638154443737	0.00023657699538714988	-0.06193441702756364	0.07827275086496363	-0.008477002174442857	-0.002698981727231442	-0.03555099189128967	-0.03821859736721417	0.04059623663152354	0.03727868886839115	0.03144208513672697	0.25551974103927494	-0.059497441007128005	0.026207709041252338	0.05374547448426938	0.13529021913900569	0.1516727360141477	-0.12391285081020358	0.04372432073376168	0.2563051278647305	-0.160353908531137	0.03256960986960182	0.04355970316123696	-0.09810792719901643	0.13167803915494272	-0.17612845694496335	0.022489048765764692	0.03819646403721877	-0.2426508761568277	-0.021607428696459922
-0.0011383309859432922	-0.03568720886098175	0.011023153009231897	-0.17713483873270652	-0.025846097014405635	0.434420367585731	-0.19339848655087774	-0.15762866567174044	-0.11931568978282855	-0.14507779523775605	0.022314077447499185	-0.18298968667753857	5.036188425214389e-05	-0.06194150765709318	0.07799569017096304	-0.008314246524536877	-0.0028184556710475358	-0.026228898591747003	-0.03820164472588529	0.0406029826440692	0.03728756140230853	0.017825974760310174	0.25625762617812814	-0.07159804131068125	0.008024284310787447	0.05039942312653121	0.14298216412582448	0.15787954683833821	-0.1439318828927134	0.03628568191193704	0.30859171087982357	-0.1731957649636815	0.06347066387884086	0.03358684443737161	-0.1069132665152174	0.11565356377698388	-0.1755398184419295	0.04171864184309919	0.03741371430187313	-0.2586433708067285	-0.0020356046773371893
-0.0012193127695642881	-0.03569617427416471	0.01101875691850261	-0.1783226723046721	-0.0314765078375434	0.4330344476832437	-0.18891798713319036	-0.1526724040570414	-0.11920416706610582	-0.1559245336192483	0.022028870230015082	-0.18197020676025816	-0.00039896325669330605	-0.06193718638422609	0.07808736189337237	-0.008056587232663833	-0.0028317856396651063	-0.018842911839096442	-0.03816896211324712	0.04066515652949227	0.037305334978284976	0.010141574016241182	0.25705111267055614	-0.07261007059791938	-0.001556733631355521	0.045855342644262345	0.14789788239555593	0.16271229921165867	-0.1555140019176478	0.030531898995395483	0.3491371207015881	-0.1813567575306863	0.0900956947585787	0.02811940905623205	-0.12367195720380733	0.10006931778194302	-0.17465936835668283	0.055255029564833455	0.034670996650332256	-0.2805558257442514	0.007049979339586796
-0.0013959427893890876	-0.035699471954987225	0.01102103655742179	-0.1806945240163667	-0.03857092487661232	0.4337131453996754	-0.18885296355162143	-0.14613938027845683	-0.11871651136823644	-0.16708058103513268	0.02191596283420702	-0.18170218164962892	-0.0008974208705051501	-0.06194346068789075	0.07820325764716762	-0.00803965642671426	-0.0028708668062292506	-0.01203349176179248	-0.03812977991337353	0.04066129279118343	0.037341439306029026	0.004099202004990948	0.24632146622333334	-0.07804636322719098	-0.006781269788054077	0.03966003044267638	0.1563093671063538	0.17159025783053192	-0.1596797166936173	0.03007579508262902	0.37886404956738684	-0.19118813376839086	0.11418015403134048	0.025944491372644606	-0.1352051390593326	0.09475208509614615	-0.17354922385243549	0.07247610510961915	0.03149952029298933	-0.2865018498207731	0.022193573869023982
-0.0015346562575195327	-0.03569967744454587	0.011025278706934179	-0.18303358809912468	-0.044473732876174885	0.43272731825568134	-0.1936343557830435	-0.13882691314890297	-0.11849380937834604	-0.17889552535275305	0.021889317337556235	-0.18131147600829484	-0.00071696614514699	-0.06196917046732712	0.07798942950797924	-0.008071179620807778	-0.002864287318693768	-0.004840242763097564	-0.03810298489944758	0.040708521090800934	0.0373893196468985	-0.002613972109804536	0.2351734938670776	-0.08154858542900933	-0.013596151964770108	0.03651004488955246	0.15502468954468313	0.1694927325202389	-0.1573516936534745	0.02949355063040509	0.4015858344126288	-0.19887499396560276	0.14241180540073056	0.022018347153143943	-0.1468255519424586	0.0844395177983506	-0.17246787032560593	0.08159120984326841	0.027942520775437518	-0.2912146166677855	0.03998123151122273
-0.0017203321315273328	-0.03570541753076026	0.011027163864820555	-0.18383385374475064	-0.05041248016626597	0.43182863658395976	-0.1947565840614297	-0.13259888969398956	-0.1185699079149283	-0.18380665767833046	0.0218552795085013	-0.18099381171076317	-0.001031890118813402	-0.061977670764755174	0.07808005684439646	-0.008148834923059643	-0.002897938633579804	0.005380605349542172	-0.03807910801572813	0.04076201212508559	0.03743983190608728	-0.01163501722209577	0.22353071190778756	-0.08608428634221821	-0.02709072804169562	0.027513849644442784	0.1583702311332696	0.17823799485308026	-0.14669545033594183	0.034693045774567076	0.4006074971314895	-0.20531707589117398	0.15817285656233676	0.02238537200867204	-0.15306433570324054	0.07205218863891756	-0.17129638971643563	0.07944160268888131	0.02514864727361511	-0.2973212703003506	0.045270257055873966
-0.001871807769481991	-0.0356880145391556	0.011029514828622479	-0.18390597190952987	-0.06329056988632478	0.43144990919880294	-0.1958099787827644	-0.12775997435223835	-0.11864507360167317	-0.18633366294477213	0.02180030041541192	-0.18109493679915017	-0.0012401297291824661	-0.06198757688553293	0.07823166946852798	-0.008325061441292749	-0.002940641314409352	0.01015737574082609	-0.0380604958038831	0.04079646896817098	0.03749174606564644	-0.022502346249685213	0.21319413024572803	-0.09056025558088371	-0.02944344729315958	0.018814227878218466	0.15733263196890712	0.18349060412844462	-0.12708983929317993	0.030933953327129567	0.3877357899122643	-0.2118719775996734	0.17786627555067572	0.017825124161564603	-0.15584591186667435	0.0633101013884251	-0.17034816637515765	0.0751017688076717	0.02371158719095306	-0.2991265363224354	0.06582815317934629
-0.002149550169653974	-0.03566543266061102	0.011029437062716238	-0.18167770649788362	-0.07446215300039283	0.43512397699872113	-0.1953726888467543	-0.12729102309797638	-0.11879676322940944	-0.1908267279258626	0.021878857738870952	-0.18085504216707743	-0.0011910647647775659	-0.06204413916920272	0.07727442999727896	-0.008419116359179935	-0.003143420302925274	0.01714574905441784	-0.03802495931961909	0.040836609606357	0.03754088493260652	-0.03693380260523344	0.19448743682952188	-0.09322296720826503	-0.02319527943716173	0.012542916227938211	0.16471412405368316	0.18894996049795482	-0.11293434054769776	0.02728489837155924	0.3801985680422207	-0.210248023608871	0.1952103025706257	0.01090478210832374	-0.1756752552830175	0.04487231328179409	-0.169519319549309	0.0630512498908998	0.021006626097762004	-0.30684861612775993	0.08568915751461101
-0.002299267182548958	-0.03564808966125198	0.011029118032784366	-0.17931730778587934	-0.07744717727559128	0.4370959635359263	-0.19285854952540854	-0.13026521661580961	-0.11923149764397951	-0.19289661667824282	0.02182845747853937	-0.18067006236100816	-0.0013365932132564221	-0.062046388230258986	0.07682334696810823	-0.008535200329610578	-0.003285550353951244	0.022048140832144	-0.0379802250626716	0.040862463109317425	0.03758944235017645	-0.04883934829356244	0.18125638027608088	-0.09664067015597344	-0.019500681986294618	0.0037651395664705977	0.16887930980747035	0.18960300181640194	-0.09943643743957628	0.029258714519712903	0.37228569533480516	-0.2037262446315132	0.2022157115961071	0.016664078213358142	-0.1801016486806086	0.03144521223634215	-0.168285641464937	0.057388905719796345	0.020287126983857345	-0.2995225934016539	0.10136669257532005
-0.002418650787987574	-0.035637539064026044	0.011030355329539276	-0.17772020139845465	-0.07996077463024825	0.4388218058636989	-0.18980110770025066	-0.12986069701335107	-0.11942113841785773	-0.19713672810055086	0.02180006871544104	-0.18114017721116743	-0.00086726217422981	-0.062060392640072605	0.07674529854727863	-0.008785396869737562	-0.00341852364678485	0.029494725021510924	-0.037946709745391695	0.040890854752909656	0.03763465371214244	-0.06438013380479098	0.1698670796530053	-0.1027433864502149	-0.024027621308205287	-0.002186447512359952	0.1750323830413788	0.19578486323976807	-0.0856735399472616	0.03516562549065501	0.35346902705788563	-0.19642347793887277	0.215371155117858	0.021283367219324008	-0.1696101585732431	0.016433369305550637	-0.16705708461488572	0.04762977564631907	0.020513107253625477	-0.2938274317431478	0.1162376062521425
-0.002332750437744622	-0.03562508916778323	0.011024490905825614	-0.1756040880215946	-0.08037770741752166	0.44201789993996676	-0.192525494168642	-0.12834701075899008	-0.11953786851872224	-0.20368774775828974	0.02178992908338221	-0.1805817688795781	-0.000554236671554212	-0.062103172985153485	0.07645489847205801	-0.00912860787938109	-0.0036336980542831148	0.03642019892082341	-0.03790328484005371	0.04082697324423724	0.0376557758827813	-0.07496771503751806	0.1700520638000766	-0.0971503425656317	-0.032534731442596346	-0.00704402572049227	0.17587943071676207	0.20034867175893054	-0.07010802350526338	0.046073651005583936	0.3220879236313884	-0.1728404549678313	0.21707570639895507	0.025698202679528208	-0.1504397409448572	0.009843057842092159	-0.16592191586229407	0.04258882210339772	0.022466235753772178	-0.28995918171193735	0.13200204864988407
-0.0022852416877263823	-0.03562644930274311	0.011015539571505969	-0.17225782930656786	-0.08466671225672436	0.4455574716830105	-0.1962254883589326	-0.12089527161448335	-0.11963390300692686	-0.20548630596190015	0.02181233226389957	-0.18030342712419356	-0.000544295805214276	-0.062119481561223044	0.07591434569316309	-0.009575730952118378	-0.0038009700715314226	0.03794498319418549	-0.03784915225679984	0.04072589238369589	0.03768858848710486	-0.08353986252549521	0.16324402750864328	-0.08726904741600712	-0.03778377245316282	-0.013865854385683099	0.16783734530039923	0.2044192055510862	-0.060721353917076316	0.05562141630600872	0.28543275548574015	-0.16544273162455964	0.2208728238024728	0.03204157561831763	-0.1290721003152275	0.004004345243152362	-0.16496167629918934	0.03602222003109719	0.024138538203685028	-0.2852452874896534	0.16393671428955334
-0.002201430439418782	-0.035625141976899345	0.011015526331352818	-0.16979405467634118	-0.08556177043424473	0.4468526875492428	-0.20106653845645234	-0.119202830740653	-0.11985221388634511	-0.2064697909129985	0.02190928656504619	-0.1804426558171089	-0.0002997898640993661	-0.06214264368631193	0.07542081445035473	-0.01013808218866891	-0.003950236683408232	0.04207508519030094	-0.03780453441094565	0.04058425904276615	0.03772328657990728	-0.0972396460277527	0.15322479092581004	-0.08272766453613542	-0.040293208793316986	-0.021304619752038272	0.15720862028610108	0.20830670856585995	-0.052727433071879416	0.06283453791042269	0.25909018404814427	-0.16403957173457756	0.22238799198782652	0.03342393817633305	-0.10898347494024094	0.006559395473957022	-0.16416286886677034	0.01595797307219477	0.029186325423702746	-0.27013158186380504	0.19161899864864518
-0.0021874299236138662	-0.03561299511750009	0.011015101469055837	-0.1658946261147841	-0.0862332777325097	0.4497681219684669	-0.20123938434417754	-0.12109012567351425	-0.12041247933327107	-0.20793364554623536	0.02182526663894044	-0.18037275239453612	-0.00019882539786104207	-0.062138059702609216	0.07489301088273352	-0.010543636550216439	-0.004024455948369004	0.04564211755978928	-0.037773997443525796	0.04051332776462957	0.037767438622674385	-0.10610113892086963	0.1428395207995846	-0.07023564775409463	-0.046697333897575063	-0.02126406542437378	0.14318393254834935	0.20389522703097276	-0.05727444022879594	0.06566412666639693	0.2334258373314156	-0.15404095463275672	0.2258273521137045	0.03547065037298584	-0.09605606053991482	0.0026777426262717717	-0.1636103984328253	-0.0018630123726063972	0.03462377299837838	-0.27317628425926144	0.20705383163750243
-0.00215748212574992	-0.03561257210976899	0.011010639301964923	-0.1627997179954995	-0.08758210347606163	0.4539909658001891	-0.20039671301682374	-0.12496870097202624	-0.12036167386492862	-0.20668057214533384	0.02169717517170761	-0.18079947691981493	-0.00027211652073464007	-0.06214070090764452	0.07487734438623082	-0.010980453232392039	-0.004114494267253144	0.049702610094857234	-0.037719404593992714	0.040369038258907454	0.03780569612534619	-0.11281366890074711	0.13591306352858595	-0.05856680589233528	-0.05822170705951237	-0.02015895999551538	0.13170394858687845	0.1930962878570301	-0.05716005251451184	0.07259000270430406	0.2200981098241197	-0.145950908352324	0.23087111659908227	0.042103351910668205	-0.08805681169693237	-0.006679952668403967	-0.16367033943140366	-0.00764813586365157	0.040620859984330335	-0.2705234575081419	0.2103866389756249
-0.00212019296903971	-0.035608370966901906	0.011008864761559415	-0.15969228567640864	-0.08746117173733232	0.45560384339416427	-0.19989706648208252	-0.1261730746254625	-0.12035363671496366	-0.2090214956355308	0.021646256344774538	-0.18065696721299293	-0.00021793225555083004	-0.062175744995298356	0.07492598500325359	-0.011280181498688573	-0.00419175807768841	0.04841605935248174	-0.037665661226183283	0.04025077308058868	0.037836007853774986	-0.12473995573343381	0.12840835218040947	-0.04698923062009801	-0.0486082692590222	-0.016082771077108263	0.11342688065587476	0.17064892145873728	-0.06331437134141232	0.07746177100954467	0.20871199904120238	-0.1364565378238931	0.24592816969510212	0.049814161196935804	-0.08034371162464807	-0.01429501914136073	-0.16397765645272622	-0.01260921501473238	0.04705216602731656	-0.2714049522328457	0.21799712821541664
-0.0021223466969962157	-0.03561292063023365	0.01100376473009696	-0.15604130308572634	-0.08802163849512461	0.4552022590115544	-0.19769693264009056	-0.12909151324207713	-0.12051164720480523	-0.21216985863527588	0.02162133204790741	-0.18063737122494208	-0.00028929191662651206	-0.06221012871761755	0.0750060063102063	-0.011545519323617557	-0.004160440986028222	0.05167004248920385	-0.03762438035906342	0.04019618069453206	0.037886258704974626	-0.13194782546520906	0.1197816465460824	-0.029817333020778408	-0.035549366688655396	-0.008568485250180963	0.09197718435818884	0.147622252168816	-0.0740153916800341	0.08181771993387131	0.19612291969935314	-0.12769619739211985	0.25550392034261	0.0562249293524668	-0.0723138931717957	-0.022629469503506843	-0.1643195320134569	-0.01670959853530106	0.05720273533590601	-0.2758028431665575	0.2152535471638196
-0.00202396392914993	-0.03562440942858089	0.011005824817953083	-0.1544320643196224	-0.0927721880387129	0.45296570259767927	-0.19210176139539076	-0.12602418022968537	-0.12067422053491299	-0.2100449226501881	0.021543547057684628	-0.18046578527887364	-0.0005169396643701021	-0.06223271762047825	0.07544809426470604	-0.011646319178072805	-0.00411586651735044	0.05376923360484065	-0.03760896654897024	0.04016958177582074	0.03793851862994801	-0.13345310435494856	0.11002355947596162	-0.006544920889299155	-0.013272960169867482	-0.011596727988957615	0.0706586480633235	0.12333742199887228	-0.08510763786844525	0.0861756817391468	0.1742247422962671	-0.12504768066750777	0.258816961049788	0.06168236950333594	-0.056926443236921295	-0.03263406499288096	-0.16464913087058258	-0.01675142942699397	0.0652420085915221	-0.2756175026719402	0.19506547701630908
-0.001893348786316982	-0.03563264191076785	0.011001143957298959	-0.15195295901550737	-0.09180421697762105	0.4516050021594462	-0.18432242645592997	-0.12419806316715823	-0.12060861518416846	-0.2068058318522757	0.021656197376858335	-0.18096266424115187	-0.00037673609574914084	-0.06227646589479892	0.0753013698333875	-0.011760981919307098	-0.004103531322510296	0.053835981096269934	-0.03760117763334761	0.040140628585696156	0.03799167909544114	-0.1339130166863594	0.10496728132090896	0.015221343929023256	0.015429315553484044	-0.015202390908831798	0.047456951998398514	0.1064000506221747	-0.08487809832688915	0.07857012290086512	0.15966019635116724	-0.12828359069912038	0.25347117496010935	0.06754476307686579	-0.04303259860681941	-0.03912739595769188	-0.16544796075165408	-0.008836354455380153	0.07008217201263775	-0.2790134952019633	0.1751074155656936
-0.0017352106502204958	-0.03563505909729579	0.010996919735309378	-0.15002637241124905	-0.09053662753103323	0.4518385558722325	-0.17684766730650364	-0.1267132701364792	-0.12063613988998037	-0.20069684143980476	0.02182590105552737	-0.18131354482969209	-0.00029951306850120883	-0.062312971039153765	0.07510539200322458	-0.011768023142028228	-0.004104822377558735	0.04966492463291443	-0.037595861783874016	0.04017451891281088	0.0380317334179355	-0.13190138333762544	0.10167968505265582	0.03879291160530192	0.059115074676371795	-0.016654124075326796	0.023413962521603153	0.08348857604518647	-0.0783981921937204	0.07543040137648485	0.13366502049212456	-0.12995108155487314	0.24883414422874456	0.07488960478085173	-0.04037416199863639	-0.04282398048356344	-0.16546973106781643	0.00013560383633147433	0.07527217063283695	-0.28314295808355594	0.1588502752776662
-0.001820898902410624	-0.035642496272639136	0.010995978786948808	-0.14757351087159581	-0.08910175054012756	0.4531742676719831	-0.16212068332562787	-0.1287472902774714	-0.1205924872377171	-0.1928705331302877	0.02195550960590284	-0.18189597056851317	-0.00011041303397775091	-0.062321794663137066	0.07506481781941757	-0.011750564687033166	-0.00412708140871675	0.050020444858821754	-0.03759083797990042	0.040209747261198456	0.03810290577246518	-0.1372328880534345	0.09655529170249225	0.05110324750329789	0.10867838948551856	-0.017000592150256004	0.005245520294914952	0.06767950288965052	-0.06532794784264986	0.07589351309699893	0.11744682067791723	-0.13908087784758666	0.2516990834190606	0.08473798068576761	-0.05038024114589799	-0.044946225876545606	-0.16531438832764803	0.005324257574052614	0.08042840080104705	-0.277854440685442	0.14454364708341325
-0.00185832136785783	-0.0356446047407154	0.011002350041947866	-0.14508230349584897	-0.08595688025501784	0.45073187744723625	-0.15146402315194687	-0.13024355524354886	-0.12060846816127502	-0.1828931998266025	0.022213041916865555	-0.18220999395237478	9.989190997674311e-05	-0.06234268888888049	0.07502524703757861	-0.011394566840536522	-0.0040970596738294455	0.04947041563776172	-0.037613128786578784	0.040220857061785846	0.038169534067584936	-0.13581836777363304	0.10043221704527142	0.05440908673233132	0.16033063227684308	-0.01528517602258792	-0.014957742267026067	0.053592010731926765	-0.04427259134090663	0.07663596796251727	0.10054519978149257	-0.14085590909898965	0.24471101930557376	0.08880803845186333	-0.06485852504976698	-0.05085230468691628	-0.16484608853573576	0.0031218369000377533	0.08547190173852753	-0.26936214824107785	0.10487931116691737
-0.001846827825483302	-0.03564772129735991	0.011005401786173919	-0.14373680481134563	-0.08561931657648506	0.45030089775231785	-0.14423599166481155	-0.12872912333093448	-0.1206389004572422	-0.1690002791334474	0.02229935787934937	-0.1819938902845769	0.0005211924236246071	-0.06235471104932554	0.07517919984948325	-0.010988424864459138	-0.004119287759457248	0.04691016344260664	-0.03763486539246054	0.04026123623301216	0.03823734358338423	-0.13046141972856523	0.10205330068240963	0.05596985195003486	0.20862343056697202	-0.008909365130353283	-0.0331520912334491	0.04128698844086715	-0.018806012088417277	0.0731893193690197	0.07870641921618712	-0.14500702622738268	0.23569713152276295	0.1025267363258009	-0.07114587574003245	-0.05789949832652928	-0.1637273227813087	0.010087103521094761	0.08898786475978797	-0.2669097688132124	0.07576549867337853
-0.001751637197216958	-0.03565835575833923	0.011002709324611113	-0.1446989346675801	-0.08766591545847159	0.4455484399252151	-0.14072449601152032	-0.1259699505385304	-0.12042989210268731	-0.15240225070844224	0.0223939400141275	-0.18124003277361547	0.000858067008023201	-0.06237908061904531	0.0761247104703331	-0.01067871494194636	-0.004169007628284344	0.04052646706995161	-0.037660809553356024	0.04025390817500101	0.03828747978517434	-0.12749324602668674	0.1072009968711108	0.056170638446983556	0.24741018183738608	-0.012973579345709918	-0.048450876996424676	0.035483955102571456	0.0196260439833758	0.07312654730387604	0.06921497144161673	-0.16107325035990167	0.22937680219846487	0.1139975291235545	-0.07646929343625802	-0.05752801939226339	-0.1626102952492685	0.0063639199720394325	0.0899555955406324	-0.2698429737943278	0.04845347876425128
-0.001737003900926138	-0.03565949752735098	0.011004399243554576	-0.1447557711540663	-0.08701032280968558	0.4442501149057832	-0.13536687673815767	-0.12316664833494909	-0.12041228799508022	-0.1354143040058472	0.022478251220196636	-0.18026534038243863	0.0010088494470223712	-0.062398682691932314	0.07614659311269005	-0.010282653541525962	-0.004293026343974412	0.029073468851436024	-0.03770279993248356	0.04023793640017838	0.03834402535742409	-0.12055333642077562	0.11213068644827277	0.0645048761234788	0.29757491034688816	-0.016754551918244123	-0.059486349237220515	0.040807277638526006	0.0420244497911522	0.07117077253311517	0.0521110900076032	-0.17339946252816557	0.22736004988856567	0.11411697434644771	-0.07772721135451209	-0.055474146928691	-0.16120876278436308	-0.003811945110877968	0.09176697854087343	-0.2747367971099263	0.032099822384101806
-0.0016881997301078041	-0.03566788898336991	0.011006917782821039	-0.14626947570707552	-0.089332522484043	0.44856900499143465	-0.13218913493713808	-0.1268192993507541	-0.12014178762799241	-0.11653011200748335	0.022651077331806525	-0.18015952888843192	0.0011502006049583272	-0.062376742108153305	0.07589311187030408	-0.009960027431416434	-0.004384314851524786	0.01899033649084848	-0.03774310521121871	0.040202627298417774	0.0383971619611025	-0.10540495790155753	0.11483685242971009	0.06391246007429263	0.33384095431076943	-0.014454291293587256	-0.0697925524608109	0.04696201121256087	0.07314415852066836	0.06662658196450348	0.033083112417609015	-0.18882677955151764	0.21788742316416027	0.11706967198410534	-0.08234640857322661	-0.04797426577116949	-0.1594275849008721	-0.005193793893466587	0.09296834899201992	-0.274623383157624	0.012029859459741821
-0.0016357066375172458	-0.03567378087486637	0.011008272801420872	-0.14946850824406757	-0.09190947631140764	0.45318483669444554	-0.12870008638939817	-0.13281305291242732	-0.11958384216063891	-0.09775582515552461	0.02281085101172371	-0.17955107666337897	0.0012293150142633172	-0.06234327595148442	0.07623463350924453	-0.009690266561804111	-0.004541582670865476	0.01249834318784016	-0.037782334335497644	0.04018090836815569	0.03843692531716607	-0.08893977436958983	0.1210110148980855	0.06673447984198382	0.34660706503543787	-0.015384087069785673	-0.07927253611475195	0.057677635828871	0.10367445341473143	0.06044629194025732	0.010935659544458746	-0.20108294220584289	0.21130034564049044	0.11487849023951488	-0.09169140914310343	-0.04826017367721693	-0.15769229825585154	-0.008692807470541375	0.08916934223521286	-0.27109740425880907	-0.002416483106413859
-0.001564363752122732	-0.03567893546207822	0.011010457137895396	-0.15043481627549807	-0.09187956890983251	0.4574701117278638	-0.13263982328692844	-0.13942860072352686	-0.11949179765250613	-0.07783778752903889	0.02275670383186309	-0.17890636947555397	0.001750496423359367	-0.06232336157308209	0.0763073439729283	-0.009575736027936923	-0.004586356094298746	0.004022343506429495	-0.03779936210944178	0.04001354948730277	0.03848545451000861	-0.07088905273710702	0.13260903281597336	0.06922332328948173	0.3432392474093037	-0.002438155770482771	-0.09270181393236862	0.06384453172202269	0.1358108129463823	0.060250595181347254	-0.008528284670982236	-0.2124132305082711	0.20729572458368142	0.11264663972430741	-0.10475307149212605	-0.037740809727893496	-0.1559788173803825	-0.009249295612905733	0.08760252333494059	-0.27735129310181844	-0.006066331756750339
-0.0014882522253202239	-0.03568494302037496	0.011015856014720672	-0.15347533609211333	-0.09805812495378183	0.45956585235502	-0.1354414252584329	-0.1479377646158629	-0.11923184871925734	-0.06024582155913567	0.022600742168133417	-0.1778105151668637	0.001799112876378396	-0.06230890530063118	0.07616816434712634	-0.00949581077240883	-0.004645119801051581	-0.007211364240005846	-0.0378404569180804	0.03985853531246456	0.038520073730285743	-0.05935504406944717	0.12512245203639902	0.07324509031803511	0.32995643886022286	0.01248775276255171	-0.1040905080210911	0.06429752323688463	0.16105267421026898	0.057220240188517825	-0.022092997215884393	-0.2278134129274214	0.20811637974050218	0.11392457211645794	-0.11962092417078837	-0.03484683111081186	-0.15446109726984192	-0.014670514572608142	0.08714750648959517	-0.2976309704337801	-0.0019550898885844366
-0.0016471104726370179	-0.03569922789860051	0.011021559166260152	-0.15645873055570342	-0.10086400041230059	0.45592676690029715	-0.13913837146833744	-0.1533446478492135	-0.11908898431305426	-0.04382579547890864	0.02246558164512247	-0.17634199886615193	0.0017589131689412078	-0.0622856095133952	0.07650815120502832	-0.009427673220165429	-0.0046316408852251694	-0.015561456656009076	-0.03786885862150313	0.039756140656662255	0.038528744206497226	-0.04833949959723915	0.12202860455606697	0.07400697102294095	0.3155246249408904	0.026514361096489997	-0.11187964893255826	0.05688013624656688	0.17774534565611871	0.050631186229374806	-0.02043030231130135	-0.2395583139321107	0.20273546798790418	0.11972065511121191	-0.12849015827719634	-0.025372356530567457	-0.15354840975844788	-0.019017010709734074	0.086097721352179	-0.3090963769438672	-0.001309011868224539
-0.00168261606998936	-0.035710200570818015	0.011026364559884969	-0.16059635271992173	-0.10761262834599812	0.4510120368069064	-0.1421374571690209	-0.15959206079126378	-0.11901597083624638	-0.026013030752518207	0.022386373355078586	-0.17536108170262932	0.001872914129831324	-0.062279914839540075	0.0772230150444766	-0.009328567272601177	-0.004635034434980872	-0.0271428619113953	-0.037913585250556416	0.039613200974629066	0.0385225582731826	-0.03222556283602544	0.11735805548596676	0.0767096694907121	0.29573817118723045	0.04665557213345354	-0.12103191803518387	0.046611043428753746	0.18457138092839567	0.03687538147878625	-0.017567258489398642	-0.25123479986330627	0.18209887878080652	0.1213403355321179	-0.14137331132689385	-0.02412343898440291	-0.152765281161627	-0.02489898321314855	0.08452843877124837	-0.32349386105979827	0.0005706210372341924
-0.0017496046270788841	-0.03572821944259143	0.011022521832026297	-0.16557586444249572	-0.11225193647667801	0.4498428395713415	-0.1414849988676336	-0.16644282988774767	-0.11865581701502428	-0.009465608755174548	0.022307330565013894	-0.17467448738572253	0.0020431085233232078	-0.06228113638084996	0.07786369815370948	-0.009408505512781402	-0.004682790028884212	-0.034016508402891485	-0.03796042405637086	0.03951693984809708	0.03851391513811283	-0.023595829686384226	0.10509326465755173	0.09030405882993046	0.2796339864734606	0.0633637156371782	-0.12548570886404836	0.03805355513664715	0.186299176406081	0.02280922030635283	-0.02009824180373867	-0.25778066152509665	0.16794941224039453	0.13418984107402454	-0.15101014403155733	-0.007938853501194238	-0.1525871085288975	-0.022249004299866842	0.08112719903389791	-0.336881667882668	0.002059531101121096
-0.001916672218969142	-0.035740298845462905	0.01101906208670501	-0.16833483817273434	-0.1148845785123452	0.44917306012336755	-0.13783739184022814	-0.1716071233764283	-0.11830220980098267	0.003342216682996635	0.022521509604759245	-0.17492664848094713	0.002252493814448176	-0.06230169036402332	0.07776738993692452	-0.009412613148460359	-0.004797445611151766	-0.04150921068868297	-0.03801980999821784	0.03927332928418553	0.038474520287291106	-0.01577074987623663	0.10515325894249672	0.10463007240157488	0.27019714825291274	0.0733135762332336	-0.12466000286412948	0.030804005683973762	0.19293924950050018	0.013721510129445762	-0.021191905235898395	-0.2561321909276195	0.15647504379432375	0.14854552386728154	-0.15349842416339382	-0.0014421668097865375	-0.15317047933950526	-0.02121715410354473	0.0794466221950871	-0.34647844988041787	-0.0026882922458657697
-0.0020114224243511	-0.03575376694195128	0.01101718673097497	-0.16871436571441337	-0.1167583753845026	0.44813096570012584	-0.13259575457051356	-0.17762222310028236	-0.11807254080180832	0.015991093035725053	0.02272953204527845	-0.17532771268307326	0.0022085642372487698	-0.06231763844956574	0.07711943039687046	-0.009340693521179489	-0.00504602441455304	-0.0432041772154429	-0.03807648782335564	0.039071093021527746	0.03846146039083326	-0.006739913913192695	0.10381991018791899	0.11656085292649196	0.259387613971521	0.09192553785928836	-0.13131946155856866	0.016547301510906196	0.186241035048834	0.0052385588509306046	-0.026694172895701064	-0.2469766485818788	0.14211910779469158	0.16183207240757388	-0.16145496166413548	0.007869471137348075	-0.1541045484183274	-0.021087672150378028	0.0781989598925383	-0.34823050378969284	-0.006550219138342488
-0.001994974795319262	-0.03576874790411656	0.01101138153251013	-0.16895314343394355	-0.11671534295620392	0.44420789809618855	-0.13026147784174003	-0.18167155413881836	-0.11825397939773441	0.028610631009827164	0.022884473125803072	-0.1759947799084033	0.0026754419598923134	-0.06235052100372464	0.07723050416825018	-0.009258126479155183	-0.005183515588105694	-0.0402980251462538	-0.038136206735640645	0.038898674010085794	0.03844685521972528	-0.006692247929264958	0.10983819786926893	0.12225120049017661	0.2396980829936321	0.10493669137453994	-0.14053495680134015	0.006472264886087995	0.1864344702517132	0.007408146309140657	-0.026332573694911682	-0.2416486620127231	0.12254994722401065	0.17660384553117517	-0.17205383290814263	0.02096603311301507	-0.15496663240945177	-0.020660430965244402	0.07544155706430458	-0.337784515095012	-0.007041682500599382
-0.001951814163988322	-0.035783654584253574	0.011005517690830049	-0.16942122883836735	-0.11532850659524582	0.4356561000002944	-0.13352970656047025	-0.17774568716026357	-0.11830298206398245	0.03973600510534838	0.023060223070378784	-0.17621540279946762	0.0028929795248396678	-0.0623743875783079	0.07769582617796877	-0.009201710526512929	-0.005226776417681713	-0.03949142670885318	-0.03819160731703261	0.038757039426796466	0.03840228582443265	-0.011976086661146287	0.11475383855480248	0.1392056208154754	0.22835632481504123	0.11376228701685613	-0.14691063968806703	-0.012187692040902963	0.17691011514424182	0.009511308696040707	-0.02310365255752645	-0.22835677759093048	0.10319951131229385	0.19275218397923494	-0.17837846991129164	0.03256166247509774	-0.15567006480643622	-0.023632233178862826	0.07458381788416926	-0.32680185067613626	-0.007730153798264814
-0.001833419369893562	-0.03580206056363651	0.011003502033018055	-0.16938250587982523	-0.11534679197496187	0.43121313406755535	-0.1359944431997256	-0.16991422493957886	-0.11817153846668635	0.04857034612412982	0.023143789526541527	-0.17730819723747931	0.0032348084559816253	-0.06241418724469318	0.07710986310042924	-0.009221372831100671	-0.005350621881419832	-0.04395285892766957	-0.038238849908426485	0.038514832667097806	0.03835585806507431	-0.022435742699169967	0.11152400898036963	0.153621409460393	0.22811352413763403	0.12147702937284958	-0.15262495888861144	-0.04103477375586867	0.16881174998707194	0.012759725791655635	-0.005602932360213485	-0.217026995531118	0.08608970117849495	0.21067030899523886	-0.17551017938971974	0.037967654129379996	-0.15592145875093472	-0.023991179376711535	0.07521036057504873	-0.32115246045364887	-0.01195706555577528
-0.0017701744775947743	-0.03581637330693822	0.011000980010436133	-0.17119822039937627	-0.11322045000222021	0.42589049811303026	-0.13705691836262704	-0.1685569235570858	-0.1176897708994181	0.054068182309104776	0.02336739765176835	-0.17878521237597578	0.003130143075548978	-0.06245450964156557	0.07719076747177595	-0.009271356659248805	-0.005461309445518104	-0.0431459415396548	-0.0383102764598482	0.03830451727794187	0.038297343687217704	-0.03534755595630849	0.1159517018075212	0.15679116558785094	0.21785711158146803	0.1286525907661537	-0.1565126817479394	-0.06610823927783352	0.16516177327226517	0.013601482783980826	0.008474879529323045	-0.20587414526549383	0.07113655503823131	0.2294920739048775	-0.1733010729908364	0.039801307035037224	-0.15615458800729293	-0.03771469169734677	0.07667828189197898	-0.3122476613974813	-0.010341814577069055
-0.001909365677423714	-0.035827719329300664	0.010996197689333236	-0.17113743873010312	-0.11028480523435584	0.42301386550605347	-0.1383367526268082	-0.1665246523236333	-0.11761695207963845	0.061823131914868955	0.023606087238432837	-0.17993030598294257	0.002853548148761384	-0.06248098384545784	0.07741534897092905	-0.009287791687571737	-0.005477752787201254	-0.04229126201266813	-0.038373155955814066	0.03802805251480936	0.038242148007151915	-0.05060917339410087	0.12478224370180477	0.16324829455268813	0.21815076268005273	0.13892816328518406	-0.15871418399236725	-0.08975137414679897	0.15640071355176652	0.02381841917315871	0.02611437670109267	-0.19223994681900008	0.06301100302710261	0.24686875951829762	-0.16721668728779193	0.05662121545618537	-0.15586977266374985	-0.0467442449895686	0.07749910499786197	-0.3032335069399884	-0.016369478661790705
-0.001940823306775974	-0.0358326459921134	0.010992198118975786	-0.16940752714832635	-0.1097578583157629	0.42499023598424357	-0.14116083345365973	-0.1660806365592356	-0.11718700551289037	0.06641017376027684	0.023855056580471875	-0.18139470294901378	0.002730768361365146	-0.062499233790526895	0.07688215777069837	-0.009340007695462645	-0.005537082170718334	-0.04325641356691793	-0.03843465991318954	0.03769369808116411	0.0382127174520451	-0.05833834151496686	0.12763662336773302	0.17180142999486994	0.20954485429374925	0.14283223580507792	-0.1588157566723849	-0.10768394300705449	0.14515464530599329	0.029603140815394734	0.0337431206728034	-0.1716586966698085	0.054046859979117866	0.26260660496496463	-0.1611639906451197	0.06293098817615121	-0.15654240280016496	-0.05474063986067026	0.08031200586694756	-0.3081423243466964	-0.030218322100287742
-0.0018954989750469438	-0.03584419847699362	0.010986909815201337	-0.16730599275397412	-0.10691219541699208	0.4242479300295474	-0.14554055901983357	-0.16498298693799213	-0.11666390110434319	0.0713452106448198	0.024025212625750712	-0.18286866833449567	0.002429152497574002	-0.06251031378020923	0.0762661823749973	-0.009363792036888976	-0.005625747018890866	-0.048060229571093994	-0.038488014611934594	0.0373390050408735	0.038182539633526455	-0.06701316410886407	0.13716192044504977	0.18350230394369116	0.19949079135989806	0.1419112214777833	-0.15596190674370874	-0.1290009248059553	0.13499264555127455	0.0466661089648444	0.04552940405247678	-0.15738974953563395	0.05824381897187374	0.2766111841939331	-0.15510621341939865	0.06938824508004651	-0.15709080364175032	-0.06668851965902205	0.08432506584646257	-0.31043292542311685	-0.045114368972720184
-0.001796517534892578	-0.03584807759700626	0.010984560576618025	-0.16501282493601746	-0.10485004253048229	0.42543605672708373	-0.14994539867439655	-0.16553769567010418	-0.11649208152531057	0.07025450256662405	0.024023270759328134	-0.1843383659929312	0.002122585831506376	-0.06251376259679875	0.07600173260652035	-0.009366346472089062	-0.005703106682501034	-0.050975145627247295	-0.0385257456906425	0.03698633766788597	0.03815189998811413	-0.06981347625112674	0.15679865847356342	0.19146913145084943	0.17802118340969814	0.14621508941685815	-0.15428538689038346	-0.14520877899077286	0.12621239895365052	0.058487609674792516	0.06318960856590825	-0.15113085511657356	0.06758695056307049	0.2922343137164384	-0.1407532218602079	0.0626083350638688	-0.1572344324428095	-0.08419936699659067	0.08836658301482271	-0.3156457959405201	-0.04429088795023242
-0.0017111613567020161	-0.03585557458715587	0.010981154969305504	-0.16375972348571144	-0.10643063178743924	0.4267910739550251	-0.15359487893974763	-0.16485290685569	-0.11623984667645393	0.0697120307880944	0.02390697944061208	-0.1853200593258229	0.0015984641508083	-0.06249625887865452	0.0761933495245383	-0.009383201730971718	-0.005696321680080288	-0.05645286007752605	-0.03856345362854776	0.03668654077057047	0.03814866799841972	-0.08410856924454659	0.16235128835570628	0.20148437896455093	0.14984826318592237	0.14923981957607335	-0.15521380683638758	-0.1588835209209215	0.11172765156282519	0.06640002103104524	0.08191880769192277	-0.13733992395625813	0.07788568412447208	0.2988156619821539	-0.13926495547321555	0.06002115375089978	-0.15719767470954643	-0.092527006809214	0.09320449147860352	-0.32008111573324227	-0.03820495827672864
-0.001645494266309016	-0.03585563858361625	0.010971878353746783	-0.1629114293891177	-0.10190549568418697	0.4276594405087108	-0.1606620342121321	-0.16306494377024608	-0.11615156720496936	0.06723814103298788	0.023789231722079092	-0.18607034433779493	0.0012732701934196483	-0.062498288287821877	0.07668530514360836	-0.00931772839326002	-0.0056170557933177215	-0.06381213829370616	-0.038596506086921493	0.03638635749942409	0.0381255704753043	-0.09970120761666953	0.17735472930847362	0.20955710412538822	0.1269483632702836	0.14833740595418393	-0.15592253306437606	-0.17698921478327284	0.09976875606470205	0.0753591304806685	0.09830016621615123	-0.1337232543893004	0.08354990595578236	0.3040843477622728	-0.13303263008071592	0.049932413417110855	-0.15704733453547703	-0.09545698620660122	0.09724562921777906	-0.33488039639589856	-0.037546128716493175
-0.0015201379285949379	-0.035845866702654314	0.010974174231847097	-0.1595417501411624	-0.0936621373061816	0.43021586391079014	-0.1627191034747542	-0.15880262561969924	-0.1154923008384601	0.07191711182073049	0.023816296485343842	-0.18598783575122207	0.0012111438685645302	-0.06247405045797479	0.07759429970565301	-0.009107412913673276	-0.005452049177081334	-0.06991972137749443	-0.038621462049837484	0.036047466030693004	0.03813834128920272	-0.10830813839021561	0.20501498791922024	0.22471578150164104	0.1155351749623486	0.16278344822030613	-0.14879897852354146	-0.19986206916748583	0.09814601236881507	0.07747101535167995	0.12178315994911051	-0.11489348002260305	0.09989809051421597	0.318939245663127	-0.10956188640361109	0.05144584611226834	-0.15695474777750304	-0.0889708246160077	0.10286638246056176	-0.353497375582596	-0.038517706570517715
-0.001224052879951098	-0.03582426087659406	0.010985033934308166	-0.15275100978891504	-0.0809781861680856	0.4381847394987678	-0.15590855005111975	-0.14887855824479654	-0.11474836039622571	0.07845286520612481	0.02389507447544181	-0.18561215243200402	0.0018143330625442762	-0.06246574456656512	0.07904128024543136	-0.008615018379129018	-0.005219901240362328	-0.06585082419164766	-0.03862587294394109	0.03580704522501552	0.03820751387761684	-0.10998495040860316	0.24396239911924855	0.24896948348071235	0.11209778982904446	0.1908121885951472	-0.13125201273397263	-0.20533595948778932	0.12005130550099963	0.0950735880524993	0.1622565173128855	-0.08782104964615435	0.1306791780111926	0.33821438533318066	-0.06725085966240042	0.07505915457051339	-0.15694018324657025	-0.06747934800985307	0.10782850180146872	-0.3672007347439291	-0.02105621765854912
-0.0008782589473007099	-0.035798303568625185	0.010998330846839923	-0.1415346146161215	-0.06000232975817425	0.4450899694054737	-0.1467470195061799	-0.13168028956616115	-0.1140073137076409	0.0936642229019523	0.024335458886754188	-0.18430446844587797	0.002752163554137366	-0.06242539256666687	0.08153012343335297	-0.007799773454120322	-0.004844519967840854	-0.049390205932476575	-0.03860650516346313	0.035704447070713206	0.03829257333651431	-0.10430889792518676	0.29587895973850814	0.2797697911946442	0.10042070836988556	0.22714506828574513	-0.10162702815084232	-0.20093327395253374	0.15297783350929367	0.12743907358381665	0.20422658717479755	-0.062338170458752264	0.16334600020344497	0.3709185033537171	-0.03522937415794395	0.12204167593435207	-0.15730395204918812	-0.035101858292870124	0.11476418216501735	-0.35372817184815586	0.0029657148081508517
-0.000556553476035118	-0.03577555149025217	0.011009113871930841	-0.12905674676839704	-0.03749441274872946	0.4524639469996764	-0.1330348859946736	-0.10632760390923517	-0.11306861983053315	0.11426753163135275	0.02480583189429714	-0.1823709250346332	0.004535158540533818	-0.062357703389819205	0.08335388423862193	-0.006714189252268242	-0.004547174127576592	-0.03716296002713483	-0.03856536329114581	0.03577119588318946	0.038425338753145646	-0.09652858549183621	0.3533794603100196	0.3135046216161917	0.10496932340646306	0.2659147660389732	-0.06698895247709172	-0.19195321597345005	0.18737573366646476	0.17283140275767583	0.24771439703147333	-0.03215999949126299	0.2113452665986842	0.4117212455950116	-0.006985276316802941	0.17166597879968473	-0.15806850202507466	0.0025289776856470686	0.12182217998697131	-0.3290896829188902	0.06172251751450132
-0.00014595406938884597	-0.03575198248700756	0.01103236291441225	-0.11744131949793946	-0.01089822996519626	0.4591861544524134	-0.1219872270870956	-0.07605407879400136	-0.11181752234617585	0.13637841433587272	0.025306116264747037	-0.18014125638719478	0.006900188797271776	-0.062287804622616426	0.08486545312712526	-0.0056311181708140305	-0.004291422628839156	-0.020210400990254826	-0.03849285715700082	0.03596757752630371	0.03857363435506084	-0.07950152307094738	0.42736154613417526	0.35512921787203255	0.09633272569839164	0.31700443744737516	-0.02336519830860519	-0.16713295850891902	0.2269818951908989	0.216006133535139	0.27918843053784476	-0.006281383219128326	0.24801045297361463	0.4493551977625277	0.0360432665294228	0.21266028994469602	-0.1585174750753553	0.03880626937489289	0.13267227060563963	-0.2874273719319504	0.10847670960178868
0.00031930924064163806	-0.035723714416495064	0.01105502455172324	-0.10632844818772283	0.01694016456399316	0.4643781779936752	-0.10621907205622497	-0.046461170196318485	-0.11106822826649179	0.1576018641812209	0.02579077743716069	-0.17675665687259184	0.008810006989819848	-0.06223650488551504	0.08741179054119556	-0.004519600077397277	-0.003993809436400768	0.0041343075738536576	-0.038420769485703624	0.03623370405626899	0.03871477898138718	-0.05857544757826151	0.4989258573232725	0.393681929876183	0.08685991536548611	0.36624713065726033	0.02193302143428493	-0.13219870060736966	0.26614084736337457	0.2604072306684387	0.32099477948354505	0.014370538399215487	0.29649972051980156	0.48337283119497715	0.07598843796795789	0.2677877470111264	-0.1578651493580934	0.07744652191708294	0.14096013333960727	-0.24224220487569745	0.1676677917253911
0.000824372136988822	-0.0356981701524461	0.011074931432995152	-0.09392248257304983	0.043160900978477364	0.4724894690609179	-0.0909847263402558	-0.013809429090332396	-0.11045901638115722	0.17304319593080986	0.026538197409880115	-0.17333058457133882	0.010735664859548896	-0.062175068739161954	0.0895410904255335	-0.003372285658914591	-0.003601331750522677	0.033417758109805885	-0.03833586845201014	0.03657888310685893	0.03885716701281903	-0.04174317155655846	0.5581338570707606	0.4310468267494634	0.08052854498240174	0.40647758251994814	0.06653609601539126	-0.08717321157700739	0.3097843679640758	0.30543597390202937	0.35536293647070016	0.03449899792088471	0.3459579171042212	0.5337125423892084	0.11252309064513184	0.3331791972328637	-0.15678074049224758	0.12124415193376512	0.14721620497086418	-0.19166070952412714	0.22425543445774068
0.001179554091644776	-0.03567559716361316	0.011094558715999361	-0.08005733875751544	0.06530613436753178	0.4808921042205528	-0.07875927701183766	0.017330147582000757	-0.10991672797013727	0.19651147166505106	0.027430043697779148	-0.16984130963186164	0.012273183975101477	-0.06211151745020295	0.0918506497068805	-0.002226387747936573	-0.003275920137212384	0.06143892104581259	-0.038240625086535834	0.03700003927903924	0.039003445517002244	-0.017952628083782892	0.6078536909756538	0.4666643058001652	0.08526720117612843	0.4301245156051259	0.11720671164496861	-0.04395657465781204	0.3507933186761608	0.36066979989254405	0.3905862104812733	0.06332039528606503	0.3907862477060594	0.5729965515930032	0.1437682286150997	0.3860766061893896	-0.15618871146859264	0.17350696544966915	0.15615274997681675	-0.13480852743800364	0.29093782254698775
0.0015487011698402	-0.03566156531863826	0.011115101924363288	-0.06664882591036161	0.09179987493070586	0.48478302234104004	-0.0642148543561676	0.047165049397750944	-0.10936283004143657	0.21974946994968153	0.02836229404726625	-0.16582745838392893	0.014273322545319081	-0.06208337099572816	0.09410190674084609	-0.001124863114965271	-0.002920871395442922	0.093579762048592	-0.03813826163891526	0.03758996875845982	0.03913260090264058	0.007872802008264485	0.6588417026236472	0.4918278184862098	0.08807563472549282	0.46342462404357887	0.16963830081687475	0.0024513660155920268	0.37624713724175274	0.41253913265273023	0.4243534893724835	0.08303158794775958	0.4346630170816711	0.6097609631502424	0.17615085746274933	0.4341150069269119	-0.15627574257211513	0.21570467449292438	0.16275217147531826	-0.0800160599727188	0.3528168174207377
0.001814260197886328	-0.03565340618396563	0.011138891022917095	-0.053070033420222304	0.10996565661388975	0.4891263554769859	-0.05310944257023318	0.07527223053621888	-0.1086171578234347	0.24342557184068597	0.02913773868312978	-0.16220020115138614	0.016325042678691018	-0.0620425514986941	0.09605501206607728	-0.0002028300500253334	-0.002585795829119826	0.12127354745993717	-0.038020168552098776	0.03816881390566449	0.039269354551609195	0.038751470531569826	0.6969418581342344	0.5161974894048701	0.09941536666293702	0.5017895049854799	0.23286307144342225	0.07290995364444759	0.413991866039827	0.46550816937127176	0.44347133551652484	0.11919763273397374	0.4866688473411531	0.6458608917991073	0.20560806420188538	0.48298311106549335	-0.15584708168190237	0.25694498344406297	0.16991984893115666	-0.011784828322297125	0.4095205662793223
0.002063947519775984	-0.035660554742370267	0.011155007976994775	-0.04526969525761534	0.12249146834122338	0.49103598233351053	-0.04961188507724893	0.0990907582303729	-0.10859120034639405	0.26081864908875424	0.029971527578326357	-0.15921979894220378	0.016900080626110196	-0.06200896334167618	0.09712767173511838	0.0007149704904906445	-0.002375836724793076	0.148200897407524	-0.037897851411733345	0.038858126561253724	0.03938782588597677	0.07714787633027576	0.7145245482586392	0.5428867805988917	0.10252814796453953	0.5292783938142609	0.29397073645124194	0.14982003707790126	0.439997990057729	0.5253106387063685	0.4519115210417328	0.13462384976444217	0.533650637412326	0.6768685837995594	0.22787037828409473	0.5132540300840958	-0.1549156329026926	0.2918835493162878	0.17458419836059988	0.05937160394481317	0.4651637002159796
0.00208527231797851	-0.0356755356335598	0.011153594261863648	-0.03865768381482233	0.1313034535794903	0.49025078999961336	-0.054202270537812326	0.11093970849281858	-0.10918615726394801	0.2774556638803931	0.030342424065039713	-0.15736523594354673	0.01687400970895648	-0.061983711832458446	0.0969273976486415	0.0015043783186141466	-0.0023400431511344543	0.16809966018841696	-0.037792212576338816	0.03945350751453256	0.03947319476657569	0.117263053095924	0.724423145466935	0.5606071158254269	0.09673666383619066	0.5475358722974779	0.351476851066188	0.2142527730787267	0.4499938105198459	0.5702650510923449	0.44768118332025847	0.138061721671571	0.5596544870102814	0.706904828264223	0.23216162817258756	0.521219409245809	-0.15422236045619941	0.3030458562742938	0.17791331300805618	0.11699772915474922	0.5039283366953282
0.00197109137555972	-0.035689374779987626	0.011153116932127555	-0.037791084197772704	0.13184646239957815	0.48798735095185064	-0.0567822589354149	0.10828211469065903	-0.11000258805725778	0.2866855724074783	0.030390805225625084	-0.15513072575297351	0.017235678929780958	-0.06199714942762522	0.09576773702269029	0.002124284497882969	-0.002416937013267624	0.1894937098758068	-0.037698078469524485	0.040116430402646584	0.03952024820462234	0.16166655807777366	0.7300985864304279	0.5916354124517058	0.09441096894282047	0.5615801691837742	0.4021308042111782	0.28560008549279514	0.45497017276464646	0.6003986989583323	0.4261911859062324	0.13955144904883834	0.5874370026687383	0.7324097239800014	0.2430045482372495	0.5186544596215439	-0.15331214500590204	0.30494746599935907	0.18012331096625572	0.14880202274605153	0.5504122408794996
0.0017500117368189259	-0.03570309696963107	0.011154494018241704	-0.03802559275712679	0.12621604613274293	0.4848428044672681	-0.06260802894619628	0.10842684017892865	-0.11087627440724443	0.2933742373009145	0.03058618346773361	-0.152892216676141	0.01744758351890321	-0.06204222586540954	0.09461921981155334	0.0024813978440395386	-0.002408709965270494	0.21444862216218144	-0.03761463829541779	0.0407203042502833	0.0395275219486061	0.21273673063334342	0.7251970370803041	0.6130503896810972	0.09224204116096879	0.5677197591004983	0.44652654498578104	0.3495656634870154	0.4602882463376223	0.6264561883518747	0.41654931455286315	0.14640705887106548	0.6000860087409094	0.7481394621843379	0.25905028673441055	0.5170209900692238	-0.1525221429026134	0.30117178387368293	0.18114847793309927	0.17317121328948865	0.5543699161766558
0.0014422747111104979	-0.0357141698655104	0.011144849668536745	-0.03775316447972278	0.11754151425494933	0.4806197595373356	-0.06351702559674219	0.10903522952657263	-0.11198848095144873	0.30050373636336836	0.030899861094972454	-0.15031662075939511	0.017602776637956723	-0.06207484045451611	0.09390342676535297	0.002970978250341183	-0.002423905806865192	0.23547554474687904	-0.03754117931729736	0.04127578744667494	0.039536012706825045	0.26580404350199344	0.7019314783306694	0.6181264456239436	0.10802421183250259	0.5572550661046229	0.48477893040704123	0.39987138123158544	0.46242210826754737	0.6546213132010921	0.39862119943951	0.15074801698034726	0.6174759081775989	0.7637887943140551	0.2531418614280091	0.5193598476140295	-0.1525777923381042	0.2998458738144064	0.17792008719806612	0.19713285316281542	0.5730260901482255
0.001107078909295968	-0.03572351127859931	0.01113459974177331	-0.03520651068796203	0.10867345893300413	0.47802134333158125	-0.05771062296133046	0.10891456846375298	-0.11278887711054704	0.3067819066727159	0.031000551282316158	-0.14932629416832516	0.018141344747700926	-0.062060812977409605	0.09277102758160435	0.0034373220314516317	-0.00251467004174908	0.252861628581594	-0.03747091901947547	0.04170405799101782	0.0395488547077205	0.3171501634564097	0.6777130566896192	0.6258971032320668	0.13398181728257502	0.5540535893283817	0.514311814818515	0.4543591463142954	0.47518424697964906	0.6838833836162537	0.3758257437705229	0.1528539139412991	0.632165896249338	0.7751655875240215	0.24829458908619162	0.500240033244548	-0.15297939486112289	0.30568790508416976	0.17680589600652502	0.22361763780979316	0.5883459467525386
0.0007843493621909859	-0.03570229264295362	0.011128515665251783	-0.029732250381439163	0.10142163738232782	0.47370656264414085	-0.05192358770128837	0.10125055736128748	-0.11331445108684501	0.3171807994071134	0.03098592108415511	-0.14854569229877929	0.01908605423155283	-0.06206645293051993	0.09236419401392816	0.0038557465441020093	-0.002572587384217762	0.26381912446020905	-0.03739972644728047	0.0421468368105924	0.03956820356691727	0.37825254411845655	0.671574271113003	0.6504784274089184	0.1480205765118677	0.5605675882938197	0.5471806199456253	0.5032613694253029	0.48742113442388896	0.7021976927555342	0.35709914106609025	0.16092360926858057	0.6476167556734803	0.7765462619987024	0.2602383431912803	0.48541241970392096	-0.15360905634139746	0.3172878213126076	0.17574051252787548	0.25934945882407584	0.5965505559619219
0.0004808879010257059	-0.035684031927255236	0.011122014581220774	-0.026489284595352897	0.09607973708005052	0.4682989967950171	-0.04699030444729517	0.09531681234223287	-0.1135082904305272	0.32094321133415243	0.030978914918369082	-0.14708060636796705	0.020081534113681195	-0.06207582081446371	0.09189433690996238	0.004209495684934988	-0.002611392164986444	0.2761618454337032	-0.03733626675996836	0.04259336445021421	0.03958837932893685	0.43091179751659014	0.6699062305057593	0.6620038706370239	0.15223014948217262	0.5811626325932637	0.5778543139182863	0.5507686456414553	0.5016740575753246	0.7087515585736465	0.32996977226726876	0.16973874684748497	0.6637708670660577	0.7824829845468473	0.26446273605131393	0.474701527659085	-0.15401339914820578	0.3267296511518556	0.1736623177576963	0.28008064995223114	0.5932561844495188
0.00017890052132754595	-0.035655679780062136	0.011119945429635649	-0.022080638587732498	0.08641690193120993	0.46487714462180285	-0.04424585210802902	0.09206031938838147	-0.11374995630540904	0.3254189069028711	0.03095220322172662	-0.14547546305937614	0.020534326124946413	-0.062072802843644616	0.09062990557288148	0.00485654450883914	-0.0027176076563538336	0.2912282074938665	-0.037261189532663164	0.042886095427390955	0.039604593959692305	0.48365188984692553	0.6646566421485262	0.6655581538583909	0.16949685206184095	0.6116283767184637	0.609451862772681	0.5970047766024281	0.5341900452498349	0.725458395897453	0.3074776546318685	0.17993266511840672	0.6786381455500073	0.8003022145333938	0.2690477125292895	0.4703389152969132	-0.15403444669516636	0.33252815568296556	0.17047885844526012	0.2990242748500626	0.5959196903049222
-9.665509681185805e-05	-0.035650204965682115	0.011121144454350545	-0.018775590434973625	0.07932360085011714	0.4618821102848935	-0.033206130649372965	0.09214098605397439	-0.11407997219711144	0.3314258413229539	0.031166183661496927	-0.14402242196669415	0.02130632737033513	-0.0620699963230103	0.08946211173802014	0.005464415096009954	-0.0028734822546905617	0.3042770717711619	-0.03720542555496304	0.04318320075266592	0.039615206990680295	0.535690390424638	0.6735896433310002	0.672565155147026	0.1820608389001222	0.6415518743569933	0.6274287434899203	0.626420983333187	0.5603818517802412	0.7413399520322557	0.29572100141826885	0.1845234177983512	0.6863591430017733	0.8210380971360808	0.27923065280029047	0.47003119516798647	-0.15437312719337112	0.3444783046860598	0.1689701615361929	0.32728802385404354	0.6131333742919765
-0.000449435041019588	-0.03563891439903247	0.0111169510801406	-0.013663610263018443	0.07729718447640602	0.4588166216271684	-0.01637111898379597	0.09320998884086523	-0.1139015598357693	0.3352580342953295	0.03111597096780843	-0.14332820567621848	0.022734736616639727	-0.06207291177252768	0.08828169765023659	0.0057565815730773965	-0.003027693698814538	0.3194593754005255	-0.03715472266364076	0.04340935989148929	0.03964157952244263	0.5793741648145756	0.6863758324641344	0.6688368616966092	0.19393093945771558	0.674837796763899	0.643824114753963	0.6546725832715942	0.58997258570329	0.740542254767365	0.2894719986897024	0.19704207448095595	0.6833732769761287	0.8344855466721034	0.283280807495223	0.4828867320808382	-0.15469345785337438	0.3558440325247112	0.16910104224166725	0.34579862391013216	0.6221547531870709
-0.0007418754529424721	-0.03562872234168005	0.01111856591675249	-0.009003442893248807	0.07708052531811535	0.45550486635240456	0.002547631772781026	0.10003682908612702	-0.11334965160620433	0.3364819331513634	0.03132905770769108	-0.14207265174952025	0.0243951639383501	-0.062090858126392055	0.08765011723406888	0.00581031442442122	-0.003053244866574508	0.33445736818647587	-0.03711660247662176	0.0436613538978793	0.03964655427652182	0.6178710170123854	0.6941458740374868	0.64515910516586	0.1977285516416814	0.7111223444773696	0.6521251134967552	0.6741618878760043	0.6192106050711379	0.7442821875702159	0.2796100788481781	0.20169417653388627	0.699160988183471	0.8427100663710225	0.28524370367286656	0.493443050969309	-0.1554008032827195	0.3761004399404412	0.16879423759205542	0.37160740052312335	0.635200025902184
-0.001009275964835782	-0.0356328405316491	0.011113800434636317	-0.003574347907467195	0.07754269523115248	0.45019974692633846	0.015822538847868543	0.11125966367063247	-0.11283736740922631	0.33915424379190523	0.03158304500909938	-0.1411022232310415	0.025024770316632545	-0.06209678014123372	0.0873966345784407	0.005844877207535174	-0.0030198312219639417	0.3395847457558225	-0.037088943860797204	0.043749480675029574	0.039681919376482265	0.6560679599924013	0.6998340481353862	0.6091633491845785	0.20589058024478205	0.7410053756027237	0.6578371501651643	0.6867631849183952	0.6521213335151816	0.7427146751691327	0.27035294932590365	0.19861318397471622	0.7025738286185227	0.8318308135122925	0.28580502198818275	0.5031722251982507	-0.15600190078789863	0.3860007137413503	0.16698074872256785	0.4044124425953375	0.6318001745467756
-0.0012466669021130143	-0.035635241226963474	0.01111021977828154	0.00312917517812807	0.08687781979383483	0.44691763877381624	0.026026605684017802	0.11911788485454637	-0.11242649052944062	0.3400407664635291	0.03174392202221121	-0.14064384487115636	0.0249358041979622	-0.06209451019146224	0.08719730807086463	0.006057790089716314	-0.0030713658807904063	0.3406656162816355	-0.0370695120145786	0.043742001670328864	0.039724729936133636	0.6929385003493902	0.7011165577286571	0.5902145585606168	0.21747345478782681	0.7653879466288382	0.6575969136579316	0.7051665534935144	0.6758349688033289	0.7285086560463314	0.25834207196121384	0.18652729240816407	0.7069698921312914	0.8205485529690609	0.2827694511169394	0.5087680670847471	-0.1555191812201577	0.4000113168014785	0.16449904704153434	0.4339059325453561	0.6351019285296329
-0.001384676294147024	-0.035640757284164035	0.011106681120758874	0.007377588033719416	0.09721458468630322	0.44453194950097935	0.03246070178018026	0.12453576993649007	-0.11188291145943255	0.33380689194817786	0.03171410995929179	-0.14081839866534004	0.024511858694068484	-0.06210748990086525	0.08693110800191241	0.006002652535097028	-0.003080937217675956	0.34345794463914187	-0.037062799039145486	0.043738988948335646	0.03975514028772834	0.7303006444757528	0.7016096129887288	0.5861290114562727	0.21809204721390413	0.7885338501552459	0.6493735210077372	0.7229040566759574	0.6904017895701814	0.7127888758988943	0.26162235862040795	0.18167886223682655	0.7067977726894371	0.8058817741865443	0.28423676655722374	0.5090851832481448	-0.15532716009110148	0.40826669980529867	0.16170340684586615	0.4636348184520419	0.6317960358890968
-0.0014734499980411301	-0.035655512578958784	0.01111290995080847	0.009017424325650348	0.10730856067274738	0.44128260461861846	0.034225037926559475	0.1301678622984956	-0.11136747035866867	0.32944557661464136	0.031867241573377184	-0.14099459055750949	0.023486373536550385	-0.0621489605363168	0.08606663979084199	0.005903001232143476	-0.0030386211543307223	0.3377085656727696	-0.03704776823076269	0.04382291033829124	0.03979728565740732	0.7671281566202233	0.7029784249374211	0.5794492204228349	0.21256148532401778	0.8037264752408928	0.6401951169121632	0.7302211774910348	0.7023211116566628	0.6956014818863511	0.26290304884293514	0.18192337742021128	0.7040024938569187	0.7954742961965757	0.29000994415951864	0.5151817582680993	-0.15550879678314128	0.4072713183940895	0.15905003023121034	0.4873269479929891	0.6391920408725138
-0.0016615617862431199	-0.03568701723200953	0.011128916366935065	0.006849967714388653	0.11222285854076004	0.43950176630202337	0.033865312741415035	0.14335076128268082	-0.11119875477441991	0.32689310733456883	0.031945169996915275	-0.1409737288978679	0.02196533373812484	-0.062179692578020716	0.08463959250244919	0.0057690350348892925	-0.00302005921335942	0.33850323923676096	-0.03704971484365161	0.043859827053354616	0.039803402404296244	0.8058946436946837	0.6926645860682041	0.5621316514031963	0.21591559384579356	0.8120451417874024	0.6232287702344931	0.737754499044722	0.7111848223159518	0.6723223646113082	0.2576518037845756	0.17653464173717118	0.6976998197028366	0.7682893133304617	0.28856826413573666	0.5028480520257131	-0.1555285051518657	0.39836214600967956	0.15728378364968762	0.4876346087045529	0.6380093914768654
-0.001767491021974346	-0.03571463554918057	0.011150763632638203	0.0036611045563281325	0.11654134372347338	0.4389975868585482	0.032589923448630195	0.16106082267159053	-0.11133898286935069	0.3233752324620571	0.03185919827438819	-0.14197272777239162	0.020833803584604155	-0.062222230716526314	0.08272438432697152	0.005597354325323256	-0.003014183595485916	0.33483069622334094	-0.037049297023603905	0.04382996072893518	0.03980046489870391	0.8448925040316692	0.6784020607402788	0.5610899338401448	0.21525179091413058	0.8206466508199659	0.6031499627372254	0.7384022792045108	0.710350410933198	0.6592147075262298	0.25463507150687126	0.17474239823683438	0.6945610406966604	0.7382345887956095	0.2901833272366591	0.49392207095771595	-0.1554837200901002	0.39950563138877426	0.15511261382047223	0.49586489913584486	0.6489399219736744
-0.00186515418967997	-0.0357402743529174	0.01117227403863277	-0.0010202889182421599	0.1178470145555341	0.43988778743183454	0.028941236928171327	0.1745063967223072	-0.11143363066071206	0.31879638230458	0.031644291034734366	-0.14359502293048004	0.019767011755377328	-0.06225886375620504	0.0814173543366199	0.005247925532379525	-0.003076615597757466	0.32379303339575344	-0.03705144076184867	0.04380495203049246	0.03981914023221435	0.8977118249569113	0.6741194832015792	0.5739284085394533	0.208624038439316	0.8071108456483931	0.5799125302079252	0.7335899631443532	0.7051078317234237	0.6420194110921839	0.24716690459998283	0.16757429207997093	0.6847184679787757	0.7057853624739412	0.28859772893407243	0.487725637903557	-0.15540525817910633	0.39657181614707154	0.15313883662010258	0.5059606574287141	0.6567113143941289
-0.001905458633247344	-0.035746248836518536	0.011192272312505459	-0.005002497692574058	0.12070756868866431	0.44101837905705804	0.021107292340127298	0.1868080632252253	-0.11146738500068346	0.31076033644444917	0.03122200128781425	-0.14506468589978178	0.018142634388342384	-0.062295958398044714	0.08013585350683376	0.004846900453578176	-0.0030907548282858638	0.31853241524084763	-0.037037309873568625	0.0438214070831936	0.03983495641584348	0.947067761255361	0.6670441048497338	0.5897273299192769	0.2040316135363453	0.788349998547743	0.5614080992509314	0.7273406931256792	0.6908089853814172	0.6203601411228927	0.24484678730722784	0.158198172594531	0.6807390369347016	0.6676451629990422	0.2914663983465835	0.47741744143965387	-0.15512447198164375	0.3832819480451651	0.1507068110900747	0.5068714639104741	0.6567276453136186
-0.0019028716119675018	-0.03575146997176867	0.011219670521302908	-0.008483578879882792	0.11683982165435472	0.4415263258569186	0.009464324763400277	0.19612269055221793	-0.1116216339811436	0.3033095411775977	0.030883884830313922	-0.14527127896339198	0.016567669616117813	-0.06233657695332743	0.07862028196308533	0.004456723461416762	-0.0031749083881320627	0.3058577057916404	-0.03703081330749355	0.04380486506532152	0.0397988077587727	0.9871226469926899	0.663204357429836	0.6059213610559187	0.19713855011138454	0.7619211104329968	0.5386670033344366	0.7177086625010008	0.6789438389057757	0.6160268557470265	0.2429298893606732	0.13984349318180017	0.6801820495563403	0.6369048100908882	0.2959142765826607	0.46689816977281173	-0.15486596800703004	0.3693709961826219	0.1478766857014331	0.5048351986952804	0.6566983391430276
-0.0019259123811613522	-0.03575028171956078	0.011246824733627009	-0.011493376702707635	0.10905723960284067	0.4423385178114014	-0.00358928623574225	0.20431611901458308	-0.11177174483632628	0.29773676621784817	0.030638481461159994	-0.14600230427919372	0.014602892556047162	-0.062368386237609055	0.07692964751392863	0.004101475183474675	-0.003347311287209692	0.2902459795208947	-0.03701698132124763	0.04375816476852756	0.03978017243668917	1.0149080508130524	0.6654616592015555	0.6355301674631078	0.19463111341796202	0.7327341288802942	0.5212513972692501	0.7095530445247755	0.663332246450609	0.6019167839494509	0.2460595132043916	0.13133680922864369	0.6689255858010773	0.6049632526204634	0.29811227458809836	0.4578779766806093	-0.15379269018941957	0.35251888040821366	0.1463627986632937	0.5023526056101415	0.6641869605739614
-0.0019089012868205059	-0.03574313138676261	0.01127978844968723	-0.015192783539394619	0.10110639286331746	0.44527085322369286	-0.014956348087941024	0.21106364833653085	-0.11201143223519403	0.29341216178207563	0.030483893447257666	-0.14635647069957586	0.013156182954593448	-0.06239168817612314	0.07530322831755383	0.00355841925802589	-0.003514100973604836	0.2757437434721442	-0.036995468945458146	0.043724391223213824	0.0397465244938003	1.0310339684837397	0.6678293148047977	0.6475259354817312	0.19451658013714468	0.7055811703877581	0.5012437477112983	0.7059244891627092	0.6356216889455126	0.5919502648605316	0.24645948174633495	0.12663454576453453	0.6566755570273846	0.5856390519179182	0.2949315712648133	0.44837930731160186	-0.15251250159340435	0.3402127650526443	0.14438020476610505	0.4949171147451829	0.6704581455136217
-0.001787906183375124	-0.03573164521096901	0.011310419770593869	-0.01999179836161972	0.08903526596503483	0.44793191764234247	-0.02668916758646493	0.21240074915906876	-0.11208549521817217	0.2861352123368671	0.030235058711868372	-0.14723391306768902	0.011672657248315784	-0.06240516126929063	0.07393740321160057	0.00266040543867348	-0.003508521099286784	0.26205653277133684	-0.03697042224059847	0.04372289417991411	0.03970352888129948	1.0368047732135857	0.6636167695053335	0.6551655527336923	0.19450374516588104	0.6844352019334997	0.4898444398481471	0.6867640069744356	0.611100080583992	0.5877074845762147	0.24157044101682995	0.11586528276086598	0.639196938513585	0.5660042438818154	0.29601159988709724	0.44201139662834643	-0.15153700700977915	0.3313403360190457	0.14444360447563426	0.5002820681866974	0.6605711160299597
-0.001583280114967044	-0.035719659543393664	0.011337763699206405	-0.023107726708447872	0.07568595890678613	0.4499915130520436	-0.03659605633497505	0.21272748304827696	-0.11229350936448043	0.2847593121603393	0.03007610149851523	-0.1478226647554961	0.010190317575186191	-0.06243230198979564	0.07281395515069027	0.00202717110420863	-0.003532630651642818	0.24533817824821416	-0.0369550453915095	0.04368508296594965	0.03965628038754663	1.0303737301928488	0.6709666176432735	0.6560369533460246	0.19308114658479608	0.6680794340248759	0.48505089411095376	0.6616888315759069	0.5937830643511987	0.5719452102754142	0.230290572427583	0.10441065403998373	0.6262850255343066	0.5446960121822241	0.2921861809083077	0.43997019203267707	-0.149997397140763	0.31614054046650597	0.1462643446170142	0.4901225004534672	0.6583091718250225
-0.0013917362161261306	-0.0357032715157182	0.011359503230938544	-0.025337904065473937	0.06337068217811817	0.4507806923765455	-0.05011384934707534	0.20932863715514394	-0.11250736434394863	0.2810135870050111	0.029817722930992226	-0.14764488294469347	0.009366275376470456	-0.062461953456979524	0.07238116594128106	0.001363922156142738	-0.0036074903358300297	0.23800740206946522	-0.03693886504232879	0.043605950872193586	0.03958592196046744	1.023073749167808	0.6697138186969508	0.6639448304490557	0.18907662668573594	0.6556065034960697	0.4866600222029864	0.6409483576780974	0.5657864993547428	0.5611282117100582	0.22229464941141241	0.08756058553742194	0.6065065071481066	0.5209990537177506	0.2867415103614856	0.45246196818243556	-0.1480394101866599	0.3023256865983924	0.14708671451181282	0.4893432586658791	0.6518887714976959
-0.001117845459096964	-0.035690712381894356	0.011369354171462695	-0.026252860898723564	0.05658592986817902	0.45165118532522036	-0.06151456598270335	0.20211574929597323	-0.112393967526243	0.2721037610989264	0.02946364124216532	-0.14748198855381983	0.008863304620246329	-0.062495101797613105	0.07212385216268083	0.0005793410773413941	-0.0036972253831409467	0.2274177964854407	-0.036915123221618086	0.04344233832666874	0.03953919694955001	1.0106838140211862	0.6695539471205144	0.674128051102228	0.18557288215487738	0.6472000224605228	0.4931689479031072	0.6143277169237271	0.538816825802685	0.566494552319531	0.21248315221773514	0.07200133445638027	0.5881703940072489	0.505297302158171	0.2845615182868192	0.4688639895644541	-0.146861169436717	0.2884484901658253	0.1479307580874411	0.5118641580373738	0.659664749998281
-0.0008794524287935954	-0.03567737649546871	0.011373327728029311	-0.02393889628590542	0.05264387636375213	0.4517960634706557	-0.07024988727032824	0.18772047777890646	-0.11216963015116692	0.26134443409557306	0.02927541259915813	-0.14732237035891763	0.008271975757747303	-0.06250554718043785	0.07223103245177605	-7.957453818312203e-05	-0.0037500553987402903	0.21580646774771287	-0.036910385785077195	0.04334166992950956	0.03949809854554185	0.985791864252221	0.6685600552404561	0.6740347958243738	0.18242504054943334	0.6401223343068185	0.5017483585030938	0.5873988051542288	0.5238525898708415	0.5653505649803023	0.21034397525283194	0.053867752890039144	0.5651142191253078	0.4971260903540272	0.28127622642533767	0.4866948945160535	-0.1457425027659976	0.26353787114425187	0.1477738689649712	0.532741569738229	0.6552692718320652
-0.0006822948311280771	-0.03566395948968502	0.011373604082903787	-0.019907851511054685	0.05273151989260838	0.4503100176435898	-0.07532858458857222	0.17154409984297112	-0.11210060474650022	0.2553711766147614	0.029071527658118858	-0.1468766631687455	0.007860157783606747	-0.06250114747877496	0.07282641100821258	-0.0007405924869291539	-0.003701081879104044	0.2066080337954408	-0.03690956728631707	0.04316717431402156	0.03944645379625721	0.9561519960031026	0.6690806989584084	0.6695282860148953	0.17651033499815025	0.6304035854796387	0.5138316271205664	0.5591539460753523	0.5090107648396547	0.563258287060755	0.21157559944019771	0.03318893532472676	0.5557865273128846	0.48838626100561333	0.28780299313340985	0.5019972594769632	-0.14423149944710748	0.2442043274935144	0.14771977235214892	0.5394629811062859	0.6462591903538778
-0.0003764774844525691	-0.03565332706334363	0.011374671292563763	-0.01657168237757304	0.05464987887204638	0.4489922822751618	-0.07784602588866954	0.15637808884036536	-0.11181409769077384	0.24932298035917527	0.029088066622706642	-0.14621015000596946	0.007723545850539704	-0.06250896434357547	0.07303976217815555	-0.0011319853146987359	-0.0036751150572197715	0.1988754052826319	-0.03692227651510147	0.04299548021939736	0.03938836053866886	0.9227587535871338	0.6576307815415946	0.6567130363543213	0.16827751459498677	0.6202491171241263	0.5222569668014251	0.5322408177818286	0.49375708290800624	0.5675460962374079	0.21317012596460477	0.01714267884737855	0.541142560877315	0.4764200601724144	0.2867293367678311	0.5190195098225818	-0.14267174771814597	0.2279399438228528	0.14588819332784736	0.5451244342441772	0.6400986306154185
-0.00016285845860479313	-0.035646090660629424	0.011366858002723444	-0.012952551711673518	0.05781076179318907	0.4504768690035609	-0.0775517052826423	0.14227633552667446	-0.11158601660298065	0.24558635707932583	0.029013679898723388	-0.14575548145622844	0.007538535585492362	-0.06250026002875701	0.07378843790810513	-0.00148210937674267	-0.0036000822286237242	0.19366315441427398	-0.036924544528027084	0.04284737853328918	0.0393505097288116	0.8975363626052639	0.6395914670694477	0.6430653785776388	0.16154291589170522	0.6060402059109465	0.5325625423286782	0.5050861694236526	0.4806041004026092	0.5569123443895381	0.21389227594662877	0.010697147239983162	0.5331482407067246	0.4747937251493107	0.28077965540484173	0.5285450669509462	-0.14116829566150674	0.21124416898728127	0.14409098897751935	0.5558257057953127	0.6360115383740871
-2.311071978067095e-06	-0.03564076168365453	0.011358815409425384	-0.010422974560617072	0.05996946001480128	0.44921026504095696	-0.08042442679648774	0.12878195475391835	-0.11150165720755316	0.24227691515527594	0.028939061474769247	-0.14466686898601558	0.007519231873565117	-0.062474599459545456	0.07453692701942105	-0.0016712343762287061	-0.0035379260744320762	0.19104976275723096	-0.036932756298964656	0.042733311288007544	0.039315839827393714	0.8804216978355349	0.6204471994893641	0.6285146432244784	0.1585311376456629	0.5966045390638818	0.5420025246069493	0.4889136143252072	0.46446420022762924	0.5501449640885616	0.20424452922192926	-0.0030168495068201738	0.5197820949171621	0.46909999775484995	0.2755795064312326	0.5393993324146303	-0.1396856937585042	0.19779174184101628	0.14240593949606095	0.5671648462750035	0.6288915930434139
0.00019826021829365574	-0.0356336234522203	0.011353093708342475	-0.006949075138090502	0.06404902131667595	0.44885369168385714	-0.08634354120659171	0.11639080926059471	-0.11127141486719354	0.23484796438957334	0.02881607292356167	-0.14464234569558237	0.007604945262245465	-0.062457532353994885	0.07565721436413197	-0.0017952212781124882	-0.003552325559289278	0.18785675865317428	-0.03694608690115333	0.042627139237887544	0.03927495315051963	0.86093597243286	0.602973094705592	0.6164839311108783	0.14817881201501726	0.587258203501574	0.5519236646593266	0.465061082875478	0.45092633401024224	0.5464982947696713	0.1957370830086429	-0.003976193727652593	0.5127610991096072	0.4602157928580862	0.27234723088442325	0.5474337304831234	-0.1376998782161984	0.18216628870138551	0.14005365559363575	0.5764319837433975	0.627363421659384
0.00043843251488587373	-0.03563277311196956	0.01134608220307851	-0.004090094375691416	0.06717669768340723	0.4470437553305687	-0.08901242903212056	0.10500867495832174	-0.11136208646688964	0.22813442103649537	0.02861416294894082	-0.14405952006813535	0.0077894947465985045	-0.06244968627062336	0.07649934561080644	-0.001778436844605066	-0.003721547870856906	0.18325312152396128	-0.03696813494367064	0.04247895058660843	0.039220172505650894	0.8458258555277677	0.593697713686856	0.6036837386619608	0.13255097759882623	0.5800246047141517	0.5653835284075555	0.4478515862877462	0.4386137229689043	0.5500988914801782	0.18796163769937127	-0.002776434888622693	0.5146773129815819	0.46111722935873695	0.2691302857816848	0.5530351093185045	-0.1357148754699319	0.16827568700236853	0.13551829904174933	0.5674638261969773	0.6371757315936
0.0006765630482948918	-0.03563122046084068	0.011340716875379558	-0.0013607045689174421	0.06560891281939432	0.44403872448905835	-0.09399968693878327	0.0961089047686641	-0.11127453008509905	0.21818910509678568	0.0284076079415705	-0.14391295847776636	0.008265494836384168	-0.06242600718187062	0.07744784029257963	-0.001987951289197916	-0.003914552803722902	0.18157801070641927	-0.036985974788374155	0.042390587761137036	0.0391649850779419	0.8317382383914171	0.5830964596782315	0.5920537472472587	0.12197342893272109	0.5724983441841738	0.5755045041483721	0.44411484835077103	0.43406472911821936	0.5638311380685515	0.18358364169362817	-0.0028222787734933055	0.514887106636031	0.46649564055560166	0.2714763026992285	0.5488170448794899	-0.13437979991851984	0.15014363234959877	0.13043024312909474	0.5696194804534117	0.6394876752575228
0.0008388876933063182	-0.03562767016652989	0.011329699557336939	0.00026093791889862834	0.06273357904770233	0.44244767042260325	-0.09887931303806383	0.09447116809578629	-0.11110973618021044	0.21176500138392984	0.028301643821556366	-0.14451298413406338	0.008442380092738974	-0.06239151209578744	0.07823060745233934	-0.0020918556559342363	-0.004083520238117286	0.17675940785921576	-0.03701880794478951	0.04230423755819308	0.03912470640804258	0.8150248696755662	0.577058831780511	0.5727234835864696	0.11429267945878863	0.5650753854258455	0.5840535570709602	0.4374381091911195	0.4318484958082019	0.5711318572698107	0.17372763240529837	-0.006799704060438519	0.5171084816300231	0.4693053219962263	0.26894269343320737	0.5311910909297901	-0.13348196993167855	0.12799159105047406	0.1241724569848229	0.5542650802071204	0.6368687997916838
0.0009492074290044335	-0.03562979444090382	0.011318699567011531	0.001059550162676958	0.057072868604588524	0.43968142989127595	-0.10237306055556553	0.08713456875366847	-0.11109950710649093	0.2095068260776681	0.02826342435969371	-0.14482215103919088	0.00849767922908197	-0.062362915444646526	0.07865827185685878	-0.0021559101252954177	-0.0042414355207581874	0.17094585717407054	-0.037050848314447694	0.042259040516496774	0.03909580315352816	0.7992255284082757	0.580022115115432	0.5507860495224286	0.10874033547657516	0.5607694418715751	0.5842190977140677	0.4312452322168128	0.42680473879787134	0.5747762900543136	0.16501945254733175	-0.010900512244090369	0.5128033533245173	0.4818007813780529	0.2533767686436388	0.5205463905920761	-0.13255097012551906	0.11207534053442239	0.11858641517618751	0.537314203839007	0.6484968618908065
0.001085349463784217	-0.03562750484036904	0.011313963990758062	-0.0005826800508480198	0.05236997672683262	0.43608899432504317	-0.10546326816987342	0.0828880450006705	-0.1110073332117987	0.21051713425580215	0.02808000624941519	-0.14450156562751587	0.00871942380356375	-0.06234332054825066	0.07914044889977745	-0.002330938514264154	-0.0044299954817572955	0.1668947391794854	-0.037063460051887626	0.042163086873962044	0.03905993457644576	0.788041413828042	0.5810662321367601	0.5329871469018628	0.10968943949369736	0.5525637869842619	0.5821091250082624	0.42844900859559215	0.42145976844772237	0.5797672656424103	0.15708923095901586	-0.015881896190386175	0.5119653606428024	0.49737574899455855	0.24394284925925006	0.5092928775565374	-0.131472161424384	0.09492233305644723	0.11475734480638441	0.5166089423420936	0.6447710632792817
0.001272034720091591	-0.03563004187416845	0.011310892497377396	-0.0021017030996654	0.047274784792739596	0.43329277267357724	-0.11156938887657937	0.07934650723268617	-0.11072252084743935	0.20864942940757603	0.02795953329789142	-0.14539485900260846	0.008650917438325903	-0.06234710448134516	0.07919869027175072	-0.002522764321392438	-0.004614836279346138	0.16257570902897273	-0.037081714502638474	0.042161999809325314	0.03903961043871805	0.7787175608908261	0.5723496942391957	0.5277468821224597	0.11807326551831887	0.561445344405501	0.5777124545460819	0.4280399535099183	0.4149878842630632	0.5764649480680555	0.1461075793311951	-0.018809562325334338	0.5030143370853212	0.5115147796187995	0.2343538343133494	0.4955007573505183	-0.1304645730085784	0.07913922267772	0.11118261312433611	0.515072893534818	0.6489523379467113
0.0013523068057400528	-0.035632083101010015	0.01130546492318662	-0.0037172809861098417	0.03990946215034567	0.43081675533070457	-0.11869115379754709	0.07385168377641647	-0.11044636792307361	0.2095881361652777	0.027669433901022243	-0.1463783441256204	0.008763377919380014	-0.062340300270702274	0.07932047005948122	-0.0027986433230020097	-0.004740575147097822	0.15643182345056053	-0.037102419093002395	0.04212266670486944	0.03903432226179473	0.7711044658821733	0.5673646721190742	0.5262456355055496	0.12467483515831593	0.5660942274888683	0.57544184864126	0.4308257370194267	0.4178168597780534	0.565888526051653	0.13143142525448898	-0.026494260143373437	0.49970004057105666	0.5282893525607324	0.22516003706169974	0.4744456283381295	-0.12997828874963652	0.06600948290619549	0.11023918201718139	0.5149138208840243	0.667750121124267
0.0014749473939886168	-0.035627175098902696	0.011303713712997283	-0.00534403050665991	0.033024491370453476	0.42803812015490117	-0.12712510602450194	0.07286300871954882	-0.11035658294998674	0.20035519367969973	0.02755981774813382	-0.14742036716194543	0.008894888546653854	-0.062341868462163566	0.07952178104176648	-0.002842255228224966	-0.00485357822192062	0.15245346308360289	-0.037127621141213145	0.0420698539989181	0.03900382855306062	0.7614108795020585	0.5631337345143563	0.5304507880081466	0.13242208586668314	0.5823267038548836	0.567404824739907	0.42424772679022016	0.41313605643696094	0.5620805280522745	0.1213945530384088	-0.03915599545325067	0.48599290622200925	0.5359546724434584	0.20900599603402198	0.45972892156152667	-0.1294679689506753	0.05615951923178179	0.10872406574775428	0.5087469654119665	0.6819793855023838
0.0016587763539280046	-0.03562581755772172	0.011306698212351547	-0.007654962818792242	0.025065832925097436	0.42710055483270404	-0.12967839284393093	0.06869816843885287	-0.11021986929543108	0.1893179560783971	0.027278180916867602	-0.14868690598101847	0.009145444183838346	-0.06235394124250134	0.08018053103939327	-0.0030053448197751697	-0.004940553175285832	0.1469042311925312	-0.03714801075954111	0.04187592477362432	0.03898673033662757	0.7445880078501573	0.5616368838252437	0.5330774901718021	0.13061933278645904	0.5931009828402926	0.5603313717794409	0.41618952245477525	0.41012017888513785	0.5552284576491564	0.11803702811443414	-0.04997237518036631	0.47575748749906827	0.5449131530069425	0.1995120138246071	0.43360520435507377	-0.1297984673020845	0.04311798772858954	0.10613182456728736	0.5010817154666978	0.6877620969803212
0.0017450734297456663	-0.035626262285804164	0.011303225337952222	-0.009910834934261205	0.01790026676042903	0.42519495343774594	-0.13287616876602956	0.0657406166574928	-0.10993201065519913	0.18442509121690537	0.026885670132871065	-0.15003298891110375	0.009051613966004412	-0.06236134545906248	0.08049360033225303	-0.0028738834799584114	-0.004996671859221806	0.13831011802497675	-0.03718504782843644	0.04167500416976687	0.038983909531030383	0.733670243058493	0.552610506323789	0.5373599884455973	0.13107630715307253	0.5991039014795331	0.5513544011448007	0.4103350859522771	0.4070479862061088	0.5453698140688632	0.12486991609851142	-0.06407536875307593	0.45909019423414665	0.5539934421099881	0.19053877415537968	0.41395021786900277	-0.13146938243602108	0.03297488479385712	0.10406650318080853	0.49606173885823013	0.6924715538520685
0.0017731317022757678	-0.03563103827658083	0.011303312554128843	-0.010726683413516767	0.011115596105951529	0.4254162751333045	-0.1354133266892491	0.06756137853801839	-0.10912149765359762	0.1788280445892127	0.02671039462156905	-0.15196960616503938	0.009076629722633293	-0.06236058282872938	0.08081666114153396	-0.0025726903088174697	-0.004975240668047059	0.12933008415423702	-0.037222977318100335	0.04155066261071866	0.0389909131978825	0.7183179314242544	0.5464381901599026	0.5420179226666408	0.1367894713622982	0.6021758119687675	0.5368224891159585	0.4118000720217692	0.4046846611459264	0.5332870861424498	0.14629799343145275	-0.07925295629410149	0.4332893421581724	0.5591858976005782	0.18051049286019477	0.39354164701887895	-0.13352943334991635	0.022323270034819646	0.1013121231135641	0.5031184316320001	0.6999290794226043
0.001749692312040578	-0.03562634150774404	0.011301149521860478	-0.012795510455103179	0.007849023798924099	0.42663607147647403	-0.14026720370422674	0.06525966708406282	-0.10849380289023189	0.1741545349267573	0.026450879620855555	-0.15333481629807552	0.008888642105407336	-0.062355151762771274	0.08131655600202102	-0.0021800698412105073	-0.004989400493081232	0.11915966172029387	-0.037243192309075024	0.04140379086059946	0.03900631259581465	0.7088997771350517	0.5389230234935857	0.5479734760243142	0.14079122797499458	0.596436488476211	0.5255681220433942	0.39661094256438406	0.40460572827427954	0.516813817559849	0.16477716208459614	-0.09719410781017648	0.4123848080414206	0.5676618528698543	0.17065824946207225	0.378670316750012	-0.13489516292338205	0.024971434391853543	0.09972639425289817	0.513605050931462	0.7034478332945714
0.0016823990939859638	-0.03563414232729966	0.011303086671784493	-0.013829365394191112	0.005921764374164352	0.4255578493225783	-0.14426113750299635	0.059569277804065776	-0.10786635022563287	0.17066699963917453	0.026198448019251714	-0.15436315639828457	0.00864162548207617	-0.06235746489964111	0.08116840348945077	-0.0017571514585015692	-0.0049498939935127915	0.11229897995116819	-0.03725950014693695	0.041310402690607415	0.03902634214941173	0.6965730960373719	0.5435076592762601	0.5582483894145083	0.14515436469620518	0.5901323022744893	0.5130720574892657	0.3827702316299708	0.40372340700718634	0.5039617963552669	0.19295250881676923	-0.10888199866430015	0.39145294165278643	0.5773762393812523	0.15571678860730614	0.3630773626444524	-0.1354577338962983	0.020928175879923246	0.10011668823193116	0.5270492265179014	0.7000444025595487
0.0015752684952748779	-0.035638341855468623	0.011303572958617482	-0.014553287284234781	0.0021118021882280116	0.4253786655711423	-0.1501597097952902	0.06028951588971672	-0.10759258622287246	0.16422529896705995	0.025805672435288463	-0.15531590309438809	0.008548242412371626	-0.062354280331706737	0.08093472177040636	-0.0013247802490448024	-0.004936333828865968	0.1065987950625668	-0.037282861644270894	0.04119859032797226	0.039044055541533534	0.6769493325217819	0.5353082281148682	0.5600499279695504	0.14775029620530922	0.5812233626989414	0.5035633709937242	0.3693960374984511	0.3948260753764311	0.48753020186342083	0.23026873011898022	-0.11667648893442555	0.36649414516380674	0.5916685302029723	0.15411017046874975	0.3437707937005423	-0.13611795650765063	0.01668440769129624	0.09884698884633762	0.543877218981433	0.6797579330293322
0.0014599357071053642	-0.035650945845961166	0.011298534991483675	-0.016011185535017156	-9.485500787013418e-05	0.4262388759311534	-0.15779613890435953	0.06156391363185676	-0.10741766585566215	0.15825810940323412	0.025666840019405723	-0.15668622023879147	0.00829747683368736	-0.06236192137247483	0.08058543595542748	-0.0006652319268348644	-0.004925891070151386	0.09907944688563983	-0.0373054908851879	0.041078739277643425	0.03905545046248906	0.6667749638389149	0.5312612135626879	0.5743302017095588	0.14424603878216039	0.5777821819052289	0.4915082345848183	0.3526351368919336	0.39153832642352393	0.4755767456246075	0.260013473673562	-0.12012112279649259	0.3443718475281843	0.5949418126351596	0.14409657378080754	0.3275974247334834	-0.13665862069207907	0.014646395342373192	0.09598186614713952	0.5569688643205073	0.672724116520625
0.001301373247133316	-0.0356635050448461	0.011293299666093845	-0.020413128562174202	-0.005679598653146078	0.42640075649310144	-0.16227549532940216	0.061798795981671394	-0.10724736300135347	0.15191349540289217	0.02544393361409069	-0.15674080744519778	0.008294603089002144	-0.062338147451517986	0.08007449342728576	-0.00017461274836313832	-0.004966935436208182	0.09306406374308554	-0.03733985347724454	0.040995494973661555	0.03904042367097002	0.6534791173436991	0.5387652741062169	0.5767434039758574	0.1355428898168259	0.5605962158172458	0.4836154667144118	0.3342574164652729	0.3849094170198575	0.47211891435917225	0.29331850508672874	-0.10890859375851439	0.32689825224273056	0.5970164670533238	0.13025196775049053	0.31117408769222876	-0.137547626036208	0.01373645070103514	0.09405952992802018	0.5676814096243568	0.6479148771366631
0.0011640154816471402	-0.0356724659688134	0.011289211657733552	-0.022360823171101208	-0.01592201882520402	0.4280176997682852	-0.16601978048467742	0.06466890238604417	-0.10738179996552015	0.14486985736578722	0.025366005190552605	-0.15693737920348363	0.008225175162375673	-0.062304052582966354	0.07983841096303959	0.00027392199214484566	-0.005030700005169047	0.08734091949821356	-0.03736459270940245	0.04094191200476762	0.03902384226880122	0.6429539527845207	0.5541921738359756	0.5810511870013023	0.13767729044953778	0.5632040027825116	0.47541895088010977	0.3141980159968862	0.38236293407648275	0.4853598688937482	0.32666117124372385	-0.0956477101881	0.3081959605296532	0.6060701022089818	0.11583699307810429	0.2984828471535564	-0.1373562319212392	0.008720237142629234	0.08980523051290443	0.5728868394649688	0.6195639534800808
0.00101434197440697	-0.03568446707361255	0.01128755112926428	-0.025086542298097626	-0.02248521264915246	0.4283335988264976	-0.1700312401706668	0.06024545426565334	-0.10720708802771164	0.1459044372118644	0.025214274809624414	-0.1569618543145643	0.008321003914226936	-0.06226966027448814	0.07987227595611686	0.0006807252411423196	-0.005062679562393448	0.08031596067300224	-0.037382508618781306	0.04090053521879469	0.03904104718237271	0.630569041890259	0.5679184927261186	0.5800990314377741	0.13727471432570965	0.5482901567670168	0.47040799395703586	0.2993267756103011	0.3785866112791317	0.4998635707435314	0.3551494958402891	-0.07981968043830676	0.29467217401523343	0.6153732183121882	0.11127101281403658	0.2768729158629183	-0.13781073972550176	0.0032577041207838718	0.08738056248003175	0.593643058324149	0.5903658354110666
0.0008625692075234939	-0.03569607877591987	0.011284061327018138	-0.02936767208214114	-0.027987293748733832	0.4278978469836142	-0.17230128706276365	0.05479604817572588	-0.10706803355064336	0.14823997845969497	0.025170141481838437	-0.1569506285254269	0.008669989396649497	-0.06223950273652869	0.07965936253794796	0.0010848312237663118	-0.00511141643341378	0.07467622694267004	-0.037389645842262856	0.04097321014860858	0.039037626205371864	0.629944488673822	0.5828466780249586	0.5838398962394326	0.14103696290286233	0.5347349685427725	0.46160512346101046	0.28976404430982355	0.3767857497893202	0.5295440967426023	0.37880815262146217	-0.05926699683671559	0.2933873356237432	0.6300229385683768	0.10859960780234253	0.26148260376768034	-0.13815954534008182	-0.004623809231934922	0.08477867716385598	0.603236007245976	0.573920823196158
0.0007837134513422337	-0.03570598688890324	0.011282653472209827	-0.03315453685439778	-0.03401910104663844	0.4298391214524031	-0.17394999045324733	0.05230046557589156	-0.10742092056093655	0.1479180754635988	0.02510073079056304	-0.15612589436897178	0.009243988542621746	-0.062209975704574746	0.08009728344180268	0.0012800849790558912	-0.005182041526945142	0.07037516360142733	-0.03738223864275048	0.04105885220658918	0.03903819870220524	0.6303625322355666	0.5884351092366742	0.59638177227894	0.14349183003613444	0.5195013540485834	0.45414854748164607	0.2817967593724402	0.3762117481128325	0.5607890785457602	0.39057447381135846	-0.04559210371595672	0.2967631666852458	0.6543121477438041	0.11290369951032804	0.24514697786928125	-0.13782397668957033	-0.007670664786749014	0.08383749934424949	0.6135477706408445	0.5695341816233649
0.0007090728245360571	-0.03571380274940143	0.011277268950731814	-0.03610161393145827	-0.040357061888821114	0.4310346677995602	-0.17609208566872175	0.042228995121718474	-0.10813817423165335	0.15134735874811797	0.02491158638100429	-0.15426135342640762	0.009664010594331378	-0.06218631019989447	0.0810731250669321	0.0012063297941335613	-0.00523727588387876	0.06843900935504157	-0.03736128336035794	0.04114771818769243	0.03902298102283698	0.6362441281712985	0.5951167507768182	0.6039233756059667	0.14382691333376657	0.5030624258188412	0.4460209641178278	0.26890848256636624	0.3768879881070971	0.5775097823827695	0.38885633228871314	-0.02579778601676372	0.3048634917481371	0.6782237593312395	0.11737382036676976	0.23298285293489163	-0.1378460382963514	-0.010841494022292737	0.08505747412520873	0.623279273983526	0.5681621606750035
0.000651750131512803	-0.035732771252939347	0.011277605508316088	-0.039029220446220404	-0.04691756108253455	0.4311613491799816	-0.1776292837767494	0.031290188544636804	-0.10882782864296447	0.15194777913386193	0.024890777516953202	-0.1529626307998505	0.010209509500081097	-0.062190501527011645	0.0819560764015579	0.0011940970714078112	-0.005131046250592264	0.0725867029244103	-0.03734855377623788	0.04128714199210054	0.03903220198959704	0.6488562898646103	0.6006266609930275	0.6113129153001787	0.1422768451885434	0.493526179449287	0.43518270265351583	0.26815876745757505	0.3769775421492754	0.6053952658823978	0.38078377613582737	-0.00405635218342291	0.3087106198220992	0.6966883702305326	0.12042810242260087	0.22436313225475146	-0.13789705092396085	-0.01496905631681531	0.08885321771648416	0.624697512074941	0.5797845181378662
0.0007391862760900551	-0.03573759685812528	0.011275848833231326	-0.04289380787289752	-0.05290538330508772	0.43491256874545936	-0.1807937224133757	0.021254543580182927	-0.10962120874773731	0.1486268081675391	0.024855195021425757	-0.1516497434436522	0.011021113346563489	-0.06219866606717659	0.08304601295659833	0.0010868426644229472	-0.0049930695145159595	0.07060466176514582	-0.03734367385234739	0.04128401124594676	0.039053984877264185	0.6581819463795965	0.6039507164694645	0.6121135754275586	0.13901838981250023	0.4890586652183234	0.43061136141968703	0.26267302308916984	0.38598750403444276	0.6265011426930643	0.3684321272339859	0.018156916401439217	0.3087364746738799	0.7209057025945047	0.1313454418344229	0.22127598962544148	-0.13776096564423784	-0.01102078138559764	0.0899489532935805	0.6403202276358242	0.5902558813435435
0.000844507014007019	-0.03574511123141695	0.011277515182036374	-0.04837939940829894	-0.05195483207581821	0.43859698523414875	-0.184595188950685	0.01566447922882245	-0.11014985144615115	0.149790027853715	0.025031264932627917	-0.15026940499392447	0.011601293497470631	-0.06221153325945099	0.08446565503247368	0.0009918941663849062	-0.004796371013500142	0.07589402681488348	-0.03733430504127772	0.041353440511345256	0.03906820893953084	0.6710661262487553	0.6184389012349263	0.6144945325330455	0.1492168414240647	0.49034014205684573	0.42529768367217846	0.26301812221490517	0.4020872118662607	0.6506340196949789	0.35199966353374396	0.04022832423412155	0.3243586409588206	0.7328857634803452	0.1417361900077409	0.2177458071921888	-0.13718926039202278	-0.013143133856690655	0.09243220176352963	0.6416719505862267	0.5951235020519923
0.0009141237278993371	-0.035758126822064536	0.011281141562238165	-0.05128737576598978	-0.05059306394159202	0.4393647921905937	-0.18547107056432838	0.010134406473302071	-0.11082120575598345	0.1522478376288092	0.025053011629894456	-0.14907807414413676	0.011996008055662088	-0.06220633401978638	0.08588696279094707	0.000610805250288882	-0.004576947577683363	0.08328703493299743	-0.03732676660341702	0.04146430930187573	0.03908153607897759	0.6819329399684104	0.6330671504788589	0.6122436214395547	0.1733204362249051	0.48946255598594784	0.4239254253524791	0.2802217822047504	0.41218886197719745	0.6695078351868766	0.3380551205459967	0.05188644079040443	0.33283807201982196	0.7504065581026412	0.15579374135706467	0.2226559482952113	-0.1366842044150304	-0.013063170634771238	0.09367113123130905	0.6480747657025874	0.5966967512480384
0.001044132168085281	-0.03577058720497317	0.01127864952549303	-0.05355904776397954	-0.04595144087857384	0.4415511564147209	-0.18811058982884588	0.006665400917237409	-0.11140877144628865	0.15586006861044993	0.025163631815990007	-0.1482775260226472	0.012252943733229318	-0.06222121575563938	0.08760125032163749	0.00039810366381053	-0.00435026659501578	0.09144348934660176	-0.03730204279846088	0.041550106654804436	0.039119271022411084	0.6930000796475456	0.6433328863958736	0.614193601373664	0.19640267884773618	0.4902223309366668	0.4150224658223238	0.2971254739454752	0.4202115134707383	0.6829026632873157	0.31770890664794477	0.05588433274309875	0.34342496898497016	0.7693608020154457	0.17234229396406126	0.22166824889665823	-0.1362340702275508	-0.007917040663358365	0.09545322401301183	0.6542356460857068	0.6104439179343701
0.0010633915656710013	-0.03578552215711393	0.011270850719847101	-0.05468227577591237	-0.037146973386477725	0.4409893754490895	-0.18807004533975238	0.003533636253042257	-0.11179935531885359	0.15653087683322903	0.025350448192508052	-0.14734458104042983	0.012097922384493805	-0.062261992193726724	0.0892654415958303	0.00030339833289411806	-0.004086995574408966	0.10125362160527392	-0.037289235006998565	0.04160770244515739	0.039159714239303575	0.7023259294030072	0.6451452358597237	0.6126514445967813	0.21840250724920143	0.4813499621042352	0.41385449412872743	0.31115797055410016	0.4246598736409207	0.6883259609725246	0.29470206426578166	0.06707008588592875	0.34387018953263376	0.7750922891687055	0.18615968873601518	0.22464553342650545	-0.1370347904399823	0.00208448650674035	0.09625712562087822	0.6658042074331264	0.6130846052447332
0.0010551478509913943	-0.035801277399559364	0.01126031888889668	-0.05596477937123665	-0.028983250858387787	0.4417371110554643	-0.18806007590390636	0.009454501720447612	-0.11240552894483102	0.15741679271315434	0.0254478504469317	-0.146860619444356	0.011652903661746174	-0.06230211300808962	0.0901329301174867	0.00014978871781891703	-0.0038955204422979903	0.11427141761238047	-0.037288546139586584	0.04164856986370054	0.03917177101594592	0.71516753195409	0.6454416349328513	0.6140992097024773	0.23410892182986287	0.48533770586591096	0.4121095553746487	0.32806996506083236	0.4258928463581474	0.6903741791646373	0.2741167825637597	0.08376466558509602	0.34573425047501666	0.7838199465478125	0.20484200872309172	0.2331335586163541	-0.13729035673748252	0.013866795113513183	0.097151096933661	0.6711840422282234	0.6219036373360136
0.0009948257592994523	-0.035816427585636634	0.011252671545271185	-0.05684302940671069	-0.0219150724410013	0.44557519280704005	-0.19403967367479585	0.016664000223921116	-0.1131135491930477	0.1577095697077187	0.025478854109701354	-0.14650283957253477	0.011101278281321245	-0.06236025937402247	0.0909952746141593	-6.5965442332001e-05	-0.0037324087840731176	0.12817194044873217	-0.03730275844920926	0.04165166333906677	0.03915793456437746	0.7211764089496073	0.6484862688487025	0.6173973782765158	0.25493105708564145	0.48940389989883865	0.4147938131656773	0.3461882446011613	0.42398554392912563	0.6863215788544078	0.253908882646831	0.09387129316499582	0.34325661696437537	0.7823868526432692	0.21242977511714076	0.255407772765462	-0.13693837734789185	0.025184272068406937	0.10122176641407774	0.6805288558528164	0.6331447908699659
0.0009377336909661685	-0.03582499205094044	0.011240636690357922	-0.057036617866283654	-0.019498669582366974	0.4491174765780349	-0.19446054896643528	0.02275399454061579	-0.11357989875647326	0.15636127855347617	0.025620135925276215	-0.14622749457287704	0.01078187819128887	-0.0624146429518793	0.09186887735157565	-0.0002997104282151489	-0.003558407337306712	0.1434838913018009	-0.03731452597588613	0.041628027447965295	0.03913638274270072	0.7347473654682763	0.6594091759803609	0.6171303258433615	0.2768357370020597	0.5042944790663063	0.41880102658228446	0.3623032557767828	0.42335071885880354	0.6741946420982674	0.24178255247640953	0.11074049763843126	0.3435894797133005	0.7740441671109315	0.21574561075501902	0.27709316176328735	-0.1371778812474726	0.03508243009834628	0.10400095567100787	0.6806983003561071	0.6220078867672767
0.000930712095488519	-0.035830511479488736	0.011229922251926127	-0.05854845915031883	-0.017940111785522492	0.4532060654958669	-0.1901882012092781	0.030133299764518062	-0.11370741746780295	0.15379212250169272	0.025725890411983365	-0.14671164888636096	0.010500223947008024	-0.06246417983519779	0.09266268490079263	-0.000315660302717738	-0.00341933828585123	0.1590669978763644	-0.03732957928227149	0.04158493620576529	0.03914399991809879	0.7536933058097154	0.6671636548338832	0.6219822992259416	0.29703953311190445	0.5234624421212688	0.4310514906786625	0.38401679740954414	0.4234479140308606	0.6744323857036634	0.22803190377893184	0.1255581322156171	0.3481948936544879	0.7587901130209733	0.23226288763721348	0.2884297290320969	-0.13710921933443826	0.04472364227983521	0.10503950944365567	0.6795705868721307	0.6176956291770908
0.0008475926573658634	-0.03583061965834828	0.011222368255823352	-0.05986738227282741	-0.01576508247157681	0.4576227942325396	-0.1829649639412917	0.04142832762537344	-0.1139646033166041	0.1537366010612727	0.02578213833824659	-0.1472389718997037	0.010550010074097223	-0.06249640022989926	0.09318257784515153	-0.00056323748438399	-0.0033274029064877505	0.16792275866634868	-0.03734355589853392	0.04143049289515631	0.03910785326159936	0.7659131893380003	0.6726940795444138	0.6198744316431882	0.3222816854770837	0.5428011085597846	0.44572845762469837	0.4085918339131293	0.42158989688955656	0.6678692009922697	0.2165298406078104	0.13397856110550257	0.3555333870419098	0.7389021813311791	0.2547740900107104	0.29598701408771494	-0.13755085786807852	0.05817973568571966	0.10644152823477515	0.6891672561323533	0.6078196733991101
0.0007641454894206214	-0.03583695256353003	0.011215399625551967	-0.05948371643868609	-0.012664461281144627	0.4594299851580871	-0.17761188488871243	0.047723479642418465	-0.11412764801782058	0.15876690424249257	0.025791196703774666	-0.1478584620144192	0.010817889974782524	-0.06252165071390398	0.0937585482403451	-0.0006340050188943895	-0.0033724027081698258	0.179387045765025	-0.037355629398045744	0.04137049313900671	0.039043491046985526	0.7881107227452125	0.6732868776906693	0.6202368700916951	0.34392118108342734	0.5637034876045887	0.4557593874727802	0.4396079261096003	0.41285822495457136	0.6658760760972368	0.21036970726834628	0.14169681485372168	0.37168683359544136	0.720355209734458	0.27582489859249015	0.3017636625232469	-0.1384249425992003	0.07871096721459482	0.1106195228754426	0.6809023552802296	0.610198842286412
0.0006745225628107995	-0.03583590277316479	0.011209042841418283	-0.0590483418981131	-0.01674742489392212	0.46021863987856204	-0.17155624635715033	0.04759976815947138	-0.11428191623791781	0.1637890157357816	0.025740697143455553	-0.14848055381417086	0.010620356835599322	-0.06253494593261301	0.09434680324343632	-0.0005839904997503256	-0.0034666534907147203	0.18539009063855852	-0.03736898999757117	0.04140257707528507	0.038977864471281334	0.8135869028847516	0.6703922118022718	0.6295081350954788	0.3567921181274197	0.5863453918458692	0.4679215175755248	0.46970980978360766	0.41061188559283196	0.667290907750797	0.20933831573591383	0.14956647564344533	0.38102065670128693	0.705771680114282	0.28404741753257334	0.31608416704988185	-0.13945694198938624	0.09774918315488815	0.11285748416819497	0.6785878538480556	0.6181467428640907
0.0006930536719018934	-0.03581942205217624	0.011201052631142246	-0.05966645245369932	-0.02270067963770276	0.4612614687474414	-0.16481303425017002	0.047388950235106725	-0.11443050235186111	0.17011815654780985	0.025581817163426036	-0.14854786036964274	0.010462584435262875	-0.06256489483972348	0.09487538409427221	-0.0002973944384450136	-0.003541130321426514	0.1904054697968456	-0.0373822492489517	0.04139394888796839	0.03893342327926909	0.8370437200565413	0.656762098816533	0.6351638936871032	0.35856514245081944	0.6135536734664988	0.4781552504038217	0.48760424346415177	0.41389321599664103	0.6644316476386148	0.21109501658178015	0.16007883498371922	0.3986923001513808	0.6918471249200204	0.2918541811672676	0.32265888277398164	-0.14092347375355457	0.12112497184711055	0.11995634330793666	0.6835065921571519	0.6275436210518356
0.0007781995408183895	-0.035799828352903476	0.011200024608781193	-0.059012959736952905	-0.028342527669171384	0.46184655961866905	-0.1569442283864606	0.04691206788851336	-0.11479311660200642	0.17002319364698223	0.02543604478174895	-0.14881790564052316	0.010712627488006365	-0.06257944120276826	0.0952089869838077	-0.0001737569417457156	-0.0036341491976340603	0.19494557120053427	-0.03739712685665033	0.04137423264135706	0.038878676644113236	0.863652933516741	0.6349781109947232	0.6450148613396649	0.3615363718123141	0.6526894897823621	0.4940412175585848	0.5101257017733605	0.4214544196568073	0.6567813581125821	0.21417941624991355	0.16459317395684198	0.4121210885532577	0.6785430736209436	0.3017532064018804	0.3386938951334544	-0.1420423958744578	0.14168290085242133	0.12694696635920838	0.6845515562962079	0.63795749047246
0.0010044423616764116	-0.0357738973361237	0.011207724202138586	-0.06011943029772733	-0.032275272450968166	0.4637257611903124	-0.15328528668199454	0.04435107072372346	-0.11506772554549569	0.17122433781431934	0.025006473035744138	-0.14893546326067447	0.011944602379860348	-0.06257600930219351	0.0950539649128481	-0.00019392564776637343	-0.0037436985254447304	0.19958545994491136	-0.037409722631221776	0.04134553413494737	0.038816886497392636	0.8976039967716478	0.6162455480937812	0.6559581870831608	0.3556231036258445	0.6888425472732023	0.5074680987174595	0.5391085205596513	0.42072828308443466	0.6427233230150902	0.21675888017319375	0.1594077308441935	0.4311148752524111	0.6702996296193792	0.31459729062904834	0.3529941981859766	-0.14265791857410587	0.15664447028431636	0.13615205628412502	0.6940981700943807	0.6422247821062428
0.0012265959065220124	-0.035745045496050905	0.011221798662657618	-0.06073147625194193	-0.03816978969932276	0.4650805336030411	-0.14911523676654387	0.037308667456120936	-0.11508395738598735	0.17129351206795734	0.02480589809428882	-0.1486217193170575	0.013305137811939404	-0.06254584522850108	0.09517152899907051	-0.0001613082016255004	-0.0037375250131535523	0.1983994279354601	-0.03741895581147596	0.04127412330601106	0.038783157531364264	0.9221365192564013	0.6044284919682484	0.6576624219591014	0.3583320613989129	0.7186834114775478	0.5149381416364217	0.5620759442707453	0.42152089748675203	0.6320270227555154	0.22805277225353188	0.1431146449315031	0.4487758812777723	0.6574983606145249	0.3168149220740645	0.3660376641775657	-0.14339488848385484	0.16820126354718656	0.144682921420337	0.6887623029348682	0.6432710795097134
0.0013694394731515404	-0.03572010496348958	0.011231578959411606	-0.0593174665637173	-0.03769820218970667	0.46414663351431196	-0.1415687865784542	0.031509818793814134	-0.11464819403562568	0.17262481305463967	0.024765747799335523	-0.14840447861654013	0.014399382900402874	-0.062475503953729805	0.09494260849302666	2.0024826161933587e-05	-0.0037376922426912698	0.19714661663491712	-0.0374263916155916	0.041225037678814226	0.038780646647611355	0.9435102041035653	0.5900888604375284	0.6526477312562139	0.3486738563330878	0.7459759151762997	0.5254423545227431	0.5791100140994682	0.43381601034066775	0.6113649489184838	0.2502389483973906	0.13514175765641884	0.4704673632117232	0.6448266297939746	0.3293749913754149	0.38113407980791314	-0.14442574608912845	0.19050250707699032	0.1499021170790193	0.6788627079392217	0.636011762085313
0.0015078583677513844	-0.03569898853291185	0.011248081655132415	-0.058242436173211544	-0.032340569601814806	0.45995781025373583	-0.13590678201383122	0.02514426985893865	-0.11410198394524555	0.17071918372525235	0.024531399828791982	-0.14848045745546581	0.014868602152397149	-0.06241633519411566	0.09442472941881488	0.0002969614867083176	-0.003683469006087966	0.19247123946727412	-0.03743631944845845	0.04120017806352168	0.0387884370391451	0.957857665265814	0.5814954095058928	0.6498833834501507	0.34034264925824476	0.7672164039533036	0.5374036217975876	0.5950011794153046	0.4518304324974897	0.6007666834162297	0.26646164375021214	0.11956799910841857	0.48720476006047286	0.6285742076813661	0.3395952902930243	0.3893382566689131	-0.14535572022409546	0.21527891192483112	0.15477847070175757	0.683459016920699	0.6556517061727181
0.0015760958054507964	-0.035682998555944895	0.011256658430851038	-0.055707273205102284	-0.024126982805133347	0.4553768105094326	-0.13241347899346914	0.026844370676644615	-0.11383011985664779	0.1680823703990773	0.024232893032979576	-0.14909334699888593	0.01534320354102198	-0.062360773902805436	0.09331897338380267	0.0004527584254553086	-0.003668574822919828	0.1881518913201372	-0.03745289544108432	0.0411371034673996	0.03877254299994777	0.9639344340816824	0.572004979994959	0.6434217799365666	0.33561770818427983	0.7777744198016195	0.5365368302192347	0.6089892849977512	0.47672744956995083	0.5815367370986887	0.28624921889854094	0.10584529498862513	0.4995870179332725	0.6132707549422495	0.3332227235860623	0.4043085724830692	-0.14598450311055614	0.23689958784299225	0.1605168781139052	0.6906281090090268	0.6568562792685032
0.0016611362641904379	-0.03566748258337089	0.011258815909363885	-0.05234058955103501	-0.01489507074599851	0.4517256539160502	-0.12924865935929458	0.02546524184346171	-0.11342673521220559	0.16431146338825814	0.02401415722714032	-0.1492363433171684	0.015089894125723572	-0.062296858791376974	0.09242094982102286	0.0007952616771241186	-0.003707853868808346	0.18444659465441987	-0.03747107479135993	0.04115217887978178	0.03875705190916229	0.9670462498702621	0.5617095334309958	0.6433371186332899	0.32726047657470886	0.7919891108048052	0.5275222548676667	0.6077627773855621	0.490941402959005	0.5629688049598607	0.3136273868049848	0.10907150685812834	0.507169581121504	0.6098215564573035	0.32433263325568107	0.418658267636438	-0.146129277566985	0.24733704135730092	0.1640930615412129	0.6854151257540966	0.6486957411706193
0.0016897094494632415	-0.035655701657151574	0.011258091255344143	-0.050998237915859244	-0.009446718940194257	0.451845368554994	-0.1276148466229885	0.02996630620931796	-0.11319616419471235	0.15772959383377183	0.0238047776867917	-0.14969756425885228	0.014570913285256957	-0.06224648674390445	0.09189944578054622	0.0010860730286787502	-0.0038014061588468205	0.1851048476666096	-0.037485978753861574	0.0411508992494094	0.03875701273130677	0.9720099535479261	0.5637319796125523	0.6429827059626942	0.3222025987523265	0.8026337436718534	0.5209171204380458	0.6071487015234271	0.5045547635395937	0.5446937097235085	0.324072811937886	0.11150139909313031	0.503829503626464	0.6020760081929408	0.3127916496912707	0.4359347310503975	-0.14612195466171662	0.2547981219466596	0.1645466620497199	0.6788255045552658	0.6381779578855709
0.001696351568304216	-0.03564160455353102	0.011260523178239579	-0.04811053009433143	-0.0017998210474841265	0.4535263747252657	-0.12995585430844792	0.03575430893339379	-0.11281977276110748	0.15252938897694984	0.023644639906920284	-0.15017266085406225	0.014800946459210323	-0.06219265921595777	0.09167004477215146	0.0011956115540148978	-0.0038413562737484377	0.18517413913103292	-0.03748085456594319	0.04106150526548259	0.03878051727733102	0.9667389975144035	0.5596715245296094	0.6373682126539588	0.32088915124901296	0.8043252103934202	0.5090876693940108	0.6042090291231668	0.5215961642176622	0.5243870212006577	0.32224286245064554	0.11458499518575245	0.5053621053690184	0.5933441750287431	0.3109528919631724	0.44317706019161457	-0.14611628444172817	0.2677243520074598	0.16583334815936868	0.6555840996478224	0.6286341014224186
0.0016659014430338397	-0.035635054314713734	0.011264097264279429	-0.04616028196903743	0.004105474721810555	0.45526818250225765	-0.13562166884855342	0.04962151883283979	-0.11233105872286786	0.14486894717823934	0.0236765372695776	-0.15104041917231867	0.015030976906650709	-0.062136300308920235	0.0912660659537365	0.0011063833854498856	-0.0040203615670442085	0.1886581101462749	-0.037478096525094956	0.04100853726458316	0.03880504444874139	0.9652961352982127	0.5650944249940414	0.634407552899694	0.3149610028541222	0.7995993539188441	0.4956185613906344	0.5992207930703761	0.5277647719574359	0.5084077285131193	0.31793470244544414	0.12033424793154694	0.5013981133650074	0.5765940348719156	0.30807075470000295	0.4414848980582916	-0.14546850922114915	0.2646375067662244	0.16529760011423472	0.6282115407958793	0.6258270848156091
0.001491266805914426	-0.03563498690550311	0.011274347764190428	-0.04416801254002904	0.011957817756075708	0.45740400287707084	-0.1432842915390653	0.059247966883973026	-0.11179316817222607	0.1364527463189487	0.023757742592703798	-0.15192422121496457	0.015003998060673294	-0.062098473408683096	0.09099009861457054	0.0010395324941898968	-0.0041560669926146415	0.18857956498008605	-0.03748977952356218	0.040957022824397976	0.03883929523046238	0.9639131776293903	0.5787723579734398	0.6373142339706617	0.31302492943844884	0.7802032887370394	0.4841151129988133	0.5803671021963579	0.5371526641264035	0.5021191156733698	0.3181149827615225	0.12568921000008232	0.4897762836185807	0.5632091332657628	0.3055446026965586	0.4409959351358717	-0.14564086068605428	0.2592415640016955	0.16568673866058375	0.6024514667946125	0.6250075187395743
0.0012904374204217878	-0.03563156363902041	0.01128664568939497	-0.04394186674677687	0.020943783564668507	0.46068386222699786	-0.1449712216835573	0.06240210129576956	-0.11141771627423243	0.1313405262584207	0.023960127000598345	-0.15283466643955465	0.014013537688948613	-0.062053002776493706	0.09138630813394409	0.0011270632145951465	-0.004356202356374147	0.18299888322287639	-0.037519095385109294	0.04088114571275418	0.038861174979125515	0.9558325050838032	0.5967027334067762	0.63994164638015	0.31405723598265756	0.764709938942116	0.47273029921472076	0.5605802133053442	0.5504598446327528	0.49765380021749206	0.3218142994967122	0.12865767205781892	0.4735680247792741	0.5558106193963874	0.3036572255109147	0.43402870007174393	-0.1458991440446002	0.26324658924012784	0.16592475779347823	0.5660601312465637	0.6371870290105072
0.0011391335691129261	-0.03563796714140652	0.01129529266458332	-0.04554355988797578	0.03066628163750071	0.4644071518740822	-0.14646393832782614	0.06551827492375771	-0.11118596201905813	0.11725416037175862	0.024027518592127532	-0.15414904735568108	0.01300503052778235	-0.06202833807357664	0.09187682330589311	0.0010007898335142444	-0.004608751705207814	0.17697733094581175	-0.03752137282576932	0.0408364387819141	0.038852357794348674	0.9523020015985608	0.6109376702768208	0.6507018707479353	0.3137765382638035	0.7563772220773605	0.47173990852124514	0.5477549059919604	0.5697211463631805	0.4892501713585885	0.3129750671944042	0.12854999425345884	0.4645083369733089	0.5475375006667313	0.30438274999259984	0.43310311349463443	-0.14628546600208003	0.27213508844254275	0.1664699170241831	0.5283634078717668	0.6467890503923899
0.0012393307335851918	-0.03563763297578561	0.01130777230866835	-0.04504307068004437	0.032861860909299316	0.46839160689256987	-0.150464253835529	0.0722041179720168	-0.11137745252371226	0.10850422407824951	0.023878623777509593	-0.15547094425080082	0.012152234523136565	-0.06201960710321974	0.09289933584171715	0.0006570365139725644	-0.004852942733545818	0.17193078811834853	-0.037517084920746416	0.0408287622420394	0.0388612991812632	0.9433601206676847	0.6216384549527223	0.6624009690821744	0.326098617237183	0.7421582201810768	0.46276373677285243	0.5397909092787385	0.5798651283336453	0.4877788299361697	0.29698045868208206	0.1229278807245795	0.44103117123337315	0.5412278005481419	0.2918615325126047	0.41482608985993963	-0.14673327404470432	0.26963516775888213	0.16684464993400477	0.5001001098178943	0.6481608476295252
0.00131541132729217	-0.03564057770607426	0.01132205492394413	-0.043488138807316105	0.030212631110964182	0.4741285890969997	-0.15318305233987928	0.07411910394092402	-0.11179287316445734	0.10635709165282776	0.02384404531518928	-0.15640176934150726	0.0119884556146962	-0.062016130349575496	0.09337456326607538	0.0002478063154504243	-0.005087416747100012	0.16925866248480728	-0.03751662317602703	0.040768254981999395	0.03885128265396474	0.9252083986800684	0.6280375623883148	0.6845548860760703	0.33187758362764774	0.7298261919914987	0.4594864771330913	0.5283595623929613	0.5873665019468614	0.4772865016127388	0.27880233420497624	0.1284345709370785	0.4220669329362548	0.543839443159676	0.27416609425486493	0.40747805533092335	-0.14692934754258505	0.25379571488375696	0.17078072455194862	0.4648687306865839	0.6266685745917807
0.0014441931763292538	-0.035630674129623716	0.01134657502112798	-0.040780932673980405	0.028577099432254623	0.47802695659466937	-0.1565349417702472	0.07137982666646242	-0.1120892661870418	0.10439654767471902	0.02397050936596	-0.15628864422178784	0.011717156666728868	-0.062011634790495505	0.09415365543079598	-5.570638672941367e-05	-0.005279267849927302	0.16476724636429074	-0.037528899907495375	0.04080671222294796	0.03885653532074668	0.9131927059207714	0.6317365379333857	0.7123043328149643	0.329555764553671	0.7212286745266188	0.4593831354906688	0.5181253757187332	0.57756308513509	0.4625792602234598	0.2610189572811588	0.12636670002860323	0.3963881157606853	0.5396305183276906	0.2661420969446243	0.40121954133472376	-0.14706300991601945	0.2453293200652777	0.17460621308043142	0.4255077759361535	0.6237036178594956
0.0016516729857070998	-0.03563003766175817	0.011367552622033355	-0.039031454773041555	0.02792674089856151	0.4834441576710876	-0.15720898993270233	0.07430653531097813	-0.11205963714592312	0.09824944437226454	0.02390123107466796	-0.1567751111441928	0.0111125496859974	-0.06203284644781935	0.09418463370000704	-0.00029904703053378783	-0.005480606943729057	0.16197256483176498	-0.03752133950729884	0.04078484669425487	0.03887558559467012	0.9008942379324976	0.6398121747324927	0.7317706085527456	0.3339301659092565	0.7146004368940784	0.4653453947444025	0.5125181314675655	0.5650647946376998	0.4608289484117679	0.2383604294278432	0.11654596211786579	0.3792160619179995	0.5254135693305864	0.2554321400439285	0.3899662380320973	-0.14732988181938064	0.23937617044229165	0.17729110318974156	0.3898062813166713	0.6275078272556937
0.00174759944089285	-0.03562519505196748	0.011389318589641746	-0.03599644097609263	0.029799645004338043	0.4858534191515342	-0.15067643772011155	0.07643844004450492	-0.11168926771872745	0.09442817365046331	0.023878866510812415	-0.15749784961136087	0.010667689101002851	-0.06204782019654063	0.09431063484221443	-0.0005896010498917399	-0.0055996772782492925	0.15064396689265452	-0.037530260500984056	0.040852990117483064	0.038905653848564745	0.8863065144458565	0.6278069511762869	0.7433270895237468	0.3352220846003864	0.7081449543108806	0.4626692970057572	0.5083108486530991	0.5682315080933283	0.4563915150845884	0.2256294637383746	0.10006388064945496	0.35884502419999115	0.510503351161929	0.23940949667174521	0.379195966405131	-0.14785483194704926	0.23304888467796755	0.17966518190706807	0.3622457890069866	0.6265797612351038
0.0017380051982503828	-0.035628389997769835	0.011411172306587294	-0.03412375591044617	0.028042365032282458	0.48630351191983356	-0.14096519121263054	0.07817006187019468	-0.11140517844406206	0.08526106806418116	0.023769592391214338	-0.1589038917456586	0.010267172523181286	-0.06205685232322129	0.0937407131236734	-0.0008048913038348808	-0.00570856397918108	0.13876831936085324	-0.037551100400763426	0.04087739005972922	0.03892148837076455	0.8683918341080432	0.6222234717390627	0.7481130100438713	0.3407238358739681	0.6974772501826216	0.467180379391216	0.4896449975842988	0.5563648333917113	0.45755928423947123	0.21608014179710855	0.08493204297681424	0.34219472126623973	0.49857304431121213	0.22576636589836535	0.374627354376498	-0.14830088667250305	0.22247350227753643	0.18131638839249326	0.338679249071273	0.6380272883749363
0.0017083887716514948	-0.03562295253792263	0.011430914841125975	-0.030846158058632507	0.027564190648758546	0.4880538007952609	-0.135487811709933	0.06799182671156039	-0.11107207619390977	0.0772638568727593	0.023595850513052886	-0.15993713168601903	0.010047238353320932	-0.06206403906647118	0.09313017023102192	-0.0009030517326397622	-0.005693387979290374	0.12871193051636481	-0.03757383881055956	0.040910175929173016	0.0389283753376215	0.840189674995772	0.6217007058320427	0.7520383256883226	0.35057276088772654	0.6791111691258717	0.47302343340418734	0.4743102820021693	0.555815741798628	0.46156484277641613	0.20729946900421195	0.07384757162449676	0.3267612953992981	0.49686808014331485	0.21028031820771326	0.37848521017291514	-0.14913889874130914	0.22015778287563523	0.18204207466206038	0.32142105020417705	0.6284185556562771
0.0016531627828733208	-0.03560445407123371	0.011435849686127361	-0.02785567120333306	0.029749372458438193	0.48926012775517125	-0.13226768393167002	0.06001226659368734	-0.1106456777369017	0.07179727046026117	0.02342163420161774	-0.1605847103632543	0.009406821351056631	-0.0620562384769273	0.09259533578341327	-0.0011676553345121576	-0.005696525011840392	0.12365355821447961	-0.0375930901370909	0.040882626605379294	0.038930262543257446	0.8087719943731324	0.6177824374166385	0.7451946809412445	0.3505638960827097	0.668938730732648	0.468946488630849	0.4745437459176263	0.5537220722118649	0.45891156748132644	0.20552543757201475	0.05910558343496795	0.3207002533028577	0.4881187442203327	0.19205482874830163	0.36896471180239554	-0.14901096851518048	0.21777261450296992	0.18129430471942087	0.3056481682571441	0.612742327069127
0.0015519562361014836	-0.0355909433833857	0.011434229322417982	-0.025129792481563683	0.029589491064493545	0.48896355161195054	-0.13353958074692918	0.0567571293821148	-0.11046943464464147	0.06170920677346072	0.023275034320044664	-0.1619665712805217	0.009197776874054668	-0.06207857158914023	0.09203946169242506	-0.0015813385604598134	-0.005714537945229662	0.12589851898267085	-0.03761184777173919	0.04091382846635243	0.0389408829096737	0.7785723728803219	0.6073575373195432	0.7472335836536275	0.3502818686431031	0.6551299821628761	0.4605814648616636	0.46870575053593483	0.5398220928495264	0.44275622226191524	0.20406760666297524	0.04498636840244365	0.32088537404160744	0.4777668841339131	0.1782893687296115	0.36266424283441945	-0.14840317898927777	0.2103351142618243	0.1810624354701668	0.29347003510048103	0.5876779450320417
0.0013651809020066197	-0.035568553387758634	0.011429719672938907	-0.022788856352119125	0.030183398455687304	0.4853328545756181	-0.13499238789801826	0.05963401449788195	-0.1105404016493512	0.060653085822083994	0.023130254938242768	-0.16304050350202143	0.009191511347217267	-0.06211139762843156	0.09118978514559921	-0.0019001873172235534	-0.005712005304963881	0.12395101225679953	-0.03765339446882941	0.04094247168776059	0.038961444448534416	0.7472719892262397	0.5992203570374718	0.7461350464239473	0.3489077605454603	0.6417430624658982	0.4543456441315229	0.46111052816241005	0.5218748362243383	0.433059801975865	0.1929698112576089	0.03840125847386143	0.32056617742862353	0.4781536329105081	0.16992386151575628	0.3554892983611294	-0.14806641823790867	0.20076351175278773	0.1790091384107257	0.29080785113460894	0.5580486235751316
0.0010226757668741018	-0.035550856178046306	0.011421992843964465	-0.023160871767836006	0.03118667189470667	0.48055988473106276	-0.13454300128985108	0.05941540105541378	-0.11038661923009048	0.056144926897491364	0.023117114239894494	-0.16363904041632552	0.008811181871529789	-0.062131266256703	0.09064117865266838	-0.0020703287553011773	-0.00568703293960486	0.1229902490559643	-0.037706853798285075	0.04097126834057748	0.03896742832414314	0.7173569465401762	0.5840629753193161	0.7465639638824098	0.3431609607331994	0.6312927391136836	0.44757622445146905	0.45427620085982506	0.5044769768374284	0.42298443821341863	0.17899904089369853	0.024195432561827688	0.3199694474495251	0.46289566957493306	0.16832015997631616	0.35276121008836075	-0.14788490540050342	0.18652073916830236	0.17900231763068816	0.267881727995564	0.5557226979595908
0.0007526468362496743	-0.03552184083943802	0.01141104305958892	-0.02587514794961282	0.03597369611646715	0.47572488920372413	-0.1414615992682116	0.05947945987809049	-0.10982943453005356	0.04563135053206242	0.023135076504303388	-0.1641098394132906	0.008120618842462398	-0.06214523478406102	0.0902008123804892	-0.002126711656101653	-0.00567777280559698	0.12343290035691508	-0.03775232184365634	0.041049976168535326	0.038980911008012	0.7094650699390379	0.5703215181471565	0.7268879525501858	0.3391017665159976	0.6112142276218926	0.43248149706138295	0.4288417869716672	0.4817324660517963	0.4255076963094456	0.1673125192083002	0.007136741477334593	0.31841113859720016	0.44499212426815016	0.1684961978733784	0.3509044110585021	-0.14844644683176988	0.17613014755833606	0.17481961404275329	0.25524373846569903	0.5749536979260756
0.0005039101225003782	-0.035514034223530166	0.011392155403529324	-0.031217263784143613	0.036615099767864076	0.47238915952492977	-0.14881510594790567	0.05445168963689231	-0.10932581458297844	0.03705586685189477	0.022995548988508016	-0.16586289815205635	0.0074039821697283025	-0.062172244277299824	0.08972771895186589	-0.0023269208268117433	-0.005682595361326852	0.12165285065337181	-0.037775030041849025	0.04097719625933652	0.03899886780298085	0.6991157542124578	0.5645222828213787	0.7173450895399176	0.3374191758677766	0.6071796308387477	0.4245468447262949	0.4169617618990718	0.4622308507866835	0.43083841638123943	0.1570903792950652	-0.01329376408497528	0.3222370656927021	0.43986035093111264	0.16466616159182484	0.34311673439872237	-0.14955683459426045	0.16371073347488035	0.1710053443929114	0.23805380217128608	0.5756733769397521
0.00020282735377449303	-0.03550207518368722	0.011377076957303112	-0.03470249443554872	0.03572097246260672	0.4658608296326869	-0.15764786735849684	0.04413788025037079	-0.10894453307494649	0.03073946866553675	0.022937425395813886	-0.1670706388893127	0.007216490777865449	-0.0621796194034416	0.0895318153169189	-0.002578662540541737	-0.005732874008027622	0.11697133615088084	-0.03780686032301654	0.04085337524895435	0.038987894335722105	0.6872102085241287	0.5590781604662693	0.7025027982723693	0.32076431199916344	0.5990643745813903	0.4155923570331869	0.40949017675401433	0.46065318670062894	0.4251959383260512	0.15722810925724168	-0.03191838652447376	0.33070600707098097	0.43451845564216895	0.16111731577636015	0.3410408232007255	-0.15073627518597563	0.14853217638665564	0.16592680775469168	0.21629635005982725	0.5712544090948181
-3.816267025029692e-05	-0.035492495658814405	0.011359772210425691	-0.03937670614533682	0.027263589675873806	0.4608179685030803	-0.1718963501685596	0.03489307365074014	-0.10892160584074755	0.01976300125284684	0.02281025521179859	-0.16742720945938566	0.006875352199811055	-0.06219495082335423	0.08907299916770728	-0.002860736401638397	-0.00575435638972324	0.11908426472068512	-0.03781438579774242	0.04068166748837472	0.03895575899148472	0.666292828852835	0.5644678133019734	0.6937061905586842	0.30664215205107215	0.5883898847880692	0.40901078974786237	0.39981087790701636	0.44613037884187784	0.4124863619966117	0.15542425064053098	-0.041756856667631806	0.3429885390869122	0.4237057576900659	0.16773974383543108	0.3296759084314895	-0.15142768594249312	0.14070228946069213	0.16445530832364338	0.19384995892001894	0.5714525053853406
-0.00018165147493208364	-0.03547454972644482	0.011333329314222082	-0.041762169216430896	0.024308750703005068	0.45597968545717293	-0.1865038596682616	0.026066784692597343	-0.10924095656028969	0.016192335502558733	0.02276486408417071	-0.16681627117974265	0.00637985754218926	-0.062231764044220726	0.08898019508497838	-0.0030734438902313577	-0.0058091983756161075	0.12362369833146285	-0.037810928283281	0.040619125243334754	0.038924641771347926	0.6563508640483617	0.5563972697566288	0.7018090301428346	0.2862313310840668	0.5792568506196332	0.4043480331020177	0.4031056785167041	0.4303171369692122	0.38687858002748754	0.1476184856006464	-0.054264860559194716	0.3440717835055182	0.4212215209470447	0.16940608035270535	0.3330798316515375	-0.15195939001820258	0.1348542015946413	0.16255944828539654	0.18976716937466193	0.5515060769184712
-0.00033725414490794767	-0.03546656973690994	0.011314590587670406	-0.047621419993710466	0.02502563121946985	0.4513705144766239	-0.19979737212362228	0.02126305086298284	-0.10944172217332429	0.009520721455852563	0.022554166060654485	-0.16687253984555195	0.006386431164993864	-0.062261464080871284	0.08895312902351109	-0.003437361902355776	-0.00584917118211416	0.12506492263187172	-0.03781771882325631	0.04049836292225045	0.03889831525272654	0.6671227322811121	0.5425481468590992	0.708505867076261	0.2652670740078578	0.573246118885809	0.39714550294930434	0.39842957714243105	0.40177247372655733	0.36497839057397014	0.15070609948389785	-0.08062484123848945	0.3411897062420217	0.4115960697734301	0.16953920885089951	0.3265780442557026	-0.15198379325166828	0.12562378734313823	0.16051008156068197	0.2025583692039094	0.545110620392831
-0.00042457785196321665	-0.035469587033979774	0.01130180353211005	-0.05182003928014538	0.01814975141430994	0.44673308482582463	-0.2045159315093779	0.01575660191667185	-0.10959070109652487	0.006048962752432824	0.022450485840353272	-0.16685065678363692	0.0064917618145946265	-0.06229303487497482	0.08881743303975317	-0.0036006119133808875	-0.005889207331504636	0.11968982569223727	-0.03780435361699702	0.04028507556049567	0.03887488706184198	0.6753354524848774	0.5300858745173379	0.7125825361076943	0.2403721053991587	0.5582976340459564	0.3991390665162129	0.3848871903450576	0.3666342031002756	0.3539131366915968	0.1427974331201724	-0.09228379598790312	0.33079191904989796	0.3980614618294498	0.17331395374991398	0.32132936906427845	-0.1523719691582092	0.1177418136891016	0.15717702353329147	0.20280413701307348	0.5450253864157684
-0.00044803001918954175	-0.035467934600421594	0.011290184186969487	-0.052003892458569165	0.01177292257237359	0.44350437436852275	-0.21199516737999619	0.010921245398402677	-0.10951162618808478	0.004374581739373942	0.022266177340186672	-0.16751595582672943	0.006462424534885988	-0.06232802834273593	0.08875954663889161	-0.0035932397000728337	-0.005832088335321011	0.11371679970003261	-0.037772583994729755	0.04007141704381491	0.03884629906402876	0.6763274202585087	0.5178362455201639	0.6947049382488479	0.21742646308963312	0.5496043508892136	0.396101661059552	0.3738695842643841	0.34784130263141194	0.34444999439728213	0.13839447417446749	-0.10559273355380756	0.3223756476982466	0.3811379821681111	0.17490730209443955	0.32319918831333266	-0.15350929530371654	0.11331759123295171	0.15255989402859987	0.18811657923981245	0.5499725364650199
-0.0003600457416926497	-0.03546965783228205	0.011277315335697891	-0.04955826215807773	0.004017803974467022	0.44773962508548165	-0.21818775230529916	0.004671273492801055	-0.10915427077207743	-0.001478015212175244	0.022089598792381777	-0.1684174782352326	0.006250735340289469	-0.06236985793089509	0.08878116853806109	-0.0034838971249414987	-0.005907352865549861	0.11229017144467664	-0.03774228297779017	0.03996032524973896	0.0388330491132931	0.6731484856114794	0.5054882176898825	0.6790246989476948	0.19678235844660658	0.5419338351031534	0.3868065054452611	0.3635411899679328	0.3305678331977974	0.3358731049469328	0.1403393839213401	-0.1175951674091423	0.30354211675753046	0.3592513775795058	0.1783266980982838	0.3195701126172722	-0.1546279581039787	0.10515491452964007	0.1481956179215838	0.17468660858179258	0.5647338979939075
-0.00024291267547237155	-0.0354724915979133	0.011263286149393825	-0.04937919682284206	-0.001713892283322902	0.45232935074343283	-0.2201119169231715	8.649204122442612e-05	-0.10890199263403733	-0.006919207392087873	0.021802706785109444	-0.16876737114704612	0.0063995347863953275	-0.062435516032604256	0.0873965851149634	-0.003561181774396304	-0.00591760915526415	0.10882941418300462	-0.03770093518018399	0.03980788586514033	0.03880305304668119	0.6796487087224031	0.4980180414318018	0.6618975468358452	0.17043356181514907	0.5334210187045176	0.3907527181905542	0.3551150333488311	0.3138972565527421	0.32786599126959687	0.1408793270283993	-0.12542962625698117	0.2838858992073537	0.35231407517530966	0.17551842992929678	0.3275776648729908	-0.1559776779177445	0.08794709889299328	0.14402308586846993	0.1870491126903394	0.5576850928330662
-0.00029983161557578937	-0.035480365469251	0.01124264893594253	-0.04692426214708838	-0.008885882010975791	0.45178918346371055	-0.21872330785896343	-0.008401335856997844	-0.10901382302462322	-0.00965450301094227	0.021690850865835883	-0.16990030862157832	0.006641875439958804	-0.06249790959976369	0.08639837977982924	-0.003776951280045196	-0.005889554814050826	0.10398037905886073	-0.03766852047590308	0.03960492592802438	0.03877604233265964	0.6826677046693073	0.49908437069870554	0.6560702638755856	0.15068613219957386	0.5286476226588306	0.3982532899768251	0.37261923702702504	0.29963684509402533	0.3145292385120878	0.15277532856993115	-0.13867505207072695	0.2622746042494254	0.33699508318486604	0.17689155652655086	0.3240255443771115	-0.156471768889121	0.09160235165808714	0.14021498473827948	0.1840072287330614	0.5308844879718766
-0.00041571189781538533	-0.03547060760599804	0.011232935684125134	-0.04490123880533496	-0.01634230493010326	0.4539452535539631	-0.21788781198543514	-0.014927031848565114	-0.10923249753318245	-0.017440520351673688	0.02167243623481719	-0.16979792749747114	0.006987561841670634	-0.06254415631820703	0.08606870570363348	-0.0037179372165547938	-0.005860182747097518	0.09865406280138564	-0.03765150373669354	0.039469968406323754	0.038738692999352994	0.670095736994875	0.49023632781857673	0.6456446363196593	0.13017827960965583	0.5065651015025993	0.39453224902667233	0.36307122052966967	0.29400785394628526	0.29869775092710754	0.14901359217118432	-0.13893244751266257	0.23805654187686204	0.31706175982267065	0.1734746663696002	0.32199857477366567	-0.15641095626355195	0.08774727966827348	0.13721840548086622	0.18300482301050064	0.5091923289538027
-0.0003984661540323681	-0.035457971913007556	0.011224742695127691	-0.04453241528507683	-0.023783104437565022	0.45904515662809714	-0.22034423017822022	-0.014689099078623008	-0.10959263147344622	-0.023845813521873555	0.021629516573545327	-0.1699217966128027	0.00791752361679169	-0.06259531816415763	0.08544884954482776	-0.0035345880264190397	-0.005777534107907596	0.09562775252775883	-0.03763826751898232	0.03936069666903959	0.03873089710624805	0.6647863261067515	0.47739566916603715	0.6371638749278457	0.12171849866924951	0.48955863621334395	0.38685483806322457	0.3536747089605491	0.27436984451283764	0.2847073038988071	0.13476540154944475	-0.13378929012250013	0.2110525822894264	0.30289691929270923	0.1736788713635314	0.32342433072216525	-0.15619924998851537	0.08577161795926562	0.13416722327021097	0.17930208294288358	0.5064241262446846
-0.00035900952771169214	-0.035447669843255605	0.011221890153004493	-0.044971508383859264	-0.02651390804210581	0.4627662079646667	-0.22702270445179282	-0.014283732137240152	-0.10979597840445707	-0.02522168335881649	0.02170564656397614	-0.17060669019856553	0.008629012633011853	-0.06263786356886049	0.08491671085673189	-0.0034362351886781093	-0.005723032926133724	0.09273229786500939	-0.03762968163840204	0.0392818118048409	0.03870538965487838	0.665308010976793	0.4669902224687294	0.6321975519661754	0.11295667102670726	0.4765540424404235	0.3872765358752081	0.33907392501123623	0.252536309231344	0.2822218208685858	0.12354928249822368	-0.1366804561648562	0.1924099192516557	0.29323147831336405	0.162019949383127	0.33028970270544705	-0.15630342334755243	0.07670851919907234	0.13040639894187783	0.18191736809746578	0.49650991584707727
-0.0002489216944026614	-0.03544075662858094	0.011219120517343636	-0.048610843748012646	-0.02772186450503797	0.4659339069736374	-0.2299461303893519	-0.02461875889042602	-0.1097900574061426	-0.028166655849114826	0.021800599418707663	-0.17155359755714353	0.00964079160975901	-0.06267762235487671	0.08464339829305466	-0.0034118464707164494	-0.005694474369044134	0.0880192062977308	-0.037646415759845966	0.03913512702983922	0.03869818693117739	0.6580717348951366	0.4761720856892138	0.6226367907609193	0.10647114801638399	0.4658588044782836	0.38682425213261257	0.3158825732347534	0.2374991387148083	0.290915543147783	0.124799645953765	-0.13352194339714726	0.18180128943681076	0.2841812193243751	0.1610921574179953	0.31769230506105434	-0.1564495834277054	0.0791704852126642	0.12772282826214876	0.1728357965987435	0.4940649758593649
-0.0002611505526169414	-0.03542451004473476	0.011209562370810291	-0.04672454524823462	-0.03318325396622178	0.46706558278051646	-0.22536441262301135	-0.0320812727966941	-0.10981999107484855	-0.023460440114106015	0.022050167870671395	-0.1722755651546713	0.009899188698285702	-0.06271599402768083	0.08461878314688752	-0.0033063938612775253	-0.005651646024089298	0.07990907445238041	-0.037656077366349065	0.03899663002568139	0.03870042156937034	0.6337844989871356	0.4816838351359484	0.6134658834933183	0.0981004292391803	0.4606763645510929	0.38834909772555193	0.3051212020218543	0.23346706730041725	0.2875993963357986	0.11934650132374387	-0.12484435193692942	0.17586073094966845	0.27970220115886135	0.17626135497736634	0.31115330265726093	-0.15729171753356797	0.08030234192688677	0.12688268147642717	0.14328414535847372	0.4942090458888357
-0.0003066949041332943	-0.03540660185963043	0.011198228577563342	-0.04833876657910912	-0.03524606145734929	0.46981849487219984	-0.22834501994260448	-0.036899682536477414	-0.10974150938855207	-0.021056634800185308	0.022002705786637163	-0.17360498766465476	0.01026248837387465	-0.06274456979010652	0.08432065157685457	-0.003404900626167302	-0.0055512389361509935	0.0779268742948038	-0.037665178558321515	0.03899651852390866	0.0386980453907547	0.6158597057311105	0.4890776125875905	0.6082123371168409	0.09685011181159373	0.47073343067199225	0.38209182119333995	0.3018216334871326	0.23722153646631522	0.2767453041021138	0.11916003885047906	-0.12428762970040322	0.1770500541315804	0.2933003343441155	0.17836529244602364	0.31785205442569503	-0.1585655790929858	0.08127414298988286	0.1276199015732217	0.12281630909371635	0.5071875408030218
-0.0002678189920596472	-0.03539248496205847	0.011191815944864186	-0.0559099585667327	-0.036893405959513396	0.47273081664086425	-0.22553440102912464	-0.0480929280457465	-0.10956594770010544	-0.015718900604880393	0.021888137874371154	-0.17305350752395796	0.010470357723780473	-0.06275462174743594	0.08336057360862971	-0.0035320026641384394	-0.00550616476840761	0.06994086289182919	-0.037668093549521	0.03901003539619166	0.038692402945988934	0.6067482240763401	0.4951028610490827	0.6144514916355742	0.09153595880817877	0.47223902605280854	0.3868688585168652	0.30202089987131137	0.2400684686365203	0.2782306685951425	0.11273658825529013	-0.13027778161089879	0.17725304426646085	0.31313247043737824	0.17527995769437504	0.31073664725368555	-0.15911495838618425	0.08319368023995918	0.1288959140939123	0.10183361181626556	0.5207062983277235
-0.0003190515322589088	-0.0353855822163057	0.011191215028517344	-0.06256290606878413	-0.03699917700085983	0.470443228321062	-0.22850706137485705	-0.06082527997710539	-0.10949731029478671	-0.009095374800286599	0.02179411623285591	-0.1723360543317614	0.010945493508950185	-0.06275966054126338	0.08304563964866894	-0.0035969247443462396	-0.005422524296744344	0.06632077660154484	-0.03767440627477508	0.03898393528485365	0.03868517738243175	0.6043126855381082	0.48343230670885945	0.6190943686449611	0.09461869475277787	0.4672458223579258	0.3860075450156367	0.3114138765994584	0.24875865687739407	0.2648375216230515	0.10570323330506366	-0.1324506472378708	0.1814188223079692	0.3312088044004262	0.1585059563673771	0.3114712778866674	-0.15889223291912907	0.07863467832775643	0.13057530940962375	0.09492731090369984	0.525681300424598
-0.0004925838344682369	-0.03537216756455077	0.011195151708147331	-0.06728667195556928	-0.03721610834402272	0.46852805639997264	-0.23268136576292991	-0.07154513417614919	-0.10931230515113503	-0.00949883060067178	0.021695480451920636	-0.17183076855426177	0.011396971340957077	-0.06275389845965237	0.08404319609364304	-0.003717983725217871	-0.005387588702025866	0.0595446787545024	-0.03767849405470847	0.03898719585758405	0.038709152562865036	0.5946377790706137	0.4797420321389662	0.6270555852100399	0.09236899719961653	0.46736370931789073	0.3784360435432637	0.3103325440839936	0.25609490567393134	0.25171713865730805	0.10045799730911849	-0.12863806177863596	0.19415162764831193	0.3486076923077879	0.1527582152638413	0.30274931408964434	-0.15770512262916878	0.08606835887551004	0.1314000162602057	0.07905353337937816	0.5191500511848448
-0.0006601235425693897	-0.03536424537056231	0.011202014497167595	-0.07247891233883466	-0.03270644050705895	0.4728512657254457	-0.23543978801229876	-0.07854645845270185	-0.10895292476332394	-0.01487248686453255	0.02159623783772831	-0.17093825568468007	0.011218027567299298	-0.06275131953630786	0.08465284461596284	-0.0036188400041201633	-0.005394425647769258	0.051186073886864726	-0.03768019586790276	0.03899792860203744	0.03871426235551005	0.5843215718788158	0.4698687597202122	0.6301590043767091	0.08726673203211421	0.4684952309416787	0.37207405584934805	0.3018615032050892	0.2691405303045328	0.24255119450752477	0.09303493847766306	-0.1260067573029577	0.20410903284360526	0.3637095434735133	0.15424134940083856	0.29510012826651455	-0.1565056408093988	0.08194373604905232	0.13205048758924962	0.07949647912350923	0.5220382749666511
-0.0007726263549726477	-0.03536371110066715	0.011203558663351291	-0.07950266233632866	-0.027901343209782735	0.4728976232346248	-0.2381659524692486	-0.08006749960892572	-0.1086731483739729	-0.015389382372967057	0.021423341112793967	-0.17088850568526684	0.011499542759417957	-0.0627549600677316	0.08453631572965817	-0.003742008872920001	-0.005422445897816374	0.04523533309808721	-0.03766996977580188	0.038900613333397734	0.03870997963240212	0.5944151660429728	0.456749882080892	0.6164235602150854	0.08330296110891489	0.4807431360440132	0.3727707987836265	0.2863201227344179	0.2770738569897916	0.24680484434896516	0.09827358842862016	-0.1295031508564617	0.21854716806543859	0.37620161780402167	0.15353613002903319	0.2860589132250465	-0.15569945164076002	0.08322604669052004	0.131805709175154	0.07305984274900666	0.5365830840288808
-0.0010295386884272997	-0.03536918427669047	0.011201902977756834	-0.08431477988941191	-0.024540186659657307	0.4713132141525108	-0.24096958642767713	-0.08550877124517994	-0.1085371241397463	-0.014001922814581258	0.021066007901042426	-0.17140566285522768	0.011136570265387091	-0.06275210228644641	0.08512554692980495	-0.004190176147772819	-0.005488103548161468	0.03747924915427388	-0.037651166373788354	0.03886787281007877	0.03870431068006602	0.6030927584170171	0.4444676421117105	0.6103452053529109	0.08083805774996308	0.47959126540817476	0.3784194951852832	0.2662970571430144	0.2946998805148794	0.2497731206023111	0.10322474414673796	-0.1420117550071261	0.2277703767282659	0.38132597245903643	0.1397587082511684	0.27765723926985003	-0.15494837391404317	0.08853414458249384	0.13151409753353566	0.07626959964844694	0.5445354588310771
-0.0012337369192872557	-0.035369647629990446	0.01120019926328467	-0.08794045394100186	-0.02071011001166358	0.4705249441416557	-0.23842630396886935	-0.09333842016056666	-0.10851174385181835	-0.016261190345900404	0.02075492862347699	-0.171918854864476	0.010850504523098015	-0.06275008047667055	0.08577906192498076	-0.004414022685451398	-0.005448716045045428	0.026887284035297415	-0.03764287275297477	0.03877625500249512	0.03869388736992731	0.6091004115561903	0.4193581132811163	0.611282658827699	0.07690271752285348	0.47376844071461965	0.37525978595048637	0.2543433758492043	0.3149200676337849	0.2513262917484922	0.10804186751661218	-0.14724832862396048	0.22864650900990752	0.38064120589670003	0.1354924823869804	0.2679580987939498	-0.15405671343618588	0.09457274066590507	0.1303584626115901	0.08131236051114939	0.5461866713893447
-0.0014851511792985724	-0.03537173786558162	0.01119782908482156	-0.08954430161163543	-0.020032560209235224	0.4712114934316903	-0.23548601888979995	-0.0916616381100573	-0.10832603325480672	-0.02180216942064437	0.020444288472523033	-0.1725448251021056	0.009957143458275175	-0.06274183199718983	0.0851052852762612	-0.004680814909460806	-0.005449098307033738	0.016538506834713244	-0.03763904134313732	0.03877226578586822	0.038681541510725545	0.6231468684712844	0.3951930293253021	0.6048137397820363	0.07248800030045219	0.4626234249227658	0.373213039384827	0.2554422181583284	0.3369934197765215	0.2471307470704402	0.10694973801373384	-0.15764104113803154	0.23056266378507823	0.3714873252449171	0.13108745327166738	0.2625464527403518	-0.15330387078092653	0.08936503691399403	0.12999153446318842	0.09425857444021371	0.5453637496449216
-0.0016299425982264706	-0.035374507102434435	0.01119803750615857	-0.0935026350079359	-0.019523819464560492	0.47234126317727176	-0.23604529154084317	-0.0992566080369712	-0.10830773956654025	-0.03145913794518934	0.020027330031599448	-0.1733916109482096	0.0093263265082278	-0.0627394362025205	0.0842142448965443	-0.004871714320681034	-0.005452067464787371	0.0075416286827872155	-0.037616125199120894	0.038719878588074685	0.03865040678558947	0.6284471970570651	0.37815708584438273	0.597647075230175	0.07179838179017942	0.4522960195024243	0.36427886622772243	0.2512016420742282	0.3457178326381219	0.25118867778762666	0.10951446566135314	-0.1647764006296963	0.22337952850845633	0.3814717162433522	0.11717232444305407	0.26059590309869507	-0.15236807934859253	0.10039837874838324	0.12740281138888404	0.10748042034938143	0.5469829714978873
-0.0017017556130097544	-0.03538944915214935	0.011202413554494948	-0.09502419561364298	-0.017976666213862215	0.4718133366581777	-0.2352456411866465	-0.09743923551214277	-0.10865966459497897	-0.04060649246168275	0.01978416863549705	-0.1735139190525195	0.008450387861373199	-0.06274194861517053	0.08352441593619911	-0.0048937477407893035	-0.005542523965058922	-0.0015195515665276237	-0.03760566577059336	0.03865468204178171	0.038592296189716116	0.6273396714791548	0.35953119831391245	0.5884258115330245	0.06917699562667001	0.4350678625440265	0.3553296283585254	0.2455671055625212	0.3434844067858774	0.24677878812694126	0.11124985333385518	-0.17432569848193108	0.21419007224656364	0.367400742031441	0.11854187482651116	0.24881976081365392	-0.15088096720166339	0.11424585748183269	0.12386647734396505	0.12744995674418225	0.5417990231160349
-0.0018812886291051337	-0.0354066918805294	0.011197933051124823	-0.09497082712157275	-0.018788865872580003	0.4711262452773153	-0.23855470014263142	-0.09582817306860178	-0.10904432586592638	-0.053510039290304755	0.019751865246224104	-0.17459507817689737	0.0078114674420858635	-0.06274122032947349	0.08305182668173368	-0.0051417904777141645	-0.005601314073645522	-0.009661947349374034	-0.03759549795903246	0.03862384481334673	0.03854177251059924	0.636104093240138	0.34725617378756135	0.5819255706461328	0.08408677450449495	0.4149179419063776	0.3423251982472389	0.2311635328572863	0.34710018944447707	0.24550335966175654	0.11063631891406397	-0.16465910421563795	0.20881580888442358	0.3500833170277128	0.11649918766152823	0.24891897287048842	-0.14993165742301282	0.11507512664552784	0.12026454155845334	0.15028901269101744	0.5179421224206713
-0.001967042682799604	-0.03542078713641482	0.011193931859070758	-0.09755409195424529	-0.025378135007287538	0.4707726446763679	-0.23694555699757486	-0.09380533780141025	-0.10944693130506644	-0.06476390152800005	0.019695019313369373	-0.17615888360102522	0.006966711924230118	-0.06273112454428759	0.08269612033074616	-0.005398811632956354	-0.005562782559922078	-0.018713339662594603	-0.03757351698198948	0.03856817033209173	0.03850106521828913	0.6478154322507071	0.3486829922374386	0.580948414429288	0.08359047206362467	0.4077516648995053	0.34182968334600206	0.20891836758323618	0.34480028576228794	0.2471274862033031	0.11502253600675436	-0.16645843511259467	0.20550158624116407	0.3351391594993819	0.12776070471362333	0.24472338005462935	-0.14967619949831784	0.12036689595391037	0.11604081451943479	0.16079096429417028	0.5042365660223546
-0.001954221291621484	-0.03542695954178615	0.011187418325741386	-0.09940373153467962	-0.030955720190423974	0.47013476115323094	-0.2389503343466989	-0.09129657060791393	-0.10981205151794271	-0.07288052932570224	0.019725343322891123	-0.17753596512652253	0.006331099037843763	-0.06269742348568615	0.08223353339693859	-0.005458401624789698	-0.005528746402013065	-0.02507845231252869	-0.037555577503274595	0.038493278411598705	0.038433701813228464	0.6715110946500699	0.3395594892163171	0.5743132978587369	0.09551696544513218	0.39314208012225416	0.33541220729587906	0.20608219203845493	0.34569238767562593	0.2509087203411772	0.12051716427655317	-0.17021189866635275	0.19528004049297865	0.32267470754301625	0.13704083829358765	0.2431805864296131	-0.1501621276751853	0.1263387806480793	0.11292398453723958	0.18740344222863783	0.4935056306812813
-0.00196533542763278	-0.03542787660751453	0.0111865687788676	-0.10192355744510961	-0.03797901532238064	0.4683462286442411	-0.24339940146665523	-0.09303270027668088	-0.11036964506026778	-0.07542483725742888	0.019668801909998115	-0.17940573352883524	0.005915995615557399	-0.06265149253285207	0.08166145542409789	-0.005448790621370508	-0.005457388213979298	-0.033482212700809325	-0.03753771108950138	0.03846902568896335	0.03837538064054957	0.6771669857105547	0.33390548236240825	0.5612844062516393	0.10898765720454102	0.3837180526865544	0.32797423965974726	0.20287773538760073	0.34272335024995926	0.2518316188010826	0.11665149572534277	-0.1711639240653696	0.19359349157582145	0.32594683497081683	0.13901771038019428	0.24041300075144104	-0.15044569286101084	0.13410083369562192	0.10869128053170715	0.1957338435840297	0.4678973227623565
-0.001972628853596804	-0.03542711432804936	0.011188307459784493	-0.10314238272603186	-0.04434879457612637	0.46715042873847096	-0.24616709465636494	-0.09582739351679141	-0.11056561679706078	-0.07765379554340404	0.019667543006823017	-0.1806940783228593	0.00516963722478391	-0.06259374292435685	0.08096195529400914	-0.005519716910959498	-0.005356298872544344	-0.03853326472040436	-0.03752759438054632	0.03855209916850231	0.03834310358917521	0.6728844547086148	0.3332791536288825	0.5509525098382752	0.12539691151895752	0.3696054021196303	0.32064291763130354	0.21862084841057178	0.3366357384868998	0.25790469682190464	0.10513724555644421	-0.16507700749490106	0.18639801592618666	0.3201936159657868	0.15428244270654565	0.24665832086959374	-0.15121036750432798	0.13008018243876765	0.10425810522830652	0.21214064864616805	0.43799789237131115
-0.0018582885757100777	-0.035435429964232296	0.011194362919358897	-0.10590704297762502	-0.05018898372398497	0.4667435283683883	-0.25200469146604004	-0.09609213609029826	-0.11062872280671612	-0.08467091678328112	0.019825687063611715	-0.18142627921486254	0.004809077694743956	-0.06254778224034527	0.08033445208161304	-0.005456893504662158	-0.00524100572094279	-0.04267670985487318	-0.03753561963232926	0.038655411306858026	0.038310310223679436	0.6664533472743862	0.33589461017560096	0.5431399477260135	0.13950177243325884	0.36354407886204443	0.3122937574604581	0.25438826010900695	0.3303775767049478	0.26270928708925795	0.09416576922740262	-0.15556758709670904	0.18112628551910837	0.32143879954124704	0.17442600726772098	0.2483226102539105	-0.1518809745526967	0.12802996806719052	0.10161186285139379	0.22491966605823294	0.39921096306830295
-0.001825668597920382	-0.03544515129272226	0.01120181148296696	-0.10762905461814136	-0.05437948757977834	0.46542948271494955	-0.2585715302829943	-0.10062828028762036	-0.11036675911470428	-0.08992792341100711	0.02005137938524323	-0.1819924010607905	0.004684797779903878	-0.06249931760169105	0.07915355607823639	-0.005492627161075242	-0.005174604840157068	-0.04494809614253933	-0.03752399887833581	0.03881699073092228	0.03830594247628932	0.6709294408191678	0.3369164442117179	0.5283757124754962	0.15612194578703975	0.3570884685486809	0.3093221859369075	0.27904426913256575	0.3261955099110379	0.2727340282377629	0.080490837530895	-0.14615287745987776	0.17615020903569256	0.3344001965773573	0.1890517029970775	0.2556057834536141	-0.1524310478188944	0.11945594349494999	0.09946035401381662	0.23619432067239984	0.3816423724069412
-0.0018837828894293402	-0.03545247096181068	0.011216443331718602	-0.10952349245133919	-0.05667060374172774	0.4646941452504111	-0.26365435507467777	-0.10358186652281473	-0.11012456414980246	-0.09647918032430014	0.020130034905356593	-0.18251525784815456	0.004718761952146488	-0.0624525504594899	0.07907741200128279	-0.005657584181685772	-0.00510671803620564	-0.046389950076264196	-0.03750229237692416	0.0388228062161389	0.03828276952496559	0.6742886044162373	0.33132560785239223	0.5125961594995346	0.1655434434625061	0.36194765535858975	0.30321302862128097	0.290988743398724	0.3233614148390291	0.27017755015096623	0.06865547545058914	-0.13980776992336313	0.1622981619359646	0.3314940367318385	0.18897187756510725	0.2559570189671848	-0.15304955077068655	0.11109037889146622	0.09700717288406575	0.24927345214596164	0.3620298329447072
-0.0019247596582701823	-0.035462879850053794	0.011227532670862754	-0.10926193257797223	-0.05813484948034645	0.46592047711054807	-0.26723306504544037	-0.09797099152747359	-0.11014603237818876	-0.1050105077725622	0.020414251329631903	-0.1826138520751536	0.004790087531809872	-0.06241950592167429	0.0793238012409558	-0.0058475134033075925	-0.00507798692619433	-0.04692413988547051	-0.03749741663123414	0.03888662560683208	0.0382664113532161	0.6867117769246248	0.3317122707005344	0.4992894907472068	0.17729630697375198	0.3668590319159605	0.3089777917820139	0.29604710083175567	0.32524571746711584	0.2648988071383389	0.05111251731432899	-0.14110924736796246	0.15254156768090157	0.31232043971668266	0.18974273118097706	0.25384836426691965	-0.15352696781188538	0.08946405822556505	0.09400481310875074	0.26043333995750056	0.3492713580211805
-0.0019899375112841697	-0.035468082371915684	0.011236382602492684	-0.10911864839082912	-0.060299590206122036	0.4670998743970764	-0.27145278434126524	-0.1052075709829676	-0.10965960625345976	-0.11243859689405285	0.020649443350069352	-0.18370711867081999	0.00517619176199762	-0.06238258095258894	0.07998074900145612	-0.006006349931075025	-0.0050269415347516935	-0.05325949759127391	-0.03749298420332807	0.03891847908540745	0.03828522422600654	0.6967516502366256	0.33253207233740245	0.4866727476944579	0.1863916602410449	0.3699986393931072	0.3208050744205206	0.2873530361491068	0.3386351165309598	0.2668778045911571	0.03411584909343915	-0.1356685133362522	0.14697494274409312	0.31731423445274354	0.184191120388788	0.2597530672293856	-0.15397700910838907	0.06427162174099961	0.0896116083218105	0.27951337726317077	0.3272096168723809
-0.002074564059396026	-0.03547004728209105	0.011253474129588329	-0.10854867161876078	-0.06257960122528469	0.4688495337476713	-0.2721718346641285	-0.10255241751691	-0.10921345830897874	-0.12026175292069582	0.020801590790945117	-0.18432540574710304	0.005596753935929397	-0.062358496007633046	0.08103850779796101	-0.006149939647772626	-0.004978088409628292	-0.05636944097707743	-0.03748447802995689	0.038854887046518294	0.03829761484799217	0.6998858819203495	0.325632906417815	0.47583972312880485	0.18056469726341765	0.3767052634318164	0.3357481732008635	0.29909133876034744	0.3384696860690859	0.26146639035866076	0.027207852754643345	-0.13794523825185448	0.12919959917705717	0.3206322955165421	0.18378915154689246	0.25406628515211593	-0.15423166197795946	0.04389760330082659	0.08649076787004131	0.3038199037795227	0.32602786232163605
-0.0022625365975601484	-0.03546055959391327	0.011260026983506751	-0.10784955075643159	-0.060057862821099484	0.4711453058902936	-0.27377288161128455	-0.10894185463073924	-0.10883764406448657	-0.12202232869453786	0.020939186370316658	-0.18469022033436525	0.006291815711420509	-0.0623374396700813	0.08138598095315216	-0.006250780439294766	-0.0050000151755903305	-0.059964570892290944	-0.03749429594401117	0.03876901359906502	0.03830334064989733	0.7038207088935842	0.31526756909388753	0.4543342108630992	0.18038426048930384	0.3643595521482192	0.3467129782467526	0.3019776597235896	0.33530641112190274	0.2579419178235912	0.02357957333993207	-0.13799398218370929	0.10999116549842045	0.315843647328875	0.17465019875869675	0.24843311080723024	-0.1539529929206564	0.028746284744972574	0.0843915665882274	0.3322418235340803	0.306953046347504
-0.0024282270214610337	-0.035462542537841674	0.011264674765993025	-0.10640643098162321	-0.056548773792920046	0.47048416492196293	-0.2712868408591226	-0.11791049652816357	-0.10851740030512283	-0.12303017936629265	0.021018762070314355	-0.18596254501188253	0.006208583449555671	-0.062356226057861563	0.08118741043123072	-0.006307608831705461	-0.00505921679789145	-0.06364337843920859	-0.03750393601671182	0.03862301615950365	0.03832151717428561	0.6961245848940086	0.31021732502975075	0.43628729039769965	0.17808827598994748	0.36450770317436065	0.35880500037496377	0.2841589374043609	0.33167993088147285	0.25719781537774083	0.021027943196736742	-0.13826239925059253	0.09032915646144477	0.3105351076781572	0.15623009627392698	0.2378712977553889	-0.1539771639266823	0.02129998225055569	0.08157701643216553	0.3382093590581553	0.3009840617173324
-0.002493466133759014	-0.035473949699890886	0.01127065678270448	-0.10644174930487424	-0.053915793431456735	0.4696514609500273	-0.2734073684383862	-0.11680492259330015	-0.10812943622980828	-0.12883409645382335	0.021084193038756652	-0.18709992076836898	0.006293222592120286	-0.062359582092673047	0.08146490371867135	-0.006571253670473326	-0.005211020222169038	-0.06391796852424522	-0.03751838027002764	0.03843749975849251	0.03833257534906941	0.6915897462447107	0.2972247176399611	0.4276953300773105	0.16902304406370097	0.35675547201468355	0.3648606094866979	0.2684212006278937	0.32045740342862994	0.25785984446668303	0.014653826722514866	-0.13529335862986658	0.07026180244535192	0.29291878530842375	0.1409060761267433	0.22585284734546826	-0.1541839431095378	0.013124069865490265	0.08056224835947759	0.3630177028553106	0.3048653675947516
-0.0025751841914941004	-0.03548524063916318	0.011271700844311458	-0.10557706482509985	-0.049045698386693336	0.47061634764994664	-0.2814445752184245	-0.11891672844754261	-0.10805100264260455	-0.13148890115386122	0.02118459635946975	-0.1881086273006322	0.006519902155103239	-0.0623634097254724	0.0821642059948509	-0.006740939595150136	-0.005433323662500366	-0.06381948496971615	-0.03752361480529196	0.03823932942816599	0.03834149472969914	0.6857208397668624	0.2914522926360725	0.4237678268756939	0.15656780938696527	0.34782643090428145	0.368793925925427	0.2404017575358391	0.31132632963488527	0.24530971291026593	0.01021373472636583	-0.14236571261198838	0.05278790524910041	0.28634486905170475	0.116311154421776	0.2163209537663576	-0.15365044701208455	0.01597470785151021	0.08074163860166693	0.3682701442447399	0.3066130220624986
-0.0027570994137014497	-0.035479333978797815	0.011271537830479548	-0.10315079337056572	-0.042992442920857424	0.4705902223694059	-0.2846635981037975	-0.12437572641409311	-0.1079202693085777	-0.12945138564878775	0.02120496278690978	-0.18931773633150015	0.006653269537719234	-0.06237853981917879	0.08217703646755163	-0.00684218305253894	-0.005610817168512216	-0.06369944124406321	-0.03752184731935683	0.037955223718760894	0.03831312319370551	0.6784691044471752	0.2871213999262641	0.42215893540035604	0.13610738983589082	0.3373107496228168	0.3870892198755305	0.19706782637258372	0.29734191578738717	0.23782578426709353	0.00791593680829283	-0.15007023344445095	0.03228090794622811	0.2713725649549324	0.10472398060740998	0.21099142234258336	-0.15308857659194502	0.009708674464307938	0.08040382362969868	0.35794167314834935	0.30716641092919317
-0.002897740993678958	-0.03547668946406699	0.011271378459911257	-0.10370027817378888	-0.03828285529524479	0.470862859082198	-0.28887159537505436	-0.12603227401109027	-0.10808027895704322	-0.1315172868695207	0.021194483328227	-0.18993531758026877	0.0064007235460563664	-0.062400466434430424	0.0826776944788313	-0.006892547696925473	-0.005806039532785438	-0.06030559047213263	-0.03754131580517962	0.037616840002392134	0.03828338713468281	0.6621122644084055	0.29214157964527454	0.4153635589600789	0.1168717190819331	0.3287590952706204	0.3878939151671446	0.15896598103358953	0.2813178551413683	0.22012999616780293	0.010134786622982781	-0.15766420535371864	0.017429083276542766	0.25584935041960455	0.0998030510058899	0.19402253157336663	-0.15293327062112122	0.0005132188865768106	0.08052370536146222	0.3382943022753541	0.29964286392538503
-0.002921275955807828	-0.03547059199724953	0.011267134191085767	-0.10275437591406673	-0.032003359763615916	0.4705130181434437	-0.29460089998159705	-0.13166789808173224	-0.10842845225624938	-0.1327635733052736	0.021253542547470194	-0.19092411014075444	0.006163898628259673	-0.062418319365758625	0.08349017802383407	-0.00672184060018432	-0.00594193100793803	-0.06335315882009027	-0.037550637798977285	0.037389415582449584	0.03825504804128783	0.650817294208794	0.28581724400450215	0.40530724503232174	0.09718730999842283	0.31906683847815615	0.3855864634873297	0.13439184879164873	0.264732935562253	0.21354802456755384	0.016516917525881466	-0.1710771830091874	0.006873987779084843	0.2529381263240821	0.09767583671682717	0.1838548226034385	-0.15311371521230338	-0.021920656026463127	0.08144637240403133	0.303797115015787	0.2930515370359201
-0.0029052101467128425	-0.03547350034655595	0.011258423592074226	-0.10673546752498808	-0.027820694832142612	0.4695583612220494	-0.30063543759894495	-0.14024328591716434	-0.1086468461867677	-0.1277345261828698	0.02108946255809429	-0.19172542527753617	0.0059580169063192375	-0.06242468119698462	0.08379242813497323	-0.0067072197638479904	-0.0060534773575497795	-0.06649628197366765	-0.037559201931488415	0.037103712012264464	0.03821798088856947	0.6357770659422984	0.2713536058925906	0.39305680416541056	0.07808780898152695	0.3137032252853783	0.38277484040315535	0.11596562705860798	0.24688586179090444	0.20954939779618748	0.026437281480302343	-0.17375701445559946	0.001970134977343303	0.23706800177885473	0.09687364709805127	0.17215813553489318	-0.1534067630185874	-0.035528325848771344	0.08285318624078922	0.2694051907853099	0.28447949332357964
-0.0028842707408938883	-0.03547483829665783	0.011248338283067295	-0.11136915812192742	-0.024304501778798136	0.46782800729964524	-0.30315429811490946	-0.14214217244650992	-0.10933646532541086	-0.12430871374686647	0.02086405489642699	-0.19127557321766664	0.005926773794034726	-0.06243100330120621	0.083752255665264	-0.0063863973399610734	-0.006120962595524456	-0.06650871564167565	-0.0375684339332758	0.0369017931724806	0.03817036681874465	0.6215400095049853	0.25062191966794684	0.38654720223844186	0.06078440610908896	0.3101527976791087	0.3812313921733138	0.10111880995698139	0.22662772117989144	0.20176264985205622	0.030035752919798115	-0.1848623140755344	0.0019003941001500644	0.20973633335561725	0.10326063749417733	0.15774834351283387	-0.15357310366325905	-0.052888767711865015	0.08528285617902275	0.2318680473801788	0.28079642355619894
-0.002796550947113462	-0.03548197267174343	0.011229782297287123	-0.11565854214762725	-0.020857062624177553	0.4655675584948359	-0.3102392989314567	-0.15327729389492803	-0.10994635701125592	-0.11872992851534252	0.02073081306984154	-0.1916267395097673	0.005657735125331192	-0.062440264434844586	0.08336268520447558	-0.005970096408144778	-0.0061867948958819335	-0.06533927351611132	-0.037584182749340576	0.03673786835987411	0.03813825363083493	0.5898693771000697	0.23214118562533187	0.37569203931017864	0.04059455940313859	0.31046007654252117	0.3717485553542038	0.07088785526408001	0.20740218528608692	0.1976429535102004	0.03633222301961432	-0.19191140982548333	0.010671419134374256	0.18752785569835848	0.11046488703507158	0.15062715610176142	-0.1543881747573787	-0.07102662619897052	0.08799613638753827	0.19932077966376907	0.2726904642860948
-0.0025929745085270283	-0.035502641448263775	0.011223457236204947	-0.11780071894685565	-0.02056617865123129	0.46273340272618313	-0.31352720395106853	-0.15574976447826322	-0.11058759808243615	-0.11941299393043289	0.020431811980757934	-0.19167301813865203	0.004890243532418144	-0.06244850881347323	0.08316323079847966	-0.005752386074738358	-0.0062466397173989215	-0.06637591071149168	-0.037596277675521504	0.03660279554720401	0.038092060838581104	0.5627881415720019	0.22097052706794207	0.3720579599694902	0.015876734926689912	0.3175834761293369	0.3682437272605604	0.05323669262755413	0.19319389397427283	0.19413383105614407	0.03756524251971636	-0.1966689332871151	0.010564838048233726	0.1684242972607533	0.12695297209262962	0.14734059103011993	-0.15530249676290322	-0.08287459638496236	0.09071278225964609	0.1592958008784871	0.27672463763694277
-0.002359590946749036	-0.035522327320774864	0.011219741285034187	-0.12205111396952688	-0.014821281427138493	0.4627169126729368	-0.32135001102828326	-0.1577373165526471	-0.11124312779076191	-0.12097032482483587	0.020167927780593627	-0.19100366239407723	0.00478588352143972	-0.06243594149600633	0.08350169912762859	-0.005621139453850852	-0.006260500142411864	-0.06688327432547661	-0.0376224506732431	0.0365520319891519	0.03805390234085091	0.535229215588788	0.21171696215282237	0.37169446325469224	-0.012139506200417016	0.3209634079135729	0.3598634561767118	0.0321353032457933	0.1758746236081654	0.183138737257508	0.037737105926590866	-0.20184584259567026	0.024744613862033187	0.14210278412416605	0.1361032743866869	0.14817080617948508	-0.1557213731369857	-0.10127412405807641	0.09374575578300279	0.13115764147973966	0.27453475081786344
-0.002074200239684282	-0.03553454152432364	0.011207104936183517	-0.12390220586239495	-0.010296289581868484	0.46244266717446214	-0.3245681766691727	-0.16355568790376968	-0.11178380327887247	-0.1191183025080595	0.019755846072390393	-0.19094228334434601	0.00476624717492842	-0.06243924537310558	0.08300153928422742	-0.005573694030759548	-0.00624051080377362	-0.0699323531573994	-0.03765177414125775	0.03653917785358942	0.038045268725166455	0.5254158201139358	0.20897657940964956	0.3859872827770923	-0.025436428785485403	0.33392536136555745	0.3485693388070126	0.016601896718713344	0.16603714263939487	0.17637593439691135	0.04894920017254143	-0.21081233948463263	0.03677303700756317	0.11975577701768451	0.15146019776747985	0.1542061349943898	-0.15623249799107156	-0.11971789476329804	0.09428252880874347	0.09221798686822966	0.28056337686085625
-0.001865420946423162	-0.03555147188846474	0.011199586572976133	-0.12709429123892108	-0.007818073538751993	0.46215058513907203	-0.3209241573686799	-0.16521945482840186	-0.11236996126906389	-0.11861433166280473	0.019207204704352082	-0.19121945915939956	0.005045829269341372	-0.06245821770889681	0.08224751238331736	-0.005353360301846022	-0.0061689241941719295	-0.07170260856491589	-0.03769481471643186	0.03655453664819291	0.03802887137556145	0.5124064848302208	0.1986030596320732	0.3889063718427601	-0.04023565088074345	0.3386698504780804	0.33290174150162677	0.007792892160503924	0.15679370603078394	0.16663418477740594	0.06919113502494827	-0.21035823985834678	0.059999927782261875	0.10433191507124422	0.1621562106204961	0.1506337207419163	-0.15722561205760016	-0.1366685667026824	0.09371508090884492	0.0664111267931998	0.2874717584852088
-0.001694040353405736	-0.03557046189173773	0.011188695622865022	-0.1287405272812468	-0.0048132069863684	0.46350528760459725	-0.3186129024167597	-0.16709681894907033	-0.1130933042849197	-0.11758952116307467	0.01882390123586489	-0.19098445376802062	0.004941840064128778	-0.06244733174077797	0.08207234419136453	-0.005325281345750112	-0.00614711950577243	-0.07413725431947005	-0.03774000691486497	0.03658105263940194	0.038049223287888	0.5044728038729082	0.18634417223139316	0.38491944947476664	-0.043519364619081	0.35140711858515983	0.3034830692918694	-0.005023213057564351	0.14894702975834945	0.14928096665025542	0.08904883466510556	-0.21571341888800322	0.07440698990451514	0.09409633727262783	0.16404739307673202	0.14287284794832858	-0.15826013266369088	-0.14557702037099948	0.09397982967236193	0.06908004118944203	0.29419459961159167
-0.0014964192703868298	-0.03558287262711509	0.01116924988990713	-0.1284558421252812	-0.0027571224615848184	0.46355159265337365	-0.3158848583719051	-0.16788911473684334	-0.11366531633194069	-0.11327466180198138	0.018240555831845383	-0.19112563391743045	0.004562540119744086	-0.06243995405160365	0.08169404292394697	-0.005360303065491348	-0.006144575396033852	-0.08023645501224316	-0.03776970331405551	0.03662242420746461	0.03808788222854028	0.4876257127480924	0.17513000879811455	0.38737098939063114	-0.049087285330109656	0.36325825866649863	0.2889151902629064	-0.016651179307070368	0.14196048491184055	0.13648660330218426	0.10251401771603677	-0.2238316701141679	0.08799946906656594	0.0767888186526787	0.1670603252143561	0.13551298448305865	-0.15897663172462145	-0.155716901196507	0.09223164511273096	0.06971204100233433	0.29976114318246827
-0.001322363558735698	-0.03559228723985221	0.011151619461920236	-0.1333892517057968	-0.002859981124798442	0.46474943851484884	-0.31524284924577667	-0.1674756438459885	-0.11419036121821866	-0.10616807216010733	0.017665107549509913	-0.19123477460469634	0.004235669384135351	-0.06246278528919127	0.08072262616017248	-0.005342075092794376	-0.0061752585210542565	-0.08178001062633447	-0.037794401192742036	0.036675509387720094	0.03811816721099733	0.4615696759140725	0.1692484254625449	0.38984199714477435	-0.0499443220151286	0.3768066053437332	0.2731993288155213	-0.031846202906264685	0.12200315266076225	0.12390606755179141	0.10857584589040585	-0.22583255789254827	0.09878162925946246	0.06018492870516732	0.1687591344073541	0.12877225257489855	-0.15940672855450363	-0.15239173292908612	0.08949910458681438	0.07678800061949224	0.31241800846719736
-0.0011943434943532	-0.03559015678467412	0.011140302156662665	-0.13307839300706947	0.0005630974837580504	0.46514859223213395	-0.3138694292838258	-0.16238302235075167	-0.11466091143574222	-0.1057902533089871	0.01724278006859453	-0.19138407181870148	0.00415602248684457	-0.062474192578129306	0.08026410043223473	-0.0051482116396206245	-0.00624518418107697	-0.07984004042045778	-0.03782871308929956	0.036734268523588284	0.038139771931114744	0.4482391749602714	0.1689262064224264	0.39066813663116207	-0.05533564314621496	0.3889665889830164	0.25770593436269607	-0.0500138058090141	0.10993683815880435	0.11319527604040829	0.10889314408772824	-0.2366407654174391	0.09918186236502755	0.05518394628796099	0.16176930269343495	0.12936747458000622	-0.15963332293070587	-0.15292342132851827	0.08764420650081477	0.07247004059252234	0.3083280415366133
-0.0010895426202629957	-0.035580538981992385	0.011129630553236416	-0.1355038872350594	0.0018664819628921223	0.46511767556814726	-0.31777374928426616	-0.1571656176582962	-0.11484297451822219	-0.1017870664359519	0.01687188358188117	-0.1923661819029925	0.003694592337143208	-0.06249885612768173	0.07970797902386004	-0.005477642415698003	-0.006336176192270115	-0.07668117961394645	-0.03786521451289374	0.03678292802765932	0.0381593823366735	0.44517695756037323	0.1736184513387625	0.38311919646468195	-0.05497212282048958	0.4035603575724783	0.23871925572250144	-0.049856875310912964	0.09438434984324931	0.10766067349384598	0.11281521831462035	-0.24540259564891004	0.09363933562749877	0.04631493414120821	0.1447132945625973	0.1314052395559139	-0.1601767819723723	-0.1571404678143244	0.08612155121948498	0.04286414005419294	0.3026935499313871
-0.0010716138824189158	-0.035572851581671894	0.011118437469939223	-0.13640631587863347	0.0028685850069609243	0.4644148110928753	-0.3208952790880137	-0.14566952982812834	-0.11504273005030956	-0.09545249483822146	0.01651463124445281	-0.19248396162995896	0.003443011531076702	-0.06251526889102416	0.07845137316219833	-0.005891564795329375	-0.006420176341868365	-0.07272486595294782	-0.03789586257759294	0.03677459724259185	0.03817448866757496	0.45726163716938206	0.17586470782378086	0.3766223292454965	-0.05019646239782122	0.40542371716476844	0.22229603756640892	-0.05345837680869152	0.09034337880488853	0.10309702507606275	0.10573341864095523	-0.2584238066081608	0.08891773441466935	0.036099684419799515	0.13534635276287574	0.12846864321105295	-0.1603806002553704	-0.15695263257479236	0.08472628425516222	0.007571149864300816	0.28972694079463246
-0.0011207822358155419	-0.03555995512203226	0.011109364570575838	-0.13651956432950982	0.007936857857190963	0.46250528740847585	-0.3250844446029542	-0.1408020795007625	-0.11514439870590572	-0.08552541298905404	0.01629900741195573	-0.19262182829257848	0.003478398943097005	-0.06251998294862841	0.07743965956340025	-0.006252711764647788	-0.006483549830305813	-0.06730998763562013	-0.03792749307649766	0.0367707733219077	0.038187367062197476	0.46547062139062334	0.18460277179245582	0.3781776539801203	-0.03902763123709417	0.4089111658161276	0.1979699399225508	-0.06454419709959243	0.08135692103522811	0.09218482469694371	0.10136499139865163	-0.27446482709045517	0.0856254883954235	0.024920627072388096	0.12896825080373778	0.11342777324519912	-0.16091854505647876	-0.16870586951938482	0.08293471133464769	-0.024113957613309554	0.28232426809812783
-0.0011616852175325859	-0.03554950153740731	0.01109967199650098	-0.13708792121463284	0.005010761606829122	0.45955671602615505	-0.329731293582671	-0.13924145066999558	-0.11526821539039869	-0.07344764898302816	0.016028037826682027	-0.19273071796541774	0.003486889304529413	-0.06254913257404043	0.07619809448525343	-0.006755116521642962	-0.006556759910712272	-0.06531812038066645	-0.03795767380411684	0.03674292512366866	0.03819090742329336	0.47426847375384745	0.1939096743928114	0.3746797791930448	-0.02540058964520306	0.4094850255188514	0.18064681635315352	-0.06852307986381048	0.07892527663280031	0.09028966000808528	0.09762600359333055	-0.28799329315064065	0.0737328327701442	0.01647096147988542	0.1436107322628181	0.09174398241216554	-0.16164363827438774	-0.17502686449903146	0.07980740232344946	-0.04782322325838177	0.2811198180435168
-0.001213515082067364	-0.0355417912533248	0.011089949854231753	-0.1374069064791981	0.002270812590581575	0.4565745939430285	-0.3313080995608194	-0.13536555296248437	-0.1155486779934726	-0.05969958767207484	0.01585489262007891	-0.1910415811826093	0.0032084441660308245	-0.062569900954886	0.07571546944455466	-0.007084711612590886	-0.00660739792885016	-0.05580008786435385	-0.03798254421034306	0.03664611847704298	0.03819208974428714	0.47100200117146984	0.2078673118913381	0.3521323874282377	-0.02484869221287015	0.41713802630591623	0.16749900898579245	-0.0767285473183222	0.0724666673830794	0.08010153018181891	0.0950405024621446	-0.3046065847498007	0.05848112218861771	0.008592498864549394	0.14442571806195087	0.06779343601491668	-0.16207376955134017	-0.1918671359937397	0.07854689980929996	-0.06961666118850354	0.27073072464115944
-0.0012326677917771202	-0.03553155685894249	0.011077818874918021	-0.13701213923265126	0.001091408320745757	0.4519913558882103	-0.3339423340718447	-0.13605796443786145	-0.11545473084556193	-0.052355800121267795	0.015739520267580683	-0.18994117488869283	0.002589547530749825	-0.06259105353430974	0.07527474562209671	-0.007472909743768276	-0.006652371920185578	-0.046598480305771836	-0.03799067687401826	0.03651163944392465	0.0381916514524482	0.46951173062531837	0.21359012506659755	0.34363861433276616	-0.02050094859237091	0.4208325016067486	0.15812430655595583	-0.08723244235882603	0.06577026387919448	0.07165259659133828	0.0820766187585774	-0.3243263256796633	0.03365721415492804	-0.005290769365208667	0.1412666209944756	0.049432158474692726	-0.1622593436596218	-0.20578019232160627	0.07783932774245546	-0.08860538109719075	0.2614044161596203
-0.00126019045283889	-0.03552165571341111	0.011068822044233192	-0.13936223610206241	-0.0016545559811779313	0.4479413253663573	-0.33854058078182037	-0.1363822240974108	-0.11526029667643303	-0.05036919443970508	0.015562835027455873	-0.18811379564431513	0.002330166171035879	-0.06261744456779599	0.07484062800034254	-0.007762067086726629	-0.006663160053601368	-0.03977106098354232	-0.03800130933361221	0.03644954177726211	0.03819895887271627	0.46312281402821504	0.21321025180867942	0.3409910834998163	-0.0209838905056801	0.41610731571554316	0.15373078199369067	-0.0883947556148249	0.06243142633191836	0.06367241824314299	0.0732513114381407	-0.34008189764707464	0.006960934690783144	-0.01488361387651899	0.1364527254999416	0.037741897622580296	-0.16231345381423248	-0.22122397987445655	0.07529440712119974	-0.12653146897095308	0.25696302797562814
-0.0012805910912726981	-0.035513550461155674	0.011066535909641557	-0.13867669675491018	-0.0011268983878835927	0.4449053194549452	-0.33941256987051244	-0.13545198153276253	-0.11525987019781085	-0.05196633086953485	0.015398996108659668	-0.18691164448282088	0.002740414764302799	-0.06264578043037566	0.07480886714825849	-0.007946899124135189	-0.006702527032114656	-0.032078223388325326	-0.038018525394411175	0.03632213966537666	0.03817883529226595	0.4558525791536847	0.21487633292801728	0.333921023034911	-0.02305021323506496	0.41699543074367673	0.1552045388111133	-0.0850037415661757	0.05231256075536485	0.05932944121826402	0.06617269220500395	-0.35547355349416915	-0.02201614160384637	-0.03607972130409959	0.13569865503044834	0.03447635617806781	-0.16229821737190717	-0.22559328919093238	0.07248023900336402	-0.14966584087013016	0.24720980353183716
-0.001215899843577554	-0.035514170871942606	0.011069561515672649	-0.13594690796120384	-0.00021080576343773076	0.4413697156418932	-0.3400110817765484	-0.13370668365683466	-0.11523210579818684	-0.053254428287278346	0.015144185058688243	-0.18525740834118512	0.003303551482546493	-0.06266693573045845	0.07514510750106566	-0.00822988663257236	-0.006639246729782956	-0.021425190197628622	-0.03805765991994598	0.03617584639515095	0.03815719544545001	0.46177927097502164	0.21040217830820923	0.33155302933636543	-0.031987583012951	0.41716600639706414	0.15716476028985643	-0.09011473524747046	0.060414506545995825	0.06316137013558923	0.05758163980950746	-0.3743088162540244	-0.03882623490870293	-0.054632467922754654	0.14105362400852275	0.023019234431268153	-0.16278263533502907	-0.22847572834519303	0.06835113258315578	-0.17024946984901249	0.23432511073466528
-0.0011463042756055656	-0.03552249461710401	0.011072737422411683	-0.13710985911212079	0.002583661882716357	0.43839433646919257	-0.3370174665656619	-0.13266110131781134	-0.11519022912475727	-0.050246743874931846	0.01490845593565164	-0.1835710298263085	0.003477991056754587	-0.06270161006222251	0.07549006317724866	-0.008647058480419443	-0.0065629808118753425	-0.015302644736676321	-0.03808045022513471	0.03605198388995865	0.03815470403392486	0.4539071693158642	0.19922261363069838	0.32437464288727846	-0.03106792281249185	0.4083450489563963	0.16112658555495457	-0.08883721083741782	0.0671202551517224	0.07016112635943153	0.05176528253840231	-0.38582612504276814	-0.04522907814568401	-0.07884154644768547	0.15649844147606007	0.005839676012107841	-0.1632540086571071	-0.23741629004929599	0.06413100788506962	-0.17248593436490048	0.22220008533279714
-0.0010857624835510756	-0.035535599075294765	0.011075679226715042	-0.1357809102459763	0.004254931435148981	0.4398321886729851	-0.32920220355740065	-0.13811079211361738	-0.11512502278805295	-0.052139994653668156	0.014611230109678224	-0.18236282512188734	0.004012219103130732	-0.06274885031460073	0.07621579908900718	-0.008673344138014441	-0.0065072746633134445	-0.006322178390527641	-0.03810076986396134	0.03588248752322823	0.03815163642450936	0.4417331095456419	0.19269706617045007	0.3267314522736695	-0.03214379354135456	0.40703025051085195	0.16381106018653613	-0.1006614265254345	0.07731586823677754	0.07448621110921012	0.042325988359400095	-0.3950732973019511	-0.05001963498692262	-0.09590327124947473	0.17955087233393607	-0.0025022408417160837	-0.16366547589213193	-0.2314541766638043	0.06068041999050774	-0.1696880595113632	0.21032479995794726
-0.001003816292639292	-0.03554983270430313	0.011085175406665839	-0.13466995188018688	0.010646594352621566	0.4392700579713358	-0.32122727901807197	-0.1409356845129898	-0.11516588136401981	-0.05656593330310333	0.01420382509988716	-0.18135157086546286	0.004087331809328995	-0.06280585382432276	0.07766703384114376	-0.008517493253939976	-0.006501339197698625	0.0006871668004331706	-0.03812617428706187	0.03574731068157829	0.03815090056435419	0.4270213192324559	0.188862907181764	0.33450698927066425	-0.033931824713247107	0.4086039021206722	0.16247218389931453	-0.11090471336002931	0.07771278672832647	0.07633053191632501	0.043153831698012055	-0.39934265824129767	-0.05533712109455223	-0.11892997178363984	0.18759310721509032	-0.012280492572136002	-0.16370817559019257	-0.228231179138024	0.05602024316393446	-0.1527662356039935	0.2050976529383762
-0.0009275019438795261	-0.03556506870005205	0.011083086012752609	-0.1365005864362755	0.011770962841293583	0.437014314864648	-0.3128057155613945	-0.14116500831946105	-0.11518961185306731	-0.06480998735750712	0.013723664953174406	-0.18062390895026062	0.004040782053151894	-0.06286601320882984	0.07859938258399499	-0.008314466767845387	-0.006522347744446851	0.00967345884473804	-0.03814095105014232	0.035574323290626285	0.03815780415262475	0.4119690069948997	0.1800527383025307	0.33151880038791787	-0.04011451965219223	0.41622539347244336	0.15949965371226718	-0.11913443968829154	0.08116308543714316	0.09230729732000556	0.03284941547703572	-0.40046434723694874	-0.053409604958799005	-0.13989392332947392	0.18470413097046787	-0.020287843484258775	-0.16362960766737242	-0.21525427474740488	0.05019727242904991	-0.13579248479162326	0.19907171254865014
-0.000875023008195144	-0.03557377474658234	0.011081511794087066	-0.13364864859120612	0.012690403339667793	0.43770390633343476	-0.3071078146777668	-0.13924249798090607	-0.11529791337355025	-0.07763161730682099	0.0133547079055506	-0.17994372345082615	0.004097714370772346	-0.06290818573074322	0.07966062396261224	-0.00786683493282934	-0.0065852077683004745	0.01985768233217348	-0.03814417261412347	0.03546256425006451	0.03815946969495561	0.4105421193246738	0.1632662015548158	0.33547351949960375	-0.04379506005510413	0.4258962355042857	0.1556540721024859	-0.12540006862216846	0.07143925863418846	0.0925884296925198	0.02610083027608086	-0.40471071029746764	-0.061067073346189535	-0.15699811675410086	0.17347132351817734	-0.02036376679851148	-0.16342522565226425	-0.20903108168461007	0.04441722042757093	-0.14869597119790173	0.19754386554589776
-0.0008838467982722322	-0.03559007646083585	0.011086917868579484	-0.13293484181787124	0.010395013875224457	0.4379864038532529	-0.30039249794127787	-0.13913231341654642	-0.11524482961151572	-0.09008152666158538	0.013092502106875329	-0.18054227530072955	0.004012153530493461	-0.06296494959692249	0.0807753448995743	-0.007748287419763487	-0.006648561576348594	0.026322382748114652	-0.03814121289475222	0.035452758305861407	0.03814635533294288	0.40878633636534645	0.14501072090422898	0.34198021091017394	-0.043168128380307494	0.41752820923180173	0.15439810879507648	-0.1235962310528477	0.06328323656740592	0.10309305895508218	0.01809083451420928	-0.4057241356937319	-0.06228823493129424	-0.17472148137654317	0.15958894895014492	-0.01450097686123955	-0.16331485259467593	-0.20181702946916746	0.03947750343552495	-0.17689069101401506	0.20220787548210625
-0.0008258507578162254	-0.03560214801497323	0.011088133905558276	-0.13037950128261952	0.0028575615196357873	0.4386626883911607	-0.29616891025034636	-0.14089332095613072	-0.11521127568443068	-0.10185859807533888	0.012888209153220679	-0.18020294812092388	0.004010964770832402	-0.06301887798019973	0.0820082778943114	-0.007691369079126246	-0.006745812273976888	0.028497072622279997	-0.03814615683081669	0.03554720441336972	0.03813631901665952	0.40885925243805754	0.1374516956638455	0.3505923180638579	-0.04318522478998279	0.4196044191708152	0.15705373279110174	-0.12450978193047886	0.05839091911014118	0.11959119556353792	0.012690158005622754	-0.3963852612007329	-0.058280954518301974	-0.18832689997408325	0.16247578790542386	0.0015057551123387094	-0.16337610374306047	-0.20255108893922197	0.03373280394697277	-0.1951077225494323	0.20427920653702705
-0.0008506556250939013	-0.03561774301785262	0.011091015242793077	-0.12945254292244499	-0.0028462303450536887	0.43792781432684597	-0.2929294023967955	-0.14698201714959336	-0.11529634373982431	-0.10934105269906373	0.012624507775366728	-0.18189618207587072	0.0038227464906079984	-0.06305112529955807	0.08295595112905087	-0.007456582488057986	-0.0069084667126650305	0.03214793780582516	-0.03815172110109198	0.03563309674468869	0.03811477819812518	0.4058319922401562	0.14501849519018045	0.35735951621096224	-0.0421249307899353	0.42298498561431275	0.15141236160570007	-0.12955852130783857	0.05255372245546638	0.14122085381753796	-0.0027640317408355332	-0.39477049189738683	-0.04585861423814179	-0.2009986307946335	0.16296412665914906	0.003053919577773051	-0.16378769049780764	-0.20268376877522848	0.02928317677303353	-0.20546311536730372	0.202453039495999
-0.0008486302164593554	-0.035635647104107875	0.011095140372455238	-0.13144968477987118	-0.011022897985666608	0.4384331653859813	-0.2923140945313426	-0.15127416840898675	-0.11534078409489615	-0.11367669376564585	0.012353360796181984	-0.1832010466062872	0.0032015571305586965	-0.06307967553674268	0.08390074735596431	-0.007506584022549922	-0.007082622026737602	0.03150707602901543	-0.03815801874197101	0.03578197589942506	0.03810986312775779	0.42413039663128627	0.14773914157502324	0.3655185554171291	-0.040921850109081156	0.41971240384967085	0.1435709963589789	-0.14025726007102404	0.0501387968452132	0.17134532443742173	-0.011455359485825071	-0.3879122785417075	-0.03444089007877229	-0.2073659922860717	0.15917507087713662	0.0010663227144875214	-0.16445158810839478	-0.20581583660207797	0.02695171861293607	-0.21704554343056165	0.20514707857806758
-0.0009008357245334674	-0.035654010776034153	0.011099145030052746	-0.13234269733184195	-0.017613065330452475	0.4399974471602624	-0.2930740925657046	-0.15670370948517304	-0.11514532220848603	-0.11935441941758154	0.012216349983403613	-0.18526482410712516	0.002309399630362426	-0.06307721832796906	0.08472830171587889	-0.0074606798540575335	-0.007325075066989014	0.02807421724718181	-0.03815361977180876	0.035932587773074405	0.03811694314974959	0.43729838234529056	0.16508282369265553	0.3645986734242458	-0.026819971568467584	0.4132635696216068	0.14016399188632117	-0.1380497929858957	0.04388758574064404	0.1867454143595033	-0.01650247936779038	-0.3765793867058271	-0.03348906217821731	-0.20772830827756125	0.16316134800417756	0.014034779827321705	-0.16465629230037113	-0.20911837742576841	0.02650478979637832	-0.23312272651084961	0.2174862962931606
-0.0009386328113607179	-0.035673088576299535	0.011111675272760375	-0.1322387117615869	-0.02841006762336517	0.4418192045909575	-0.2956856688350371	-0.1623756945637344	-0.11481036333335455	-0.12473754163194017	0.012082537733556529	-0.18684473515165673	0.001541229953670244	-0.06307981721733709	0.08533317199562952	-0.007213005405542619	-0.007520600917921688	0.025913668046903447	-0.038140650144714634	0.03612147177609417	0.03810945751191748	0.45451675283680826	0.176499323705616	0.378787396476399	-0.015453835176080472	0.40691684927464966	0.134637542199497	-0.14221643334972764	0.03338477631107565	0.1963134814280753	-0.025107681909089314	-0.36598879118531497	-0.03261996980336058	-0.2025585086422507	0.1543703204320904	0.02896365241800721	-0.16479918416635467	-0.20389604901268843	0.025279490707067358	-0.257623217942645	0.24047200954711614
-0.0009472317263938517	-0.03568850489183471	0.011117316904239252	-0.13126899636579475	-0.03631782749761521	0.43926233702413553	-0.30106189348867285	-0.16452101436711064	-0.11490745455862636	-0.12854670685935474	0.012053545447200728	-0.18764743110868168	0.000713632382023288	-0.0630660155433976	0.0854334496564677	-0.007071793182190587	-0.007681695121154371	0.017654052348427384	-0.03812077311659186	0.036332075206319855	0.03809826453196785	0.46475106471513905	0.17746363227006998	0.379662442851616	-0.008357558760116224	0.3912872129893675	0.1311728866714337	-0.1456114425907329	0.020448687277285413	0.2065959035441205	-0.027354817942638367	-0.3421302999109573	-0.04293561982492728	-0.20508956748618296	0.13309557697183458	0.03968830294189006	-0.16474582712533126	-0.20728043464087836	0.02395387397037376	-0.26835515410116245	0.2547288463338234
-0.0008286567767241126	-0.03569850267675299	0.011122759660176104	-0.131361203841807	-0.04722824922678386	0.4398597211163941	-0.30181453325388574	-0.16627442974993323	-0.11499455720564226	-0.13450242806007742	0.012010918169225442	-0.18842226446435018	0.000290005062194822	-0.06303591955666467	0.08557169548248036	-0.006959756881954539	-0.007794587964288317	0.006517715168336245	-0.038106034653682445	0.036575758075559246	0.03810156395758803	0.4738561114620792	0.18287706777125975	0.37749168015937984	-0.002779760123497456	0.381670456699637	0.13720658347466963	-0.1384991699203482	0.015391940346160999	0.21721826397684305	-0.03534308538514745	-0.3320065324024973	-0.048256119869564525	-0.2043916782970827	0.12155083980377838	0.0551974645543275	-0.16526076217372648	-0.20692955582928468	0.023283406201493013	-0.2890950598401656	0.27018664328001796
-0.0007273946500408369	-0.035702709071824955	0.011133914222625042	-0.13066597038895703	-0.053541305153158025	0.4439049060457186	-0.3069953506149805	-0.1676269182473363	-0.1150009383519438	-0.14374480615656832	0.012088593929461959	-0.1888576516372123	-0.00025227023272356	-0.06302308429977575	0.08619593763848027	-0.0069956568481529	-0.007926801841443077	-0.0011713319071197212	-0.038096066217277645	0.03677803291348213	0.038107072964245044	0.47805204496565096	0.18173270561233518	0.3775487555145083	0.005634187242170439	0.3650289963256331	0.13728755630216688	-0.13577898648285905	0.0062273984035475976	0.21893415552431056	-0.0360472855800297	-0.32624332182458404	-0.052087158838618544	-0.1974273572306522	0.12075615050336766	0.07712780900974459	-0.1659882378129404	-0.2074762225951091	0.02275330486770161	-0.31163928460602563	0.28645446501846317
-0.0005724819375862069	-0.03571018774195272	0.011149044785293018	-0.1314441225828448	-0.0573963411539347	0.44616773305544993	-0.30388744248957655	-0.17056552353034912	-0.1149888446367296	-0.15094194544256703	0.01218843013691301	-0.18983299541323523	-0.00070558371686211	-0.06300988964164853	0.08655301907413669	-0.007020439237158563	-0.00795571642000188	-0.010990876865869534	-0.03808149756072095	0.03688125094309929	0.03810708416744458	0.4701571473717475	0.18886222100729874	0.37040876779612897	0.00833497673061628	0.34320513194854774	0.13916881928802216	-0.12782258556744994	0.010423815239369711	0.23308693021845892	-0.036197934322759834	-0.31056831475344315	-0.054924174789011494	-0.18822214996084977	0.1234755627192941	0.08950154747646061	-0.16633848323764722	-0.21176259691975372	0.021279569115329557	-0.30392431741128834	0.27972107031499904
-0.0003798221602246138	-0.0357015012598856	0.011154681180691201	-0.1311992084442952	-0.05535108958706565	0.44769327631970296	-0.30022303982025217	-0.173517794695533	-0.11496391808357638	-0.15799672417525792	0.012231360831516819	-0.1907536821227907	-0.000900960047949252	-0.06298647706983475	0.08696269325865205	-0.006866287099709071	-0.008012212580257725	-0.024868154148988835	-0.03806010572065856	0.03697220011275439	0.038112386014938764	0.46126447834860224	0.19381440578857875	0.3601125135783705	0.014537047600526695	0.33228555989945885	0.14252956254062918	-0.12523246783666356	0.01061404116769987	0.22853983215514345	-0.04653471785884862	-0.30190071796886664	-0.05700438229228102	-0.18033346999901512	0.12520309873441215	0.09844486926164675	-0.16703625354260362	-0.21191401182694322	0.01894999319234629	-0.2930718648362588	0.27195642278800514
-0.0003122401821703746	-0.03569642655350511	0.011160066799591306	-0.13218454497646243	-0.049893483495605746	0.44863969695787465	-0.2932838898816449	-0.1725961136433758	-0.11520884828355119	-0.16180485118207621	0.012336145488345869	-0.19148385129149811	-0.00135349467638877	-0.06296714759211838	0.0866566569373782	-0.006766489660397954	-0.007984636913431787	-0.039505411564394285	-0.03804292597806375	0.03702949518996984	0.038123862409162344	0.45336498807273395	0.1940173224332725	0.3467312619111342	0.021953824709870444	0.31828886038217324	0.14201011528995455	-0.1197754132240663	0.005551708570634143	0.22867838024187154	-0.05518818991790223	-0.3024910691791503	-0.0728737948312503	-0.17077065560176158	0.12802754124092552	0.11024819293212187	-0.16725501949310562	-0.20025026714909605	0.015841320192179577	-0.2917541886190524	0.2648811559448099
-0.00030708959816641064	-0.03568956985326473	0.011165754467260411	-0.13104416052643883	-0.044571240384800516	0.4485351818462708	-0.2821008815950491	-0.16736939839082018	-0.11517283649282788	-0.16443306626988238	0.012598831137660827	-0.19133563474037002	-0.0017450666557147759	-0.0629655196307382	0.08655875811648753	-0.006924784846214021	-0.007954068859540229	-0.054838423333886874	-0.03801939111755002	0.03705884878637681	0.038153062248378736	0.4441592888035162	0.1864482380167079	0.3250874860891463	0.02091107035974913	0.29484327394565496	0.14671507024864933	-0.11062863405944108	-0.0027010631903334886	0.22800978185502388	-0.05371273289487203	-0.2917814343235743	-0.08551641844858196	-0.1734284095422765	0.13596698559361312	0.11671593648163214	-0.16733134916915637	-0.19028292663862909	0.014407968675712809	-0.28709034985881854	0.2568607170021374
-0.0003064198921761227	-0.035669788837180506	0.011170813316514962	-0.1324161122041513	-0.03961046422800682	0.4470135119084165	-0.27699486992757477	-0.16439235103548994	-0.11552733001281809	-0.1650344432627391	0.012870495535980533	-0.1911169973204231	-0.00162978546065299	-0.06295283584650953	0.08596940537751081	-0.006935350811775942	-0.007866062567739822	-0.067337045332384	-0.037990368512109726	0.03710051038328456	0.03813991572718163	0.4202781091064368	0.18016700969507227	0.30656194516190094	0.02982323876337305	0.27802732618193393	0.14685128035381909	-0.09681751878659212	-0.00877476809701371	0.21418886413329927	-0.0557267538958827	-0.2831476834738763	-0.08510931533954368	-0.16895561063115322	0.13555693948578576	0.1345923954217832	-0.16754138495480936	-0.1832071263277776	0.012004445060956494	-0.2982657954491027	0.24105066435966202
-0.00030615157536231064	-0.03565926476713801	0.011173965228275502	-0.13497922181294958	-0.03721697933561379	0.4468979066676835	-0.27247575958335124	-0.15771194790312487	-0.11597643124159243	-0.16580221922611788	0.01316465707467245	-0.19099000762842872	-0.001404192222238282	-0.0629599856820908	0.08554215363971626	-0.0070541732453399935	-0.007755460930587296	-0.08102139151960015	-0.03797104378852335	0.0370533214664659	0.03813283687218978	0.39112250792997655	0.17036541774906294	0.2947762465532616	0.02932680968243116	0.2585098311246884	0.15285259373238652	-0.08116848185687778	-0.013937321295100651	0.20658250014263801	-0.05364778717346154	-0.2808691577809696	-0.08673211357931018	-0.17704286250102585	0.1190797992096769	0.141535897109555	-0.16764395904087773	-0.1732819074256253	0.00972054600101147	-0.3034741564654203	0.2157389471912367
-0.00027648959879003176	-0.03564636589609755	0.011167157745774174	-0.13522759915807195	-0.03881290811541471	0.4460855398451917	-0.2677733925933965	-0.15309439138195652	-0.11629968760746387	-0.1706267896819345	0.013434987278359855	-0.1915916489937663	-0.0011493826794960417	-0.06297703819117104	0.08440730248073584	-0.007320470045849641	-0.007648493712873504	-0.0913548317429969	-0.03796022047087427	0.03703013872602298	0.038119487909843944	0.3671727278641364	0.16302916576908372	0.2748311230749681	0.015081574580688508	0.24504363889351585	0.15129376694228389	-0.05802540943164425	-0.014152189867289625	0.2058251708324196	-0.045150030045590386	-0.2706377775564858	-0.0998538202130376	-0.18228676011007422	0.11219302583122921	0.14995331781180693	-0.1678364347938519	-0.17359459737876032	0.007336664741882358	-0.30336953604023487	0.19174530189049402
-0.00027407858056305377	-0.03562827952047919	0.01116739358044841	-0.1346576064265263	-0.03995477809137078	0.444793412147998	-0.26249225857784614	-0.1515245706185388	-0.1164370554096806	-0.17472744853947098	0.013803644682754653	-0.19237860668349674	-0.0006831298736284498	-0.06299835957191804	0.08349573012957177	-0.007612910262992356	-0.007537696024629495	-0.09988498942948296	-0.037946045915042574	0.03697792452058983	0.038119242923211255	0.3494040149400778	0.15352319476021054	0.26699894823427794	0.00741598772253693	0.22705032235959402	0.150939021504157	-0.03337649475171369	-0.012310448332627165	0.20252361367975658	-0.03865939827333643	-0.28023823484105603	-0.10075955260641785	-0.18651958464821725	0.1097775099820408	0.14480445870800457	-0.16803738506796845	-0.16874300533763556	0.00674480366753253	-0.315325576268433	0.17100723769414172
-0.0003244786997899403	-0.035607727548145396	0.011171240689109432	-0.13449575179160422	-0.03910090692871544	0.44205424468182014	-0.2628334450572884	-0.1527451114986506	-0.11631510496998536	-0.17785814965324548	0.014293768457815026	-0.1935598376956155	-8.837856096125668e-06	-0.0630123537936773	0.0824333358986229	-0.00778891238282826	-0.007415338634919294	-0.11019727015750236	-0.037931103920203255	0.03690505305570142	0.038093846336836976	0.3286315076531786	0.14598278819191465	0.25456652391859713	-0.0006101434196557912	0.22007976788251535	0.14388046777220348	-0.016044158329873808	-0.012574762656261165	0.19635967272188326	-0.03295339243764635	-0.2747291580562259	-0.11226215455063313	-0.1973112348665333	0.10781218545792319	0.14946273071771413	-0.16750784906763697	-0.17051039281350622	0.0064037833016668735	-0.3134811903244308	0.14425435043743368
-0.00030454276052367636	-0.035602238928983614	0.011173941946932376	-0.13459502373024054	-0.04075780511989463	0.43940378775659494	-0.2595709821014551	-0.15105504317380833	-0.116363354773201	-0.17675685912782652	0.01463770698391687	-0.19464661453249726	0.0006828803419923503	-0.06302324739963312	0.08123892117358995	-0.007887975599082789	-0.007257958433027534	-0.12388499919280722	-0.03791073198959064	0.036925814499431484	0.03806483988618399	0.31244818467860414	0.13718980904413014	0.2514201845962484	-0.008173829344138989	0.2109069058517333	0.142617314488568	0.00943012527624068	-0.008965643062915748	0.19061048215595078	-0.028156556337974824	-0.26483197027847993	-0.12205211633869424	-0.20397134554677926	0.10101589812469058	0.15094235446740886	-0.16704726577553988	-0.1759722579946676	0.006674210457745168	-0.3096525111652463	0.12166116090041845
-0.00032994150234925236	-0.035593373402327724	0.011175344203555124	-0.13725167023950968	-0.042988360147774095	0.4369066883265604	-0.2574601128100399	-0.15053403141603766	-0.11613710305423448	-0.17445458711592482	0.01504614107257859	-0.19522876131286726	0.0011877249215299084	-0.06303463661919174	0.08007076759792443	-0.008050383614438668	-0.007081365600570921	-0.13457102135330326	-0.037893391150584106	0.03700095725232468	0.03803925891381737	0.30088958487218187	0.12368192000076603	0.2514491626262289	-0.01015321366432315	0.2090907425557333	0.14386032442611002	0.030944104584648836	-0.015411073655934842	0.17967898794018183	-0.020476285007879635	-0.2674975546112786	-0.12797775288280885	-0.21762660702593428	0.08552984182288084	0.15288666245759563	-0.16694249520493676	-0.1714646967736006	0.008313135811900556	-0.31276215037633515	0.11890871864716393
-0.0004307513235463856	-0.03558885066600943	0.011168750598400222	-0.13899420576782578	-0.04778907526860749	0.43618641923835516	-0.2595241352779176	-0.1481095812242201	-0.11615122334455548	-0.17539604870793807	0.015487894720385522	-0.19615818053006712	0.0019664442949113665	-0.0630736258931325	0.0792205165681408	-0.008246395909497006	-0.006839008811403921	-0.14330028308616238	-0.03787818700044819	0.03705901528740837	0.03803495443449606	0.2929383132343951	0.099075915896311	0.251861683349394	-0.015141629407395113	0.19760700233025608	0.1363291096459237	0.054362236960980595	-0.014311285832493923	0.17849653220948739	-0.009121760502688429	-0.26225237486997716	-0.1404329953086351	-0.2276801205945947	0.08118769999232286	0.14794789700670252	-0.16663014593110742	-0.16761307300594008	0.012705084531697256	-0.3127157025151536	0.11138682017137932
-0.00037421249892920157	-0.03558466126726173	0.011168663391109604	-0.14145173922102408	-0.05289469188330671	0.4364965476522714	-0.26588688958316925	-0.14625568500239886	-0.11629628700160821	-0.178536639312816	0.01578169800678914	-0.19745573095297742	0.0028257610280098505	-0.06309551481514605	0.07887307025748541	-0.008347422759279882	-0.006668976323809026	-0.14756229644194768	-0.03784461191347478	0.03705875091328871	0.038021874315596206	0.2900815127787146	0.08085242370893857	0.25312532432538004	-0.02176184046594179	0.19111998636235858	0.13262946743453866	0.08044188263520231	-0.00975390202120215	0.16806965979246535	0.003789209677042692	-0.2581247618630276	-0.1401446029047727	-0.24729635971401734	0.05954551843258795	0.13023404818811593	-0.166829612697634	-0.1784573198287693	0.018487726938709592	-0.3085495999372406	0.10310235388424738
-0.0001779612882377354	-0.03557070902749572	0.011168905179409754	-0.14323733341907866	-0.05815651539617557	0.44011579608005624	-0.2717669834943727	-0.1436944505827102	-0.11669921630797261	-0.1810124799032335	0.016013172456360532	-0.19853473453312348	0.0035001831002115123	-0.06313016859138912	0.07854234073667725	-0.008211047082760251	-0.006411396269554004	-0.147850719380139	-0.03782640149452896	0.03706727145635917	0.03799808498824092	0.29152364068109904	0.07203558408206909	0.25973749995553	-0.0337054555851389	0.19734547481563208	0.12419519734670086	0.09404530709357116	-0.0009514350178908736	0.1640953022521474	0.012688814058408321	-0.2535656855067514	-0.14411465233120072	-0.2598185618897229	0.029748716911311878	0.12692479840468016	-0.16701978258694924	-0.19168448197044502	0.022605726296343047	-0.30940832168146215	0.10706246204098505
-4.416018988855783e-05	-0.03557998425570555	0.011166064722258555	-0.14348027975407796	-0.061602784155845594	0.4416532391123199	-0.2704653625203905	-0.1431471374247294	-0.11668956762997196	-0.18246494809024655	0.01634736265855436	-0.2000042823537727	0.0034563635378110124	-0.0631580614337938	0.07866041182354198	-0.008161128177872751	-0.00613555679309913	-0.1500740245782191	-0.03781253040461192	0.03704266248711286	0.03801835287657096	0.2937000759485887	0.059558500275407565	0.2557101930094803	-0.05149439649235531	0.1942583963692004	0.11501245644006992	0.09687150452213474	0.009416546674967911	0.15536461751463868	0.02124105663581037	-0.25925100704222	-0.15659833509398563	-0.26780808261917416	0.008889289587401789	0.11257411750662352	-0.16680100924387378	-0.19982979643106555	0.026238742102892405	-0.3110409865494964	0.10574407585903012
3.3093331604508165e-05	-0.035586795430922316	0.011163626925711285	-0.14301603930692378	-0.06478448921971346	0.4405820326629441	-0.27037421203195	-0.1442031250857431	-0.11655597881314032	-0.18371203306387476	0.016672633338669342	-0.20079653206358405	0.003540465557317762	-0.06318452154100708	0.07897701340930881	-0.008173183837160414	-0.005947723608444664	-0.14911154419561296	-0.03779543886490051	0.03707387608838407	0.03804318396811157	0.29840145568092064	0.035802199451784936	0.25713986105135495	-0.06508838502554096	0.1939306886623837	0.1059710955738951	0.09214495356866599	0.011516833480206035	0.15170602001234818	0.02931689173844444	-0.25095571554130636	-0.15958006434334537	-0.2642225936165861	0.0007332315625231476	0.10361348856151434	-0.1666239664015094	-0.21413320765758215	0.030059049820308485	-0.3248955267347237	0.11002854851496113
0.00010050218142888326	-0.035587647713542524	0.011154683571027566	-0.14333456813043846	-0.062341248932677784	0.4390575158739038	-0.27097177493659286	-0.14282599597242152	-0.11677096187666325	-0.18333403247864083	0.016964300241008163	-0.20159576874309798	0.0031816291016883574	-0.0631945024254441	0.0798259737956455	-0.00818099115435699	-0.005794586143599426	-0.1508306339462882	-0.037771989839623245	0.037027079446604313	0.03808039546205251	0.3084295992960656	0.01872277939083117	0.2619794974638183	-0.06857162019679278	0.1916856713344667	0.10539318696890698	0.07934996368204991	0.013345623299724088	0.15033664293816895	0.03782770133795337	-0.24997237542048967	-0.15863747031842632	-0.257074449159672	-0.012330411352772689	0.09357785260111981	-0.16645995449489953	-0.22284089727215864	0.03590824142271438	-0.32209580298574136	0.11306399777307936
0.00010740495088898488	-0.03559012138670591	0.011151104642112903	-0.14636313908640392	-0.06099377050424337	0.43910039350970437	-0.2741698366068527	-0.1408783027210365	-0.11687150341018653	-0.18333200579436756	0.017234566539636932	-0.20261011274139967	0.002391172089910457	-0.06319542716758551	0.08040609138543105	-0.00812295566146773	-0.005641499385331058	-0.15145403452846057	-0.037764827439805485	0.03699870476743221	0.03811538005334304	0.32184718084942343	0.005669717908465125	0.25961828519248475	-0.061875146487087127	0.19505718889402585	0.10228152503555676	0.06932423397853144	0.01395615034114503	0.14698594912501164	0.04818847890546255	-0.24343135922373524	-0.1560261302885763	-0.2530549450471215	-0.019913827389946747	0.08994301344462938	-0.1661900647959581	-0.23915580910678208	0.04040054506191578	-0.3155112549756318	0.11460240394569361
6.686483572014703e-05	-0.0356018695635351	0.011143052132028992	-0.1498558898435098	-0.06380462367970537	0.43977172928295827	-0.27847186724799855	-0.1403627817194953	-0.11707609931430514	-0.18207001376908033	0.017501739776054494	-0.2032221524010413	0.0012507622289032474	-0.0632016696768315	0.08113382703491465	-0.0082616338709362	-0.005505276892482586	-0.14569422527281298	-0.03774946678927837	0.03694881302900697	0.03815847686141109	0.3347367907759405	-0.01123848393850333	0.2606926740638478	-0.06205035302624098	0.1775216732408618	0.10052762734284722	0.06019527698886077	0.009124893152741006	0.15162747367016918	0.05481228810665882	-0.2425925875298886	-0.1431372650628853	-0.23029851553946729	-0.03112813807547652	0.07334657628046871	-0.1663106334122451	-0.25454611287668216	0.044615172136747656	-0.3169225033403641	0.12258562852593982
4.73537314090805e-05	-0.035594309824915245	0.011137732656135583	-0.15020905807411145	-0.06391014975466677	0.4394200172565078	-0.28191924450639594	-0.14069992093069386	-0.1173785848886348	-0.18151946255908413	0.017906573909168708	-0.20405128533238162	0.00029759264791306137	-0.06320071342220496	0.08176080982086745	-0.008320318596431772	-0.005384471027235848	-0.14062723526241072	-0.03774317816902704	0.03690176231537441	0.03820291705313767	0.35042406545020754	-0.026903684278678647	0.2572206941295924	-0.06224886133858191	0.16612399121464122	0.09764735710470582	0.04612148850532954	0.009303336458798227	0.16010609054504127	0.06114548103638199	-0.24175374351566842	-0.13641662876201693	-0.2201016037338613	-0.03982812848825519	0.057754947686914845	-0.1662526323178442	-0.2717631345396861	0.04931213644909714	-0.3221251147427976	0.1288924282927612
-5.32126881069515e-05	-0.03558585762549076	0.011131433186758823	-0.15156464011596374	-0.06638896460450218	0.43797466671249047	-0.2878333678486177	-0.13934712739127803	-0.1178694714025625	-0.18039397318072586	0.018205707398235675	-0.20533459393868667	-0.0008415008526254386	-0.06320406134501845	0.08238911865198452	-0.008394593167439155	-0.005267851331359202	-0.1373195297759884	-0.03774851673076989	0.036816846789279024	0.03826117417419066	0.3623750722486402	-0.037320576649025	0.24983869014366705	-0.06729198559261487	0.1413441793726631	0.0929996081076502	0.03630722449762837	0.012252430535481465	0.16287603838401443	0.06284250640410285	-0.2389502442302774	-0.12343099251966105	-0.20061428087330357	-0.041759352827841933	0.05041135949563943	-0.16651610363739527	-0.29397533802860065	0.05536380831136042	-0.3262012527740533	0.1317274448203139
-0.0001462751807300255	-0.035588161752394	0.01113888829046938	-0.15227859371648972	-0.06939940278122023	0.4382846779648407	-0.29322396245978183	-0.14127302708553016	-0.1182958102166956	-0.1768204312377865	0.018565063019733003	-0.20585775907390688	-0.0022493112933353486	-0.06318331090540066	0.08269205761270718	-0.008487684860223162	-0.0051870045070922955	-0.13440804808337697	-0.03776121355351287	0.036718476297678736	0.03829533179597266	0.3676998534841758	-0.0380606547165816	0.24626859542956914	-0.06847929958454624	0.13318014615821303	0.09166752235353089	0.03683175379528893	0.00859248214618297	0.16750833349726607	0.06108249846299677	-0.23331612551936848	-0.10492013012916794	-0.1774523559793917	-0.04842654168468863	0.05570308865930065	-0.16708822949220842	-0.3125023368649139	0.05862688066292321	-0.30894504936118783	0.13067835102651962
-0.0003282744755390235	-0.03558967016670896	0.011144625448764644	-0.15166268499422886	-0.0724215748477799	0.43965373709390276	-0.2979731032487441	-0.1462659784756512	-0.11871509497821993	-0.17336576282255728	0.01900245739808788	-0.20678680152857004	-0.0034317999745283705	-0.06317404453036075	0.08303471351984422	-0.008599596625841099	-0.005092432547046178	-0.13629634383781367	-0.03777660390140338	0.03661119798846642	0.038320339487948794	0.37050932290608596	-0.04607438726058264	0.23898671479870162	-0.06605357233176515	0.12872108606760305	0.08329833296319882	0.038780437638917795	0.007301800559660504	0.1744658192211838	0.059339377816731986	-0.2351350552375903	-0.08213172286646882	-0.14289864947243242	-0.043786936022201836	0.05353973561550771	-0.16741717346795384	-0.328361978394331	0.06312784818365319	-0.3008880365091092	0.1212920991220043
-0.0005619643017944875	-0.035597015463954766	0.011149943636186769	-0.15541529274847452	-0.07747260750820323	0.4364928021543871	-0.30349582463466357	-0.15306919491170365	-0.11911688279691579	-0.1713974640465407	0.01939884827393005	-0.2078274225457367	-0.004470040577739855	-0.06314995888057091	0.0830904542303916	-0.008751780526112845	-0.005039715236627236	-0.13964096873231094	-0.03778563031430063	0.036541613894004656	0.03832937493505942	0.3765167441566887	-0.05897736045811451	0.23598649435154656	-0.057459523788173386	0.12345780492011807	0.08463036165401477	0.048749379711169494	0.0015489084909373375	0.1768747904100073	0.0556017269222525	-0.23262517666930718	-0.052062796181140604	-0.09969124140571786	-0.02835238305465465	0.05388084522407257	-0.16759499350202056	-0.3412219896690537	0.06628521708064525	-0.28802660120045387	0.10485827246839001
-0.000727783645535911	-0.03558959936840668	0.011156159710370695	-0.1576090525253725	-0.07928348068159978	0.43746732408160105	-0.3102541242445548	-0.15571736630502506	-0.11955109078294904	-0.17431482448059524	0.019730202402280364	-0.20843387532766	-0.005285985032892885	-0.06312957350649336	0.0829364867914301	-0.008881499561698862	-0.004988027866583046	-0.141154696263048	-0.037790992123979475	0.036495821327241364	0.038329216839908836	0.39148763774061696	-0.07011326463253835	0.23450158338879215	-0.04598219741286106	0.11652461151655716	0.08765055111204573	0.058355877275234856	-0.005922397276206009	0.18207887044966373	0.04940709143215305	-0.215857408751984	-0.028845516024203856	-0.0616228920883269	-0.019186494565142563	0.051263714051227115	-0.1682910743523524	-0.36288522327046235	0.0687917792003948	-0.27206533484557077	0.10934251924903753
-0.0008869969462708311	-0.03556957152826627	0.011159483219847674	-0.15828648605400725	-0.08274311154101703	0.4384576890504279	-0.31448971208826454	-0.1593136082739619	-0.12013994103969058	-0.17744075317766042	0.020023189222119937	-0.2093540672352651	-0.006137395968942746	-0.0631156199011108	0.08239448985565334	-0.0089583840477836	-0.00489228331022534	-0.14256831845647228	-0.03780070815422212	0.03645413600126554	0.03829117850983079	0.4045450512546072	-0.07627532354926411	0.23394097214800147	-0.03299215538146423	0.109848874228583	0.08806642846708433	0.07506483216056314	-0.0080125213787054	0.18409115498928325	0.04191358654662987	-0.2098062184461093	-0.009990222685388886	-0.016370397715750235	-0.007965028007555918	0.048067300574608764	-0.16867283148858678	-0.38143932335629704	0.06962861063975387	-0.2441426168611868	0.10824199424441203
-0.001091046133529213	-0.03554900683353079	0.011168507481641752	-0.1585017474837451	-0.08915558843566865	0.4404190261258864	-0.31999818734085883	-0.16714064060675038	-0.12043312073825344	-0.18359795015662494	0.020394621928765892	-0.21011404352399668	-0.006705599829771952	-0.06311028430811491	0.08161601810426225	-0.009086301757992844	-0.004721036338277084	-0.14593253194302316	-0.03781416388815841	0.03638720363016064	0.038258793919410894	0.3932657464162001	-0.08061074359575038	0.22952478430108747	-0.012323140636340478	0.10462255499784734	0.07977863987902482	0.09565581516743656	-0.009968994478496526	0.1787616046249741	0.027195992455657802	-0.206508409406671	0.0074471240978682424	0.020854798399277726	-0.0038882476129844918	0.0475704852519523	-0.16915938462819935	-0.3999846211888605	0.06922952046351402	-0.2379171378750166	0.1156337610186547
-0.0011854367943806606	-0.035536629187635636	0.011170352572514334	-0.15790490931544368	-0.09020173099206337	0.44159462178189957	-0.3230035906158883	-0.17481762955218036	-0.12073477596191233	-0.1874814989444098	0.020571653946513783	-0.21042527732334732	-0.007296797819647741	-0.06311316515669298	0.08087678820258609	-0.009273304357067726	-0.0045365337637725675	-0.14906530748644756	-0.03783902723429716	0.03631878589393611	0.03822021363455534	0.3770166070239801	-0.08251562050295388	0.22525627787019956	-0.012817733436243203	0.08988600643571885	0.07358658670257703	0.10453097057521224	-0.011835142546104562	0.17676857664643136	0.012148568387316604	-0.19990114774763315	0.01620032110372453	0.0519376545313633	-0.002035643143288644	0.0493338356854066	-0.17009862696028882	-0.4142089009660145	0.06883622608670496	-0.22350240491743306	0.12399084061404093
-0.0011957995730398309	-0.03552482383393191	0.011183203882804514	-0.15734119185036996	-0.09127571806088665	0.44162062465483415	-0.32130187459154447	-0.1801548140749742	-0.12115088126117632	-0.1919165364353652	0.02065884485222095	-0.21070699163340834	-0.007680222432874739	-0.06311555681206475	0.0803438985175806	-0.009516661526792989	-0.00437957029143622	-0.1565192755574295	-0.03787434643070969	0.03622346442607612	0.03817339726421313	0.3677713256640548	-0.08499186144682866	0.21734555978383696	-0.009863030604101364	0.09293644229081592	0.07282262319691603	0.10803297863042834	-0.0011237455531074567	0.17530604716949946	-0.00038487927986442897	-0.19450076848443185	0.02089740896222567	0.0741879166934767	0.008034761352065451	0.05913163452325286	-0.17115474471828096	-0.4276871695897732	0.06617293511418039	-0.2140030281431317	0.1348058913760474
-0.0012308532482157562	-0.035523890698112695	0.011194918574819778	-0.1592532527767746	-0.09340850428266309	0.4427962098187668	-0.3194272234625495	-0.18558439921278458	-0.12122663139999694	-0.19956102264636158	0.02079573871168069	-0.21178251859147648	-0.007973674571488973	-0.06313096396958903	0.0799296454283096	-0.009913224606954622	-0.0042096398084821695	-0.16201680119739875	-0.037906341729369394	0.036095732104330716	0.03811940221036893	0.34443985714729675	-0.08575634468866426	0.19803747710040798	-0.0010595193819693525	0.09914404852086725	0.0712601728870488	0.11116169103772547	0.004715422513076041	0.1694719831056055	-0.014648768049433557	-0.18734322110212448	0.027161455967747532	0.1011547725388193	0.017933631585839417	0.07035058357484451	-0.1719909814083098	-0.4320400049643468	0.06467204669373541	-0.2067431936192093	0.14290422656757346
-0.001118164019511856	-0.03553524306097472	0.011201685936991257	-0.1559089203706572	-0.08898403031070558	0.44214499610730557	-0.319331920100833	-0.1905467887825841	-0.12127565527794484	-0.20964724775431534	0.0209064924010928	-0.21265158738812148	-0.008187553156011699	-0.06314371141698302	0.07951543968265258	-0.010286770620588285	-0.004141520388781491	-0.16579164372483882	-0.03791814816687737	0.03596667336805686	0.03805987582682578	0.3303496441472268	-0.0872702436299545	0.18553629814712333	0.004464583864261883	0.10837742271773139	0.06768612700640464	0.111309989125347	0.019270582915733622	0.17280919061640593	-0.025546273101609236	-0.1791221303045983	0.033583062440020926	0.13682485297816332	0.019239858098845628	0.07660322504949976	-0.17258218641159917	-0.4331270428660413	0.06157994110737571	-0.20083067400837834	0.14848701604767392
-0.0009515079745060318	-0.03554060171172427	0.011197271678816925	-0.15461831255276318	-0.08450771328613546	0.4383708408537707	-0.3166778984821391	-0.1895919394955743	-0.12124406283186114	-0.21800491748636103	0.02082730507437961	-0.21353382360181045	-0.00817499211069407	-0.06316613154415077	0.07879699691330436	-0.010526158028031713	-0.004123341301285612	-0.16693894374545687	-0.037934164216359326	0.03582447723823519	0.038008915689727016	0.3197911179082434	-0.08466419545476966	0.17493048903610528	0.008761481495986115	0.11163470161018822	0.062547348283758	0.10257579166680857	0.030806595362979982	0.1718638000756765	-0.02924620903760982	-0.16941406030400438	0.03616353916394533	0.16914436342254496	0.020688685383526854	0.07783234380874322	-0.17277494679800545	-0.43884673089079557	0.0586024842608819	-0.18816741999868136	0.15145258798583042
-0.0009138497096874518	-0.03554836575401643	0.01119882713023183	-0.1558430747592387	-0.07903767378971234	0.43631096565525507	-0.3132486347996796	-0.18739676565924823	-0.12101533865919822	-0.22473624590412436	0.020893507272724966	-0.21413635940237383	-0.008665456351860246	-0.06318728077881704	0.07808465076485058	-0.010745766269018261	-0.004119427807473644	-0.16743247450628704	-0.0379675574659053	0.03573530284136501	0.037947342404940264	0.3088198319462472	-0.07884628486519574	0.16627522024315863	0.00875818885412269	0.1137384174421088	0.06134359789894186	0.09731483852263478	0.03827911148509612	0.1718337559637372	-0.041014120447770384	-0.15625588178905644	0.035076697227391554	0.194190553588431	0.012094749989102633	0.0810278344605474	-0.1730407969006315	-0.4362739695424496	0.05527961081352008	-0.18007482718303766	0.17133320061004412
-0.0008543121252511338	-0.03555412423418573	0.011200839633510689	-0.15276041394282933	-0.07019257453989057	0.4360900809548509	-0.3164714775029719	-0.1873662716260407	-0.12060657486875412	-0.2317385371548882	0.020891825792936324	-0.21485834145370736	-0.009192645904968008	-0.06320720367930258	0.07787516071394551	-0.011006512248786276	-0.004139775878205212	-0.16701589892852448	-0.037996240458640154	0.03561114922026299	0.03788252522705961	0.2962229819840698	-0.08153170291151415	0.15215865816762375	0.01016883261244199	0.10706826834889158	0.053492543303306626	0.09200287680115782	0.04998910787500251	0.16821297825794004	-0.053772049518002206	-0.14882891931870923	0.029114207702032886	0.2117986576577199	0.005904016488341662	0.08047950873463007	-0.17363510949411115	-0.431213804476104	0.05196851346152905	-0.1874833737790098	0.1866591197885787
-0.0008481691395688058	-0.03556458948308235	0.011204834294348267	-0.14966183638860642	-0.07081546961997628	0.4353591501641386	-0.31917182302606834	-0.18241818513728322	-0.12028810788987562	-0.23145744393447995	0.020874356718465437	-0.21584751174031677	-0.009518758669967166	-0.06323309706157516	0.07760091823689508	-0.011277571583611212	-0.004189570489494506	-0.1665065319358068	-0.03802610959963709	0.03548770408577322	0.03780896910341317	0.27442771083311246	-0.08651757390726274	0.14719787512344995	0.0016571634354708696	0.10587902067326463	0.04413598757457811	0.09661041048110598	0.06063109972119838	0.16631923004086038	-0.06276629311420759	-0.14801849721134197	0.028297497256883818	0.22784288578728348	-0.0014365649014147692	0.07895357595789948	-0.17327822488042327	-0.42314609520258156	0.0511746752996197	-0.18126111908611578	0.1974441596896325
-0.0007072058541200315	-0.035587170419423955	0.01120739928522586	-0.14853848868059388	-0.06780951650558273	0.43304750000630154	-0.32032232227502894	-0.1770368508671779	-0.12006769219415973	-0.231523773548635	0.020891969226251625	-0.21667042953518187	-0.009841482379327124	-0.06324505373141268	0.07724822548359303	-0.01153811807190565	-0.004262233067922486	-0.1644693183622356	-0.03803857725344058	0.035315368560895365	0.037755337253296745	0.25338848660074087	-0.08376353841442082	0.13903807382350442	-0.005146637734974109	0.11825759054203255	0.029434483408088453	0.09236332371316622	0.07229783661840958	0.16743916718030835	-0.07626648915644313	-0.1477107740213681	0.02770209695587699	0.22897488781748657	-0.016672036513868026	0.07736178704670672	-0.17371411578492849	-0.4237964928892503	0.052388848690344825	-0.17252653114842356	0.2080926574439666
-0.0005566277359075775	-0.03561087531164057	0.011209588575650308	-0.149178790889357	-0.06190607975896534	0.43050339255809444	-0.32445296056584605	-0.17721088072480537	-0.11989281814637572	-0.22819552320570016	0.020920821389291706	-0.2177839603665186	-0.010070754856157932	-0.0632460375514542	0.07746553479165157	-0.011687082722788454	-0.004441720423213643	-0.1609024456270526	-0.03805284214410925	0.03518834909576203	0.037704705468305774	0.25552347822761007	-0.08707005046123112	0.1333423994160734	-0.02137387860638445	0.1213414757343175	0.023667665968433754	0.08570812242177163	0.07551303304311852	0.16636749445294355	-0.08385549873066678	-0.1461038153183786	0.030570197825210886	0.2299130268036901	-0.01753177449961887	0.06873119381239293	-0.17408910775266617	-0.4209341454837411	0.054481150920874875	-0.16586317960684344	0.2121441337395807
-0.0005038459855333216	-0.03562691340365423	0.011210533247248574	-0.14917741199051887	-0.06293235281968766	0.43063001448339283	-0.3298754389568359	-0.17062150212904378	-0.11971985268662408	-0.22350543174649767	0.020983563534738642	-0.21879571231565462	-0.01032223750775701	-0.06325007313589892	0.0772990237681577	-0.011777688444901761	-0.004699001561391432	-0.15684872006014866	-0.03805660044615168	0.03507683241470807	0.0376591740649388	0.25550267782283986	-0.08658272511164239	0.12843353534228144	-0.030714786972643255	0.1345102163417143	0.021094110985963668	0.0906438784169469	0.08343179573482859	0.16791219420327388	-0.0930219927342534	-0.15062608060445576	0.027962034248579654	0.25001191560240854	-0.01980357012662993	0.05817542022949411	-0.17420162968816408	-0.4219240355809827	0.05557959468309433	-0.15564484180071553	0.21250543855494847
-0.0005224435349783115	-0.03563722945562729	0.011200977499937615	-0.1507723319295543	-0.05917737197794065	0.4279813814315013	-0.334372978489869	-0.16444077476033558	-0.11942587900030459	-0.2187608121648858	0.021195854771387947	-0.219902127056624	-0.010462445711450052	-0.06325640467208027	0.07699134807885574	-0.01185156639380784	-0.004930962158010948	-0.14912143389062701	-0.03805875516556436	0.034930011601331856	0.03762024177955501	0.253898949352242	-0.08493817006341497	0.13604417456426182	-0.03452665312987572	0.13002824465260093	0.016724146149765407	0.09658864243715776	0.07596894105733103	0.16701448657568685	-0.09603405286038494	-0.1520765380188192	0.028566196389499927	0.2576756184789931	-0.03023702103103104	0.046012001927232614	-0.17389334427841757	-0.4158894045492745	0.059387807629350954	-0.14731684400940231	0.20882059028332214
-0.0005720674519938168	-0.03565056560821197	0.01119631470009643	-0.1490548304373212	-0.0594302589427244	0.4276351777473336	-0.3429626634646733	-0.1575946423024454	-0.11893045786424505	-0.2108046140243709	0.021316369649573116	-0.22006388441477814	-0.010630281671210717	-0.06325872947074816	0.07682389583605095	-0.011820697154012311	-0.00518447154419717	-0.13916136622362277	-0.038045764786741196	0.034799731563468134	0.03758593944977901	0.2674469714471577	-0.08647421051064522	0.143619443543766	-0.045234577749763964	0.12693110745560665	0.018704356903682804	0.1102075379902058	0.07308917495203715	0.16418623974034513	-0.10194045459485848	-0.15579893997208527	0.025287719925602376	0.26708422202131077	-0.05282796272492113	0.037234847333803535	-0.17362676730390492	-0.4177754286332262	0.06323586436719295	-0.13876443991556733	0.19830444009022247
-0.0007028303735062088	-0.0356512066315372	0.011195674018860092	-0.15043474749015096	-0.060054705476581746	0.4310328841458686	-0.3489692453869179	-0.14784658416889734	-0.11862660499303954	-0.20024191483698353	0.02139174496009879	-0.22002952771849543	-0.010675972575797835	-0.06328323962280291	0.07668892307899326	-0.011705093615710333	-0.005402043840443042	-0.12887748259414855	-0.03804358201981865	0.03472140017046449	0.03756555117706825	0.27515214554233036	-0.0898606583456737	0.15002394329238847	-0.04859870793361124	0.12970101593390618	0.020423617171240326	0.12587426638796434	0.05895267205543343	0.15489798698002166	-0.11239868592634768	-0.15718394744827568	0.015428083005542503	0.2618415504938423	-0.06195768435205186	0.024699698417781368	-0.17346046226744072	-0.41964804745072815	0.06665618737983967	-0.13476498595027187	0.1801854191431286
-0.0007776786264183099	-0.03565086396065659	0.011208330316800578	-0.15382044526546598	-0.06153544561845727	0.4359507985857028	-0.35385453152227586	-0.1383247316345791	-0.1183182317690997	-0.19054199456205462	0.02149968073653176	-0.219908872165977	-0.01076560941666226	-0.06329476929654487	0.07668138837815847	-0.011521720817116169	-0.00554897067449231	-0.11739369594247347	-0.03804219619642709	0.03468877208068797	0.037544046285460986	0.2855410959210274	-0.09700239047570386	0.15726475750920016	-0.05823855018904435	0.13296252588810759	0.028336927830863924	0.13946910036071158	0.04978713676593586	0.1507609425864331	-0.1209471049387427	-0.16503294992325998	0.004976754108931253	0.2542329146725607	-0.07322960368266049	0.017602336665546205	-0.17362775117415818	-0.4185183711111691	0.0710978942490905	-0.14871972724962074	0.1641139487476439
-0.0007121805756180142	-0.03564863493200265	0.011216035019613043	-0.15251521697042317	-0.060762984951084245	0.43793906533454335	-0.3598873705255545	-0.12728238024094857	-0.11793555378407568	-0.17849629949729867	0.02153605763195935	-0.21966662156356592	-0.010416577583518967	-0.06329324877748888	0.07662841719836713	-0.01139269468978452	-0.005701388901764999	-0.1097882024800382	-0.03803098522748042	0.034594268271788735	0.03755000842152777	0.2908193049137259	-0.09993369949533766	0.1597902496416735	-0.07272687090835536	0.13141387745825675	0.04199634195101506	0.1413359485255245	0.049820146447011826	0.14430533517908023	-0.12122018656907221	-0.1721043565084867	-0.004284047508385158	0.24939393494757653	-0.07234119054173586	0.013301553565920504	-0.17364738213373598	-0.42956075746268113	0.07570704567745952	-0.15460559570903593	0.14282783679011507
-0.0005851204900211829	-0.03565337500609673	0.01122312516605512	-0.15214624981486938	-0.06177412453291088	0.44135486182860684	-0.3601141081989824	-0.11444823578993624	-0.11760074401613166	-0.16477874160503295	0.02149283345072576	-0.2197108742988565	-0.010086969428874224	-0.0633021706937702	0.07625805340581382	-0.011315136182212146	-0.00579802482919884	-0.09643558146733029	-0.03802923526856063	0.034487617292048786	0.03759245095774155	0.28774171781055086	-0.10003216906808074	0.15477328615212066	-0.07664397496514463	0.14714528434982493	0.05173191214079829	0.14113812895997677	0.04876365785014157	0.1297861043255328	-0.12312451051734294	-0.1747769125253074	-0.008782098593972165	0.240362609145882	-0.07361271408917144	0.011956997811747085	-0.17374572271357677	-0.4383744778895989	0.08051612423217461	-0.14790132044510423	0.11951386086885515
-0.0005297593206768109	-0.035654341790332125	0.011222479019923355	-0.155325529306815	-0.05365610184486741	0.4439083894164574	-0.3600787960762183	-0.10932451288895087	-0.11710173500841545	-0.15640889963151372	0.021526337266514487	-0.21923281949140178	-0.009420856950294113	-0.06330240741545586	0.07633475959985586	-0.011169428318167163	-0.005914060781068578	-0.07928427613027948	-0.03803749557090373	0.03437315559759897	0.03762766723186532	0.2863336388799288	-0.09649936092701379	0.15542827485918148	-0.07907780718251252	0.16087412173457283	0.06348238757295444	0.1362241574498706	0.0439411352373019	0.11071018067614738	-0.1225618821442136	-0.1763057652247312	-0.008874274834120503	0.23554326893779803	-0.06959578124068347	0.011818490196464113	-0.17448239982322872	-0.44756750275335316	0.08607022745874411	-0.14572958981729975	0.10162385310370123
-0.0004968592073565008	-0.03565427065075481	0.011222792473884687	-0.15621011046693148	-0.047217105978115	0.44552173915405663	-0.35749608259365184	-0.09921052635691237	-0.1163360532471793	-0.14918607297185987	0.021584155235913706	-0.2189113957589929	-0.008870456919334482	-0.0632921347810245	0.0764414151874501	-0.011101891601190326	-0.005994151953665528	-0.058146817918993884	-0.03804636466919635	0.03430476867189214	0.03764767944717741	0.286408571094933	-0.10021962910239776	0.1549525522003338	-0.09061579415215423	0.15518238571193926	0.07496089930119818	0.13680635397876104	0.03980037944796814	0.08970305431380557	-0.11999606878426342	-0.1803095657519546	-0.016216107190972346	0.2258490861185199	-0.06525911610642901	0.01189734977148887	-0.17457361102066762	-0.4507697463425215	0.091245261362085	-0.14606676295871787	0.08755660039537125
-0.0005769711334210968	-0.03565269871551695	0.011227378898480016	-0.1582539674699389	-0.04151371694703641	0.4496831833304677	-0.3515691684969894	-0.08923997735797853	-0.11572982142129969	-0.14176780871815678	0.021488222621305324	-0.2179336295251252	-0.008310802230822749	-0.06327910064562543	0.07625216191702593	-0.010943469401868007	-0.006042343258483384	-0.03833562822845217	-0.038077341119026394	0.03427353264603043	0.037691376061544844	0.28120151324527043	-0.10312391558123571	0.15339391772012884	-0.10157851859624027	0.15530309071868872	0.0790720249932615	0.13719190648224153	0.03859066633009229	0.07411463328606356	-0.11613190390593124	-0.17864318139791893	-0.022091740451743103	0.2189597781446873	-0.060209791560107785	0.012533092175252924	-0.17449223465530428	-0.4530339442986695	0.09426206255506857	-0.14643388144209493	0.07029114068219786
-0.0005861958015950148	-0.03566002932729034	0.011231630675982962	-0.1603671490908201	-0.035143366105059005	0.45064777275477186	-0.34478734863845245	-0.07969738196679356	-0.11530627299586586	-0.1361628416384226	0.02157419434383241	-0.2165427783406774	-0.007504253339412838	-0.06325553721371616	0.07647531286175344	-0.010853104486030494	-0.006093108607664785	-0.018928357850028027	-0.038093250402630154	0.03420490408138436	0.0377123131659971	0.278853699441513	-0.10723098808403315	0.16315993997108075	-0.10900836496098024	0.15547281217659184	0.07825054167779275	0.13976510629971767	0.03088422771432157	0.05019877467088692	-0.11771220288443456	-0.17642222272245517	-0.022488883533165412	0.20362909395598958	-0.05308612523306224	0.009280889743962769	-0.1746307351004012	-0.4490571024216288	0.09705498562032835	-0.1484368439917715	0.0588599892041002
-0.0006763531897439688	-0.035653620176418134	0.011238616322961244	-0.16034298644219735	-0.03159734158971871	0.45802070988432114	-0.3438246630833982	-0.06918454961373358	-0.11500303547238662	-0.1263530465566735	0.021535114282077925	-0.21510807912750013	-0.006779478843375169	-0.06322725393174909	0.07682756948850993	-0.01065898983885925	-0.006118098507928065	0.0001316920143816097	-0.038108984584279915	0.03420658623626222	0.037740787364643626	0.2802647878348851	-0.11338236531578465	0.1661107486156439	-0.11277957965520705	0.1760524570079129	0.072054893513232	0.1366276389955909	0.02678499840942668	0.027208110690920228	-0.12275664894471669	-0.18092156245007832	-0.027163559667432967	0.20176579645596032	-0.047526761815586974	0.014807771448894863	-0.17450537060043658	-0.4466688653735109	0.0987677468501906	-0.14963889885589426	0.05311761286019022
-0.0007126692316439316	-0.03564554576253097	0.011237989903769074	-0.16316465554263143	-0.02876272667491151	0.46207350332071606	-0.3386320163834261	-0.0637441592099606	-0.11497176464890294	-0.1145959173520938	0.021440360027321432	-0.21369232885366946	-0.006243593922323721	-0.06317934624006641	0.07682024006110592	-0.01069468110628526	-0.0061236770917287835	0.017961826335193998	-0.03813562874374198	0.03418842045441276	0.03776126854722195	0.27571294273548363	-0.1135911179804147	0.17415009222233685	-0.12154655521666262	0.18798484944101734	0.06378282586525388	0.12794569963953703	0.026399793769981784	0.008922951049824065	-0.1211566481222319	-0.19021162069084877	-0.028765009186729112	0.1988435198569211	-0.028839946804185945	0.013638384623074448	-0.17479592892856594	-0.44525049127757743	0.09978645457561061	-0.1457404577149159	0.05221585527976471
-0.0008263678426474154	-0.03564142411840916	0.011236164673126223	-0.16419766303347505	-0.029727431517536672	0.4643707443546137	-0.3342435659733972	-0.06077057577615286	-0.11479552155664267	-0.1033807714587263	0.021530331332679124	-0.21229176471175334	-0.005840012743908052	-0.06310026335835318	0.07716307742854253	-0.010696770454854648	-0.006163191011771886	0.035595661339859204	-0.038171159207111977	0.03412418052500012	0.03777077309497024	0.27540579988256114	-0.11596811121555481	0.18551588639213276	-0.1266540126271033	0.19551725698522776	0.06201306457420448	0.11368220528357623	0.025075509550704728	-0.006050572123635842	-0.11945293116393012	-0.20073228241002017	-0.02441806989234368	0.19407931333900855	-0.012442821405516936	0.021854293943188448	-0.1752590515967536	-0.44423354838358453	0.10224347845083619	-0.1497623464481121	0.06169869450605644
-0.0009915653302303507	-0.035630866358547966	0.011230302928544222	-0.1626067106204948	-0.02869723899465431	0.4650578007618743	-0.3353474142950596	-0.06256449395955678	-0.11460127016406615	-0.09264995456333061	0.021608082119572873	-0.2112697939219476	-0.005603275619829444	-0.06303166007594915	0.07743218665658103	-0.010806909815457361	-0.0062657652708444575	0.045460991452567975	-0.038182841164243086	0.033992035705399555	0.037783513400155636	0.27624801813985334	-0.1141881605048056	0.19024619466354448	-0.13161786019627159	0.20491157119109138	0.05609086375944404	0.09815294274099559	0.021318625787765073	-0.03056708932416044	-0.11941725675357788	-0.21062744521730328	-0.01617369636953138	0.196052638333854	0.005998747834307759	0.025344501283356746	-0.1753470387032366	-0.44590969121751745	0.10464365131080904	-0.14912811894168337	0.07603295774804297
-0.0010652131848254225	-0.035621574905283594	0.01121909931532657	-0.1637798301927747	-0.028587004121403404	0.4646860138879937	-0.3378257366718898	-0.06471019337077111	-0.11447523771470165	-0.08526105204973417	0.021459200544953268	-0.2103313902190896	-0.005514537437644568	-0.0629758363813672	0.0778581552057813	-0.010908964459477168	-0.006310641709823826	0.05914457699185891	-0.038206770146908486	0.03384240467464244	0.0377702692677483	0.2847968157370551	-0.11854317543035071	0.19984964164335542	-0.13366221087322191	0.21591456700476583	0.041718443663550916	0.08393589455131402	0.008373795301393601	-0.04987769998194548	-0.11779326189967276	-0.22102769351431095	-0.009533365238293848	0.19555445828788035	0.013785559416588308	0.026999965106723846	-0.17526032497721517	-0.4420760272767149	0.10658725830019952	-0.14717019503409898	0.08924963800443023
-0.0012519190759734758	-0.03561165762460027	0.01120920896535328	-0.16839314053720994	-0.027505613624055618	0.46435278541009206	-0.3386401570310405	-0.06499683118208169	-0.11436075225419735	-0.0801624241232543	0.021388854227128808	-0.20840802132351016	-0.005254779819138821	-0.06291328634107103	0.0781727764859034	-0.010945144421992289	-0.006431490377228774	0.07178891140351817	-0.038218569031515603	0.03370339209125692	0.03775045125956673	0.3036244864662109	-0.130555755908658	0.22523679653725007	-0.13724460522059045	0.220029234635642	0.037086272948318275	0.0739711696265492	-0.0028479069094224175	-0.07175928146935845	-0.10552611983576624	-0.23523755490319553	-0.006273081725529314	0.1946805108916355	0.02602761177478794	0.018881287964752157	-0.17498968324841452	-0.4449550908879779	0.10905591626439186	-0.13280991430212383	0.11079395745887703
-0.0013473792029253116	-0.035607720575961704	0.011207388177714838	-0.16918189141996848	-0.03236933954280896	0.4617257240757876	-0.33958353871031643	-0.06516426535352245	-0.11429629786664261	-0.07627747061268722	0.02115911377600612	-0.20657910804854826	-0.005524179205510153	-0.06287685995870622	0.07769960815544302	-0.011008986415227776	-0.006505969735203678	0.0812040934448596	-0.03821465860012248	0.03363351743994725	0.03773780863227728	0.3224248523161951	-0.14021150394796875	0.23838954081268118	-0.13031448057865574	0.2283636279588246	0.03272018841674992	0.06373581563274369	-0.007371287692753953	-0.08259342679835216	-0.10392907428987866	-0.2490046781964982	-0.010949256702490178	0.19301150734108868	0.034451046246557246	0.01544762461773989	-0.17500843561417842	-0.4373637531011278	0.11037441982203484	-0.13681694422924306	0.12785944394434284
-0.00156461705597196	-0.03559874553965112	0.01120819636021754	-0.17270048216676068	-0.036444382575804714	0.46154730624623097	-0.34491383410951	-0.07106248992487059	-0.1146249733969611	-0.071659391371897	0.020964739567104727	-0.2048184466079547	-0.005621384246585514	-0.0628611773520746	0.0775588584175474	-0.010924911973133918	-0.006589943160338822	0.08579087675298758	-0.03822180622625188	0.03360295353062093	0.037745385296105605	0.3296493387964485	-0.1472312102066039	0.25535957944384446	-0.11933921876747458	0.24284495568326897	0.028533796227527313	0.04380971155129834	-0.01326573474893196	-0.09682829721475264	-0.10864393664584138	-0.25678230046266837	-0.01842515015937514	0.2018306321829809	0.04255526510202269	0.013400799180020883	-0.17524209512319083	-0.43578144713234374	0.11028317977562567	-0.14086042445363703	0.1472415049161074
-0.0016178442761421	-0.03559402472068428	0.011206106459801808	-0.17565214105015742	-0.041670549870412146	0.4591526637313346	-0.3486211237678537	-0.07064610757747192	-0.11475197263808938	-0.06702747728037917	0.020843701708985297	-0.2030486840876699	-0.005705933959524256	-0.06284320541530089	0.07727166710876127	-0.011046447136611704	-0.006614175580699255	0.09227641790448995	-0.03821402812038382	0.03348601208643978	0.03773825922596286	0.3439453271374043	-0.15143781337667825	0.27565490383494484	-0.11088339786210936	0.25712256975941755	0.03292025235840266	0.014379603852897355	-0.017095232169108906	-0.11296981319653421	-0.11352520921971938	-0.2706547005239252	-0.023530892418021428	0.19979945035300595	0.050802601398625705	0.017924905884663757	-0.17514874356284843	-0.44220038938715317	0.11019010594573098	-0.14077579239201343	0.16673502407782242
-0.0017439446180499102	-0.03559535109760002	0.011204467479903942	-0.17690247033925752	-0.042164157136191205	0.4577373939822209	-0.3542493401999056	-0.07580728285891113	-0.11470426795792461	-0.06177323762279872	0.020556243691784114	-0.2026134269990596	-0.005928072242480936	-0.06283435526393075	0.07703551433571523	-0.011155217206626565	-0.006650320282615536	0.09648869658824313	-0.038205603857954656	0.03338588038862125	0.03772854449318758	0.35784785468162383	-0.15489111016734058	0.2779788282000534	-0.10397625839318261	0.26762741792618905	0.03971866019657389	-0.022750365732403438	-0.014748266767996867	-0.12094000169113177	-0.11511887730663868	-0.2809010510657591	-0.02927582792562064	0.1985215623841011	0.05887444230110208	0.02377133665477619	-0.1750797294381971	-0.44366164418480275	0.10809333107255334	-0.1503238379567809	0.1979286350961818
-0.001849344190002176	-0.03561386772224952	0.011200204639320005	-0.17706737323434277	-0.03979789073102065	0.45432012335084193	-0.35427265407487923	-0.08230993123173759	-0.11473798542192493	-0.06536702213680268	0.02029116458177	-0.20233947920062495	-0.006225201356505494	-0.06282861287922485	0.07695915106489508	-0.011321543517824944	-0.0067169632429442865	0.09830868666779174	-0.03817839621994826	0.03326532181450885	0.03772131875291326	0.36146802683610946	-0.15671732459976656	0.27595297270362	-0.1001918098114664	0.2698992585889394	0.04788869865810726	-0.05293451255436774	-0.010963829090714665	-0.13075354182794305	-0.11863551572988258	-0.2846431241606639	-0.03893815539109129	0.20795846353389535	0.06902269166215319	0.02315287624298562	-0.1754557172746058	-0.44830592297273464	0.10551783434799825	-0.15684144918752668	0.2234896113124897
-0.0019188592629300262	-0.03562120920336629	0.011194075959032879	-0.17805571174418894	-0.03533909424667563	0.44871366087963055	-0.35582712343676526	-0.08612210905214182	-0.11468218726775761	-0.07098372881552927	0.020072077915974852	-0.20211786863283393	-0.006410320109504481	-0.06283817277275157	0.07712947289600428	-0.011314319329551122	-0.006727810202441833	0.10041554150207291	-0.03816387780893064	0.0331971746642019	0.03774668901343577	0.36830278592561105	-0.16146133678142838	0.28129061218670787	-0.09219638888665331	0.2671529801913263	0.05582631828497105	-0.07786923967840423	-0.003494976126262331	-0.13525277805536506	-0.1247271147977824	-0.2882223317740596	-0.04749736713758731	0.20090662867354192	0.07989989326232742	0.029168016167752296	-0.1755054681331257	-0.45486029072053424	0.10155133830564658	-0.1644319428785493	0.25180811921244106
-0.0019786436349501003	-0.03563001701491493	0.01118760236831318	-0.1814068157565221	-0.03192897163803702	0.4417079710504489	-0.35646234159909396	-0.09247277871550667	-0.11472045650923282	-0.07962447294287907	0.019727959325895637	-0.20229411352229115	-0.006481618424038028	-0.06286479306949876	0.07729681656647638	-0.011446357896176037	-0.006841829989836722	0.10133165797686391	-0.038134148284109624	0.033175924724683094	0.03775936670073805	0.3689014513596958	-0.16089336824726547	0.28164690700876066	-0.09113881764814676	0.2659189471262904	0.054475401640736054	-0.09827653426306338	0.011581653184966925	-0.1374594919844084	-0.1347452210074702	-0.2963348696907041	-0.05720615946525801	0.20616596780277682	0.0858917779092527	0.02851918643026083	-0.17538834035340506	-0.4606603295893704	0.09734621932364299	-0.16813227036308545	0.27325143304840027
-0.0020494380041152322	-0.03565129664238128	0.011179690443774898	-0.18454128263217467	-0.027029752811945595	0.43822953158953054	-0.35749185094913266	-0.09637806213691244	-0.11489987895152218	-0.08855914696902054	0.01927970373557263	-0.20170068843728953	-0.006790267328071596	-0.06289902584201636	0.07729145719871108	-0.011525397834513718	-0.0068894828800689836	0.10735737600970623	-0.038115223116478206	0.03313965155188466	0.03776783136817237	0.3583308044339614	-0.1656197662596651	0.2842925798386117	-0.08797902121993713	0.2563416594578144	0.05339673401693047	-0.12000433116962025	0.024068547701256122	-0.1338495018294739	-0.14613654574266977	-0.29969704386271045	-0.07429850649345411	0.204077106830655	0.0970275668920895	0.02038104607402766	-0.17555805990732581	-0.465551555996601	0.09175442457840217	-0.1824769144000463	0.28699489731394345
-0.00230090707741852	-0.035665663712881504	0.011177335473715896	-0.1887827221537573	-0.022537069311008635	0.4366743954121188	-0.3620278807594783	-0.10155489624167262	-0.11497755738297014	-0.09717328934830463	0.019084905846724492	-0.20084292386576785	-0.006914864609023021	-0.06293760494104414	0.07747278076710316	-0.01161956489257835	-0.006961439061571875	0.11754493846169625	-0.03809162771491088	0.03314779521896326	0.03781053998204225	0.34534445188411855	-0.16469512848285067	0.28739079290332603	-0.07973405603390057	0.2479586488402465	0.05592064392545937	-0.1364747171714812	0.04297748636845765	-0.12823811160227253	-0.1688881648087981	-0.29783515584252757	-0.0971741332518603	0.1978671368985409	0.11080932008228236	0.014876983309953837	-0.1759673646404312	-0.463829625294734	0.0855102598673135	-0.19027948992712368	0.29160460135006816
-0.002375103639897842	-0.03568096395350588	0.01117234224763652	-0.19039044797737323	-0.02181120669376046	0.4354858350419203	-0.36726963867841644	-0.10931709697868541	-0.11505829010680615	-0.10640240904618156	0.01897099662437569	-0.20047419764505384	-0.007100406544102264	-0.06299541631862364	0.07737566523570658	-0.011870973727044742	-0.007012258558709704	0.12181944908481439	-0.0380772270327267	0.03315688991230403	0.03781572092834146	0.3282978979406127	-0.1607607314305317	0.2845882693837468	-0.0814981522322477	0.24074891962757153	0.056448935988157964	-0.15210220801237812	0.07414412691768879	-0.11181173569066408	-0.1967398876444562	-0.302687346673296	-0.11671705631895421	0.197260439748103	0.11415122427789577	0.015624051943566763	-0.17613201002479228	-0.4602899081604221	0.08059765678043748	-0.21280196762399856	0.2948694094239703
-0.002506764113094924	-0.035693886637499124	0.011164683174479375	-0.19174338553383793	-0.01965087536291492	0.4369075311903637	-0.3741816072994374	-0.11975600748398989	-0.11498105418701124	-0.1155881370696931	0.018810387721230157	-0.2007273040191749	-0.0070594188744126695	-0.0630339573822485	0.07805260790028382	-0.012040840126581874	-0.007064215324247133	0.12533741393918832	-0.03806682473091303	0.03309995878432897	0.03783700694077209	0.3117604875602961	-0.15452757918003668	0.2863835293656265	-0.08537086894391711	0.2280161380425684	0.055860042697269005	-0.1659048659726841	0.1046359028760333	-0.1019007572057022	-0.21540316299323398	-0.30494446553559584	-0.13682978929347242	0.1983103902666679	0.12480146107764226	0.023320998145485456	-0.17613313632787536	-0.47481168794722184	0.07453554875199656	-0.2197996986710744	0.29986720769476266
-0.002549831325455186	-0.03570138565045737	0.011154574473054213	-0.19086138502119984	-0.01783053015596494	0.4357579139257637	-0.3800899585288031	-0.1257589495889582	-0.11482560753914224	-0.12186915930002402	0.01861358728263373	-0.2006802568814381	-0.006952046884540734	-0.06306802777383934	0.07852723116359787	-0.012244755825262514	-0.00712755870061348	0.124757229098251	-0.03805040724635725	0.03305580532468394	0.03787467853277965	0.30479521320958625	-0.14232824606376823	0.28546552952420035	-0.09465238311656325	0.2111259790524754	0.05548650631333889	-0.1722243806800054	0.13227784303481893	-0.08581657105538798	-0.22929831064357042	-0.311630556401936	-0.1523794142514171	0.19478323787026225	0.13503667796486823	0.021775266581833718	-0.17629697665711178	-0.4798619201956559	0.06911800257350145	-0.23044483820744718	0.3021649345102805
-0.0026520176757921362	-0.03571000866246753	0.011146509353723775	-0.18913919782643324	-0.014113872944227154	0.4365967732516151	-0.3911566609638347	-0.13213785258528055	-0.11471026110487817	-0.13104775448711875	0.018337300525061703	-0.20074721269122361	-0.006825660465769164	-0.0631097188723796	0.07917941965430571	-0.012347342840019492	-0.0072917571895188575	0.1214098694327852	-0.03802132225716984	0.03310755270729128	0.0378907556909408	0.2952494474193852	-0.1264091788563646	0.28239549191167546	-0.09921015929592528	0.1962023696624266	0.051148553990337166	-0.16730388204493885	0.15780646062079345	-0.07849699041412694	-0.24569017447246475	-0.3200111136234086	-0.17785575100204123	0.19133252899496447	0.14111081639023795	0.015532943966463583	-0.17690540480847397	-0.4832186473674659	0.06514551505360315	-0.25268674602052993	0.2937365338745362
-0.0026452607556858264	-0.03571179948097796	0.011144987224841967	-0.1872960760965257	-0.010666052730785459	0.4394517313186155	-0.39900252442518014	-0.13784512085664952	-0.11468117237690112	-0.14031829682029917	0.018168426552955048	-0.20018492784893044	-0.006655334109048845	-0.06314580326931221	0.08005804540784173	-0.012443099927758123	-0.007325852119738074	0.12131892239825078	-0.03800790339531709	0.03317523335157412	0.037952351948955174	0.2801915286315032	-0.10831532412517683	0.29183074557580746	-0.10115623727726053	0.1833831307213985	0.04337093986615294	-0.15980952594756392	0.17876766923307535	-0.07472977189174809	-0.251625495699354	-0.32495891198817123	-0.18979618639341128	0.19552353348965631	0.13630346537556343	0.018912412328937526	-0.17766848482337116	-0.4880487425295006	0.06515790800093911	-0.26898746506963006	0.27217966422031703
-0.0025966334216190297	-0.03570344847521713	0.011142066527031067	-0.18593044277587384	-0.009984882869556528	0.4383871173931781	-0.4090634854072251	-0.14718025039625438	-0.1143435792747914	-0.14406819670251353	0.017931066482790112	-0.19904558107513237	-0.00609481920569064	-0.0631894014780775	0.07994787837266298	-0.012546273612706615	-0.007363402947831638	0.11906241835259934	-0.03801891906017479	0.03330199005765526	0.037992275744172084	0.271158418872199	-0.09724068047517503	0.30891410392960306	-0.0987165162965601	0.16730325997105935	0.03449303112618178	-0.1518453977053756	0.19948334541896504	-0.07554282669276652	-0.2605578895782031	-0.33021971293018576	-0.20007792223654217	0.17799486706823173	0.13719768243678437	0.018377761188902133	-0.17842630488675687	-0.49470066185483874	0.06688928660582184	-0.28536011066104516	0.25008948937470743
-0.002671510614416052	-0.03569600988213333	0.011142929625068314	-0.18374089473695263	-0.008765222457118712	0.44156244239602016	-0.42073591679435063	-0.151489646697435	-0.1141956905976926	-0.14734663157076597	0.017651441469271018	-0.19861191197798117	-0.005673954825059707	-0.06325081759433128	0.07968033607692321	-0.012636833298326025	-0.007471855766081802	0.11573181710923128	-0.03801939675704933	0.03344829715534314	0.038006524845256275	0.262598413327425	-0.09159792122332526	0.3153447194174997	-0.09725002426663479	0.1550857099426445	0.02410277365671165	-0.15157140642712988	0.20759981470515654	-0.07812699307528093	-0.25674537167659384	-0.3299625416814086	-0.2163349359392066	0.18441758880839418	0.12860019872871425	0.010586602962778306	-0.17896535509047867	-0.4993760311703803	0.06845407790809388	-0.3066038065875765	0.22324092082668776
-0.0027410334813084943	-0.03569246042669666	0.011144155672136048	-0.1790567993228765	-0.0076237879769582035	0.44782044907922974	-0.4313067191705322	-0.15615207828803407	-0.11412075060792379	-0.14885702712728388	0.017329445592411077	-0.19790842887084162	-0.005297438105129155	-0.06329175614422695	0.07901584665537018	-0.012731113676991031	-0.007407180952228809	0.11126510932641871	-0.03803081106508588	0.03355718935177414	0.038040560665586184	0.2579417043516524	-0.09502320511829339	0.32402670055622007	-0.09723520737824953	0.14907121575712168	0.014994043854565556	-0.1622284587285096	0.21246622873213247	-0.08324709124868508	-0.24871257806668662	-0.3269674657261608	-0.22892358940022123	0.17517077472671957	0.12478261418120909	0.0005654805199148364	-0.179289850362569	-0.5015821665567849	0.07159679983221572	-0.32011117155797775	0.1999911723983799
-0.00273952816009805	-0.035689059180437806	0.011147170694930628	-0.1744636936766951	-0.007616194019023155	0.449508310075453	-0.43989570882481094	-0.16400681860364702	-0.11382678819282503	-0.15383935735681406	0.01725082979229272	-0.19829800326097852	-0.0041794216405627435	-0.06332304755496815	0.07861712085824435	-0.012775536532760413	-0.007395506609806218	0.10594289522539642	-0.03805764561121635	0.03373181417265897	0.0380672860481196	0.26195920088852553	-0.09481084473224817	0.32930394073368163	-0.09241781905196637	0.15146216479954805	0.008844046332709337	-0.1798674795973196	0.2279602348960478	-0.0878732880781733	-0.2390629667031817	-0.3261454000386324	-0.23930512497122564	0.1616505101602937	0.12013162973492449	0.0006555817790389961	-0.17951417045804413	-0.5055161277321096	0.07467463023412527	-0.3383905469459032	0.17387195837455635
-0.002671699649999878	-0.03569122204787124	0.011154099027151984	-0.1677813647769459	-0.010460498715281544	0.4518586585236761	-0.4439223131633434	-0.17048468400761566	-0.11362300676667655	-0.16043467341534096	0.01706747446167297	-0.1996641997217195	-0.003406716954824146	-0.06334316492554787	0.07833639301269893	-0.012893217615402575	-0.007416567314963316	0.09796003516896809	-0.038072622499386324	0.03390003897814252	0.03807518792149156	0.2662157487761455	-0.09732811466476594	0.33067695246546935	-0.0874288334285719	0.1469745250843241	-0.00041858319865452907	-0.19535624848140906	0.2394290665294007	-0.09854513556177763	-0.2168108597457134	-0.32435865288669463	-0.2426330137504263	0.15947294485126573	0.11462829912066712	-0.0035818619810720626	-0.17951347764618206	-0.5169274011748437	0.07969213020901458	-0.3569173812058999	0.15796781279047334
-0.0026380904136716382	-0.035688047716973044	0.01115619199324076	-0.1599584439539683	-0.011035489257855705	0.45158138780864626	-0.44995960031299786	-0.17485271616235756	-0.11325708810886104	-0.15984987791583544	0.016930627604207323	-0.20122521170698815	-0.00257280423380347	-0.0633424732912162	0.07821925219251798	-0.012804103947860851	-0.007404386444487564	0.09218928682944647	-0.03810180410142477	0.034104700326709904	0.03811662788971411	0.2839825099714026	-0.10555555872185196	0.33068073097330014	-0.0848349281606146	0.13817886619963432	-0.01063999035342113	-0.2133978301931742	0.2386525749111275	-0.10977716035831542	-0.19393547088114407	-0.3176200574290685	-0.24494731846881876	0.15778121881057094	0.11914389550097444	-0.0013654884570496145	-0.17960113189333465	-0.5280306765077001	0.08238064874967252	-0.3721441625714691	0.14883901895026938
-0.002585275443120432	-0.035686576537715065	0.011160269471680594	-0.15502605737594718	-0.011828717630979452	0.4493180292001676	-0.4526704613684262	-0.17567614996092057	-0.11302944472281166	-0.15948767788303667	0.016915240519474746	-0.20274616159704856	-0.0017032069108472337	-0.06332897331183733	0.07770729283660723	-0.012754379812755248	-0.00750022617649857	0.08555587724766957	-0.03812943732343242	0.03430805471299404	0.03814197966329024	0.30518435894650714	-0.10818006994192612	0.3324820181013174	-0.08763918258761384	0.12963778950179927	-0.027159702555530442	-0.23178755263802384	0.23184036244280107	-0.12436286846897529	-0.1714750169235713	-0.3126841196055881	-0.24027165320179308	0.15464686741374706	0.11255401761804665	-0.00609404280460259	-0.17965889072807034	-0.518533045227989	0.08485465375815003	-0.3770157765942211	0.13354926269139944
-0.002588565939978128	-0.03568878542700231	0.011157583200111534	-0.15056501640437145	-0.014219154052803556	0.45038677001061683	-0.458499342859185	-0.18056579378939153	-0.11277374513597574	-0.16048428167065826	0.01691421441960372	-0.20428856093485132	-0.0010220898860131737	-0.06331861999826757	0.07735431782350508	-0.012765194847553406	-0.007487364558129724	0.0809791744325302	-0.038155913043563264	0.03444241714445353	0.03812310617318803	0.31996625754829683	-0.12212985534090219	0.33128621980728584	-0.08704612713198859	0.12665113889828486	-0.041524647358680666	-0.24394419956819408	0.2215184491219809	-0.14223710219193336	-0.14010327820570098	-0.3036991810213394	-0.23445741413335078	0.1405969930885134	0.11131037355481241	-0.00851452839887548	-0.17927810352457244	-0.5123516023022698	0.08784575775552225	-0.3971225145595507	0.11296946300180051
-0.002568603616225168	-0.0356904962262787	0.011155549192691318	-0.14681857060430895	-0.017316563461743477	0.4463494244141347	-0.46405565235396284	-0.18692223552550866	-0.1127592256231851	-0.15730621925122626	0.017108008264211393	-0.20601487916938083	-0.00033267281035299364	-0.06329394467158063	0.07699773155258746	-0.012695678561338797	-0.007390993563150014	0.07706623551107873	-0.038203185643007224	0.03448300316855071	0.038106384777705046	0.32572301562798706	-0.13861031229635873	0.332134551634967	-0.09120207436394541	0.12556207957151425	-0.05520403363501504	-0.26066580589598326	0.2083568550632105	-0.15528668393408188	-0.10880070703295153	-0.2929179489958282	-0.2149836875141426	0.1352263293056893	0.11490127368118475	-0.013633018176976824	-0.17891167958822618	-0.5039506187236965	0.09054440124097363	-0.4021793563393928	0.10646532196984407
-0.002633193606265576	-0.035690821472614744	0.01115148082241053	-0.14329083348107968	-0.024101560738067622	0.44228480465429276	-0.4691090450850436	-0.19296060792132186	-0.11252120886613799	-0.15567794530538395	0.017178663515330355	-0.20768958671790277	0.0006849572632579744	-0.06327924760222234	0.07637578556186589	-0.012717997997920717	-0.007396190583992645	0.07069770121746777	-0.038243564343438084	0.03454616535102352	0.03806048975382459	0.33516759104325394	-0.15905208627245854	0.3291527407597997	-0.09810592119100878	0.11934050285457061	-0.0697667598476828	-0.27361146221367305	0.1938307997242609	-0.16468430322595617	-0.0869003483542819	-0.28516838703464276	-0.20727990200656204	0.12414533271918196	0.12796582076804014	-0.02971877751190973	-0.1783819804094136	-0.49993679123199286	0.09221502644989363	-0.4078030424056924	0.1013712831296755
-0.002670631043152144	-0.0356976764280348	0.01114612482502085	-0.1395946376912242	-0.03203515095669178	0.4405550750106807	-0.4746297630588551	-0.19668197846282282	-0.11251335588759907	-0.1538307621524037	0.017105957388469182	-0.210347585226646	0.0010878529963094365	-0.06325796897285815	0.0763081629821192	-0.012617960696672148	-0.007413246383693363	0.0658842022160834	-0.03826777578316906	0.0345532697843094	0.03804651456263332	0.3457836237153066	-0.17060174657545613	0.3201198058476896	-0.11345507779748884	0.11262724483037145	-0.0850574426215783	-0.2900775406418826	0.1835532477470645	-0.16900528766269096	-0.06821821552626468	-0.2795001331073608	-0.19971543721457702	0.12397099813396846	0.13834337320328355	-0.03829064553077944	-0.17806394493060712	-0.49781246027277914	0.09345757875821757	-0.413703950051228	0.09903074805252811
-0.0026326005845818323	-0.035706657893564656	0.011140010411220891	-0.13559848384482256	-0.036745092422638306	0.4362210978378189	-0.47810198421488037	-0.20634658388039492	-0.11250123491623235	-0.15309666555546286	0.017055859000099653	-0.21193887889856122	0.0015199067681059665	-0.0632124987379388	0.07631789668783047	-0.012613545914949259	-0.00734731761716525	0.057714856219332145	-0.03829904312145897	0.034459025007383605	0.0380135938140914	0.3548706430582982	-0.1765728792157209	0.3169131737565897	-0.12322409292602418	0.11341565927921962	-0.09648585276945373	-0.2994267017830795	0.18058162761949875	-0.1743441934503432	-0.057422027206763926	-0.27843456472167916	-0.18450362436289833	0.11164567978296644	0.15410707906313176	-0.03814718821876617	-0.17821107649554993	-0.5023740463327313	0.0950643569933436	-0.4150038137391466	0.0967821817788989
-0.002575767180045554	-0.03570846986876074	0.01113862352739341	-0.13322097338126396	-0.04277104774579012	0.432960255383868	-0.48234572540612275	-0.21644570130898994	-0.11230339853794472	-0.15109837913370247	0.017005695294404998	-0.2136731158914711	0.0020597083523241546	-0.06317338427267348	0.07642267764496616	-0.012586049143437772	-0.00734196465881156	0.04761665081875531	-0.038314667898536256	0.0344067993163361	0.03797256084543767	0.3599426193743191	-0.16589840968425934	0.3111820154673491	-0.12552666270910726	0.1071979144672522	-0.10449611398152112	-0.2977402538163195	0.17039334925501415	-0.16973223588978897	-0.04868447049214625	-0.2771626663099115	-0.17124023314141273	0.10867641405161263	0.16729288847285723	-0.03933058520312822	-0.17802406760873607	-0.5079478107642635	0.09482199660167931	-0.40491763813608406	0.07928360154567834
-0.0025864171215804624	-0.035704117825552294	0.011135089783833626	-0.13266988305462504	-0.04796504278850061	0.4362264925158958	-0.4867811401139333	-0.22147904704031	-0.1123944405006548	-0.14778621271492604	0.016929599727969858	-0.21505051925504323	0.0020585370423461943	-0.06313477091871575	0.07677597017826149	-0.012592146027822455	-0.0073318787281395235	0.03898923704470979	-0.03832018507299284	0.034330604160638586	0.037937937007175015	0.3670388334711484	-0.16417236257583076	0.3090518745752774	-0.13170232912407473	0.09525314817432894	-0.10795911467378634	-0.2849360733431724	0.15489108608615182	-0.17024142021868643	-0.041713113726743134	-0.2752943417764718	-0.15935623519792969	0.10896486840103133	0.1761574725541019	-0.042697889056688657	-0.17823192277872932	-0.5158988296159785	0.09600119765410273	-0.38687658988053153	0.08625655741538288
-0.0025833584376729144	-0.035694451390883855	0.011125927562309526	-0.1324507594313821	-0.05162051284096236	0.43887432642098634	-0.4888410351083716	-0.2255545405154725	-0.11253999476845333	-0.14375667591238006	0.01694762675803728	-0.21571723477109989	0.002034051865144013	-0.06309714253816422	0.07637945221877593	-0.012480593700983832	-0.007264521251380801	0.03255081981295446	-0.03833295875319793	0.034298995426901416	0.03787744398090056	0.37362888634945846	-0.17115457682760252	0.31003591307424255	-0.1318937455924022	0.0919354369471436	-0.10948960953376044	-0.27532944425014066	0.14522461360406655	-0.17411614149395999	-0.03531156243477699	-0.2831442844163138	-0.15458342955921361	0.11238262411270891	0.19201829591171757	-0.04834012386338576	-0.17863100563402617	-0.5244660869513004	0.09479051292464268	-0.37188779743475375	0.08511870619271819
-0.002611171966937848	-0.03568897796644543	0.011125583229467526	-0.13405430865979026	-0.056029826115536974	0.4431492896627834	-0.4897690816363303	-0.23379352191840774	-0.11290372171094369	-0.14645175944536964	0.016963111377424265	-0.21641069946367616	0.002041543777521654	-0.06306911562352724	0.07624106471523186	-0.012280462438186496	-0.007283697801231888	0.023655128186863578	-0.038332143093471466	0.034279518334510165	0.037825574334053834	0.36982720206376263	-0.16894459987209356	0.31231505643958934	-0.13269930308828778	0.09389529667975019	-0.11430478226293501	-0.26076705031791175	0.13477581168048075	-0.1690709672225386	-0.03482584161690411	-0.29252590025015285	-0.1672169227203164	0.10863783512816369	0.20537919599115728	-0.06114188525752377	-0.17899344686977986	-0.5302424647173064	0.09466068142658944	-0.36087356650827906	0.07421091594202056
-0.0025117255784646163	-0.03567990037018817	0.01112247979088513	-0.1329371452492291	-0.055958622552963036	0.44895071772324063	-0.49381784733225303	-0.24329321823453354	-0.11337102844631446	-0.14877868121712184	0.016861955583472414	-0.216319765753728	0.002024567962380208	-0.06305878202736684	0.07658295061735157	-0.012200166529861342	-0.0072311796606546585	0.01725362400325076	-0.03831972422819356	0.03418117252859483	0.03778949559695159	0.36220297537311197	-0.16722987110535956	0.3164348378902491	-0.13714607924483208	0.0966197811178112	-0.1109301155643031	-0.2518544009341361	0.13888230005876046	-0.1484440069753915	-0.03189786614633653	-0.3055121081485464	-0.1775024259847068	0.10162367118011825	0.2227402113280776	-0.07019513225670469	-0.17945971699386828	-0.551886478719829	0.0957938999853937	-0.3673044532688974	0.06279391419896027
-0.00240273761410637	-0.03568261968743604	0.01112692666959786	-0.13284398978026557	-0.05310217841140343	0.4509457168904268	-0.4913208846503744	-0.2500870359872377	-0.11366355590514692	-0.15359183792108827	0.01680058046785365	-0.21636806555463034	0.0022818062828886604	-0.06304404349583112	0.07631750603235296	-0.01215975239033018	-0.00723220293335652	0.00968534250578478	-0.038318794525020745	0.03406718355196705	0.03777386264898628	0.3609109051412113	-0.15855676734404808	0.313857796115227	-0.14043112270392213	0.10127849942395073	-0.10833105328522183	-0.252015770534855	0.13632562384812763	-0.1193630212944748	-0.03096540601618266	-0.31857143194472226	-0.18199112373785556	0.10434226835287445	0.23807965405871956	-0.06702707466982932	-0.17980417221440945	-0.5676902380541662	0.09416203208861591	-0.3577268366507612	0.0484241032431803
-0.00232686228276196	-0.035688853788470795	0.011134670559709247	-0.13120741560549348	-0.052161806896355134	0.45638520664326887	-0.4873337453078819	-0.2568242176062419	-0.11369522595110022	-0.16111960168094594	0.01652375394864947	-0.21700077126574238	0.0023754510978396784	-0.06301603876424079	0.07658389017610286	-0.012150139026065153	-0.007292544297548801	0.00648649044380825	-0.03831061767955382	0.03402560488256159	0.037763121734809314	0.35817245571646783	-0.1459217488121726	0.30805161455866176	-0.1386959004419155	0.10152980852530491	-0.10521385621144368	-0.24245443672964612	0.1466492487820406	-0.09045156492013391	-0.0323847690748483	-0.3283469768539521	-0.1964922975205905	0.10473104282947088	0.24169667096531003	-0.06344030629683806	-0.1803007673716784	-0.5858103628273417	0.09316239645688554	-0.35756415639909894	0.03520812767715468
-0.0022524181660794184	-0.035691317415609415	0.01113582245303333	-0.13070941607601988	-0.052161371400559556	0.45691170763835365	-0.4820506745547946	-0.2626832632593441	-0.11382630239198852	-0.1685688526629245	0.016176165155006438	-0.21801885398179968	0.002362050286522952	-0.06297222731116794	0.0770127459438041	-0.01216500763317251	-0.007381456640060002	0.0011433108253493878	-0.03829332678611298	0.03397120506224062	0.037766975201992195	0.35476538265247165	-0.13482241702934944	0.30441472974693357	-0.13767860074619961	0.10725204012504053	-0.09624938244024404	-0.23705796764722198	0.1574939070801222	-0.05674199677304896	-0.028121170418909325	-0.338482026340705	-0.21313122431955836	0.10405799511933597	0.24169424261883582	-0.056480361548741864	-0.18005264783408112	-0.6018240841663147	0.09302837185635018	-0.36015430108512897	0.017294865130069732
-0.002354941190132746	-0.0356907200955971	0.011135358274590296	-0.12968949376060937	-0.050960573399766874	0.46127258877900007	-0.47326753807486366	-0.26505136168440474	-0.113942468114132	-0.17600614681448262	0.016118310582528494	-0.21834413688034546	0.0025900467552772144	-0.06293658329448681	0.07707390541362061	-0.012277167877815218	-0.0074581149827799235	0.00026954832094170793	-0.03829857814131256	0.03392069755449895	0.03774377992262511	0.3489662617516331	-0.12489736319734249	0.30310429777547887	-0.1363747778883329	0.10674159844967246	-0.08151734940644569	-0.22771941102894555	0.16149226888594043	-0.024984960421862892	-0.01947276454830807	-0.3479633719698375	-0.2261441928337966	0.09551250858597468	0.24635941480856322	-0.0504761277354148	-0.17999656490736932	-0.6141049233267106	0.09131412347280761	-0.35559158788673917	0.010178802307721831
-0.0024654585858837038	-0.035687949368253716	0.011135371816867747	-0.13186764800950104	-0.050900121139645815	0.465426119653401	-0.4645473296899863	-0.2650459488833563	-0.11399666777511777	-0.18514391402213845	0.016050350991760703	-0.21943302879080293	0.002464569901237128	-0.06289130705550063	0.07748692544906469	-0.012360033566838426	-0.007581024391279269	0.00042611077892307816	-0.038300474615795756	0.03398907392014931	0.037733426265712064	0.33650326689021365	-0.11589341016037033	0.2994905314656102	-0.13509033096143158	0.10904513215982989	-0.07082288746665297	-0.2186883033697567	0.15743183359743962	0.011115612087798977	-0.010122529740475245	-0.35274526739739687	-0.24040816681919502	0.09384290532161159	0.2390794215244533	-0.05414955774776844	-0.17956572107922247	-0.6145708774677684	0.0920073830831799	-0.35516487634651617	-0.003234005580400081
-0.0025611746742989243	-0.03568863204842464	0.011135328941875163	-0.13500583456052645	-0.047432894144814504	0.46858809173507787	-0.45584798092087586	-0.2591735715385548	-0.11436313636589343	-0.1965891280219807	0.01589415475939385	-0.22008464007984424	0.0023347499846647106	-0.06285253775382785	0.07805278798267223	-0.01242353323742695	-0.007797380159852674	0.0004968904675478142	-0.038303517095676455	0.03406711957044844	0.037720901438732024	0.3276840099236663	-0.11691411236231777	0.29728310162200694	-0.13444541639645796	0.11076853142286502	-0.05801799631462805	-0.22006869987269767	0.1598079048263726	0.04115827027978636	-0.005549098478808449	-0.35453678769399705	-0.2535104453785844	0.09215671264039449	0.22286489572502152	-0.04277003717851978	-0.17940540673661365	-0.6155851554593947	0.09330383259900808	-0.3663803437589349	-0.001248456595045365
-0.00262084482001826	-0.03569287292587775	0.011138089958107462	-0.13664795704757973	-0.046279211345403914	0.46730639666329943	-0.44597103222969947	-0.2569269743975911	-0.11463997390067897	-0.20352214793243467	0.015822837729024743	-0.22081628209135823	0.0023482751249735063	-0.06284029144337178	0.07878122989994955	-0.012578454302366893	-0.007968794737739534	0.005655037390256516	-0.03830853725711629	0.0341383546055035	0.03772502810060356	0.3156225320544018	-0.11708134086085568	0.2978010341907014	-0.1350885580004282	0.11061349893403723	-0.044442636440356786	-0.22074804698443562	0.16194288977315596	0.07344920466485222	0.002183101282923658	-0.3617733812447278	-0.259906123128072	0.0930836747379934	0.22195946693646232	-0.044156623408318205	-0.17904449433150532	-0.6070089343615672	0.09326040323890024	-0.3734631916390011	-0.008399900466323438
-0.0026367844358826118	-0.035698801640594455	0.011139608257119463	-0.1411761890145098	-0.04577719356707312	0.4654748466241017	-0.43835987595799775	-0.2521022269015897	-0.11483202235480869	-0.20655318836405118	0.015600770572780222	-0.22146056048294577	0.0026868491449150737	-0.06282024428706856	0.07956729005537935	-0.012770320243874474	-0.008124954863036164	0.00983291201923249	-0.038313868748058345	0.03424339735076088	0.0377624281784024	0.30142648124596483	-0.10740557350467257	0.2949103975730979	-0.14554940784049056	0.10637086164322744	-0.028404652645387475	-0.21672243855488463	0.1576789711959854	0.10982897121722582	0.004934674886128114	-0.35805003912660405	-0.25981481856578365	0.0795569385931417	0.22613292393752643	-0.029340503231285182	-0.17883616309526046	-0.5963390690590499	0.0938319883332478	-0.3848199191729257	-0.007223705139541833
-0.0026486502358938242	-0.0357046729432112	0.011133682453299836	-0.14435607177469714	-0.04453064128925954	0.46398219078629654	-0.43046144753491156	-0.24720706181268798	-0.11493423773675882	-0.21035396773019138	0.01541547800973731	-0.22185832439942424	0.002900217871509774	-0.0627987854508863	0.07975256681553927	-0.013091460201527022	-0.008198963343499234	0.0083600470547111	-0.038307982092119566	0.03433339015200758	0.03779479650584439	0.2883374600315511	-0.09523538511826778	0.29566143282413593	-0.14848992698460553	0.09401791763898776	-0.01769986224768286	-0.22235853697306815	0.15563870928650952	0.14646286026182684	0.021095998994947275	-0.3634279267535933	-0.24192917081395077	0.07482835774130744	0.2334901334728207	-0.007831554143261383	-0.17890784009455482	-0.59025743884015	0.0935133125446089	-0.38697298046623574	-0.0024825372015250743
-0.0027262352883643424	-0.03571736270197288	0.011127256549346497	-0.14777186433634493	-0.04777494887373902	0.4628184441865715	-0.42114710522332566	-0.2432773072431485	-0.11485687836262595	-0.21539326659834263	0.015315678432948324	-0.22257539697473586	0.0031103120560106064	-0.06277449104209584	0.07915296771724013	-0.01319603032679054	-0.008169351885580673	0.002866982907380007	-0.03831933455207572	0.034545310495816786	0.03781170905258515	0.27697386472839797	-0.08754443045750643	0.2885460929799681	-0.14580066174268153	0.08750383884219608	-0.004890406031387481	-0.23119383088344772	0.1455563224639969	0.18126442377874474	0.038049787559685834	-0.3643006890230658	-0.22259040652103784	0.07712305826445502	0.24117361116258312	0.017254347817458056	-0.1785225244559808	-0.5733194001530754	0.09144637392509274	-0.38297485680376064	-0.0025817531302057477
-0.0028990751415391763	-0.035710081927590856	0.011119758881653664	-0.15158891486395493	-0.051381507304662025	0.4611764685559031	-0.41665412813593283	-0.24082270195369312	-0.11491172736136346	-0.2207239286364006	0.014975823784333148	-0.22273714951495474	0.0029260564897572545	-0.0627264694364318	0.07922529462698849	-0.013167434581540008	-0.008165284067404318	0.0035625277016917293	-0.03832890016710121	0.0347674310727329	0.03782143409663858	0.2742706752490626	-0.07946058786067081	0.2911177851833771	-0.14125681597120304	0.07375552260715257	0.005792129677998638	-0.2376708926309004	0.14286863144046386	0.20631297523449293	0.052055751046045484	-0.36349800519568143	-0.20723424972541782	0.08368242946208446	0.24099877882760015	0.026018247290829778	-0.1785779029594585	-0.5645794086916318	0.09090947044727485	-0.3818536820963584	-0.005254431145870438
-0.003023577145741088	-0.0357024179078626	0.011110281042425084	-0.1560741950896444	-0.05330658925044398	0.46060066317595194	-0.4106802453282672	-0.23605082806763217	-0.11515727643633131	-0.22925572634822905	0.01489443431489676	-0.22241538852707818	0.0030613842352087963	-0.06271293585569629	0.07892920660518908	-0.013181615002084679	-0.00817116936415782	0.0034440485194300588	-0.038324143446558115	0.0349563703607542	0.03785214305017803	0.27842457250788943	-0.0879003215641665	0.2937391178885361	-0.14468255654991719	0.05987684177156549	0.016737099519632665	-0.24850361830810114	0.12137466032964953	0.23280384535142434	0.06953282058693319	-0.3671148917237601	-0.17910151901894064	0.09184327288069447	0.24523449622113785	0.038441147152188895	-0.17841705836419547	-0.5450195098489733	0.09143796908411753	-0.3707236697295114	-0.015609128947247974
-0.00307737045050342	-0.035696758231248835	0.011108628333643582	-0.1603740948149331	-0.05197473423367527	0.4642095685107419	-0.4055879590974688	-0.23503771575618781	-0.11531488113016057	-0.23837304164168432	0.014922718633164888	-0.22176049622413024	0.0031363497097059226	-0.06271211530082772	0.07829527561391804	-0.013059739876805773	-0.008146950117828494	0.00817233396541516	-0.03833592661470344	0.035186359072997817	0.03786027133821203	0.28485835310202734	-0.09267411513241229	0.29050962298407657	-0.15023673681316976	0.04790197905830851	0.025559200348897436	-0.2522984756071284	0.09852567237518603	0.24855385002457475	0.07830813447826676	-0.3716036003564535	-0.14938875399754223	0.09435575587792029	0.24643790292774126	0.05902827814407123	-0.1790167702456505	-0.5300721532296998	0.09079468566452847	-0.3607245274974006	-0.008156636879294568
-0.00297209781795807	-0.03568574462968699	0.011112538772889508	-0.16627904348071118	-0.05284403827858576	0.4635934035943194	-0.4059027265719191	-0.2358289371182048	-0.11540342514665514	-0.2484288240101203	0.01488834933523495	-0.22138633537245184	0.0030516015066219407	-0.06270256313484414	0.07850081561751918	-0.012952921045878588	-0.00807403803938282	0.01008324563976824	-0.03831916099605591	0.03550606652196371	0.03788908480541731	0.2931814844720772	-0.0992529719820423	0.28599248789693865	-0.15170164584219925	0.05068553869808562	0.03805480839659896	-0.27040376666202	0.08189112365750868	0.26808352922561973	0.08854861821552304	-0.3742614464092692	-0.12010687854882038	0.10146701393704456	0.23830843960233367	0.0722561329228381	-0.17919980030232913	-0.5168039273651943	0.09372852679080416	-0.3607229491720207	-0.01627794721371912
-0.0028901642762675104	-0.03568395121464735	0.011120970622247189	-0.168437340947954	-0.05252117258315311	0.4643129504776476	-0.4045983497156712	-0.23783092445850293	-0.11563824171073292	-0.2536664375751597	0.01483171800399658	-0.22043426318728362	0.0033212457338592364	-0.06270867904309765	0.07845935851064238	-0.01267621810907047	-0.008032939364054937	0.014083770371435867	-0.03829734457583171	0.03575170399553791	0.037940083803614466	0.30498132762037183	-0.10096289045355604	0.282834024678223	-0.15475227852863027	0.04630686878062158	0.053658312199627564	-0.3008597098726023	0.06530941335294257	0.28089565811184264	0.09372812604539679	-0.37639815184940534	-0.08957615466228694	0.1003367088748252	0.23587800922799196	0.08616025050402534	-0.1796606130815822	-0.505160968925806	0.09290537418354221	-0.3580689950456297	-0.016178283862586705
-0.002770572533643328	-0.035687296620741465	0.011125658436203218	-0.16982671111837438	-0.05382779606226664	0.46184627982985466	-0.40362972694882326	-0.24231837378252363	-0.1157014984308788	-0.25555180006181455	0.014894315281795054	-0.21984138252896548	0.003435521799909447	-0.06270460574362909	0.07845794102870725	-0.01224100916291267	-0.007859162601733341	0.019531361001499742	-0.03828494547665606	0.035877027639837945	0.03798635885269343	0.3073712195376437	-0.1085662694454553	0.2753401924859143	-0.1603828227550992	0.04269521850922214	0.06640288743997914	-0.3214741625794274	0.05450469524073692	0.289377670045915	0.10413686845571624	-0.3723675204635496	-0.062130712400045196	0.08993017265766433	0.24523770043292176	0.08963636379248707	-0.18034227028562808	-0.4970196921960438	0.09107345429914447	-0.35205286964735755	-0.006100876125695412
-0.002670026966176826	-0.03567802807903796	0.011132750226556921	-0.17159955449204514	-0.053097823453447844	0.46011214875845674	-0.40316516393831725	-0.24508762956919128	-0.11558854091822009	-0.26176731912828377	0.01493345039987595	-0.21906767030683016	0.0033697190449466065	-0.06267275929537558	0.0783991201214353	-0.01168444624819539	-0.007675731156615119	0.019000952172155715	-0.038276990386501134	0.0360279318406976	0.03801883526100237	0.3105848601740517	-0.1096251003109864	0.2658682333171402	-0.16187248991813993	0.046516186589945205	0.07963396728596364	-0.34592852125629053	0.04716062215643764	0.3018605661600623	0.12180496144675049	-0.35854362567691456	-0.037441449047328906	0.07997243560661699	0.25086074336166125	0.10623403921976209	-0.18076205621718314	-0.4927019850799382	0.08914965888036136	-0.33790555010414897	-0.009488937899499636
-0.0026863720598548123	-0.03567419969029702	0.011132818248954486	-0.17049345658506554	-0.04983408186909153	0.45622693832978234	-0.4014086128418407	-0.2489617475260259	-0.11565319090875188	-0.2722139141852734	0.014822494084646646	-0.21792434054595916	0.0032605221999344306	-0.06266036126620814	0.07853667734518184	-0.011074349383396402	-0.007634259844407368	0.020479127680302023	-0.03826256053190695	0.03614811149513662	0.03803052355240858	0.3189405525642035	-0.11983304194572313	0.2599543003652721	-0.16090141384858317	0.0413966018790669	0.08840350710648448	-0.3750957272124299	0.040318830874350745	0.31197259417623513	0.1381302682248515	-0.35379825203805965	-0.014957065293168634	0.07598562700286202	0.25091893756546424	0.12159210924217852	-0.18098898113044132	-0.4865527632464689	0.085730137216189	-0.32798273117791177	-0.009117778604631543
-0.0027334189855285156	-0.03567065962140216	0.011138551892833257	-0.17137674981536438	-0.0458021257013689	0.45435506372771506	-0.3992007256997417	-0.249425716427413	-0.11574471225908611	-0.27526789073630453	0.014739816915038784	-0.2162649761940411	0.0029554101285438087	-0.06265057791468917	0.07902873825079645	-0.010479060924135818	-0.007575064352063572	0.027619287142579003	-0.038264432472854014	0.03622707723694428	0.038028092691509495	0.337727140368293	-0.1281236564973922	0.2521290816722689	-0.16378190559872702	0.04124835505530104	0.10390993481780182	-0.4071599408603358	0.029210404593421408	0.3116880324509933	0.14207198800474236	-0.33676919061065985	0.002795858423823145	0.07265805936449518	0.24707638927175837	0.13004426171470734	-0.18132799835843383	-0.4805699766789823	0.08498652310400957	-0.31157775246371305	-0.011600458676150957
-0.002826011827899988	-0.03566022868336198	0.0111500116319263	-0.17272231090142393	-0.04138336761172813	0.45375330793523216	-0.398152823693061	-0.24768300124052645	-0.1160373936350153	-0.2724228356010526	0.014693818292153934	-0.2141758423817648	0.0025481999613463442	-0.0626661798626867	0.07969098884937378	-0.009936002401756603	-0.0076033659348892545	0.03749312048502016	-0.038266155819850774	0.03633580940503715	0.0380124059948607	0.34304138226830116	-0.14181736441552767	0.25038432727156373	-0.16432791426772725	0.04156704181915303	0.11081870308471138	-0.42739016457390544	0.013009979028672358	0.2990822387722505	0.14167040109704337	-0.32037090748242636	0.01199443849355416	0.06221532708678189	0.2501730476957954	0.12645413761511928	-0.1818868653036853	-0.4769392490911223	0.08426560765326652	-0.31584216216529165	-0.019535048435889418
-0.0027908501871489718	-0.035654136356371144	0.0111571187151012	-0.1735539209604548	-0.03611716192241647	0.45489951527365713	-0.4009471232115572	-0.24703817970849345	-0.11652356435356195	-0.2669067622915769	0.01483220713499243	-0.21271699567710406	0.0021631405309341	-0.06270694650998973	0.08021837339068012	-0.009515509788149404	-0.00765363857530727	0.04424889802977665	-0.038253387560592975	0.036399467250471156	0.038021212836683665	0.3385733017618987	-0.1602291938086985	0.24859748512329513	-0.16765303930950054	0.04668918113334887	0.12673069681214644	-0.4489661762311177	0.001449897022308124	0.2909011674502514	0.14333696600669432	-0.3059060372239372	0.01876405127079565	0.048837040990370714	0.2527311557055011	0.13239989789249712	-0.18240601748627355	-0.4721958036333085	0.08431521671463241	-0.3081330573219656	-0.015904662662205093
-0.00274256491549457	-0.03565168963328832	0.011164672466838738	-0.17439194210110934	-0.035080518618062384	0.4538832173790993	-0.4018572628547479	-0.24527952438176298	-0.1169112472896795	-0.25551706973215466	0.014814648580199463	-0.21075781603238278	0.0017039837477588616	-0.06273146127550304	0.08056462444467145	-0.009091844433816328	-0.007681109925315464	0.04852698293495134	-0.038258641594126175	0.03652094367984482	0.03800095543301462	0.32243654974189156	-0.17071790105709722	0.24215247295236647	-0.16732003924104732	0.05553002456421606	0.13860732779541668	-0.4664099587903466	-0.002786421793740458	0.2793853189848196	0.14060613563065322	-0.2936250252892183	0.016005568472363473	0.03403048002310397	0.25279008185770957	0.140570840476214	-0.18300646862507858	-0.472928005747168	0.08226542322526523	-0.3125727738782463	-0.0057964946317543955
-0.002722710748971556	-0.03564541383223096	0.011165585770825852	-0.17501489635805417	-0.03225845142586472	0.45237980715874226	-0.40538736388831226	-0.24186627033756122	-0.11755318996629227	-0.24500592963539553	0.01499699983678875	-0.2086223267933339	0.0011322410639322397	-0.06276796550998134	0.0812882373133222	-0.008728798282061032	-0.007599540088712812	0.05216197054704785	-0.03825468762374141	0.03662374729557527	0.03800293324786109	0.3067569724798939	-0.1815393675513176	0.24462542820058336	-0.1681280028982946	0.05635156902483744	0.15469319112572066	-0.48855705277878386	-0.00162504646347724	0.27622693581750957	0.14066691581933624	-0.27704500106194735	0.016303948236113676	0.018635433481491458	0.26394538286280117	0.14059475002821623	-0.18354215927183798	-0.4726776664339482	0.0791278271359776	-0.30450087967258527	-0.0010170161463045988
-0.002833301804076404	-0.03564154819760923	0.011165027285171155	-0.17386545697939845	-0.026735520965070952	0.4533434173221961	-0.40538691939117255	-0.24036571919226915	-0.11843867630636688	-0.23003046919049516	0.015041135481574435	-0.20667146964996713	0.0005457525799338498	-0.0628133646976386	0.08162016498087474	-0.00830187118311387	-0.007571796654633605	0.053948774498890115	-0.03826450789472929	0.0366672490258057	0.03798713391904554	0.29446373035820933	-0.1856269159146918	0.24603945662921856	-0.17343612150229462	0.050919763889754444	0.16135246721758906	-0.4993152179731256	-0.0034784025155553135	0.26842147553566914	0.13778023682102852	-0.2617157576973318	0.0148154474835966	0.0001995351027892514	0.2746828937459369	0.1440817694281175	-0.18384383432751056	-0.4717091763102559	0.07431419021296422	-0.2940049031583708	0.008019429699853437
-0.002931227666719746	-0.035637906716208874	0.011165607896987832	-0.17447601870222473	-0.02328511499534311	0.4517111993264284	-0.40775139017564543	-0.23363106942197062	-0.11893065306639636	-0.21269901163941754	0.015159309859053796	-0.20543428651038514	0.00018695110546602974	-0.06285335623264005	0.08178967101791908	-0.007983923325123092	-0.00748707634259205	0.05070207984479573	-0.03826650172128361	0.036727325932485524	0.03796307723050093	0.282211446843552	-0.1983134329012778	0.24855536044294838	-0.17910833031234258	0.047406146520662176	0.1674624633637753	-0.5013950197551891	-0.0003102219629900755	0.26145952322892607	0.13253709907146735	-0.2453723657327153	0.009696120347114747	-0.004354824887340285	0.28157593604719733	0.15661439315987566	-0.18412385030396447	-0.46374119898893573	0.07165732866424551	-0.28585082329542516	0.02257506638541592
-0.003074566086215892	-0.03562783407554176	0.011167390074917927	-0.17477659806122192	-0.015890967974980613	0.45321662052888867	-0.4116481695996098	-0.2305134756539454	-0.11952072071117478	-0.19531100110203242	0.015281509858027158	-0.20380858989000875	-7.798361589387225e-05	-0.0628945123993768	0.0815189998039296	-0.007841953742425222	-0.007436277816360887	0.0499864030021996	-0.038270733616993444	0.036851150756911616	0.037927763361838354	0.2780550342378706	-0.21736892223869422	0.2566286650294385	-0.1889651070105444	0.0400949516574722	0.1723084354403166	-0.5024338519733683	-0.0033918132317699475	0.25059534124310756	0.12877815822365407	-0.23581580691496393	9.244645968379956e-05	0.0010829357657075975	0.28975429783166035	0.16550480352594682	-0.1843157553193008	-0.4556115509240456	0.07023657509123603	-0.2797749470077689	0.02251185677854174
-0.003221135014596356	-0.03562629687405745	0.011165176570119431	-0.1750050627665249	-0.013351836957460287	0.45577247386125863	-0.4139133587729664	-0.22875681021794475	-0.12029077115267284	-0.17931242219605348	0.015267476342457773	-0.2020280207409535	-1.9044857368438295e-05	-0.0629458108934074	0.08081163533426092	-0.007800869712886642	-0.007445086134873366	0.04682320790169976	-0.03826841085892825	0.03693799430084671	0.0378938249394911	0.276742106917327	-0.22962421040671535	0.25985249217215195	-0.19561314089283668	0.034099457334122965	0.16737607180498904	-0.49957128842969195	-0.0030622589412316443	0.2378448065139176	0.11281343037227909	-0.2276388315453776	-0.00735613688662029	0.013426165569354068	0.2842136636822041	0.17721537491328637	-0.184415907273172	-0.4450263164603199	0.06977168116004391	-0.30075878293424374	0.03310024332648019
-0.00325499340225171	-0.03561792800015365	0.011172993058922925	-0.17500150619701	-0.012273032216398642	0.45914077445540447	-0.4191962961769119	-0.22852866861874066	-0.12082655282585027	-0.16215238329982445	0.015494192667627244	-0.20041715854321834	2.88763348396517e-05	-0.06298280788370718	0.08029939749897295	-0.007773892209417904	-0.007376380067501779	0.041823738114523716	-0.038264320904187944	0.03701641719363377	0.03788162903978311	0.26742222185120557	-0.23913656920468251	0.26953372527557734	-0.20488268757871006	0.036385268483765526	0.16586327227539333	-0.49180590045581657	-0.0021231411557500494	0.2257026933809348	0.10406306042270061	-0.2161113255839461	-0.015758121585887703	0.03713016956058697	0.27922224917148164	0.17863811070784885	-0.18445138775551617	-0.43453298075093116	0.07035025475852827	-0.304693097156358	0.03973828111991019
-0.0032487733713128463	-0.03560731822098848	0.011184046187581112	-0.17269897814562052	-0.012423251047379336	0.4592388754084392	-0.42387088844559884	-0.22884237382464892	-0.12141831266084288	-0.14874838501779938	0.015662331599159623	-0.19932732092025024	0.0004232926125106437	-0.0630210831236934	0.07983233225499013	-0.007625758222144299	-0.007316406500749373	0.035508379216419236	-0.03825795090544733	0.03715885695017003	0.0378742866762022	0.24764539255506496	-0.24970195821806218	0.2764499642492318	-0.20318058169544484	0.03270775734558807	0.16279162313037365	-0.4748676823613975	-0.007214578816523739	0.20881486823937365	0.09801771143354744	-0.20766206400748516	-0.027779615631140443	0.04857340217674177	0.2741597753873375	0.1819661525602267	-0.1840794677697613	-0.4251751357135375	0.07149012637327076	-0.33597367983908644	0.047799010454364695
-0.003188442910691708	-0.03559938684155613	0.011199193233795457	-0.17050704129213798	-0.01099117756065755	0.4590443522352559	-0.4270430105327816	-0.22520265320082866	-0.12159415717195474	-0.13571306426995544	0.015906199569839873	-0.1991473662206489	0.0009013866642680717	-0.06303171582318848	0.07927383836625786	-0.007496992232756576	-0.007260154570898773	0.028396556433328814	-0.03824655202461254	0.03714197669990098	0.03789150386661318	0.24293730093688812	-0.2529773448252123	0.28302382921915736	-0.2075225631926832	0.02703214725639589	0.16576245511351245	-0.46121546887703435	-0.0053963261151083975	0.19790673835283995	0.09504099500824414	-0.20408133766624234	-0.038005815252646444	0.054132624868035294	0.2614251424191248	0.19222472621707976	-0.18374021057341433	-0.4159949508339128	0.07205517022774625	-0.3396293068941119	0.0677748479989891
-0.0032186675220685704	-0.035603680827199384	0.0112228881317697	-0.16758710649811093	-0.0125906991807718	0.45940061082993966	-0.4267925046448037	-0.21940536025278687	-0.12164444958330814	-0.12499075459417382	0.016062064614681692	-0.19948392308768462	0.0016055413605610656	-0.0630290271136265	0.07864996400654273	-0.007186323806832299	-0.0071919136274825836	0.021557177067263393	-0.038242665119702084	0.03724061116806585	0.037892352265575094	0.23718846764909335	-0.2530847275920399	0.2802479044060186	-0.21119335231007658	0.012540521287327983	0.15974906143361933	-0.44081771014244325	-0.006199745075074224	0.1802208357355423	0.09044692606500666	-0.19744854691529828	-0.03977288356534922	0.07039370622622468	0.25119949597257757	0.20033656606611044	-0.18319391487357076	-0.3988441237306012	0.06849112629802454	-0.3464714601537352	0.0835407736021582
-0.003268135943101972	-0.03560233259566986	0.011235208894016926	-0.16542046525654416	-0.01233522645970193	0.45977558030158355	-0.4316873706460146	-0.21463375073647026	-0.12165637535252354	-0.11614081902873892	0.016284156980765706	-0.20008182403453545	0.0022466765263453622	-0.06303254002653387	0.0778660350203634	-0.006839966238243277	-0.007112279459336146	0.014272462699536508	-0.03823808506204583	0.03731425103856928	0.03791003521733673	0.24123534833265325	-0.2463590859985579	0.2791835300008989	-0.21546112272531692	-0.0064708366011394704	0.1639684984111966	-0.42743463780568786	0.011457393130879517	0.16533415719235064	0.09268801081790431	-0.19337163049029266	-0.03559240101272948	0.08938561216668799	0.2394713316730282	0.2124320812406856	-0.18246536320851453	-0.38860637638454826	0.06636233475789476	-0.340113514573176	0.09028208768301868
-0.0032759663221184018	-0.03560665219882413	0.011251981013525328	-0.164493557966697	-0.01276361823009603	0.4595614544245944	-0.4323462106563351	-0.2134584272507145	-0.12129991041105284	-0.10382667021465611	0.016278274890838388	-0.20096346489596534	0.0030769553508608618	-0.06301544969990844	0.07723013856249084	-0.0065077424634935556	-0.0070828905081143975	0.00878291845683921	-0.03824297805620448	0.03737692164420155	0.037911778643577206	0.24848797899987624	-0.23593149779531003	0.2793028299934439	-0.21925969167502418	-0.010062449202767663	0.1603469267876988	-0.40160654127981055	0.029135554377468655	0.15121774109222913	0.10070033561918941	-0.18715070426741	-0.03606153360473992	0.12174318444793923	0.22695381699084835	0.22088652399661676	-0.18197287460647266	-0.37593048563696785	0.066607901475257	-0.35194137223301647	0.09285384956468601
-0.003182899804743118	-0.035607840888715755	0.011269338587725216	-0.16415615706128248	-0.015403103810005536	0.4564390637167489	-0.43469614003438284	-0.21104721113715214	-0.12058562637832086	-0.09831954313858832	0.016324463397366044	-0.20141314495554635	0.0036714079792857348	-0.06298880340119611	0.07652307687996532	-0.006136480568211172	-0.00704777284290887	0.002898279626343767	-0.03825238264981158	0.037451843617372936	0.03792540721911144	0.23959591353114904	-0.23221823284384963	0.2784176790217875	-0.22353126129241466	-0.010259393152272311	0.1542887555336428	-0.3708736473892372	0.03693125667248228	0.13574438230361163	0.10640267550462434	-0.17492535732430636	-0.03232055816508882	0.14983159317649047	0.2190195048881558	0.22609126433757246	-0.18159522634386938	-0.3619937730515481	0.06627897588055079	-0.3767222080735497	0.0984239458935409
-0.003152242053366812	-0.03560930486393596	0.011281770114072453	-0.16278559864593778	-0.01880282895652517	0.45599177058527324	-0.43712655514449955	-0.21195616515866642	-0.12026804891199719	-0.09472378655156402	0.016413309302865185	-0.20176952762614447	0.0038102316596854537	-0.06296001565034881	0.07589065240488854	-0.00576397108394405	-0.007124594651157623	0.000618565007088575	-0.03826783088184869	0.03751965396399644	0.037932668394338995	0.23232221321076008	-0.22104469518329126	0.27729735144995526	-0.2264743765579988	-0.008570720528083837	0.14887236384004904	-0.3382736998198408	0.037309622500685743	0.12146388755487017	0.11723111855727195	-0.16243297463345666	-0.030833143316346585	0.16101606927140574	0.2214338410087379	0.21298699258004924	-0.18093733761828706	-0.35721326122445435	0.06663140148516775	-0.39198765841092786	0.08988849015219415
-0.0031556407330084377	-0.035606913239557954	0.011296304780988576	-0.16232430591423977	-0.025777729618200323	0.4563695204582599	-0.43782301866271034	-0.2098398616294138	-0.1197775319594319	-0.09276573041941943	0.016505867703897687	-0.2022185206481585	0.0038266081872729936	-0.06294290431710867	0.07507555506842112	-0.0053634182923532215	-0.007205032596516225	-0.000535158863335883	-0.03828755927316783	0.037570300529046446	0.0379546936178818	0.22388623584443593	-0.1993782058961986	0.2738578753409415	-0.22496862610585616	-0.0046502825806874985	0.1484408545636823	-0.3089462751414389	0.039200779222273725	0.11326519979701184	0.12551647080881567	-0.147212942265123	-0.02978897665943201	0.17587386356787615	0.2154460113559781	0.20591018465321947	-0.18039859318069432	-0.3538948117411818	0.06266690695040085	-0.4138882759081013	0.08744259939177174
-0.003039317728026048	-0.03559624698736102	0.011317150780103239	-0.16221230868638328	-0.031057789517508223	0.4534427196184524	-0.4369788233451636	-0.20965312846663334	-0.11913776111718596	-0.09052985470808048	0.016537046575978646	-0.20267683155695018	0.0036311114806376046	-0.06292111414489443	0.07436709992907799	-0.005161570340502522	-0.007187793435811131	0.0016958800126459187	-0.03831054024357165	0.03779408253704019	0.03796877173496781	0.21385787966476805	-0.18404793650865758	0.2701577076255058	-0.22476220278903586	0.000352349197063806	0.14836096593894926	-0.28564854931333594	0.02597895013666963	0.10215789906815273	0.1421342444244495	-0.13485346995700748	-0.031717157634231	0.18774105387117906	0.20959324857301304	0.19750936640830521	-0.17963964294376825	-0.3594393430012993	0.05971248421354197	-0.4183145766986523	0.07825509254033391
-0.002937020984485704	-0.035590043110162915	0.011331413624009381	-0.16440206707121524	-0.03311632370614182	0.451333846403822	-0.4345012597884502	-0.21154371887003892	-0.11852655044679705	-0.08829410035508124	0.016451124051078715	-0.20333562156951707	0.0033185016893966883	-0.06289861558893087	0.07333192304717481	-0.004873798105799152	-0.007164039851152751	-0.0011059659838241474	-0.038344164676164014	0.0379887520222926	0.037975577912085265	0.20132861813539543	-0.1601615667170732	0.2657620671905364	-0.22201981203704685	0.0038416978346402604	0.15009007533267021	-0.25832505064447386	0.019656961996840867	0.09514746488363286	0.15301324381602827	-0.12253271074491848	-0.03363322376419565	0.1892838198845734	0.20724922686071062	0.1847811038159536	-0.17883428205299806	-0.3642744449495985	0.058011128222431006	-0.43319919966935316	0.06997378393715543
-0.002790908169134736	-0.0355877119000996	0.011342384690376062	-0.16875242587586348	-0.03635396276125177	0.44936859228496245	-0.43220124108922403	-0.2110012829949064	-0.11792220788914756	-0.08870213743279066	0.016225587189094327	-0.2041783424754695	0.0028073516668716443	-0.06287035642381851	0.07253587939547337	-0.004744816598453898	-0.007150535124979683	-0.0013553262166931036	-0.03836716337713653	0.03802802276029732	0.03797834988707019	0.18819891335956446	-0.1349891503504383	0.26324496306134904	-0.22390636918469778	0.018288857739713855	0.15219934045351352	-0.2211678109941469	0.018368973144487606	0.10192149514685497	0.15607130774785666	-0.10930806257452863	-0.03425108085074911	0.1986127636627985	0.20196722022191174	0.17519974934360102	-0.17789976400112562	-0.3592125840362924	0.05535939157674595	-0.4223397573676409	0.061601078112641025
-0.002658943316066364	-0.035578208195062785	0.011344877882302349	-0.17278866865246878	-0.03948757275819755	0.44549873701615617	-0.42978104941331885	-0.21078419815185767	-0.11747855243965155	-0.09012442683467492	0.01593855230017329	-0.2043269275986444	0.0024178143478600046	-0.06283242524916541	0.07230871837597916	-0.0047248677144488115	-0.007141387938124211	-0.0037698332450337444	-0.03839705175928234	0.038238602896280796	0.03796320755588738	0.16745499278032352	-0.1226573926363429	0.2579652370234724	-0.2196085850724719	0.03142861956572834	0.15290170754697316	-0.18614052101051215	0.02021607111119499	0.1081020535552277	0.15914816583156885	-0.0948902873433747	-0.03814053701062645	0.21246714789823756	0.19197003295610135	0.16556190121399134	-0.17742885706915587	-0.35912617659592294	0.05377743650831389	-0.4119934962894677	0.046257964489284945
-0.002367722467947201	-0.03556285858430399	0.011340034118891427	-0.17636680420904388	-0.04171597752558644	0.4415853675919966	-0.42052376783454337	-0.21560693609886625	-0.11702029522791639	-0.09093934808586651	0.01570859879541072	-0.20352210645037974	0.00192039313616367	-0.06280794894067389	0.07193017438421227	-0.004706678223539048	-0.007139290847458272	-0.009200767021121634	-0.038420848325132616	0.03833925129145066	0.03795366252991219	0.15308655214379754	-0.11797683390780651	0.26319974881162933	-0.21737642716923672	0.05286293886944395	0.15806948584039787	-0.15860258902352709	0.023585755899791443	0.11297367275817576	0.15606881687186755	-0.08191139826679678	-0.04744370364936063	0.2147210800538514	0.1791862526663754	0.15622035535356277	-0.1768594508685948	-0.3654215642864659	0.0575404571278191	-0.41371139072801927	0.0264633352747408
-0.002086426147691315	-0.03554798354751846	0.011343412001856408	-0.1808616760805869	-0.04267940309931215	0.43847671276625616	-0.40570358867838474	-0.22053511351225846	-0.1164893214871388	-0.0915647986291768	0.015316219308064347	-0.20281702186156242	0.0014251182354883918	-0.06279883170080854	0.07209323073712741	-0.00459323131791293	-0.007128133357227498	-0.011773693607729277	-0.03843788756234472	0.03841510914652089	0.03792724713590878	0.13412099145275785	-0.11591951308590367	0.2744118606983575	-0.21789691786379567	0.08025491243486901	0.15210961810970886	-0.1285600824573135	0.019695175287364225	0.11461983661855431	0.16145884734833119	-0.06404914104636052	-0.0612686377706718	0.2154023993723256	0.17347153535265689	0.14387097946193964	-0.1765651761273372	-0.37237195267685597	0.061205340513232356	-0.4130594296085716	0.012818740185478086
-0.0017945683665641285	-0.0355279019077659	0.011350130757559609	-0.18439023990473996	-0.04530013514152537	0.43562249439093376	-0.3919610864873029	-0.2212637029703473	-0.11611955650520833	-0.08970974538786604	0.01500071930538791	-0.20227024402567162	0.000947653462927686	-0.06279123196330988	0.07227463839343092	-0.004469536806786569	-0.007153836913575866	-0.015583808002734092	-0.03843859624942563	0.038484357648599796	0.03790169150911397	0.11880468696043218	-0.11715554673859105	0.27717973842620997	-0.21306597904984398	0.0970095976177834	0.1444688303743709	-0.11015477382993906	0.013216809132228936	0.11894589053323415	0.162720060890808	-0.05322808942310554	-0.0728204008687729	0.20184231025464286	0.15256096636310806	0.13264613272085407	-0.1759347676487979	-0.38636478972120725	0.06347201989898428	-0.41236372632859386	-0.008710758400253787
-0.0015571682298532769	-0.035508831885258864	0.011352708277709655	-0.18988828142837824	-0.04409275026682488	0.43574776633520285	-0.372148705981293	-0.22158521047307045	-0.11588361281905771	-0.08675433608035213	0.014712961843557693	-0.2023253226614737	0.001185132743840562	-0.06278300634607943	0.07249999046289822	-0.004322936543013644	-0.007188341045332718	-0.014722386947313407	-0.038451835788270584	0.03849133703839346	0.0378712178561076	0.11161362915001527	-0.11872943289086269	0.2935831926491281	-0.20358861600636194	0.11685854606895985	0.14129981982112305	-0.09452255616681013	0.020965403861540353	0.12354509239266476	0.16979504935555384	-0.05339167087631395	-0.09115533207354913	0.20177990616724256	0.1343249368466596	0.1265652121654735	-0.17539481949897553	-0.3932376536791163	0.06543828678690819	-0.3830344949556174	-0.040151346611991746
-0.001219071156661969	-0.0354831338345217	0.01135691100444389	-0.19607390351631462	-0.04452187693637396	0.4364201320810296	-0.3541855288255361	-0.22069915832800202	-0.11550980270342907	-0.08730433207594411	0.014382223485463313	-0.2022122457211068	0.0016880217046751661	-0.0627803254140397	0.07277162268158949	-0.004151779587097464	-0.007185200248773812	-0.015627164934470313	-0.03846082084769644	0.038475493226608065	0.03783448564904676	0.10872648762081394	-0.12396671255150285	0.29924153937656756	-0.19650120439541452	0.1435972596673006	0.13522565942945983	-0.08008000978470262	0.03275109022757317	0.12863656292590842	0.1817933034673498	-0.047809579442224616	-0.1109419171735047	0.20343896601848405	0.11873797499880587	0.13437096780229352	-0.17518653083776128	-0.396588970291576	0.06416669584619497	-0.3737069301726767	-0.06765071348723757
-0.0009499302269213448	-0.035471460965083655	0.01135722867925941	-0.2029022983400992	-0.04188067659176943	0.4311879936121648	-0.3326645330645793	-0.2200191485051209	-0.11509542741629919	-0.08651268128639303	0.014131502712311093	-0.20175345783672521	0.0024358998537859764	-0.06277575217841395	0.07342863881828099	-0.0040259169931929125	-0.007138392109679032	-0.018321429174994998	-0.038472858243270805	0.03848250634646446	0.037807849725395366	0.11167733409339978	-0.13586052118165232	0.30303751925485567	-0.1880658991816597	0.16973556165468678	0.1190587810448142	-0.05890371876682604	0.04745122578741924	0.12806207179289467	0.19897391443638657	-0.04805701202948318	-0.1265253011807744	0.19791746310506864	0.10419967993685697	0.14778958724877211	-0.17474160628584784	-0.4004924062216114	0.067929026933292	-0.36394600233541174	-0.09596309169959968
-0.0008420769615917209	-0.03547649728541721	0.011345469201759665	-0.20912173856042107	-0.037672045223485905	0.43068984711499925	-0.31214994232733906	-0.21856557382979167	-0.11472280695156398	-0.08405132177986212	0.013952463621148811	-0.2010358499888071	0.0033680973695539634	-0.06276829747011173	0.0739450936976571	-0.003767204055820976	-0.007238082960497584	-0.02077856683078211	-0.03848183408922894	0.038346567360691815	0.03778750118069724	0.11248952381143333	-0.14486051279903137	0.3132018402664155	-0.18519781815853936	0.1953952587105486	0.10800807290201568	-0.038256701954074865	0.070100511284277	0.13673043177213717	0.2172701303590429	-0.05834783960112522	-0.13965173555882746	0.18696709751470827	0.09876857971346986	0.15409863009820313	-0.17422887944947313	-0.39543482530301527	0.07206689227868504	-0.34933950284416404	-0.118583764160715
-0.0007451280276904789	-0.03547362500361683	0.011343365483600208	-0.21506206348235274	-0.03936269433882094	0.4296696846374431	-0.2887252288169329	-0.21151908266028285	-0.11431089433798161	-0.0832865518625581	0.01385467708680679	-0.20035351761742431	0.0041132057359196394	-0.06276733030978172	0.07490335988937065	-0.003631317900686502	-0.007310918145618838	-0.019885581430438736	-0.038495917838836935	0.03819764820197681	0.037748167664058675	0.11942782308004965	-0.1577340653821208	0.31900038668027764	-0.1823973629336902	0.22359265080315377	0.09434154869426334	-0.025006408108955464	0.08198055032205194	0.14547371565336242	0.23141535773686056	-0.06351373451677012	-0.15222332481766676	0.1743933554894041	0.07647123974727581	0.16685591133630054	-0.1740619969407753	-0.3902305939996425	0.07429253516814559	-0.3422993824868838	-0.15139985203037676
-0.0006927638932714388	-0.035474676627522066	0.011334050058397941	-0.2188230100634844	-0.04022791561064808	0.429927352648667	-0.2661665862333026	-0.20728860072779964	-0.11410461336231452	-0.08165221910160544	0.013773984482616148	-0.1990108207322342	0.004927614891611332	-0.0627910571273265	0.07598053416064693	-0.003505433468957922	-0.007358031707149067	-0.022089714612043065	-0.03850756655463358	0.03814003011126931	0.0377231633563824	0.127041691050604	-0.17851369185780486	0.3274721137450974	-0.18351198552448358	0.24163325943098987	0.08092861380673487	-0.029801331929467566	0.09195975743958656	0.14506038918831504	0.2548175668731228	-0.06798241763799379	-0.16537805179066836	0.16449863725463026	0.055421841673128816	0.17930783823272198	-0.1740750752160934	-0.38808623589537117	0.07440578620718408	-0.35124025755173605	-0.1832367558643337
-0.0006976220247253429	-0.03547453086109269	0.011325402861059373	-0.2218741748514546	-0.04516096701635699	0.42943115592980147	-0.2459349496752333	-0.2066303742939843	-0.114205651919796	-0.07851656232002861	0.01372366873760727	-0.1975033610608797	0.005993818203010535	-0.06284484503079005	0.07692694678333638	-0.0034367541025939834	-0.0074338931554159314	-0.02056578892956647	-0.03853641831452771	0.037987770247630684	0.037700324667187646	0.1466769652571776	-0.1912225625692377	0.3436762090651909	-0.18448717739636955	0.2615588459816899	0.07177602514961032	-0.025932522469051183	0.09608597521521309	0.14628086600359774	0.27361404779633414	-0.07315717179941347	-0.17165760432015814	0.15884074165010767	0.0535300564358532	0.18215651454074674	-0.17380423609396892	-0.3882773013195899	0.07617685951556394	-0.3653340267695534	-0.2138480577472721
-0.0007379021281246039	-0.035462060541580215	0.011317916842924113	-0.22378712567831313	-0.05130920381580102	0.4314009723550152	-0.22971111522669013	-0.20762617716588316	-0.11396031929074539	-0.07719745784648772	0.013581426029153187	-0.19603766277049692	0.007168202597009702	-0.06288584492686963	0.07792496232004192	-0.00352183166808574	-0.007520861656194479	-0.01572321231686102	-0.03856408817935355	0.03787698891300319	0.03768958066546224	0.16321728068597413	-0.19792924594038122	0.3525541825414883	-0.18179759555426642	0.27826818695571953	0.05609615923399765	-0.023523544786754034	0.10765010090750919	0.1515673623354352	0.2902486383430808	-0.08055809170320141	-0.17968767805721103	0.15160087207558343	0.05216906295981235	0.1914671289912693	-0.17380108167124497	-0.39243390297444586	0.076306994780597	-0.3720760691050769	-0.2382119999361072
-0.0008204568232391401	-0.03544608283750192	0.011315843426054753	-0.22280311218681353	-0.05760518678275396	0.43333722461458624	-0.21727606327207893	-0.20957899139479103	-0.11392068243173373	-0.07367551746959553	0.013517309130545722	-0.1941543309168625	0.008426489429765194	-0.06291291180640705	0.07873804861284663	-0.003758020247456746	-0.00759030762017025	-0.014211135188603818	-0.038594302139736525	0.037788049980545114	0.03768308866140317	0.1852984060308159	-0.19985173701684694	0.3586741144844724	-0.171564317922993	0.2949909874959781	0.04569746780828789	-0.02550393533185889	0.10697455396372449	0.16373384101954738	0.2867341959718036	-0.09281682173079203	-0.18679214810051512	0.14607707958808747	0.05415315980773753	0.202283667698689	-0.17367287277218854	-0.3909579508364717	0.07654069035893218	-0.3866772699325491	-0.2638560177594641
-0.0009327256889347324	-0.035454368965520254	0.01131052799329536	-0.2205982848635208	-0.06389834599496852	0.43429754376211116	-0.20725362114216256	-0.20800805553334892	-0.11383733311725348	-0.07215286472076632	0.0133448478912233	-0.19184428031947148	0.009317012739874207	-0.06295082508084089	0.07940726260909593	-0.004011333930390046	-0.0076824316301505515	-0.019567432167812822	-0.038624958667970034	0.037725624268834204	0.0376815139450114	0.2054406015351118	-0.20333106599340683	0.3648319316504269	-0.15763435327966993	0.31392549972340245	0.03466205263079543	-0.030296160342390566	0.10400848129645071	0.17313466601071054	0.28453898133351857	-0.10512080261618921	-0.19698073260623045	0.14219273675427485	0.06791303204618968	0.21405527555816617	-0.17346715022418407	-0.3840212907310002	0.07851288349836413	-0.3923532662114414	-0.28318556252095184
-0.0010387721599481065	-0.03546700534460957	0.011307117676398163	-0.2162610702843717	-0.07465275679907554	0.4338966028937744	-0.20132780752516838	-0.20692249913323302	-0.11389222540517448	-0.07039902433477851	0.013135593027525672	-0.18911023696608967	0.010211807950526675	-0.06298295949861574	0.08033901319718241	-0.0044211544584147645	-0.007782255296711278	-0.026215612692785967	-0.0386436801129742	0.03769847131986603	0.03768000676457397	0.23176770966664942	-0.20837232612382356	0.36197170775938636	-0.14674837271901528	0.3229630476097133	0.029688186854919092	-0.042947027364013915	0.09629728684144352	0.1860669370511636	0.2803094316858035	-0.1097611960006221	-0.1966954427845818	0.12716204185496044	0.06784285111085446	0.22163704483396612	-0.17331373690699467	-0.38945648023947255	0.08070024802116595	-0.4220397628079227	-0.29551831498161674
-0.0011668238039418781	-0.0354765618733421	0.011299833726103596	-0.20989827980467077	-0.08433480384493727	0.4318409525063555	-0.19514971003163786	-0.2085415448651832	-0.11384906929587839	-0.06735726856855681	0.012892406806426384	-0.18607418615936494	0.011035400274600034	-0.06301896642788975	0.08107006643275054	-0.004816943181140511	-0.007862506654772169	-0.03123599266598594	-0.03866013418785283	0.03770563787113114	0.03768652756018899	0.25778870556113326	-0.2128450518029926	0.38040445933004396	-0.13735433884269138	0.32640066553011143	0.027431047889695036	-0.059413229100629496	0.08686943156321027	0.19674997466182023	0.2699732180959155	-0.12592973899781204	-0.19440270839967494	0.11663704394556498	0.06497757449448104	0.22612595835592506	-0.17307141531447773	-0.40430523547118435	0.08598710507238011	-0.439541587471167	-0.31594538701730307
-0.0011908407141763202	-0.03549091320970332	0.011288921529545384	-0.20013794387209102	-0.09591201046483781	0.4357688379302843	-0.19288442560889418	-0.2099031032784319	-0.11379417861126051	-0.06817300898854148	0.01252237753960402	-0.18382106910284807	0.012028707125880092	-0.06305664238216982	0.08185162169138606	-0.005166066244547821	-0.007928078378171517	-0.0335582965731264	-0.03866724548506475	0.03772668903311638	0.037695950417940674	0.28094954273812844	-0.21445911806828008	0.3962734393588205	-0.13680896337404952	0.3284089030630423	0.03276087455206028	-0.08110585351744436	0.07332368734091828	0.21678456641108243	0.2558233537483895	-0.1434318161684353	-0.1887545313506698	0.10553803817527271	0.06478769846697897	0.22413391515489872	-0.17318467650732566	-0.4093359251022637	0.08832232397950372	-0.4412881172416121	-0.33102788601095057
-0.0012116037527981562	-0.03548918666564159	0.011283446459637435	-0.18855418818432287	-0.10891656816392706	0.4366714016718052	-0.19205394620308458	-0.20668245479469158	-0.11364126518227502	-0.06634034636090831	0.012153213506672906	-0.1818390192012786	0.01275762401309446	-0.06308470095025871	0.08283982812590848	-0.005481916845135638	-0.007947915242724595	-0.036973294120569364	-0.03868147354328922	0.0377511740769941	0.03768535475858053	0.3058300719949986	-0.2200018514754037	0.4083550121765115	-0.13215405425971746	0.31924459895337376	0.03716616157305125	-0.10440745369566547	0.05297713274430477	0.23624954267229575	0.23924188078029157	-0.14864097313161076	-0.18491612005530803	0.09291856686090047	0.058993792946960666	0.23003935637721598	-0.17369879670833918	-0.42045228268310125	0.08833084063654514	-0.46085518066452485	-0.34194264486633463
-0.0011208915876941695	-0.03549361413240482	0.011277172581966094	-0.1722470496372246	-0.11893504006681613	0.43813961096195564	-0.19454351118256785	-0.20810021211475527	-0.11353562835152906	-0.058685153310390516	0.011757258116442673	-0.17966793905547346	0.0138121029096852	-0.06311183976130447	0.08340151205561597	-0.005808307418372667	-0.007973948741337736	-0.0382764188470006	-0.03869353182986597	0.037744274011859924	0.037705605963812686	0.3383943771850674	-0.21786615113726565	0.4134145122889941	-0.13239131443398905	0.3199215688324981	0.04601628048427597	-0.14095843277063302	0.045392952206593236	0.25109137124590253	0.22141200750467765	-0.16319811695486788	-0.18716349764309098	0.07745567020851093	0.06864552295446211	0.2303044503890468	-0.17380130577072436	-0.4325629718651248	0.08591751447998626	-0.470336632172011	-0.34824212927606946
-0.0010453610434555075	-0.03549869604282309	0.011274333724296481	-0.15625498309085914	-0.12900895602817733	0.43917016059924485	-0.19755882102884786	-0.20866355014647228	-0.11327361816372758	-0.05169755248664931	0.011503753523307032	-0.17800154148167432	0.01480123819609962	-0.06311227205775131	0.0835275828000021	-0.005976048348399041	-0.007998894441382364	-0.039105817642359667	-0.03871333939272749	0.03773071781889606	0.037711960511948896	0.35976724398088555	-0.21003576865475376	0.41877231565127665	-0.13146690523084226	0.32097198978409236	0.05942189414998069	-0.16491851381212014	0.0440859308279381	0.26904112528001345	0.200986078538602	-0.17845033188948548	-0.18179603041341902	0.06271827623471518	0.07677605750788882	0.23184498896579	-0.17380394929308077	-0.4439115797249368	0.08531195593752827	-0.4742835729971647	-0.3493130349143877
-0.0010914289960685254	-0.035512633969147875	0.011271908421477624	-0.1429591744764059	-0.13705991236370468	0.4376240283756153	-0.1952699465079081	-0.20799755530939906	-0.11290336257105134	-0.04610824245311357	0.011213010772852052	-0.17655939374059731	0.0152228961555997	-0.06308758192955143	0.08349369113197815	-0.006176720244893991	-0.008014796841216816	-0.039537975054710336	-0.03872011986216829	0.03771664374833926	0.037715817946931615	0.3715741275238334	-0.2050737369161995	0.42992326755909166	-0.13527642854674887	0.3191164696307329	0.06945136888382628	-0.1968588682764279	0.045326437699225106	0.2860550835059174	0.1863075152078319	-0.18836000216372722	-0.1760341658875838	0.04838164212919118	0.06656133000931774	0.23690050014498584	-0.17362725904550871	-0.45247689894944665	0.08290094064633728	-0.4675989140629554	-0.3463513219948778
-0.0012740271484519834	-0.035532413825961645	0.011266675806320488	-0.1283274618556036	-0.14437769549571922	0.4332834266779696	-0.19623558479396133	-0.20127176870424873	-0.11271801271723514	-0.037407092212170256	0.010958633994826042	-0.17545254056752002	0.015317656114361203	-0.06306229534523335	0.0834012145328	-0.006304533369632473	-0.008037487899937785	-0.04072901233102725	-0.03873268338960272	0.037676440128734084	0.03770299118372124	0.3804694181760947	-0.1993938393556642	0.44723006925190417	-0.13333149032605865	0.306323814530477	0.08712863872666501	-0.21816185868152208	0.039439831970528666	0.29916004929461615	0.17930413590958608	-0.1984017294402938	-0.1663538877678769	0.033345181981056855	0.06167225910797678	0.232279849186153	-0.1736896779108697	-0.4531234204144913	0.0811896330253355	-0.46693263527756096	-0.3490738876139151
-0.0013584297159092613	-0.035562200179965975	0.01125443626219393	-0.11525173443303091	-0.15133662587332755	0.4294550028865296	-0.1931642683080878	-0.1951883941381662	-0.11249873055680448	-0.028028701756442898	0.010721566307957687	-0.1749661121885971	0.015289960195468976	-0.06304830544218391	0.08310316281095184	-0.0063567664936557255	-0.008153674788563915	-0.03947466192682293	-0.03874241741824743	0.037646497610401314	0.037692901135425824	0.39477390265661805	-0.19522798221569043	0.45605224581557235	-0.12906283343031663	0.29469784676530086	0.1047117484125952	-0.2363725373207853	0.041288277068433694	0.30290217390116675	0.1774331636649896	-0.20180411374006169	-0.15476448739268356	0.008589255079152303	0.05481209420685246	0.22219989246673127	-0.17368690008364393	-0.4491644253078445	0.07982029620676197	-0.47829342136246245	-0.3511033958551565
-0.0015012290102645134	-0.03557371720063395	0.011240578620290242	-0.1046935602913216	-0.16101739800524772	0.4271384861520027	-0.18687406228598308	-0.18774342692634244	-0.11236778558676966	-0.02167164852628007	0.010599887413252167	-0.17434392403014046	0.015013963465630085	-0.06301967643275716	0.08270187869211801	-0.00636067702231541	-0.008254052839862228	-0.03375406165494493	-0.03876439475275667	0.03753216450016853	0.0376836711660947	0.39918312855556803	-0.19047314686978314	0.4890458991982419	-0.13448043237627433	0.27761486312355255	0.12156784878813383	-0.2512430378569341	0.038209772816124844	0.3100362712905541	0.17161978277960027	-0.20467422008960443	-0.13819064094919803	-0.009965258696214476	0.052919516743067586	0.20799068480733746	-0.17373235086407018	-0.4454907362636512	0.07768520569490357	-0.4939312437519824	-0.3548795294925058
-0.0015870725667818755	-0.03558373460443014	0.011226859911134549	-0.09396494850780163	-0.16702070210333303	0.42412962675030397	-0.18683110481241727	-0.17872595119203308	-0.1123754381524222	-0.01469351365303673	0.010566971674056189	-0.1735195126753472	0.014305405450867798	-0.06300514159054364	0.0821422124836427	-0.006367207865578382	-0.00835844547549692	-0.03024043109455949	-0.038783172014233876	0.037452263137357535	0.03766322315965785	0.3926195586402742	-0.18777619826286343	0.5211927548842292	-0.13629385488253648	0.26493500972603284	0.13542076457004892	-0.26169128792406726	0.03143649496098229	0.30832748968590457	0.16187532111007005	-0.2135697706919947	-0.12546074612645572	-0.035285176017122596	0.060200422809894794	0.1950226387710114	-0.1739272206497213	-0.43296408004859693	0.07695526296041684	-0.5030645617756617	-0.35540871839734006
-0.0016515203489109655	-0.03560557413586366	0.011215471957663805	-0.0850702233430584	-0.1749136322570048	0.4205889272834703	-0.1822418940942943	-0.1630581379440061	-0.11260321781923432	-0.008910333671804967	0.010672389644138974	-0.17324347871094842	0.01392982828731156	-0.06299585713330914	0.08153142262691529	-0.006449217984068773	-0.008446352827635138	-0.026302764755606674	-0.038806976293685035	0.03733911275344952	0.037645344286942925	0.39308041140866534	-0.1815011681480983	0.5322983718005327	-0.1424679382966081	0.25413015533216815	0.15670440665489693	-0.27122541167434094	0.03143718266267137	0.30178671504907406	0.14875149361523718	-0.21851019237864278	-0.10627708878292545	-0.05351887488554732	0.06028558715964507	0.18610794133369585	-0.17387022429507965	-0.42459612510844497	0.07497050206786546	-0.5153349142295248	-0.34318815711645706
-0.0016962704826584355	-0.03560608708109725	0.011200634064582514	-0.078657416499898	-0.18449526104921724	0.4156307110136078	-0.1805260081361349	-0.15124306429175371	-0.11291468830408502	-0.00030490482131246416	0.010679763219878818	-0.1726991772937772	0.013307864324923474	-0.06297988425042687	0.08088700431852525	-0.006584806672627267	-0.008602102675963019	-0.02541852744239632	-0.038828277295383726	0.03722113598890835	0.03761891433878298	0.3893032944287397	-0.17053065324168698	0.5565841626863325	-0.1397697449296315	0.24439320495635153	0.17205603303680306	-0.280705197520348	0.03420465472326786	0.28878609849978354	0.1330592563388723	-0.2220020369806428	-0.08785030637042314	-0.06640996769309807	0.059925744101266075	0.1748475574479501	-0.1737518540985561	-0.4235385626420167	0.07134291306772846	-0.5376731788070537	-0.3329298788534366
-0.0017349900235260896	-0.03561864549924902	0.011190858255262984	-0.07342208552793958	-0.19165481192820946	0.41118063319894366	-0.18064935609238256	-0.1451909222994852	-0.11330338829551825	0.0033697346865271477	0.010620083927380232	-0.17191993408197248	0.012721792179457741	-0.06297223914725221	0.08014323755604916	-0.0067098027180658385	-0.00872421626544041	-0.025543834012180567	-0.038841690390248484	0.03705279427738788	0.03759562635460688	0.3848844000646714	-0.16376348748211295	0.5796238272583845	-0.1365017978802167	0.24387557845915314	0.18372200342298273	-0.2872460508165312	0.042403266155655324	0.2716996691046085	0.11973361159794019	-0.23304145274016266	-0.07337259401890397	-0.07829611783764276	0.06915766294809722	0.16579379870046318	-0.17394898810174525	-0.41908995229148227	0.07015127061434041	-0.5390588357531253	-0.32734000645221334
-0.0018337044181772541	-0.03564154564484838	0.011175501414823262	-0.06987675148504627	-0.19969000875963502	0.4052282608218197	-0.1778141310872446	-0.1349001469742817	-0.11376082990697109	0.0006640808421483561	0.010561291714770138	-0.17132253901832312	0.011875597062746405	-0.06297967405612805	0.07981109772551004	-0.0067661669917926295	-0.008872223009770999	-0.02921880651980981	-0.038852525856818934	0.03692503287511048	0.03755219614632267	0.36609817941748524	-0.16781920300947104	0.5952864879751745	-0.1314144129211355	0.2269348862221868	0.19277260283797495	-0.27737973422035567	0.04796412898939693	0.25353241210130906	0.11537796663055684	-0.23546837983984398	-0.0495795706354142	-0.08413199961817105	0.06488093147150326	0.16481724870352799	-0.1744034610718918	-0.41122558314398805	0.0733562172474959	-0.5372462417917763	-0.31083481591754136
-0.001940131515756506	-0.03564601762523091	0.011171724416771875	-0.06536005981614729	-0.20417659531943416	0.400504406154945	-0.17260262437363788	-0.1267341383995068	-0.11404218234326043	-0.0029102559979161135	0.010332302633553007	-0.17076831747246785	0.011212735405597214	-0.06299370578017947	0.07993850857682042	-0.006993336549839108	-0.009064279950112882	-0.028902775114701396	-0.03886694921913238	0.036836572648647634	0.03750229199413721	0.34845378453258957	-0.17171985725561295	0.611970659761071	-0.12497919767928274	0.20887998778204367	0.195346494493935	-0.275475030374885	0.05095770437544307	0.23082159821414105	0.11572839629308321	-0.23440541498761455	-0.03275243528968388	-0.08898132995939065	0.06035304696914392	0.1588736612591216	-0.17488134643842757	-0.417212811215419	0.07633248511648592	-0.5332556715436195	-0.3061536585158687
-0.001860035880355606	-0.03564090802835875	0.011177889351975008	-0.06062019081677276	-0.2058407336282145	0.40035238115398286	-0.1674659836782634	-0.12009764437019865	-0.11420313313064027	-0.009479473945487088	0.010079973641936264	-0.1707908172300952	0.010782137210022354	-0.063017597421221	0.08004785515423499	-0.007036442761882894	-0.0092398370886383	-0.03251685762871996	-0.03886737025318045	0.03676836228708501	0.037466589131047924	0.34294307504125976	-0.1747927870257006	0.6089262620231123	-0.1154702379379194	0.19711508152893958	0.19925654051754543	-0.2644330092298135	0.04937566192196794	0.2039757900899064	0.1104553244061413	-0.23672415080828277	-0.01412666655077691	-0.09714525635124845	0.05699030377187275	0.1517978348823214	-0.1753003195739433	-0.4241229838064594	0.07742701531638876	-0.5387222014970866	-0.3047820849899592
-0.001675459849744618	-0.03564382195517554	0.011189316403884583	-0.05834612489718895	-0.2058730691910348	0.4014419050272987	-0.1626835754533793	-0.11162417039335393	-0.11445886318023495	-0.017258058087910914	0.009788015128634102	-0.1710286835114268	0.010678941420088125	-0.06306041249539285	0.07974882854258032	-0.007001404622458832	-0.00933415938735206	-0.03750318779538214	-0.03886872120466803	0.03673768314890719	0.037425501230039335	0.32841305960191725	-0.17952880562854062	0.6036389079449909	-0.11660569282050234	0.19444951262988722	0.19761149107603457	-0.25215140978151135	0.049033622025207814	0.1787798211975605	0.10467145406848703	-0.23782869987537358	0.0038231086205725824	-0.1126852184501849	0.051940548667666044	0.14539259174067656	-0.17522525205402786	-0.43463109761078994	0.07853714385752494	-0.5467415600151005	-0.30866280362541043
-0.001651781913084956	-0.03564812857982398	0.011194350638894686	-0.05479609876797128	-0.2026203794012303	0.4026598082494032	-0.16373627167920884	-0.10366568528920599	-0.11442268464599019	-0.02460266480751107	0.0094382849859269	-0.17060002699411186	0.01050475541158755	-0.06308103156677765	0.0796504708207459	-0.0071340655080474645	-0.009320191150370267	-0.041994460817417756	-0.03888558399325999	0.03663482453391793	0.03739955898783057	0.30674264756345393	-0.18875813514450673	0.6075659423843578	-0.12320978259792556	0.18669397645216818	0.1951788653339238	-0.23819388468376554	0.041937465170588925	0.16334581050393454	0.09529842141261843	-0.24407681855875682	0.013165633730817545	-0.11811382791462974	0.04786015158685647	0.1394834927763688	-0.17505694637816976	-0.45740204229588793	0.0780081979564175	-0.5409779666776207	-0.30118917084661084
-0.0015860590000176921	-0.035652684134142285	0.011198969452992185	-0.05126629329648478	-0.1983930108263429	0.40443864957333575	-0.16529594864258357	-0.09883829375682515	-0.11442621191279004	-0.029359335272256724	0.009181470944873905	-0.1709215615390315	0.010616125287448036	-0.06310979829947658	0.07980329558271967	-0.007226428856281028	-0.009249828919088151	-0.04822500047593707	-0.038897184391917784	0.036491907462829175	0.03739450721175457	0.2936898930773252	-0.19988300393577835	0.5870821968762587	-0.12622964174694107	0.18416747377120948	0.19685561344046265	-0.21888531485421683	0.0446252096820311	0.14391897460914352	0.08273805258291125	-0.24520038788412335	0.02264159203755236	-0.12790639933836495	0.03952403425426491	0.1423451725249562	-0.17487649133675282	-0.481798658179189	0.07566868903955443	-0.5228435717495967	-0.2805934205466062
-0.0014809241034367663	-0.035663768256018094	0.01120501793704966	-0.04785675844588383	-0.1917757012060988	0.40599668681101636	-0.15384929005259512	-0.09474751089811265	-0.11418350549420224	-0.03494157618250403	0.008885169712117605	-0.17235507072220146	0.010846319325667462	-0.06312936384914984	0.08038318422726745	-0.007222801038910818	-0.009176945877282466	-0.052902753078363195	-0.03889933991483056	0.03631995222422025	0.03741325373226205	0.29013934668997626	-0.2152404373433864	0.5598928357962392	-0.13020113771451217	0.18370764517406837	0.20229501876430983	-0.20196699051597394	0.0512180682349298	0.12855961868786228	0.07981826041396886	-0.2436778993775826	0.03015307063500815	-0.1293171039271026	0.02189131105812588	0.14402748216109773	-0.1743206754730146	-0.5080103148379513	0.07245568046802668	-0.5207012205213648	-0.2684999272420268
-0.0014692370535315162	-0.035671665549350536	0.0112024681856772	-0.04625038917783785	-0.18126457740633212	0.40890638031350585	-0.14448243357894133	-0.0976280226244758	-0.11368822753310873	-0.04044805914918375	0.00847800666329612	-0.17291276118143825	0.010765761773040004	-0.06313957992257904	0.08051981037171596	-0.007082147155600206	-0.00913516161462149	-0.06146784269402268	-0.03890847838920726	0.036143280615919406	0.03744276030907999	0.277679922268407	-0.23023610825458038	0.5433424956326277	-0.1285907192431352	0.1669779472048528	0.19774483089704425	-0.17209270949785585	0.05024875652473263	0.11996538491333755	0.07944328506839063	-0.24196303867707472	0.036502495532080216	-0.13213584770983897	0.014636669022313656	0.14647699479043305	-0.1743048878775655	-0.5260953921072761	0.07179549977723534	-0.5011166827817455	-0.2602397257930107
-0.0015113558937248643	-0.03567514993422728	0.01121064095011855	-0.045054721098468774	-0.16657381319339232	0.4114606878126764	-0.13194316926994357	-0.09543111004867706	-0.11314091918011138	-0.046825288203324315	0.00812667558412348	-0.17370485864449564	0.010896517156217256	-0.06315579059208698	0.08008850368871459	-0.007009385532650102	-0.00902478581800222	-0.07049595129441595	-0.03891204807228149	0.035975520887746436	0.037481529497884844	0.2574567010327832	-0.2496305111861148	0.5185229905157275	-0.1296985665900943	0.15196981237753782	0.1990066488993806	-0.14109422574176908	0.048822065882821314	0.11789805478937183	0.08457191921891766	-0.23559262624181226	0.04295088763079841	-0.12971593582651328	0.015064281891869119	0.15810324515771154	-0.17436801116616055	-0.5507814325385062	0.07180800454063749	-0.4906279214692678	-0.2525950657820209
-0.0014594096308008521	-0.03568122187343633	0.011215534119738546	-0.04745395719846733	-0.15096335752762613	0.41361297201053465	-0.12144481357756272	-0.08918079920750574	-0.11256007453636299	-0.046498288156960076	0.007876799302198442	-0.17491057103101088	0.010577136151775777	-0.06316580518040195	0.08027464853290109	-0.00685280278636489	-0.008904546704950842	-0.07591873182785613	-0.03891500602395255	0.035861415253553644	0.037521724243816224	0.24279685375938004	-0.26388850917736234	0.4993394636440067	-0.1391268566058046	0.13992852997802704	0.20026204728008654	-0.1136200030979104	0.04456994521018355	0.1122871938753089	0.0842323931197605	-0.22278165060882574	0.049414617344689896	-0.13864456396892302	0.0009749812040692283	0.15182110684627037	-0.17419180472575474	-0.5707713497175827	0.07205686983195231	-0.4873826590130303	-0.24386820271580573
-0.001507408314544122	-0.03568208056161722	0.011220618245245204	-0.05192877119894758	-0.1332356846147747	0.41773127799781185	-0.11426520052885156	-0.08960640060240074	-0.11212034942406388	-0.04113142796012339	0.007640916595181148	-0.17607446855747308	0.010238527777770602	-0.06317052369768283	0.08031465706651413	-0.0066394749855271705	-0.00874239427750519	-0.07643747972098903	-0.03892078479661233	0.03572716364056912	0.037577923243754655	0.23098328409598406	-0.26905158296026727	0.49741121723238296	-0.14473460561937307	0.13261621747588567	0.1947941171521454	-0.08716502307678965	0.035492695535304465	0.1078798046600687	0.08574485020578801	-0.21089218117716646	0.053080510294769824	-0.1533674048874451	0.00031157761410282073	0.14610376248902032	-0.1744668239417956	-0.5931462737600903	0.07077676223419767	-0.48882491019772595	-0.2420023392363002
-0.0015492051745609001	-0.035691716991290895	0.011221964120141953	-0.05880882206288882	-0.11879684873149868	0.42107680553114896	-0.10148384402773318	-0.08571643706874618	-0.11189345317725481	-0.032160771186256217	0.007488653304319942	-0.17745178134386252	0.009664408665227052	-0.06316809824872698	0.07993246938302309	-0.006529890187612535	-0.008573187021973112	-0.07879686203451662	-0.03891753008557406	0.03555741694459415	0.03764292732501326	0.22579017820864405	-0.28140710919192136	0.4969310910493715	-0.15081567190080392	0.12832584103558103	0.1973671357395637	-0.05254485634713393	0.017901085366851387	0.11328635070271484	0.07861787279659867	-0.2071230385663963	0.06372784851628069	-0.1673241225115546	-0.000774375484685497	0.14335206667964312	-0.17483277181189028	-0.600174994129133	0.06896794727627678	-0.4987268726814424	-0.23720373344103712
-0.001611230758595774	-0.035702517387639514	0.011213172080859528	-0.06429088655380835	-0.10551988841228724	0.4222772184549958	-0.09758369912542578	-0.08129715785586292	-0.11164713932671264	-0.02096995460604327	0.007354807954477019	-0.17863845325026145	0.008827366452603248	-0.0631671508750082	0.07966003677460701	-0.006376645606521287	-0.008432705069124347	-0.0794022004084318	-0.03893242054927416	0.03536551758577884	0.037708061776837894	0.21456201124137236	-0.28961050177290637	0.5085728015203158	-0.1547902705501309	0.11664850977745334	0.19598372725038374	-0.02796722214646123	0.0019903350358037543	0.121373211741196	0.07087293720000698	-0.19862633482480657	0.0629058784555694	-0.18520323503323208	-0.004478551085151985	0.14890369686822658	-0.17517078659143429	-0.6122853602926879	0.07009523958357303	-0.5130121829578698	-0.23462881723108478
-0.0015876514603076683	-0.03571000148386273	0.01119669555443471	-0.06661795389748464	-0.09191102585988525	0.4242825016097897	-0.09228586471734354	-0.08410635753835738	-0.11138866762883262	-0.006211111819431026	0.007250399534267345	-0.17931744004740519	0.007947804269992805	-0.06316038357203393	0.07961937956282025	-0.006397136186722658	-0.008388455380642007	-0.07896040769836646	-0.0389453558294177	0.035170757284040774	0.037774782056560964	0.20780368326882917	-0.29433279688644165	0.5206602622759611	-0.15591432782626363	0.11118612923391458	0.19766557567497878	-0.004630802140539386	-0.017987788729674558	0.13538177469803553	0.06057906146556077	-0.19010873049522564	0.05625457748007638	-0.1904884462607313	-0.006638401661934988	0.16036868779389574	-0.17559066541396523	-0.6181021961218948	0.07228607040442668	-0.5107992580376486	-0.21577678408125153
-0.0013762854651914922	-0.03571103581926023	0.01118933340726248	-0.07110591850725491	-0.07947870854742126	0.42536419839102385	-0.08609093983209844	-0.08394366846489268	-0.11112956743614104	0.0030706773978825485	0.007236111369396633	-0.18084670087577545	0.006916326236935716	-0.06316893975638657	0.07991583921785703	-0.006373539768625279	-0.008334202031967605	-0.08236042760480747	-0.0389400388014773	0.03504194447284674	0.03781678088438888	0.20569414141256784	-0.2966773206288454	0.523814321970513	-0.15233921528301603	0.11199466118388772	0.2008593619732884	0.02194651626050495	-0.03302964325882583	0.15141630232983164	0.05398850616245619	-0.17559629078775013	0.062125268770606756	-0.19342748819267735	-0.017649144579204013	0.17320048294107518	-0.1760004903365358	-0.6138670202245344	0.07363276446959693	-0.512688175304871	-0.1971319075265891
-0.0012364836401792707	-0.03570746159920436	0.011183250845361157	-0.07421876667496538	-0.0642431984305391	0.4258564256060856	-0.08124198403545241	-0.08760000371034055	-0.11070151757694939	0.012940174714854818	0.007174302643832372	-0.18200183168725298	0.006295510136513927	-0.06316318904310643	0.07968671068256009	-0.0063368282144521115	-0.008353721644343014	-0.08375268042508241	-0.038937041210468384	0.03502377620627811	0.03785347990030396	0.19891614606857508	-0.29884301457247414	0.5199850741774139	-0.15124941414626972	0.1113644724780142	0.19699417911879588	0.04123314870256119	-0.04436490794189908	0.16387205138958288	0.056354064351079924	-0.15776628122193415	0.06573345369151223	-0.18844533234697583	-0.02485659747076631	0.18470635165028323	-0.17665590854920438	-0.6101692663044253	0.07478549493195118	-0.5197266045992441	-0.20200344318149116
-0.0013123709180103869	-0.03571187327386508	0.011176340240727407	-0.0769701805604047	-0.05339878697658231	0.4270559267681337	-0.08226908992595751	-0.08636783734018741	-0.11029939473203967	0.023222624122294987	0.007170264444339956	-0.18176317971631215	0.005579489655714236	-0.06317001792293753	0.07900452128562155	-0.006506381317941898	-0.00835271988026336	-0.08519625790051072	-0.03893296907200345	0.03499457516541636	0.03784352739128856	0.1891218942834842	-0.3017667544510997	0.528235872173465	-0.14450488052936575	0.11258956443143911	0.1901618585594255	0.06184356511422828	-0.06338216726626103	0.181209367757238	0.05019875092701851	-0.1463408916281274	0.06094780779469187	-0.17663256940423852	-0.022487754096365355	0.18790536581501419	-0.17733050874840042	-0.6111092500482573	0.07687470358465	-0.5150926412837021	-0.2035961552541893
-0.001308522168856071	-0.0357041795448743	0.01118109785428276	-0.07904339645824691	-0.04229315153520556	0.4292132751435318	-0.08263167259271387	-0.08333449956543837	-0.10996956322019272	0.0340100152417077	0.007257339500061691	-0.18221827224435538	0.005124625494581115	-0.06319012479277292	0.07886265201257939	-0.006688314118615274	-0.008304371723818007	-0.0820590622040093	-0.038931730610528716	0.03499905759879844	0.037833638683827636	0.18807747589175472	-0.30806420903034726	0.5362095677578271	-0.14597612156197864	0.12406779629351299	0.18744986229662344	0.0744878885697706	-0.08043843376250868	0.18880079169819042	0.04291442333359619	-0.1384183769397131	0.05329149401111085	-0.162949765512783	-0.031261490463771135	0.18523739538422712	-0.1776075715659115	-0.6092899292780861	0.07638906777317979	-0.5240066848170952	-0.19745259756889721
-0.0011971628971592988	-0.03571013441551217	0.011177993127229082	-0.08152195116039532	-0.033944364524423024	0.4321568265899189	-0.08382736989832194	-0.08175312787780468	-0.10962765242285939	0.041827464392425524	0.007535696121740218	-0.1823367789977514	0.004459078222142604	-0.0632115374546424	0.07911724759644677	-0.006898947368052234	-0.008323777340495681	-0.07537182215368	-0.03893590666833885	0.034979604732419095	0.03780605307228709	0.19162569308724034	-0.3036389496466601	0.5445962570890789	-0.14447195411073188	0.14036073692679824	0.17804482558534268	0.08112389485262324	-0.10138263321968058	0.18662288135001287	0.04005197267792471	-0.130422926431247	0.04224068713401194	-0.1638439166011477	-0.04664351536928827	0.17844616818010167	-0.17749460452782068	-0.6000112237655169	0.07943778872585812	-0.5228348909600073	-0.19038298726404843
-0.001182217331205167	-0.035711547093015106	0.011178787625278196	-0.08100738569349084	-0.023533102632426806	0.43317262785933125	-0.07973418623823182	-0.08085989707736964	-0.1094119921241109	0.04892395398647671	0.007905451761930303	-0.1829006701396576	0.004160266031652976	-0.06323269607000778	0.07941460329650724	-0.007180535721201674	-0.00838030683911596	-0.075235973995802	-0.038949129065848506	0.03489850784697961	0.037783958495604314	0.1916394131609925	-0.3032028397932394	0.542721165475586	-0.13847516679699662	0.14744353428713736	0.1697910067817857	0.0858159852168809	-0.11614628949220826	0.19076358620488232	0.033517877230572826	-0.12201952320373133	0.044245041894740315	-0.15061956060475995	-0.052862321244183365	0.1830800994269414	-0.1775351630501818	-0.5938092691670371	0.07896562675036371	-0.5236344255024805	-0.18340543412865193
-0.001191670132555783	-0.035717011751949426	0.011180938794724777	-0.08034948816101131	-0.015055115450866505	0.4351864585624038	-0.08141057545055541	-0.07629850218010355	-0.10915751585753326	0.054717904520358226	0.008402678796097825	-0.18346398794726887	0.004228156204956424	-0.06324899049813769	0.07942602723989992	-0.007637821172904345	-0.00844912260046084	-0.07670852096369915	-0.03895626414666314	0.03479991978094523	0.03776495701895027	0.1924260629295296	-0.3039299017678471	0.5337489849920184	-0.1297890509213016	0.15538372038589593	0.1710810699780294	0.08754536917062794	-0.1305643374603225	0.1952127240620233	0.021695772380354594	-0.11441039294414199	0.05069305355778229	-0.12859993504939193	-0.0671517624594755	0.17886639743250268	-0.17707007728603635	-0.583304708565862	0.07958391368835624	-0.5208101249725818	-0.17557710720120956
-0.001073360944301617	-0.03571664953908128	0.011171058699205668	-0.07897180224310722	-0.0061779691541890645	0.4350814590664151	-0.09378401057667506	-0.07933766964665176	-0.10861464544749136	0.053923007395219755	0.008821205073491004	-0.18363711563261792	0.004080575510154448	-0.06327275910080199	0.0797843018052909	-0.007968764778996721	-0.008575974001696584	-0.07981843254984027	-0.03895823754288845	0.034730712897912415	0.037750221460604846	0.19383620309188912	-0.3005136018065991	0.5164852312991354	-0.1218023048413979	0.1626216300664165	0.16681631846060446	0.08214307335498994	-0.1341801201189221	0.19858688657602058	0.018291504831533807	-0.10414796558324087	0.0472296262584467	-0.11100388744897136	-0.0790658158205073	0.17367735350270358	-0.1766326420690565	-0.5792841784409334	0.07988864974074354	-0.5109212400420136	-0.16079091372624857
-0.0009660167781837288	-0.03572858925577857	0.011167944863992944	-0.07804599296529785	0.00395884873114322	0.436306619310892	-0.10015606757206326	-0.08080909063546887	-0.10808996290771189	0.04987206601550641	0.009285113651846501	-0.18277911363324703	0.003976877769179858	-0.06330077863390526	0.07964117499400052	-0.008265527539615314	-0.008733813412672629	-0.07919907052479583	-0.038950141475964095	0.034695715007227824	0.03773470542936325	0.1948996505173644	-0.30516360101256	0.4926479109395765	-0.121251167249495	0.16585320326299147	0.16177833065071923	0.0815597341682034	-0.14193548488930605	0.20025655343076645	0.019755774021731617	-0.09448275986812223	0.05181924657874628	-0.09031722580246028	-0.08464429600809838	0.17126064310085215	-0.1762726624441647	-0.5560559203588149	0.07916150986231596	-0.5052978921882954	-0.14156573025163688
-0.0011138602369837847	-0.035735405588565895	0.011168816448168618	-0.0823453803913654	0.012324913493244823	0.43738545000545903	-0.1026879232794029	-0.07835628170453299	-0.1075719677451243	0.04179354473647493	0.009807346629537556	-0.18230955284564174	0.0034354639160388022	-0.06332932030799812	0.07931084729328329	-0.00842586641878347	-0.008828537384906247	-0.07890937560010751	-0.03894119048494212	0.03468180244341705	0.03771994068768332	0.20341899826611787	-0.30374894978000444	0.4706858526525103	-0.11494639128146118	0.17333443890949923	0.15630116425649282	0.07142108027053526	-0.1489909985741001	0.20052499645267724	0.01499890451985117	-0.0931264057239806	0.06091885427586078	-0.06803497001883255	-0.09206280837512901	0.15823834335477235	-0.17587102508703006	-0.5370358661319224	0.07606921791584595	-0.501601115935864	-0.1309375454766133
-0.0011721659278199248	-0.03573951401937047	0.011165129687536851	-0.08454531453891985	0.018815107334462646	0.4392189987859993	-0.10552365628127185	-0.07677616407850725	-0.10723771111674663	0.03706633400869528	0.010394181972441725	-0.18184394758287842	0.003178804570562513	-0.06334321899271936	0.07895408865274661	-0.008452630501788173	-0.00899652671470541	-0.07770989233345063	-0.03893420431947782	0.03470451836724596	0.03770358068207677	0.21171175223343747	-0.30495944642424344	0.4564557911550449	-0.11229397830039285	0.18186657449572322	0.1472674567205674	0.046959890307976884	-0.16058939320567617	0.19167406817137947	0.016634157570317144	-0.0868111780730523	0.07405925027387536	-0.04681766381842956	-0.08211881567495546	0.1401771516654673	-0.17620371411728797	-0.5209285501916521	0.07489589466130188	-0.47972845734542124	-0.1307269213574413
-0.00131369518925646	-0.0357449837885582	0.0111697417038376	-0.08799130083565967	0.021541746510458405	0.44090683355202137	-0.11019538471838775	-0.06947176361551266	-0.10724595209463353	0.028540455549886483	0.010988482467740892	-0.18116448188297063	0.002780401040303611	-0.06338538800327814	0.07856095929476657	-0.008473485080742598	-0.009175506950456302	-0.07422643011280744	-0.038930688203076366	0.03470647756831125	0.037685338437252636	0.22261404490437284	-0.3049127582647531	0.4468005090138605	-0.11464663423182098	0.18976508862786576	0.14221090621809238	0.026832324952725056	-0.18347885622510707	0.186720796079988	0.007981670603462589	-0.08568237998466936	0.07829363379522877	-0.03452468559025794	-0.07835324252001777	0.11957449540448475	-0.17636365302553578	-0.5032563712799057	0.07270096391802128	-0.4658107841449959	-0.11512239221818794
-0.001232066570459314	-0.035731149137852136	0.01117277156626692	-0.09216184740153491	0.024383737635302893	0.44203626125577716	-0.11503116434982327	-0.06922681487927737	-0.10714178549282186	0.022238620364294356	0.01155152001696967	-0.18076011294342464	0.002423828217548973	-0.06341090087773942	0.07863753024152925	-0.008461264162246055	-0.00935340207621646	-0.0761645559382635	-0.038937282260495906	0.034742210314690276	0.03769414120124435	0.2383580060279585	-0.29546689472424187	0.42854319306461486	-0.11812657676120941	0.19027545047188024	0.13533751719927892	0.018877699678363034	-0.1883080503084439	0.1826612766778749	0.002675823291782832	-0.08142942130607163	0.09044763026230743	-0.020841024063621972	-0.07768432778911706	0.10705461504447804	-0.1765813778617206	-0.48746351381888636	0.06774033732159794	-0.44500394613613004	-0.09050822902319897
-0.0011922435000329102	-0.0357253198735757	0.011170800827229547	-0.09486667557275383	0.02740988904469447	0.4401999513093752	-0.12242537426758923	-0.07073602718411806	-0.10702261197407995	0.018478332208200315	0.012142512940017915	-0.17987782373244787	0.001639514039524195	-0.06343805697643969	0.07857095876067517	-0.00828938537771395	-0.00955843785691826	-0.07871434827045724	-0.038942639999107624	0.03474507271117373	0.037717799257776505	0.2380726787364369	-0.2849036986395655	0.41552860580859113	-0.11656510467753242	0.19162851208523862	0.12847242518477697	0.0029713509874614236	-0.19748099749392384	0.1880598010171844	0.008059190323156981	-0.07430693339451297	0.10332783041910158	-0.010871115043267512	-0.0641089237711252	0.0900459470022598	-0.17651559943939715	-0.469499003192993	0.06363676223650286	-0.4244608012032434	-0.08022131572326509
-0.001209445802046072	-0.035722095658560424	0.011180592498074831	-0.096216655838076	0.02933249410813916	0.43653340807988317	-0.127193876081962	-0.07248195209084993	-0.10708562178554984	0.018561462670905617	0.01251761202286969	-0.17925446963366018	0.0011613845430979704	-0.06345722410270417	0.07877262983707518	-0.008042154768217163	-0.009728355972414532	-0.08914653916554742	-0.03895683623872847	0.034785794152465674	0.03774621172212558	0.24968990319414566	-0.2837789384336632	0.40743485737110136	-0.1144617397271844	0.18970282017200288	0.12580380273887454	-0.005319506716184639	-0.20278508779922166	0.19823275223007392	0.0037877109296254492	-0.07363837999456663	0.11709815402590092	-0.0033684730860974836	-0.06894985830086824	0.0732850909798989	-0.1764195733930397	-0.45120759787680464	0.05737614341855425	-0.41554788504512175	-0.06980565661283353
-0.0011493313364600566	-0.035700094562680355	0.01118693515345448	-0.09822766169342725	0.028487360079882208	0.43492496601295566	-0.1336301946638226	-0.07770803353389012	-0.10702596287753978	0.015063308528597687	0.012895550522664565	-0.17754923853814206	0.0005675770076451363	-0.06348635758101116	0.07850419613881236	-0.007683355424003157	-0.009958251956387658	-0.09494135984952451	-0.038968407711382956	0.03488963429364493	0.03778352009373394	0.258712854945794	-0.2800920593662783	0.3989196774662274	-0.1090951767301093	0.19290629273208593	0.12156748015919387	-0.009563198392677764	-0.20240944985438492	0.19783773552654596	-0.009362566290752617	-0.07316135842584555	0.12024330071271568	0.009586056116235846	-0.07672125591084823	0.0573608175981206	-0.1762989273676061	-0.426646969366036	0.053081437404319975	-0.40503139030096785	-0.054371819138931424
-0.0009978737779478566	-0.03566934337627352	0.011189508008449893	-0.10040332147601791	0.03047379249586355	0.4331540951728721	-0.1349246338340202	-0.07794762708812385	-0.10689455615621482	0.012100344664436465	0.01329531572241592	-0.17595238207818478	-0.0005517151923465178	-0.06350793113853005	0.07809646622226539	-0.007297226810290089	-0.010190824688395404	-0.10477060370531384	-0.038973490117296575	0.03507595655120078	0.03779293734988585	0.2777040715306154	-0.28431507413181	0.3886431518179928	-0.11357164998345999	0.20079227334170224	0.10629821324305715	-0.007336560960688654	-0.20316607453497354	0.19822085386713223	-0.027083178768743228	-0.07283506336391267	0.11622639712389068	0.0035908725768206613	-0.07113958959490442	0.042636224864015325	-0.1756814933974239	-0.40505488058235206	0.04775977536618313	-0.386445368839223	-0.04048047056751599
-0.0009899552376926065	-0.03564661085171732	0.011204355427332648	-0.10126519708778861	0.03044921420190171	0.4314755861177687	-0.12899862971825196	-0.07598790162401384	-0.10706583702540891	0.008812595543610833	0.013879870475606751	-0.17469734848849378	-0.0012323283575811157	-0.06352826675133078	0.07759772492073104	-0.006850639413474148	-0.010363280821313015	-0.11186924234836301	-0.03898598186538947	0.03523485434210118	0.037796062392370405	0.29067384404767044	-0.2860394942286201	0.38423225530253363	-0.11753554754673093	0.20585445930929164	0.09491821560176991	-0.005337437402536524	-0.20836242490898177	0.18705868349463203	-0.044892660635836204	-0.06818195605778825	0.11819934392777284	-0.00024969470226733555	-0.07694772935861702	0.02698788449097549	-0.17477850176868728	-0.38458221230184697	0.04174755593927356	-0.38656588525573515	-0.03978204412029866
-0.0010060783950345965	-0.03562572857011124	0.011210776679460363	-0.10289301589331737	0.028902741413383976	0.42996108926564264	-0.12206110886166141	-0.07647400301810355	-0.1073903616040252	0.007119919760839799	0.014444357804653299	-0.17413756222742233	-0.0018572803055484418	-0.06353510915115854	0.07746530624565472	-0.006516125618258548	-0.010476147316384746	-0.12318740999819815	-0.03900271287996638	0.03541624940154356	0.03778750423156854	0.3010651728301385	-0.2797837052947358	0.38224993077319613	-0.11800468569222819	0.2170536007589341	0.08236745016502067	-0.012447383654327104	-0.2031260350144092	0.17572174585202036	-0.0705436874987588	-0.06627202561337507	0.11626771317703624	-0.012353962982934414	-0.09034333240362738	0.004902086000961462	-0.1735937896140886	-0.3692090365862481	0.036784171213217566	-0.37769671125814364	-0.033517346806189154
-0.0007827497503144108	-0.03560962875818411	0.011218139048782818	-0.10171625979454135	0.02704886303017594	0.4266455395299521	-0.12179079110117423	-0.07622651226509539	-0.10782442384980748	0.003619793545511541	0.01499709904850961	-0.1735341399267726	-0.0020597663464231235	-0.0635244994779478	0.07792826001474237	-0.006247919719759481	-0.010627928286198459	-0.13606932604776428	-0.03901898964915809	0.03549644122802549	0.03778239763983767	0.31367796577566986	-0.2819837787012619	0.37643318075863796	-0.11767554814596082	0.21744269877672334	0.07213090183333506	-0.019221809377364417	-0.19835414940516266	0.16644384153630806	-0.08574907813759466	-0.05934535212860933	0.10938093359862511	-0.03045190441266466	-0.09707932441057573	-0.0057454667043598615	-0.17267285493221582	-0.3617330971473306	0.03278434280153492	-0.3742736617216071	-0.02405201298332304
-0.0007723143344606427	-0.03560000003529305	0.011224505696386302	-0.10118231952220225	0.02719257664271047	0.4233648495569825	-0.11713833479004092	-0.07784265874218216	-0.10819839429574518	-0.003506125445920738	0.015558589724599486	-0.1728149522778853	-0.00254290570139706	-0.06352639484051317	0.0781011533707749	-0.005942650430231551	-0.010715387721279057	-0.14930596733167711	-0.03904658505630877	0.035516194124244574	0.037814981487163585	0.32037142292062715	-0.27790096989347235	0.3637574681322269	-0.11924151595218205	0.20675942753449855	0.06361517387992131	-0.013661800466274812	-0.18920190968165398	0.16131464812306123	-0.10761903968555	-0.05897541172116542	0.0902469914415188	-0.05768127498582831	-0.11409204425160595	-0.015733619133409694	-0.17121857548777136	-0.35626996654131815	0.027487988466378878	-0.3747561783377641	-0.020451380802681586
-0.0007380525133102408	-0.035592725169641536	0.011221198012891042	-0.10104897808941313	0.030154764607129264	0.41887327101722055	-0.11549172688607263	-0.08039036963263912	-0.10829425578754633	-0.008933391756350976	0.01607662231281852	-0.17173248749305411	-0.0027540277812928863	-0.0635157731210495	0.0778977977096623	-0.0057701653804874495	-0.010750936096644433	-0.16237696417402006	-0.03906791744807771	0.035501319974115125	0.03784134084849789	0.32317427295446655	-0.27791172231808225	0.35674591558829477	-0.11293382726249979	0.19431595477519664	0.05766797933828016	-0.01233267477651386	-0.16943476515325637	0.15279342974117519	-0.11542582499949794	-0.06396556523597266	0.0720595939306836	-0.07575229592869695	-0.1302125620423194	-0.017153846522340983	-0.16962182296082648	-0.3481085819118813	0.02566318753819518	-0.35748670571795427	-0.011999906255532544
-0.0007273172853595148	-0.03559390933482963	0.011218818384157548	-0.10116329582526813	0.03223746881241637	0.4138940919201781	-0.11431012648975	-0.0799591758008438	-0.10838742373015486	-0.01463022527887492	0.016560341238683947	-0.17068619576609573	-0.003063103384608458	-0.0634940953249971	0.07728493391999389	-0.005440892308912254	-0.010827173408084501	-0.170656356082558	-0.03909020868328945	0.03546759239610603	0.03787854818125043	0.32648552321979984	-0.27851039185409177	0.35377725072427235	-0.1122416126307578	0.18927484428497623	0.04758438006117796	-0.012150539218159753	-0.15124016515389477	0.14842382379236663	-0.12628175212449977	-0.06646560100139891	0.06624381095823488	-0.10772838385450179	-0.14495477792999517	-0.01852382190548523	-0.16811983393705796	-0.3344465965340661	0.024214778124814956	-0.33486424110825946	-0.0005336544860933351
[truncated: 130 more rows]
