# Supplementary material for: Obesity dysregulates feeding-evoked response dynamics in hypothalamic satiety neurons
Source: Sci Rep. 2025 Oct 14;15:35837. doi: 10.1038/s41598-025-19800-2 (PMC12521569; doi:10.1038/s41598-025-19800-2)
Supplement: Supplementary file 4 — Supplementary Material 4. [file 41598_2025_19800_MOESM4_ESM.zip › Fig 3_1/Fig 3b/NCD to_NCD_1st_MPK134_mean_running_34.csv]

4.222201666666666
4.348746111111111
4.3574883333333325
4.41458
4.423721666666667
4.4889955555555545
4.464353333333333
4.475294444444445
4.53358611111111
4.674557777777778
4.670967222222221
4.641449595055555
4.646799339444445
4.614101827777778
4.595650944444445
4.497918944444446
4.478216611111112
4.515139444444444
4.569167777777778
4.486387502166667
4.468019656111111
4.478691344444444
4.48077895
4.521635711111111
4.604951574999999
4.702757348333335
4.7643427183333324
4.887394417222222
4.867655527777777
4.854187966055556
4.893879142166667
4.915471914444446
5.007916261111112
5.009759933333333
4.978344929444443
4.970984453333333
5.095158680555555
5.124525333333333
5.136107833333333
5.239002288333334
5.320567908888889
5.355615567222222
5.3210106249999995
5.328671077777778
5.371553870555555
5.376675541666667
5.246082777777778
5.050720000000001
4.940779444444445
4.803785
4.687442777777777
4.6593261111111115
4.615892777777777
4.533709444444445
4.457794611111112
4.466242444444444
4.389358111111111
4.340807077777779
4.352965056666667
4.394137312777778
4.389267499999999
4.310726277777778
4.276927958333333
4.260406073333332
4.2477758111111115
4.1373103888888885
4.125982781611111
4.266237667777777
4.3904406388888875
4.364393427777777
4.304896666666666
4.363249999999999
4.442783958333333
4.420194200555557
4.385436283333333
4.449763551111111
4.510524514444445
4.3650845
4.2536555555555555
4.228395
4.202835555555556
4.073073888888889
3.9989927777777776
4.012953888888889
4.028273333333333
3.985002777777779
3.8626588888888893
3.8145133333333336
3.8302299999999994
3.8625977777777774
3.871449444444444
3.977068777777778
3.9916648472222227
4.017034978333333
4.050892183333334
4.180757985055554
4.273399248944444
4.1817146561666645
3.9461874801111096
3.850297945555554
3.899528311111112
4.017411761722222
4.177502728333334
4.262430066666667
4.304888722222224
4.232241555555556
4.2217215
4.286307777777777
4.494017777777777
4.478607222222221
4.181153888888889
3.7371467222222226
3.263526055555556
2.846727812777777
2.4312697866666664
2.03805287
1.6988008683333335
1.4438731555555555
1.0822946055555558
0.8295142133333333
0.7258794715000001
0.6569199661666667
0.6209714316666667
0.651327605
0.652223793
0.7037441422777779
0.7454065481111111
0.8041518961111112
0.8550838882777778
0.9050892222222223
0.9396026722222222
0.9785346677777778
0.9590290199999999
0.9258667611111111
0.8844642899999999
0.8360927472777777
0.8005271511111112
0.7618456327777777
0.7202121677777777
0.6880479239444445
0.6633499655555555
0.618455395
0.5956975416666668
0.5523863199999999
0.5445706972222222
0.564910515
0.570891911111111
0.5934976944444446
0.5953318672222222
0.5787249978333333
0.5697510005555555
0.5809044235
0.6435431950555556
0.6986607283333333
0.7415129
0.7863283333333333
0.7885458333333334
0.8005313166666667
0.8315113177777778
0.8567693311666668
0.8908404078333333
0.9317366555555555
0.8925442255555556
0.8879576206111112
0.8820985966666667
0.8975878666666668
0.9186709477777778
0.9198883822222221
0.9163223672222224
0.9170254166666667
0.9198516805555556
0.8865908116666668
0.8787239377777778
0.8565365699999999
0.8204213994999999
0.7400671867222223
0.6782163506111112
0.6165998922222222
0.5501702572222222
0.49670009055555553
0.417024205
0.34927944222222224
0.30725538944444447
0.2558508611111111
0.22551861722222222
0.21921967277777782
0.21420604722222222
0.18911156666666668
0.21212221666666664
0.23714358
0.2604425561111111
0.27667431950000004
0.32192146833333335
0.35173535055555555
0.39405919011111107
0.3949040733888889
0.4167265422222223
0.4641311394444445
0.49426005172222226
0.5250176905555555
0.5554065356111111
0.6449442422777777
0.7125091928333332
0.7737131822777776
0.8344969172222223
0.9713306394444445
1.0997100277777778
1.2376798666666666
1.3336055000000004
1.374259786111111
1.432052256666667
1.4495673972222223
1.4789327811111113
1.5791079405555557
1.6570977111111114
1.6112800500000002
1.6195035350000002
1.6001725688888888
1.621467118888889
1.6963102299999997
1.8181629961111103
1.923250298277778
2.0042604477777775
2.057234536666667
2.0875903645000005
2.2390388033333335
2.2873340438333325
2.260959705555555
2.283013752611111
2.349674413777778
2.275636136666666
2.346994121055556
2.4316039138888885
2.420722216111111
2.2547876177777777
2.157063681111111
2.1499266466111115
2.2177805355555553
2.234929674611111
2.2036728733333337
2.2280698944444444
2.161018152277778
2.0797003763333333
2.0975157825333333
2.315757345277778
2.390602563333333
2.425893095
2.499024109777778
2.5496320000000003
2.605564277777778
2.603926735938889
2.6562135257777775
2.675556784611111
2.664703718722222
2.607719408888889
2.5635563250000004
2.585170256111111
2.6564859044444447
2.7383717200000004
2.7191479866666666
2.7852461944444444
2.860884945555556
2.9505222922222227
3.0450130944444442
3.131233334444445
3.1942320922222223
3.2103052222222224
3.126201444444445
3.1545964999999994
3.191577777777778
3.269012166666666
3.300505958333334
3.3431200477777785
3.309144617222222
3.3112607555555558
3.3902871833333337
3.504943506111111
3.6262107339444447
3.7009047027777786
3.7790027399999997
3.7335764111111107
3.6481560661111114
3.633694388888889
3.7437518166666663
3.797605705555555
3.7936794138888885
3.743170511666666
3.7054679006111115
3.6264672211111115
3.622452125555556
3.6136324449999995
3.6673013027777777
3.700972395
3.6039890950555553
3.5554291555555557
3.5077304333333332
3.5090497477222216
3.5473939503888885
3.5620506316666667
3.561611555555555
3.6555730520555563
3.672126442222222
3.641898321666667
3.734484158944445
3.735185333333334
3.711059944444444
3.7167078499999997
3.6436457833333336
3.5861479400000005
3.601115931666666
3.5636710944444445
3.555202268333334
3.5152301032777786
3.4375716183888887
3.4314135722222217
3.531406277777778
3.4930281222222224
3.4937225866666664
3.613559993388888
3.6499287550000017
3.7818141555555553
3.7820597666666678
3.830933579999999
3.890678831111111
3.895753889444445
3.869701555555556
3.903392611111111
3.898371255555555
3.7804627294444444
3.6308849450000005
3.3955687288888883
3.2601791105555558
3.140211212222222
3.053611586055556
3.0631555555555554
2.9621338333333327
2.876541888888889
2.819552561111111
2.7978062388888896
2.8041103722222225
2.905544332222222
3.0427159888888884
3.1875400694444442
3.240573958944444
3.2564446661111104
3.345949916666667
3.4589847944444445
3.584291666666666
3.6988780021666665
3.765542086111111
3.6727971255555563
3.6258512766666673
3.5322980894444447
3.481547638888889
3.549700666666667
3.5680623899999997
3.5333446255555554
3.490295833333333
3.4029691089444447
3.3400952622222224
3.4269057000000007
3.4605465250000003
3.450144017777778
3.363858066666667
3.11550285
3.030153256111111
3.0093621844999996
2.9870837916666666
2.968874388888889
3.034336611111111
3.0523991083333337
3.0983465061111115
3.224169283333333
3.439529311666667
3.6640900694444443
3.775301666666667
3.8582422222222226
3.9154817361111105
4.024487142777777
4.112474445
4.192484
4.182705666666667
4.173823333333334
4.145732222222222
4.16433
4.226239535
4.178121281111111
4.154634744444445
4.143353055555555
4.085110542277778
4.009387337222222
4.017697431666666
3.9526934083333334
3.8526815005555557
3.8956711344444437
3.8496244561111106
3.834174222777778
3.8640331111111115
3.888333944444445
3.8809982222222223
3.918779444444444
3.955505555555556
3.990898333333333
4.015570222222221
4.054925444444444
4.142256316666667
4.205604444444445
4.2492395
4.287577611111112
4.401205722222222
4.503222666666667
4.492509611111112
4.569695499999999
4.603275333333333
4.432229722222222
4.274209761111113
4.3182715555555555
4.309543244444444
4.214323503333333
4.126672868333333
4.097696150000001
4.094743794444445
4.114123007222222
4.290254503333333
4.391349855555556
4.422512277777779
4.429498000000001
4.369077111111112
4.3809268333333335
4.298098039500001
4.258655917222222
4.283208736666666
4.157524646111112
3.986624777777778
3.937949111111111
3.927099955555554
3.9171760061111107
3.958911817277778
3.9127844444444437
3.947964111111112
3.8608235
3.767710666666665
3.841002133333334
3.932649892222223
3.9386412016666665
3.8792688888888893
3.784034444444444
3.6918155555555554
3.636312777777778
3.6540290394999997
3.683764098777777
3.684159522777778
3.603806960555555
3.499900666666667
3.4773794027777774
3.464004867222222
3.4112231499999996
3.4493729394444443
3.4866494633888885
3.3656536688888887
3.272007755555556
3.2448480721666666
3.230744977777777
3.1944501333333335
3.1376887777777775
3.1141595555555552
3.216338494444445
3.245508231111111
3.1912848444444446
3.274254306111111
3.3412996933888888
3.312656915
3.3252843366666665
3.3570296955555556
3.392889381055556
3.4154192733888893
3.350272052222223
3.3163451816666667
3.531222444444444
3.5735736133333336
3.4554756905555553
3.436779317277778
3.5168872222222216
3.593791111111111
3.6644738888888884
3.789140277777778
3.9318758888888876
4.03609061111111
3.9810561111111116
4.020008749999999
4.159876978333333
4.249063402777777
4.218738888888889
4.143963888888889
4.063121111111111
3.9772372222222216
3.851073888888889
3.7539694444444445
3.6927355555555557
3.564407777777777
3.4704550000000003
3.448069777777778
3.4099998888888887
3.4348582222222217
3.5002753222222225
3.567017088888888
3.6113275338888897
3.620300069444444
3.5678873127777777
3.609912911166666
3.7117447516666666
3.6739183499999992
3.644326388888888
3.6403403333333326
3.6201203333333343
3.556498238888889
3.5087309927777777
3.441580795555555
3.4255735150555555
3.3859811894444447
3.217604555555556
3.177852439444445
3.167049526722222
3.078592631111111
2.9924961322777777
2.9753209222222226
2.944832515555556
2.9912873533333326
3.0298409509444437
3.0603631644444445
3.1511178444444443
3.1453194006111116
3.1304650311111106
3.1501302389388894
3.127525916722222
3.0105868394444446
2.914629566666667
2.80290655
2.75659581888889
2.722748834444444
2.6997747561111107
2.7784067938333328
2.7716925449999996
2.725345938888889
2.810358127777778
2.8626667633333334
3.0199415322777776
3.0943807577777784
3.027339423333333
2.9504965894444446
2.9278323583333337
2.853760435388889
2.79615155
2.7949740611111107
2.6994527388888887
2.645189744444444
2.4578716410555557
2.409059425
2.489717441111111
2.5051118355555553
2.4311176822222222
2.4864245633333333
2.6575654339444443
2.7319976966111112
2.7887227016666665
2.941806086666667
3.0542052999999996
3.041866222222222
2.9956061388888884
3.004774311666667
3.1022958138888885
3.032569277777778
2.897167422222222
2.920799427777778
2.874384625555556
2.719070829833333
2.6516617777777776
2.5897563166666666
2.5747384455555555
2.5954294522222225
2.5811518705555554
2.638431327777778
2.6554538888888892
2.5729398888888886
2.580507650611111
2.616314992777778
2.6476297166666662
2.7773152222222226
2.7929192572222226
2.843304225555556
2.875829466666666
2.8847319333333337
2.996172458888889
3.1214333188888888
3.2438067061666667
3.3398961111111114
3.477982222222222
3.5337050000000003
3.6559905555555554
3.7133338888888883
3.7926194444444445
