# Supplementary material for: Obesity dysregulates feeding-evoked response dynamics in hypothalamic satiety neurons
Source: Sci Rep. 2025 Oct 14;15:35837. doi: 10.1038/s41598-025-19800-2 (PMC12521569; doi:10.1038/s41598-025-19800-2)
Supplement: Supplementary file 4 — Supplementary Material 4. [file 41598_2025_19800_MOESM4_ESM.zip › Fig 3_1/Fig 3b/NCD to_NCD_1st_MPK134_mean_running_35.csv]

2.574023972142857
2.5292134029285704
2.4750550225000008
2.431068470714286
2.3908394970357136
2.376382748571428
2.417022384607143
2.3793283935714293
2.3920272602142854
2.4689610932142854
2.44780371325
2.4525327574999993
2.526069389964286
2.4987088646428575
2.4569917607142853
2.433983640035714
2.3715236189285713
2.3749520260357144
2.34858219325
2.3314653134642858
2.3450368681071434
2.3222783294285714
2.2392186699999996
2.196643423571429
2.19369577
2.1712726060714282
2.2425308902499994
2.2211697606785714
2.2335565785714286
2.229960043571429
2.170432390357143
2.17991997325
2.2011390886071425
2.2089513975000004
2.163971453571429
2.1005024703928568
1.9579860234642854
1.9014690243571433
1.8581240410714284
1.8241435660714287
1.824749128178572
1.757247702535714
1.722793948107143
1.7072338036071428
1.72378123575
1.7824241571785715
1.8210605410714287
1.8636302574642856
1.9103337450357143
1.9572851535714284
1.9895328111071429
2.042810372535714
2.0692695806071426
2.1364700513928567
2.243352606678571
2.215668764642857
2.259965198464285
2.2734776957142864
2.2316906125
2.231853782857143
2.1867956302500002
2.1096587582499997
2.0617774799999995
1.945439103535714
1.8061886664999995
1.7455741578571426
1.622217029285714
1.5641811799642862
1.5419532075000002
1.43157119825
1.4503055892857142
1.4365131204285713
1.4289922057857143
1.4982017113571426
1.5388861495000001
1.5602855982142856
1.6106320259285714
1.5919266867857143
1.6132722915
1.6444931464285715
1.5970087710714285
1.5939815735714287
1.5574013628571424
1.4810196564642852
1.4403312964642858
1.4253918403571428
1.4136119507142857
1.389454449607143
1.3613359725357141
1.3431092786428571
1.3556178375357142
1.354747070678571
1.3728723199999997
1.385060681857143
1.3893752267857138
1.381515131821429
1.3665437804642855
1.4416765482500005
1.5583270517142864
1.7228029175000006
1.887375456857143
2.0947332314285707
2.242819260714286
2.4402393271428564
2.668263182857143
2.8829459735714287
3.0925811785714292
3.237343785714286
3.35625975
3.3126928417857124
3.250819653214286
3.024322192857142
2.799447392857143
2.4680119857142864
2.096597762857143
1.7645282336071428
1.4598935373928579
1.13236878825
0.7636576189285714
0.5506517436428571
0.3014797387857144
0.17658343107142857
0.13582598582142855
0.11277721917857142
0.11210452103571426
0.09485449857142857
0.0780687270357143
0.06627539396428572
0.06712155789285715
0.06738385964285716
0.08173227925000001
0.08903869003571427
0.08157263071428573
0.07959655214285713
0.05754061971428572
0.06238909642857145
0.05474311646428572
0.06973950610714286
0.06847679614285715
0.05149236357142858
0.061021062499999994
0.07318537185714284
0.08005157571428571
0.07594456571428572
0.09066865964285713
0.08312087607142858
0.08006828289285715
0.06588051932142856
0.05962815110714286
0.06627435932142857
0.05355747535714286
0.04590748107142857
0.04938427678571429
0.05609500289285714
0.039106355714285716
0.043574710392857145
0.06512707285714286
0.08066476071428573
0.08760276535714286
0.07983189857142858
0.0725752465
0.0709716267857143
0.065804465
0.05799956600000001
0.06691790321428573
0.07283434325
0.06217192167857143
0.045551521821428576
0.046979399214285726
0.05772994074999999
0.06856896785714285
0.06291481574999999
0.05675599642857143
0.06114112003571429
0.07673378539285715
0.07422193074999998
0.05854580892857143
0.07474624396428572
0.06338405939285714
0.055196235964285724
0.05726942717857143
0.0726340107142857
0.0818488217857143
0.07656704607142857
0.10285936692857141
0.09632622717857144
0.10520522107142859
0.11437167507142855
0.13478858857142859
0.13602076189285714
0.16758574121428577
0.1586508213928571
0.1699822832142857
0.19811731646428574
0.18570393071428573
0.19676893035714293
0.21536838757142857
0.20475841535714284
0.20106056246428575
0.21050337714285722
0.18346384857142858
0.19598423821428573
0.1711384268571429
0.1544181325
0.13713075428571428
0.1329415585714286
0.10509974039285715
0.10101135392857143
0.092055604
0.08079250357142857
0.09588504721428567
0.08888867785714286
0.12093228314285716
0.13779431396428574
0.16273368282142858
0.18297664503571434
0.21771532578571431
0.2215988135714286
0.25583995889285716
0.2964105928928572
0.3179458971428572
0.3230061232142857
0.3120802848928572
0.3393903320714286
0.30994230064285716
0.3158183614285715
0.3290383489285716
0.3333310407142857
0.32803318728571423
0.3047955481071428
0.2835484481428571
0.30228087142857124
0.31305054642857144
0.2950194099642857
0.3254113856428572
0.3579607216785714
0.39738089321428566
0.46369542417857135
0.4843865995357142
0.4764493416785714
0.49735277346428564
0.5115304714285714
0.5697864617142857
0.6419142548928571
0.6849849035714284
0.6966988099642858
0.7130383602857142
0.719432775357143
0.7500772667500002
0.8152227146071429
0.8706111938571427
0.9403709239285716
0.9986424428571429
1.0308783485714283
1.0506805575
1.0801612171071429
1.0635590632142857
1.087605503
1.1091336982142856
1.1425695039285715
1.133085469
1.1091764418214285
1.0831469085714285
1.0442535475
1.0135144881785714
1.0031190581071427
0.9903106657142857
0.9342011084642856
0.907566075
0.8853915
0.8951221160714287
0.92782683
0.8988408307142859
0.8948182825357145
0.9595348914285715
0.9609469374999999
0.9667184225
1.0053349682142858
1.0313510968214286
0.9877630999999999
0.9164482357142859
0.8596020900000001
0.838124645357143
0.7772198200357143
0.6648850664285716
0.6015347635714284
0.5702282142857142
0.5240624285714286
0.443919975
0.3995045267500001
0.38494816071428567
0.35199174325000004
0.34656559821428573
0.3620777975
0.3892936100357143
0.43737664110714275
0.5035889464642855
0.5451389700000001
0.6147909378571429
0.6884093592857143
0.7420990378928571
0.8091446464285713
0.8386203736428571
0.9027116325357144
0.9674248203571427
0.9735337785714284
0.9911167357142858
1.015744220357143
1.0233189421428572
1.0492775899999998
1.1116980917857142
1.111883226
1.1532685725
1.1581022750357144
1.149818116785714
1.1671047428571428
1.1549601763214283
1.148923602142857
1.155309426071429
1.137753955714286
1.1226348834642856
1.1358114785714284
1.157322182535714
1.159305432857143
1.1810909721071428
1.2069829148928568
1.2544067214285712
1.2867661267857144
1.327961627857143
1.3638055468214285
1.385789370357143
1.4013705767857143
1.3799371114285715
1.3670787525035712
1.324191313214286
1.2900039053214285
1.2413553502857142
1.2255265642857143
1.1784657864642862
1.1634285239285713
1.137003470357143
1.169707657857143
1.1932593492499997
1.248022969107143
1.3347999809285713
1.4653752425
1.5747176428571428
1.7473228142857145
1.9126711196428572
2.0208820861071426
2.164106130714285
2.2053452
2.269842005
2.329928193571429
2.358483932857143
2.362453920964285
2.324322200428571
2.237313734642857
2.19168718825
2.1658294949999997
2.174034375
2.2277184432142856
2.2566566417857143
2.2979099021428566
2.295744878964286
2.293727694642857
2.329112658928571
2.2904265625
2.25164360075
2.2895765396428573
2.2528803357142855
2.262381712035714
2.274428473571428
2.2217785632142855
2.255570232142857
2.2674242214285707
2.236928725
2.285336278571428
2.2866245857142853
2.2329005571428575
2.2507061746428576
2.242289031785714
2.2363533271428575
2.2497647978571433
2.2452317975357143
2.252849221785715
2.2817788896785713
2.298203437142857
2.298946933892857
2.2778083142857146
2.2764971607142854
2.231048845607142
2.165701123571428
2.2000873875000004
2.173760886785714
2.166239616785714
2.148325712142857
2.1546786896428567
2.211499403928571
2.276163315357143
2.2253768121428568
2.160043957178571
2.140492805
2.0688976075
1.976582395714286
1.9333102035714287
1.9593837157500003
1.921687788214286
1.8475889750000005
1.8197268610714288
1.7659817807500002
1.8008363271428574
1.8552012528571429
1.9018604860714288
1.9967757321428572
2.0569276253571425
2.0731606735714285
2.075218715
2.0922142546428573
2.1234168339285717
2.167831154892857
2.143750805714286
2.1276591457142855
2.107808636107143
2.072263048892857
2.02254874425
1.9694556932142855
1.9187573349285716
1.8967896800000001
1.8570119782142858
1.811441670357143
1.7852255432142858
1.7553884897857144
1.6813413485714286
1.6315677917857145
1.5747744781071429
1.540372577857143
1.4821344728571424
1.423736980714286
1.3412743535714284
1.2859956528571428
1.2705794925357143
1.2183720396428572
1.2162169492500001
1.1921194289642858
1.1612648270357142
1.1183934357142855
1.136851903964286
1.1478295092857143
1.1543376714285716
1.1604869985714286
1.1434313414642858
1.1088291024642858
1.1259348078571427
1.1828515417857144
1.1688867164642858
1.2131490503571425
1.2402757321428572
1.2218525357142858
1.2692356249999999
1.3091467075
1.3377861557142856
1.38322391825
1.3445417142857143
1.343421302857143
1.4161927153571428
1.41243693325
1.418091996821429
1.4286310096428576
1.360009949535714
1.306364433964286
1.255339068928571
1.205754544642857
1.180489357142857
1.099530787107143
1.0453253821428572
0.9819636635714284
0.9427919471785714
0.9286930032142856
0.9471956700357141
0.9394559750000002
1.0039412188214285
1.0918936561071428
1.1352262914285713
1.2586377903571428
1.3143487664642854
1.3787830835714288
1.4668969696785712
1.5208764253571425
1.587619576071429
1.6253400221071426
1.600319197142857
1.5900959245357142
1.5777047292857138
1.5583766489285715
1.542402449642857
1.51654627825
1.4424627334642857
1.4052619864642857
1.3254302788214287
1.2536684946428573
1.2336130325357149
1.1640082107142855
1.1403026142857144
1.1110472678571428
1.1092448450357144
1.1463089614285715
1.1376630436071429
1.1213637418214284
1.1345053446785718
1.1908385588214287
1.1655666714285713
1.2107354310357141
1.3081228442857142
1.3031917420714287
1.3077444991785712
1.3229677892857141
1.3559151953571429
1.4378914539285717
1.4884094182499994
1.5241816503571428
1.6127338225000003
1.6513272071785712
1.7094059524999994
1.7911797320357148
1.824668727857143
1.8482396303928577
1.8802927146428574
1.8758022413928575
1.8871692957142858
1.885359102142857
1.9093026482142859
1.9238468167857141
1.849963336071429
1.834694415285714
1.8252531264285718
1.796042952178572
1.8094410564642858
1.8252351789642862
1.8302091753571426
1.8873010789285714
1.9015795382142857
1.9575261071071426
2.0696463887142853
2.0945400674642856
2.1133298796071425
2.1298226421428574
2.1823625247142857
2.2141964703571433
2.270825705714285
2.2757117132499998
2.239319637142857
2.2157111146071427
2.14514064175
2.120864477178572
2.1285593025714284
2.165128058928571
2.15750685825
2.135435095357143
2.1197145035714287
2.1039377082142856
2.1046678682142854
2.1229635585714286
2.1566643396428575
2.139835807857143
2.136972614642857
2.1498855793214284
2.1028817053571425
2.174340309642857
2.184920582678572
2.14570664175
2.165374992035715
2.149943205607143
2.1342633085714287
2.2144386785714283
2.216425886
2.201427186785714
2.2858731057142854
2.29340449775
2.3331140371071433
2.3940154628571433
2.439582731071429
2.495567736071429
2.5333244249999995
2.5667520117857143
2.6650440042857144
2.7698702021071426
2.808790594964285
2.8501100067857146
2.8522783503214284
2.902971471464286
2.961958064642857
2.94713045825
3.0288897875
3.054562260714285
3.043427263642857
2.9822455571428574
2.9771803164285715
2.8711171842857146
2.7555734314285716
2.6970725000000004
