# Supplementary material for: Obesity dysregulates feeding-evoked response dynamics in hypothalamic satiety neurons
Source: Sci Rep. 2025 Oct 14;15:35837. doi: 10.1038/s41598-025-19800-2 (PMC12521569; doi:10.1038/s41598-025-19800-2)
Supplement: Supplementary file 4 — Supplementary Material 4. [file 41598_2025_19800_MOESM4_ESM.zip › Fig 3_1/Fig 3b/NCD to_NCD_1st_MPK134_mean_running_36.csv]

8.472178773914486
8.420422965780105
8.371916753225863
8.37695480692069
8.388915445635174
8.347929521545277
8.360936501910345
8.330885323461382
8.32390258419724
8.344284484428206
8.342540827313792
8.330445923072416
8.348455332226552
8.252875082307895
8.178705159206896
8.118636203198276
8.097436715955176
8.078767047927585
8.080715035175862
8.075623661554825
8.08292076876517
8.004892678490345
7.9910751943490705
8.018689375341342
8.055780282997894
8.018359421927345
7.958256340814481
8.01307295493034
8.052252675090346
8.122857397503791
8.24259654699045
8.362978972612414
8.418638406720689
8.445828740206895
8.505828083775862
8.56601352175138
8.58772307289724
8.632841361206898
8.723077461557931
8.807861793227588
8.866154685873896
8.937960827613791
8.999635863583796
8.980256818796551
8.948506029710344
8.934769162379308
8.924028320675825
8.911925591269654
8.905792010231037
8.964530227982756
9.061309988068967
9.085204453620687
9.173605251413793
9.263850513966204
9.331040668716899
9.412903455611723
9.464323512851726
9.49323174654
9.521500634174549
9.634496446680105
9.71162196569615
9.822767047317585
10.003607265624243
10.146849213510349
10.248490278965964
10.289088042302415
10.3118484546731
10.30089591459655
10.300794302448274
10.261793589258623
10.186425678337587
10.187411299448964
10.161438519724136
10.120302168965516
10.123981017241379
10.065972413793103
10.001107672413792
9.936829184137933
9.827462059999998
9.68216606586207
9.560117243379313
9.466863473730966
9.396996955546205
9.358166112900001
9.33708328267931
9.328445169567589
9.338864621364827
9.318218175073104
9.279038310276897
9.308035842546209
9.33134421065207
9.341634167198624
9.376182603899416
9.449842587100346
9.529249581368244
9.556899301002414
9.613186130059313
9.568666923536206
9.582473689655172
9.573441758620689
9.620303435176204
9.605738456523106
9.659442061068276
9.677956712396899
9.713479771141381
9.747394720155173
9.731639861517241
9.713526990527582
9.649831923931037
9.644882606551727
9.623958990489756
9.558859586286207
9.560456006744827
9.60781897623793
9.668900086153412
9.69761155847276
9.71741177709517
9.73084753926138
9.733399531882071
9.704254276068623
9.719133945047549
9.686772330377242
9.58044002457872
9.49170242922138
9.409250031199655
9.437204663375141
9.395359286272758
9.336802179285794
9.261505185375865
9.150925310167587
9.09480890520896
9.050306882896553
9.007418717517242
8.988155715793102
9.046219187241379
9.10184349524138
9.160791199527583
9.13990811365931
9.283437073975236
9.427257913689312
9.515994440827583
9.649456286358623
9.731070062497244
9.812487036158585
9.986439095965515
10.120997168620692
10.289413305806892
10.344306220999997
10.433313652646898
10.466939290748622
10.490585694580691
10.419524856448279
10.307334466731035
10.20583292662069
10.188654009005857
10.082016037862518
10.044177265517243
9.992739696551723
9.905947621034484
9.861133711034487
9.792654785000003
9.734781123517243
9.766575427903447
9.738499195806204
9.698099779809068
9.72522772863449
9.683913959748276
9.59622779473993
9.584075108846859
9.598041573045792
9.632939478434482
9.600340777772415
9.589586084393796
9.57126024629031
9.57678268756407
9.639565154137928
9.666144228896549
9.777466218196551
9.798110012365171
9.751147896985172
9.747850392891243
9.707269363370001
9.645393643433996
9.648356168675518
9.691059491385865
9.690007242706898
9.642315509137932
9.616617554503446
9.587484611379313
9.494908070000005
9.40864267413793
9.350076870641349
9.278584771566205
9.141591803703443
8.993056914931481
8.82723676987769
8.654533123283104
8.524397634303451
8.44518189353793
8.423814475568967
8.372583970465863
8.329620460420001
8.321060037931035
8.370090262068963
8.408315
8.465709882762415
8.545537990316209
8.542244215348276
8.467295709310344
8.478771627551723
8.499053108396554
8.594037611175864
8.692816885295173
8.787216883079308
8.828060202255172
8.884603997022413
8.843386071520689
8.852106933089242
8.846112006151278
8.81696895269862
8.7417939133
8.708616303517239
8.683376784786207
8.617659615600001
8.601558421117447
8.602989296195828
8.557992157375516
8.555248094884897
8.491300417227587
8.442259002489658
8.465753281905519
8.421189824827588
8.44565237589655
8.553011465172414
8.636700644310345
8.71097039107931
8.788600506417243
8.907624891304483
8.926583199631033
9.009804114231034
9.087541058602069
9.20125008892345
9.237347563555279
9.25443426365276
9.203176320050655
9.248693836603445
9.273342581503414
9.368106455890965
9.430365944466896
9.48787030528407
9.512604220798242
9.476011310272073
9.457010424300687
9.433985115686896
9.41089040441724
9.511209823144933
9.566312300906898
9.60337457511724
9.562777150517242
9.590795589276315
9.689682227261036
9.743415395000655
9.74029019984207
9.693685397482069
9.609558769829652
9.56929070478276
9.528157393031005
9.51342280694693
9.50515293624414
9.587941774931032
9.675469429931034
9.697134093103447
9.696240939310345
9.684289574758624
9.635108890132068
9.660122829644138
9.661194431125171
9.687229720327586
9.712273940904485
9.761664939883554
9.872215985091724
10.001561379913102
10.094728207483136
10.120773326232072
10.104662918796448
10.087248002055901
10.066960085815522
10.037875619138138
9.966546360710344
9.890461337609658
9.791248181972069
9.782237439353105
9.73543579739483
9.72230978668138
9.632438787748619
9.628076481028966
9.60405600894827
9.5343069544731
9.494452761307587
9.412806893430687
9.43418891782483
9.493771366488277
9.491845596551723
9.49891697403862
9.50236728143724
9.50898630814483
9.54537789306897
9.568507355586208
9.57286779413793
9.59172605386252
9.621000625261033
9.593581786607588
9.52893145351517
9.488232129189587
9.39441826802414
9.282929674188278
9.269148824202759
9.206014419410794
9.16808931668345
9.126249543702002
9.050956256951826
9.00089465126552
8.97438138108138
8.959846819432208
8.956396340122069
8.946278316546517
8.880246188804449
8.771299542849999
8.708681684891035
8.675381675599308
8.623082525584554
8.605452909980347
8.605810714660691
8.527835631903447
8.418858557827587
8.292397161115792
8.24701532015931
8.193374672147586
8.072481622164482
8.007588425575138
8.00099838466207
8.023604915386207
8.022313780942415
8.061323481093792
8.087025971966101
8.110194998314135
8.133720705135516
8.189110485275863
8.243638698827583
8.285634406206896
8.321555519310346
8.360392268965517
8.373116599655173
8.390761221831031
8.420417624313448
8.425803131048278
8.403025583965517
8.314939419993102
8.305736639695864
8.2826843280831
8.239821176646899
8.23548255277207
8.287911603838033
8.311167691169313
8.30198032009238
8.355413736972515
8.426110576
8.488418513843103
8.534534294514135
8.530687585592377
8.557046498372072
8.601917307166207
8.661169346818966
8.719894287718622
8.75680972999169
8.759412278962861
8.839632221068621
8.924777760424485
8.953102541054829
8.99770409810862
9.072528228206897
9.127234706555173
9.137565154142413
9.146355294612414
9.265060039058962
9.332820181753105
9.367910193120686
9.397666702314481
9.543473478897582
9.695361920689653
9.768526495862067
9.802445019310346
9.787749707199307
9.82788365552207
9.923249680448277
9.956093852525516
9.965929532344827
9.869798474482758
9.829557197586208
9.874917354827584
9.874178813793106
9.925790118227553
9.985288352530343
10.10868927067931
10.131952100328965
10.102751721962413
10.017543081124137
10.000067925420689
10.078030765068965
10.123550367241382
10.159437633027586
10.201540527793101
10.269041690655174
10.335329108655174
10.431499046551723
10.485692134327582
10.471817877034484
10.428121943631034
10.309815394827591
10.29298599231724
10.274621895399658
10.24772017738
10.245796137931036
10.271879531692415
10.270475842429656
10.269526487662068
10.241602270903792
10.148531235067928
10.049274931032414
9.963549989644104
9.864749572110448
9.771446715148276
9.746891440871725
9.756699742950003
9.80895999524414
9.84127144902069
9.759228250310345
9.730936987434484
9.724640527371035
9.772914578127933
9.770881426270348
9.747805771379312
9.687470906551729
9.674884220689652
9.717129150621137
9.670981277864586
9.612913426767586
9.62817205274
9.624769174927588
9.574816063118272
9.496310456527587
9.463353028999999
9.455226225137931
9.46675930896552
9.434176627649657
9.366895499162414
9.277689178405518
9.243148925079314
9.17826977862069
9.150860994060345
9.177252948286208
9.208299952268968
9.322133611156966
9.444735806982411
9.516318593240653
9.585370370581863
9.680189539291723
9.721887773872412
9.750122141517242
9.809953943887933
9.798179965065517
9.825412703424135
9.81419696004138
9.825895687989656
9.794013723706756
9.833650427274483
9.863852511571036
9.813300456881723
9.764151539996515
9.697446335144933
9.618255454482759
9.604397875172419
9.536731631477585
9.474969086586897
9.434621542412065
9.430139453516862
9.367294139212758
9.34800502872286
9.390118398265518
9.377699852500003
9.37710995327
9.416654692762068
9.424471405024137
9.361186160576551
9.35841369119207
9.361860548337589
9.314376248690348
9.25519336119931
9.160183435710342
9.157419361583209
9.086546067026655
9.061706714104139
9.037946047972417
9.043922012451036
9.057730258498623
9.09633236199931
9.162486809745173
9.23888198487069
9.182573219931031
9.204334857586204
9.264667171896555
9.234021883793103
9.267476669599999
9.312141273400687
9.383098100331484
9.419904285731487
9.581016166962069
9.651560340587347
9.693164911518279
9.7057383234541
9.71883869672517
9.669737399696555
9.676593956879309
9.66319187825655
9.644170943012412
9.599994111075587
9.558674044379655
9.505276464556896
9.475318314828622
9.34418017770345
9.205372503550347
9.057176214284482
8.931342676846894
8.738306030917313
8.62005454448424
8.55452597330724
8.427518227534483
8.339383477750276
8.214010345861034
8.08663265490476
7.996980922042415
7.824572166344828
7.733918469432761
7.652313721783449
7.61510210557183
7.616544378164588
7.683663614710001
7.764200396696553
7.805177200448276
7.782781475689654
7.799154472758619
7.756197063973378
7.719849134681379
7.696803285627241
7.667383998060688
7.689697399617241
7.683359150186208
7.753295646861036
7.8821451134113465
7.934748147916898
7.960479257231724
7.959273336553622
7.99519229767586
8.06708354835862
8.10164093262069
8.12959071451724
8.128146874241379
8.131101701220688
8.114651698975864
8.058577743155276
8.055548852503446
8.042893412155173
8.08851766446138
8.159529489729309
8.227479756918964
8.334697928255759
8.40437797886138
8.465191226420691
8.547885494065858
8.541107850202414
8.528459634472656
8.563364675482758
8.648192395855174
8.688981578364828
8.78026238966276
8.913453774275862
9.035098133768962
9.108467602793793
9.126949362403275
9.08728936012069
9.006737018574794
8.918316238952034
8.834425564905967
8.773787973610169
8.712085940018278
8.615635404886207
8.619747303010344
8.61499313183793
8.57093797344069
8.524456184931033
8.524888793103448
