# Supplementary material for: Obesity dysregulates feeding-evoked response dynamics in hypothalamic satiety neurons
Source: Sci Rep. 2025 Oct 14;15:35837. doi: 10.1038/s41598-025-19800-2 (PMC12521569; doi:10.1038/s41598-025-19800-2)
Supplement: Supplementary file 4 — Supplementary Material 4. [file 41598_2025_19800_MOESM4_ESM.zip › Fig 3_1/Fig 3b/NCD to_NCD_1st_MPK134_mean_running_37.csv]

4.806324933658536
4.871591004341464
4.909113869658537
4.980579117073171
5.04161254097561
5.059932942926829
5.083870403219512
5.232244715121951
5.227343849756098
5.18025562102439
5.110283344926829
5.04848716390244
4.9626651365853665
4.862140599024391
4.80231063107317
4.746456274585366
4.655971238390244
4.510545629609755
4.450905692195121
4.46262242097561
4.414757165853658
4.325271161951219
4.266592009756098
4.200010222390244
4.1225526814634135
4.115311977609756
4.18731163604878
4.212504187317073
4.163182503365854
4.14804112487805
4.129920951219512
4.1214619980487806
4.113621302878049
4.2067813429268295
4.282170347658537
4.264561030731707
4.260129791219513
4.352287875073171
4.519413824390243
4.58293232195122
4.701927224878048
4.767797693219512
4.7713496185365845
4.750789786829269
4.744211647756098
4.759005684292683
4.782434490243903
4.786509172195122
4.737027524878049
4.74596573107317
4.75416044097561
4.733100811219513
4.78716653897561
4.733671188292683
4.633691892487804
4.700679154487807
4.771161191707318
4.748557290243903
4.743029552682927
4.7289059253658525
4.706484573170732
4.730261027414635
4.697300415804877
4.6491428682926825
4.706837393121951
4.587779350731707
4.501865849756098
4.419459357170732
4.4342464414146345
4.472495518097558
4.4058917527317085
4.413079638390244
4.408548772682926
4.375307083414635
4.385930075609756
4.410754797512196
4.414097332585365
4.426589375609756
4.350180975951218
4.19632709902439
4.067434689414635
3.9481090297560977
3.893433647658536
3.886658688292683
3.803483502292683
3.7451494946829262
3.657124170780488
3.560500785268293
3.4525827097560975
3.4238003877560974
3.444761573219513
3.439751015902439
3.4236922477560965
3.422956001024391
3.357801323414634
3.248255791219513
3.1353512966341457
3.061139338585366
2.9904528596097566
2.8991411810243912
2.829094808780489
2.811191398048781
2.7960465268292682
2.8333123902439032
2.983018926829268
3.139044536585366
3.3287525365853656
3.5561445853658546
3.8100078048780492
4.0643663414634155
4.179426341463415
4.151001463414634
4.113994146341464
3.9503834634146355
3.7536350731707326
3.4792337560975617
3.1942619512195125
2.8315245853658535
2.459890229268293
2.14623063902439
1.791412931707317
1.5445799248780485
1.3129849390243902
1.1193703931707313
0.9278089121951217
0.8344171520731707
0.7027543678536584
0.5979232575609755
0.554902816097561
0.45640617463414623
0.4501579082926829
0.4722448446341463
0.4568748619512194
0.41130606829268296
0.40521798829268296
0.38648105858536586
0.37801473321951223
0.3622722707317074
0.286677762
0.2449995873658537
0.24846196400000006
0.19345113356097565
0.19871381560975612
0.2158825863902439
0.19616537756097563
0.2268063556585366
0.2521525062439025
0.2965862117073171
0.3488868010243903
0.3901498956097561
0.4131879526829269
0.43712844439024384
0.45917894146341465
0.4882173376097561
0.5065753604878049
0.5400956707317073
0.538863917609756
0.5458656282926829
0.5201761390731707
0.48397992736585366
0.4622749610731707
0.45398875131707317
0.44350662731707324
0.43723806297560974
0.44623140926829274
0.3966243053658537
0.3889786366341464
0.3655723211219512
0.35886039268292685
0.4300712336585368
0.5060958263414634
0.5256583322439025
0.5506745454634147
0.6424278048780486
0.7253339922439024
0.8235995985365853
0.8900502273170728
0.9607817374634148
1.09255062102439
1.1760263960975608
1.2839463346341458
1.4616404634146345
1.6740574151219512
1.8170266082926831
1.9302967907317075
2.117850414634146
2.2665824878048784
2.448040356097561
2.6081527999999996
2.793494253658537
3.0085429725365853
3.206833329756098
3.3970422034146335
3.586418014634147
3.8275032004878047
3.9891052512195118
4.2469889697560985
4.479773633170732
4.766006034634146
5.0033743126829275
5.220682809756097
5.45632247804878
5.717782097560976
6.027675073170732
6.355243219512196
6.7443536585365855
7.02905224390244
7.246841999999998
7.40602575609756
7.5230165853658555
7.656116585365856
7.675167658536584
7.7744906341463444
7.828554195121952
7.868733687804877
7.818124488780489
7.937309258536588
8.213796553658536
8.415607410243902
8.626669370731706
8.822767912195122
9.047040598536585
9.059499119512196
8.977413532195124
8.880351699512195
8.943475000926828
8.877368428780487
8.786702600000002
8.737782858536587
8.80794814926829
8.854028202439023
8.838345918536584
8.903246448780486
9.083668913170733
9.288527259512197
9.408973557560975
9.548658115512195
9.634594309756094
9.724507512682926
9.704210795121952
9.543352768780487
9.433227987658537
9.339801621951219
9.242194638536583
9.039130408292683
8.803125598829265
8.64466709170732
8.435226363902439
8.284242775609759
8.220210434146342
8.267151053658539
8.264157471219514
8.307861895121953
8.293100887268293
8.396946781317073
8.486455756097557
8.501768214634145
8.511176526829269
8.45873188878049
8.286703772
8.238459428780487
8.252875074634147
8.20016027902439
8.191210271756098
8.137594177560976
8.125775601463415
8.107797192682925
8.030143709268295
7.948000648780488
7.9428788292682935
7.8702925365853655
7.729663392195124
7.606906753170733
7.532309895463413
7.349204318536583
7.203875604878048
7.1088885634146335
7.125381175073169
7.196462776195124
7.198146984243903
7.143515185268294
7.23496019804878
7.355562951219515
7.513409170243902
7.791658055609757
7.919881140585368
7.943764773170732
7.989395301512196
7.95440161609756
7.991499151268292
7.999595902439022
7.94805403902439
7.949425688292682
7.837925869268294
7.672420566341466
7.570989730243903
7.560730473121952
7.520255006341464
7.613196161512195
7.656634314585367
7.757290590243903
7.802779743951219
7.743855649804881
7.694546041463416
7.6049208439024385
7.570111524390246
7.547751137073171
7.508706209756096
7.363838298536583
7.232052858487805
7.021285645463414
6.748286733268294
6.4656020356097565
6.191152582439026
5.930661259951219
5.521910669756096
5.172983988292684
4.865809507317072
4.660240634146342
4.474046511219511
4.358381283902439
4.351666439999999
4.428466404439025
4.52721366097561
4.784315748780488
5.133721673658537
5.329646795658538
5.537271752682926
5.663852432195123
5.808339932097561
5.985874657268292
6.118526027804878
6.1421759915609755
6.190471677609756
6.131466761463415
6.057205543902438
6.053890902439024
5.910225414634148
5.750385707317073
5.5430571419999985
5.3345916629268295
5.215755224878049
5.151298414634146
5.0355352195121945
4.951859707317073
4.818364731707316
4.7099304146341465
4.73489302
4.756387875609755
4.855902467365854
4.917663877414634
4.860405394146341
4.850465061463415
4.879411821951219
5.021629536585365
5.287636496585365
5.474899153658537
5.59337964195122
5.698212234146343
5.767189917073171
5.804762664878048
5.86299551512195
5.8280826146341465
5.740155463414634
5.46919100712195
5.204295760487804
5.011496032682927
4.850946107317073
4.799784287804878
4.755167363902438
4.73161973804878
4.751757317073171
4.813741946341463
4.917284913658537
5.048806337073171
5.000677546878048
4.969144195121951
4.9017855707317075
4.682350298048781
4.4300828442926825
4.266406419560975
4.064107732682927
3.853888737121951
3.7390520326341465
3.7706306141951216
3.919636970487805
3.975528202439025
4.045323109756097
4.19920323204878
4.332275988292683
4.357743793658536
4.395805885365855
4.417938070682926
4.346707829463414
4.175976864878049
3.982180597560975
3.8332631315609755
3.623680937073171
3.4179411716097556
3.2513828360975605
3.169076007804878
3.126190683463415
3.1522481687804875
3.1363267155609758
3.063745858536585
3.061254285268293
3.1359195863414624
3.310782572195121
3.5014031736585363
3.6741867473170733
3.7807208912195125
3.9302821770731695
4.091855412195122
4.221794772195122
4.443940019512195
4.607691351756097
4.638993673365853
4.637053903414634
4.643309994634147
4.619433999999999
4.610722204878049
4.57576229804878
4.512816907853658
4.4729077421951215
4.3456967185853665
4.15206992
4.013480928341464
3.8784272999024387
3.7454673166341466
3.6765060180487805
3.630728056634146
3.531080804878049
3.4387238541951217
3.450259930243903
3.421971568731707
3.4269687229268286
3.4535037273658538
3.4246786624390237
3.3728838731707307
3.4182715707317075
3.323031433658537
3.200464570731707
3.1315023639024386
2.984482162439025
2.9889541559024386
3.137087417560976
3.226120016097561
3.4152186795121944
3.619842588341463
3.743365363414634
3.8668564311707314
4.040720916585366
4.220618589219513
4.418273262
4.570426394634147
4.641042421024391
4.827019821317074
4.876611145365853
4.849488151219512
4.848821963902439
4.972610185365854
5.093484536097562
5.142925230243902
5.163071427317074
5.191007729365854
5.206949843414634
5.0519932975609745
4.925471734487806
4.927131382439025
4.942518590243902
4.84845410195122
4.791103887317073
4.792835797512196
4.809549207170731
4.832267497073172
4.854416451707317
4.958349755463415
5.1088766079512204
5.1814815643902445
5.227243349268292
5.289239317073172
5.33542739512195
5.324887656097561
5.378031146390245
5.359793272195122
5.252677420975609
5.194429310243901
5.1888941739024395
5.151043407317073
5.136952540975611
5.134794350243902
5.060006821317073
5.033170581170732
4.975269584390244
4.9769294619512205
5.148372370097561
5.289930739512195
5.4195396336585375
5.586551065902438
5.754836266878049
5.894349772195122
6.041780680975609
6.095731811219513
6.218077259512195
6.2377615457073174
6.117428051219512
6.0514270595121955
5.874794269121952
5.705670773121952
5.568638889756098
5.438963904390245
5.3993527288292675
5.449009614975609
5.405745037219512
5.38785570097561
5.455776229268292
5.554748771707318
5.551668694195122
5.594098064439025
5.554712948292682
5.533205152536585
5.539095894487805
5.512128555121952
5.4683192980487805
5.462700977268292
5.520383193707317
5.536992776487804
5.635625907365855
5.707832354195122
5.792538107317074
6.01322249897561
6.1633104376097565
6.241757669463414
6.371179951707318
6.462875931707315
6.457018882926829
6.48246643902439
6.520783532487806
6.5186254760975615
6.546676345365854
6.472690356487806
6.455672244829267
6.541888365853657
6.580826975609757
6.5424774634146345
6.586286748780486
6.618019267804876
6.587326655609756
6.6087785791512195
6.597298757560974
6.710318708146341
6.730089490731707
6.624309424390244
6.544386339463415
6.552194926341463
6.475861576097561
6.429501473170731
6.386867073170732
6.323457514
6.268225479024392
6.058078302926829
5.94843182
5.865922090585365
5.74578947804878
5.555294726829268
5.317977089219513
5.112011499560976
4.9268434834146335
4.717456648292683
4.552788999512194
4.506767873707316
4.428133598731708
4.283093740487805
4.190920556585366
4.181236891170731
4.216364995121951
4.119413371219511
4.006376229268292
3.9592289568780497
3.8383096070731697
3.6461398097560975
3.5192844560975614
3.487667995121951
3.4648118506341468
3.3614854141463417
3.325400350243903
3.360436689268293
3.4885117112195116
3.6711713517073172
3.7566354671707307
3.856031118536586
3.9199902216585363
4.009495649756097
4.071633957853659
4.164347128682927
4.24815225707317
4.310544160829268
4.297116761951219
4.24501222390244
4.227201209268293
4.257178536585365
