# Supplementary material for: Obesity dysregulates feeding-evoked response dynamics in hypothalamic satiety neurons
Source: Sci Rep. 2025 Oct 14;15:35837. doi: 10.1038/s41598-025-19800-2 (PMC12521569; doi:10.1038/s41598-025-19800-2)
Supplement: Supplementary file 4 — Supplementary Material 4. [file 41598_2025_19800_MOESM4_ESM.zip › Fig 3_1/Fig 3b/NCD to_NCD_1st_MPK174_matrix_1.csv]

0.22341730962068967	-0.20148912752831447	-0.03175854872935596	-0.16126313343566123	0.17418837132461912	-0.07436830091548138	-0.12054598883017416	-0.24266631115393555	0.28899277655945127	0.3300686092022671	-0.013585022527310439	-0.02672393102359444	0.34885908258738746	-0.01987860029675182	0.013316170432232478	0.21411448413761897	-0.14268405081576274	0.09221091554459054	-0.16221795208158038	0.37147260494447965	0.0263334612199849	-0.0631582892601135	-0.3539826739725295	0.14155086194045463	-0.10242179118763417	-0.16355287149430323	-0.3663215542142043	0.2950443518250246	-0.08402794736891087	-0.11229315155742925	-0.1237938615798397	0.3807693208299979	-0.3067274008567191	-0.3980232400153789	0.41626062226793364	0.31011841353820724	0.3600203652689085	-0.8477343834096128	0.09249650943187993	0.38434001341371515	-0.5981124693068932	0.20025731125977636	0.573869550745147	0.29104478407400336	0.2807066990581576	1.4792448402057699	-0.09213186405812886	0.7823875490910399	0.9750037205464116	0.5325308662230368
0.19110644674512123	-0.13847901912509883	-0.17140450067600155	-0.15493709364597635	0.2212731616742409	-0.1279152254393522	-0.08174185990049027	-0.2025426428852335	0.24645157619200087	0.201618662754188	0.024546509370070687	-0.13960599214246622	0.22051103260066962	-0.008169440531857322	-0.09230031338661568	0.1558616324659071	-0.0956611304453862	-0.05963888048812188	-0.11119414870069338	0.48965005609800194	0.11359092549629166	-0.039770619136923764	-0.30246090640314305	0.2048066035819793	0.03568302095253985	-0.21810633023304432	-0.29224024955474637	0.22924418858339535	-0.05041754703582575	-0.029579700086646253	-0.00113532715105618	0.42147841467873903	-0.32955790516248407	-0.41498547508016476	-0.05060716115457961	0.30451832567563425	0.32621050021353937	-0.7871325090757095	0.12431797092900057	0.2190148480204602	-0.4813880811413227	-0.00688954057351647	0.5195123179932655	0.24132796593501252	0.23631262167786854	1.4522543140858222	-0.09867821595414747	0.6671684968460585	0.9296288211165185	0.37777427062197333
0.20098045790613198	-0.11181006592190623	-0.1383419861856854	-0.15993052089404744	0.17110740702136815	-0.038568432238595775	-0.025668925219940315	-0.20099078277273774	0.2197687291092524	0.22004523258793837	0.0038184426219215126	-0.1478622935873298	0.2718030119692952	-0.006403271259726835	-0.09588581486352658	0.12936311247415283	-0.1149450402888584	-0.12190121650285457	-0.10107169040773356	0.41778289960684106	0.13145543865779188	0.008933716976036196	-0.32148740393902203	0.2244495623452285	-0.02796301206441662	-0.25953158924303826	-0.24659737355646275	0.23149057479887866	-0.07373891447758371	0.009933508657803772	-0.02353977272953484	0.41924533656568813	-0.2899337754470434	-0.31161860478715864	-0.05266164676620427	0.23713059112854415	0.30976905970100505	-0.7587389142249067	0.18828707979289447	0.20478161560809094	-0.4236640100920573	0.04137851760452002	0.5253029764860891	0.28165415148016054	0.30855005943092567	1.3377263191387048	-0.1845726069595377	0.6622998183247845	0.8779773919233911	0.368891057828544
0.20003211974060664	-0.14937061544411842	-0.18061908190029968	-0.13794638927991323	0.18606198437724894	0.019150184669091803	-0.049566712786876986	-0.21568353308526422	0.23065635003444152	0.23248784970479816	0.06860399304868689	-0.16083716769409315	0.23336448686269232	-0.0024742227659015855	-0.11794021567574993	0.14717707962997242	-0.08052903158805472	-0.10967837522773928	-0.06243801250492688	0.3391199953239754	0.14823930215047149	0.031810481046248604	-0.36549653239580915	0.21292148277580764	-0.0359004010618072	-0.29129689004622683	-0.23865457449233315	0.20432782037216488	-0.04711754228279573	0.0421491535389734	-0.006090167013361758	0.5030536364747552	-0.25813057521770133	-0.1882001808441996	-0.10344684246726328	0.339251654995793	0.26151662547404425	-0.802428438283965	0.20358435711620113	0.16604323030350834	-0.4314925667113808	0.0804292633809153	0.5980457465344419	0.23625257939104025	0.28030277935091297	1.227426111931027	-0.2377183339057418	0.6508825136153922	0.8537886277649136	0.36380267903153124
0.18190724416458082	-0.13541079697976	-0.14331848693706037	-0.1392587902967819	0.19266691813935047	0.03276302802048843	-0.08007232624480742	-0.2553539965148704	0.23189181274588497	0.2529212564143416	0.05968467026975639	-0.1410674792238691	0.25112547964330967	0.01345769401768059	-0.13348679990156626	0.10616491505203773	-0.06487732628016402	-0.12444888479529773	-0.04800115719082569	0.311332950195089	0.17309920701327386	0.042404418770038546	-0.370703829447321	0.2079684178153304	-0.03807403760290855	-0.2747719084506218	-0.17857802264796813	0.20985893207809786	-0.03460506364017009	-0.025214237014940234	0.012543188016595586	0.5110884591299094	-0.21225916143841675	-0.07029403965537075	-0.14159976602067945	0.3158389053569811	0.2004410931795285	-0.7935247429845744	0.17424945856806395	0.1789462854692807	-0.4240286518254974	0.10648907029978578	0.5842997306854016	0.19545978093493616	0.2570006490856324	1.1362325088201772	-0.2853186045803091	0.5909191589317704	0.7472868306857382	0.3605301278811421
0.21634173533447906	-0.0943584882136646	-0.14064024782814075	-0.1529366058124507	0.2103197796826385	0.0279986438076953	-0.04775168318340617	-0.23349321559567635	0.2162923694016734	0.23851126151504123	0.05076936960646988	-0.11644459409824935	0.2624574385728025	0.01718436392583982	-0.11414071044576658	0.058363746238394985	-0.04206628440341023	-0.11332819211970468	-0.057684502569431785	0.30018794757450923	0.199820375231152	-0.003331050949521181	-0.3229506145220627	0.21685204562665417	-0.07893417517656066	-0.2713886894562239	-0.1861253649748478	0.19743787014479508	-0.04231868379341081	0.005409566182803513	0.004502107353842035	0.4948115642974688	-0.16146145262395026	0.022547351681165017	-0.12922876065058878	0.3158108344223071	0.1629916507655914	-0.7989570231259585	0.19298101526684208	0.19066405190255656	-0.4015662681256293	0.14545607055983023	0.5921993593996778	0.2358102077658776	0.23154831420599106	1.1016971699806872	-0.32101490402494304	0.5934589439642001	0.7370857614281832	0.4727235802528102
0.20967016196812338	-0.12276398312056633	-0.12484268062843773	-0.18503562444673158	0.21457167651084388	0.0114063959203715	-0.03147517504630774	-0.27635017095877396	0.19913761403550256	0.21620158404317016	0.05504601282560189	-0.1040441527476518	0.29430728135998957	0.017533043500530247	-0.13995428294854853	0.03295074589819561	-0.03169587883124515	-0.14658352786063092	-0.046162596483808105	0.260290484144482	0.21839199084283248	0.015401820379810931	-0.3152514259200368	0.2016721002349859	-0.10435578127994004	-0.28146386748216495	-0.1893156957240631	0.2216492497453672	-0.047744065552801127	0.015972629746192187	-0.0018460812182589698	0.5347897334922599	-0.12915571866094686	0.08807299103515397	-0.11964451156282964	0.34253216532162284	0.10296302659996151	-0.7971828254147092	0.17578724884001531	0.20581495751390672	-0.38600349987697	0.17460280988111873	0.5808353436256752	0.20718321426171166	0.20218972304130642	1.0627698396168315	-0.3554148422372264	0.5469803314726589	0.6937455498293476	0.48042421319938683
0.23231469143540917	-0.125679830013761	-0.11055180014326238	-0.2223024887355969	0.20077114850320707	0.024356067170520627	-0.010690860641966872	-0.2646761481845427	0.20050458200828597	0.23553871406256088	0.027366720995325458	-0.10293488886181967	0.292797591512589	0.006516575313400413	-0.11878738895403057	0.007646031871047513	-0.014322325940503509	-0.15121187046513035	-0.0483989918470199	0.20763224350021575	0.2543277047280826	0.027173438961444203	-0.29828375910563953	0.16213034635485474	-0.08362204012694438	-0.29309124547913673	-0.2185963335124143	0.21032164776093915	-0.030380246603856815	0.022123509746729556	-0.034150853359649666	0.5467836405241072	-0.09291539406673527	0.2105875286712732	-0.10561566161035832	0.3996008782944057	0.07270989406503259	-0.7591277303556894	0.18660378571304428	0.2160699205333947	-0.38813590493505634	0.1782762990721809	0.5485022238094049	0.2020310771656663	0.21142516044055598	1.0123768714459993	-0.36835526688990644	0.5459698610636945	0.6785945507081786	0.475630282391044
0.22967583015978926	-0.13486674290342648	-0.09673696654412091	-0.21324664128892806	0.20194922340841048	0.05105891217228877	-0.0077084007742360666	-0.2636754994272957	0.18729415123672222	0.24198438827846347	0.00316030687256686	-0.0824323692400671	0.2765885778352068	0.025314692598980663	-0.09738364089760171	-0.008875171056665049	0.030003115113239276	-0.17283826420261766	-0.027565900013877372	0.18652957175711443	0.24250870193934634	0.026499626059583534	-0.2852384957912954	0.15860626888336732	-0.059146667823401944	-0.2846025102338478	-0.22647469180876842	0.20150981916566324	-0.016311413981369673	0.019207042065786217	-0.027583751770171153	0.5376656078951114	-0.06840832252944053	0.27183774460364307	-0.07453159919589014	0.41205667003707575	0.062356915858227065	-0.7497619736294123	0.19418434402763587	0.23192845866071524	-0.3855211287593293	0.1972621900247793	0.5355194827249946	0.20437095825538595	0.18233195143055025	0.9945384893684488	-0.351911192336048	0.5304694294624223	0.6324079060895077	0.502737728754567
0.23013182396532014	-0.12942886156134406	-0.09144650329671644	-0.21952986232855926	0.20476263702017894	0.05099699364349068	-0.017660416451067067	-0.2862732932963802	0.167529225621798	0.24845547916116364	0.013633471423536905	-0.07155747775651813	0.2772065881933383	0.021374039930992746	-0.08118450791782697	-0.03363736444568181	0.050774156525960866	-0.18439199565340073	-0.003777790304972542	0.17275755723955927	0.2251332523443605	0.028412413266294186	-0.263459785145263	0.1479053065970129	-0.06162721411643526	-0.2956985079764471	-0.2262752142157176	0.1892340429647125	-0.026958739812365202	0.022649232015385972	-0.013428324162896299	0.5409712496024408	-0.05714887548243849	0.31363283286300925	-0.08573464356759121	0.4308755546788988	0.054937613825582154	-0.7532900800369016	0.1796552596781296	0.2340904943172725	-0.38259162002081437	0.17234595713202566	0.5294930571796915	0.19413586922059264	0.15913344855337258	0.9509102451046351	-0.35761079207058205	0.520642256852999	0.5860429260227311	0.4910252500130591
0.2338149021625037	-0.12275037771598804	-0.09543368656750335	-0.22592184322035797	0.21443756689648436	0.06870919976984297	-0.007777912911076337	-0.3031117021754818	0.11828036193448097	0.2450583894442974	0.02295652708515885	-0.05381606648737658	0.2821905396421274	0.034727455065189886	-0.07485684494698797	-0.07736998241866662	0.0752938834676738	-0.18408915161422698	0.01699708565591414	0.11845182511147756	0.24575638687823056	0.019858302060750125	-0.22409532689901326	0.1361634035144001	-0.0298146667354612	-0.30611765392723445	-0.2092685942599335	0.2014248745906171	-0.015062503652783044	0.05173136167317134	-0.007843563654775346	0.5718808833836897	-0.035577833712994764	0.4138797923822445	-0.14596202999056973	0.4430140289576083	0.012892721784014243	-0.7437492472157142	0.20688947456102968	0.21292554354937848	-0.3531669591006962	0.1689736508267269	0.4955809624950097	0.18714610036438806	0.14381176692964454	0.8622868668336355	-0.39025386179497096	0.49402935004010046	0.5128174861001157	0.4904853495231558
0.21060821907250418	-0.14314503201579815	-0.061433013679030715	-0.24628426135981174	0.20901127472935338	0.0953751539313344	-0.007848063378927133	-0.3010333540549394	0.08928613385893501	0.2664268188299267	0.028602228268350648	-0.02036098749974708	0.27957617799653917	0.06308152450421636	-0.05023204130216136	-0.11180368592383752	0.08705689156274861	-0.19280751156637863	0.045342724536355475	0.05397992722942335	0.2599572181912171	0.009587788329537175	-0.1847372089146265	0.12410312743174508	-0.05509635721630711	-0.31488869963151744	-0.18861078185477484	0.18551373250401798	-0.03663175206596848	0.07640061240875715	-0.0081977414143439	0.5822605711372905	0.0026345707346821803	0.528123302257937	-0.06573999558431873	0.4479697998226464	-0.030275142721487493	-0.7301539403505298	0.1841001417928982	0.22812097271357698	-0.34071088642338543	0.19648734458726605	0.4967209949570327	0.15554178934922844	0.13817300942214125	0.7783842192598669	-0.4051416399185567	0.45908022593305586	0.44694703533504887	0.5131127451945638
0.17225169205443042	-0.15031797526269672	-0.06106861104223228	-0.2336535429825315	0.21128728363845836	0.11013187360832637	-0.0056460271363199515	-0.30714712617297474	0.06764342075805083	0.2393962575767735	0.03828848305656911	-0.011723748590962911	0.265135741345011	0.05305278739747239	-0.036770529432593964	-0.13379359225536877	0.11715734397763193	-0.19364187276787687	0.08064732385486131	-0.001562095712104894	0.26373850849244446	-0.023439079331732757	-0.11822631974850614	0.11720444630646679	-0.039689879994006326	-0.3168764133377399	-0.1965993247878593	0.18246989831148938	-0.023720563141065104	0.071739704410838	-0.04148856332889913	0.604471048178741	0.01952973761498874	0.6066670271190524	-0.08688782915576136	0.4827797729712383	-0.07028211559979922	-0.7293665210681576	0.1911923278933601	0.23824754112005828	-0.34329139371503636	0.19800460631673367	0.468310085272227	0.1187103205385249	0.0740774372722427	0.7437229014196057	-0.4106459018651658	0.4393303807961087	0.39174054945065906	0.5419431574081015
0.12684351319455112	-0.1470898381142945	-0.02765382857533198	-0.2622541240096636	0.19825773314218434	0.13337877428184583	0.014846360767670541	-0.32829727607297665	0.02512391428376387	0.23736188201182845	0.03635778418782819	0.0367122854043732	0.2974525165231649	0.06108011715752918	-0.015346501078981122	-0.15033236818732218	0.12240366767569957	-0.19076758960226464	0.09578967179924974	-0.019324874981055763	0.279696978219967	-0.03975369227376049	-0.04072878492480968	0.12241596897797194	-0.030489251067828953	-0.3265184294458942	-0.22406168621923625	0.19182861462910722	-0.02085574170978496	0.06850538923930752	-0.04515725233556543	0.5865835335582864	0.028732351450431442	0.6588377891223096	-0.07810138521125008	0.4629765469411568	-0.106653499810092	-0.6971131719430252	0.18084397618303608	0.25659177511482156	-0.30874109537708294	0.19286274602617448	0.39724255751695686	0.10053648848066687	0.02947143017782673	0.7155453872270645	-0.3923525500459773	0.399797719171968	0.34082362540666383	0.5317951170459172
0.10450270698169414	-0.14855492540408924	-0.042167567537797226	-0.28053962117640446	0.20092431926324608	0.1628986246693423	0.04543609543806463	-0.3308610821919555	-0.00724086015007184	0.22434412418229605	0.059353407199847365	0.05522227069306361	0.31709850838269177	0.06448911017711174	0.006309146915588674	-0.15120814559519785	0.1123162391651316	-0.197744584008418	0.11017104878533442	-0.03973874790493498	0.2892270648593806	-0.07279274355631789	0.03315645710192969	0.11966326938383129	-0.008646346227515636	-0.3568814895647813	-0.25691469527274585	0.18022689653744137	-0.023675569572291045	0.09105100855215263	-0.05240223137955352	0.5887309083158649	0.03947767924864933	0.6829396449561306	-0.042180252192106395	0.4614682854443636	-0.12429826216774711	-0.6835469794086422	0.16844499330587145	0.23941756777429674	-0.275877352016921	0.17436707249918076	0.3466008639576321	0.10326541620424093	0.008665155334626085	0.6733183656771866	-0.35675180005531276	0.39462791795569363	0.31544685559817986	0.5038887278183299
0.05267006229922101	-0.1801820310195923	-0.041598004482958265	-0.27497781427502405	0.19607681843211539	0.2305557407982687	0.02484889163945595	-0.3495949353723926	-0.05727988438169283	0.22343160446344884	0.07881420325665575	0.05289767341877397	0.3429028146935339	0.06811505719976664	-0.015454358970529259	-0.11739824024886399	0.08914514754635608	-0.2286447790192679	0.13618461840651247	-0.07120628683382405	0.27639251938130227	-0.06503126527003693	0.0535288608564744	0.11155834728398795	0.045231987616696424	-0.36223974498785044	-0.22407059736253973	0.16897922044986619	-0.030050277423347517	0.1041900175061548	-0.060050704212591476	0.6140735502243431	0.007813482583858103	0.6697073134526922	-0.009439209607011622	0.45514297523175423	-0.1404039878924159	-0.6577012010296854	0.1589340411416953	0.23393571320625636	-0.2789135774793087	0.1302068648991285	0.2815658131131876	0.04218482669763478	0.004014364821230224	0.6288002988821318	-0.33263835861404406	0.3378703471801747	0.28737952322903243	0.405176372505721
0.0022813016589899983	-0.17905733874019797	-0.058207935447079986	-0.233936148308952	0.18348720199850918	0.27206077175956894	0.038009641679091835	-0.3349103969843964	-0.06780551729846211	0.2251649184201388	0.08651709030118246	0.08056914512379933	0.3490001532545809	0.0762124610819687	0.020619510303395438	-0.11954265926323929	0.09399141525284167	-0.21932782774086687	0.1387591398315131	-0.07116259539627964	0.26422035550960565	-0.08653252019798686	0.10074022139028457	0.10382270128711309	0.08645687473081437	-0.3522300851224654	-0.21041991397468912	0.13692420442559947	-0.03134241861244817	0.11137761947568173	-0.07750752516894747	0.5792327407899658	0.001470514830578486	0.658757806214554	-0.009084599761716635	0.46621683175086626	-0.14921971942180295	-0.6426400601477412	0.16359359929005063	0.21734684797192144	-0.2544083979921201	0.0948961380116862	0.2242284466597675	0.014125307016907878	-0.015861244823752837	0.6072718170770155	-0.2854842717139776	0.29379834651113923	0.2721839639118774	0.37940755727886444
-0.038686640298627464	-0.19177208289964978	-0.07761718335902493	-0.16472044990456988	0.1810055395447766	0.27773601588759145	0.03713630989861985	-0.3573234155912171	-0.10613995321135575	0.18949998600370993	0.1282464775815032	0.10831224338928394	0.374292687044084	0.09162424704279047	0.011421088355291174	-0.09235784469194552	0.09220682172769361	-0.21892464351231058	0.14379351047704175	-0.06431059248861375	0.22400768377325217	-0.0952206047353236	0.1076504442347592	0.13749653139533352	0.09619802856369705	-0.34242354335499786	-0.17659618437736582	0.11980878978643132	-0.023625694015623182	0.14036466149148966	-0.05642355084713276	0.5529686547304286	-0.05937617804266456	0.5649821771561149	0.009882805415744456	0.4493253588270726	-0.12787082754668508	-0.6391929727271671	0.14632276523882357	0.18099705703311436	-0.2438753410689416	0.06891468077470722	0.18672675082714346	0.0005910278078283242	-0.06939647993501022	0.5792666852056304	-0.25974353699413516	0.22889812644924548	0.22055841862222417	0.33249605796774284
-0.09028521853621398	-0.1882309948656743	-0.09420419553799105	-0.1600683938037755	0.1764235785704693	0.2947977486906158	0.032033296609865085	-0.3732377973096549	-0.14462894071042415	0.17331242283502252	0.14172327418395145	0.11296599531251876	0.39531381943706256	0.08816999970303527	0.008008742195777676	-0.08215370069623884	0.04519010619589274	-0.16551954858841073	0.1301123880705712	-0.06340024266739461	0.20386262414152262	-0.10409767490973247	0.11983311460534476	0.11914677561422424	0.09263719248593767	-0.37913551460884276	-0.15812635469121938	0.11222028348926819	-0.05391463179845777	0.16326247786326825	-0.06001673497154601	0.5398368778601492	-0.07820453145581273	0.5082503516297084	0.017741283239306203	0.42156440444601007	-0.1267241751864903	-0.6292391777967222	0.15103148925731794	0.15009943825716024	-0.22938875744030715	0.027925142199189755	0.14728549938739963	-0.05945085868850476	-0.030744209119939227	0.5356406003808589	-0.2595667175810267	0.18066657535709993	0.22080007847816932	0.2765363044366157
-0.13782952049874586	-0.1808466646686021	-0.0961090469273262	-0.13306520684639617	0.17260796496486314	0.32223647896860097	0.05396914612035342	-0.38338459249079937	-0.1329738577084851	0.1537910397871532	0.1328582899372838	0.1361273310975179	0.391910323657409	0.10190000673237345	-0.004630815048305701	-0.06038875326838877	0.03281976537907007	-0.12931050989159715	0.1229083621823919	-0.054054051426303276	0.2082971605746852	-0.12149007331199861	0.13362044242196933	0.1159739679362872	0.08633900070472872	-0.3749610314604375	-0.15033148060592055	0.11419753303580618	-0.040703889103523586	0.18321085251402813	-0.07699938021942905	0.5068768578391274	-0.0872071891386048	0.4652078300160179	0.049274119422934526	0.3988758594798456	-0.16004969021818502	-0.5713155258186164	0.15711537681496096	0.1100203467004551	-0.20917999635257534	0.04362604597527607	0.08937156092999436	-0.07130455450828184	-0.01758145777595068	0.5010634795612141	-0.22657480600116342	0.14063183759987846	0.21252673838168085	0.23027287936576385
-0.17964043959583184	-0.19426430920026844	-0.10885330248074614	-0.11542055840717873	0.15789534585935527	0.3449709901175279	0.04517510246224381	-0.35856025215558585	-0.12082679258809212	0.1445636548209196	0.14926885520198624	0.13475045962799312	0.36227340274772474	0.1143717989917625	-0.019245604406534566	-0.028905339716691115	0.03830913533584879	-0.11901548818171684	0.11579871306166337	-0.0309548090581505	0.176867396665987	-0.1191927631637179	0.15986441417697017	0.12003676709144377	0.07035979155739801	-0.37846969348386833	-0.13176778687698112	0.06947103584192633	-0.043302692266230784	0.19298407052236743	-0.048268184072000266	0.47832113857895237	-0.0744785076611705	0.4025842699151421	0.10709029961610508	0.37969168660609154	-0.1744313431969144	-0.5431635346793366	0.13427048200932812	0.09267736610384975	-0.19629875536682917	0.03541356246908904	0.06881718283825226	-0.07156961450090413	-0.01443451196581661	0.4629436899666223	-0.1933074706095773	0.09467290703259165	0.1858395571327478	0.1761435305465173
-0.18803539449615378	-0.17527199282687758	-0.1270938334504641	-0.09113202731156443	0.1411255332162267	0.3781683079592013	0.03601641880880828	-0.3725661735014632	-0.1269709797588082	0.1351846116478917	0.1416465238398046	0.13546491082112516	0.379639029058079	0.09649855777009347	-0.047452605610681195	-0.006641545595503477	0.05662250176005142	-0.0941503908680396	0.0927305307943231	-0.028024260857679013	0.16234752035216526	-0.12230684096198083	0.1789443755426101	0.1184216705653165	0.06926217097775442	-0.34810642212215953	-0.14670464528157384	0.06617032254443413	-0.03385754784075705	0.16880667160368046	-0.0262953909233458	0.47897376164607974	-0.06253807376055992	0.35879541097749174	0.09098791683951327	0.3658202985467498	-0.19570560512210886	-0.5327801306574377	0.1726267670851367	0.07415712571345874	-0.1866464712810904	0.04465586895342296	0.03270721726180026	-0.06351535177432203	-0.014498985541469927	0.4332663292985708	-0.21960540374464127	0.07128721138482921	0.1634457645229567	0.12293057079447774
-0.17926457263940554	-0.1587185340096682	-0.1224135635404651	-0.09527824930248913	0.13761264162831244	0.3761355171792471	0.02582064773116652	-0.38242344424216174	-0.13033299678915192	0.1718632143504712	0.14358109894434667	0.1479511141155443	0.37378864974042625	0.11751229510075152	-0.05545756241796766	0.006345880163539287	0.07602647588037206	-0.05583990530906533	0.08829400980438044	-0.020354358063378895	0.1624296998161982	-0.08515102775061403	0.16173701908605556	0.1262620184535402	0.07004176772404393	-0.3295556462393341	-0.12925128000819658	0.03224232719977184	-0.04646768084550793	0.1705588102423636	0.03437199460031397	0.45296305942010917	-0.055186716680447966	0.2827989124780146	0.09522072007223112	0.32999182114529424	-0.23945607783903516	-0.49705655068606036	0.12201314188510111	0.05210464449740394	-0.1478941364731137	0.07452565653726395	0.01903801916259838	-0.04850976449337463	0.028100516947961108	0.3830061523095818	-0.20246817607767348	0.02509220062466176	0.17351031356351995	0.024807497330142307
-0.19249795308445874	-0.12011555050235607	-0.11519130404525887	-0.07719257225010613	0.12787025738936889	0.362232451272294	-0.00883581994959902	-0.35946180985062737	-0.13235012756954614	0.18008161902564948	0.12405766625138363	0.1292937826071521	0.3618489050218831	0.11564787136058079	-0.08036241813207726	-0.014057104189403419	0.06851366903982703	-0.043918150312766295	0.07113093167750759	-0.0036645157361276243	0.13732090303220396	-0.07569323596307789	0.1492746917597931	0.10329562556507015	0.07739456353185462	-0.29946776239478207	-0.07788507370446532	-0.0006619481854298961	-0.07181341811653372	0.17939189022466961	0.06644958073663876	0.41749038735874916	-0.03274965341494902	0.19392832439060034	0.11990902336891233	0.3221586183439453	-0.2357297461862496	-0.4679635374962688	0.09554663507848825	0.03985931993701869	-0.1267436312879059	0.09245141084005003	0.034887574090627385	-0.03732871977757103	0.05538414043547294	0.32925464773641255	-0.19925167620349088	0.004016217478357327	0.13248852195516664	-0.0028248678675483843
-0.20743836446021194	-0.10083753096958536	-0.08521174309878957	-0.05206335542628463	0.10066048368391955	0.366586529340274	-0.029390168165295726	-0.3261607588248866	-0.16263197706003	0.19473704196958544	0.0942359086331731	0.12856155551826043	0.3244723164894262	0.11829527169522372	-0.09754376576425682	-0.021641589310759775	0.08720182332367515	-0.00214300573814421	0.047523099296998696	-0.0033146018161881404	0.09515181122679406	-0.07239366020559299	0.11545722580220692	0.09938448920779486	0.07026958204017321	-0.2811883522907745	-0.06348704243159786	-0.007205986425635712	-0.08938757310283094	0.19322661355859283	0.10096437624314143	0.3958415068391744	-0.03404812164969456	0.10161836938064772	0.1145814325979454	0.30608726618680504	-0.24313174026219717	-0.42044667969734917	0.10113618849508701	0.05189055741016162	-0.12495889973500007	0.10649617060436012	0.033832403229590566	-0.06065862237878953	0.037286625076335914	0.340524387292818	-0.20329432103903838	-0.026916563819894258	0.14513186742610254	-0.055219156254723754
-0.2139298842719569	-0.10475981841424524	-0.0743629537224196	-0.058606933307638095	0.07659474136873978	0.3349204621952911	-0.04134499486622276	-0.31149054403784654	-0.17143831366471823	0.2176161909292887	0.07769023362681679	0.142819563084369	0.2950500990071504	0.10107191144506238	-0.07725945381937391	-0.035208240096812636	0.11472125801166407	0.04663410493907553	0.026666609867933466	0.012306807994046168	0.06339878288244014	-0.047750937582668504	0.13641790304255788	0.04502276936447742	0.04947930622234572	-0.28840026347544145	-0.0748374626948184	-0.0016499107853743297	-0.07436144025986155	0.16545139649437499	0.13480747404013813	0.3649797817659521	0.01213984979168386	0.05692626397516021	0.07289423091976424	0.29977957451400983	-0.24907685659701037	-0.3729180281271388	0.0891719956717448	0.05539176610603391	-0.0793283842359121	0.14888821017261875	0.05371241446549615	-0.04619287919256245	0.010935912495856718	0.29562464843964936	-0.20015443267218053	-0.014207411051823415	0.12235328274748802	-0.08103939563645865
-0.20324837944849414	-0.08772301222343609	-0.06207384871324721	-0.047915904955160515	0.0555351603075113	0.3554362625923952	-0.08968106491330712	-0.2984027873813512	-0.18950946179591685	0.20770799004037518	0.058566455432963196	0.11645638876885848	0.2602966092010196	0.10855989651015752	-0.08948609645358249	-0.007539722412664826	0.12335761282657853	0.0764243482086289	0.0306809591297695	0.011111555582274944	0.05284432444713708	-0.02892968406783263	0.110613094380636	0.024467364861040133	0.042907634176201415	-0.2864428549894278	-0.08123863396751764	0.00044785430619732615	-0.05466854425380259	0.13063218261214804	0.2134153101136727	0.34198253727489786	0.019788291369380383	0.005210436600091767	0.07327979876742456	0.28881337554179043	-0.24388023799264752	-0.2939256786483753	0.07560011249340584	0.05016458265222814	-0.05920283360120043	0.1730674135847425	0.08785976265186894	-0.00751302083092541	0.021452349549278747	0.24788424138417145	-0.21134722889915433	-0.010841746841238484	0.10280908849044759	-0.13783433412156584
-0.23537737838797143	-0.07033842539993354	-0.058638651381507	-0.056811156994166424	0.047081318917787864	0.338812945850356	-0.13928682281911633	-0.2571409304272577	-0.16724275649320947	0.21345580451060814	0.03629793923336971	0.10085655935969169	0.2145130496338088	0.09607811303722338	-0.10734887708896565	-0.021852493572493404	0.11545004947293262	0.10449206189504294	0.049273264987424396	0.020999826584584068	0.06727326397937353	-0.023400161497170335	0.12788194566531155	-0.006757324935702561	0.025120217236967703	-0.2865886937837327	-0.07424576277949467	0.0076138940224185075	-0.06844213842656487	0.11610636296400552	0.26271244279837813	0.34078162566034714	0.07912100507138083	-0.043604150893598446	0.035034704797870665	0.24546311098080503	-0.2986543346852927	-0.24736159966151566	0.05087264146302913	0.07485362975372953	-0.019991346665782735	0.2124576457753038	0.1264728745860384	0.020240065223081426	0.033822583008274815	0.20246969789066585	-0.2250875598769208	-0.003350283307084332	0.12527455157391648	-0.1369895492048032
-0.2239368473080085	-0.051543866945233906	-0.062183181598632044	-0.025707769193785313	0.04312553185616368	0.3262093471207871	-0.15831517639395684	-0.24057153553965055	-0.13777986170647125	0.22125210962717903	0.03523205774789208	0.10259796743664726	0.18487126133944182	0.10689755749643085	-0.12239771111184698	-0.045698836991615886	0.13407077003942694	0.0870681407860156	0.03564652553406095	0.0062373789638842545	0.09359700920432086	-0.0016464916976587861	0.13966763567602347	-0.013752031056142566	0.0077264041666126855	-0.24861048430746865	-0.0765650363431716	0.006853719046053699	-0.02571727115402358	0.07758613107765257	0.2817199094035591	0.33082513149432047	0.11291430730219298	-0.10723774228584401	-0.025393978999588916	0.2542806749585835	-0.3445383446775301	-0.14065945243431763	0.022434148971550473	0.11217957152027502	0.005997603515089549	0.24774322789370581	0.15592909404240926	0.055861445982034276	-0.008783584165380732	0.15116098311787302	-0.2147860335869976	-0.00371359576288405	0.11771401486743113	-0.13996872584681083
-0.22554649877170546	-0.047933181437639194	-0.06448756566765815	-0.004102221967331884	0.03883049870732114	0.3095081116637476	-0.19395113927050062	-0.22011709624117878	-0.13923799597514788	0.2229301357570685	0.014972390332390695	0.07644525417696811	0.1617114435311791	0.09119417276926402	-0.106206142100982	-0.053345724497530424	0.14094967261994548	0.08773796576144673	0.019398914451933754	-0.004781037515912268	0.09730503658302377	0.018559439676986277	0.11499647725905704	-0.04730825061188223	0.02435184429455152	-0.22812854279688083	-0.053526166447434874	0.0030894844215099506	-0.011951859526783317	0.05552290489291969	0.2856707938610751	0.3166887622486069	0.12122305539110716	-0.16024572664964448	-0.03186490508524424	0.2631808997823638	-0.3271129493089089	-0.08048111759409057	-0.019357213963657444	0.16068094460805832	0.031707879462794436	0.28234247340367186	0.20249674500408968	0.06692791559783928	-0.032671406155915496	0.09628497352425451	-0.21367627111811985	-0.018366416284369823	0.14363045027195448	-0.14615910775157642
-0.22522768106466934	-0.026778619478073813	-0.05532621972180809	0.02168193100128214	0.04846067837231572	0.3061783194885293	-0.20735550918430556	-0.22941736842815655	-0.13462704046846802	0.21122643338034047	-0.02963841558688739	0.07671031834460197	0.15247418266289073	0.07127910725561942	-0.09533376026963639	-0.07017563632850717	0.12617046517619077	0.06454883545186692	0.014130275951320243	-0.015199150852730995	0.10699102785604106	0.02432852386377533	0.09288332890632922	-0.07068821851125748	0.02076738524074316	-0.2022169132905478	-0.056620709478478935	0.018729576894004396	0.00470310476442872	0.050171067498817876	0.2918527458076381	0.312042682207916	0.12289519465458895	-0.18620048588344792	-0.10469219847157152	0.26600323720897406	-0.3306564980357414	0.02893053755793607	-0.06762811842792535	0.2040030667696509	0.06942700340135177	0.31206586694569494	0.21780714932260503	0.07752589583187894	-0.061580978605909206	0.06635445837068422	-0.21214537798041816	-0.02536964265056276	0.18858378060610256	-0.15710359668655127
-0.21437409471732516	-0.04938423139353042	-0.065483736610826	0.037200042221107635	0.056382123865706846	0.3137605995083718	-0.20333497340250806	-0.20538100837963963	-0.11280596491150625	0.2022688133243197	-0.059856257816074177	0.06896779774355996	0.11869211179950115	0.06039365749426277	-0.06484881301094594	-0.0594145764403783	0.09645291764248615	0.06454346360479293	0.002012444142044159	-0.005344580576317498	0.07891238087829289	0.04117168275830228	0.06265576491101402	-0.0842042471353686	0.020955974048313817	-0.22279111104121024	-0.055194332473768856	0.026133116109229533	0.03211588405520641	0.03299909620362902	0.28780858996770675	0.3060189606519513	0.13563718675239894	-0.22944627616079716	-0.13845119646176934	0.26074610662682685	-0.3062777291141525	0.12985200973133512	-0.12008608595343803	0.23023392620529354	0.08378529045477634	0.3370831932332771	0.21067637471368408	0.086430874855085	-0.08925752869380488	0.014654148952550345	-0.17864289165012953	-0.007895017202788832	0.21400962786605088	-0.15540937447253994
-0.22567233616513818	-0.06901184566216127	-0.06662455592890584	0.037221356985804435	0.0540097045748806	0.3206016654228601	-0.21005199346224085	-0.17068231285602228	-0.11167852124529573	0.1913941126768515	-0.10214915808601906	0.05395176055671064	0.060087673130102305	0.040398029344706966	-0.08874978838274934	-0.061866115617379834	0.0431396958251843	0.03389806170745415	-0.027613750011193726	0.012711646926828506	0.06612087562568617	0.022815894729261068	0.050719108124597644	-0.0967036005818919	0.037906687719834326	-0.22348455622750157	-0.059870306402995774	0.037248798980815435	0.06401479295698262	0.013710548554746899	0.28908434868273414	0.3096701365226086	0.15632896764869614	-0.25243656826047367	-0.1145432459020244	0.29368569686085066	-0.279359838265984	0.18495813468270722	-0.1358206576665241	0.24684361411407973	0.0691448507429768	0.3702947528351127	0.20784765468081381	0.08789394895606058	-0.08453342665393615	-0.041360729799846965	-0.1653915942236597	-0.01971104639691303	0.1853409414080739	-0.11575355773320228
-0.1937812277044117	-0.09456967015123002	-0.08684767267940455	0.04973948578604698	0.05546968021890244	0.31462313009404375	-0.19129890984845535	-0.16592445362493533	-0.08435327340799334	0.1881598199051317	-0.14998565907134745	0.053509156228153755	0.004591305871610507	0.022666111804215967	-0.08830285843949133	-0.04940521703075608	0.054711719769373425	0.01538741593535035	-0.05595047892380924	-0.02285877612069414	0.05877938246119281	0.030244090520243898	0.03970760978290973	-0.07002358248771298	0.013983751899305785	-0.20423330727219713	-0.07965660899311502	0.055671785211152534	0.09505985469395202	0.007335058476560974	0.28449169193013046	0.3005520447470598	0.14023119123342892	-0.22164121288259436	-0.11851009175077165	0.27155515712858186	-0.2606883535479254	0.2627664304813254	-0.14856072799003273	0.2358431278665581	0.046972311105707806	0.3911093755497359	0.18005699243730064	0.09193645294559623	-0.06614252030446824	-0.04702870863202123	-0.15568725917284004	0.002348821873324003	0.22164303526945708	-0.11143556414139011
-0.17977770462534606	-0.10336010602745196	-0.1246531622308732	0.07246088141904675	0.06516106237877832	0.3166159752036492	-0.19577083006196658	-0.16380962679165295	-0.052454201098968534	0.1846732144164879	-0.1650843144130605	0.058845185560210865	-0.037047583801276075	0.008839176440762018	-0.07015543028581113	-0.05452181761271744	0.06282300475384917	0.0041829602290368705	-0.043306361953103764	-0.02857824342846834	0.06558322110969653	0.04151091755713103	0.03455925431893183	-0.06510106954929205	-0.013651228240862784	-0.1753897248954893	-0.06772518218653488	0.03701836266393798	0.11677251671733332	-0.015110966407296866	0.24630476220835992	0.2624332171749358	0.14529552013289684	-0.19921848866636546	-0.10281846537831214	0.2837778887346984	-0.21647528505303737	0.31072760257606946	-0.1802406089537403	0.232867908002608	0.06429150879844628	0.4266484707540351	0.1765755752584216	0.11244707702739909	0.006343527073359684	-0.1356247703508438	-0.13842638529388535	-0.0301913206737155	0.19735808344766592	-0.06617327467266176
-0.17061469696998421	-0.10106518799602218	-0.15480884103983966	0.07605213853528855	0.08115366914604949	0.3320320450196027	-0.1912793009528732	-0.14439704722863156	0.00039311357209780853	0.15592552870894574	-0.2206400597411981	0.054701294462635885	-0.07655659193048624	0.009231591524774367	-0.06059094928639941	-0.06081676817730115	0.0517130344556172	-0.008087471997067585	-0.05197267890112717	-0.03274422677856652	0.06516460142769	0.028710860835231757	0.006301963825126494	-0.0014517890084322805	-0.014466707439964279	-0.15429331051508047	-0.08333631710105938	0.02845955172214676	0.1211418082573656	-0.013282657504209025	0.26806345750761995	0.23818928163721634	0.15150734087275416	-0.20705834196221556	-0.08559807656169531	0.2953849446013253	-0.19505561013263206	0.3388870820199239	-0.22474418328508056	0.22169334188944984	0.04337411739350566	0.4456858950838103	0.15809299972127563	0.12204598939024947	0.03943564018944763	-0.16124491082773454	-0.11443017151900418	-0.07858249849133686	0.1828303526954993	-0.036852178014579684
-0.15109433805940164	-0.11507719681301734	-0.18090573805130705	0.05826733359222228	0.10811336814123154	0.33639845199818363	-0.17012688142192595	-0.1356510163933073	0.01567828755636546	0.1748894336859286	-0.2480041588214506	0.05083398317528247	-0.11942077264459768	4.103133710792462e-05	-0.08049870473271885	-0.08284187599863853	0.06403422046319215	-0.0070640612049634385	-0.0847470264749796	-0.040250501793091586	0.059423284137238644	0.0010968924475741437	0.00809654352966626	0.01148410172696369	-0.0142348515910246	-0.13632515858432215	-0.07642958696496618	0.018042682432202105	0.10207009305287411	-0.0009479709331358555	0.19943136312965642	0.23396639518410028	0.15944888919796732	-0.1861491796500721	-0.09509233301486841	0.28365598370434514	-0.16667599444348907	0.35183851805748506	-0.24926091677792153	0.2385909364388387	0.011794512765764001	0.47920512552740285	0.07991465269113447	0.10733997727766831	0.05362634663289225	-0.2173800773687579	-0.08444065772929588	-0.06825969553545673	0.16682072891759803	-0.03801503697496381
-0.13042810295491086	-0.11928591615935462	-0.1805635727639114	0.02768408684121528	0.10792186356047426	0.3703320523809706	-0.1389108348283102	-0.14628783909316767	0.00851229263031602	0.20199931899074733	-0.28966035610104796	0.023357176473416688	-0.16979982795820922	0.007093652662681832	-0.0700305422008601	-0.08131865974555157	0.06474188425398933	-0.03469310690233206	-0.10591756012054039	-0.04006316399906901	0.040044932632984434	-0.004883093943892901	-0.004834391979677036	0.03794269132341083	-0.011249416102392084	-0.1066521231429574	-0.07701356388942697	0.012366974144673012	0.11051822706169889	-0.01920824783223187	0.15010355881557816	0.23856137260289562	0.16173348323304787	-0.13600493999560662	-0.08830690176880315	0.29773317793436	-0.12725973025864787	0.3756639099177882	-0.24842605516627447	0.22517439700511815	-0.0004751578243414805	0.48976354641664666	0.021407169909547608	0.06286116819980538	0.08134273994169718	-0.2723645934987195	-0.037286570829229225	-0.06897864974261497	0.14977606790064765	-0.03535963767550064
-0.11475489997358465	-0.15209467482632727	-0.1739328074037985	0.0042666368601850125	0.10684983276303832	0.3849842228960628	-0.12998973692182966	-0.15173533597410657	-0.00028241902860194206	0.21167942377202972	-0.3317661550536541	-0.002345957646610364	-0.19781934949855423	-0.0026378345388334335	-0.07166688247698279	-0.04807522812522439	0.054931644223956355	-0.055090503072437666	-0.10667995942935733	-0.02647976376024136	0.023525745794667992	-0.027381545722572655	-0.005258389851814367	0.06765430416617947	-0.021697380554300073	-0.08609742472969566	-0.06024457442172473	-0.01218773706923543	0.09258663962666733	-0.016586521857992878	0.12530409244621285	0.24510357284351106	0.16246794212985383	-0.08300856588956276	-0.06360241587997584	0.27785587771125486	-0.0735760661627432	0.33717377767174134	-0.27086067441167533	0.191972746417071	-0.031248108729051982	0.5268420786058738	-0.008956139485703046	0.06651468233783327	0.05853068491570973	-0.304992331720003	-0.039503340444806266	-0.03369848085382422	0.1478621715402479	-0.06201252327567044
-0.10091856721229538	-0.1712374428896827	-0.19923821011631015	-0.038167306665205424	0.09640131651326114	0.42200399618058454	-0.11489164841473551	-0.13314534295505387	-0.009259546928843222	0.22266005517410994	-0.35339675954420907	-0.03895352317316146	-0.22798235704799566	-0.009169194813869741	-0.09858567119447777	-0.015721002274006433	0.06763883362958459	-0.06440065329674516	-0.10514057418398481	-0.05392305359758657	0.006858790169298777	-0.04527319358340265	-0.0035636549917438267	0.0911410568184012	-0.011198870448296382	-0.04854641323697263	-0.05642644655447273	-0.022733067984105987	0.0874264910835831	-0.021616318718586772	0.10799464345646033	0.2618726852910173	0.16284873748706877	-0.04827540233469983	-0.10467946347514316	0.254207217732477	-0.050851702544150036	0.2944058126508099	-0.24326550538749844	0.17917706876523903	-0.05170214820338922	0.5656403841470699	-0.04709277153128086	0.03744239697355069	0.07513299285745605	-0.28953964619578776	-0.014076685351773885	-0.028310032863853918	0.1417402253952333	-0.04291332056799056
-0.10129874732319626	-0.2114833991648108	-0.2039313000327813	-0.06580768899352925	0.06415944735502326	0.4130068503801286	-0.10469316675150338	-0.15060022704515438	-0.0039040994302283654	0.26523141123382044	-0.371874067050295	-0.07326959376147711	-0.232145557234433	-0.024932662449637162	-0.11135209887406672	0.004788957595321377	0.07111110812566916	-0.06443372219020108	-0.08277182439097977	-0.06886562084264893	-0.010157872014986344	-0.039900402605059546	-0.00028905253832312293	0.11205745678031938	-0.02111844904318222	-0.03165845960038864	-0.05442916230214635	-0.036970677355606274	0.0745845262434382	-0.06149776720001058	0.06160898912727429	0.2663106286112784	0.1637930078575882	0.00988903424201914	-0.09415655703423145	0.22200332556512398	-0.04189561395135862	0.24766892283943026	-0.2332441795104439	0.1477228904718801	-0.08914418395209153	0.5894805243300374	-0.04374013826080765	-0.010709183417884415	0.08194929864837462	-0.3169835764370558	0.01301197104543676	-0.021629229661192385	0.11704122140380877	-0.031994868432443334
-0.08798666292535955	-0.19986329312545625	-0.1831102630181589	-0.07864070555347354	0.03841655925269476	0.40016505709774164	-0.11267719209707924	-0.15671463698257088	-0.013163190615336528	0.2717339992417039	-0.36480193735055605	-0.0905796126975564	-0.24964380516687407	-0.021396857873527603	-0.13655858724645403	0.007663303959631297	0.08591729686119332	-0.06036319274910308	-0.07545325030303429	-0.0574534555980241	-0.002743260224677545	-0.05330289754749583	-0.005650178051298813	0.12043929785626473	-0.027584371661674045	-0.012547118390929543	-0.05840472036775255	-0.043696592535569706	0.06162109587542634	-0.05492676046067305	0.024377526750201127	0.22565157274647615	0.14012942020110292	0.057816626572059306	-0.08206464274608531	0.1891973500119217	-0.0551970011527408	0.21579070446472648	-0.23357562293012218	0.12968457098188516	-0.10832978405232623	0.6066620703463491	-0.007598422444956898	-0.0195036693019131	0.10752734251209481	-0.308316427561673	0.028799678044788436	-0.0349820565966139	0.08854711400166078	-0.0409772690332163
-0.07566838267707102	-0.2086335774682127	-0.1775780190176644	-0.08075207463074728	0.030523082641372972	0.3911733360179502	-0.09703699929130868	-0.17164371076538912	-0.007960546252089104	0.27512455002310054	-0.36625644273509145	-0.13080537081861757	-0.23233232120585753	-0.011339186935704716	-0.10816907463100327	-0.009854822668926289	0.1154199774691163	-0.043751618125171095	-0.07120278230104421	-0.06684300365952338	-0.018169573638423763	-0.06299124809206987	-0.007020417166843848	0.12568516234172047	-0.036587524261763815	0.01191333792719264	-0.04855612478920802	-0.06714370850226599	0.0519455800382879	-0.03293881431081151	-0.028371810301297838	0.16736200586383657	0.11568294008803404	0.11982991708676119	-0.09518584025383656	0.16359629504191026	-0.03159926378366024	0.22841250706202634	-0.22474343665075755	0.1313600175879646	-0.13238130080185545	0.5544843601545186	0.021996846601974616	-0.038261648420848324	0.09117945164640864	-0.3216360860235386	0.034497819817404705	0.009273698650048729	0.11157810587685743	-0.056806639399153834
-0.08146179398107947	-0.23981404674940937	-0.14267095554581527	-0.06364622663087441	0.004407714839014721	0.4276161162863281	-0.07843200319645818	-0.17204995615255822	-0.012543002420072285	0.2727583573051397	-0.3288367627866603	-0.1918145824551434	-0.24153376546988045	-0.009694479475292023	-0.09681511677511247	-0.013556480212960867	0.0913739958062999	-0.05613668261085554	-0.06897519848922386	-0.053408794861150535	-0.05306225954932462	-0.08426961715425106	-0.027522990495794507	0.09901022439753408	-0.00908843403887653	0.02404478569287425	-0.02777533860646734	-0.06632835241553779	0.059008677390924226	-0.07740132832892807	-0.06626023812940397	0.13113668799936828	0.09583082067241953	0.14117363621620047	-0.11483009993759319	0.12397989518526058	-0.02738430379968822	0.21282005579650573	-0.2325934876983553	0.1348633027832281	-0.1301041181174659	0.5467710418653087	0.06463892676584508	-0.03127117907214651	0.06249117351629909	-0.36683336322023685	0.033122236512133627	0.03016844397051386	0.1262853756136192	-0.0507047767084063
-0.09137715806643455	-0.26649748865880346	-0.11785928434042496	-0.06675499920419795	-0.011841876597623455	0.41257583166550466	-0.053456110162437655	-0.1929267138866003	-0.01893025291622711	0.27809954018135985	-0.3221494974540506	-0.23630411143959695	-0.23370533278031397	-0.003692517890784071	-0.0905259699744841	0.008124229637904417	0.056921922294276076	-0.062196224676364945	-0.09098750364152264	-0.07460889376956667	-0.06431018806832076	-0.07786321796842988	-0.021034732070102712	0.09788004342865916	0.011340237793819341	0.02325014707020067	-0.03501534550209521	-0.0717912823415056	0.05763158126718306	-0.06234532135462817	-0.10833525063865941	0.13902884703912077	0.08876521447066929	0.17890468142060306	-0.11869576940587752	0.094848262930047	-0.045159959835345674	0.20881165394734352	-0.19643628958051754	0.11869573620317084	-0.14973226877028506	0.5154564844149442	0.09540709628720676	-0.031685119192763046	0.02807133939507852	-0.3893552749095739	0.03821822746572565	0.10152761271224287	0.1382698407678066	-0.05724696241532673
-0.08130038417960964	-0.26960632397417755	-0.09712858241291786	-0.059038404260420854	-0.04239672859857069	0.3694113293372597	-0.03899723224360809	-0.2265721873780801	-0.024498393108798262	0.3042650228199021	-0.30776814579938155	-0.2688441934032165	-0.24663554436295715	0.005139986137276049	-0.09341560633544094	0.014594764488875572	0.056014603188244375	-0.055046148371826545	-0.09841685986035985	-0.08467044864616252	-0.06927414415352426	-0.10130985309846056	-0.02153835449211982	0.08817026638507383	0.017970711974676534	0.03584757212667712	-0.030062532054252983	-0.08143782333077856	0.06083387741377951	-0.052907441683443676	-0.1995033493889245	0.09941175234201383	0.07010778557161916	0.20282598984991088	-0.11828627946547887	0.06670706611318464	-0.06082757807784487	0.21725530334301196	-0.17066390381575444	0.12366436664249184	-0.15669102639078608	0.47470924677833615	0.12651573398047575	-0.04111967054344262	0.003179250910974145	-0.4202206365467046	0.041036786546598994	0.15834737324856124	0.17051372389499805	-0.058427667505785444
-0.0889800224198072	-0.2489974504491646	-0.06514020708123194	-0.06041489310514919	-0.07127673813206918	0.360118289682371	-0.02903959292333061	-0.23345475964285534	-0.01882841691717641	0.3178417468918423	-0.29681277806581763	-0.29936798395436937	-0.23336741272026	0.00032205117146587997	-0.05676699056089688	0.025691668819900936	0.018314558143449945	-0.057857497145571354	-0.10804936177823263	-0.10086735212882228	-0.06992446952102511	-0.09883099769251977	-0.02899061831833063	0.09504091524269247	0.01652193845728659	0.042996841689945726	-0.037027481659926656	-0.0808153804058804	0.07869640349698234	-0.049054973380041875	-0.2093289701936852	0.08709282655126403	0.04487228607947435	0.1919895794622297	-0.1098122299084892	-0.000984445134815326	-0.06211817061833297	0.22346208389930428	-0.14399605462016557	0.1329380475323232	-0.12437027508746465	0.426509472073292	0.21489022808473424	-0.02828422812148474	-0.017374780122761686	-0.4423902754985088	0.022068742147426317	0.20399554519460725	0.19029653396352605	-0.012810486423995215
-0.08045998603972353	-0.2268811553920865	-0.06371814193707748	-0.04705367227527794	-0.0895831940606566	0.3558233903852778	-0.02603659739307333	-0.23303735241651902	-0.025606869973737473	0.31301420867080754	-0.2632555378537391	-0.3213478710566121	-0.19255652111916627	0.02280101579162279	-0.019694827568956963	0.02192162819260781	-0.009845262714549838	-0.06593355174987105	-0.13544094518626215	-0.10672970095390562	-0.07542565718358658	-0.11148783176096977	-0.02633679033269711	0.08773459272170052	0.03176251533392377	0.04596301589745792	-0.033761844677464695	-0.07349041909181245	0.09238232634696766	-0.051402397379471644	-0.23853779878062506	0.04500023567848931	0.05188524943070355	0.19011787753169807	-0.12011069083224042	-0.06561787398881533	-0.07770670749268843	0.22581491659865227	-0.1232415430370946	0.13046803997027417	-0.13473586362428502	0.3891841427172104	0.25340340562608105	-0.008454113395845475	-0.026866159765521112	-0.44232785575239797	-0.005790794675325006	0.26570439720120775	0.18667486653887683	-0.0103490937524675
-0.10213469891207767	-0.1599678670638887	-0.026574942789147953	-0.039332526466707665	-0.10922722064350324	0.3446173969614811	-0.041687058043295463	-0.20930063080148992	-0.022298137698345624	0.3100748444368322	-0.20948960481094536	-0.32521069968036925	-0.1885827147946762	0.010294683771382153	0.019601208360803236	0.02858288526828235	-0.0065661811357871774	-0.06523176182019932	-0.14366052828868728	-0.128407776540665	-0.059119711027674715	-0.08749702588167384	-0.029249026828844615	0.07103476805521812	0.061448031453828045	0.06609015071460356	-0.03667163000402449	-0.06227099573274353	0.10677501082904498	-0.03464605199743194	-0.25465115847547304	-0.0002523071119697962	0.015368613269297967	0.21659120110820446	-0.10748686177615305	-0.15168685796449638	-0.10436201962161382	0.23806218060140366	-0.10672536962736909	0.1581244566144156	-0.09936635662231569	0.3388511961417098	0.26531001970092266	-0.0042121855606245834	-0.001999643385017749	-0.4646402877866841	-0.011409438627711646	0.25357073744897113	0.17173165229494802	0.0038070137277959873
-0.09249012978290846	-0.14913472518023468	0.018533660990170286	-0.028616970726056734	-0.11806275501205601	0.31513699908790904	-0.06994675121501481	-0.1804005790631675	-0.040384939992164894	0.2858060138534069	-0.15383306901598018	-0.3347008187033328	-0.18888644627793166	0.03146597485408881	0.051450012801178294	0.012566196122071166	-0.045614159068963524	-0.05477400764207626	-0.17290628518682577	-0.11640252632272259	-0.04243733058161706	-0.07482080497461745	-0.027642827156947835	0.07569204636251985	0.061519117150720094	0.04695285101223119	-0.07271958096979193	-0.05587705011272592	0.09505028265956691	-0.046836632662875376	-0.25202086049899053	-0.016472066374096567	0.03358896461614725	0.24511962691328057	-0.09957920294428549	-0.22424375760433674	-0.12276308343055162	0.26853254836972296	-0.11379021024576856	0.14409205053345372	-0.12269266618450458	0.25246265931272366	0.28187937244289196	0.006851456612739009	0.013386287243480965	-0.5164151881683597	-0.05205694512648497	0.2559382591684438	0.15672501010425297	0.005195359636875032
-0.08659089056498843	-0.09155706086313478	0.03602772894152789	-0.007767002145955074	-0.12818485795580006	0.324376777849	-0.05551962736244483	-0.12497585163694355	-0.05708836554986372	0.2466926723506996	-0.09250790931305206	-0.35752382011692074	-0.21282254097770262	0.05029014451782221	0.07786211271687338	0.0042380167594309875	-0.05907212613745559	-0.03909945071005781	-0.19230636229770565	-0.1044614747925503	-0.010612492233332374	-0.07801319276619442	-0.04735858541262637	0.056161511318608706	0.09012074137812238	0.038150971980684435	-0.04122005576877337	-0.07206365630225897	0.1018563162274102	-0.048148052043452974	-0.2591865542040823	-0.052915209164395335	0.015476903062182908	0.2526762286377165	-0.0595505058838172	-0.2781863837088138	-0.1092363225733265	0.2572717173715842	-0.12281975686438944	0.17690172148501707	-0.1002106751683007	0.16901400047979037	0.24208493902047423	-0.00945572851247696	0.0008108249756938135	-0.5558129999074561	-0.10984581679241487	0.23230659382455482	0.17728162869865566	-0.00581200728311235
-0.08195625045280165	-0.05688329560488757	0.03425907601088959	-0.011036785835446938	-0.1286392700280094	0.30151453918624294	-0.08725349123692301	-0.09943842923377375	-0.06336014868223774	0.21761001276267264	-0.060797799660232424	-0.3690184902429331	-0.2109836213377418	0.06251269894793048	0.09188769342611743	0.030607255861658945	-0.07867504533362658	-0.02016116648446053	-0.18460897679414995	-0.12012753208929075	-0.010334845460927283	-0.07788000997471486	-0.02912434643610607	0.0653265083174277	0.10505478316485532	0.03729255427526443	-0.019930146265317288	-0.05943910114889868	0.1069239448409371	-0.07329759273987985	-0.28046635508265894	-0.06471885018436282	-0.001425803732430117	0.2775386862631228	-0.04512829832659497	-0.2510890567537603	-0.08216186270650501	0.26157570369786654	-0.12208643752060692	0.1765634251258526	-0.09866232138386134	0.10303314119276583	0.19735001748246614	0.006552938551231437	-0.013843656559133288	-0.6085017228399504	-0.12062554053870664	0.22976534079257233	0.18108884616385457	-0.019365784995207476
-0.10219739528124443	-0.030738699188187345	0.047977724622268694	-0.00491440779922969	-0.13877354766159525	0.29078148277311433	-0.10283909249756011	-0.046447256097223	-0.06248719264534005	0.1420462458380101	-0.014392004805217818	-0.32877708549132006	-0.19955929341740525	0.06332329830926112	0.09675657165575123	0.07783051427357245	-0.09503462906509565	0.005261075151894901	-0.20364489341589714	-0.10476616759660726	-0.032633802174948684	-0.07327719596032467	-0.028686125814385177	0.053200545895367254	0.10581255852421519	0.04317416378942869	-0.010837215638873026	-0.03996414223059535	0.11330311741596528	-0.091610003705993	-0.2907291700606566	-0.04331047137908495	-0.016708556969672043	0.29750945038363924	-0.016103763925651993	-0.2940139894100849	-0.04750630787507648	0.2101992725611365	-0.11795655420456268	0.17370858454605825	-0.08962780363866489	0.056007496456666514	0.16174999640978288	0.009226782092113925	-0.03147189121817977	-0.6300554624851309	-0.1254027723347069	0.1672026950057048	0.14301095616309045	-0.012291155596043843
-0.08474779517354529	0.026387714460397692	0.020181975180810264	-0.016043003068090648	-0.11394738079979956	0.2289352287888254	-0.12315776362877759	0.0024571212465478555	-0.07693320442062153	0.08025767997004596	0.0008442277314770402	-0.3025585197688141	-0.1802464210241203	0.09313888789067966	0.09608973596117794	0.1102681257343189	-0.09135261541548592	0.05590955993090498	-0.2066008900613217	-0.0937097481705876	-0.03043755649624255	-0.07968378115563148	-0.023689314032822584	0.0788150177690287	0.10681717567837287	0.027257447774571987	0.00044429178280370183	-0.04641547620539118	0.09112734668281317	-0.06582061053283081	-0.31478236660695574	-0.019204992007564245	0.001371623214347422	0.30037558948575477	0.006494874211259728	-0.29906166926440647	-0.037429286227365834	0.2000324495526069	-0.07777715610584827	0.16686340430266544	-0.08497274181287366	-0.0022460171761825077	0.11097467068735375	-0.002426496456254941	-0.04408987706900987	-0.6397136837281565	-0.12900596586740465	0.12356729054729505	0.10810819090200588	-0.011830286534064063
-0.043273257659963996	0.05802226255043029	0.0257043461637414	-0.022482603398546304	-0.10991690037076621	0.19792210074929098	-0.1203603386438025	0.05970343348978786	-0.07255191427440635	0.012135185533214882	0.031358497799584696	-0.28388998693793677	-0.19222081350669612	0.11012114795155077	0.08154864949550679	0.12600740637767585	-0.0715929128264663	0.06823691402279397	-0.18686024091221293	-0.06658396219338376	-0.032100386996774574	-0.09083946752504735	-0.01992451223430176	0.07519952582072817	0.10413381947767786	0.056209617086426814	0.009366722534049804	-0.022896845519664262	0.10083811297613225	-0.0540323023375434	-0.3144786680942973	-0.03396710221201221	-0.00913071155026457	0.29917890254105706	-0.0007007505661680867	-0.343103948090097	-0.01830775213603397	0.20405713568848868	-0.10291714259942505	0.1662410889712031	-0.10384324797510029	-0.04762366579100106	0.09241745122885546	-0.016562052952011734	-0.061081924153467325	-0.6386279219983961	-0.1374268628136743	0.0866062230778851	0.08262798570530885	-0.022940106193387377
-0.021636282665986363	0.09031469437854558	0.03939128985093847	0.014149485661552715	-0.10217741713366175	0.17234799491065664	-0.08761262839690333	0.1310195219106486	-0.07358953179219767	-0.04840165672060983	0.0544442328739976	-0.2709285786103087	-0.21288152566514668	0.12081626735533957	0.06240355837171492	0.11723806585331824	-0.08544402471099524	0.07456623123402144	-0.17794205203349772	-0.055509712454230864	-0.0493618062551565	-0.06944381948238033	-0.014709218456116715	0.06331756808296675	0.10468711447196566	0.08162915643929682	0.041796155242553236	-0.00465970926903071	0.09575316790981744	-0.04911856915229492	-0.3102636509773256	-0.018867022688380343	-0.01610546475308285	0.32923332071486344	-0.013533546138231583	-0.38474368141254606	0.037784349040414264	0.2249819506597884	-0.09782254551913974	0.16092499096707263	-0.11871602573881775	-0.07929163054750955	0.0802822080003267	-0.022413776225690137	-0.07418643195270844	-0.6363439670286398	-0.13186730019586754	0.01575966659384942	0.059124235088789924	-0.026877846204042138
-0.00557311716154899	0.09502834944300242	0.04362636689467283	0.02782821163161911	-0.10569491536097544	0.10142559146677854	-0.06920533554951916	0.1804167650693807	-0.08863464389000135	-0.10575668905167901	0.07308325860491627	-0.24699195548337466	-0.22679243594709092	0.110266269198058	0.04575399429722218	0.101510746607363	-0.08729287148592493	0.10629718978732043	-0.15355684792401142	-0.042636991210995595	-0.08749430657636398	-0.0711725916388215	0.0017875717159996183	0.07473846156769112	0.11209886376724376	0.08730313863376966	0.09182004632673343	0.0019902767030727797	0.09763039657118107	-0.053143519427686026	-0.3123270999322586	-0.04320587069989183	0.003498609292646815	0.3431732717015645	0.026756183169467075	-0.3912669934823446	0.06913574252488068	0.23254920935200776	-0.0810155331529764	0.10956635471687223	-0.16290862745381696	-0.11497219586910412	0.05030001805541991	-0.049356054951041575	-0.06788468324927707	-0.6433893014978362	-0.12511210842949172	-0.030798092413279028	0.05794544440329945	-0.05570790417541075
0.003734848056565634	0.08338826759527573	0.06650943341571698	0.02610673515151357	-0.10241594234086293	0.06444329807048457	-0.02550076319306747	0.23333846145192982	-0.10319436638879101	-0.15738898034783422	0.09017800032854482	-0.2105017503589698	-0.2538650299219934	0.07118516272283387	0.007396907718414858	0.09930155549762415	-0.08373125511917476	0.14608458831064874	-0.14628034358105776	-0.024583010422909234	-0.11168664510273404	-0.06976803401527017	0.03771378020939869	0.0661368024015618	0.10012638882185057	0.09640939825977006	0.11518268776248182	-0.005867071963780158	0.07415254124965306	-0.041124864340773754	-0.31829100347966965	-0.07752058928823216	0.013984480921531497	0.3407243682774853	0.04987618220987654	-0.42205173452936434	0.08273224226756341	0.23846632698998665	-0.1049300500671195	0.10365307279196787	-0.1566105038117899	-0.14277076261965532	0.005790379209581198	-0.03737323925978914	-0.06595127284410487	-0.6668805867797889	-0.11993975891618477	-0.12235067587025435	0.03256799123789643	-0.09563459809337592
0.029422128555550552	0.07782767443453611	0.08087101341457253	-0.004647992237635917	-0.1174748491109567	0.012596283740330422	0.06652158358861986	0.24058962648456278	-0.11413423473668069	-0.2037778120309636	0.11110796477800651	-0.23350851963397604	-0.2644445368200488	0.0896002351405735	-0.0045520616671756	0.08534350747677967	-0.10753976707316978	0.1926432247122945	-0.1300080325984317	-0.01065213418899397	-0.1820426556780578	-0.09896333879107784	0.04474581604890475	0.07428627741684152	0.11327114913660212	0.10544796268609635	0.12546792936287623	-0.0054371007518294965	0.053239648986710145	-0.050638636079633405	-0.3125628160678286	-0.06745379862994721	0.017205983521035712	0.2993660727341098	0.054907561185468946	-0.4111854841978085	0.12041256325787623	0.24930771423929016	-0.11821446036542442	0.06346363836483157	-0.17706166765619621	-0.15433899136999546	-0.007621251072809573	-0.04783700513146907	-0.07296440414631493	-0.6989439833918392	-0.1232260903983647	-0.15777398897911035	0.04111392862175967	-0.10546370832669623
0.041563880728952965	0.1262083742430818	0.09270230712343701	0.005763187481102168	-0.1407074477861402	-0.03815000545133328	0.15431716123407035	0.24162469799945824	-0.10905958352415024	-0.21528376347025047	0.09839445318879693	-0.20666429681306875	-0.2508000803668036	0.07537003450645237	-8.420394408821252e-05	0.0774182748680263	-0.0979689986904414	0.2233244553511266	-0.09797488412128992	0.011707269690237675	-0.22486474433039655	-0.11457953261815021	0.06121621702299832	0.09423475640065183	0.13596421617511054	0.12928305900434928	0.15377209679828246	0.01347412794300241	0.04550457729520877	-0.036137909776448256	-0.3291363599407558	-0.09360929161795595	-0.00046122308880417877	0.2764379788077316	0.08117964773960437	-0.39296715077198613	0.15213606233212856	0.2377236648229318	-0.09670477794073191	0.058749350260674606	-0.16574590082895965	-0.15483187107144764	-0.07385154413681602	0.007094724920602269	-0.10224475253913426	-0.7355106228332072	-0.12840474553423037	-0.20285871281712212	0.021216625207600464	-0.12861598462003776
0.05690270307472663	0.139314066421174	0.10085228356498763	0.012350121003856802	-0.12982590743279473	-0.0850787707643886	0.21267441196936762	0.2381189237717991	-0.11186656364917269	-0.23423238086706566	0.09523321200493262	-0.1658166651751412	-0.25029330463745814	0.1014453839115415	-0.017874655816275155	0.06365702568745167	-0.11286035371343892	0.21824135737807387	-0.07574925918310772	0.03346192479881999	-0.2615843261007278	-0.11654890804383548	0.06650216759329325	0.10805078312228185	0.1385865591999002	0.15356367455857467	0.13879917796712324	0.04972900034946511	0.003132093577938716	-0.01793327222315514	-0.34177987496676504	-0.10663188986583108	-0.007054017294089211	0.2330607516501218	0.0842437863829696	-0.3541327087798659	0.16809675975205035	0.2544767416146411	-0.10106947775121349	0.03315136169506662	-0.17376117081501713	-0.15597220218300872	-0.05564617630538789	0.06306745050384441	-0.046861661284330836	-0.7236170656518783	-0.10475991664168631	-0.21466411713468206	-0.009912767392789427	-0.13774327026796654
0.053927515797489334	0.11372864792411067	0.1125027264907261	0.033080618829171946	-0.13631843919354475	-0.12913470264475468	0.30446873245939476	0.2191878978414319	-0.11975846867074755	-0.2540533644093326	0.0990802718379443	-0.12108533918171786	-0.24360004540719588	0.09446396693588897	-0.014261506556247278	0.024919114886302423	-0.10857792242004209	0.23640543523280141	-0.09526369619031012	0.031707460228439725	-0.2862421459095081	-0.12430508505978541	0.06784802811637916	0.09308598208280387	0.1596128624607249	0.19791731426866038	0.16504724760440284	0.03462703406523363	-0.04759785269777615	0.011727506630981313	-0.34026752770309565	-0.10916434417215318	0.010036356186548082	0.14653753454401158	0.11537065058101326	-0.4354588836053299	0.23070243985683475	0.24723862289944845	-0.12452020409005642	0.0596058485790434	-0.16664625957197327	-0.13462407941983326	-0.042868933635702364	0.07565561907448178	-0.053836398210027545	-0.6930849330321737	-0.08761499214030519	-0.2513991207029608	-0.030822190739864468	-0.14143624488068093
0.08468297513161853	0.10009939937009693	0.08763767890618787	0.060241640584843756	-0.11577315651672146	-0.18893692188262137	0.35812233616331784	0.16811358743661553	-0.11435720930412423	-0.23063207005501685	0.08155732276213375	-0.12402217758264633	-0.2548909168195654	0.09523387809726412	-0.015127568481575048	-0.03842658383762444	-0.12157549827102579	0.21971136086573267	-0.060414857341507845	0.05341005847106391	-0.25160616882086345	-0.12789693752153314	0.09098973258972605	0.09899668579780303	0.16218196708190624	0.19745647992810475	0.17259914451563768	0.04258415017962346	-0.09053397652168803	0.020814413308839964	-0.33978945631361146	-0.13384387632963662	0.023613723294072117	0.058934069304646654	0.11603261006662413	-0.43238549788757846	0.24066828596058798	0.2903761918825888	-0.14858721484262444	0.08021533575976661	-0.14191042195413137	-0.16321348421156745	-0.07338628312331265	0.09651380206067195	-0.06032939437382321	-0.6658293521590839	-0.07225623911799547	-0.2471371251692991	-0.01899589165077654	-0.14844563468037167
0.08825444489858397	0.07648691368175368	0.09667626724289412	0.0772981382976688	-0.13906498341275803	-0.20890231039483775	0.39629840593646837	0.16654078406915823	-0.09634759271927598	-0.2393258598484654	0.07731901319290872	-0.1452089534186555	-0.24205730153327304	0.06879179238324482	-0.0053523275754530485	-0.07608540168591148	-0.1374795531930778	0.1947046242081035	-0.027717677437454895	0.08668981688810239	-0.23166734899324534	-0.12430081614209776	0.10162417955679992	0.09147674296961825	0.19607461288226022	0.22071780824335976	0.19390990609442285	0.038751490978229254	-0.10500498144203634	0.01011441071745923	-0.33414642519655774	-0.1737809799036067	0.029092035047587977	-0.005807203848768272	0.12106469263317918	-0.4469312880322952	0.24871194372968844	0.30752009155556526	-0.17929630319431517	0.09828772714394046	-0.14783227287842932	-0.1790358808850641	-0.08281537732955872	0.12343851752869765	-0.04412262095237533	-0.6302413606438056	-0.03733664090520897	-0.26509661521085104	-0.058020976464803774	-0.17510961986850657
0.054028230177745384	0.07228599859690164	0.0938936283978306	0.08615459400323026	-0.15119913482800632	-0.22332762895486477	0.42585561118259757	0.1679906841977496	-0.08639293750172865	-0.24760761102470918	0.05340793165247918	-0.14729743172453033	-0.22206537053481198	0.0718524944112106	0.0002955693687854621	-0.09307481762280687	-0.14885210913791352	0.19530173704433257	-0.01039201536159381	0.09466133400880299	-0.23921114614470018	-0.11710919651500269	0.09803673373200786	0.06963352044303356	0.1876519428940813	0.21216678412510298	0.24093347463608347	0.0448673238020159	-0.13176118760533195	-0.02838912936515294	-0.3321002050280701	-0.19373957732570152	0.023881182459063267	-0.08088476496602051	0.11566533558399825	-0.41067952044144374	0.28409307973109776	0.28940999087056635	-0.1751459496539279	0.1194391806657906	-0.10242731151391507	-0.18752599902273023	-0.1443269059260296	0.18264632760925933	-0.021621053280599805	-0.6108868712334002	-0.023148086762838447	-0.2946333105504383	-0.07537172547050144	-0.18322359579176659
0.042211018422522076	0.08328887024690504	0.10128073382531558	0.07366774712146705	-0.1357609700170514	-0.22172802677780049	0.4571932851559044	0.15065744137531095	-0.07699494070360068	-0.2539487234033717	0.05952366477215058	-0.14719318311340232	-0.19746141722394936	0.08114997414653687	0.019162635827270288	-0.07365915635067935	-0.1383724880003731	0.20210825169453628	-0.012786977971067712	0.10541712383885278	-0.20840827680330126	-0.11290812578697822	0.0899728916736838	0.03621426173109702	0.16845142977886704	0.21610134417624755	0.2571630428958407	0.02852709340123149	-0.1564574118544459	-0.030446115979490585	-0.31514812167206585	-0.21652867977313633	0.018767850053538832	-0.17313674510398214	0.13021770746935368	-0.3858762418588919	0.2852650557149482	0.2585769276253131	-0.17630470123469005	0.135498596235885	-0.055319927821165	-0.19890186176305252	-0.20596564120519018	0.2253070848294077	0.006511882792255996	-0.5515903914453927	-0.02443016979090766	-0.239246222063256	-0.11788540948001722	-0.19684768467038932
0.03946883041793085	0.07112598040541827	0.10614516615187353	0.08045465695709254	-0.13176964602291527	-0.23253762106794285	0.48073535485413715	0.15558600840786913	-0.06087989136381946	-0.25696912534106653	0.05547569088476149	-0.13107614504583115	-0.18633268064953507	0.10437796331875862	0.02387590854903858	-0.04864172441990429	-0.1360725611682126	0.186002468506575	-0.0057717056177901595	0.13423960990817824	-0.20253440556989544	-0.09475815725342891	0.11419583356058753	0.005873314827083131	0.1416634855498919	0.23166189666876752	0.23075427564099557	0.028984875892805424	-0.1904018736839605	-0.015326123757517384	-0.325290774094919	-0.2541988178079121	-0.005151388193484126	-0.245593566906799	0.08934188688957187	-0.37460546476481726	0.3115403870907416	0.2004301809191502	-0.16211562523753303	0.13408259669264008	-0.006991359951312517	-0.19165803521055133	-0.22785058748286655	0.29137354430702694	-0.005899642732044924	-0.5248688526491992	-0.013080320199763887	-0.21460385582701638	-0.17914492185796022	-0.18765994169227035
0.01026077083343332	0.06789920254229462	0.10035046678617461	0.1043268556909724	-0.11491859200351692	-0.25240526597691165	0.48456407480506003	0.13031154982377915	-0.058039674294514884	-0.258789925744733	0.05195731917572717	-0.1487185107955185	-0.15377213131762052	0.12153920625032191	0.04856820221957031	-0.0006950327940991819	-0.11956320277979635	0.18244990340261574	0.03274171757235075	0.11059073499201141	-0.20002314524672732	-0.06894076845496235	0.08862184470215553	-0.00016027771623917318	0.12965102881387708	0.2252559702837244	0.24990966928525768	0.046758534961275466	-0.22325660905322547	-0.04236295106358315	-0.32178405762833734	-0.279400741194535	-0.05334378945249675	-0.3069981110766911	0.08169420491849053	-0.3171671168257441	0.3396153169416202	0.19433442959049096	-0.13503691561815864	0.11283770069818182	0.01926458406898921	-0.20916917828556678	-0.24554597652301124	0.29770593279568575	-0.05449308693282975	-0.4539888316420114	0.023591256395552013	-0.1481697864904663	-0.22220255797509975	-0.17745599601176817
0.018111601287311437	0.046029765062260745	0.08686856096098121	0.15576695219983006	-0.09356043490005587	-0.27192686302312075	0.47610898491343895	0.15278705044724278	-0.05504698985791408	-0.2662358341123323	0.018461973696606588	-0.1256423989838858	-0.1477847472270093	0.11154234156687604	0.04105689575384434	-0.00010993991176001996	-0.09711280901524136	0.18432053825939598	0.05392594684886868	0.12319342020604707	-0.17461353958055165	-0.04466099684024258	0.07877227645810955	-0.04138539009794953	0.09916125248166144	0.20235834523460117	0.2568936293299774	0.04091507609824237	-0.2449399791492406	-0.03296296178689079	-0.32911561955452545	-0.30861957020570596	-0.03077819142735122	-0.36911334668483853	0.11019442333389085	-0.2840033004602891	0.35585546450539945	0.20644599120391383	-0.09091781440925457	0.09257706541519513	0.04896801310022765	-0.23059874205652853	-0.26979966209744877	0.33720797830499194	-0.035922523878171096	-0.3611471826381614	0.0820367439212069	-0.1175378109159573	-0.26239928928864487	-0.17704943227430897
0.018457542955476375	-0.006698373548433266	0.05677679149685788	0.1840448355415945	-0.053223384133925425	-0.27155255729726313	0.48635062086549274	0.14304629108404204	-0.05022876717793441	-0.2974138437111576	0.01782752142382083	-0.11721755828198677	-0.15402990233316474	0.09627418495189628	0.017491207946327657	-0.002358851888342987	-0.09884011509995214	0.14809782845819455	0.07722268816201176	0.11047440773461063	-0.1608615655738709	-0.02809234144365678	0.060850298234303456	-0.044566376817374756	0.07698287633261647	0.17757570298956188	0.2760525874315612	0.02246383713939922	-0.24857463999979088	-0.028798356753534093	-0.31725316113695273	-0.3345369569148187	-0.06832524296447087	-0.4562696004863428	0.11632481139350992	-0.2570054641910737	0.3517739811211134	0.2573560995845864	-0.04383566546153694	0.06272698290160872	0.10595483093849209	-0.23038971212163087	-0.2370376872618644	0.3274789653811717	-0.014572570175109994	-0.2851035925889214	0.1342295065566326	-0.07441967185330607	-0.27608220700363834	-0.1391752765243856
0.03854439246405643	-0.03088042561044435	0.04670945811248896	0.1870978832398937	-0.03492318007309455	-0.26684587238608387	0.47539432850593305	0.1571833298712419	-0.05662948934424892	-0.34420078382413594	0.0053756765911838825	-0.11239047669970711	-0.13811948628661197	0.05281095934149348	0.02313031947333475	-0.00490685522165492	-0.07205780742996039	0.1325767387902914	0.062274623903174474	0.07690346548534266	-0.15219898627483658	0.0020860699643682366	0.0488161956214201	-0.0651501793592712	0.04542638582661629	0.17760328642725906	0.2779928403667479	-0.004600069524949809	-0.2443906929215362	-0.025947396674586697	-0.29576008544018195	-0.3683335162098946	-0.06636385596473175	-0.5165015340951077	0.10164438595290923	-0.24773855748271484	0.332238630002594	0.2845029924724295	0.021275327269382128	0.007125193186919898	0.16560776782064732	-0.2278951204015526	-0.274750114165058	0.3429211951077408	-0.05359473096465741	-0.2350200394251341	0.15868339741303547	-0.04904384046572185	-0.2860843779821566	-0.0978496212403411
0.04133887190846292	0.013574973584933819	0.017109232288344534	0.2167186094222993	-0.006263170475497221	-0.26939652672693787	0.5020937627470269	0.16177626085561952	-0.04135997771206698	-0.3539854394191653	-0.015123825620537846	-0.16124734742263797	-0.12487229358179294	0.025415549102523673	0.031368067310542036	-0.019913759813910616	-0.06950168710565348	0.07912966953471254	0.10440214590355693	0.06676100018512747	-0.15515084913736793	0.02901350059294432	0.05169747336144466	-0.08830753508596613	0.018776065664877044	0.15580546463112074	0.28084975290970954	-0.00459697938276943	-0.2155323027709271	-0.004860807926733712	-0.28710893015727457	-0.4018178704243264	-0.06386802559024203	-0.5485665799252091	0.07833723171637208	-0.21500623633061275	0.29065518461361767	0.29741248413510724	0.07267494064270244	-0.07324438910063084	0.2297066657405294	-0.25812141203131456	-0.2911271345173012	0.32484333052192516	-0.06420461848166623	-0.21684197990754656	0.14145170284764239	0.012281539713076588	-0.2678365677117169	-0.07938586994363864
0.06714105128540934	0.019237507973185103	0.04798001347719758	0.2115678579058518	-0.00502661684235927	-0.251937852318192	0.505485199578555	0.20347157393843193	-0.0512345768131107	-0.3710473168851137	0.016430555216961327	-0.18170585051942828	-0.13015912493023957	0.03494110880315452	0.048679123743793996	0.005584384880367969	-0.05192486233731795	0.07987153640053685	0.10179779170174667	0.051661210688332584	-0.1709910751749365	0.04893195430804783	-0.0034477595744502485	-0.12634947628375456	-0.0026012439980233463	0.15623468973327823	0.27830116592503423	-0.006112473397787378	-0.20092431010479017	-0.004386093028342086	-0.2718025799880245	-0.4356673954577214	-0.060325334515132265	-0.5545309410177015	0.0955662535941035	-0.22195252056562303	0.2691864012077546	0.32120777473814094	0.12098137245681721	-0.1538498271107092	0.2945571752572834	-0.2471054640817716	-0.2926300248988867	0.30643769912880925	-0.06603885548788406	-0.16619328747854192	0.1235995187615129	0.06825029581619771	-0.27146345349829426	-0.07533576018412479
0.08284404615846715	0.04855341514422524	0.03929160482671326	0.2229100229798246	0.025105411470833162	-0.2678920051084312	0.5126546865949886	0.1912924128582621	-0.06212185651058598	-0.3636458913171522	-0.0016289703440499916	-0.15537607204770756	-0.14218811894938735	0.05363679417325198	0.06633866839389099	-0.010137912835546176	-0.02586297935255257	0.10075594718335408	0.11953158082447154	0.01763989289424219	-0.17613784026404944	0.07069613364347915	0.01410357036802808	-0.1730624206950724	-0.05811682735110717	0.15412709572566427	0.27562122868807143	-0.015323745788514642	-0.17093843110893658	-0.018161838655713993	-0.2641159624023218	-0.4326805749644677	-0.061876182086254713	-0.5935455335857338	0.08147825174425194	-0.21054181283042603	0.25902441792338626	0.3256790451007236	0.1699520599398798	-0.17098329468678733	0.3842941520380265	-0.2468424577560188	-0.2975049689997523	0.2716717470705493	-0.051934572612702824	-0.15720062785697594	0.09912963800263187	0.09480420793857695	-0.2309698346650678	-0.06687106680136201
0.10982807432694952	0.07788524094134233	0.030549489218297275	0.23380001446562693	0.0409291519995396	-0.3295822934420486	0.5051164193999491	0.1718874415692858	-0.06647840628260451	-0.3550215901145003	-0.009647960250186337	-0.15624892669741092	-0.14262017656687478	0.021953390168333014	0.09055163871096282	-0.043794407618034284	-0.003511570324148208	0.10928277860996623	0.08966600247379915	0.001166805987560722	-0.1551679458095898	0.08789189211835366	0.008796771188904798	-0.1892049021058566	-0.04994787313546342	0.13057802625053733	0.2432755013189945	-0.024280302173804925	-0.1495025819718052	0.033725523502433276	-0.23960927566503348	-0.4247069264062747	-0.04163810217527681	-0.612684475465593	0.09329224760205829	-0.21976724918514257	0.2328579374620352	0.3466171835793391	0.18072194894480165	-0.2154575856078537	0.43815801106717134	-0.23757286531281757	-0.2853811092263867	0.18050562253947128	-0.07136437283682232	-0.05307227328053614	0.0837857908216157	0.14469933323027082	-0.2159793818210205	-0.047731775688213775
0.09701311433143699	0.09373899344832257	0.01670123356664337	0.22815516905729788	0.022178484414556172	-0.3640591549415744	0.4518495215388193	0.17309342134317282	-0.06741532204226726	-0.36020913957445344	-0.018209014641178724	-0.16618040130692954	-0.11827172338196221	0.011582329672632239	0.07714955230461694	-0.07564095113990903	-0.0012000142976756425	0.11498547232415737	0.11974967295446233	-0.017139141504350745	-0.162081250927501	0.10722953121558701	-0.0016294181677940444	-0.17485957455648773	-0.05405568901142536	0.09908021844109918	0.21775755135634572	0.0030489152691711456	-0.1263285782387109	0.007371390969370231	-0.2249099933086208	-0.4201582128298648	-0.015796737915376273	-0.6111507853787983	0.09271952455826962	-0.22475024292036347	0.2108179986294046	0.3714211130325125	0.1881753878402696	-0.27251079071651685	0.488818112015286	-0.23599932087930445	-0.2684332017402372	0.13763293449851516	-0.0631399351767545	-0.005642255692786624	0.07963699832837487	0.1373243819910935	-0.22342865559640077	-0.057627713706732545
0.1078658113685799	0.13973524329052706	-0.009816068747945966	0.22610242508149883	0.030194036969968818	-0.3596540844993468	0.43896604982896276	0.19063983251444677	-0.07423704823264357	-0.3499275248837139	-0.02651949747958089	-0.17651574256042962	-0.11312753228616557	-0.0034166971041987423	0.08402999372765489	-0.10837907014169963	0.019658272522083527	0.13545561020326613	0.14999073755749387	-0.018303991559143713	-0.14283346306675743	0.09722677813847377	-0.07371174104646241	-0.15426637373710486	-0.04003152198632662	0.09201619348116438	0.2117324303310355	-0.009701011366934669	-0.09585262276576925	-0.02250026100536002	-0.19090168571548782	-0.3945503163746084	0.015230146008364573	-0.6074781536549663	0.08826157221742853	-0.2562842489457592	0.18717405993565506	0.42446594336313836	0.1678373675481661	-0.3189061896577605	0.5502540679188458	-0.24536371037404808	-0.3019997879882258	0.0677547769408954	-0.03689918988598443	0.10976242226723507	0.06604666528323294	0.12796555202472581	-0.21490671646507015	-0.032551261256931585
0.1475699545996448	0.16371029636130577	-0.012082399973861888	0.21988707515720146	0.019342768818392267	-0.36489451260828004	0.38827844114118737	0.2240227977721187	-0.0504398015051992	-0.35732748031859746	-0.058859891409700674	-0.163704023177882	-0.10665248300400935	-0.036812079726789855	0.09654089642073363	-0.1562485769012526	0.019884729618035616	0.13790980014278834	0.12995989443050834	0.011381280895562226	-0.13132599950029442	0.0973060019033848	-0.09028090159497662	-0.16187008823866925	-0.036263021451495576	0.10241226521602835	0.1894653248529661	-0.029613490273086927	-0.05701115154067678	-0.019870745522708746	-0.1634334638651193	-0.3835205127762669	0.02219791736927344	-0.617622676229394	0.08034019336178468	-0.27060360587120474	0.1926887296241006	0.43189749966602864	0.16035152472310032	-0.3381438029073043	0.5859424536226145	-0.2485178372860199	-0.2498499841159485	0.038207685026150545	0.010578571687123773	0.19573898173203755	0.06287533462509046	0.08062164724319114	-0.16749129836506563	-0.02331203508357231
0.12825991755158422	0.14172703553643934	-0.0528102543465947	0.19527529757063217	0.0126387923091976	-0.37328566779485756	0.3250952560344167	0.24693463669340793	-0.034901519816495814	-0.36122793277832443	-0.06854471657546782	-0.13874683096274823	-0.08489832080812308	-0.07064748262734111	0.09614744488903273	-0.18079708820086807	0.027772289196498566	0.13995790308501393	0.09622266867898924	0.0322166949275826	-0.134730854516226	0.08042302302829098	-0.10172827294791227	-0.1441337097676775	-0.05047789680077598	0.11367409534437083	0.195447672390422	-0.017673622337114853	-0.040696148857759996	-0.027077431787846017	-0.13225643846741528	-0.4029125737563697	0.011758520109834662	-0.5857804108168814	0.03128597214761709	-0.2634196939656328	0.1907076891441073	0.435082311377772	0.12547647195172879	-0.36298727234687067	0.6147222718241517	-0.2676221068011401	-0.21705939291988616	0.00021679287554535464	0.0426642450430461	0.2528496942036539	0.03129478036960215	0.04858155855260775	-0.17935179014945196	-0.048617324432180274
0.12703489274979268	0.16261465040611595	-0.04778865257056424	0.1866911338680302	-0.0024420289026119138	-0.3678564594067956	0.2764606844703256	0.3074721242777173	-0.009602312897663376	-0.33201900409156926	-0.0673477933119294	-0.0890803591753567	-0.05840822671190972	-0.08476628801180705	0.10553576700959995	-0.16826904780807433	0.04144549001770731	0.14319934460568579	0.07960957439085614	0.03130708604430822	-0.13199248112353038	0.09037397246374661	-0.08722832254570512	-0.17414616909301334	-0.0688559700316544	0.141279997903227	0.18122786398361534	-0.030292880103880305	-0.01692908791148091	-0.03165933191472544	-0.10876487841173448	-0.4112248942947977	0.08743132051256171	-0.5342053431705566	0.020088321973298143	-0.27314563678171094	0.17628281344401237	0.4366317859322922	0.08726780438336476	-0.37906335759263393	0.6317423941222408	-0.31083738107285674	-0.2042130540488644	-0.05295409008333446	0.024603168120486178	0.32692451734798206	0.03282195156390211	0.03553930068961432	-0.1968165914249517	-0.06894332681176388
0.10271581599495035	0.16654841683406055	-0.020620357785498106	0.1619467564083917	-0.017838075867626833	-0.406797274225581	0.2245530891148551	0.3559412946785687	0.0072400182730550655	-0.29697909018501495	-0.07920044294559173	-0.07668173858919587	-0.04345479025679831	-0.10196699849732696	0.1069475159785513	-0.17068897391449028	0.0370406399908965	0.17662682117436485	0.07837871285614034	0.04649516666270494	-0.11910326709548061	0.08592699719614656	-0.09552938178885742	-0.16633406683874882	-0.06397968487161207	0.1412677701937327	0.1612532392316915	-0.024953997314009296	0.02326222793056803	-0.04982112717175017	-0.07412530588849549	-0.4257770046623926	0.14832639945005952	-0.4936772243596077	0.042579521770176584	-0.28217447058564993	0.17698437893791363	0.4385493840593198	0.05719828921430997	-0.3834291975628245	0.6335399098759746	-0.3424549967385976	-0.14952814236837503	-0.09109222575673694	0.010258304633233104	0.3531721471995669	0.06062224895981742	-0.006575085490658811	-0.23448726282527357	-0.0960877234215398
0.0880205874415955	0.14124426185358518	0.014974511127928239	0.13311774560947437	-0.02300606718270527	-0.40950741535397406	0.15661082979825378	0.37522444884396833	0.008626904194989331	-0.2763266967813905	-0.05614866869839354	-0.013415580543150073	-0.052908157160774225	-0.11129228183595603	0.09812533515505911	-0.1581046811008973	0.055967582999564794	0.21873880027372952	0.05253236587854025	0.04465429438717716	-0.0924663930347945	0.11057055686175503	-0.09575397556943678	-0.17553675855051373	-0.0772989681109683	0.14826691923319252	0.14937587336114982	-0.027019978086011736	0.05131663395512102	-0.07957743878263099	-0.04393959413635676	-0.4413983309293613	0.14118936591836434	-0.46107145331745797	-0.006055499948303872	-0.24481998593791382	0.17601374994266958	0.443997711625071	0.05185114307442741	-0.36891273640153727	0.6083373160164947	-0.3715468096618646	-0.14375597627560424	-0.11119094751427697	0.027248902873293672	0.3755247469102299	0.1096210466429429	-0.07238072761130605	-0.2736091979517476	-0.08082762848697278
0.03704603817200679	0.15920708760093635	0.014826528745043652	0.1187712921028485	-0.03563089150315181	-0.4441555500795742	0.09838461206544338	0.3595691721373554	0.026568101893301953	-0.25514974546476177	-0.09776406130218894	0.07488376687549461	-0.009294804125259116	-0.15889792787469031	0.08259762831293513	-0.1419510960182911	0.053321316907267366	0.21153790333889058	0.03728020028431368	0.044051123097314425	-0.08269598321086992	0.12606016658383884	-0.07269924121061426	-0.14641499176309664	-0.07646142185369358	0.15598224237410066	0.13425485132829337	-0.02809932060471825	0.058198150566561656	-0.10243241285814093	0.013372567530198148	-0.42793893302083214	0.14880539180148036	-0.4564518392491596	-0.06028343658985539	-0.23721450117354115	0.1743286738185746	0.4204343487419814	0.04151361756177981	-0.3357223162143648	0.5850174395645625	-0.3662776419659927	-0.10525411361438808	-0.12825863823877434	0.0456861722434556	0.3763310125151642	0.16269835351915105	-0.15229089337153195	-0.30495254339117916	-0.06651096074357182
0.008681489313098697	0.166454838053625	0.037990208275679366	0.09151431380101739	-0.038345518292238756	-0.4423208109195206	0.060922695420638176	0.3761638656751248	0.05775514115548532	-0.24156291986492326	-0.07522919226869901	0.13729082244336985	0.01812372481414811	-0.200700441999365	0.07533073665992823	-0.11099420963901292	0.047550270693624865	0.1826833027655325	0.00534407400836958	0.04261203039789141	-0.08685705250045929	0.1293549525970771	-0.08856252498368956	-0.13327619983699265	-0.07078954723111362	0.15635207980678925	0.10228166915690613	-0.028589328864744357	0.04025855583685563	-0.09132123550127616	0.040014855624252686	-0.4431588008164205	0.1601587810354013	-0.42765035077811586	-0.03964570646650494	-0.21325646726820818	0.18116011698133988	0.40506099515232286	0.008288701306641173	-0.37444441541886064	0.540579717573195	-0.39815181061165894	-0.1236880283094659	-0.14038658323910785	0.03012435190519754	0.4013227393493146	0.2269885117542551	-0.19022695809080314	-0.3231526988350133	-0.08222740461004124
0.013248853108584651	0.18582589368639732	0.06675878657304893	0.07538428435128543	-0.03313475103987745	-0.40726999424742283	0.002666043542384827	0.3830771443872421	0.058518006212468	-0.2225722864255062	-0.05939446058827599	0.18855125469443515	0.03450159763951298	-0.19591324922907621	0.04462917254970679	-0.08200770394191523	0.032241977835221446	0.1460696457048428	0.02735935527363296	0.0571083139876867	-0.09490155425873012	0.14829198771604207	-0.08395840960128345	-0.13817702053494446	-0.07221766788961839	0.19468984893998692	0.09501712691338389	-0.04510967040975451	0.04584408408582933	-0.11553692541774507	0.09751053130082299	-0.48840916109906907	0.143631882568068	-0.40878997357316516	-0.07604105979463364	-0.1935210948781044	0.17387847606469387	0.3956620009357785	0.037172063415297045	-0.3558873287003824	0.48811399772171377	-0.4167325199632431	-0.10740619010038974	-0.12558708721879053	0.025669662480894688	0.3990924678934548	0.28983863021279915	-0.25725002341877473	-0.3258710864469565	-0.09087581388572849
0.010091357240155512	0.1801509841168872	0.09235057129806466	0.09334289180228719	-0.04645682313803005	-0.4215215737992553	-0.010630000659933761	0.35339057023509374	0.06126016672088539	-0.22896419505874283	-0.039326925260664544	0.23293592136976854	0.027342973019568246	-0.22093617573776747	0.04938005586790965	-0.08003858710549856	0.05012255169561166	0.09102112534219411	0.004985856559631738	0.0611894001899964	-0.08913849294685564	0.16005053082733744	-0.07070035085150808	-0.1541017667170419	-0.08943363424795589	0.2209219825553864	0.08855357763756296	-0.08853499702126746	0.06793566347731946	-0.10290846310083139	0.1376041121089374	-0.5258239457200593	0.12767849254331304	-0.4094496084062277	-0.07932331163649284	-0.19761762800181115	0.1787861261840154	0.36150546281004947	0.029907249237511736	-0.35026751382000654	0.4368473513189185	-0.44252051217241706	-0.10921602232117811	-0.14686365526889436	0.039199478552785896	0.3834660073154119	0.34467676863788077	-0.305330822980665	-0.34115482986835693	-0.06452002528873371
-0.0004047264064116894	0.1809569834348736	0.11942569930653565	0.08512617454833048	-0.058134983061845724	-0.4535274257204124	-0.04500382486515621	0.3374286846403295	0.08758536621173937	-0.22074472611544677	-0.02187563653123426	0.2801259243075396	0.021157094810914254	-0.22700504680664602	0.052929724856762714	-0.06308189574640041	0.035407601404053426	0.040401520401582056	-0.022573817524923816	0.026184288893457787	-0.06654353392380903	0.19289222604598438	-0.022736663984179506	-0.19907801105185705	-0.10713708942688452	0.2252824650084167	0.06761357902780721	-0.1045626816129539	0.08021536518176706	-0.07560139549220031	0.1612911146401535	-0.5339256276388602	0.10922078231929715	-0.38529241662692687	-0.1195680111225668	-0.16214928118673716	0.14525403237341	0.3279045642857187	0.051678558550773336	-0.32005098684439515	0.3661365995197935	-0.46152718024577766	-0.10037834661314901	-0.13115619997874944	-0.006775251843189656	0.35502013885941947	0.39532257144545946	-0.34724773606726955	-0.34081072859789946	-0.10862637296583237
0.0014490407074426003	0.20827401767242826	0.12755003573514204	0.09380861666688363	-0.03254477215104905	-0.4693746621979168	-0.029055107690423458	0.2955878699223977	0.1073562910648512	-0.22231492745424375	0.03299085571947581	0.33717987906616276	0.006260117513458702	-0.22260846075592747	0.043180777127544964	-0.030312575552330474	0.04642021427285529	0.02909413222004963	-0.023512854649506025	0.015901360879806876	-0.05960634521257289	0.21021500481809002	-0.02620010342605263	-0.19803561507485617	-0.13834764591942658	0.2354110708319427	0.03095188791894694	-0.1066048241452792	0.0715152872164795	-0.08890476307370468	0.20220386937499563	-0.5355156644263882	0.11417509971316506	-0.363440194698914	-0.07889869449039162	-0.15109030819945343	0.1174518810346363	0.30377766638948833	0.0559613774638831	-0.28526039315407764	0.3238939565314529	-0.47095415420173425	-0.12794496188655374	-0.1503314815822851	-0.021800565101350776	0.31952735961407025	0.44421011734947885	-0.3643455777807834	-0.36212192481200506	-0.10993659666855578
0.005829338102161389	0.25255994552071176	0.17520280608189848	0.060852617402087986	-0.030312526316241116	-0.47716806248289734	-0.022657527459928807	0.267324817511584	0.12404552018472506	-0.222079584402267	0.05430838956513702	0.3392351856614274	-0.004076020150487586	-0.1917369671765596	0.057253573822730164	0.014404205887061452	0.022925534468721448	-0.004105883587294959	0.015238065110865293	-0.0052046150083411066	-0.00978823459743992	0.24028607945261857	-0.02497443370487338	-0.2161204918353467	-0.12688534825653197	0.2486013935538791	-0.02491206944794988	-0.11732143722671753	0.09011288211628307	-0.0696015822768766	0.220795145563154	-0.5395549700335337	0.09464689976573984	-0.3504778691898092	-0.07600060331426742	-0.11887191412929346	0.054624064169480735	0.24910342046044617	0.0693657159002457	-0.25855891820361393	0.28571104585914076	-0.4652206920946532	-0.2006918921534603	-0.1819593546177862	-0.06773574204529594	0.27855173369225283	0.5046949046408916	-0.3862781503938503	-0.3172705761795328	-0.07901591949596916
0.018988016490336025	0.273288580865026	0.18813034338193643	0.03792086036587149	-0.04230262153654829	-0.46880467200299425	-0.06600833255008243	0.21998540746858994	0.1082035895074566	-0.24117246424437982	0.061559784750702715	0.3288470930631102	0.0018973002874697151	-0.1787135785531104	0.09018203846071009	0.0161899522444421	-0.005323534602003041	-0.02978104558313638	0.006000678931170023	-0.0012122023472185119	0.0023230161597806113	0.24039945223391293	-0.018107644510132005	-0.2027012756296466	-0.1418266397534919	0.25270961957874344	-0.05352515651786216	-0.09796964254674491	0.06620645501985697	-0.0778595739809623	0.26007930262081835	-0.5010794866168191	0.02061625707747756	-0.3185198578114239	-0.046342133455764975	-0.1308340758001889	0.0703780454210407	0.18332329098871764	0.057018375230390314	-0.24920924897216903	0.23837452090582137	-0.4371527522946132	-0.22205071707753202	-0.19277820650413552	-0.053176304702892294	0.2369440477003358	0.5271467151655538	-0.3853940541613282	-0.31448061624881485	-0.09263098110331616
0.014078579526059195	0.2648528926045989	0.1905274830198027	0.029185479616044945	-0.03629852517043114	-0.42739265034327056	-0.11157280627852698	0.18383426053885693	0.11683516292599698	-0.24347611768158456	0.07674858133077811	0.3588118847908345	-0.003783096264952829	-0.17508102647932944	0.09408190769643276	0.04887198809049021	-0.021320974295830415	-0.07350418454070484	0.001169960756433716	-0.02435652242390938	0.0020936490761326366	0.22383846972859628	0.010802635836060743	-0.21723340029424673	-0.149291336404211	0.2497770411046271	-0.059654240881708655	-0.1202513334625678	0.0468346477748741	-0.0712618603556393	0.27184991075651405	-0.48415344653457437	-0.03047948614503771	-0.29968617553874355	-0.050881913425589745	-0.08465613736677946	0.06764069799418693	0.12842155850883666	0.05770409663611098	-0.2677564261741079	0.15897892203190073	-0.3931741749790947	-0.2706054324278785	-0.2615820951369926	-0.021841277628897593	0.23194464385667493	0.5434546089245041	-0.3518511413428106	-0.29653522868910137	-0.10092060210208113
0.045809123030006664	0.2742478072957698	0.19220887927745878	0.013218149915058023	-0.06257858033132713	-0.3949680099868062	-0.1743426377655964	0.21862831005993372	0.1293289700005366	-0.22428267352155568	0.09300864027850302	0.3841442385934225	0.019353469971543462	-0.13396333996901272	0.11672102683327897	0.05247838326012313	-0.0518595897769468	-0.1114049312320323	0.020074983520944438	-0.01083619273507724	-0.013426158653984475	0.21968185526756026	-0.017560439927743046	-0.2034743220540348	-0.14952535030642775	0.25441982115250517	-0.08162199135241718	-0.11512831917643788	0.04263864176925618	-0.07458408569353775	0.29913109053645737	-0.4570331786306919	-0.0384311272689296	-0.2620571722223877	-0.004968240833356938	-0.07442078341217699	0.02726770862656936	0.07967429948245212	0.0747965908574479	-0.2736917536008826	0.128421796541261	-0.391789033594907	-0.29812075220652	-0.2843118030308468	-0.05544867225467122	0.21334419257600962	0.5577045480314728	-0.33468011096584893	-0.2817350348360099	-0.1360608266060767
0.08306490634687014	0.28163554862700074	0.1803052049408579	0.0028362679715223217	-0.07477959382700465	-0.3715952557938681	-0.23013564319626312	0.22897155361042626	0.1349655372691087	-0.21630003129214667	0.12902183015039062	0.37326070493766283	0.018266891044902603	-0.08891435957902116	0.08760034223706817	0.06513732196410531	-0.050564105335396056	-0.13062367515789472	0.02757141250788949	-0.03450041223707739	-0.0055453689764602175	0.20296290885708373	-9.261865952963078e-05	-0.22223669777785077	-0.15766578738948359	0.2535451539992516	-0.07923915163317798	-0.12270534780264504	0.04546948539931926	-0.048970067738347056	0.31279483503751127	-0.4471467802276992	-0.09469058377319825	-0.20286362053439716	0.013421516163574907	-0.04138321628743248	-0.040919665236561986	0.032891517590317575	0.06955783113338627	-0.27976885979165195	0.0848825853795158	-0.3793672090979885	-0.3223332557317808	-0.3246179502451813	-0.05517773835248905	0.17703451231259595	0.5604508363666827	-0.310644941210659	-0.29671431168826146	-0.14986260335671217
0.08289816068419432	0.26251389858512225	0.16555132064960856	-0.006520065192494952	-0.08298796714586024	-0.34084912264231726	-0.27218087567398463	0.24161204033716666	0.13404618791217743	-0.20554496610611367	0.14701077362545392	0.35960170877042996	0.0067731423636186285	-0.08567151004258884	0.08196632174671317	0.09329084045988154	-0.06108758960852991	-0.13677828906001413	0.022001809990970102	-0.04257768749390793	0.02176328090398214	0.1799206583481102	0.003986688687121727	-0.21998085717359514	-0.15378687930753815	0.2732992014941417	-0.07277025567137496	-0.11251185164745073	0.06998098690990034	-0.03563053458207107	0.3200097076002174	-0.40418308607730485	-0.12480470466911849	-0.13845934542862703	-0.011390619142573274	-0.06287211042531674	-0.08831539883887578	-0.03947817186825741	0.09372681969050733	-0.28220874657641987	0.056072103673944676	-0.34049966002228516	-0.3183770936125977	-0.3340703323139579	-0.06553697578886972	0.13392981595533632	0.5494598110277579	-0.2879782061094799	-0.3183534981016056	-0.13739918304106108
0.0716119249240941	0.22118674715951525	0.1588117868069111	-0.0004825704943169945	-0.10499487069506237	-0.3442166412839756	-0.31005177785521376	0.2509607867971007	0.1636718278449662	-0.17504347928061237	0.1739075987318398	0.3417255934602289	-0.009265182374226296	-0.09952584212734614	0.07857177168877082	0.11918615996958351	-0.0832147464050046	-0.1264115113011448	0.027939063499882	-0.057553238428144624	0.02948211991576702	0.16108518440812275	0.014441609140369951	-0.1761913968388724	-0.17038939011940993	0.26252293330359516	-0.06300584069323358	-0.12386679981357167	0.0632801831306963	-0.03412882863884745	0.31338049855228395	-0.35387739892361725	-0.1262544461452404	-0.07514141142156872	0.014073041395207108	-0.07333332515565863	-0.12245997482318716	-0.0905081918147731	0.0634772909862891	-0.33103052352027923	0.016201741736437496	-0.33944503605652476	-0.31889428649715224	-0.3257794304857776	-0.0936054382860719	0.035853391286284744	0.5234739610401546	-0.27303256753995064	-0.3234479487830245	-0.10861868945318369
0.09437782141299886	0.1978448543399032	0.15979513774360649	-0.03550354365634706	-0.0955848225842376	-0.33043638612130505	-0.3743697150307723	0.2864173484209263	0.16479394835883351	-0.1445422585221407	0.20457240429289322	0.35094990120495895	0.005089949812481687	-0.09773149250932026	0.08408090409417515	0.14751041048676386	-0.10693348800325508	-0.10559338615424052	0.027286247609790665	-0.07271082108466709	0.008022462525683272	0.11894706063044311	0.004583987050173978	-0.16528213034006187	-0.15424060037484505	0.24516661370738474	-0.07218134791428692	-0.12440139441077129	0.04282807541747518	-0.03428350602017974	0.3359511196168411	-0.3309610669172315	-0.15014220079732463	0.013524226832788649	0.015551286008228807	-0.08000897080977085	-0.12708709216977507	-0.12442095910294411	0.058567361461777566	-0.3114745136974049	0.0012258316298730913	-0.3033277383905049	-0.3086134286871171	-0.31399077857837165	-0.1100062119722375	-0.05563243246152945	0.4974686882896545	-0.2582377058583766	-0.33750338920397543	-0.14171098329895004
0.12508979347830232	0.17926333155022087	0.14990377708958685	-0.050669912710489	-0.10246286425360515	-0.29615313783386316	-0.3937292025534515	0.2666517358305221	0.16003020200098403	-0.1344582279132474	0.23933165272300214	0.34147305940464656	0.024305850210769354	-0.13977234906751032	0.0794985611212077	0.18871871659232853	-0.0957785540886259	-0.10638595537116338	0.0401440752108442	-0.06185608018709362	-0.008664640900955426	0.09340753977648339	-0.007805118819494958	-0.12270559645729522	-0.16202259829643723	0.24582081647715803	-0.052845355099082315	-0.12498543128285648	0.033785006507814554	-0.024519301585860343	0.3573831263986006	-0.29472894601622357	-0.15249720694554142	0.07537200367296402	0.07821239357182704	-0.0632561564303625	-0.11758620494254528	-0.14892239559372294	0.0038805038249194956	-0.27751544265222294	-0.0231719613609119	-0.26903023010901805	-0.2964955349414572	-0.34778902572495207	-0.09351618947123541	-0.1211124553944141	0.4624377027901142	-0.2584726259364537	-0.3364023521112101	-0.13723565895177475
0.1210656648190593	0.13355020584323646	0.14673618731433197	-0.057367451667003834	-0.12898328727746194	-0.28581722028902573	-0.4454875234108354	0.2806321444011589	0.1654949911434528	-0.09895203379236285	0.23635728778472065	0.3173884069854633	0.0394526170147537	-0.13425457706247007	0.08536983293023208	0.2010179162694536	-0.1021004260664183	-0.123643186586993	0.06844681764824756	-0.09007802410120018	-0.003458813675848935	0.03778643103188537	0.00013791554657897122	-0.10650291526909775	-0.12499974920581843	0.23601128074892688	-0.061232523175924335	-0.12340636862869996	0.04368601176872338	0.001110406664847074	0.3893115463603071	-0.26715308759176065	-0.16813878886052153	0.14845799038710572	0.06583446955726838	-0.06559872257243231	-0.1303474317773639	-0.18878336870361	0.027384801176404745	-0.29994105927278514	-0.03697890319605151	-0.24189845856441564	-0.3249262628102505	-0.3466590039655696	-0.06430755887605297	-0.20246970675351	0.39412983312671684	-0.23131278521805682	-0.37199330748853815	-0.09524556343924914
0.1404126082404588	0.11248712429976046	0.14358655361103556	0.0028552777527523277	-0.14507684525672004	-0.268553194720854	-0.49018027965045424	0.2812905106779313	0.17917098845868215	-0.07588570893223695	0.24138122282298613	0.32754530087231293	0.05504966282056326	-0.163697010641188	0.06129206793168	0.21258249995454923	-0.09281261783482563	-0.13741869208403937	0.0749417708443254	-0.11115507950826047	0.004535104622058717	0.015221399483059126	0.02657427712145464	-0.06966515758512763	-0.1202685064211517	0.23083108271285405	-0.04862860208807303	-0.09881016121979837	0.02660681524740874	-0.016310495063464343	0.4377418406380781	-0.2547899101243634	-0.1715356093100192	0.19237339553040242	0.10403664447808683	-0.07394024250911085	-0.12844436805432585	-0.22296161921163163	0.04260027537674875	-0.3262393472581066	-0.05936460013714634	-0.22036700555815752	-0.3081014886499442	-0.3332929703179612	-0.07151048879423007	-0.22832872620603348	0.3437471861717847	-0.22184929134233128	-0.42702745697026046	-0.11187451742117449
0.120608559375777	0.12316764377171227	0.14292687558617367	0.00906155127695125	-0.15586417983434273	-0.2735188853859467	-0.508639324788842	0.2911923832167724	0.21501418907513425	-0.04775364821554567	0.23533171081558685	0.3167543555658279	0.04738135706840983	-0.14492935236628118	0.026032313987864042	0.22754632094748461	-0.08588111071090822	-0.13970138210949828	0.07465931567870955	-0.09587344949897245	0.020238865778265745	0.006510668290886185	0.02931879941146363	-0.05622506196295716	-0.10164836030785071	0.1995332649826258	0.0017514970977408838	-0.13558638475697357	0.05093041029572769	-0.018474865615201765	0.4438582244324051	-0.26948685916270454	-0.21256580441004344	0.21711766185262849	0.10133344799868191	-0.06894344652428858	-0.1447310906420819	-0.27288647889945217	0.03589655689234782	-0.3212646315219587	-0.07586729383910581	-0.18320580341021814	-0.31899496150030965	-0.3228944776107435	-0.0520094054257933	-0.2855582134521454	0.2982020719162661	-0.24340276633095517	-0.47450256070604835	-0.10805549163662768
0.127170334693396	0.11322041477630337	0.1289577450118607	0.02458692361685578	-0.18112837229391174	-0.2834277787831951	-0.49967616034123374	0.2742627889454517	0.25584293133389824	-0.03342350799876676	0.21458834752400593	0.289023477895147	0.04868565753491682	-0.14998192261850016	0.03289214797581649	0.2389692297793931	-0.07881992636316745	-0.1077865683938656	0.09375132835562464	-0.08294269608376939	0.03174224923086867	0.01528845590251191	0.028952663568758863	-0.029534461916343492	-0.11561404794281141	0.16729793535964813	0.059568480038559024	-0.11095574433520519	0.05278577432754752	-0.015471453728754253	0.4860577774740995	-0.2603776038821916	-0.21551046747872507	0.25557110045319176	0.10636721918354827	-0.103484625632251	-0.12105053491178344	-0.32294881744424325	0.07306366503875075	-0.31869727074678134	-0.0674944674345911	-0.14368398684856937	-0.34013347542196665	-0.2819029303289972	-0.060211458439932454	-0.31668876405120033	0.24290524010230197	-0.2545882382623232	-0.5250166147845412	-0.0992489132324442
0.10485980949288136	0.09284785015436718	0.1305985002364205	0.03453073205423523	-0.1805346093798624	-0.29878565614111	-0.46167392129085466	0.24113549814250615	0.26090533110657566	-0.055940670510079324	0.1699340235638651	0.21516321683952272	0.049333844564896714	-0.1800364875609887	0.025380940627618236	0.24138336702083993	-0.0795793361662396	-0.08652248137381571	0.07682670668726868	-0.09209349959858257	0.0759155024180927	-0.009773346090808894	0.05154433033369545	-0.02633488184794498	-0.11163475184682367	0.13051368249947834	0.07329639333503643	-0.11972689218967451	0.041629138470765034	-0.04016753375688681	0.5342741275349672	-0.2635765747809693	-0.19656782796288913	0.29409229527497416	0.12452957558127595	-0.0966356567976577	-0.09207987529890871	-0.36394273279289546	0.07302100110917073	-0.3143862272883056	-0.05946296150360042	-0.05000620100777605	-0.3541492517283471	-0.2650464062516738	0.009895079342980867	-0.31635723036927194	0.18855366447239935	-0.24601304365799948	-0.5650623117942882	-0.06587333782809628
0.10601822496062266	0.12683923352920612	0.16779244322757814	0.046507527466268864	-0.1873504614173346	-0.2930720937589381	-0.4381017308096743	0.2416405599752028	0.26222629183411034	-0.07568496361331142	0.14437700102305642	0.18148838060560432	0.04479667394609374	-0.18959089067447688	0.05195849472916211	0.261373288211622	-0.09318545448737217	-0.05489201085890148	0.09227402813348473	-0.0862999384962855	0.1083236975333444	0.008692075928872455	0.05284065684698537	-0.016796646229162916	-0.11569926214475094	0.11147804746747562	0.07893595889343435	-0.11509167891915624	0.04070606722119957	-0.022627675107248498	0.5811259467356165	-0.2730992715653781	-0.12049389224513732	0.33007645264056495	0.1546580442029852	-0.09478616171151923	-0.035329513783595494	-0.3878840885131709	0.10331724423416902	-0.3375911079859887	-0.05129889002100781	0.04893181962568831	-0.38902785250185495	-0.20938387148217902	0.08128877048791974	-0.29642349077944224	0.16505347644345755	-0.22841809592072834	-0.5418050977171833	-0.064682552776716
0.12253449401243754	0.14827967437324446	0.20111143847630916	0.08542455592459777	-0.21386121049845225	-0.3084723825693215	-0.4164039323419682	0.22308589303815193	0.26316550064401295	-0.08223553838832211	0.1079982779471006	0.1596644421679639	0.05041348141544294	-0.18073985091088163	0.03957637273666922	0.2582140123337334	-0.05998016328769899	-0.04954431245520276	0.1260978550980582	-0.06100579892213061	0.13112909589232827	0.04633393192534566	0.06466398859253912	-0.011906747853695169	-0.1291254364604806	0.10266532192949995	0.08543931127600901	-0.11068425327221779	0.0384300594290115	-0.017090391773585005	0.650393443147183	-0.29003255118572496	-0.08718266957475415	0.36974491821562966	0.1820078210349721	-0.022277665352539288	0.035132699657676375	-0.3494103885928136	0.10411906727704438	-0.29976086527005225	-0.058903518076628435	0.16483039166415836	-0.418216471614364	-0.19298139390496244	0.17614797873273463	-0.2476373947115346	0.13800208464947938	-0.20862140877128982	-0.5526213890674693	-0.03984273763828627
0.17079286760081175	0.173665303776276	0.23252440515272058	0.10137706787472622	-0.20532576578222023	-0.26638996406673765	-0.4007175755430395	0.2265501178889918	0.2796365419388194	-0.09648582692898724	0.06633532017882612	0.16362986562017237	0.09016248166537637	-0.16548720102099646	0.046325780788036466	0.26307727954619625	-0.030284902480507175	-0.030797748958847487	0.1436541751142045	-0.04372865571777901	0.17062987234788837	0.049440029916689124	0.07826587802954728	0.0017511947604616496	-0.11247369505822886	0.10533339189178428	0.07777038134939396	-0.07178289481273079	0.05801539731374339	-0.011406832599805312	0.7109788437896116	-0.2772880363719993	-0.04262290403790188	0.39066885444067107	0.22988732677750648	0.030977265255657006	0.11062683472472128	-0.3405236092130818	0.16208322649704449	-0.25315390564916007	-0.017386734480354406	0.30828632041123694	-0.41996588923275324	-0.13730191995327604	0.2626447136377169	-0.18362974343690672	0.13933773836777158	-0.1652419903007555	-0.5327718585142921	-0.0683481031415075
0.2041458375094928	0.21807646159528526	0.24665660782193846	0.13326731623993845	-0.21639915687236946	-0.24005279729316373	-0.365252015393478	0.22206884447662234	0.29163734321176193	-0.09022065639398832	0.024757068582801092	0.1637937069746058	0.10040398501479011	-0.14772725383164748	0.0501568534488243	0.3054942566483626	-0.01698266515302921	-0.0027439823616255852	0.17935425759224172	-0.00034654781495347954	0.23773450984888642	0.09754985801350245	0.10829792776963698	0.03469429101358281	-0.09138787673437665	0.12029173984759782	0.14637667956344974	-0.036178276610789706	0.06829202355777239	0.003909566512852356	0.79687967454732	-0.2555392928121365	-0.005818563744743477	0.4291136324716042	0.3068554992372503	0.09388721928681715	0.15832004946247605	-0.3313525950106102	0.21643397424970806	-0.26280039893248197	0.0058668196682180925	0.3990808357928663	-0.4477334485482892	-0.09986938400364409	0.3261273521655931	-0.09583364837297945	0.13371371927867642	-0.0807585378739151	-0.47932303496158335	-0.03730730244938442
0.20814137484577583	0.23188628318756704	0.2839680030359134	0.16598727422161047	-0.20609969831173847	-0.2508471530498024	-0.355675182724569	0.24089412906532587	0.2944585484377377	-0.10862654440160928	-0.02513783865294019	0.1725320566300007	0.1209240314256973	-0.08559275577112055	0.05405447451880423	0.3063697575899775	-0.03444550040261955	0.01533292372150028	0.20881349548238304	0.0058040497720471	0.27589703383720315	0.11762158214942757	0.13968388045506738	0.049032912764961224	-0.047250388429722144	0.10831317501185707	0.18204442174828617	-0.0004262144819576194	0.08281088865004278	0.012747320200205595	0.8669240191344556	-0.27119095061447623	0.0003936132115380384	0.476186885079951	0.3326005961601848	0.13341590807341763	0.21810240931738772	-0.32465185775716054	0.2843019764361123	-0.2830182352557922	0.055152843840320334	0.4759751745088998	-0.43236681270427163	-0.004868018476564773	0.44757770444442746	-0.06968623196773668	0.1526161328069438	0.0035580165067932933	-0.44413864588945645	-0.012896344688921707
0.2511608931852424	0.24691744586042247	0.31867317156306874	0.17469259731157533	-0.22757650928430798	-0.24435026100366236	-0.3240264252552499	0.23687791709875888	0.2875437325970835	-0.13942750094279882	-0.05596912645766615	0.16777940860943136	0.12379904444311732	-0.053428824124730066	0.037733647241083496	0.31534537015566044	-0.02478667014108311	0.033723718164252146	0.21564908042265962	0.04010149362722208	0.3143861410854982	0.16737707801488405	0.18628880350962698	0.05600750149143015	-0.04285639927457346	0.09354070855217213	0.2765623048284977	0.0048601358908476186	0.07429636795113334	0.02034042172194455	0.9289384872569016	-0.2941120734916646	0.038853172488040585	0.5169572807790601	0.3691102126606856	0.1621761326046729	0.2900589803420971	-0.3274226538156419	0.2947943041316317	-0.2791282597294392	0.09452985242980631	0.56879583475288	-0.39278603164874937	0.046062237341934355	0.5221209659811245	-0.0017261826273121893	0.17173111266589344	0.06074552709652199	-0.3779978342778415	-0.01765989817697327
0.28082278999803345	0.25184499971020646	0.31990778656372093	0.14950887987134745	-0.2238952121217689	-0.263794876332077	-0.30887468386613476	0.21956740798140015	0.25816299698149736	-0.16380606388262992	-0.07748294371472052	0.1667200057795797	0.12148757939490332	-0.024663623029711368	0.044074600971324075	0.3282067498684985	0.0099033881984358	0.015043686718814332	0.2150409521547056	0.06056093184461001	0.31248037961060904	0.19015660175145482	0.19069844421127569	0.056840884857281296	-0.011184269869095514	0.07835109033006944	0.32484685955516385	0.00656412857886671	0.09737156358735698	0.02572964875642611	0.9831680129996639	-0.28568743364886157	0.08689317248700121	0.5603217718048616	0.36187307601644736	0.1906114699896592	0.3872567413518287	-0.3357138230720277	0.3017387499655223	-0.2555839290618186	0.17900818649701694	0.6678563011267629	-0.3919768051367516	0.12699637623224963	0.6237045538100183	0.020233286633708065	0.18364810693363104	0.12255498578037827	-0.34323622570690543	0.027759025370852352
0.3084091924311209	0.25158916464826087	0.33171247271198306	0.14307113703672572	-0.21359321990946803	-0.2631398659696474	-0.28954387375975466	0.1902196070376169	0.22350870196715214	-0.19481908937513442	-0.08804756187152982	0.18109153199840308	0.12618094046419356	-0.029585991042073455	0.02688469318902164	0.34304305785139677	0.030499510832324585	0.030839676964506308	0.26094501453854335	0.08089026135881609	0.35098013496092784	0.2240287895187015	0.2175205621689446	0.058388933563805256	-0.02189524706412898	0.08758873892888885	0.3284787445273825	0.04667858856858096	0.08335881042471999	0.054211429872996396	1.0747934976219295	-0.28979624946816457	0.15047542938806038	0.5778930486927149	0.41112302920057997	0.26315482179924554	0.4507056079968704	-0.31243449762638426	0.3136106712305048	-0.22489067243429034	0.23951078506297024	0.7512046190942885	-0.40580187428164355	0.18499339776856427	0.6656946723461985	0.11144423559692526	0.20651466119996895	0.19412975837172763	-0.30238670216552704	0.059005510874419
0.33397330346727594	0.30610760601214054	0.3486320511783419	0.14383688969435088	-0.22982090677576067	-0.292537019038839	-0.28331323027712046	0.17953777251286887	0.1711873556948824	-0.23023121301746569	-0.09357619948312079	0.15006637687005614	0.11801421201592732	-0.00688830474260122	0.011580811745900177	0.356173512584088	0.0780008320617376	0.00774307056040133	0.27669083827799557	0.1022436149157739	0.36199649213964263	0.22342530034457248	0.22852348687724863	0.05771708372727212	0.009592628908664951	0.07467851200161922	0.32998086625016865	0.04268744921822293	0.08079622577049353	0.06294090939341697	1.1402580576644232	-0.3000092841192975	0.12205778921125907	0.6186884072101684	0.4365045103138958	0.3323710681967894	0.5548529121416681	-0.2817502628924825	0.31207693500515493	-0.19016814177957653	0.26652923546364404	0.8081006616873486	-0.37503336874263005	0.24469203657342115	0.707726879812103	0.17889782403183757	0.23807642506158483	0.252757839934339	-0.2498615100370432	0.08144870061790258
0.3779341744406389	0.3368649241008788	0.33808520520597957	0.1598328839333237	-0.22773870576711325	-0.3273335445324372	-0.306970194809297	0.14915487271907374	0.15244867197569553	-0.23278514082757215	-0.10545161887611987	0.16002242608178846	0.11913648398372331	0.014262777867461362	0.010323857323224078	0.4069354827112801	0.12553937842019197	0.0013160251588272037	0.3183721591937429	0.10182185391637164	0.3810557488855758	0.23483479665668958	0.2284410634730328	0.08047696851853875	0.012625946204379391	0.06689315780291157	0.37933927315247573	0.07453533742662974	0.08641485139380736	0.07732980061153823	1.1948809923206025	-0.3280519543483985	0.11818322316782418	0.6134655742782653	0.42960861528665745	0.3287186876489732	0.6527684451049713	-0.29721544998997446	0.3258144465640427	-0.166992735837142	0.298236168241396	0.8607833516040577	-0.3660423524075589	0.3045994794553043	0.7655618504394363	0.22287348475724106	0.272939742431186	0.31410967453432137	-0.20634260799949447	0.08008699371993862
0.4020383938509349	0.3250527350296611	0.28648891217651584	0.16533554647871213	-0.2307415765643503	-0.37648604092971194	-0.3168095587790076	0.10007537750839686	0.13213291592872353	-0.2242087136517815	-0.1173690020644654	0.1616084565001004	0.11870355391049128	-0.009442619517568354	0.003753266302581863	0.41314310943266286	0.16728881819209204	-0.01397244874587025	0.35245013610140064	0.11513125052280986	0.35692247249519926	0.22145961720717042	0.20998861667337637	0.08486068074873426	0.03704826904102137	0.03722351037142006	0.4279604314655095	0.1010712712270225	0.08706632555615516	0.031144692447359772	1.2156537511114687	-0.32975148914971764	0.08621226479259744	0.6127615209119084	0.4008373736323536	0.3592204507767406	0.7667711891904918	-0.29824086659006743	0.3524154097682385	-0.09344508853590894	0.33605075617631913	0.8968073139663314	-0.33088989999035523	0.35452472595261997	0.7538383086769064	0.22983689489231765	0.3016822696736882	0.3635214364081147	-0.21281126459593053	0.06898982641008798
0.4150992481170066	0.29560857955100206	0.2391866762834555	0.14755179693100612	-0.23821512508982573	-0.42553212403380386	-0.35455824958680326	0.023874549358157682	0.09611032507831871	-0.2468732502397529	-0.13531418158693215	0.15025262620596486	0.10658660466385336	0.0005757194936314519	0.02795839732427822	0.42643772306035527	0.15529100183467986	0.017378109208652338	0.3473594856900274	0.09957705095457439	0.34719024656610353	0.19600738130419096	0.23458970034569576	0.08697199108569781	0.050110512720430246	0.0006132606610125338	0.4237407080734001	0.10985875269015948	0.07894169626651862	0.0033360917756601383	1.2768099074302075	-0.3750436630880944	0.06432009391695256	0.6147009790636595	0.39913137662464554	0.3088350523841155	0.8678657546841292	-0.34327496282014625	0.394003688167717	-0.07264704367434864	0.3883014461058579	0.896005788924592	-0.32889080068373183	0.40197424092333556	0.7422483171167734	0.24430909661555752	0.317484268212995	0.41521254493685894	-0.19272931814222366	0.05465949082299644
0.4164787016351916	0.31347005326674193	0.1764040003738545	0.1135646046323053	-0.28463860273951586	-0.487401033624214	-0.3755080517765973	-0.021220387950660287	0.047314785139248805	-0.2652982477225835	-0.14599474504215373	0.11501032471847741	0.07060995277549256	0.0018687000699869048	0.02412417092397159	0.4497239684039728	0.1639835943796359	0.01141868210921255	0.3472333591248547	0.10289713652419852	0.3317515932958056	0.20371113154670692	0.2356498264008339	0.04962399837691176	0.056068377573035136	-0.02679824975341239	0.4446961526648806	0.09645945474729839	0.05669130622608868	-0.02251728664517534	1.3367655355724384	-0.4374024891667762	0.006174768294825622	0.6510218797542588	0.3775528046657252	0.2970056340077766	0.9541117024365257	-0.4137512338501564	0.3578653550104284	-0.04731195146778554	0.4100867638915048	0.8749739450735303	-0.3123744358682939	0.415617570257049	0.7730675555855441	0.2749770700494706	0.3221380525415586	0.46502711388518553	-0.21704688472606387	0.036365834807817
0.44286554466409117	0.27674545213131624	0.11143438455514776	0.11863008020363977	-0.3157651215795865	-0.5165825145944737	-0.374655753266689	-0.0663704829683767	0.0117650540061893	-0.3070731749708951	-0.1748115197569237	0.05321562234383139	0.040607560571704074	-0.009331857195467981	0.07013065270601368	0.43093216171236903	0.1923157497510651	-0.011000115473351424	0.3600705560169013	0.0540679396627534	0.3169050541100274	0.19233901384066204	0.21093321230467463	0.010135484468704149	0.04473040882772365	-0.05951281621661687	0.39932833395655065	0.10818963446388996	0.043464790954880615	-0.07510370154399208	1.3478556066435439	-0.47051996381832434	-0.04937664869741375	0.639927180613508	0.31705288228327344	0.2725898996962986	1.0484975410252608	-0.4720390616948979	0.35050621602989646	-0.0280310778142569	0.41243017006035637	0.875856570048571	-0.3168666490055855	0.3946964703084314	0.7944339102071758	0.2961899079863238	0.33995414642407235	0.4974038260516542	-0.23750398170369866	0.03870385673992504
0.4629788822770058	0.2728937131431318	0.05198844187726277	0.0856693232165597	-0.34477214274224693	-0.5165131768012515	-0.44355381567520535	-0.14550806389722243	-0.033633614538889064	-0.315202305138467	-0.19547135641897737	0.005707531731890797	0.008030384487482898	-0.033460411860031854	0.07440234783102175	0.4398760145110828	0.21540933942385396	-0.02913862530732635	0.34091132360333637	0.06798719990178512	0.3050563288251879	0.16712570851663025	0.2015128398051033	-0.024576926423872852	0.031303271095353025	-0.06674133027460735	0.41696437766764094	0.10859885757834424	0.006744021889985985	-0.10324263301172432	1.3917835252044337	-0.5264251143024459	-0.08051691037196118	0.6187806168044598	0.3011586920725992	0.21753813244641235	1.1174162664153255	-0.5449643414085478	0.2968470383184798	0.006426295404296461	0.42098714548120314	0.8973599629110168	-0.3509731264734232	0.3410281103146518	0.742266934767272	0.3559259848503884	0.33699190406697654	0.5552586879277561	-0.2885618947047798	-0.008974139968590778
0.4627604410123494	0.2538490410287812	-0.029203521439454205	0.04714004701360839	-0.3561071179021581	-0.551173541806168	-0.47252066497056877	-0.1785737094569944	-0.06879016945044238	-0.3503074144864614	-0.2115831597672871	-0.0324160225942847	-0.012904712915529798	-0.07209693193707886	0.09659980827494871	0.4488374144540986	0.2233727073005413	-0.01989713123126514	0.36480107379573123	0.06804231612442019	0.2921159989316734	0.13681271459574856	0.19101130985924236	-0.060877087395166396	0.039891359720874965	-0.06466773823658474	0.3669921118069964	0.1330671331009799	-0.009646563979869889	-0.11694209709600009	1.42928741090858	-0.5475553032097785	-0.14312319364076875	0.5810699494109505	0.299705284220567	0.16196147264070665	1.2018457112945544	-0.5967169296992331	0.2805152835864202	0.03240878244052512	0.4111613354106619	0.9348516283385765	-0.3955456897677996	0.2962988688011198	0.7089706794756896	0.42057916771841375	0.3571518285697873	0.6303124102572626	-0.331162545200758	-0.042576548441876076
0.4955882510146218	0.23954820734781213	-0.1089111457049174	0.03093864624155635	-0.38748718354242073	-0.5515760560794816	-0.5114991611376005	-0.20120030643939507	-0.08475871990512338	-0.3719096671852715	-0.21416627496935542	-0.06313614313793361	-0.011255270626104135	-0.08209809148607557	0.08327242044178026	0.45210618225556215	0.20026940061639756	0.023259746048499265	0.37088319695161887	0.06396418411340186	0.2956647525973891	0.11985023061639744	0.163886070265057	-0.06556565942642333	0.035496965930736736	-0.08216002508754125	0.4004563658834739	0.1442331411452169	-0.040091850554501124	-0.14922404553091767	1.4717547234338828	-0.5844303696188929	-0.19558562054321788	0.5700873282301112	0.2724108799973595	0.12136463602606233	1.270838681944079	-0.6346187057314728	0.253247327054094	0.06181305207090928	0.38208234299557736	0.9520293304995718	-0.3772727069557071	0.2217347412146476	0.6576556897390409	0.45333946876764397	0.3838784537004406	0.7338738935793662	-0.360088161435655	-0.07540954292390827
0.5198476550549812	0.2125241171771482	-0.1522032996992782	0.017836630512176987	-0.43380365224931283	-0.610425250527862	-0.538309364273108	-0.22249677666125045	-0.11706095958312882	-0.3782558618951578	-0.22454520892729013	-0.1260902437596474	-0.011599836377764825	-0.117439409876081	0.13246400793496846	0.46964194066095005	0.18022347936038705	0.02782448542040806	0.357514616926861	0.01902194771261692	0.2826284405131993	0.08959862447590422	0.13147864998600853	-0.10185436465948325	0.08638453659228873	-0.0973738549869154	0.4226313895474119	0.14925903667710735	-0.04180693045554405	-0.19229668869087477	1.529270887100449	-0.6059873026813843	-0.22756851216864732	0.5656047192789001	0.22592885366121754	0.06644815626420689	1.327065369826979	-0.7010588916248975	0.25030011250494366	0.05567197816278037	0.39433919677461854	0.9253696493544268	-0.3811070798196573	0.12462094504218939	0.6474259789917249	0.48743565367329056	0.4077553529911528	0.8363329508665099	-0.3585817942924789	-0.12622932523811387
0.5387843596806886	0.17000963781324327	-0.21553577650279765	0.021053517786210174	-0.4556252274050096	-0.6221902219636328	-0.5698184427838013	-0.26211330562841506	-0.14089291735858075	-0.37572425665786263	-0.2314985090757408	-0.13239228176013568	-0.001086577674311846	-0.11876674937684284	0.15852319088246516	0.4565806024934337	0.13210663033940945	0.043503182124483356	0.352489119507023	0.0066684566604174236	0.30430528933008333	0.07749831683678042	0.11700994393730531	-0.09539784962926919	0.12028680692489084	-0.07745005357287185	0.42102245292023355	0.16476669448473036	-0.025416386312080375	-0.189848223639467	1.5606333139930535	-0.5903188448920971	-0.21604016130115733	0.5316960419527719	0.20115288293056094	0.008353533618267885	1.3465625266780488	-0.7428095821890954	0.22460830102748766	0.07711194973894316	0.3948400850636088	0.9217461389833612	-0.39980474779935193	0.09580084334481771	0.6533740140683695	0.5116896500111677	0.4334268252351202	0.9113587797253219	-0.3795877697598904	-0.1685530932577734
0.5356230842439054	0.12937905031973132	-0.2701423360582801	-0.012887279332451701	-0.48613490143527294	-0.6307164033791162	-0.5956669696545525	-0.30797387676633114	-0.16913013174998848	-0.3794509538185171	-0.22230635764832854	-0.14683953297470578	0.0018632411179834967	-0.150620184848464	0.1564543828114497	0.4305867086563711	0.09293126980195868	0.035370254937399724	0.33721134005168024	0.009600467615800374	0.2810116705175444	0.04420006133644809	0.09103760385156857	-0.1196329591769147	0.15779075593864272	-0.06757668595118937	0.4119393245514222	0.1764138818113357	-0.0038881382519290074	-0.15624906933200863	1.590829780019534	-0.591895626937071	-0.2856319080132634	0.5071530065131153	0.20699571336364886	0.008049209915760743	1.3612906758528496	-0.7663759403940148	0.19135893249828628	0.09325748235323747	0.38514540767064875	0.8855814157221665	-0.3889472836978175	0.006365603932415554	0.6305548597048383	0.536016448284163	0.4583990780147939	0.9636469923702643	-0.41489868547176156	-0.20722907615742142
0.52876125566449	0.07283242094213653	-0.3138343694369098	-0.050057501822027686	-0.5130910796417709	-0.6232378144289952	-0.6080757446621605	-0.2921706943011175	-0.20726762494828838	-0.39333438102165813	-0.23902409584431283	-0.21881309428782142	-0.010559318105140042	-0.1525167070574886	0.18222093026898217	0.40528333162167157	0.08119117668305885	0.01966780382699718	0.33427412782296134	0.011869697628566003	0.30340243974490655	0.04523171644433075	0.13081217993722927	-0.11604281717707794	0.1583246814413533	-0.061738259344642665	0.4197795860599439	0.18669169470316516	0.02890972404468666	-0.11757471645778098	1.6474038473062715	-0.587702986848289	-0.30320922934545713	0.4647320081316645	0.2493940344280185	-0.04087683909962668	1.3857531424281448	-0.8027017034190141	0.16410435316423902	0.03751539626439723	0.3566232548045746	0.8157961141701561	-0.40990525327759436	-0.06877686299552506	0.6248627774793147	0.5806604940799882	0.4680580631727098	1.0135141151531502	-0.45900570932325174	-0.21774752984370976
0.5434104312890895	0.08085045200345578	-0.3370121348488707	-0.09767782701122978	-0.5401804752787938	-0.6159999548557125	-0.5923221782549267	-0.24331441309452648	-0.21630908109722674	-0.40083607327323156	-0.264866959932309	-0.22883016108950183	-0.006992714845480684	-0.18174032853866967	0.17324390083510904	0.3738719911314879	0.07283969810465182	-0.009345902084319813	0.35807982119517545	0.028593814311090406	0.2947339492565245	0.04572668768473191	0.12992521785745847	-0.12083212858269028	0.1744383064785036	-0.06229017184030474	0.41922650109893383	0.19048153336291734	0.026552308061200625	-0.07366364399591838	1.6728772116218835	-0.5436156104530027	-0.33894598901600215	0.43212292569524424	0.24008067121140245	-0.05093072845462772	1.3651414273926945	-0.8256909711757572	0.12655761879654323	0.008960587926667457	0.32280164702011416	0.7983991498396885	-0.3921201132367463	-0.14213084521722413	0.5887569955758777	0.5730791537808286	0.47639765553010777	1.0261384464126084	-0.4725946468248591	-0.23558722451920705
0.5331538388796349	0.012862516868688233	-0.37117579920327726	-0.12171164476900609	-0.5304563168795895	-0.5951662954170481	-0.5833192262661621	-0.2133678683185362	-0.24203653971677216	-0.4476470947071813	-0.2432413987162913	-0.22802984554248926	0.003081853072165919	-0.19113116508833766	0.20050707790807457	0.36090211251674653	0.05820338145919798	-0.02448373904763118	0.3519482660889214	0.036742362539982545	0.28969914846262046	0.04352773005180706	0.13327103116190853	-0.12549651909998233	0.19086162179505944	-0.06450952142539304	0.4389318905078615	0.2180275022074004	0.05054318937555967	-0.05745312059620582	1.669259166468367	-0.503429136730561	-0.354570828759056	0.3682486774508039	0.26179419191700454	-0.06812680494221068	1.3244054550948543	-0.8151779343623067	0.13890569365681685	-0.03383664133323795	0.27245491562023705	0.7575876386110818	-0.4224577755703655	-0.22180909276186603	0.5029347701797771	0.5668852917529735	0.4873927460984765	1.0344836656904788	-0.49443870985489263	-0.23269123574657308
0.5057252623279077	-0.017119160996081212	-0.39620242724674765	-0.17949352756632625	-0.5375024021733432	-0.6050926958673503	-0.6112833454862535	-0.19595321240796598	-0.24728930360669374	-0.43676233762792177	-0.24007280518839083	-0.22510528110140654	-0.01010152095596238	-0.2039610587164442	0.14789378215434357	0.33349601209352037	0.03371584553221034	-0.03626410111498189	0.32761115743462754	0.062214040406303274	0.2787463131833783	0.053941471086705786	0.15177950074386232	-0.11167617425085904	0.21184806369234305	-0.06691903017375175	0.4592599906108069	0.23599332397459963	0.0709577016093546	-0.04046086438796066	1.6595259995016967	-0.49493295854029407	-0.34201853378088665	0.3261185723198517	0.2681159567185289	-0.0891001182723937	1.2987625383543544	-0.809059730456504	0.11631073469065223	-0.04939942746558179	0.2684973669856349	0.740149366370662	-0.38779836391176303	-0.23572654136661725	0.4013900186249364	0.5431975045522306	0.4813658176023079	1.03716587647479	-0.5110952241417804	-0.2634761791280391
0.49034990267252904	-0.05478480101511953	-0.4113611173524257	-0.20430756111974505	-0.5463334615207649	-0.6453773126260424	-0.5926464433918119	-0.1626109218033911	-0.24952625068729892	-0.45506290593317644	-0.23189819900281203	-0.25440526713532496	-0.01697743234468855	-0.20795257113205284	0.12490108376400022	0.3259280585261207	0.030174794888287438	-0.007589082867798316	0.3445658617263135	0.046410431565215085	0.272886971135912	0.08301344227328053	0.1480520550828031	-0.10029348857422966	0.22268105760502022	-0.07847325286640872	0.4759419479122495	0.23960084424571182	0.08676190648878718	-0.042271925093849375	1.6436316209746937	-0.47091355514752903	-0.34644927240093387	0.27636461868851675	0.2549236965235263	-0.0845530084842711	1.2816559029993848	-0.7885441445450974	0.15825452177841526	-0.05889358644633737	0.23103362566599808	0.7225369295872317	-0.3494280967352281	-0.23644862176840037	0.3630217937538375	0.511466243029399	0.48836980141063024	1.0150235322832484	-0.5152048208313562	-0.2441377448755037
0.4728870963083461	-0.07777651713871078	-0.4076989494658486	-0.21756168042845223	-0.5508747129646059	-0.6657486773696691	-0.5966387290698046	-0.13876090068703267	-0.255124761511352	-0.4277852180153685	-0.2589039755111858	-0.25772403914764025	-0.018092839880777083	-0.20043474805365763	0.09807690723207384	0.2690041068214043	0.017716349266100617	-0.030704485808362138	0.31828062994178297	0.048655282329460335	0.2818952654483283	0.1052542244124391	0.14895889531150053	-0.09246370739799013	0.221068644977166	-0.10592970112881699	0.5135731714124829	0.23190762627352343	0.12954885846037154	-0.04212231089298476	1.6670896562261768	-0.4380947061194943	-0.3516559691311784	0.2431997314599871	0.23476053850464237	-0.04739601049454508	1.237596754654529	-0.7648672456411468	0.13017410266411783	-0.038794514352101336	0.22127580299724717	0.6840567978164038	-0.3215839596824624	-0.19912899247300248	0.26245359229925846	0.4645954709154241	0.479779519904212	0.978981998432993	-0.53487711966139	-0.24922979893502023
0.4379152705753876	-0.07759224353671841	-0.3937573939997965	-0.23386671004877466	-0.5657297759412645	-0.6984296604353573	-0.5932398712446221	-0.11594596475312827	-0.2425929553185499	-0.4334702587050906	-0.2771864863298681	-0.2518101251035046	-0.025362024263421178	-0.21979826241235334	0.1083294440876792	0.2339690835570411	0.0047355928203136385	-0.0406415158013088	0.2940122061167865	0.05384980227340887	0.2799570123350198	0.11375090518939515	0.18261370784854258	-0.11313707298425761	0.23183814009900314	-0.10720373908619614	0.514820137398691	0.2388339592463268	0.16367011501389006	-0.024003914325686538	1.6448502558375935	-0.39932271038560907	-0.38093933395701546	0.19732367524161024	0.28061785346074813	-0.03669405145663475	1.2071792797039302	-0.7674093214907047	0.13079427579827288	-0.02984186026816349	0.20938245453431997	0.6371742148785342	-0.30829055275368833	-0.1644952933981113	0.22763909296437773	0.4855934481846308	0.46193858295287604	0.9255812166728379	-0.5540075164545579	-0.2592508375755513
0.4340776613911384	-0.11988415673350025	-0.39466229294719996	-0.23461797423889327	-0.5596404238416864	-0.6975658476429831	-0.600383396653055	-0.08081077298027209	-0.22303765908264808	-0.43701634595845695	-0.29649618421434065	-0.23623521716932974	-0.04800546515471528	-0.18488597848632024	0.10110106409954076	0.19214457929372408	-0.00451547027918397	-0.03492784183456611	0.2482203450288185	0.0733513845966762	0.2547832571529301	0.11405270557930544	0.21199305333362664	-0.0989450643616682	0.22759404893910334	-0.11212825612297217	0.5123327402646961	0.2588527831883709	0.19507406545068368	0.007934961903009663	1.617867452301884	-0.3850297488661132	-0.3579995899479017	0.11886991841558843	0.3003176264714762	0.0016069494895907311	1.2083273059586372	-0.7346345297662853	0.10813585291469255	-0.02334282093719088	0.16700671237232864	0.6028983675338389	-0.2823781743270065	-0.118703971529259	0.16866830077225486	0.44510132840165173	0.4450760112209591	0.8624126486293775	-0.5730595694831161	-0.2529248990007493
0.4309781930133204	-0.1063012065731211	-0.38775359952224664	-0.2782820021646301	-0.5435777303464062	-0.7032793508463838	-0.5751437521036653	-0.05004626585082526	-0.2038000526732989	-0.4329661744245234	-0.28859145573644074	-0.25524971557274073	-0.05323001401649089	-0.18439862426907883	0.0744506450990825	0.1716121635934253	0.012007382657531073	-0.02146594378404138	0.2377235303041613	0.0883549477654875	0.25750797211569326	0.12650399451625455	0.24848360225228658	-0.09388051042945232	0.20331934561735285	-0.12900772348542516	0.5243851803973313	0.2838787410847822	0.19382473554004126	-0.03965114498848845	1.5870043310037136	-0.38954302596815205	-0.3890860035730264	0.05876495385204589	0.3304433510884303	0.020612271922538873	1.1899308584352624	-0.7547310666994442	0.11738578109751496	-0.007225955550604346	0.16508873144104758	0.5776533875616555	-0.25453734944824313	-0.1167611874303438	0.09892786423572045	0.42927292158619174	0.43640126328054657	0.8426570980097884	-0.5770199831449113	-0.25907651500414464
0.4442758261203917	-0.10651383393571603	-0.3548144110753236	-0.2889299703864071	-0.5292483507343834	-0.7276958212951916	-0.5441950502487058	-0.010946224794983006	-0.19027807872374297	-0.42953783310572174	-0.31629445452961	-0.23360314652788547	-0.08100286852349958	-0.17270980860416135	0.0752035328291015	0.1609429074303545	0.025621774096764915	-0.029053603851610092	0.22308417760014776	0.100968340727893	0.29460480021834423	0.15554365585523147	0.3055394473967574	-0.052900870895388766	0.1952474859759627	-0.15874002878776233	0.4946684185255239	0.28942510484961953	0.1819753831548014	-0.06029356483879583	1.5531964040733142	-0.3599440147428357	-0.3355425191932567	0.015679638835479702	0.35127189508091516	0.027128371203835173	1.1754686952380957	-0.727522367541552	0.11777004889551257	-0.02399801417568199	0.16975248932985873	0.5364027023284154	-0.2420174551552688	-0.054407401866151714	0.026219781454098617	0.394961686094807	0.43151530918153885	0.8198827131300035	-0.5664762207463081	-0.2288818571570986
0.4634615598351165	-0.1073580896401372	-0.3324003632816289	-0.29960470343452117	-0.522138924148884	-0.7163394940670855	-0.5235483265675269	-0.012967201062204592	-0.1518321841902558	-0.4140427161456298	-0.30907782876238354	-0.16979559478603395	-0.09108758030459234	-0.14050555043070428	0.058930327018117144	0.15826885805083762	0.021988025505965108	-0.010022909071439726	0.14996296509592416	0.09894701421086624	0.3161257588312957	0.1675095530402725	0.32946702447201864	-0.04199465248657404	0.2279341653611718	-0.1484472629174993	0.4986191442051261	0.3022680447653534	0.17177015076792818	-0.07953587619131544	1.5399840098821298	-0.3647734697817485	-0.34169912638739985	-0.03426960045209676	0.36823033698204943	0.04725529496973578	1.1506479169739212	-0.7004891981905987	0.09169726725498274	0.00806223084140308	0.19429910358095884	0.5507447220418432	-0.2309578798645729	-0.002430667570667233	-0.03916358879358197	0.3919299602923343	0.39829154401574435	0.7894122661085182	-0.5275442091446656	-0.22081930538871722
0.48197124882819037	-0.12143667759385915	-0.33180725656710514	-0.3038727898169102	-0.5287565064265947	-0.7074640592720863	-0.5483168097133723	-0.019490799467648364	-0.15243836840012637	-0.4040475248669132	-0.2852712805487275	-0.16733651226736054	-0.09980545866674251	-0.11106085639643315	0.049695321691593394	0.15271849319017458	0.02658530357691468	0.00019950892184004767	0.1017220064547896	0.10264130212429878	0.35065904642013895	0.18376357339246202	0.33246218131182526	-0.001774139765918964	0.22258113347609107	-0.15196031229184498	0.5376307632106252	0.3386525707087257	0.17756799124599693	-0.09454954162345888	1.5143043390791477	-0.3823591063097337	-0.31737191940695414	-0.1042517409000552	0.4047035074706732	0.08931316648979462	1.1664597941402408	-0.6908032551035277	0.09108416225908143	-0.005521536009962635	0.20815949161705533	0.5502655935974398	-0.18828542096192463	0.03511541184455943	-0.06060242910038034	0.41204228619431216	0.3601352101199895	0.7377937503372574	-0.5491736981020937	-0.20837837945080295
0.5019694341097367	-0.09101783704465252	-0.28111142789161103	-0.29703672388698277	-0.531520720398362	-0.7292349427684097	-0.5243348692811944	-0.0632135002692166	-0.14641000892965755	-0.3762391008694852	-0.31864041912455043	-0.16486529240335068	-0.12296995183593509	-0.10942473866712232	0.03230866561672992	0.16880391523409705	0.02349599249822164	0.05222064847726691	0.05437901182366622	0.10979574203849611	0.3719012536444943	0.18045692927453505	0.3447301881799155	0.05204796654517443	0.1941129906243665	-0.1702123826998726	0.5488302881139137	0.35514333517858104	0.18191016480369976	-0.07825160881149	1.5172749330222985	-0.38308275137491654	-0.3050284266226305	-0.15158007275625635	0.41854274066377695	0.09905526493443884	1.1606701751863608	-0.6777349176258501	0.0980476472681967	0.04839677796766749	0.28487703412421256	0.5662485064206326	-0.149220920743044	0.07782254166798701	-0.0555454550603704	0.38205225704143253	0.3569078696339575	0.7063248438534012	-0.5736007260397066	-0.17300847967486693
0.5057278635602456	-0.08619159904778426	-0.2511160797925181	-0.29149501171326253	-0.5264197556865485	-0.7462095348313033	-0.5214762137392956	-0.11087099994921996	-0.15027056374530218	-0.3740592001682557	-0.31092558452096475	-0.1386857365271385	-0.10239539990033253	-0.09388003791978042	0.05755763936578008	0.18693524967105618	0.004994412637214565	0.10377770972849851	0.038609232211956244	0.09693055446107839	0.41164828338175746	0.17043264094926056	0.38334763791588533	0.10560554944614822	0.19686644983697899	-0.17671622419519806	0.5853966299894309	0.35408924353597704	0.1809900144015927	-0.06033128831525057	1.5066611226720383	-0.38648256622412386	-0.2995397845928201	-0.20204541576586932	0.4330614105420107	0.12230467099167415	1.127455231185038	-0.6906638339752676	0.09140484170060922	0.06677518191352536	0.31722663560479064	0.5756958907069324	-0.13113783590707334	0.11458922765897717	-0.028440474086971312	0.40644400730175967	0.3379051804460823	0.6491457646991325	-0.604774226223058	-0.14910108896583066
0.531248531793085	-0.0819244252660809	-0.2231816888345258	-0.29421607424702323	-0.5164382539581955	-0.7332392249848072	-0.5406223773688762	-0.1175141302625157	-0.13680790732019502	-0.36413835884063706	-0.3398820245964542	-0.10453936677495601	-0.07385396197520258	-0.0861244149172025	0.07741340316345846	0.18223170660908644	-0.010811535591881433	0.12549662956181665	-0.008022462235109237	0.08848197368879304	0.43732080760445413	0.18205602026805776	0.3976513829172049	0.1582327536774599	0.1912265606468962	-0.15981358918249666	0.5498613668016994	0.37802018747833865	0.19459628156875505	-0.040769050724363556	1.4892798011110606	-0.3706668902982577	-0.28377305197422126	-0.2104848861472494	0.44992859669525914	0.12362647490917107	1.1085498931342053	-0.6903653380650672	0.06082557563613964	0.046717870529270025	0.36824156062883445	0.5512534644138268	-0.11160476632601116	0.14341290186808217	-0.026440996377310445	0.4305874080042861	0.3379408641267536	0.5763723335989256	-0.6042828304748507	-0.13217392211789736
0.5612303890765202	-0.07929862205281553	-0.20428104847494827	-0.27959108079690476	-0.5219963980163149	-0.7218353081617801	-0.5570926151994233	-0.14685641862450619	-0.13196633238036126	-0.36001806286080273	-0.3316003842868109	-0.08353189214628157	-0.0574101122931462	-0.06649552307657622	0.09667374093995709	0.20444052908174398	-0.029668664410534406	0.1891927887706425	-0.07051339420796365	0.07604707506751487	0.44587829909285726	0.1875148406333551	0.3984599776467677	0.2267430976624286	0.1906703802197671	-0.15134620503460108	0.5659572085042889	0.4070728213601817	0.1734035633567773	-0.018067084849811833	1.4535651852348814	-0.3850642129534064	-0.24107226121521946	-0.2134890849181655	0.49675717676017	0.1272768137417239	1.1272101284039948	-0.6998372661475853	0.08875865891079052	0.04374080488808296	0.39465392508270314	0.5303829000696448	-0.10560527400514508	0.12774836766364153	0.0022330830777109304	0.41838719641103006	0.3164014717660925	0.48759565763009505	-0.6194536646962042	-0.1279868387196708
0.6051910821878436	-0.11667940135924382	-0.1710554215752414	-0.2924758539453184	-0.5098552445091794	-0.6880038404744147	-0.527591924404653	-0.15599044774567972	-0.1609322658538384	-0.3368679313960064	-0.34132355209344667	-0.09289233411521819	-0.05553245394833917	-0.04058075643397728	0.10201869867668853	0.22651060498670966	-0.012749981796813992	0.2130913478749993	-0.06105606042044194	0.065137695971787	0.4615107080140052	0.19134849612552732	0.41250583449600126	0.2949645843188126	0.1491926636764243	-0.13873961122718442	0.5548262399968119	0.4167705704198717	0.16751375791016881	0.023477635107178964	1.4442720656162735	-0.38087343598104784	-0.2080979599125	-0.256093993042927	0.49344889205268316	0.14436544257837552	1.1346027799972567	-0.696928793846839	0.10722507228073948	0.01475379627427088	0.4074343707925389	0.5231977058454245	-0.11545401997171037	0.12312327043274843	-0.008037774850471446	0.39649913635245676	0.2978616767041914	0.419802605722444	-0.6155506965019647	-0.1333787587753181
0.6212764982335085	-0.0922202256571022	-0.16712637179292233	-0.30511312421699555	-0.5032133260136117	-0.6837534638324415	-0.5278726687135542	-0.20831217477163957	-0.17211910390203985	-0.3455446027073562	-0.3532358499105005	-0.06487499289473612	-0.05575094358321495	-0.02026418880499683	0.04277881049914343	0.2583851900864554	-0.002796640238113998	0.25067641723377626	-0.022933293391798424	0.06287176432793914	0.47588894964366046	0.22497370979865777	0.4123400737759503	0.32815981857637133	0.12092635661109088	-0.13914101321228953	0.5817544080909816	0.4094460505546871	0.16229391141767904	0.05368301187803568	1.411551088556835	-0.3623374503814945	-0.1975428516846776	-0.25848563481839665	0.4979490598512971	0.12559500644752003	1.1276574684572895	-0.7079602631338496	0.14730196370892307	0.02997868981122038	0.43824553496508684	0.5358665126639179	-0.09602534216049144	0.13277981422373342	-0.02636782973527798	0.3810221413125142	0.2790549315754959	0.35688938972434414	-0.6461161332740072	-0.0780920417493077
0.6414054565801028	-0.11177521894683581	-0.17214322734454438	-0.3105710295559442	-0.5113906045165197	-0.6924141536625859	-0.5246710535879269	-0.25981439045421784	-0.1855785103379048	-0.36161013581134405	-0.37711608828433757	-0.03537901306809196	-0.05054455348933593	-0.009107484377271591	0.027456186832594674	0.28375113877077013	-0.015606814354446333	0.2837841456940489	-0.00833269904782773	0.07277040846148211	0.46018129745204106	0.24041379914551547	0.4045132204245504	0.35757104215007246	0.11898852111007607	-0.1412432042784987	0.5906117874961151	0.4153971346553731	0.14297367382088985	0.1134049503187072	1.3979354090778382	-0.356591487545103	-0.15803785657325065	-0.25152039716607894	0.5166219418516945	0.10335397875311722	1.1608628501528047	-0.6991635901406322	0.15612531481547137	0.024137497023517175	0.438812706029878	0.49234448791016855	-0.09487264389022418	0.1275540765175232	-0.008034877161678302	0.35057320674426345	0.28834985285213255	0.2845159446544753	-0.6501562760512569	-0.03143596875420539
0.6465173450116227	-0.09574795341562045	-0.1761851133410611	-0.3172183654659597	-0.5363568066351514	-0.6703354912420098	-0.5258528347202786	-0.2660306282558108	-0.18933297063262433	-0.3869768762082143	-0.38871832891723324	-0.04144346989799325	-0.044835854305571	-0.006565828153401209	-0.01105300009787003	0.3280813188186687	-0.013468396738728305	0.3355775731448379	0.01172665138343414	0.05628353054852997	0.45595540908531673	0.2761029275652386	0.38624570935311997	0.36964771187675377	0.12716855461709736	-0.10152821319417986	0.635014469977101	0.4194455740707321	0.1501066336720866	0.13576306503619634	1.3848733552524504	-0.3638249572106537	-0.12501896884813216	-0.25142676112502516	0.5372784578537535	0.08112860420906975	1.189556362269025	-0.7012203350303613	0.15567111226926283	0.043181245982668044	0.48010961757821063	0.5089214604517343	-0.07045629834201747	0.1184272133119438	-0.002571574710614816	0.3567578893976906	0.2904158927937859	0.22817379640955354	-0.6774202291769387	0.0025431762659022415
0.652841385479776	-0.08241662091495347	-0.17102510105049964	-0.31537602510919155	-0.5514731976840398	-0.7103812723445317	-0.5191828950016087	-0.2923081489335752	-0.19824839091301447	-0.4167626337052367	-0.39756485765501093	-0.05248453716012573	-0.0309888545377639	-0.007629146445564514	-0.028349233955383125	0.36816469499378074	-0.017499551581869215	0.37046066256497767	0.05804910564820298	0.06575818608858948	0.44771019557963926	0.2814186136315922	0.3538731319545786	0.38883279672116194	0.13262777910148593	-0.08807842335160136	0.5817936171215143	0.4023055707287863	0.15974681142762032	0.16862983863484943	1.356660943104513	-0.3950072962477217	-0.0789805489354137	-0.22648466192019573	0.5656873571980815	0.07498494941057218	1.1888430362380962	-0.6996495033870763	0.2023261880644184	0.020125757880080593	0.4805354282094827	0.4836722035137758	-0.04396484492271652	0.10812339534970594	-0.0001344735509318358	0.3672014852555733	0.3259261236755068	0.17096618984207423	-0.720019258253318	0.03797147876744867
0.6549334877274822	-0.09999010187671839	-0.17082304484786306	-0.3112107764507109	-0.5320943490077781	-0.7524868691990462	-0.5031913183836756	-0.3084451993205282	-0.18882153853445569	-0.43690701946701205	-0.3973191960011021	-0.0445625072280814	-0.025688080595115827	-0.01014729393168291	-0.03962742502146787	0.43314797672802685	-0.0047405264084394464	0.3911540179390622	0.09031856116894202	0.07448254396408824	0.45763121633822185	0.28672239509088626	0.33417092815061233	0.3907703151268752	0.14154550554797546	-0.06693270408410418	0.540227470369137	0.3651052472498027	0.16002062418626645	0.18225819563518916	1.3390771558684293	-0.39305938141122987	-0.05847910634832008	-0.19350404104666655	0.5839594737860192	0.07679153387514304	1.2036239429621796	-0.7005596963220484	0.2373431324668344	0.06626667028481349	0.48805465697349415	0.4391246273337737	-0.060812289988304645	0.10602803124879183	0.00042731586388728706	0.35817214611991344	0.38059722633967363	0.15080149272279353	-0.7203299352943938	0.06360261187125361
0.6563620449530664	-0.11003160221616567	-0.19799053334321384	-0.3051177257407659	-0.5411863415726236	-0.7394503284447997	-0.5223316658154139	-0.32885601177333995	-0.17464762173854362	-0.45294188721845136	-0.4065493470433549	-0.04085650992673414	-0.016117366306233772	0.008890714827370961	-0.06107907112258306	0.4701351056905209	0.02107808397759147	0.4023338420016368	0.14548908194708246	0.06658261100938653	0.4580572797401481	0.2995422618229705	0.33809926300961113	0.3917857863089148	0.1733019820804153	-0.03713934148153291	0.5023635472134496	0.34265889590065535	0.14472523093404652	0.19970452454453272	1.3389586393756843	-0.3895624715804204	-0.030487144798153547	-0.164988504206981	0.5779704864022112	0.07748833122358112	1.2482585058067919	-0.6931108688059708	0.23788606005837026	0.034433080944341846	0.44255039249842876	0.4244551219751268	-0.044855408279101186	0.09423847506925413	-0.006314157113941801	0.4119443517650689	0.3900159112682583	0.1392764811799682	-0.7035941081185386	0.06765856662655749
0.6453718605588581	-0.10950168769290716	-0.19854743764952346	-0.28899489830897257	-0.5377563365893363	-0.7235127457104087	-0.53150850550195	-0.3234239318980105	-0.1613100540703406	-0.46249337790345696	-0.42074962430215657	-0.025606755198396513	-0.02931725855150401	0.0459213168612959	-0.09451600867786272	0.5163459333714121	0.050686676106867834	0.3988626973430992	0.16457981324202675	0.12252181971175966	0.42860593816328263	0.2936301270415061	0.3087479631873619	0.3558548506390909	0.1747356520187749	-0.02865144240574712	0.4542364820927597	0.3398695569891224	0.11842200439880038	0.2137037177846496	1.3323623186544873	-0.3790598181428829	-0.006465209356102941	-0.11905773356635632	0.6087371120272571	0.09216956850446992	1.2871465350294384	-0.6673081875320118	0.258704533315072	0.045494183669927565	0.41638512469888694	0.3972219484444942	-0.0534182421199844	0.06817213037040579	-0.03369007198952306	0.4093228490404838	0.42406536970325764	0.1239388759529251	-0.6927766923355041	0.08772470875897255
0.6084011900924156	-0.1099754735540908	-0.19336799377682543	-0.2604583164564894	-0.5569272284012703	-0.688191205887762	-0.5177144783454315	-0.3238978681449144	-0.15178528844653455	-0.46150605727244487	-0.4029912960172998	-0.033568339300170835	-0.029358656367878922	0.08149478403660157	-0.12554502105699542	0.585462391345297	0.08384537638342242	0.38992490975872385	0.19582927493567476	0.15499192416445798	0.43967294846284144	0.2993030815262884	0.32084832439268496	0.3312835367649295	0.18010361204471556	-0.0036067371907745893	0.4413580977911743	0.335286434686787	0.1257953082694117	0.20480142245616473	1.3484756234805888	-0.379903043343302	0.02761431277136278	-0.0990767805403935	0.6422231870829513	0.12915817904905624	1.3202106803690608	-0.6222994059658326	0.29374414429112994	0.07890759681950883	0.38265404490683963	0.3936240457292707	-0.05570962878166543	0.019604247288206266	-0.050497174086741835	0.42285071470618635	0.4371481814369778	0.15674096354748915	-0.6784293466880451	0.0887100923926449
0.5913133035692948	-0.11302125973975434	-0.19076625812371958	-0.2488614211583528	-0.56082364904286	-0.6591944070667461	-0.5252260622491465	-0.3217510829159617	-0.17758994096451605	-0.4717166879854899	-0.39688234839427866	-0.02091848142896816	-0.04872909831704027	0.09762562090885418	-0.16091781403585528	0.6674452956994099	0.1388389387305529	0.375949236426119	0.2778002578697973	0.1922111301301474	0.44151188563390675	0.32654147816216306	0.2820612640839648	0.31545196053369856	0.17206100992160195	0.032986613093886424	0.3797470470700223	0.32297574968917314	0.14241135059918808	0.1838483681382394	1.3262164703432142	-0.36597632260391566	0.05151043850941067	-0.04714800504149197	0.6288382062873054	0.12180145280169745	1.3243323639067848	-0.5903104544414364	0.3152055331634503	0.08017979877990648	0.36308691492350537	0.4108092731844765	-0.014153845685447369	0.00873062325673187	-0.002222403211010715	0.4759139561153448	0.458436884648619	0.1818824897812371	-0.6390824691008017	0.12044924609690337
0.5480098996274851	-0.0871574306746731	-0.19434582162897157	-0.2301961167525072	-0.5594046000994477	-0.6744521243549352	-0.5551738311152693	-0.3435101088646227	-0.17192459182069997	-0.4903895877860098	-0.3812600344357728	-0.017900848353226275	-0.04313594733910943	0.12680778563519174	-0.1625227971304753	0.7295861093218554	0.15206359606376013	0.3756156397945216	0.28415742805825805	0.22556722621252248	0.4379591016118172	0.34876594261922295	0.26025092835138697	0.27912004862495116	0.20219470746312473	0.0657833977007659	0.3477590129931306	0.31240746343239134	0.16239618113605161	0.15541005247861014	1.3383320382890422	-0.3568082460763251	0.1018836857700248	0.033995928489583355	0.6838936151525777	0.11742271137726415	1.332654867306157	-0.5223195109890831	0.37812160764469954	0.1173153947689167	0.3615526033044649	0.40258905324272976	0.04268360879125506	0.011163497378763616	0.03264121194891877	0.4990516772167418	0.4896190915878537	0.21624204734859606	-0.6194665844906093	0.1654302613793415
0.502358356584568	-0.0973421469649591	-0.22913819038882907	-0.21979462978475853	-0.5674867185941859	-0.6615890854006433	-0.530459154209151	-0.32970594801236597	-0.16996639243147343	-0.48158716598115836	-0.35823615241436285	-0.032867288069288535	-0.022359315450607917	0.12163437142910594	-0.11673261682601221	0.7808086496706999	0.16189258329160372	0.359406135603331	0.29300690914384114	0.24804487422732246	0.45207886802845954	0.3348178818563819	0.2375380540578667	0.2798455177682081	0.2020208006434619	0.10102006533636683	0.3108845237821929	0.32727850780597456	0.17347399583785572	0.10372655288348484	1.3578098946591775	-0.38185805931496153	0.09953580395028722	0.11630802003010592	0.7054251590915392	0.106302614141744	1.3393440849089804	-0.4867458451481717	0.42872233473681326	0.11403244923128475	0.31869719915276307	0.39388637423715556	0.08532109442804232	0.016119736517167728	0.11189683988587171	0.5824348355039143	0.5142043345244998	0.23823237212485124	-0.5606536638285311	0.14311020621383166
0.49432220277791633	-0.10632940011378615	-0.22977100687182786	-0.2379067423801265	-0.5467770117953615	-0.6507157545879436	-0.540695377536274	-0.2865915583337194	-0.1519991153814135	-0.47262620881324235	-0.3397090373622269	0.0017829010520570344	-0.0028969567404542205	0.14671512039084486	-0.12283965319078911	0.8207252377002492	0.1972759679521535	0.31956994690933027	0.28245993221887766	0.27567746175906105	0.48883827071491204	0.3492095287393086	0.2274331617550235	0.2549268232375462	0.17738818322231675	0.1660495999663802	0.2755115028101997	0.3288574380254663	0.22868293651149213	0.08712343825978647	1.4263985713979244	-0.39174980752368393	0.14457925202147578	0.19045013773830988	0.7198220373740976	0.13959065075361435	1.2985949232238199	-0.45349816760668327	0.49137273183829394	0.102445697988955	0.31704885052548676	0.3759945812081743	0.12629388003986153	0.01455209799078186	0.1607215920945889	0.6212648554551141	0.5043172448255835	0.2513531120712998	-0.58024252477874	0.14458940343120935
0.47876403207108176	-0.13365056905941256	-0.25325770218817956	-0.24860883971914283	-0.536442557911394	-0.6489427092965394	-0.5154124367353561	-0.28946116239906516	-0.1639653980587792	-0.484885526791651	-0.31650710649287284	0.02356293606897861	0.01504958316541714	0.18783240001916246	-0.11895019129547857	0.8742876982049641	0.22959351455541568	0.3161913458694678	0.26993581965504004	0.3126800987337281	0.4763894452690354	0.3424933633073688	0.23164762520635626	0.25376145206967254	0.15017985214182944	0.1970361960846169	0.23961658587875756	0.2907070724055794	0.24590813367932282	0.11400291749592181	1.489315465796377	-0.35818597808582475	0.13415695908732808	0.26143990999040495	0.709833156474016	0.20623656208824254	1.2508663774147795	-0.4421305018184004	0.5620106851417729	0.10926433364846191	0.2751608043296095	0.34290442246777697	0.14982348186091515	0.02704833010528921	0.20871115795083028	0.6427822587048864	0.492602156953543	0.2547116127314567	-0.5507255190413611	0.13848770014943876
0.45255837265597	-0.16273446742377123	-0.2708829534762053	-0.26834448894949625	-0.531629212020955	-0.5901371937126372	-0.5023762245482899	-0.2553165952419544	-0.168710169425893	-0.4861925923479187	-0.3218268650107136	0.05019959021937476	0.02438924278692462	0.20503903289823117	-0.11077150849411879	0.9020277585867784	0.26481545634056414	0.32242657690409854	0.288564045542781	0.3540190057192853	0.4578484624982583	0.3629101829359807	0.23372094795495277	0.25875295344499344	0.13223000315684136	0.23226178565915725	0.24119623454828032	0.2829446352485515	0.2668531677822236	0.09001729627434822	1.5473111823085868	-0.3230963680842819	0.10878562239884526	0.3068243515209854	0.6514427686601251	0.2572365803800654	1.2189443780613505	-0.43029128256378024	0.5876582460917129	0.13192805553255876	0.26704490705976813	0.33010355593946844	0.20344878587585571	0.024268030809255357	0.2826339953399743	0.657057135530939	0.4781579450483878	0.2618075848877093	-0.5302854438633479	0.1347327213490622
0.4295415572938707	-0.16853260990000912	-0.29727644415942034	-0.2784526435523828	-0.514477838017266	-0.5540339516422212	-0.48016017673931044	-0.2200115918038564	-0.18417740750448264	-0.46965215214439116	-0.33370552710420054	0.07027115406376232	0.031234680841019262	0.24221864416221428	-0.09294412678269923	0.9185443607961901	0.2910582864668957	0.31808710519999445	0.26058386690451085	0.3598606847658191	0.44053369823903515	0.39018833444910267	0.2025575327489574	0.24348416639025308	0.12249679269416713	0.26523672108735846	0.26611951421450497	0.2957678423992199	0.2871959481750853	0.07594827565524867	1.5932538812461385	-0.3017160957210465	0.12471854185310294	0.3377904729541489	0.65621628154782	0.3207080852331472	1.1505513596675772	-0.41281977264980163	0.6087746202211528	0.13015945485656474	0.2564106595850872	0.32083629146497994	0.27211845737615914	0.019926824082916423	0.3129927693268088	0.6819079178186989	0.4573561659856541	0.27891021286721673	-0.5345989809706333	0.13447965664750353
0.39682644468215733	-0.20869039352550495	-0.3026984602929453	-0.30581338832603927	-0.5185326546641564	-0.573428776418594	-0.4409247708047383	-0.16941151240961494	-0.17662506227612385	-0.461382428099801	-0.31305060867681994	0.09816823716027295	0.03844212541281477	0.2562166960110356	-0.05735922229447856	0.917895116457031	0.3231750382499766	0.2948824113187998	0.22521754079859205	0.36988074711748264	0.43805578538304746	0.43593564677256047	0.14942522442748077	0.23616316223578196	0.12070649000054598	0.277346418967115	0.26592572655147473	0.29956712806506663	0.31423723322293723	0.044031766443565754	1.5881757787445019	-0.28810118614626085	0.10984009425705796	0.38418463501448297	0.6837666521633257	0.36904794571142074	1.0894736700838976	-0.39191262366227625	0.6460979367117355	0.17112901856890197	0.25618810954501087	0.29292950990089006	0.2816547755010331	0.03249830119098126	0.38369234809817787	0.6765724855649417	0.4497686410753161	0.2771058222845214	-0.5119311435992663	0.13511953608559457
0.41082458743450767	-0.23163611102179665	-0.2853155393788322	-0.35194026153510233	-0.5194174913791301	-0.5800843168863528	-0.40845841734798227	-0.10964820087825633	-0.1759377204666883	-0.47576799594131114	-0.3134258116304145	0.07102240045391105	0.03969980585176576	0.24472698127123196	-0.043756738268413524	0.9418356840915356	0.36848557926995296	0.2863142166697176	0.19659833375652602	0.3539734260850422	0.46185645785762813	0.4552580935450813	0.10213058369731054	0.2574102799622242	0.12040958907705643	0.33498942584604385	0.28082753445907527	0.2916969773806094	0.35466989243149555	0.006761973214790268	1.6360679642502134	-0.26987591513421355	0.09424172733124535	0.3744751175691906	0.6559056461377061	0.42383095644753155	1.0431399019840237	-0.33839219346679467	0.6865052200495926	0.19227586341571432	0.23736488822545376	0.27463232548301686	0.29817930760267497	0.030837497162540112	0.47404279177171366	0.6895324961367162	0.45064627894296583	0.2734574197118937	-0.5317341437585859	0.10041114813620755
0.42213052141555857	-0.2730663510564045	-0.2937013555620878	-0.3923795500453248	-0.5060171722203177	-0.6082244882040924	-0.354036942587235	-0.07210861227314362	-0.17169140908495722	-0.4782895447468147	-0.311594644493865	0.0414695868566743	0.017318185172535944	0.26351193971666875	-0.03334399144524517	0.9500365761308821	0.39143465864254884	0.27621102411168086	0.18600709174398194	0.37516807073413194	0.4479739699649222	0.4859449618811924	0.08070843820840834	0.27872242360857324	0.11484080485219816	0.34154401842931503	0.2915220945751903	0.2892054398854852	0.365562492023338	0.0008280369848975265	1.658047835467184	-0.2501885981097286	0.09357690874532391	0.37929497929068245	0.6828564165346411	0.46944063654734114	0.9877408481554989	-0.33772355078482846	0.720930724295366	0.21060685395880457	0.25990121975364083	0.2591818028628267	0.33239262496896643	0.08235622399125517	0.5521560059018713	0.6989385061540782	0.45967560522928974	0.24808868848048596	-0.539945379135798	0.10149465685071639
0.40514434530011895	-0.30001043462587795	-0.2801735718520978	-0.44341873140787175	-0.4938587372345199	-0.6026657769390737	-0.3050829311939048	-0.04292305344530477	-0.13767968816884513	-0.47665547198827	-0.29588277281636455	-0.017222461256025327	0.022816717281322636	0.2667349108069673	-0.03091110667347675	0.9418282928506885	0.4011164311971596	0.2864534608598363	0.12811965998800162	0.3708155956933429	0.4557966428986884	0.472454247290112	0.08228436455789748	0.3142873852729237	0.15756077008140398	0.3575116195900621	0.3174404519102566	0.27471664609961066	0.3930794621155881	0.008123301088553051	1.6922546581856648	-0.21610758884552533	0.061801988142084305	0.34012271341086503	0.7032446321948232	0.5354571971025528	0.9965183854174363	-0.33434845965008414	0.7396464562870764	0.2613424827110795	0.258707107013632	0.22765726263455693	0.32765374744480863	0.10941328796435408	0.5720743564565565	0.7045847710177779	0.46083690577366865	0.2322200930022167	-0.5739513564749086	0.10111609005268674
0.383459716619024	-0.3468796660568326	-0.28228205977191134	-0.4590512939221508	-0.48796033033805797	-0.5829689268944482	-0.2680411719332973	0.0033255032220727066	-0.115417937492549	-0.4503593910247571	-0.29569412934069594	-0.037886206307459994	0.025850567337470938	0.2839459741789204	-0.056386834293939495	0.9337432909540929	0.43013353440633517	0.28284727585113784	0.13286954546493585	0.358354427690846	0.452057666363635	0.4814405050323954	0.049601479892729124	0.36495370240855574	0.1364977365611226	0.3498781327308055	0.3115525624918133	0.26988940256502814	0.3902576981484809	-0.0254394650867499	1.693958881456338	-0.1644738723053208	0.013247344464604066	0.3026789953400556	0.7017486078381695	0.5823455252380404	0.9796535554966797	-0.32951942844290716	0.7154282520841951	0.30567909018639616	0.22703179628322423	0.20865831475511404	0.30369671745490945	0.11155666764185765	0.625064043698681	0.7181867047392096	0.45119192307272515	0.21033804560765876	-0.6089268060628457	0.08253414585626911
0.3808854748458797	-0.37827827736751507	-0.21326091876314285	-0.47882524049502245	-0.4702356271565134	-0.5731266589300896	-0.23405878021680726	0.02486304183482901	-0.11602836794009597	-0.4201551236192206	-0.28671372458792765	-0.057322128453936395	0.025994777175575974	0.30183955950056673	-0.07105158789683327	0.9242159284655445	0.4725942828238939	0.2877610571470571	0.11910865128982213	0.3586773571288447	0.4776214157459814	0.5064013038751943	0.04683158513137438	0.39675190725487336	0.1492987840194832	0.3382837210912945	0.28109308652950665	0.2583760183948319	0.37638479933478053	-0.028776713048015788	1.7025134677451566	-0.12556480975776987	0.038394621022414185	0.27864846184436043	0.7019178496083813	0.6329555759145048	0.956007127306074	-0.31983960429993696	0.7003483542329176	0.3426450477112456	0.2408962062484675	0.18858576725795992	0.312839963501519	0.13002687170693836	0.6697269179356671	0.6875124007022426	0.4673728913346046	0.21178660425624085	-0.6365127383318119	0.08666509367876801
0.368838514246795	-0.4021591624619577	-0.20158023997308314	-0.4558269428921289	-0.49073632414486157	-0.5646746886796106	-0.18729992058700606	0.03491115724602746	-0.11416596072464477	-0.40700231647898705	-0.2899569960909397	-0.09396975511812418	0.018887226699359043	0.30509669511609433	-0.06364786900212549	0.9237904581746641	0.5007537134404739	0.30447203558335867	0.11962019826220298	0.3400669032624241	0.4986895314779905	0.49031219488244115	0.02936364962420791	0.44704087084904814	0.15733411234695333	0.3298523944681408	0.23964914125562503	0.2294196203694622	0.34563545253975414	-0.03744254115683785	1.661146273590008	-0.09553554107203985	-0.006249270959897066	0.2324081522562696	0.7095379508137174	0.6295770777942684	0.9407678893725953	-0.3159215062225827	0.6686172665985899	0.40581855019801727	0.24097794924085275	0.2283362174166211	0.31885341769871767	0.16150515775383498	0.7087032445327248	0.7263785050908489	0.4555453321146257	0.1948522880146752	-0.6254824258067921	0.07590756785659977
0.33988341894895385	-0.4014237012636772	-0.15829147239552613	-0.44084493029952576	-0.4910953044171765	-0.5556962828232688	-0.21829997021047404	0.07688148118927092	-0.08852802114857505	-0.3340093207602787	-0.28373567139044137	-0.13992698287496425	0.010657439320552842	0.3064569920588198	-0.027278043801057507	0.9181168627099197	0.5161413345747089	0.2861134820796508	0.14583739739033894	0.3365920907288575	0.545224673015128	0.4861358913173854	-0.014056405674106116	0.47013218462583806	0.17856645670780943	0.33364152602353847	0.208426871426576	0.2544144561196286	0.3285819469581538	-0.07164304551373538	1.6109079004779212	-0.09184177968313646	-0.019503080752596096	0.19895491900360243	0.6957373658722042	0.6017395813525123	0.9383223571402126	-0.2881877375106339	0.6664905409503781	0.4469076395225386	0.24634322248621987	0.22352273064772085	0.3052278607493081	0.19988281282662035	0.7496108589779134	0.7491072692349692	0.44042132350807384	0.2091049640201938	-0.6482845800867816	0.0873256785716416
0.34772464485266197	-0.43689887631395097	-0.12239976792343774	-0.39975441134869916	-0.4735756624980514	-0.5320978750453759	-0.21285724348857374	0.10638823583450496	-0.09034567293702093	-0.2801961817446537	-0.2858166473364076	-0.17407837961417919	0.01017775563802344	0.32123661901967004	-0.02268227941376575	0.9609268168540819	0.5500130020229564	0.2803115048036112	0.13774857036214275	0.29964715608926723	0.6027752263387443	0.46112226578075904	-0.03682085885467231	0.4699946141640359	0.17161916296439997	0.32041521077465124	0.2063131482350892	0.26003983923450597	0.29378503496344516	-0.0841819284839058	1.5255612111400407	-0.025614745963243795	-0.014071017764791019	0.16210623301087135	0.7881561425841618	0.6096415855059073	0.9372901227150248	-0.24525742308574175	0.6486823168455071	0.48812874806391504	0.24149610613226016	0.21685966732252443	0.25640722514336256	0.24062046341889604	0.7903696336382293	0.7486938808555548	0.4163407110530227	0.23337583360275477	-0.6634157174834698	0.08672601742781422
0.32864622864643506	-0.46076499016380695	-0.07630575716865061	-0.35071588809012966	-0.4735874192998904	-0.5052771190823736	-0.17946011320833183	0.09008745402335232	-0.07394958572193436	-0.22406334409706413	-0.2735620945700711	-0.2015474483848377	0.022464253509233506	0.31998486915260294	-0.005583965237777983	0.9909702361393318	0.5624743120171651	0.268953498052081	0.1808049840649797	0.30125462813180415	0.6516549704751262	0.4393267438470538	-0.004114817953836308	0.500669834937569	0.14083766407314274	0.2880946934214072	0.20127597596397803	0.2738148101767207	0.27612709338149083	-0.07520285085821313	1.4531778118835939	0.017058019363740993	-0.04055215859600772	0.1358540086825555	0.8286763682913015	0.5627757607617057	0.9199359115688889	-0.21965013548774034	0.623325059764073	0.5423717573296968	0.232785319096752	0.1977534867075074	0.2206073832875572	0.3240486740029974	0.8315856563459203	0.7222972919141136	0.395167008665418	0.2411079670736036	-0.6671743047853693	0.0787843389915612
0.3074975427579355	-0.4592044479697887	-0.05893999813112629	-0.31546897588936496	-0.4404141337214348	-0.511546672428058	-0.16657445745683613	0.09615584984828253	-0.08416080459820827	-0.16777501507361173	-0.3012157859766481	-0.2515037190372056	0.03697962116851911	0.32938176372315325	0.0010581255631016222	1.0031885214767695	0.5728950457244466	0.26514100454593936	0.1998652882790753	0.2848001172564463	0.6772557941603616	0.4126160607712315	0.015387142102271989	0.5343362937481501	0.13293194900353492	0.2998757909047148	0.20793628328393074	0.27608235650865814	0.2568919400711581	-0.10558972317507931	1.397140360939006	0.058316466397862546	-0.01618808321568191	0.11027730878534618	0.8535823626318987	0.5662412957407206	0.9226377026057573	-0.18293351010441466	0.6311641601749404	0.5544232406719051	0.2449893047653889	0.19707362997291414	0.17918038409974532	0.37131307491611165	0.8481611316894391	0.7215528129949847	0.37739427723030217	0.2535008459205469	-0.7100155652525714	0.09990266302266518
0.2874125074421651	-0.47231007709358286	-0.0644431270100033	-0.25767548374308163	-0.41518560981264596	-0.4871227060016049	-0.13719908317295937	0.06568580570363203	-0.07376238396665473	-0.09556929365664427	-0.29327008193513143	-0.2829490171475912	0.03141715642111926	0.3408321465363334	0.015113982171727953	0.9916853245858862	0.5656365162906762	0.2517721528006972	0.2189011130454838	0.30057264972603814	0.7119809714943272	0.4163337393493148	0.0530768001856597	0.5900911939254639	0.1296583989511835	0.31207815126074145	0.17576052112145404	0.2814344827650166	0.22909577868829953	-0.07475217215720885	1.2923856631454644	0.11387135099440655	-0.0023045480917626648	0.07872023083628243	0.8922358911554078	0.5541296627031723	0.9096978145285238	-0.1792285881441154	0.6309248638745683	0.5975934899752408	0.2537832479035228	0.19485838367062464	0.1680219921892345	0.4163686313070413	0.8541557253807717	0.6978776236943187	0.357495882488361	0.26000198981423334	-0.6986513396875246	0.12297478612121553
0.2542602237199788	-0.4796951825484184	-0.07232493149226832	-0.20657564669838763	-0.38921209359923	-0.47801008762445685	-0.12925268506648482	0.043578667048527385	-0.07355510860389022	-0.065600423418412	-0.2789044269514603	-0.2620279992247725	0.07327445224029373	0.3215117765885971	0.04339177131204845	0.9769174504657643	0.5756859352869492	0.25170531519517586	0.22387852419566365	0.2821175920578333	0.7298861033503086	0.3747815128986916	0.04486993095882839	0.6183496400231228	0.13960360442873282	0.3065911474001256	0.1878446255166269	0.27545594054381384	0.21062804466648638	-0.05826868212698664	1.2127665576632114	0.11311088010232048	-0.009648662104587652	0.05261065118421859	0.9014528624101079	0.5574287183821535	0.9133185211711827	-0.1778996916551588	0.605640310310291	0.6210751478535945	0.22890420687971497	0.18242070733093502	0.13501010936781355	0.447998720446078	0.8587562409936023	0.6797113251710841	0.320068895923998	0.28272274315718293	-0.6941947343544171	0.16490554607041946
0.25722402782664394	-0.48406551729651437	-0.06565830236562167	-0.17126428361375948	-0.3732112606901739	-0.4596509095853868	-0.12190183760633495	0.012160080699719283	-0.08270005092910519	-0.002690993818698395	-0.3059121499137256	-0.22377278800148198	0.07849504499532574	0.3352693928220603	0.06765096643978384	0.9375830157487209	0.5694514383630662	0.2318285939272458	0.24916007566120535	0.24390472281824035	0.7310865574355631	0.38661120463811727	0.039818912794312517	0.6272908564147638	0.0899624540471018	0.29299650591719795	0.17338718662173888	0.2879997105516024	0.17817200080262172	-0.09193438109202526	1.1370640381849495	0.1034502488243116	0.03009749152586187	0.047581407455800015	0.8833658606045052	0.5667165956052288	0.8686125432898066	-0.17642670390189627	0.5744791099884952	0.6472047779439116	0.23122040820596085	0.16731228783392962	0.11062064523179875	0.4921123309448648	0.8688502674631673	0.6633764701113191	0.3027234652726171	0.25755021079498774	-0.6937969895658083	0.1641153971042027
0.2593500127930056	-0.472081376053359	-0.0624056087109244	-0.17674680921567296	-0.3584048306637485	-0.45778197989045327	-0.11337304580524248	0.0028063228017917883	-0.07363562333044119	0.015700731756616897	-0.32118597776969837	-0.21486642918181023	0.06274116587690053	0.31215433600926973	0.09797511803642914	0.9209770980105974	0.564600542393341	0.25265820201330796	0.254532786260239	0.22932700775814233	0.759791392424308	0.4027928626502849	0.06892487875415922	0.6498001882083908	0.09068361957408504	0.29405666051746965	0.17825682939875254	0.2946898683720504	0.14794314902464073	-0.057369550298809545	1.0503032715086333	0.0792580546912611	0.08555949819568702	0.019787856456056806	0.8693903629496192	0.5782913020518218	0.8530287326125743	-0.2086427965528673	0.5569946016380637	0.6596712150811461	0.23589790192158713	0.1846881001323939	0.10913764160923231	0.5365179958698489	0.9006713673438089	0.6394873064274342	0.30300441779638365	0.23377280206671877	-0.7040614453545578	0.19302956987862016
0.2644996969080658	-0.4668898365983427	-0.08089221930173064	-0.18052121542116137	-0.34112802445012	-0.4357881896904573	-0.13714277810472364	0.012218987875407341	-0.07412109482410689	0.029053463466634132	-0.35252417718535706	-0.22382225739616662	0.06374997935822041	0.33903745920624806	0.10036403066861883	0.8812477476024327	0.5651228415096982	0.2527732581066934	0.2708003666929365	0.21607988818106158	0.7491741848232916	0.40515899630812946	0.08759782843750626	0.6823388588007439	0.07420671420684691	0.32697988614030316	0.20626128538106556	0.284038589725282	0.14387232219580123	-0.05747081390817064	0.9264609438710683	0.05502342941246775	0.13231147897500506	0.004143811033419558	0.8715403258549077	0.5909447465317981	0.8491686935458244	-0.2423551190754185	0.5687369196285597	0.7186241287301478	0.23751966826531445	0.17976421892157501	0.0832395267890194	0.5991920784440812	0.8893803780759129	0.6515679962350341	0.2847677985125405	0.23448788922453084	-0.7187011248796829	0.184889191105691
0.2480527051209041	-0.46387460073694475	-0.0828532771471147	-0.15354118130503802	-0.3060669906929901	-0.41147304316053585	-0.1610827137186898	0.03940458111760535	-0.06927637103492576	0.04101278410490621	-0.36589378544790774	-0.22346898081276842	0.048811282813326105	0.3393820882598689	0.10523781972121785	0.8854401045483667	0.5551100271586094	0.2525518492978421	0.2701208668270368	0.20165244489674516	0.7168624993280678	0.4520766663624257	0.10343797311075664	0.7083655340448122	0.09383902584369172	0.33572421775234784	0.26390604562564607	0.2951114520552263	0.13287374591289786	-0.06636031218712027	0.8303500489483836	0.044522692323251234	0.22580843494397024	-0.007672262612947735	0.8717617248231985	0.6346352270047382	0.8195251608520492	-0.27126830932813617	0.5652098813084345	0.7389518003351496	0.2477609426285124	0.144375786604048	0.024286121152698743	0.6447773281566438	0.8855188962571712	0.6174511102574014	0.28778736060479043	0.2402241814729161	-0.7342926584697923	0.1922539448413363
0.2386233490603619	-0.4737031119268408	-0.08821812774297513	-0.1730403578066441	-0.2715387147824312	-0.40032233257187544	-0.1392072073795114	0.030511065028886546	-0.08756365143544088	0.017398929375029033	-0.37752257621204527	-0.2176660126926336	0.07011137562549082	0.34151455681952286	0.08313105181517164	0.852572610620906	0.5535113641579598	0.2642823369685059	0.24501459831101946	0.18819520009864282	0.701024343201921	0.4887230321451973	0.1416502744017498	0.7007663916782412	0.09333309722858216	0.33488200887114167	0.3069837005050887	0.3025401980016653	0.1212812069540979	-0.0837075474215887	0.7494629816000009	0.03203326476382244	0.2989331955183357	-0.03659754628516686	0.8868578318046719	0.6688601755847297	0.8005468415247081	-0.3037942475436881	0.5630189451084849	0.7454857363920034	0.22418822814428213	0.15441930953892014	-0.006635073550561742	0.6457374021577897	0.8954411839561732	0.6127145530525352	0.3038472753676835	0.208781139843704	-0.7583266940555514	0.16601682146694852
0.19991905728821127	-0.44626260496949044	-0.07284911696507926	-0.1806963646135763	-0.2633956076724986	-0.4199489374154589	-0.12129749619241512	5.411896081004216e-05	-0.09517293392020484	0.034007149026909565	-0.35898476191549805	-0.22080152914794166	0.0645558863496208	0.33844757072511983	0.06903545808860663	0.8093653349649378	0.5051683741365804	0.2612423032436896	0.2342764336846858	0.20351006236983515	0.6839757367115635	0.5388107363011747	0.17125924018132282	0.7495600131220669	0.07862268852975353	0.3710237463768919	0.3464967792480628	0.3071621678056965	0.11156689057932516	-0.08423278284596931	0.7062108813914896	-0.006263891795234453	0.36420476725145157	-0.03834086800707163	0.7705004279669884	0.6784480322999543	0.7985338112848839	-0.3688914535074601	0.5561516514879229	0.776120718371337	0.21906254131699815	0.173405302001782	-0.02039581931628196	0.6710451771638921	0.8877944729992882	0.6003211314540771	0.30652535818667387	0.18030792871821735	-0.7453243998320062	0.16927819922892148
0.19271395497123409	-0.41275135940111013	-0.06177585653198875	-0.2205715654116216	-0.25770804337090225	-0.4157018249758565	-0.1437787863625782	0.03707998050135041	-0.08516782340791242	0.011941173063018314	-0.34749678687883434	-0.2258243803897677	0.06202285928649196	0.35916098393099677	0.02489261109516054	0.7310450387060771	0.47660469243315484	0.28820986264934206	0.22240095759304196	0.17644226076215133	0.6635924830181528	0.5838628846756699	0.15267056343083205	0.7801238566871601	0.12149506627164244	0.41196163028153443	0.3584097896918167	0.3140359683614337	0.09020339917901096	-0.12461415084943377	0.6426198662796787	-0.003227544344260519	0.42387529286217573	-0.057250304791747544	0.6947234631510475	0.6787146001712931	0.7896923054944409	-0.3765736891331838	0.558469079986015	0.7808040897067792	0.1957293687823466	0.1823541220118655	0.00035447078180885215	0.6608054415288708	0.9174967248804261	0.6253199232412356	0.30559627258195476	0.18161251902146386	-0.7355679080905848	0.16235896406126302
0.1876404402748844	-0.4182668015497052	-0.04769883229943244	-0.2416755465470423	-0.2425939885462809	-0.36114217907736845	-0.1571031021292844	0.020892826212922842	-0.07921479882729214	-0.0056241212611183485	-0.34171869473744304	-0.24238958342335631	0.06452932445533921	0.34792561565002506	-0.004431624860288388	0.6672876930043047	0.457243660478677	0.2991599145778498	0.23333094831534734	0.19064422467912348	0.6489667526284143	0.6416973258662173	0.15536837341317122	0.7913614532799984	0.13285172529979852	0.43033727367797303	0.3654405629426884	0.3300116061298256	0.08050982833194202	-0.10978904716021683	0.6021367173704124	-0.01822669618964769	0.4687372486653554	-0.08284992972621183	0.6041202255238095	0.6765497841063519	0.7863452236829063	-0.43435280573007384	0.5252342708261031	0.8196219962859675	0.179528306919927	0.17983471847641214	0.03433264436645799	0.7027348209013711	0.9708801935411289	0.6108082818609698	0.31022656891817807	0.17796804689243406	-0.6953695615697765	0.15707987013647012
0.1537599093222521	-0.37854349304839924	-0.05606009696085952	-0.269058834565595	-0.22983491359190128	-0.3497565189051592	-0.15761326102066162	0.03786879906494757	-0.0879426914116901	-0.0037119561453005656	-0.33558528931691384	-0.21934794542937822	0.11404811753231328	0.34583446821788133	-0.002285460064214981	0.6637713806983115	0.4308263456086917	0.3204228188058834	0.2447420910785539	0.14990280527235178	0.6002631798472968	0.6823828085683938	0.13886895574514752	0.7815381704451264	0.13565854816018286	0.43727826594363683	0.4184759452023271	0.3174974131971918	0.08008830831733646	-0.14641142096122856	0.585050918878844	-0.031395203069414554	0.548417578828702	-0.07388674960487929	0.5542741126809144	0.6598371679838476	0.7633069856195484	-0.4961959868289128	0.4989309658384914	0.8254090270478812	0.17048044862350742	0.1706323772596107	0.08855053265514481	0.7416699514650179	0.9901126611584171	0.5654629381894455	0.31189692652732404	0.19186273555928565	-0.6808108909012465	0.1561119152175165
0.16392961612507534	-0.33080844341042864	-0.05248996704527574	-0.29646196401692115	-0.24249353090280118	-0.32605759105335086	-0.16379799214971796	0.04181934752624104	-0.09139074286809167	0.009663161272076514	-0.3397729910849553	-0.23535281551346823	0.09831650064588698	0.331346801696265	-0.03152333762095011	0.611597068572911	0.41714374387167813	0.34692658574874413	0.23978287187814645	0.15110350238295903	0.60029855741991	0.7317126961305199	0.13222259060922117	0.7857777486597289	0.14159608492165274	0.46410829799206726	0.41167537648678393	0.31144338321701187	0.08458904216562582	-0.17947154128654724	0.5228697595041023	-0.0014127624841865805	0.5774895826393812	-0.06475799977004063	0.5324420368980665	0.6653029860357788	0.7506668263691779	-0.555212008498691	0.5253818244340943	0.8423982269447226	0.1407447552220878	0.175097556598012	0.11828679196601777	0.7527373762978634	0.9972699524780981	0.4683326221467867	0.371833088520719	0.1644832020620414	-0.6952098796947843	0.13923038656903347
0.13813988709094224	-0.2780282746670359	-0.04797091476383716	-0.2913363942337706	-0.23676385862663527	-0.3450128472621761	-0.16466194632010184	0.059765170305601634	-0.09725325338522131	0.005912067117703243	-0.3097475310233875	-0.2337327595438612	0.12040169509331486	0.31462598592466173	-0.02708039444006255	0.6086350993304649	0.41383956976961767	0.35700594504765226	0.2600284544152709	0.14214227238266475	0.610331303637768	0.744575717063195	0.16351465943872295	0.7612250586154403	0.1522446327183175	0.4879138816569288	0.44452362698976966	0.3145127772998607	0.09021211164971556	-0.15285534743475213	0.5161237568420681	0.030626132777163827	0.5769884455002706	-0.06498928792367735	0.5400106563526487	0.6394008639309086	0.7227905781515517	-0.5734048629680195	0.5581936652502908	0.8085683603061099	0.11813437375272118	0.16481512452050642	0.18196481152002636	0.745497276895807	1.0004784111503604	0.37816622648581133	0.41428944144501545	0.20514459833554696	-0.6867864309325066	0.14980116182369577
0.13247231318036645	-0.23814658617303755	-0.0456091309299837	-0.26238630847911887	-0.24451877410572856	-0.3068745458922554	-0.16139029942453828	0.062169248228167565	-0.14604088639569585	0.034707780178869066	-0.297126382214134	-0.23524523158716448	0.14503834253525028	0.30467546058005407	-0.023719994875768695	0.5879920971258858	0.4031736864023725	0.3399984800792648	0.27734782440045114	0.15073644029081995	0.5912092579201328	0.7608324345529212	0.1592836713229139	0.7410764217219178	0.15644411768771663	0.5128332223818665	0.49365676018937493	0.30774845606708456	0.10983302962912678	-0.15505922192201002	0.49895526017556213	0.042956663121635694	0.5483397396031258	-0.06252943142624337	0.5252313763817619	0.6283445623467736	0.7307157512578877	-0.599168218183014	0.5824002468455515	0.7648695265466136	0.08337210887866246	0.16122160704867206	0.19404540044876809	0.7119833023405977	0.9993273042771854	0.324047926771704	0.43393443688497413	0.21934148739967582	-0.6614533338434904	0.1216406392640075
0.12118536597210525	-0.23606476065886023	-0.03769156749884837	-0.24078184197751443	-0.2506054280308013	-0.2973006043382248	-0.13713490273544932	0.06743982312452297	-0.1455441953347843	0.05609334608503973	-0.27390368680807103	-0.21207642469617188	0.17523478726419825	0.2698860324133301	-0.0050230951910427615	0.6034067330309887	0.39911420003214876	0.3765159022245281	0.27103851084330305	0.11698920739328085	0.5824055713662845	0.7508711011379483	0.1098153272189916	0.724810736513511	0.18200370569879878	0.5027431115002576	0.5090970566052556	0.32137510018464255	0.11151013851321397	-0.13896548550913815	0.5170354449625078	0.11320658573139028	0.5202724976486952	-0.07118541604836238	0.5178914450978466	0.6296315171741473	0.7349946083278505	-0.5988546222978554	0.5500786959011524	0.7133285044332114	0.05363918240638536	0.1668572944698106	0.1761445743304549	0.6874247995813758	1.0010973574766298	0.262978498292444	0.440568891336876	0.22927219690953887	-0.6647822138899729	0.12603011302150496
0.0939254293137815	-0.22365670847063823	-0.02100411177860717	-0.23133655164936723	-0.2513257090055059	-0.2986321759988153	-0.14396654699787975	0.06528604375047206	-0.17202626403044843	0.09422048083056975	-0.2558155450404558	-0.20106632516838166	0.19802408271878105	0.2666486983884475	0.007821184801243037	0.5599863526675382	0.4030250434455428	0.36259506115847856	0.2898542502188778	0.1186855728682656	0.5653454907996335	0.7559852459269725	0.09605455995881901	0.6984835703973745	0.18753020075017876	0.5059833976432717	0.4978740062836474	0.34260870316266867	0.13638058296792907	-0.11183334800371185	0.5129724142737325	0.20717568383027207	0.4729247449003008	-0.07128628621228356	0.48356685144031475	0.6467431900431989	0.788278469120596	-0.5895755593856841	0.5584356432122719	0.6844003876493578	0.009723668881241621	0.19489686553483737	0.2023628659708733	0.6758243891121631	0.9964342155647523	0.216741672768278	0.4503737730625998	0.23641045303159441	-0.6336687869921482	0.12333279506536636
0.07533617818358038	-0.22598734004303922	-0.02478432007634932	-0.20643215387872443	-0.2610417695907369	-0.2748378223789524	-0.10157667559832566	0.05268322435844654	-0.15088958207547093	0.13880379969020043	-0.23336567935729358	-0.19276955523272152	0.2214411706110601	0.2628386553446394	0.03253803709194351	0.5289392987920916	0.3995726946763569	0.3767419436354431	0.3172438036239281	0.11171554571629243	0.5384997696425649	0.7537629441036412	0.07339646324301352	0.7189468717814446	0.19553147711645608	0.5245546072067478	0.4587196307624325	0.3303050372022934	0.14649923309086355	-0.07954082809309197	0.49423204872720056	0.2725419524394178	0.40415205848569113	-0.04453123940018018	0.5045977481937254	0.6353682918311617	0.8816872488877688	-0.5757735901181325	0.5824155466272105	0.6751249128947744	-0.02500719628799345	0.19830345794678514	0.2115569466880373	0.6683146000988928	0.9837230038212164	0.18130422299361912	0.4467507502440606	0.25766692595157015	-0.5904869041624407	0.14379405891317976
0.050444385659334054	-0.22728563837760044	-0.055757496027588095	-0.19281721600423543	-0.2449598104713957	-0.24879125789138098	-0.06364376562622476	0.07696516764791131	-0.13086105759629235	0.16825421802827423	-0.2259478852879649	-0.14525454851123293	0.25223300585668895	0.2650581424012641	0.05054534910413857	0.4974104657832788	0.4235242301107357	0.3924460703678688	0.3518510831408822	0.09855051250305347	0.48857028187055845	0.7330913193815819	0.044237084860933786	0.711567953917057	0.2031526808005843	0.49378003388384145	0.4392988038629834	0.330976569242971	0.1677466333226334	-0.053187585789562286	0.47651476583053914	0.3242583381169178	0.34120188981813154	-0.05912786534291198	0.58703335012831	0.616624328033413	0.9727154541551128	-0.5536032443366152	0.607543960288788	0.626566568738969	-0.06054998716846558	0.17224661242067252	0.214205526971711	0.6681930328101547	0.9653005995945648	0.14273122552640452	0.44279799214843196	0.24714024708261198	-0.5698980249091201	0.13365765540625024
0.025634009483983623	-0.24479907820977717	-0.043738292469140544	-0.14945794404274107	-0.21697283089008926	-0.22680146225841985	-0.017248833804258717	0.07565791126802719	-0.13442466240585893	0.2229801473393868	-0.23352598879965242	-0.12763199720194068	0.27696240911992615	0.255962430928605	0.07527652387759706	0.5296479269556148	0.43759668692861575	0.43684463284974545	0.36827994317676305	0.11799208841324701	0.47637340843126746	0.7184986939000187	0.03051007521121966	0.7335724712059103	0.17108343105548687	0.4866395796460221	0.4542413059916678	0.3015826953746411	0.18741924612941524	-0.003963345278930924	0.4878062084939428	0.31443439137643353	0.306928704694839	-0.04325370349076403	0.6614304042042017	0.6354998902386545	1.1169072769674622	-0.5843672227291196	0.6468950111603197	0.6319915387597955	-0.06555269387724923	0.16697598297700442	0.1771601979710565	0.6524848706593993	0.9240388803346009	0.12459575704004215	0.4587993224381214	0.23242961100368614	-0.566974083535904	0.15301084974916387
0.005938011808715618	-0.2620045804899174	-0.02096145864952657	-0.1388628300206086	-0.2296266112296194	-0.2266762005267097	-0.01220588166056694	0.12118079349052621	-0.12291283362293046	0.2626621507474395	-0.18815589914280154	-0.05803368192524465	0.31975392971587446	0.27859922055547703	0.11524724380799074	0.559530651637375	0.44446253983605377	0.46217736670026727	0.3883957708628474	0.1107239651950521	0.4592692875136747	0.6970465454761896	0.028588975866805626	0.7367501050263405	0.15816519407856428	0.48186248572471513	0.44918405394431415	0.2618297378751392	0.18206907559598115	0.021259639353956326	0.4827157056555655	0.3235775021439523	0.2813896316292533	-0.026389027195629723	0.7388441960002892	0.6267436031607203	1.192253795312498	-0.5912836527621176	0.677734555194015	0.6102340358183812	-0.08594757047738252	0.18911604279914973	0.1592678360688316	0.5964598628634519	0.8429864680190853	0.1286655118252499	0.42795371649681363	0.21508570450266803	-0.5803502671792449	0.15518495202156296
-0.021047216928537837	-0.30325359626973636	0.014646512471772313	-0.14912794302148008	-0.21252248818434386	-0.17537211196692634	0.006257052021520953	0.1730076729055913	-0.12295005474200468	0.2773890510204772	-0.19730468674518398	-0.014458648333398147	0.34247350802502297	0.2716872899835263	0.10915750795714589	0.5421312193093553	0.4391953265147803	0.4952309331427937	0.4252102882341635	0.12749769603843797	0.4729827492261184	0.6625635025591958	0.05683500125750709	0.7351584940336294	0.16317879019543374	0.4674312292329983	0.39751148253382373	0.2422492726738214	0.19797059042789666	0.07155593877952052	0.46501137178311147	0.31501621601947655	0.1883504731344831	0.0014333074619999498	0.8054964233008546	0.6137379405360704	1.3167832696931638	-0.5607442988336954	0.7165030446353892	0.561581828122036	-0.11982382511241008	0.19663192227210025	0.09017209418529806	0.5769258272118094	0.7794119727564588	0.15704294013162745	0.4289094971082119	0.2027084206416136	-0.5734904757193083	0.16507127236519076
-0.05224733136313584	-0.33638744119047326	0.05783706993056563	-0.13714967005594236	-0.19305292161647605	-0.16465552697836136	0.03389681114639517	0.19693693852418553	-0.11351759257982305	0.3115588220196396	-0.17344453810958632	0.05835737623754097	0.3773961039662098	0.29564395056601334	0.15288180866300416	0.5477105341370312	0.4410982568480904	0.5044629205280239	0.44723384107265096	0.11510693819771615	0.4534089204619944	0.6526727271922372	0.0662782786670509	0.7645735785213248	0.16506154716705485	0.44202562378164545	0.4114237376814304	0.2606549982528369	0.20362501729576915	0.1357276339007896	0.4791894833495528	0.3195510413937484	0.15542860095243055	-0.0012361857649967611	0.8337776138495091	0.588030964431213	1.4030780236742246	-0.515727829110332	0.7110947367005855	0.5476730198992867	-0.1054791750669033	0.1880030355436213	0.05065815458408869	0.5381969280072927	0.7428681907034569	0.2569118750553675	0.3920148297548761	0.2245618772287091	-0.5665906457562468	0.14748645493035062
-0.08568806284899659	-0.3560479780721263	0.07550877156908586	-0.13828042064497642	-0.16515346818376284	-0.13640525848895133	0.06990904166603265	0.23860745546739034	-0.10379858103229456	0.3293172178726176	-0.17457086803358854	0.09819583222390904	0.4055703298601753	0.30849599665854005	0.16868254825131118	0.5665113626562039	0.43425160381851013	0.49692957722682357	0.45346769546929355	0.12210545560874478	0.4144469777748447	0.6675358151156738	0.07011011816766739	0.7957150199001373	0.17106767919339827	0.42690149855279913	0.3835900845531881	0.24341597792645525	0.19666441248043945	0.18011920775300702	0.4570803413654957	0.32408426981108607	0.13717654634384913	-0.0208831974149483	0.868421919240576	0.5730511412401518	1.5234987071432724	-0.5285091683711596	0.7249567495327554	0.5849611232324801	-0.1400160834441845	0.190303631675583	-0.0013961023258566123	0.535575685084796	0.733886449321458	0.3232865983194864	0.3770656260143978	0.24038210289302414	-0.5350652105472105	0.1548435452270705
-0.12197191904725488	-0.3763888811670024	0.09108225741876416	-0.1308109655219324	-0.1426289428888744	-0.12700816282858712	0.09236284139904818	0.2661712300439932	-0.0573490403200914	0.3220271165536282	-0.15624716783312123	0.14477079237029353	0.45457462451341135	0.34789652358705736	0.1960382650524473	0.5743236221233656	0.4231781995315619	0.526499426917339	0.4223552360128866	0.09363013003834986	0.3920776689512351	0.6576679189154075	0.09357862601237932	0.8301238410291509	0.1921229090388838	0.4286854035595713	0.35499238405737926	0.2199529697999743	0.19336552808104096	0.24176281791902357	0.44653007999759486	0.32435788176582003	0.16775070294049554	-0.032623363715739026	0.9035064755689403	0.5481651127648269	1.5927039719728802	-0.506928012756315	0.7616079706940038	0.635727553392392	-0.12855467238420243	0.17224303384551135	-0.008758111939646488	0.5266643570523252	0.6738311246561876	0.38854675940831224	0.368153287997617	0.2764768879146057	-0.5281602616195915	0.17087947420180197
-0.1402311916273979	-0.33727004631226076	0.11888615038634635	-0.1131080170430115	-0.11977642486873005	-0.12640749830408848	0.11657579171368135	0.33380837627525317	-0.042236406082185415	0.3181809147102481	-0.1547219690771582	0.16590940358691583	0.47730631284225317	0.35498183109992854	0.20099450186675655	0.5537456854069173	0.4105906854621663	0.5296792154041615	0.43102699079694384	0.1184128790229543	0.36656518968256	0.6782981518767488	0.1606843059965452	0.8490068601549934	0.1822014999523794	0.43810898646522467	0.3257757571330748	0.20253692847154695	0.19840436548390866	0.28248564458768105	0.43616701981948447	0.305625576927151	0.17141129096544422	-0.05886020279683087	0.9143823243445649	0.521274387040907	1.6518880502277677	-0.5187432003514434	0.7957504072022463	0.6589403363238695	-0.1232392038634027	0.15049515012940154	-0.01721458590729427	0.5301700035924217	0.6112257614105113	0.44206694374589517	0.3823689436696115	0.3062823292370268	-0.47949630321459535	0.15462012469102807
-0.14674449953906532	-0.3217404445813435	0.14487726218717564	-0.11822378009247407	-0.09524508292851291	-0.1303893419031919	0.1702086850053699	0.3866425547270239	-0.019267290354179234	0.2994173266391768	-0.1421703215926235	0.18090496460683922	0.5208631858479663	0.36464318540745466	0.20528137999487725	0.5404606352549773	0.4011266676198445	0.5737578819286298	0.42552701003377374	0.0816864015710855	0.3475434998386278	0.6669079540487322	0.19281721007277922	0.8523604256658507	0.18759125727983356	0.44561420018328446	0.304069994275476	0.1663165773677277	0.18871506741940708	0.32568675899709715	0.40712002111388734	0.25717230658528695	0.15234490186392355	-0.058230783162870094	0.9212369889413783	0.47476875648792244	1.6849818716888625	-0.5128651995440174	0.778568117759719	0.6741610768620366	-0.11650125707037362	0.10114573243794485	-0.005667442145478268	0.516090416447148	0.5585510312075622	0.45865438986750784	0.3757588805943712	0.3370526310684817	-0.5012416522314936	0.11737563439665344
-0.1500184950438172	-0.31464942023811815	0.18475651276042293	-0.08060226337014238	-0.07196214026560435	-0.1396806555105965	0.17339116602707597	0.4500736921673429	-0.01897435318602113	0.27846639700927256	-0.1440326236554488	0.21534505555464448	0.5116381978021185	0.39134246575430165	0.20426136602226008	0.5195524624112065	0.3875740513973761	0.5829518721203363	0.4098596583099267	0.09929740663331213	0.36997712518876236	0.6489999838555667	0.24330088828096064	0.8530045378834241	0.1856389368096139	0.43216223291469635	0.32568308124272316	0.1519535965134815	0.1904277689160916	0.3505059844765085	0.40446075243917823	0.2070490611149567	0.16605220484902808	-0.09242403661812056	0.9046871926714873	0.46102057099760607	1.6547792738400304	-0.5109916676837791	0.7574070700099811	0.6724324314951634	-0.0867453700271575	0.08180941858095354	0.007497228877412323	0.509270937316881	0.49160120661928364	0.466168815692389	0.3972431665114641	0.3560195571984275	-0.5079881866005883	0.10598938186068432
-0.13508964470067583	-0.27468017930069843	0.23835767338694716	-0.08275104325783163	-0.06812744201105671	-0.12951329883150128	0.18647357544271628	0.47949538904226807	0.00265660393765037	0.2409550045044711	-0.1164302777852561	0.18491828265131927	0.5387546232857369	0.3922657804713301	0.20582390879363888	0.5070102996704428	0.377182819941437	0.5863972466978187	0.3995144967489871	0.06215552590763519	0.37041169712081073	0.6301261780108944	0.25014163099453535	0.8647383635275482	0.168970913666121	0.4377133570964628	0.29791714686282167	0.1082769971978181	0.18911206483328194	0.37088793985730784	0.4115623594481936	0.17873554698980842	0.1837240422723793	-0.0749658565807246	0.8585073516179949	0.43405392654039365	1.6220239799868346	-0.5428020842101416	0.7430095337099728	0.69307162415329	-0.06293759453627615	0.06099912155703202	0.034019589063230354	0.4776307101409841	0.4398359377768074	0.4632895941174823	0.43243269595930356	0.41618108231248574	-0.5311266083958074	0.09563789431675786
-0.1368718223433549	-0.23659786407571906	0.23330678837789381	-0.0919183762207251	-0.06535753554917398	-0.11990710484733773	0.16920473803907193	0.4811201883568351	-0.008857784053135297	0.20232547658237446	-0.12003348904239516	0.20377268592630227	0.5565037544252096	0.41021615295738056	0.2306422304006907	0.48054342284083906	0.3795833119874989	0.5613912985682001	0.38063773787210564	0.029918620917646792	0.3494430416277551	0.6165148362685927	0.28778011002721093	0.8489685619202282	0.17456181311998428	0.4399117042702267	0.26789877249401634	0.07764044472410687	0.16854866448662606	0.3752610978505381	0.4158251123747429	0.1827966084735882	0.19040966647774857	-0.08303012051903517	0.8262212790931398	0.4418502258153885	1.5458717549438439	-0.535582717097838	0.6942890993859655	0.6718836588504756	-0.05797233524887109	0.021479091576023335	0.09174200431627713	0.49437324498476026	0.40697126425411234	0.411976131392399	0.4152914301644217	0.396207201890458	-0.5514631860622515	0.07781295973163935
-0.14623536944902799	-0.19585176317544944	0.23644875829744735	-0.08588843815332657	-0.04879140217664475	-0.10507690486316164	0.20536800453385645	0.5214984832341371	-0.011943656413595835	0.18652050878283458	-0.13045757489542337	0.18652030123645688	0.5487689124428252	0.4324880146397656	0.20666592570780576	0.44716110924077396	0.3817687419870689	0.5587221213948151	0.37676859352923076	-0.007215133391856638	0.3820513115945911	0.5902285803358691	0.30903295338853465	0.8630351568799476	0.17963964985850817	0.4345376462591388	0.24850574836167208	0.0802255693824072	0.1738769378439301	0.402234106826968	0.41305925567280843	0.15213876156897083	0.16635290494331548	-0.09070542299192351	0.8057586727604515	0.42127712683978374	1.5119019383415322	-0.5276946579572442	0.6318124192035277	0.6711862896021263	-0.04997390400302469	-0.04635645497070413	0.10245922356445925	0.5079926021916151	0.37842334661948607	0.35900968490393387	0.4367906219228077	0.3962266005314413	-0.574918076659053	0.0384016291293318
-0.11915053796926944	-0.15425060464592116	0.2312359058103986	-0.045143148312335915	-0.05629265634765253	-0.1575166932150295	0.23020540084048538	0.5343437099821782	-0.001607118246974172	0.17889570416000103	-0.12124922246955942	0.16113863813431334	0.5572040608760389	0.4518230834257815	0.1978115316877984	0.43071424423508164	0.3814343519192086	0.5466024458677887	0.36394546887502865	-0.013137230496793568	0.3826647417861534	0.5873566403851042	0.2959098805274011	0.8376076853275171	0.17316252752155956	0.42905073583284786	0.23779039557784984	0.08520290553717802	0.16416567517344857	0.3976095869612032	0.4370897255842487	0.15354088975723562	0.18466616940741465	-0.14945144229153215	0.7680391792521011	0.44221838333218255	1.4582508630234654	-0.5826053714679824	0.5958998060458469	0.692417111545155	-0.0007545825870399148	-0.08473869836409367	0.16291266000356788	0.5324650653679062	0.34576023632925984	0.31459825078671794	0.42541294809458385	0.3926615613996396	-0.5873762386172419	0.023014412030774
-0.13681401718029398	-0.0962518141096412	0.22180748042782686	-0.04044938298690195	-0.07226881083135336	-0.15226457729884538	0.24701236566463317	0.5599175336485926	0.0012161589136825204	0.16827137709686896	-0.11737715466363545	0.15666674360396393	0.5516817082207581	0.45649255619177714	0.18942501745213963	0.4165709920304108	0.35548762917744786	0.5703105508160209	0.36282386237620295	-0.038998211500270843	0.42413584503055757	0.5525218535313948	0.30394167855955334	0.7973634279857963	0.1576858653969264	0.4381757351345623	0.18411501500618552	0.04713990265121884	0.14157955458089852	0.3921501486362531	0.4392267809628013	0.13748556382743776	0.2001517285286995	-0.17752875430796194	0.74080549492899	0.4468339064828468	1.4063748044598652	-0.6080823847722282	0.5724284228240807	0.6919629292157949	-0.0013117235336896058	-0.1258759086572807	0.2034002964713643	0.551267194618472	0.31170045452906114	0.246713105141627	0.4180381701917925	0.36778559368575614	-0.6031942739643629	0.014495773469694995
-0.1606586469429363	-0.0658302860001879	0.22812571983141944	-0.04205836698634273	-0.09664056562093924	-0.15493349055018796	0.25296862704661777	0.55188328737437	0.008655018628825017	0.1404717468402451	-0.10323451202960643	0.14085274960499433	0.544136468821791	0.4632958492698478	0.18225651346143995	0.4038115155243996	0.35963349938837447	0.5809214203776338	0.351192331099546	-0.021265032941244075	0.468223107330314	0.5027850097670779	0.2917248850138605	0.7535660832582856	0.17290746296572615	0.4507822192582064	0.18713411035726285	0.0071883372992969236	0.1403958602852804	0.4013744288588999	0.4082300981615571	0.09673542818548572	0.216358922755527	-0.2017086062129762	0.6743567461348917	0.46207947704285185	1.3290613637748467	-0.6294945440333507	0.5080831035909205	0.6769109619337088	0.03400074025943734	-0.1675621947338733	0.27583162387263993	0.5246357435182286	0.27223697573628	0.17534891328228008	0.40797492055032186	0.3304907554817824	-0.6677374840717631	-0.03327780958411215
-0.17048508000819781	-0.05525887113748208	0.2320507704167507	-0.03534782555898863	-0.10682584533359316	-0.13930930872328368	0.29391907541753926	0.5589052231738935	0.011622880796578092	0.1468732293769321	-0.113365892063682	0.12163457817919728	0.5324910631203499	0.43714629362986257	0.16549627115120064	0.39246861264303673	0.36907277397346927	0.5714944201587162	0.3656247796537869	0.010628569207374336	0.4849306809867316	0.4433722315913311	0.2543883395325951	0.6893420396274023	0.16796658071987253	0.44144061481687247	0.14653078293497018	0.0073534391815039	0.12141389437789966	0.40189387779131736	0.3939601088788648	0.06928506928329534	0.19406946963917715	-0.1807826322068456	0.6438040895575676	0.4906804096206396	1.236290510707753	-0.6763582045495254	0.41107010618533935	0.6398158536451912	0.038643943817474505	-0.23829224554227477	0.2889178656324617	0.542683862645391	0.22825353707912446	0.10550450929806247	0.39968140079328446	0.27477018787359375	-0.6822519229106194	-0.07039817342243934
-0.2011175922070474	-0.09604078894642447	0.2214593487174817	-0.02714136674793403	-0.1284451330818807	-0.1299891454650716	0.33690319890822584	0.5118851784066706	0.03266865968847048	0.15876886078372776	-0.08929493038442896	0.09092377250377082	0.5296690653563293	0.45072118819914947	0.14537307024231444	0.3918189169303908	0.355436571941279	0.5338647299711239	0.36717223898340634	0.019014853829322824	0.5035149776491536	0.41199889524969546	0.22351925527572228	0.6446215315672639	0.15463070744594978	0.448288700864549	0.11280151145665965	-0.0312327247755879	0.10449814013506567	0.40872448659030286	0.36290202795012927	0.0267130719388609	0.2116835572558761	-0.17870827294698183	0.601748396184394	0.5535830490955593	1.1853635384734393	-0.6713076576966399	0.35708757670371555	0.6279546007194406	0.026074552545316355	-0.29320507534715506	0.3379146636358002	0.522262786977116	0.21309927666965672	0.009970074979240535	0.35011902680163265	0.20510795645813373	-0.7615707757207076	-0.08123339045632365
-0.22946524417213787	-0.1001137193112972	0.2378363828973591	-0.025484311600621628	-0.15134934417700283	-0.1186584820972731	0.3778768171121837	0.4899482919677648	0.0737604066202956	0.1911031751445494	-0.07538172381468315	0.10595469320105974	0.502614755382205	0.45751536259951847	0.1530410274552892	0.4195119216262004	0.34530655248214587	0.5089241311004061	0.36691376265388237	0.0392635406136191	0.5376511507414808	0.38241934137961553	0.21118681763843186	0.6105428124885958	0.12454588403064944	0.42716340309061634	0.11774481968497805	-0.04075521862876404	0.10491058883199408	0.4079278424370951	0.34798121851602803	-0.016107518368337608	0.2763603128673206	-0.22040769304470773	0.5910370680836212	0.5639196969331256	1.1382004876457747	-0.690984010686113	0.3057812179572794	0.6036790907789371	0.02227844434429731	-0.324334239865879	0.3665802678436137	0.5219962686864783	0.19541736232571263	-0.062249381352677456	0.33029064434455263	0.16686220448047367	-0.7746047652806286	-0.06642854748374176
-0.245699157235155	-0.10438652663274842	0.24222441310007267	-0.057157950622084376	-0.16437560421656283	-0.09590740089249833	0.40049441996809987	0.4857664747547741	0.09763621898158717	0.1838873471132762	-0.06766997352775658	0.10134043140950395	0.5219316352277158	0.4500732647821512	0.1584184146449601	0.41693581465116336	0.34539663971392337	0.4962862596061378	0.3542727320225475	0.014553537394501817	0.5298421611163906	0.3591525774218761	0.17456083844160417	0.5558793825372123	0.10450089287542452	0.43471645518309765	0.11668261140325312	-0.05572651604365516	0.08610042174767185	0.433010650414953	0.345707238180233	-0.0454921274788523	0.33885678648650136	-0.2295046025500262	0.5640768948970586	0.6038021558224191	1.0851848660176642	-0.699066296955579	0.24862996929984355	0.6380918769411162	-0.012965365019478115	-0.3740253817088698	0.35638556084514955	0.5563848399643344	0.196274715997458	-0.13166439952356357	0.2700425889144037	0.13696230572319915	-0.8236921564820576	-0.07536829732735677
-0.27681256392516174	-0.14854153928670677	0.23910038312668336	-0.020577994715519483	-0.1608719259074483	-0.11754513215432671	0.3957835845909844	0.4820607441511715	0.08956926823731727	0.21073801999684805	-0.07488453613721763	0.10462498041986552	0.5178803514935334	0.46533726215891297	0.15268779961848178	0.43010121133390566	0.3344485442883444	0.4882774270147647	0.3448357625635517	0.039798488249583305	0.5446134172257087	0.3597248356034224	0.17316866544718224	0.4939437178712877	0.13231887545176815	0.4356006770116768	0.15006494236896423	-0.03481817260255461	0.07186750344891688	0.4728749230303276	0.3195884527978815	-0.08882571358522731	0.3794556866142736	-0.2638493650292669	0.5112691566140908	0.6299647715367072	1.01389424914109	-0.6896580256302369	0.21142555432512475	0.6554716577213792	-0.07018479315572425	-0.4055487417111411	0.3706274976040977	0.587296045494618	0.1697279023278861	-0.20806433288810008	0.22966808515737425	0.08706450012254884	-0.8682896442314105	-0.08815732523675865
-0.28177269157089196	-0.16969687650403573	0.25468574159241875	-0.008303999970023178	-0.15354309166825644	-0.10883105814127861	0.4125503772927309	0.492598887081086	0.12379165086003056	0.21696680699297044	-0.040250173355837034	0.10012011696606862	0.5305396008637235	0.46223737287347905	0.13769129063956226	0.41664226954615435	0.3103225319151408	0.472770136587052	0.34860585010948364	0.054618776832458915	0.5531110255795979	0.3408202730903547	0.16086604417648978	0.42130715921880346	0.14378054689384617	0.4280114089623363	0.1682951217078805	-0.012004535782829511	0.07477680104170593	0.5174025128272952	0.290456662674663	-0.1132670862319175	0.41270168605742974	-0.2653208976983853	0.4607446413647816	0.6665517366178848	0.9708173804169453	-0.7015633196118796	0.15911958288182276	0.6709295806344631	-0.1047764472024704	-0.4133779711867313	0.3235848411169944	0.5705095388263922	0.1419966221429055	-0.2505334366987556	0.23363755586293777	0.0773843880891774	-0.8707606007276102	-0.09589798895416406
-0.2841720504930218	-0.16454973347694074	0.2524833612352664	0.012963862956945859	-0.14907761286162652	-0.11494471833028623	0.42887323979183456	0.4353350530282795	0.14015309663756342	0.22193684891114204	-0.02428558986006426	0.11269521574880015	0.5130338807026542	0.4280641674950771	0.1358665820073143	0.4237545333677282	0.27540158333714	0.4417374195873758	0.3403661185385778	0.07719419997456016	0.5270535276869912	0.32719934720932253	0.14328512634531881	0.34433718182105166	0.11947862223489063	0.4168044247827935	0.19566492606414995	-0.02217110355616627	0.05311272856758318	0.5484725806712765	0.2589975021817305	-0.11463780760047586	0.4541545913138888	-0.2810972970027732	0.4441451152856339	0.6856776347400951	0.8987937798267568	-0.7313930240635963	0.133780923216972	0.6817265814777453	-0.14434718035950037	-0.3935618034253189	0.32008497039724676	0.5649372483777444	0.1101886523421661	-0.28055062413873644	0.222908511977043	0.015549381521934903	-0.8733592828443296	-0.10352936896240694
-0.31129067576041625	-0.15830110421950455	0.2337044988428289	-0.012424622291088958	-0.14266484177162475	-0.08799465675289705	0.44246177711765355	0.39374490132708007	0.16360313870608084	0.22019943120874313	0.013668677189322914	0.10111286685745209	0.49081952940954343	0.4406655742758794	0.13600575202694393	0.3993421168165684	0.2692445883592435	0.4235187755942961	0.31117632909813336	0.08038869417234543	0.505403279222173	0.3372414412925782	0.12037941670000925	0.32420295223290874	0.10370542046800865	0.41039444009815407	0.21960500958593676	-0.010903562268860684	0.045521429333251144	0.5975712431784306	0.22905739391330715	-0.14712672532589605	0.49828262254489886	-0.23864792251965355	0.4489653286013361	0.7036954221152534	0.8184391488982932	-0.7299215167000358	0.11008953174816564	0.6892512384663996	-0.1995008236447049	-0.3815628522795504	0.2463626215504477	0.5507468624238403	0.11129122292805185	-0.3075999488998507	0.2130665914941663	-0.008128840560313783	-0.866886463983022	-0.12425312625751217
-0.3058018532002286	-0.1837378799613846	0.22749977696824333	-0.009860011565540377	-0.1155705630968383	-0.05762115259536175	0.45256557630272465	0.3712328384820956	0.16172865202954395	0.2019089012968375	0.00952043800253721	0.08435290276362647	0.48951543766450617	0.43929210791910167	0.13389089935895196	0.42487141756577723	0.2753900321911118	0.3667493174894302	0.31926089174224426	0.10709811126629006	0.4787311768613328	0.33807834446934454	0.10778468642782046	0.27202744445804716	0.0682554453862776	0.4037791273906913	0.24774045937480488	-0.013230439330661075	0.044967761834359514	0.6344606802753623	0.20262772583382405	-0.15446335840939932	0.5403142607514881	-0.23341240440046956	0.41268402736829135	0.6894326989365608	0.7508866187159543	-0.7483582900458923	0.06413172530291954	0.6695658684995013	-0.2618747685276185	-0.3535447743210126	0.1586295577145886	0.5681521777955003	0.17000752560189583	-0.3272459245972662	0.20395867077193378	-0.03651761054269679	-0.8545292586911307	-0.1172391903499844
-0.2783982040134335	-0.19160927876932063	0.2088976653757299	0.01513045454105138	-0.10042853939014762	-0.02743706982030557	0.4750412639312932	0.35513104265025697	0.17369619997927438	0.20617327933754265	0.0124656182196305	0.09108234139197519	0.47732259729134857	0.4299963009208847	0.12499185739804072	0.40368377682761825	0.25139162876220666	0.3628250747792484	0.32749928681797613	0.13447748923055403	0.4709527880901899	0.3410227351146363	0.09535316934704263	0.2352314557673169	0.049291600386127295	0.3975490484677392	0.23910199705681676	0.03001301034109467	0.03777817092358855	0.6502534912864585	0.1896667347528744	-0.15277255363932082	0.5401774855185676	-0.1810681253374575	0.44206211622808383	0.7022441759942337	0.7007229822728273	-0.7220456954476436	0.06334747305443518	0.624224760211701	-0.2863016142744008	-0.37344939406575434	0.03271722873631651	0.5872938357591962	0.1961092542728023	-0.327133556393061	0.1828099921300156	-0.0308847777128893	-0.816531756313398	-0.11850141423879719
-0.2712041291429477	-0.18356008751429517	0.23609783682468732	-0.0032145120434521834	-0.07712519589561205	-0.022455203624503803	0.4724014222984646	0.3283264827062676	0.1773086958957435	0.21208352998406893	0.02898862766653714	0.11277521528447579	0.4581111635325204	0.4341955492018199	0.09746102695744321	0.41206393748943865	0.23879599532982915	0.3566411424200243	0.32696839511132547	0.14012087894221026	0.48484859606192277	0.3640436410351712	0.10879116015892502	0.22424682016321507	0.05216947040673805	0.38912184107961134	0.2864546244168487	0.024064045195046686	0.04881688799584572	0.6436573912021636	0.15273606284488833	-0.1609173001634489	0.5540455074172237	-0.18977872249277006	0.4217972893150632	0.7048699108700667	0.690276767691697	-0.7264384558097087	0.059066209629496755	0.6188822773987773	-0.3314765252444847	-0.3543339286452892	-0.032750894002032925	0.5836324888414329	0.2797508239674347	-0.34085032725388875	0.15549300534572413	-0.04175239086683948	-0.8030021901033912	-0.15008777148745628
-0.25826466571930384	-0.15024757152100315	0.2273812926945901	-0.010537773801186581	-0.06382944745117168	-0.009274118722367056	0.4478908725709794	0.3396145189941281	0.17463823415465135	0.2034390121967881	0.043660847054149486	0.13692625915341808	0.43587401985487756	0.4403642419879218	0.1067386347995261	0.4320310078974484	0.26236286979663903	0.36691699304264075	0.3351930210718293	0.15769414397167808	0.4884917148000156	0.3796715534598177	0.08669888897476327	0.20076052320044813	0.05116686197627805	0.3568250479202042	0.3059694341743344	0.040424140795561725	0.0448686533074648	0.6379187602039081	0.13973470482703504	-0.14106627376044484	0.5155699124647024	-0.1822111167504518	0.4612019715505487	0.6500612222252613	0.6076685573783378	-0.7429247170308347	0.032427382732219664	0.582986005463136	-0.3563166088941532	-0.3392313128284237	-0.12128475647856737	0.5795654930869687	0.35813997051294294	-0.3659602844306721	0.15088981053912442	-0.032556864492539105	-0.7236252705921841	-0.14531896340722966
-0.2405424920350169	-0.11704236153894625	0.19866895310485747	-0.011869809393338569	-0.04457599808028196	0.03272761938924125	0.4203596508197139	0.29324928693855523	0.16442719954134327	0.18756712177492224	0.03485972445918934	0.10493028716628286	0.4255647237719833	0.43891587769684853	0.09767510279599041	0.44198983040304796	0.260250859817804	0.37521349050897884	0.3388983276403467	0.17365258494209473	0.49556389557102476	0.3685528039239464	0.06434952302804145	0.19432845385199857	0.06199388270577796	0.3561373509760842	0.33709528543284434	0.031593838790782904	0.03935536178877093	0.6306605519045572	0.1390009999469498	-0.17036037267511592	0.4696635894758704	-0.1729215350431387	0.441010177379475	0.6552691640068118	0.5667802476569441	-0.7616753823397898	0.049063714492252254	0.5600994325107543	-0.3892579379356639	-0.3348076308858009	-0.20801126229293607	0.5814723801294864	0.43660561604259707	-0.3415006067995768	0.13717327470436788	-0.04567960135791209	-0.7110153661239356	-0.16301985419280662
-0.24355325172029157	-0.10324065431125573	0.16792706135843255	-0.0011803430259941365	-0.04239245100484183	0.048238819079394216	0.3899309654805883	0.2633211614751178	0.1858671783378847	0.20872414061239408	0.06392857537291968	0.09415625857836828	0.4310611949649745	0.4254332097141266	0.09160610052981208	0.4900663285804206	0.23917555584203956	0.37107523144004756	0.35301538170461794	0.16953827603837	0.4850872976499617	0.37516771974279656	0.061172619440368114	0.2073968857007038	0.07556615915518837	0.3544628453768504	0.35181530601706257	0.025855003312998386	0.056699889344977286	0.6077746479167149	0.1126492418663602	-0.16719919642378206	0.4261683470373267	-0.165674472266169	0.46827331683465667	0.6032958708616272	0.5401558206766613	-0.810120970020064	0.04272547350873244	0.49895379318508787	-0.38025815503309757	-0.30679550819606394	-0.28998832317085543	0.5578375722488128	0.4845054332326848	-0.3430353792121348	0.13076927359270038	-0.035368526338574034	-0.6553291698946555	-0.19839288310790323
-0.22142232271485623	-0.073631648021772	0.1460724496207534	-0.04267597253076778	-0.06214407552223742	0.09634425562024433	0.3748838681734653	0.2372980851718446	0.21248818130969682	0.17558571757320446	0.08289400516629027	0.08664333040100511	0.4151021843857589	0.3783426762868253	0.10492569412102651	0.5125161224312058	0.20849012100224887	0.34607657719452944	0.3502983283510036	0.15024238764918754	0.4941493300473591	0.37251645679516243	0.06659891256378733	0.21563668578285355	0.049116709918073646	0.3514080629303026	0.32614705477070255	0.006783087224788582	0.059350437406725874	0.5488240377269105	0.08196729716959883	-0.1629387282508128	0.38295202799568584	-0.14037491059710533	0.5480899421280933	0.5945651147652147	0.5316224244696088	-0.8401812204946694	0.03449333234657757	0.4675562283404099	-0.3462792275630985	-0.30307579316446687	-0.3662146819407384	0.5442538127970155	0.5221769088334116	-0.32521998601617386	0.1288269973029959	-0.040298443706872994	-0.6049935340954111	-0.17603547900969968
-0.21866590574704955	-0.04872271944911472	0.15079869820176345	-0.05230936808477338	-0.10196863765515567	0.09377885590231137	0.40255710011041	0.20501294374445317	0.22474736020789496	0.18027224026862324	0.09467039715455192	0.04900443205712017	0.37230718649011935	0.3520916307134184	0.13817349741201185	0.5274893094239934	0.2043419951959154	0.3347857924559259	0.3822687855596791	0.1483130808447131	0.5102245308372584	0.3832530637941822	0.04067598082499911	0.220593220485775	0.055889577078542405	0.3237541879390804	0.3301323556863202	-0.0037309008193955493	0.08374510501898046	0.5198390042914866	0.0655849242402818	-0.1828544846415515	0.3475719597043345	-0.1452788307885312	0.5876644712220191	0.5112978602489968	0.5202431706470989	-0.8669820476165622	0.06482255182082018	0.4415924874792413	-0.308609068388476	-0.3127946835692625	-0.4104254365135291	0.5716764001229853	0.5713995861556814	-0.33209204554918437	0.10266498737283818	-0.02783855713601082	-0.567924365879974	-0.19024381949779487
-0.1884729351150135	-0.03040458790037966	0.14102578150691092	-0.07075793227784434	-0.1096752163251196	0.13459839943417579	0.42186450298792294	0.19230817393581356	0.24656749397636504	0.16757782152404938	0.10674426523259876	0.026297873166941967	0.35944268042625543	0.3449527956130506	0.15624334357352557	0.5350477785060007	0.2096793114858549	0.3327343481262542	0.393683235115068	0.1466742217147675	0.5317793742982401	0.3570214109458703	0.024674016675558203	0.188880892171383	0.06988716825558558	0.3514312062063797	0.3182216027322031	-0.016382384354612988	0.09316104096987216	0.49401372374028185	0.04315894816561986	-0.17147595355747997	0.31748057729014356	-0.12190507413792095	0.5807045353453388	0.4667221276564432	0.5274962730269294	-0.8461389995031237	0.08024978395894065	0.3871098732559201	-0.2667589142990181	-0.3545768603013048	-0.4669113685233103	0.5843134121249806	0.6248702028068458	-0.3654702767624974	0.10213826914459982	0.006805507493009955	-0.5315982924030646	-0.19645000060330134
-0.16995482880088741	-0.019753424855737924	0.18061831545742182	-0.04017498103753829	-0.1347381644520577	0.16042495204628365	0.40306892552051526	0.1746332877177958	0.24965889422579735	0.1668803200418939	0.11440549941424241	0.021812914874112847	0.35899781148493454	0.28271658609445754	0.18772721529813557	0.5725477523820941	0.18128167750658492	0.3243424880536019	0.3946241828306892	0.12283074303247073	0.5592388888765194	0.3181191081745871	0.0453004878604231	0.17186154639096024	0.07629875417549738	0.3476154133694496	0.3124412411096169	-0.033311949014077614	0.1076518325454305	0.47404715502344413	0.020350778349354597	-0.17833131705289967	0.28269046276627785	-0.10363789500806872	0.5831547908735868	0.4074153240293592	0.5270143580938892	-0.8244997978080729	0.052572298500704606	0.39698703101329175	-0.24264220178156587	-0.3830452968006709	-0.5069035649978915	0.5856956111831602	0.6667073958169552	-0.38804264968877644	0.08662445020362627	0.013298372097440461	-0.5282425750666679	-0.18846089504464378
-0.1471409095611322	-0.031635335441817174	0.18986702289391738	-0.030410800890483442	-0.14621659365333112	0.14772025624978388	0.37181609681695393	0.15532963859334317	0.2779381410470504	0.17936260670060378	0.12202455348157408	0.02258412512677706	0.3244429285064401	0.27441006294813003	0.1939951824852229	0.5607152954590541	0.1414014629165605	0.3376533829900456	0.36853617364326186	0.12308277665972338	0.5434708460240275	0.31786421007639715	0.036661681154257254	0.15515374588898928	0.1207689776856212	0.3441260069417017	0.3257247853933818	-0.039417187064674584	0.11630359134848149	0.4449311966434106	-0.01244851100662752	-0.23004530729499867	0.22439036110793933	-0.08063205973313362	0.6064617340328352	0.34662315664675647	0.554573753263447	-0.8122693460977007	0.04703604233082963	0.4446759737142322	-0.20018676217837655	-0.4347088778091929	-0.5149864147660941	0.560545765394486	0.614493093874833	-0.43427685434327834	0.07147017822232832	-0.014108509679935188	-0.5218598350719724	-0.21180988201447848
-0.1109041868035235	-0.039952455779898755	0.19403493600437302	-0.053183868680323876	-0.15952846533567006	0.1568120880836582	0.35255284956387445	0.1594079012739759	0.32367524333388764	0.18356876566757388	0.12340094646271779	0.010780791593155377	0.3303413555065046	0.2723164742239888	0.19213037630766266	0.5637850865431733	0.11326209070896184	0.3280781094424547	0.3524141839219466	0.10467281104079144	0.537908605926029	0.3174461816595928	0.022977111275390493	0.16901823053575138	0.12242836650891427	0.3266337607143647	0.32787237092941945	-0.07168003722301389	0.12148714422498363	0.41708239654436846	-0.019583022803003104	-0.2729092815989102	0.2037798806734708	-0.10880387384758002	0.6035704676890508	0.2621369154318484	0.57070503342605	-0.8263205142983843	0.0473835135006315	0.4707263507444489	-0.19288641727332756	-0.44259397853389365	-0.5209193207317628	0.566559238753757	0.5846926103435999	-0.4875923069781005	0.05987569215711366	-0.05108174884564787	-0.5028170384235016	-0.22989660156255076
-0.07121338322547291	0.00022248688409539085	0.17044021802342346	0.0022940438296293053	-0.18296733287088693	0.15743050623942287	0.32568961219987985	0.1426283038976552	0.3649167755831747	0.1680732473521321	0.12036341555285546	-0.011575954104902779	0.3273608129138141	0.2480336660724832	0.2298630093962239	0.539120160379128	0.08790447641464078	0.3152602367165064	0.3315016305870816	0.10428926809862844	0.5340222477171649	0.3253650844235262	0.004561843542819395	0.1548755349291412	0.11458923798048248	0.3214657010158236	0.32723849160246166	-0.08731792245109389	0.10017735051886797	0.39746535419786516	-0.023362788100369354	-0.3036088144027007	0.19233988335300348	-0.1147524625144412	0.6268718524796917	0.15128303467147292	0.5889272161694504	-0.7920915851162383	0.03724515269352001	0.4578071213788351	-0.15646137621289172	-0.48584038261979445	-0.538918209144549	0.58796883669709	0.5230321109712294	-0.5411778864452295	0.0429111283353795	-0.07965505949437765	-0.5137750704234848	-0.20893231383463723
-0.036897125846789426	0.02321378953687901	0.17780929078142754	0.005798378583996308	-0.18141127589081546	0.18226191850343024	0.31302568415387577	0.13283782195785263	0.4027442017090774	0.14524857448930867	0.09077122608270546	0.0002733592832541459	0.31240470899831496	0.21777109401000105	0.23999486615646495	0.5080070423517112	0.04851058068206171	0.29740091508137867	0.31480939833214017	0.05755842661904541	0.526520286660018	0.32472949001223345	0.020113603404424318	0.15908718247908374	0.11921286712629524	0.3366061646582301	0.35422345338328276	-0.08068956747425271	0.11074912005326665	0.39003143684446856	-0.02919171453104335	-0.38643775385589507	0.22289416901013298	-0.1395637718345056	0.5926412374670722	0.0797038240606737	0.6589602799207743	-0.7806397345002483	0.01793463811218298	0.4580024957457295	-0.11915457412603606	-0.49369543630645635	-0.5124084736219565	0.6005204522956291	0.4749146121547604	-0.5694957501074739	0.042719249505643424	-0.13788667340761393	-0.5564554127609044	-0.22699388218870498
-0.01652125052290509	0.016759525741874608	0.21236061923091673	0.03440651624190818	-0.17606954846123554	0.20596844096416883	0.3130631452158958	0.13135785320129972	0.43852028965868406	0.13851035932397648	0.09256390594894323	0.012763500917832595	0.3161002896031933	0.19129636731779565	0.24700752135082177	0.49933990406911544	-0.0009391730302183487	0.27808571446658703	0.30212356066672796	0.05461009112764328	0.5012970227792642	0.3277348313156232	-0.02255584485660663	0.16878939517933017	0.11212529991988544	0.3457646987579108	0.3488284690047428	-0.07604640812384197	0.12518152806077523	0.3775363420394449	-0.0377683580560117	-0.41223412316853114	0.23780161262308858	-0.15069876809629829	0.5922430049820792	-0.026531086166878725	0.6752175736880706	-0.750096284826985	-0.027881892675333524	0.47425907493302705	-0.07799571257814145	-0.5077520362279185	-0.5194415973865919	0.6328562685207085	0.38333714216166215	-0.6488761946957783	0.034883745599247826	-0.20233257222614132	-0.5707780271002271	-0.21968810977421288
-0.002708484481940765	0.05328803317860749	0.24668945203348827	0.06605271498400285	-0.15891244906286386	0.1925141474031061	0.34046171017719506	0.13733285404544074	0.4518235025206129	0.09407152839017714	0.03562662850122852	0.015378964357954517	0.2899029899852029	0.18756173307123772	0.2719651796751633	0.4737617223923647	9.795598172004371e-05	0.27425462155598906	0.2908934969248992	0.06383319106493121	0.4653363521383368	0.31622037915142176	-0.05415207889545508	0.1399875863987526	0.12628805442886187	0.3115970254222028	0.3739779253695235	-0.07522928624158173	0.12327058864710491	0.34698288552124434	-0.056596074647196445	-0.44194517156916413	0.2571102941992478	-0.14745630177151464	0.5736693293074485	-0.05823051565201635	0.7405416414754351	-0.7179591290222284	-0.06413198454679962	0.4791894227988478	-0.06391186536810778	-0.5380233713453346	-0.49760675888414047	0.6198832557405212	0.30905343385441136	-0.6982907930348687	0.03676721156966846	-0.28416440793448333	-0.5770721170655049	-0.20911126517038686
0.04393925940151548	0.07519256916178553	0.3032961099823662	0.10210410863053472	-0.13767386715639132	0.19160723273926888	0.33179139722583273	0.15693172242624073	0.4873154160297637	0.07581869882346311	-0.005598473005315449	0.01710406941433184	0.2780442751157728	0.19426163291231105	0.27660998020663286	0.4452341676145351	-0.0014045125089309743	0.26558810732055205	0.2835106700277349	0.07148645860729942	0.4473991764613112	0.32976366002304935	-0.051392351400871325	0.09895623093776348	0.12338624350471009	0.3033867481626512	0.3950462444428433	-0.057991590261848414	0.11261600474198916	0.3661327799203849	-0.05155094826229069	-0.48983050014693397	0.29902372792248566	-0.16183600591728933	0.5534783794455301	-0.1182894083122337	0.785677565905576	-0.6913022944719944	-0.09095345375425025	0.48251242747057077	-0.062110475913574235	-0.5434924195176738	-0.48335086710636366	0.6272407449487901	0.2571115653684218	-0.7460304404179798	0.03854823375811136	-0.32422232263008177	-0.6053939067019918	-0.2103417253447048
0.07447016790990772	0.10108545488784185	0.3217499852107343	0.13121461447995353	-0.09335454115208827	0.18044019867297184	0.31275130205322654	0.16639477523095486	0.5040206965013172	0.0802930894330183	-0.026614423201640796	0.06424793293608995	0.27576946155770427	0.18597900730209074	0.2488032020634688	0.4188412878259328	-0.028574626492335255	0.24153292684003652	0.24681744763079166	0.07034985979932148	0.3994987442389871	0.3271059099946151	-0.04279809788617413	0.10843909292162535	0.11818331193237261	0.3027297301760408	0.37639462743331437	-0.041882679075707016	0.10697817162579033	0.3842717074062844	-0.06944826649043082	-0.5235359157865834	0.3487011360835922	-0.17868055912416683	0.5365114240937452	-0.1635334369258221	0.8487672415692499	-0.6687727296620267	-0.12615149368940176	0.49241513770656314	-0.08042234402284754	-0.524010082469694	-0.49198837229861087	0.5723009974416889	0.20478220344853576	-0.7621879119801769	0.013301894175509177	-0.362397643594237	-0.6209467312288008	-0.21153122922024012
0.07610116281842737	0.08715931362072891	0.3645642512908782	0.1709800119447123	-0.09013022261799619	0.1632970950599789	0.25534405245575226	0.18180522041231828	0.5250008777774156	0.10191982931776064	-0.035726619971657304	0.08379730916357944	0.28092483594986767	0.17495223385955563	0.23875684768692862	0.3950494251866742	-0.0609175075685755	0.2535027327619982	0.22569779265717704	0.07017585888831346	0.3523044155260752	0.37284010864935907	-0.03317695042761548	0.12533145527283113	0.12915338076480015	0.26588951015517087	0.3701158358619768	-0.024534179426364176	0.14274453876222776	0.38720295506122515	-0.04915758450755428	-0.5673067487015536	0.40189466157458115	-0.212450056001895	0.5531293772202106	-0.19956347805533065	0.8915895001623249	-0.6769989098105043	-0.15681964159240644	0.5030096106425483	-0.11614933332910068	-0.48914674785782986	-0.4980477306216275	0.5583021388725987	0.1642302078605163	-0.7738999771025555	0.007648153742259814	-0.40973298381238354	-0.6535035943098861	-0.22483316436626116
0.0882909377426804	0.08083388216085824	0.3807341899573988	0.16522510990821024	-0.06728635849901009	0.16407085748932085	0.21472481874725186	0.1814203237510021	0.5347508455031837	0.10227825317372333	-0.06240237459749841	0.11885595432258811	0.25618937976399847	0.2073309992017093	0.22140866723419608	0.3764693295869124	-0.06448294830124056	0.2525676371071113	0.24802989217015586	0.06744026819208768	0.32813935405358186	0.4306411611372941	-0.03986015762571789	0.12400553612473793	0.1416723538000755	0.24771263406699234	0.37998463003200766	-0.01284152286481941	0.171652199436817	0.38453716272511035	-0.0395292717157155	-0.6248385062869974	0.44214112117248483	-0.2528229315550067	0.5184670387927646	-0.2358474296936402	0.9466075455646228	-0.7035286282316794	-0.1667165906352324	0.44044624712553093	-0.11940093952051822	-0.5011446654937677	-0.444781732339638	0.5478118943845456	0.10881227189797178	-0.7777596001805972	-0.015991742671892805	-0.44334265077781393	-0.6552797010660478	-0.22761213514237352
0.1029071955501921	0.12658918189017582	0.4383337533760976	0.17569446301920857	-0.047956570532354824	0.17187949630780414	0.20430447121415543	0.19202953342751844	0.550784589833027	0.10697952229602961	-0.07620037777202784	0.12055018770170012	0.28148955693373595	0.18938067644568068	0.21842968633373544	0.34042030142649166	-0.05583153016751926	0.22879144769344045	0.2621633883400028	0.04771954988633582	0.3280092581304403	0.4454499482417324	-0.030305554356980173	0.1289993388080058	0.14047186922562072	0.2349394712321972	0.3438249927368421	-0.0073582862902374134	0.19077885995463578	0.3855914726887316	-0.003166414519219782	-0.6171244058161369	0.4949255142897317	-0.28759272422495047	0.49489695261339756	-0.24489903402918006	0.9697744296145601	-0.7354246507598632	-0.17914189237226635	0.3440618940047985	-0.11445903113869911	-0.4832915275731824	-0.39872564425245993	0.5166696855332049	0.10760355172736183	-0.779774631132627	-0.03234295370902539	-0.4427699788061744	-0.6693532504453561	-0.21664225885194766
0.08756703923911742	0.14076923557998106	0.47837962371899734	0.2005864269660324	-0.02302445096436699	0.18084113484572795	0.1823408843748561	0.1999805898310479	0.5268828168672325	0.14444626965520913	-0.09649948067681464	0.14954869859927505	0.2922713149362951	0.1950649988158709	0.24735775854149647	0.3322515697480844	-0.05101126814925381	0.23238754496472983	0.25838230111729577	0.02886405111057198	0.30611123728786793	0.4699153294213655	-0.01126100706660979	0.11224262824755322	0.1569433939109161	0.22280897405921363	0.3338361951703298	-0.0006928496072319996	0.18785271324465208	0.3665052297011894	0.01683417640016567	-0.6173471813084641	0.5583946368545405	-0.3143536296576862	0.4894190044536618	-0.23863096816975715	0.9776691352361849	-0.7618184170993129	-0.19027744553664963	0.3019800130171388	-0.12193181502067327	-0.4391990692765565	-0.37452969885420845	0.5107793078099379	0.11271755445609241	-0.7829081530322057	-0.055983075969257834	-0.4160394756565974	-0.6825874511579091	-0.19408293671736557
0.09097620989441235	0.1480366982534023	0.5086104487294238	0.1698229186874851	0.0049045738028351965	0.1658600289957912	0.18516727165112687	0.19786440763158067	0.5089613598746465	0.16709046338945333	-0.12707895069830025	0.16857740277708183	0.2866695646337971	0.18697632029210343	0.2372342677511305	0.32385478161544234	-0.03869400016553429	0.23880082069591374	0.28458633278267065	0.020889661062742107	0.2958591550955587	0.46854465807579987	0.04060416279393649	0.1252560115909374	0.18479157815384478	0.18842543087140085	0.319653813565396	0.024916924436822845	0.19181793057468208	0.37485510422093415	0.030769526683968214	-0.6271344459481687	0.5832116473548745	-0.3196025461875325	0.49894295244546943	-0.21788434247819383	0.958218910621665	-0.7960265714793107	-0.18678014815037255	0.2722868792492102	-0.11318150042598456	-0.38339068614945804	-0.3390234472790511	0.5201310609475124	0.10139881981799947	-0.7552620929660321	-0.07532747027647345	-0.38490357917628637	-0.6696300721209574	-0.1965929786467808
0.0869125069312274	0.19619886323519503	0.5578757985066416	0.16091280668180585	0.023046177850049008	0.1255627381170011	0.17470305811650927	0.16843736218556088	0.4872495891089458	0.21988452058612498	-0.12315340246702414	0.17146291948269007	0.2902690081295582	0.18337134577606992	0.23681878509621845	0.33420866876541383	-0.04001274299570951	0.24421607130864395	0.2744543490911169	0.04641652685537022	0.2883582936788547	0.4520626830993672	0.05658298213160393	0.12045191694884683	0.20646532148316324	0.1609120282943362	0.2988317984929731	0.037217897559012725	0.19233816271545626	0.3863200921777603	0.051428572137301364	-0.6190600709283052	0.595460297516318	-0.31318190553133285	0.5387750661909072	-0.25196890246223713	0.9080858966385493	-0.8219884617572097	-0.1634683580150479	0.2799129801547938	-0.11989181745514652	-0.35979908369599867	-0.3432901171390546	0.519776802787611	0.03605470600924717	-0.7148713261379447	-0.09939132495237389	-0.3861410983613616	-0.6402970198538716	-0.2077736290278125
0.09534183367081558	0.2066586203064204	0.5609830374967116	0.14591732724440484	0.027408665361529538	0.06830037309430155	0.13935064081966433	0.1747618880504891	0.45691212496067674	0.26081582143777726	-0.16445161061438154	0.189853100250274	0.2849356360677139	0.1658104090936133	0.24235747254625722	0.3320607290378409	-0.03479716641911325	0.2543417615564907	0.2779529076639374	0.02116560069427885	0.27337526423539726	0.48146483042283583	0.10341449814841135	0.09123971333125985	0.2329064357212042	0.11234844101594914	0.2753667383168619	0.046684768852942496	0.15699353006728073	0.3822758906887215	0.07605915250450512	-0.6202187909406531	0.5347596177552568	-0.2815685338796768	0.5620924224964063	-0.2360078410922363	0.8868825771304059	-0.84333501014675	-0.14769583239056658	0.2597187755481673	-0.12373964746735358	-0.324686656431851	-0.3436048079567722	0.48865443061015307	0.023760319554418857	-0.6709948849542037	-0.13396689725150074	-0.3613461485009962	-0.5941637992508266	-0.20477188125559853
0.11973383386213476	0.2054684290827827	0.5609073793012826	0.1422829677816481	0.04067216733017199	0.06300500735972785	0.11740852405925647	0.15693151057908947	0.4309907889433406	0.32945051745437953	-0.13998764447281556	0.20488807135431197	0.27744653856976803	0.13354403360155798	0.2197261476513645	0.33490454562793365	-0.03347393581260956	0.26081614820851706	0.2668601492819668	0.006994325948973803	0.2680578309689815	0.5244172572248174	0.12102203365551065	0.07199732439493446	0.2346678985376626	0.10381577471138266	0.24807753822214978	0.07802543229488963	0.15581275244648143	0.3894266594113268	0.11966572950725436	-0.6405092093977345	0.5053153737184778	-0.27723468294798553	0.5738773600474453	-0.271222417329151	0.787608641689052	-0.8714541588404963	-0.14020646794027963	0.2304476441370884	-0.13039671099240938	-0.30086568950748066	-0.3075113689628156	0.4789292576588364	0.0029310080853101605	-0.6495569307727567	-0.1475391626102265	-0.34646555243358657	-0.5540954769147209	-0.2231166662238498
0.09899125147689322	0.18747785944426978	0.5532214225908471	0.15302689254958377	0.038411294521951966	0.03614918797497572	0.12126786807228669	0.1448794577898474	0.3926442735693615	0.388621840578446	-0.13262959028277901	0.21346949266964915	0.2791404761021844	0.12255469330298208	0.21777856031677362	0.3230687034037421	-0.026061143945563574	0.27770351050424963	0.2658153407352035	0.02540815878595497	0.23174894748887037	0.5269355466416433	0.10405000944106893	0.09160924344172869	0.24791444382058767	0.09698602210322417	0.23653760764468376	0.08624061942622653	0.1536658878383365	0.3824278973814554	0.14027706444550175	-0.6367743103982049	0.45237264833772023	-0.2850696455692216	0.5771328050736193	-0.27922015312252574	0.7193383395531415	-0.8899887217954193	-0.11546941510276365	0.1663150757981255	-0.1268633622410426	-0.26170275909927265	-0.26688243227193736	0.4468794843607107	0.026755080922389724	-0.5854185525450675	-0.20061769357218934	-0.34762702387446803	-0.5287215647806264	-0.25589298195882826
0.10635269452719512	0.1372441023507773	0.5577249941097533	0.13791616393883693	0.0248335539371183	0.023206642835154594	0.13725125453407477	0.15207743173852636	0.37894002259938936	0.3953722767886907	-0.14568537766124826	0.20454327138104356	0.295451391079949	0.11130350183313842	0.21279051578674485	0.35296489594191627	-0.014669411537355445	0.30490121166647344	0.27391174582881855	0.02380706358999191	0.23419848862628756	0.525996338247958	0.11536211045037112	0.0857797002030123	0.21532417835577516	0.11299010327435721	0.24112209383599886	0.07623076600632153	0.15119294482712925	0.35423021076455496	0.17167608879211577	-0.6528137093441784	0.4205986182755407	-0.2543554448232241	0.5829022509692781	-0.28134875259335157	0.635228737316441	-0.9180272913973087	-0.1413955894943056	0.09679266488637234	-0.1168919277015354	-0.2402570457220999	-0.23783740927455166	0.4647141952647088	0.010720719984148393	-0.5480208948408245	-0.22213725664700917	-0.32847080250930755	-0.5302347468559871	-0.2741208079709201
0.11369412809797608	0.12344244680693761	0.5600112285972892	0.13287559569800586	0.015080969282361684	-0.015577989344132782	0.13774465802774982	0.17536421733878804	0.3494059449816297	0.36754220666005166	-0.15941396287096865	0.20372577762675076	0.2903148767598218	0.12265017494554342	0.21554727158574147	0.4108166740597107	-0.012609061717683123	0.2918313106033509	0.2822249754487544	0.015624575144938768	0.22112321643048624	0.5142262346471507	0.11829081449151901	0.08966952025091786	0.1827946611272921	0.12189046614686061	0.20865404617318176	0.06229643201737746	0.1099293424877393	0.3387537928933678	0.17103740176665155	-0.6964349553031183	0.3615278483209007	-0.24909756205658534	0.548605871309358	-0.2872184613594326	0.5674308350697339	-0.9321959038476655	-0.13428700854851158	0.05498667568311538	-0.11410553123600312	-0.23446278573444604	-0.1827591786456862	0.4114475613496495	0.016181414515297903	-0.5217602809223763	-0.2823794852482887	-0.31259455534487246	-0.5158397091079091	-0.2615404877394708
0.13392815844481115	0.10273611614531686	0.5897054678022295	0.17398708662111598	0.0017743623307653555	-0.05722075889467171	0.18183604315007693	0.21686090116555454	0.3448792181239434	0.39191412694336725	-0.16601861019706682	0.1870755107149241	0.2951487073784731	0.1303422791470807	0.22856653906790775	0.4241137928102554	-0.013977638377176124	0.30784552104775037	0.26276069145632425	0.021515270821733132	0.19035629189704198	0.46646578816658907	0.14201864475836534	0.07389128559460993	0.1343039747280898	0.12601569721888262	0.21823827783373514	0.058766606749656905	0.06684965275229943	0.312850283421964	0.17934377281941552	-0.6703136691326413	0.32174260587486203	-0.22820485482673805	0.5762560885184067	-0.29760131493074604	0.4970118168719373	-0.9360934738544883	-0.15030635903611736	0.0360604508214579	-0.12242345386081602	-0.2229274842066921	-0.18511602017455225	0.4040244933074656	0.013597400533789685	-0.4673054336887219	-0.2999872632233491	-0.2942383789437777	-0.5194212448443991	-0.2803590716088734
0.14619930525245012	0.04655142877556158	0.554235372222235	0.18362824988497312	-0.007811725214261001	-0.1136369168093353	0.2025566634053091	0.21812246689849527	0.34034020706854295	0.400478328564635	-0.17764790112066292	0.19686644848420426	0.25478626971867013	0.14334220424188926	0.23927268638814062	0.4830321664774955	-0.010472450919739385	0.324466508724812	0.25705212559068896	0.017524626851189114	0.13837561644553945	0.46134490518395965	0.13607159337005686	0.08567894558820724	0.08642864662321971	0.11228406070363346	0.2535489802102291	0.05663882313404752	0.03368936335779612	0.296495654116622	0.15230746128198186	-0.690749533104104	0.2870803671102583	-0.2132737780627228	0.5997220432352668	-0.3232410607230275	0.42327253528349135	-0.9393087075746029	-0.1588178036544268	0.04021794868605586	-0.12320040657587919	-0.2296748925452982	-0.18411246642517404	0.4396292367328115	0.00234277726025052	-0.4437326735454664	-0.3398520323773712	-0.25908170839648786	-0.5185289670780909	-0.28698044815269275
0.1823297109755364	-0.003373589666205268	0.5559096328159109	0.21600680857549254	-0.007810409031575491	-0.16858026306355947	0.22146401632545035	0.21924594017959703	0.3343236117647518	0.37208198662430514	-0.1710241539552528	0.18709664327187686	0.21591194601009778	0.1261562771356867	0.2186612505589823	0.49582691048668526	-0.013264081940939521	0.3274441383428478	0.27272347302175703	0.023178236726244757	0.12437271543648638	0.4577522714823738	0.13523907700384402	0.11181342161512058	0.04602493731763767	0.1235554211331306	0.26489167748258696	0.06103786125221076	0.014888285533499874	0.32215284820415613	0.12308398273968865	-0.7044316213339236	0.1868402936050967	-0.20501742269002818	0.5637416678570479	-0.34798455075891754	0.37488107438097834	-0.9532038259229694	-0.1911335059632989	0.008024190526165043	-0.10249114259285874	-0.24510085238862658	-0.14848355469188795	0.45148195186309364	0.015125190288395493	-0.4025990104490136	-0.36744671950187413	-0.2993516198087923	-0.5199252267845896	-0.31250625325155645
0.1902886815498485	-0.1075462571034564	0.5592001817727384	0.2421291102175493	-0.01498854035326378	-0.20785553656913885	0.22778591476524834	0.2348348267224268	0.33028256113735954	0.3645986529977648	-0.1259629961237787	0.17464055387111502	0.21073139563421436	0.14653392227371148	0.2321420452930373	0.5419748279878458	-0.028957812347336853	0.32684951429815307	0.2534912156141547	0.019867902856028945	0.09554329267831033	0.45229366967822165	0.08515123676601308	0.12053146701758241	-0.007264142006142664	0.14623956906134222	0.27340360156567217	0.05276643353319166	0.023018297527737975	0.3114508203405881	0.14129384432244615	-0.6994073286593061	0.12928575292211048	-0.19288702131063468	0.5077714992731999	-0.38328078288541056	0.3329449832440923	-0.9538057030293864	-0.1985667484003421	0.006799978773921776	-0.08982636440307498	-0.27047846161087746	-0.1194468978482955	0.43747205098501063	0.06885288264508813	-0.3937317562755822	-0.3979618222894197	-0.3059853844767823	-0.5592485037087803	-0.28890185767781135
0.18771146058753116	-0.20589922989864484	0.5664555797752409	0.2936760127368703	-0.011424317640610563	-0.22076094703022942	0.2304358647125308	0.2607561890578417	0.34285447933043117	0.3653305177132172	-0.1213658221432623	0.1745412361899427	0.19306913437058726	0.1557791402766506	0.25189912858116736	0.5612711009726994	-0.04020097984699952	0.34228565485778567	0.25730500793010286	0.004298028865068677	0.04526725396715631	0.46194433935130935	0.0607448842408998	0.12240055580289415	-0.05292305787102973	0.15167766614634132	0.27377727550818026	0.03915612302430117	0.01716763143706898	0.3055928318177162	0.10626878927979874	-0.6949271202768234	0.10515748687750692	-0.19146571994536785	0.47999619062685983	-0.34350066417864705	0.310822301889221	-0.9722152766817891	-0.2414939287987054	-0.035595303652422756	-0.061033976437718684	-0.2796240437021299	-0.108320571622327	0.4432895138074892	0.16139449338619	-0.3936535733278673	-0.41684006577018434	-0.2858354582181196	-0.58614469526253	-0.2793148837751327
0.1926772353530372	-0.29550259189143624	0.581830798983944	0.35880234963075974	-0.01860639751035596	-0.19684581940211537	0.25076596882693497	0.28169138015888884	0.3402883104279329	0.3478314244736994	-0.0892837814133042	0.15700070535049743	0.18325955088249118	0.1791734763730228	0.26541146071041216	0.5823032999663216	-0.03894362199217046	0.34886922799781683	0.26484986626639523	-0.006471862687164115	0.04294761519625989	0.4541871020812935	0.056442245454093966	0.12967408087553317	-0.07255493597038573	0.1593097393036365	0.2666162807498395	0.034207922495802144	0.014717833221120358	0.300552074005999	0.06491849469861602	-0.7004282217064874	0.12865650254612165	-0.21045345846840066	0.4403316018896846	-0.33846634134007003	0.287281295372354	-0.9754096122339471	-0.2515940245967872	-0.055491455611698805	-0.02473747899973714	-0.26963373921481193	-0.04675315437551016	0.47612369860337295	0.210503436423319	-0.3749086830079265	-0.4205282397625549	-0.2742410299698153	-0.6391664207407853	-0.30047514417502047
0.19287555152784638	-0.33358030725368587	0.5871656431049068	0.39808374278328135	-0.021658625158304013	-0.20304839569437955	0.2569559226642576	0.3087193864554529	0.3522625778338129	0.34075539437316166	-0.0921636162139773	0.17883896162912402	0.1794381154055864	0.2220325500277572	0.2760085210817531	0.612118538669627	-0.05614999058062094	0.33073540004890606	0.29606993425175165	0.0015289764551877027	0.033622713999827636	0.4276933990700814	0.044961573446509785	0.17505841365926153	-0.11689926982796688	0.14678868665197695	0.2461187501088916	0.015908541952678695	-0.02138363272985818	0.25824536208036686	0.0386101954088033	-0.6979411209770979	0.09883998859854032	-0.22925509663345198	0.39785771515590196	-0.3357103437583193	0.324972112916743	-0.9567884316775732	-0.26569545816838364	-0.08333771621268975	0.03173342019515872	-0.2566175788916045	-0.048093419070841484	0.5168077296790868	0.33651479432828674	-0.3533017017249425	-0.43159731750679653	-0.2872446490364716	-0.7169557343958028	-0.31937337349210587
0.19116763128694592	-0.35154313300103657	0.5821267355295735	0.4124134788274	-0.011478281130721425	-0.20214705369813446	0.2558172773038532	0.32112451783060514	0.3584261330895918	0.34407663243857795	-0.08769760905138585	0.18592420943907267	0.16800062550934697	0.2518968750308997	0.29726184697642355	0.6518598301633862	-0.07503416312967101	0.3378997191406408	0.29339345340111395	-0.02591392618232808	0.05467251897695437	0.4190360991025627	0.05327051517738388	0.17715179106675089	-0.10509361047404712	0.14132508199624175	0.23331937794459381	0.004641618693809343	-0.03696914958745849	0.2700230654163447	0.014046719518741957	-0.6769241834646705	0.06588670406483424	-0.23161642641521776	0.37349116400654875	-0.36038711232032816	0.31958177518610736	-0.9688467140656295	-0.2666435593189485	-0.08304735238114061	0.060034856111713455	-0.2748555895931242	-0.08041383928117307	0.4812742798328055	0.43183644045354885	-0.3402372995088102	-0.45802112369619835	-0.25096861984962515	-0.7745475024557404	-0.3238622121780314
0.19440187462571637	-0.3695825025315672	0.5923686306372897	0.45310065859985194	-0.004634789256851346	-0.20215923466180863	0.23383570535645096	0.31634296816536694	0.3545062455989877	0.3557060164314826	-0.07231159959692376	0.17246858744998697	0.14883703071146048	0.25603242819526095	0.30826249589934734	0.683701713254009	-0.061027930280743437	0.3281207495874724	0.30158176435357714	-0.04994722838594728	0.03866490378041646	0.4247102719494743	0.026432198136252243	0.17801120004101528	-0.09390843960807511	0.12540718789641686	0.2124589855483457	-0.014759176812165903	-0.06061854210756597	0.26862540504977267	-0.01378967710846371	-0.6793811070311928	0.010905886414377525	-0.24126633876364784	0.3275895931788774	-0.37317410151580466	0.3340927391163603	-0.9662556560685456	-0.21680192912060278	-0.07658966999637833	0.08508521945889944	-0.27933290143823614	-0.08018911890425925	0.4733246006359745	0.5300451263658877	-0.2684567438866134	-0.4712285753646587	-0.2915790408054364	-0.7859787591222174	-0.32663179553666294
0.21256666689011192	-0.37196735046356016	0.5881317797561821	0.47573466749701865	0.020138730297519423	-0.17073249632941917	0.23498085536260582	0.30987069599668315	0.3799844906047726	0.357628418363519	-0.060540271723176796	0.1715529980740021	0.14453704282239374	0.2678989156666497	0.3292327461896044	0.6826572914271062	-0.04545611909874257	0.3341517173691881	0.28561638798425354	-0.040234774787672775	0.05724036848905698	0.4250336773411031	0.030785541882117528	0.17950882825886136	-0.0920797640296239	0.11782426119409375	0.23999323020236737	0.005777025220644577	-0.0653697261074752	0.26445690526221	-0.03832082049219232	-0.6640928048401016	-0.006963680808974889	-0.23468532473571885	0.3200228241685273	-0.36587551008934927	0.3501238898468873	-0.9773168959924593	-0.1864756961836493	-0.08493362135597378	0.16710108540806207	-0.3044037168674087	-0.12480561136355828	0.492348957947048	0.6012707298281434	-0.17717103050133093	-0.4966462734021504	-0.30481441023758976	-0.7927825091024499	-0.32797685305267954
0.22866122504464254	-0.4028845556460827	0.5724200152203415	0.47117071580090253	0.0676713518059227	-0.16173421626918802	0.20455900702339305	0.2822936638886609	0.3909743433531615	0.34912509648628076	-0.042413701037186204	0.20794894985979678	0.15156756672729377	0.25416908947375566	0.3149993340460606	0.6741517561371422	-0.042058560224906595	0.3036779238085147	0.2894228869863323	-0.07526431313517999	0.08522444638873433	0.4465890145269061	0.004112174464475174	0.2088022939557317	-0.06062637837259512	0.11705510983034662	0.21074210527195586	-0.014224140766083327	-0.08336120134699702	0.2794346833163104	-0.06509963300163904	-0.6919401352970064	-0.047228283696739586	-0.27224983737505	0.26840055926301515	-0.38691153778869	0.3766732472310026	-0.9920026579119684	-0.18216077199467035	-0.1143318691381229	0.23713986870111836	-0.2567274785048256	-0.14727791649761085	0.4452694940579769	0.7492317905741841	-0.12663005961389015	-0.5140581434534042	-0.3632741071588697	-0.8014352365357651	-0.3396137673474929
0.23665701306127324	-0.41601302903197396	0.5923961251165792	0.480758349412085	0.07909022374067196	-0.1383042066154169	0.2062521140850234	0.2711807090208848	0.38806503586117963	0.3429113264936857	-0.01185864713325461	0.23256597728255063	0.18197993047749178	0.2423449629394315	0.30182583969073284	0.6638704836968687	-0.046788703792080416	0.2886438487533234	0.2796597529989371	-0.06940811648516462	0.12456560082890426	0.45372777955875154	-0.0017888843215637777	0.20206754419056763	-0.03337004505794597	0.12481673983521788	0.2084477829095273	-0.016857824801503888	-0.07353862918561835	0.28667391859874247	-0.06994756111111645	-0.6915707804508755	-0.13102736626214667	-0.29330847093009477	0.21788716075092007	-0.3705994413239818	0.4110945805259273	-1.0002253344714855	-0.1804692719369687	-0.1374873752947245	0.3461409562083294	-0.2060988614955893	-0.19101818395377745	0.38952988983037656	0.8593649005246545	-0.019095080922129894	-0.5168874076384788	-0.44973670276230904	-0.8095646368157432	-0.3554373517580023
0.26230414120468615	-0.396403436922151	0.5939889504490171	0.4842470643151195	0.08878061876353335	-0.14842451617165758	0.1851307221890955	0.26251957741219517	0.42518931450992065	0.341680879222682	0.0002568529676982165	0.25779152628845947	0.21884656236539954	0.2716447165636396	0.3206545656873517	0.6654574017259394	-0.05121201223805115	0.2814683917034354	0.2821832487834502	-0.08885501280782931	0.1371244102220434	0.46104804334588473	-0.042597951241424944	0.17825819693366032	-0.005058168385470449	0.10661312121826731	0.2036800836119006	-0.020984488958914152	-0.07583249587369335	0.2937936183106514	-0.06292452614729156	-0.675318656194881	-0.15613765568126836	-0.28926600231636374	0.21848795707412752	-0.3697711791382087	0.45088700022283323	-0.9652461585923792	-0.17116322174090204	-0.13284812957134765	0.4616763702165846	-0.16957075855995005	-0.2104344633993737	0.3400392670866693	0.9289068236461746	0.08686205826449725	-0.5317444300428634	-0.5106445240242315	-0.8271491746481452	-0.3548811915525382
0.27648134656599466	-0.35315501069679683	0.6070711220220901	0.48857882903196764	0.11593971943558648	-0.13114880279623603	0.18752842007502782	0.24787800071536167	0.4547647489266514	0.3309970252987209	-0.005849843937760813	0.2996763021968828	0.23277867874870353	0.28338705981605344	0.33449200330757894	0.6438291414742471	-0.04697245286704127	0.26745724446694163	0.2900992959200944	-0.10037879676871886	0.13670767634875988	0.46638220480436676	-0.05275607889612488	0.15286476238618132	0.022550972920373297	0.10101327306717275	0.1689604870745098	-0.026253181376403013	-0.0916617365884818	0.2873846333462926	-0.08855336654338578	-0.6586481292221154	-0.18342840520086584	-0.2910064711447439	0.23051000477965883	-0.32074870519011994	0.4977171069498981	-0.9510332479475124	-0.17030023690310608	-0.17692113698504736	0.5751817821908409	-0.1373900559874798	-0.255332799236493	0.2774517271763423	0.9663070973085055	0.19779728868654387	-0.5257315943420988	-0.562298267981095	-0.7958875214222267	-0.38098535603279526
0.3113860160391287	-0.3622362788377618	0.6259229818538962	0.47788699857901673	0.13057073521458606	-0.12282096889450718	0.1906644664723292	0.24331681764625857	0.4741946644512165	0.3102849697459472	0.009694220073502496	0.34510656082898905	0.2588040461429331	0.2554162280114942	0.3174658782291806	0.6370940848334716	-0.03418369519983189	0.24838736477293105	0.27747193795588226	-0.0965571344521349	0.15893175799770656	0.47398089223934453	-0.021820341922425872	0.13057880478773307	0.05076766402867041	0.10306365276896534	0.1565454822246837	-0.03814758007743583	-0.09385862279566773	0.2932249285571989	-0.09168878620144663	-0.6500809237106027	-0.2625776997932502	-0.2833441085817725	0.20914842027369218	-0.32665225172941814	0.5458438073886823	-0.9170855533316444	-0.12244732322040393	-0.1818740725498021	0.7088061782840402	-0.082252604271206	-0.2717143592557952	0.20577860854094351	0.9965444001811212	0.29178465023107425	-0.5481689100653335	-0.6195123407622354	-0.783240769106432	-0.3738133690774946
0.2997486361461878	-0.3361240881955749	0.6364412730759934	0.4365919110790271	0.1323107287249729	-0.11906952797672285	0.17479854346736862	0.22271812182721545	0.5212566543141246	0.2925954356478831	0.03398312623668657	0.4109615600962505	0.2911095837571378	0.23909445045867433	0.2994204510222282	0.6374950568283532	-0.010534284672718797	0.2126643057458152	0.263110467399462	-0.07710373699653147	0.17373744628740148	0.4677106473465306	-0.042687228982789385	0.12187940353574458	0.06741714140181451	0.1264808214136669	0.1368655192779811	-0.02668844997494869	-0.09262787406476239	0.2980010100009311	-0.0641454984187982	-0.6362867184576195	-0.30603438180389964	-0.26302034983206035	0.2302652254836711	-0.3349488666512634	0.5629402649331031	-0.9006800424341174	-0.10633613671112589	-0.17845212845013833	0.8206317678120223	-0.06602700341663095	-0.3149149830479746	0.11151065865786572	1.0768230875723135	0.39813490087553394	-0.5639531119335204	-0.6529016176120508	-0.7505666792520388	-0.3772596140194408
0.3212757679906964	-0.3472889887181442	0.6639723982329133	0.37684851268085284	0.11884486366841678	-0.11677141904062753	0.1986781900362744	0.19246817092753665	0.5543048314246622	0.27457638429824344	0.032548335470797364	0.4205507246386685	0.3080854018499777	0.21477472906798697	0.29503013023788527	0.6139156049098417	-0.005244445153921015	0.1993041770916932	0.2314220290435447	-0.08586501748292678	0.19479312264788723	0.4993191461799652	-0.01357366042065505	0.1030523676628216	0.09165954618065934	0.16675698717891282	0.1236550463693018	-0.023770914307819756	-0.08444699759836014	0.3557204883861519	-0.06896788512671367	-0.6122148284136154	-0.3570234382074376	-0.22946517658040055	0.2491861936575812	-0.3426177018331623	0.5943295779061166	-0.9059790480252833	-0.06320348876915399	-0.17586129169573161	0.906713403911878	-0.004750860620805819	-0.3263101713983768	0.037651621346075914	1.1022747922046423	0.5160043991345595	-0.5913400432488487	-0.6970834805190727	-0.7140710090124742	-0.349060166149406
0.3401909513095405	-0.37359327789734975	0.6808411481956239	0.34773522058768325	0.13101066927725424	-0.11655512063303741	0.1966216299584689	0.16199083741853165	0.5921012604249992	0.24275927718503518	0.04108954186728883	0.46033623716606503	0.30814382298945225	0.17727910611768533	0.27984383326952267	0.6049537197403281	0.024704172129318788	0.1924619716923977	0.24282808302100284	-0.06444437720005307	0.1697413728217003	0.5155240135256618	-0.02387441540752898	0.07819808943406692	0.07236274438921159	0.17852296861337302	0.10878116004405054	-0.03937039348308722	-0.07255331092134473	0.34897586463217023	-0.055918286506813776	-0.6298986506447886	-0.37326097019970605	-0.2092093778300172	0.24324296079408952	-0.33131003393370123	0.6094303932196643	-0.8758477388449929	-0.0686009456184701	-0.16341481202486874	1.0104301617212221	0.05578098185257172	-0.3365851111832281	0.020686839337450302	1.1093665233153722	0.5793431588905213	-0.5727752921950859	-0.7551821566867475	-0.6433638822205542	-0.3759182170058383
0.32212995043869636	-0.3879753430867757	0.6893523424295978	0.2885182533952305	0.12913807036129138	-0.10837118977584828	0.1645700117651469	0.19409092010837864	0.6207132042676788	0.20154048865324187	0.04369126716919904	0.5067010137548402	0.31362363820913114	0.16807470742112315	0.28157987226252396	0.5593243739538813	0.029753076595487503	0.17610643704189455	0.2505639007981495	-0.031196388290007905	0.17496125802935314	0.5410931098877855	0.001924018720844578	0.08688407909007478	0.06368342020774106	0.18566714803710824	0.11990464319115277	-0.028276783055646987	-0.07822058951803305	0.34023097301296246	-0.03391427304132069	-0.6150563891718112	-0.38076573781973755	-0.20552914518272253	0.2849455711143579	-0.3438390419108175	0.6024473820142713	-0.8890911570780663	-0.08103424878665999	-0.1875718253739978	1.0995361007834283	0.08979601549320923	-0.3695040748375085	-0.020014996983905207	1.157622575121498	0.5851154027549917	-0.5715235448125093	-0.7769823621025168	-0.6426701507009298	-0.39244007177197704
0.3126624340774312	-0.4106297187155544	0.722573695993814	0.2521890121445625	0.1401176663247155	-0.08577180348711264	0.1297928235567616	0.18157708608729317	0.6232531668817203	0.18761045913344854	0.018628326732419483	0.5567453100453227	0.3331532469769435	0.11931152730277365	0.26558698884135296	0.5547088543640177	0.05961314029572975	0.12664637239786267	0.2574815263339287	-0.016345362733017187	0.16836714718473542	0.5457713553987044	0.008983020665083991	0.08273959112303514	0.0852298335766378	0.17584576646140643	0.11880025549779323	-0.0518823791713061	-0.08961560825379394	0.32544459430842426	-0.012890709209557937	-0.6024463381319489	-0.40269210547208295	-0.20556720074456533	0.30561418888097913	-0.3678667231125267	0.6096603282052884	-0.9080325804693594	-0.11091586098454424	-0.20439914195509976	1.1675880461371104	0.16457372174440926	-0.3580930525124256	-0.018218424773383743	1.2198159811956395	0.5982146865939505	-0.5907334839143391	-0.8166336280319373	-0.6308681418441491	-0.4022415393080365
0.3076400102521252	-0.41105507680844644	0.7252755728295518	0.20297212707010087	0.10857534826388368	-0.07803516550654091	0.14047169514904406	0.1994360287552563	0.636659321320494	0.16452900903913922	0.014459164208297504	0.5956140271467667	0.32546757142405036	0.10362753728425156	0.27070393121086367	0.5819516422175302	0.0770207915061363	0.12248043106744988	0.26959741540279714	0.026915183544342657	0.1659129089406317	0.5448474648861346	0.0019124862985913428	0.07039363280554094	0.058313176884359816	0.16861380345811353	0.11178837387072371	-0.042948336679044456	-0.08835868413976032	0.31160080176113547	-0.013088401303705987	-0.5945551830457887	-0.41685645787689224	-0.18594657326526773	0.31622778819700703	-0.3909228404309861	0.5890434693087829	-0.9102923953491129	-0.06185371079697109	-0.17868163931341563	1.2222022864678481	0.1881577047021324	-0.34056100919636123	-0.018278227728257813	1.2403353848482943	0.6174089484410639	-0.6154006186396653	-0.8122990524196426	-0.636831984047421	-0.42837870735038
0.29843298174181737	-0.4203397705191921	0.7323467336321237	0.18438661477507604	0.1348970277022123	-0.06599041163671113	0.13163700932478903	0.23614672551623417	0.6466160730411177	0.16262895222796728	-0.008809087388420312	0.6164395216429566	0.28871976049462783	0.06561038202874556	0.285865407798678	0.5622718146122195	0.08344380235271712	0.12143228020900476	0.2527365413392989	0.05854595349268736	0.15802440685276314	0.5377784999136505	-0.0003241524564727427	0.06905251384866949	0.03784023605698744	0.1667902944846094	0.08132176899377397	-0.029467370692845225	-0.1021685051662821	0.29002219427834675	0.025669674211163514	-0.5816774287918496	-0.38876641807132784	-0.18482187093754998	0.36391901299787277	-0.40748108761439666	0.5767880005219336	-0.9155959408020309	-0.03698510099182532	-0.18891860827086718	1.2489421861589767	0.19244552530789355	-0.32337055182521157	-0.020696964638083924	1.257864663435047	0.6002745382156015	-0.6454456002266706	-0.8215027566523974	-0.6325504423323224	-0.4496291046701919
0.26382209589356304	-0.4271300103553456	0.7501359036192559	0.17091934781940116	0.1387721985743428	-0.036199275900341936	0.13617758441242045	0.24847258505403338	0.6335829487395985	0.14088415073591345	-0.019154898286233145	0.6499987158291072	0.261887530164665	0.009242577338762959	0.2612965740196291	0.5744236352037172	0.0952497760281196	0.1085960544936027	0.23486833570710974	0.09685200069814923	0.15605005965904212	0.525002856936698	0.03766601119141868	0.09660800943153927	0.01838360344471734	0.1758421237414388	0.04966368484958335	-0.0349294177210473	-0.09404108020836431	0.24498761876242164	0.031042773042241446	-0.6071692264779869	-0.35180362083891	-0.15474936745657641	0.4191179051682063	-0.39666330416853846	0.5526284175540462	-0.9162055702158524	0.0036756709204850023	-0.21573077217499387	1.2540812629469333	0.21150114027691372	-0.33869622780315267	-0.03809127590943269	1.2734135694987756	0.5504330673125919	-0.6510810380935809	-0.8174763975518553	-0.6217470664278079	-0.4702082130795874
0.25013303290154887	-0.48273087694535555	0.7423987475119034	0.1629587116956699	0.12985506087928173	-0.008743433094441842	0.10785094419218426	0.27818218904168834	0.6029541443688743	0.1231475363024663	-0.017599610770861304	0.6522875425152017	0.23173437426861124	-0.034522373878863526	0.23829873953921227	0.5696346132876741	0.11132772252686644	0.07719055102018885	0.25532686188250686	0.10914621671473038	0.154564201609301	0.5109276121882782	0.051049789908400235	0.09917526323034696	-0.015707838562523405	0.18333552004856155	0.04044837452177681	-0.037793979522227704	-0.1030000287112299	0.24431326989128888	0.050506780540724695	-0.6286893390367638	-0.33286774943512937	-0.14214192152417504	0.44008744878965383	-0.4547844500314543	0.5226368663890799	-0.9378571430341781	-0.012745742149805336	-0.1872791543209035	1.2322887313817357	0.24627837794356525	-0.31577865813466516	-0.0788482218859349	1.294018592611053	0.5366943925651972	-0.6967151357046978	-0.8419341216909457	-0.6090057524240122	-0.4971731269903601
0.24765385838888462	-0.5032942769509943	0.714616019649346	0.1568718667104437	0.12449227452673164	0.012368692050629314	0.09924615248998234	0.29656543746424313	0.5665755165213856	0.1048251234431316	-0.029680987492775167	0.6637015246964865	0.20577041273087787	-0.02269024533188135	0.23843286357561136	0.5577907422575851	0.10680759128221122	0.0387388893774688	0.2812473085616032	0.12928271115338505	0.18307111126986073	0.500223147628319	0.007415593693658839	0.10022766710283308	-0.038316336888242444	0.18997785558777078	0.035234167537045155	-0.03349912334043046	-0.11596947602500571	0.21409776675949596	0.10571126904255337	-0.6248635731876756	-0.2871972417189598	-0.14994473814872689	0.4772075008095541	-0.474306682613194	0.48818228484695103	-0.9630155271282794	-0.03717462167069483	-0.22583634486540743	1.176806861126986	0.26514586055729666	-0.27791963152998556	-0.09885167666392913	1.31552561553516	0.5283048874801867	-0.6988934211482093	-0.854521177130475	-0.6091867798842241	-0.5349976888366114
0.2829241232856243	-0.49062750574194613	0.6982763973122553	0.1473842845794185	0.15304883216523962	0.024097431283924897	0.10057571157710647	0.29176548215401055	0.5411574640844006	0.09047351296995805	-0.05640915049384956	0.6292285491420011	0.1687796249637098	-0.03939275141350519	0.2580461048042816	0.5435137593730952	0.10220262545528991	0.06233241627742211	0.3034202503297165	0.13215123089722922	0.15688538833558974	0.4908423312160398	0.030206493191723954	0.08913571841028531	-0.09472230990138614	0.19767958756863976	0.05743420180985379	-0.055543314757249995	-0.12671167241868525	0.19839484111154446	0.11876193211613846	-0.6180536431170346	-0.2692083123088779	-0.13560003289316128	0.48490541917538543	-0.4996118669635182	0.46751292119775273	-1.0024548457740434	-0.04048177618283377	-0.2740475733076889	1.1422118472377096	0.31388518802954596	-0.2610300471077869	-0.11810961638207043	1.351907661639315	0.4930149407566818	-0.7334150785676867	-0.8896025099491875	-0.6209185272250477	-0.5484730609486163
0.29280942868618787	-0.5046365685794396	0.689875705083754	0.15915954169344754	0.18742653677656365	0.03535421981939998	0.05859558253188344	0.3228204522295642	0.5180340997804299	0.10819853770398676	-0.057885829614367015	0.6419496013168159	0.1367788557610233	-0.05322809567161685	0.27748661121415663	0.5205409929160997	0.09932283889734084	0.07418939369762859	0.33462066127265305	0.15713556280538318	0.12979059613037972	0.475329140141456	0.01852921594691811	0.07879471748965765	-0.1251416123062772	0.1905650105764956	0.06935434116825005	-0.07498339921380333	-0.11761577789642383	0.16596511457417448	0.15726958667133734	-0.6402890699489877	-0.2192915267108697	-0.15137648314207627	0.5257570502978638	-0.5046786282689022	0.40674298948046783	-1.0342258345880155	-0.0635400404119891	-0.28249258097099417	1.0975427407967895	0.31076067504515487	-0.2757331098058626	-0.13884355747180804	1.3609460963025568	0.45932220518365485	-0.7686406304653177	-0.867157394812104	-0.6339609531367524	-0.5908357011422966
0.2908203530252606	-0.4843077595056736	0.6802127663060589	0.16313753788552082	0.22140905753653084	0.041804064742685484	0.029836179208861342	0.33934749135442016	0.5346374214109555	0.14052207409530998	-0.06383716865610393	0.6569645445202879	0.13022549418329415	-0.04784459472642898	0.28531203013597084	0.5122161988546107	0.08169394811876589	0.059542190197768706	0.31011153512611594	0.1582422707425774	0.14962786092887984	0.4695915380600552	0.028715789100785944	0.07650412865945182	-0.1487284120605919	0.20197492192294408	0.0843749643198914	-0.06687001019486469	-0.12385599741258861	0.12784882433835168	0.1744294579708714	-0.6384867443530015	-0.15795545184050624	-0.16911679397128754	0.5911039756440833	-0.5241525211746169	0.39641030255070087	-1.0713222292761686	-0.08752040425142724	-0.30146769008915475	1.04820641780563	0.3212825522394863	-0.23545428293626483	-0.14533457567039115	1.3818703795218688	0.4596142992085581	-0.7969743988872692	-0.8933207095928036	-0.6455847984200458	-0.5828794220246406
0.30495060280796005	-0.47391000238198533	0.6857793905000109	0.1660910829092503	0.2708893003739772	0.04965511501363816	0.033576018160923274	0.32413094326488046	0.5790599466583368	0.18819546837747003	-0.07287568776992492	0.6818213944454268	0.11683421687325213	-0.061384271398198686	0.30007901445804247	0.506078929975492	0.05795489913750801	0.07673075540875196	0.2867315590980712	0.17480166018902105	0.1562503071691031	0.4429133322403672	0.013564425343735928	0.035652356500704474	-0.14125003489356427	0.20797557082957394	0.06277613518192923	-0.07487656858413973	-0.10273084299222161	0.1221764486730786	0.17658445542957507	-0.6546823363335235	-0.12480541710196547	-0.1690184710337279	0.6368416801364988	-0.5346549518392532	0.3810114730306421	-1.0426071497079747	-0.0818579482151861	-0.3057215721338314	0.9819160823591109	0.3514327788450239	-0.1917462450589647	-0.17125097676627213	1.356423919706256	0.4733852600315275	-0.816114809014849	-0.8715225961873367	-0.6423478609408638	-0.5980403964578758
0.2930778669703414	-0.46037245131623494	0.6754484003787617	0.1849180696627136	0.3175588350862864	0.028014917969689145	0.05924090986111176	0.3088715246012318	0.615461709744854	0.25024931209303064	-0.06810783854227723	0.6893798590138193	0.08690055247513091	-0.07273537500348767	0.2960389840274126	0.48079325242364634	0.024893692874880004	0.10878437962409733	0.2990107807369363	0.1851981285773492	0.15910741187511673	0.40602768385569704	-0.02537472699437095	0.03639202633964052	-0.17333937187563694	0.21150511339347097	0.06486134271484546	-0.06707440102765035	-0.08386871945604954	0.1215850024271925	0.2019973050045163	-0.6751601151013198	-0.07963557156967478	-0.1671335235261157	0.6620042037421643	-0.5062980710205509	0.3281331309422284	-1.0076270510526206	-0.06536391873507612	-0.3037731235383361	0.9112393242608814	0.39438348217945735	-0.17475776858441644	-0.20471401278074747	1.3558298210613906	0.44723993272529244	-0.7873693909425203	-0.8508340089730064	-0.6631563027722988	-0.5980465956958348
0.28217843668213843	-0.4573887426038853	0.7091122054242108	0.23308335880016431	0.3761960899132473	0.040838464464386784	0.059443835816843926	0.2828197828726352	0.642165917682517	0.28238019791657964	-0.06396335055142852	0.6665183814043658	0.103013607848122	-0.08212657322604398	0.28129797750829283	0.4696354690935814	0.013161907995809024	0.12112326593814522	0.29176904823233873	0.1942124178609382	0.13053661360241203	0.3707728689832166	-0.018273176752279463	0.02087976293620033	-0.17587797472594854	0.2028341480383939	0.06273514392273524	-0.06935007001903311	-0.07369837033310543	0.1324548496855712	0.23133901472207152	-0.6673828869228492	-0.0006744423663078314	-0.17352721452740938	0.7264049258896763	-0.49096994138228356	0.26615386979708555	-1.0168738612078232	-0.0705210464398736	-0.31979677717446925	0.8370875502067456	0.4359385195455676	-0.1493391852416788	-0.2078957452222756	1.2928798211990715	0.4539991176058528	-0.7690009678862735	-0.8610663419924578	-0.6236477118763122	-0.6073230172969486
0.2914398020457238	-0.4410504436579649	0.7378346639498699	0.24704328431003125	0.4068358356974168	0.062036793352382234	0.07079776619214005	0.2803495995270816	0.6823667736487818	0.295709389458905	-0.05810617903169294	0.6392001756097294	0.1295444861195883	-0.07219051479697594	0.23919887987271307	0.47646683755211516	0.010018942624298175	0.1374555537972279	0.33276022784123105	0.1671945698114973	0.12407157367672259	0.3101352648490962	-0.009995136658051889	-0.006931563920151334	-0.18223218918485995	0.18113455009204688	0.045734464729153726	-0.0786981915634613	-0.06621503396610572	0.15332260888638044	0.2366014762124224	-0.681477096505499	0.10113921719170631	-0.1470052389273959	0.7371218827181523	-0.46652685699094987	0.24773445075746006	-1.0043639760719776	-0.0939685000316025	-0.3172389913687074	0.7350052569695151	0.48669505897696697	-0.06231472777468398	-0.24458359396682314	1.268993882706253	0.47148740854202353	-0.7659585050014915	-0.8204894312380308	-0.6395889999623012	-0.6340830611532666
0.31531222275214515	-0.44550218047122525	0.7614416173772481	0.28313273973483744	0.44065745312406734	0.08081520366754132	0.057805329796179736	0.26592030278780293	0.7204658033861455	0.3177847454129876	-0.046399688495716476	0.5652975213640974	0.12085733155783349	-0.058121891525788116	0.24504797188223412	0.5095592565302457	0.027903511776345303	0.13200453358260483	0.34525489617634064	0.146585834988269	0.10638049852591794	0.2552281479335635	-0.003546918985204947	-0.030683139711342445	-0.20547317053571365	0.16148869020212303	0.050292217490559586	-0.040121298032910285	-0.04936188182957846	0.18097814571777615	0.2547301430239006	-0.6684423613849236	0.19225309122130588	-0.18172750035343144	0.7269676579417921	-0.4466977310712936	0.24184929117917528	-1.0324292533844763	-0.12265798609450626	-0.3107643509055833	0.6548884777783465	0.5591483209515993	-0.027064974245852046	-0.2610041569866802	1.2540292231454926	0.49050390705538555	-0.7866751852612066	-0.8196050180342509	-0.6456081319526656	-0.6468564433668674
0.34777555786166525	-0.3943562550932316	0.789734323484689	0.3060322861046574	0.4837732945852086	0.07728568314058093	0.06160235740375852	0.24940346877304265	0.7899855587735428	0.3619838905397362	-0.0376750694578908	0.5435475308662774	0.14317078380493653	-0.03744821712853369	0.24361847186513325	0.5274899836631395	0.014955730730537475	0.16275206957055066	0.3188478642130764	0.13818986081009493	0.12540326313154965	0.18583414727862782	-0.016733235672821346	-0.022123696591652812	-0.22428913108139642	0.1115569400397819	0.08071783110831454	-0.036025976746186836	-0.012108850905021501	0.18998860393450204	0.27168370234918904	-0.6904011580135373	0.2722751754218015	-0.23114649881266383	0.7316072774692499	-0.43514836479171104	0.2541466032972993	-1.0423090288298325	-0.1128086349897427	-0.3211227373968865	0.5661951076150871	0.6276457847977405	-0.012909579176152259	-0.2277259236290506	1.2125039735782146	0.4915073076394158	-0.7365726326149364	-0.8006610279445263	-0.6517141372444575	-0.6755494686591612
0.3923566782346728	-0.3656979732410194	0.8064628193514354	0.3350476375083904	0.5148635038935309	0.0827133627437277	0.028409036191738003	0.2352284615092628	0.8490117430002051	0.39154912356543936	-0.041391812744056726	0.5470586838579204	0.16326485891642378	-0.029948929785673643	0.24547908807447558	0.5727580049733563	0.01569270555438094	0.201217550166661	0.3084504185935133	0.12695346516705758	0.06940783027831779	0.13045553351973968	0.005863914561834545	-0.02456699473063883	-0.24124430055488338	0.06983224974632171	0.07317543941660269	-0.022462459818884513	-0.022280910810048203	0.2296112738185962	0.2577707440008909	-0.7066894267281435	0.3372311215924665	-0.25038554668853585	0.7083233255518963	-0.41520824843170934	0.26099013673177546	-1.0502776705165253	-0.10481267915161645	-0.31768497729352607	0.48170900144155276	0.6731050043534846	0.0003481755939534287	-0.20608242487296985	1.159980017367408	0.4715838236265335	-0.7480423161362337	-0.7540255475849624	-0.6915303630007626	-0.6670582838661862
0.4414571396523151	-0.353464664152684	0.8444824836399605	0.36701598513026523	0.5201042143019896	0.08377759430683825	0.0161791303960037	0.24461329032275012	0.88552693017895	0.43480972851978106	-0.04726397654355281	0.5610336982029628	0.17739834977405772	-0.0017520524258074904	0.24324123956524382	0.6030807116035997	0.03705320966703098	0.1920457373252599	0.2956983716001742	0.13939410964259455	0.06030364333870153	0.09364172664853236	-0.025360104408452315	-0.027270244144750832	-0.22334618704354264	0.02094556100650297	0.05969584998017076	-0.016562936947721707	-0.013440632166768673	0.2785955974701247	0.24714155394094667	-0.7385447517899033	0.40558697542163624	-0.3035292982174118	0.6908708924357203	-0.382879436364736	0.29700095606618737	-1.0326510108271691	-0.12633771113358985	-0.27931980526217776	0.39310041789273553	0.693353784496088	0.00193606609808753	-0.22676185491024	1.0877221629820595	0.4893601570016527	-0.729149478481767	-0.7149100264756376	-0.7003141085924811	-0.6864022679127034
0.4714429899385525	-0.32886930150342575	0.868656379680603	0.39569445433498784	0.5091203407448376	0.11272538324243113	0.01055289669728862	0.22447304996306325	0.9194456474341681	0.43539832290428315	-0.08658509603241735	0.5588931996533566	0.1904933077176904	0.0016919776548481042	0.22011878732040624	0.6418575307993157	0.05610901039254103	0.17851673554101047	0.27265292352909054	0.13450693075832637	0.08975340760325805	0.030038387280680846	-0.044198336150639984	-0.017810852453855153	-0.24077410506300692	-0.013141880680527337	0.05618842397608568	-0.030048317422750038	-0.034136463737177755	0.30860334328468875	0.23171558990401908	-0.7407679979714283	0.4559597180423164	-0.3173388821589245	0.6795226104721566	-0.39189287779815124	0.35159111026591117	-1.0066724908382867	-0.12059665316904392	-0.26982795350296807	0.3049878063927357	0.7109588042629219	0.05550308133659297	-0.20501079871535452	1.048440188171074	0.4513617250676024	-0.7108614114608549	-0.6676872681088707	-0.7194366095070651	-0.6920701426180684
0.5228480987419248	-0.3415693674492225	0.9049660244265816	0.4327350320585034	0.47611146612655597	0.11812741871152763	0.0219659766176597	0.23289663941085842	0.8938347330930698	0.4232769403874036	-0.12157808564934683	0.5810477505407141	0.18250749903968652	0.04095921004031207	0.21057124640755398	0.6422430376101038	0.07243944308994583	0.1453120181354008	0.27354169741249346	0.11705959649807803	0.09768325816207077	-0.04431523078336043	-0.08839041828982692	-0.013688920352783147	-0.27252301877481044	-0.06488909633969508	0.060452109008490816	-0.029704870191848594	-0.03170744526457409	0.3534137701321116	0.2266766636874841	-0.7625517681200485	0.4863873687607271	-0.30611661792198197	0.6529685950191932	-0.36250044663030356	0.4059181416841645	-0.9977495899498319	-0.14180666768643496	-0.2588161041893329	0.24721267561889942	0.7264833238048989	0.08603009990358837	-0.1755776323530213	0.998545247048737	0.41141960807793837	-0.7169532029512563	-0.5873366390886738	-0.7499376181463054	-0.7243038183903697
0.6016105681361335	-0.33897432129562693	0.9246104670484593	0.48304349144622466	0.43442006337692474	0.14176835136786675	0.027372571694190106	0.22775627078528116	0.8762081377929507	0.42441471515916174	-0.17374866423616803	0.5941949759474048	0.17092214250518628	0.07748518797656968	0.18725659626574692	0.6971479957081047	0.09906457712566956	0.10128120540459207	0.29364032977922666	0.08068054628279916	0.0734324048320539	-0.09471489144714577	-0.12114329716118102	0.013216204267722003	-0.30134059284240106	-0.09185681402197983	0.0654655182307939	-0.008268553886791591	-0.04433168178990822	0.4247330514054061	0.20816940801105685	-0.753630847293981	0.5502146431920679	-0.3038832098480976	0.6119517748104494	-0.3589837351995392	0.4890430462458125	-1.0157339710067244	-0.14500164039161245	-0.2547368211351408	0.23352884236682758	0.7310381840775543	0.0902722391034672	-0.14128005505048163	0.9631616126579455	0.3685734535493969	-0.69710824339189	-0.5627616038870366	-0.762197911002394	-0.7179233265215286
0.6620520023567444	-0.36635125711637256	0.9392313215995929	0.5186027162420117	0.3944528599454529	0.18623823875058432	0.03610095641355793	0.2696515279432342	0.8811795526078912	0.40052234687437477	-0.20736758661343493	0.5938497041204283	0.17237367509668516	0.11071478878889862	0.19461999234803393	0.6966437156064187	0.09290835482578458	0.08635591764510024	0.25438204705713885	0.03551716619671069	0.059171829705513844	-0.1395231348840325	-0.10966947949074543	0.0017692546936853028	-0.33908340318920155	-0.1187365693807804	0.06050201141098861	0.02407287417270449	-0.05072862980803914	0.458550645784487	0.19413708270444072	-0.7617383847215412	0.6068990065207186	-0.3067780307190451	0.6138128503022864	-0.38233682350136344	0.5751637552700204	-1.039471229346522	-0.16924175208990722	-0.24073429357319834	0.1916085812102183	0.7082507881609594	0.0857989115297411	-0.1393132631632718	0.8973242397743382	0.37349480105740407	-0.6841271075634751	-0.513153763593109	-0.7778035714437227	-0.7629421925797336
0.6934142913995858	-0.3524710421191679	0.9248600137153232	0.5374187268837279	0.35898502702476565	0.2465907219264109	0.03438648372720117	0.30607239046578083	0.8905978469953757	0.40565698958195995	-0.2443838296068536	0.6148834290136602	0.15042724703142335	0.12852193429019548	0.23198718767197252	0.7084399103119583	0.1189509598844081	0.05877724903102592	0.2497412811294708	0.010377509794013067	0.08034287874900609	-0.1620144252975279	-0.11268561631417548	0.006629383390195404	-0.37503666712444456	-0.13432320223707273	0.06001783929152184	0.04083292246113285	-0.06449166303092042	0.43860724529124206	0.18389907937367447	-0.7969922736829094	0.6064483333750028	-0.2771753376682117	0.5964307199951222	-0.3542419310057453	0.6754405787497735	-1.0288718019247085	-0.21803287401840077	-0.233297368683826	0.18035622152885236	0.6689311583889684	0.07960250600707072	-0.15238791740472485	0.8632432468921731	0.34453862268924357	-0.6833951855867691	-0.45885606728276257	-0.8434068296534114	-0.7638313404241377
0.7262554944134838	-0.3448847314327861	0.9152550874826393	0.5715122186031193	0.319983572638866	0.27753086281518535	0.013336120663696235	0.3123590116360672	0.8895442723047537	0.4078459546006338	-0.28512395566270465	0.6432732048679091	0.13672376414644094	0.16071385037633273	0.27532480837541135	0.7252544303070333	0.11630660597506803	0.0075928609026301806	0.21690999977976397	0.019307054897646933	0.07057563350119708	-0.16020966826633898	-0.12625977424546875	0.017750187334701392	-0.42558617488649964	-0.13108273735013248	0.05454105061745991	0.036717294525795426	-0.07591618232600889	0.42356770756330003	0.17498060355713188	-0.7924522315826523	0.5762703013156829	-0.24390091970613126	0.593647736300526	-0.3654180004977142	0.7410803674961277	-1.0119913968147498	-0.20751366748727013	-0.21401649503029682	0.1869102367071246	0.6452648118981821	0.018008824523342983	-0.106546478481794	0.8525303465385587	0.31701360375345944	-0.6569027557497145	-0.39995978999942033	-0.8572828267597364	-0.7458435134816015
0.7295398503820772	-0.32821296828087093	0.8684374720229187	0.5852880831621481	0.29616099507485405	0.3263346088524968	0.00294896106767452	0.34075108579595115	0.8958382857402573	0.41722143518123306	-0.31170406312814697	0.7270243777640124	0.13243738072279396	0.17239998966187536	0.30127873301379215	0.6753586233324473	0.11691491430036535	-0.0053503779204461125	0.20090838647943735	0.00034426830741414867	0.08645727767019033	-0.16719302237321074	-0.14568136719850583	-0.01721623105750948	-0.4368726008414914	-0.1487399560965985	0.04223773209703223	0.002996780156098976	-0.10248657669193403	0.43385486064488765	0.18219337464684146	-0.7981282317357545	0.5554046808675513	-0.20029138550433992	0.6027525551557427	-0.3847274749001101	0.7788899994379643	-0.9951661756982413	-0.22867334640741763	-0.1916982795726953	0.13806529068602774	0.581875469037905	0.026404390148367103	-0.09926761000410468	0.8586709692566338	0.31158365559610857	-0.6241849761419959	-0.2784084127527082	-0.8570498082626509	-0.760432977215379
0.7392696020888435	-0.3044487336379057	0.8421895166333027	0.6124341183037034	0.24710587924486244	0.3898487178629392	0.03651338418952162	0.3893611687214766	0.8835774280017047	0.40794967564601825	-0.34680008976147064	0.7754562492860095	0.10389838066443453	0.18765245871531638	0.28999920341054924	0.6966998438995097	0.11977827169453818	-0.03560395039258459	0.20297807096452752	-0.0051978519179866674	0.078540831778131	-0.1468766013642934	-0.15541858143278622	-0.03930934616223526	-0.4350310299312937	-0.14658609178627907	0.021678536344427266	0.019814216799305156	-0.12926002420051158	0.4148823444801669	0.18898980168703874	-0.8058855565076352	0.527767588055876	-0.14559708125015516	0.6320274131494608	-0.35409843849375766	0.7996375376849284	-0.9630671818726801	-0.2367844083702683	-0.19006015227512063	0.11067811733142874	0.5281157416892227	-0.00991253487194398	-0.06799590556258617	0.8481864792221592	0.3275120859398185	-0.6181904068721977	-0.13377195539922204	-0.8623722019629472	-0.7395202907634287
0.7139024999415018	-0.23824931816346845	0.8189042728023013	0.6146774666815744	0.22920776899448772	0.4483967416831499	0.051954397145762	0.41218257396624514	0.8882875988785898	0.39442400036684977	-0.365912804011308	0.7581075940589362	0.07847865201106659	0.19606542219272716	0.2944111723640184	0.6694966358586262	0.13944850753563773	-0.07262760752082484	0.2027729625866212	-0.014241764378649869	0.09487760767242698	-0.14159393198158157	-0.15994375769902708	-0.04234935871936293	-0.4555426519368213	-0.15130777509047447	0.06194312150595939	0.04132999390328545	-0.13722141984362862	0.37038644685456884	0.19889509191192214	-0.7975050349423444	0.49746520677989137	-0.08498516769611916	0.6477486065249535	-0.357047349545747	0.8168811228449115	-0.9686448954983664	-0.26735696841413037	-0.15964583873248886	0.07989316487156237	0.47691071637833804	-0.007407358693306126	-0.02558337741079909	0.8271772067905372	0.38760786766940136	-0.5933421435905527	-0.023335688804049737	-0.8364960224932956	-0.7359966439075375
0.6731257596770861	-0.18789374223340896	0.7783981275408689	0.6097010664786502	0.23294112118224267	0.47099070325122067	0.05302883548032281	0.4726955510629131	0.9114199715942173	0.35344002726258483	-0.37999750275530025	0.7762237666777105	0.04503391678761426	0.2049912830351288	0.2820298162796943	0.6680256660866425	0.13152538135416764	-0.10192551361359277	0.17863422931392764	-0.0260675164040552	0.11184200459331921	-0.1528441576719052	-0.1537617167854634	-0.06834082852398246	-0.4695586780912998	-0.14891423142461174	0.10088006513057948	0.07612852644503931	-0.14267130393664504	0.31414703070705435	0.23432817076221063	-0.7586661905911914	0.4912101057445225	-0.056133295087642435	0.6878815546583918	-0.32838033154244683	0.8097479724471853	-0.974155695016069	-0.2512626433966365	-0.16531457247769138	0.028001533407729616	0.4068661440782774	-0.0014860432793940114	-0.0005244682844186471	0.8088437616098421	0.4704855906087568	-0.5825779580545787	0.10368420337237753	-0.8394993140294931	-0.725952402404932
0.6661271996542768	-0.13505191465589458	0.7520185050407558	0.6206256749322709	0.23895475987283055	0.5080533811446354	0.07529134165329014	0.523791443908826	0.9285887757928537	0.35790535355469516	-0.36115641260324954	0.7772926418026611	0.0009107699102960026	0.22749891023169874	0.2968875787411483	0.6853888192706561	0.11957794516406103	-0.11508772173698689	0.1528833384040051	0.0015757788760532077	0.07949307064400536	-0.1450578936217068	-0.17412252528633163	-0.0936398738845976	-0.4732808382856753	-0.1582157809770363	0.10419679266797903	0.12093558806004986	-0.1358871224804285	0.2935763299734873	0.27647960391310056	-0.746417706943434	0.49578837733349407	-0.0068001432512499625	0.6895356336889492	-0.2668833589624434	0.781366774031564	-0.9873585012249905	-0.2789608479573224	-0.17867275074240857	0.023825595008655297	0.37542468039116245	-0.018964982091374594	0.012414010215684619	0.7647759277665795	0.583332641629006	-0.5615339681046752	0.19607295700768068	-0.8317300428458936	-0.6600787684894218
0.6707831387457762	-0.07816608416485524	0.7050126209325287	0.6098585314664082	0.2626424287115666	0.5676385129246334	0.09038786477227971	0.5450235399317278	0.957216279619305	0.34969154868239904	-0.3718219796107144	0.7976770208549887	-0.014330614510503381	0.20235681250624937	0.31241291577329083	0.7266271473552652	0.11227894769504942	-0.0958037764012258	0.16030995274099083	0.035467188737243915	0.0764453897905034	-0.12037397919826134	-0.1589441668648098	-0.10290515304427247	-0.45679966979979836	-0.16087041264596239	0.11478103283000222	0.1418192103637079	-0.1517760319361479	0.2493039355999799	0.32496969415096044	-0.6975636004110751	0.5219882734241119	0.01707073009609738	0.718408755314679	-0.2585251745585037	0.759902914663634	-0.9800960103606743	-0.27162566349463874	-0.19090108261610897	-0.0021179266425452384	0.30442933318546017	-0.06816749833050921	-0.006046769041259099	0.7107717017241123	0.710856752687317	-0.5534377023140824	0.2906480515914433	-0.820917037821156	-0.5864723232245874
0.6563567086472056	-0.006168257458155852	0.6696419005599361	0.6033252120279572	0.2835470292615636	0.6199224638465	0.11099187619567305	0.566955870517912	0.953685801196241	0.3307098758393806	-0.34861616458636735	0.7979257553195234	-0.023542849674529485	0.2140132132385359	0.32161122058249836	0.7555652658145725	0.11581638938632152	-0.09065062264270769	0.12015984653826453	0.0736146427167627	0.10942697524825754	-0.1166967111808603	-0.13716759502583237	-0.14456912942355138	-0.4351825271981672	-0.1656809804298065	0.13137239350786367	0.1424001570936127	-0.1772099370740181	0.1663810687594634	0.3942237641802243	-0.6774864981380799	0.5459549300141044	0.01505536459876895	0.7438119773887474	-0.189760223560032	0.7130542109004472	-0.9703229117972277	-0.3355654980711363	-0.17233717805796217	-0.03484166141171141	0.2742794855515736	-0.04649776655893633	0.006466001064283714	0.6924673928042353	0.8462594891641949	-0.5646359188469809	0.40754375500218776	-0.8303945770558553	-0.5496535729770919
0.659158035780159	0.07024150949661251	0.6286303370251046	0.5925977514276419	0.2987680239293913	0.6444200092114227	0.102897005989018	0.5939192292643589	0.9549535304003476	0.315020624649604	-0.31532296688828776	0.8327635225663441	-0.015194529372867267	0.20747972813527954	0.32299210795758515	0.8045798563307663	0.11592710087713945	-0.1079003135594339	0.136724119714032	0.10534802253200728	0.10405023105841786	-0.0889836694910911	-0.15213746735907502	-0.15677815229799222	-0.4060348384183713	-0.168603890482462	0.15702341654383828	0.13542747198810476	-0.18599534551147645	0.12925794084622408	0.43773217825179483	-0.648136451434174	0.5598461831605431	0.039923426122170536	0.7398938129987231	-0.1433311096258072	0.7106640740948112	-0.9389220904804777	-0.34956675820445915	-0.15973917161207368	-0.045606033611214555	0.22242392129440067	-0.02762735807590181	0.007023128219330585	0.6482404034039954	0.9864658872383096	-0.5773672237414805	0.4881641265628532	-0.801093835146373	-0.46572510130872713
0.6746478985704598	0.10234773991509716	0.6099094992720235	0.5721484109263131	0.30575563780733667	0.6327055715144245	0.08367929125618831	0.6236630249266879	0.958103608167528	0.3077890129809898	-0.30830299965204816	0.8588494227924259	-0.024196903447590554	0.23629768826290704	0.30209223111202277	0.817378551550617	0.10009808938012879	-0.10430832205493124	0.14282919292622204	0.14073557731440317	0.07737580502297652	-0.07015876554010596	-0.19963602461942526	-0.16112244256424418	-0.39276473759856256	-0.18491484247592913	0.18082448623009711	0.12628020968539885	-0.1756245845265099	0.11095971791329025	0.4853519952991803	-0.6001797122654945	0.6136768967168348	0.03918880603947386	0.7576905835321355	-0.09066923051662468	0.7199603939246964	-0.9349123414766869	-0.36539602803745336	-0.16335187678915078	-0.07584545634494082	0.1909067114606357	-0.026282539998504512	-0.006960739810331235	0.6377380201412215	1.1338176369792679	-0.5816114587882126	0.5799834603516227	-0.7678118061273839	-0.39240328962675286
0.6954113352799135	0.1368681591877292	0.5890130499803359	0.5750380834228364	0.30900726713215565	0.6741450126713258	0.07018827613745218	0.6470491281162769	0.9513276447083703	0.2882678554136535	-0.29418985433886835	0.8684077423400998	-0.041681918438828555	0.2295154626305916	0.2791086650502576	0.8572414769147476	0.12306395303619302	-0.08298859945541394	0.14824781925326802	0.15220959892684224	0.0800178777770858	-0.07143665070416357	-0.20444091496081862	-0.1911072150721203	-0.35972966267037665	-0.19436019964167953	0.22893931338065093	0.14602710111557277	-0.1849806013781173	0.06629578946336698	0.5425250646929992	-0.6049878302031131	0.6616921693590323	0.042118625800629965	0.7591413880976047	-0.016504527810283005	0.7279244757236283	-0.9435695765638942	-0.3888272174448566	-0.1660633812304073	-0.12467276319275326	0.15466749915589628	-0.019595582990861643	-0.04733515320252109	0.6080390955312416	1.2780112387747682	-0.6080083557333433	0.6273638168278157	-0.7083199952154969	-0.35068542922116974
0.7230000054540133	0.1736835998594934	0.5918076501333251	0.553991811305717	0.296822376874377	0.6659078209203381	0.07237122575530386	0.6882622830047792	0.9697277349912279	0.28679817329666574	-0.27417755745542405	0.8466109506997362	-0.04433886761317176	0.23903375270616398	0.2549030834943444	0.8883812146935515	0.11992176814752135	-0.10228511688464847	0.14773618961108229	0.1876097639950412	0.05301493789120585	-0.07552709229080157	-0.2201902396668456	-0.17799224904948235	-0.3291676782608818	-0.1966548654174755	0.25013357661265423	0.15065834134614492	-0.18271318922273472	0.021283564272650785	0.5740708629368785	-0.6060490719641949	0.6908633853807253	0.040376832414541944	0.7631040827596705	0.03422936148357448	0.7572172806262332	-0.9309751118297539	-0.3629683465377328	-0.18870518450981857	-0.14236371757958474	0.11935900278731397	-0.03361615269191584	-0.03382480536437332	0.5109712441853056	1.361687440677302	-0.6332831519220508	0.6499366713818313	-0.7079441948812618	-0.30024400115969174
0.7232994495383219	0.19688763324257377	0.5823606357413688	0.538365205442852	0.31737292428194264	0.645397938400323	0.027693330494661716	0.7066487934178824	0.9778021381487777	0.29793285299919453	-0.2522444815324947	0.850933519167296	-0.038761500152808395	0.217386454893092	0.24937791207081492	0.895781990805756	0.12007868422245194	-0.0898682648635261	0.10766751316585801	0.2162284204257568	0.05195808888656778	-0.03883302902576048	-0.20632031708757598	-0.16808885224922523	-0.32203694998893345	-0.19127812624749538	0.27603351758489486	0.14614540941619178	-0.1920882750356047	0.001968699213204167	0.6031942060165518	-0.5811887110498575	0.7359605805733489	0.05606367124005503	0.7724191486664165	0.08053574352456713	0.7365562207954688	-0.9467436801234616	-0.37084092105406025	-0.21264895290756983	-0.15072587154312084	0.09400812730809663	0.004684579403084335	-0.05494885709361334	0.4852825810518972	1.3980846098749191	-0.6630635141738097	0.6287598216418394	-0.7044991876448774	-0.26118484631381617
0.7243097681783013	0.19549377146770172	0.575232067111072	0.5474901537280756	0.3070997893750242	0.6032937223837957	0.030239581195356784	0.7293674641837836	0.9830294737494312	0.29814615758383267	-0.2289509176991938	0.8608792689257662	-0.04598660256097221	0.2111697952401534	0.24004367658299808	0.9276461378936187	0.12078022122295655	-0.09542985149017266	0.05918796028319913	0.2327608731927076	0.09100064865268682	-0.023234180583193088	-0.24927227827809473	-0.18857907842825622	-0.3078626826510915	-0.18726695004981606	0.27219530994139984	0.12017673743033337	-0.17242354434432078	-0.04372622631444952	0.6099712753629338	-0.5944431877639759	0.7770565807207594	0.04666185873924813	0.8062894125314848	0.12135160339498696	0.7653490380070579	-0.9166247272625483	-0.3246582283508672	-0.22775600510406374	-0.17278842574697034	0.07032548503632038	-0.016550796750001238	-0.09384039155151347	0.4360152938106534	1.4335505473633199	-0.6783163905537224	0.5850527816791449	-0.7020114578424813	-0.2512124569311732
0.7399195633423006	0.20561987827106898	0.5767674084214077	0.5648767368937903	0.2899338057435247	0.5638175369510569	0.015363883677703504	0.7030897612719105	0.9411825352894624	0.3174109437846432	-0.19577821675059678	0.856928281251288	-0.04285753377017517	0.21358536325327337	0.2178143183165079	0.9303313023452496	0.1029164519385889	-0.07983887852730612	0.03879269947213358	0.27595043283467013	0.08910335092618202	-0.006488676668452212	-0.25123741673869004	-0.17454633250793788	-0.32079703277134286	-0.19579709768996906	0.2726484712821713	0.08839197641218219	-0.16294051235467566	-0.0479178164305205	0.5963919738629602	-0.6058421598968063	0.821931122837586	0.04415885222724779	0.8204983968474048	0.12044574330822719	0.7870333799663657	-0.915301659067848	-0.32939518759065844	-0.25477183322209956	-0.1844564671225681	0.110427564041307	0.003294337225086645	-0.0897543551373674	0.34402235319835817	1.4013100521308386	-0.6889677885572452	0.5407224494349245	-0.6863393502592716	-0.2088270861983097
0.7426847844810961	0.20776183432789658	0.5785736183269814	0.5695913990473584	0.2750872650497552	0.500342387298115	-0.006637961873605068	0.6879242387328508	0.9050031161815724	0.30412202306559105	-0.16010430171122006	0.8786654641388335	-0.016111772570835976	0.21405137877009386	0.18812537491240267	0.9347356919866356	0.08928481182859685	-0.09842527227145417	0.02086934389476165	0.24484571448670228	0.08523868698125521	0.01450103357395589	-0.245957863549734	-0.1866983560994611	-0.3342077924208083	-0.17979191968110725	0.2840885970546425	0.08261164473940413	-0.15227763741541758	-0.08417859012315787	0.5509142875531915	-0.6107461321401846	0.853130237402312	-0.014539788662034547	0.8411960447771542	0.10736311883095975	0.7864570037404501	-0.9021599929536102	-0.29428284198768107	-0.26200381915765847	-0.22740207316431998	0.10378122744200677	0.035055699494376404	-0.12341410218113162	0.3040385219405031	1.3908208759309688	-0.7026315802984324	0.516852611887853	-0.6634532921742853	-0.20734676721406403
0.7373804848945011	0.23421388763681988	0.5953452506934925	0.586271711637955	0.2621807776345866	0.4343812361115125	-0.056318926778450316	0.6700548176036287	0.8768632950043754	0.3159917693071473	-0.10378660096040364	0.8391064915546671	-0.010417182958448106	0.2408417871221075	0.18771167637298986	0.9292651581692917	0.10099208954649992	-0.12771613089512512	-0.02172195570926119	0.27114604779047524	0.09149089921167414	0.0026234071901674342	-0.2348981049625701	-0.21177453527989645	-0.319453066556472	-0.18079446998880958	0.28986165153972027	0.07151847576084669	-0.1361346976836219	-0.10921351376723079	0.5471814569817018	-0.6279798845308988	0.8803062852333936	-0.049393996413602384	0.8788612390750978	0.1414869866041915	0.7645616865397911	-0.9065489980604651	-0.27989149030864446	-0.28187418791615954	-0.27776040738509966	0.15065194315332064	0.06694138829505084	-0.13735613170440214	0.281450240931585	1.3415681511119644	-0.6968128638205202	0.4692530380897001	-0.6500641558111587	-0.2515723669749642
0.7423794264839512	0.2673874774388976	0.608801016606118	0.5891111473153272	0.25999624342213223	0.3442188772552023	-0.10119797227401406	0.6566729114050041	0.8621152967019527	0.3341752410617741	-0.05638657246230492	0.8464585935025154	0.03982804432297994	0.24280490235172492	0.1798037466146752	0.915666234178928	0.08408147244244554	-0.13099643206183273	-0.03828994902623436	0.2631095671428353	0.07385047220596505	0.02173369619398413	-0.2377235769743075	-0.22047530817238345	-0.34366131821537627	-0.19404565095524423	0.3001522398260962	0.07679732150264283	-0.0964343679540123	-0.12776645362525038	0.5193684124930673	-0.5973359843835071	0.8647238352447915	-0.06286067274231122	0.9024349839274715	0.12830662693458345	0.7508489553213442	-0.9125660765457397	-0.24502416520251172	-0.2892132866119868	-0.3203117853153647	0.15868392246216462	0.05364976431708488	-0.18992662891250947	0.21353891973632672	1.264111956627898	-0.6919537854050564	0.4356750048558079	-0.6252557463769826	-0.2750474051166316
0.7685130962382972	0.2989581959730713	0.6322415115217872	0.5713066275869305	0.26368056780484805	0.2685021056879478	-0.11094102950329213	0.6016313311926516	0.839666334852492	0.3754069270800805	-0.04331432150166849	0.8087062090585917	0.040861503635486636	0.2746090146831778	0.13247566776050299	0.8778651716184264	0.08739961718733728	-0.13261858202918833	-0.08649264532615401	0.24012212322815243	0.08908621942371964	0.01895173833173639	-0.22976904445766588	-0.22973083344407227	-0.33010551619053496	-0.1932320817258447	0.2601049677459145	0.08176450433310675	-0.10523229430914845	-0.155868218009986	0.5050459138198391	-0.5974733237444902	0.838104494314958	-0.0943626796574362	0.9246507278623799	0.10085719632356276	0.6844336470872658	-0.9163854326299861	-0.2292123915004754	-0.30373782304868474	-0.3696915095665043	0.18200784099692255	0.06882948835328431	-0.2125015088602611	0.17795551868011888	1.179499648451797	-0.6987073962488712	0.4660554320400515	-0.6023483924054618	-0.32172081826591065
0.7983922604262792	0.3603584402833551	0.6610127505752174	0.5772088205999173	0.2639411719766003	0.20509747740364598	-0.10473583485366515	0.5390371038972576	0.7988651910912595	0.4006350420449897	-0.035350645063618846	0.7649465003995995	0.05882803488376185	0.2728235260509201	0.08851587281942212	0.8768520581850054	0.08068929890020383	-0.14168177513709232	-0.1259609552795204	0.22112509574436062	0.10940866946912298	-0.004106369485859606	-0.20900897081787298	-0.2442424343027018	-0.32788724937351643	-0.17373021347424347	0.27089422361153026	0.10746945475631672	-0.11407386647058815	-0.16128359553699465	0.5075018937882426	-0.5718372835848629	0.8315973107902321	-0.13365334061854223	0.9716487255952442	0.0685981587626404	0.6410913749167597	-0.8842471097846811	-0.19127366166954435	-0.30941820249463975	-0.4056454809404067	0.2239924860404205	0.07408448899151156	-0.20365931943721027	0.11913823155182539	1.086306207836246	-0.6961289115512486	0.4354017756315022	-0.5587234153582913	-0.3556999042456569
0.7966090600768686	0.4007264169620684	0.6782216338542979	0.533087384325023	0.2594819450377271	0.09069011858717188	-0.13659312082031155	0.483063350659575	0.7781581284776735	0.4368679148290573	-0.012968017483626582	0.7301003014760155	0.10137070521979671	0.3309996499742465	0.06065884659503702	0.8543838708646311	0.0540344831020846	-0.14393479186784236	-0.13727731251901992	0.21172406553483247	0.11160312387833023	-0.014510112510923146	-0.22407651745548698	-0.22353675896248082	-0.3268934851078252	-0.1839024896888219	0.2491641036289031	0.1154203905863456	-0.09241983420097033	-0.16655431076491597	0.4744632266857516	-0.52170875218708	0.8030972658806874	-0.20550351499107142	1.022814634366319	0.030414203437230076	0.5861054786460562	-0.8725911627751399	-0.18548127259532388	-0.3034396723444179	-0.4262437861238628	0.2930646111288989	0.06697065241527195	-0.1854823670036856	0.0049540128547070905	1.0565283171917	-0.6844378085329257	0.44680183710446564	-0.5797845377290766	-0.3767974460695083
0.7777067717559378	0.4448471115390301	0.726657069627629	0.5218541782680484	0.27345980515898877	-0.020564645075123966	-0.15701381518355467	0.4275320618381966	0.7529304811052585	0.4529311480316041	-0.0007130520857372827	0.7092949789660079	0.12606333593443594	0.38973198159096106	0.012936189873620867	0.878939384095462	0.049037558793043265	-0.11416224119553317	-0.12811975322117156	0.20068230711963872	0.12785357053425264	-0.00410529993131879	-0.1958863423462646	-0.2313820853976976	-0.3813284521849877	-0.17578040630738598	0.2709120458981362	0.11399274489902578	-0.0932644181066953	-0.16539706801155854	0.44200177879792546	-0.47341769008421714	0.7961166529176948	-0.24262475420449814	1.0308863354311832	-0.01997812788261425	0.5215225994703354	-0.8890011049725077	-0.2083004707363565	-0.27485215914127475	-0.4463232920930745	0.37506658358153117	0.10221040770456938	-0.2257652706033578	-0.034937527015078206	1.0764038785394647	-0.6455891254106367	0.4355924655402522	-0.5348959498719135	-0.37918061026202976
0.783032405894253	0.4535519641265501	0.7884766324723871	0.51713233942603	0.2774971955471217	-0.12081737889273499	-0.16508458496551817	0.38318402469208607	0.7424147983886378	0.480054652360643	0.005338210479766315	0.6723935641677317	0.14203768336727296	0.4329955637669169	-0.0038148074744857293	0.8842927864929667	0.03778299624392024	-0.09788051769514713	-0.10804403416860489	0.1946381655845107	0.10398863626638115	-0.050278406567592436	-0.20462727867594938	-0.25881271089374713	-0.3829412116428326	-0.16793151676764956	0.26614642586728027	0.10928160242064773	-0.0564473987727754	-0.16435716863849986	0.4619710945317248	-0.4447517807955788	0.7772492581844807	-0.3196243198784715	1.0217494891153363	-0.052775605829610085	0.48758196988304825	-0.8779525125112799	-0.18859305779306587	-0.23654807080035356	-0.4416079408576431	0.4368987860669006	0.13177605233806577	-0.2504020374787975	-0.08328597162838142	1.093812403877157	-0.6537320510013981	0.4151696270285415	-0.5521829106153785	-0.3905185441661351
0.8217364753388534	0.4528219814164648	0.8507191345872693	0.5105158548331866	0.2676590590177995	-0.18270653748591653	-0.19565884142777756	0.35561109285151304	0.7081955277626788	0.535454768466753	0.0025960028900208947	0.666765259832712	0.1541525537480689	0.4813141574870895	-0.052039764794428275	0.8402915448736156	0.020241137106805758	-0.057418878439526755	-0.0700045799319006	0.1954345687102438	0.06560188016698178	-0.06560754125646491	-0.1665044264847501	-0.27144196377558394	-0.38588878485745515	-0.16552009870917067	0.2552475035314152	0.1125469998075074	-0.034375639417608725	-0.1200159483942338	0.48397004361190293	-0.39103702708884436	0.7360654091299804	-0.35633555753672846	1.03129550171974	-0.07820844508754063	0.4375107141069462	-0.8825437733938234	-0.20967266018212105	-0.22683028437126374	-0.4277797183728295	0.49270468963662617	0.1558609953334754	-0.27246462179128833	-0.09070166434621299	1.1306020704641115	-0.636110500932367	0.43070299370446047	-0.5137869428181044	-0.40204794596263105
0.8282715491176893	0.42420666434950405	0.8894815126469791	0.5062503689449654	0.24990539981717186	-0.200701124980683	-0.19299022267240104	0.354763704245329	0.6924561947047193	0.5849184330883508	-0.009234018696151442	0.6289097474435597	0.16844159595104907	0.5331103716574357	-0.06523474062122217	0.7889321255148818	0.03859067891063046	-0.06595420132715578	-0.057156934495109925	0.16913351836975	0.04632893989701782	-0.0885494396481155	-0.17532915708608027	-0.2727208407347449	-0.3649706010292211	-0.16348648031281834	0.19390509407703968	0.13045216649819552	-0.0266037233217421	-0.11026459664879511	0.5247613902710528	-0.3520630801810549	0.7119519379408523	-0.3694079232246558	1.0454812098394253	-0.057275966062630544	0.3938654927008394	-0.8805099054596187	-0.19347231309082738	-0.18513013895642397	-0.38426170386469527	0.5296088921594804	0.156474398986664	-0.2802107951816124	-0.08188131698578337	1.1768623192195764	-0.6051025387609267	0.43642052125437775	-0.5037456962484829	-0.40248425423422096
0.8525688284348517	0.42585117057717603	0.920789298830039	0.5324942521325298	0.2418970862665298	-0.2380746393681795	-0.23520200256882115	0.3252115277484626	0.7083863423005063	0.5901193670727686	-0.02076156884994918	0.582685785193245	0.16552627464332795	0.571408094656189	-0.08054236149834497	0.7873948038403306	0.05600106571338999	-0.048697955771339646	0.0015409415044432162	0.18341325686974658	0.06803902671461266	-0.11831503090492515	-0.1605274444908916	-0.2737536352282597	-0.35724737152275976	-0.16157566711846688	0.14290543280117446	0.13135846105480242	-0.033290878398037814	-0.1023671479055133	0.5676898197431282	-0.3128476574152391	0.6908049540133144	-0.36263696609305696	1.055357734298644	-0.05631356127588968	0.36810479473156626	-0.8650610717336994	-0.1913839768906992	-0.17188149603459774	-0.35454256756962754	0.5733945853565956	0.15098074283945245	-0.2917198869017155	-0.10255987619541511	1.214035620351592	-0.5742296957823472	0.4419231422914421	-0.5251025257951802	-0.40999714023690476
0.8576153347803986	0.45029639163957536	0.9413900010541802	0.5585988231325334	0.21577053091134396	-0.26926722703042766	-0.24072653589383952	0.3360198327447573	0.7110913226371754	0.6044608309219373	-0.005666122864759959	0.5535565833058296	0.20801238772261627	0.6054626577644324	-0.12452270079972094	0.7624704112695342	0.049697968250307575	-0.026883426916703434	0.035738500284412	0.13695210246149153	0.058077130181204015	-0.12335681800416494	-0.1986001457819509	-0.25740215644677655	-0.3465201125864853	-0.13837515236172832	0.08640700203109959	0.135544279362522	-0.04365070706823269	-0.07288664053177839	0.5547268588741748	-0.2954317987021234	0.6265618562764022	-0.38509056269278935	1.0325693798945002	-0.09200331652812302	0.36404131486097296	-0.8611937510231161	-0.18396881544816646	-0.15194133382433406	-0.30647987194471293	0.5815844334274598	0.13888875674054144	-0.28635456014526167	-0.16363228962716642	1.2240234127895995	-0.5374798590033206	0.4537455362684247	-0.5028867166011428	-0.36213648445793606
0.835688769259139	0.4157658423321668	0.9728756144339343	0.61734212888728	0.2089652083353569	-0.2765093770645995	-0.2573231822561001	0.31826444460915193	0.7154235496977197	0.6294783470686094	0.0020075319434299547	0.5103677205097693	0.19508125776550458	0.61855539716425	-0.15617444157358296	0.7355669716456102	0.0762847805785998	-0.02207173042839115	0.06305267719876198	0.12367992484112804	0.046772348758596705	-0.15034446920360903	-0.20548589864280392	-0.24351353438175058	-0.32903795421010573	-0.1396637335749184	0.038017117590591586	0.12422155696485301	-0.06044541721976103	-0.08668019074980778	0.5662342835797313	-0.3180837278720964	0.5546169201198409	-0.4251016149301362	1.0155568318483201	-0.06703429010116185	0.305301828870354	-0.8494236363597748	-0.18330188433956285	-0.13885667667388077	-0.2796742576864469	0.6020359092645091	0.14422409988520582	-0.24311525980400933	-0.19368422010344608	1.2466869717222653	-0.5022386559723317	0.4265696885015039	-0.5036576736649636	-0.33307740892425414
0.8005139184538578	0.4329295323769305	1.002053626648698	0.6796522488017231	0.20226485132854774	-0.2870535545673152	-0.28298192065636735	0.3165636081126645	0.6940355330575095	0.6517152372768511	0.0160140390921164	0.48281116508792943	0.23013202121260673	0.643883711218161	-0.14802418748131596	0.7368185739029806	0.10467492192260833	-0.02981788462614432	0.08396074340034557	0.13559210369266061	0.0465773939523315	-0.152754184883861	-0.19077736504920711	-0.2503890093818623	-0.3327678699084456	-0.12693480986184982	0.009241847712563844	0.1328664504388111	-0.030259001182707822	-0.08941041344836251	0.5628752189103612	-0.3205326080988597	0.5244608844247008	-0.4497176538773175	1.038923158084836	-0.01604184714541127	0.32468031970458344	-0.8501814971944347	-0.1703215719788735	-0.16257491416552203	-0.2501304211753997	0.6138533822557914	0.168515889449974	-0.2196627710158754	-0.20689420377476714	1.2688504130136795	-0.4589962773843569	0.3739509382288283	-0.5194280044867946	-0.274438758029781
0.7806073009971511	0.44874370539089314	1.012639807464818	0.7560033485897047	0.19960089757285715	-0.2969773412885702	-0.30699418128398964	0.34524680126144724	0.6953134990930443	0.6583569918699758	0.05710763200510527	0.4645952745501606	0.23710758040557645	0.6749138887773538	-0.140285811770225	0.6919727052885156	0.12805635366669527	-0.015473180184453109	0.10213452877959639	0.11370293249518375	0.05932355023211213	-0.1343705884367661	-0.19136518157920315	-0.27707437687398373	-0.3259112336710001	-0.13400036633224283	-0.04716295664520656	0.09664971921583163	-0.02823280930097764	-0.10528320601905117	0.5356696866714119	-0.3380287085747312	0.4505780953001439	-0.46480345426499137	1.009049860797636	0.014228776005155791	0.29337549574851535	-0.8598285553786725	-0.1807831632281153	-0.1584496020414897	-0.23547666561710137	0.6023591179439537	0.19771866930640586	-0.21884045650593403	-0.21215524754805176	1.2861747413307565	-0.41436389747735125	0.3720167796131507	-0.5485585464158325	-0.25076032584269736
0.7775583899042564	0.4511397222030653	1.0083176914463243	0.8667962205659796	0.20250340944031583	-0.2987753896106737	-0.28050937661306075	0.3752813514444572	0.7140575469118997	0.6574401880209926	0.10231061421896048	0.4527975443460335	0.24318086172998288	0.6531480074659678	-0.14381845056567596	0.6543675388213103	0.17867425604522158	9.37180325815648e-05	0.11146758229424762	0.09888614305150731	0.06803663337953192	-0.10872215902915912	-0.17959457111022006	-0.2980726688537837	-0.3100500237939186	-0.11045617575382745	-0.07642418087136194	0.08008788147582815	-0.030807156625182113	-0.10904609497570969	0.540474652552269	-0.3295884717858706	0.4179102588608399	-0.488008329807825	0.9847676702047327	0.03620389731852291	0.2945843030964593	-0.8718620659123857	-0.1647554131043804	-0.16596249220026027	-0.19657248569053268	0.5718711193198139	0.22823963269815475	-0.21189303560520925	-0.15977517607428138	1.2311928207480476	-0.3837731362529392	0.36823734112250894	-0.5398361724877869	-0.21739065447450062
0.7979045178019197	0.449244372022929	0.9675287041873825	0.9495223304883661	0.1950485507089763	-0.23909689740172527	-0.28167199895232464	0.3671504299754861	0.694654656622306	0.6969588082345118	0.1298406662074591	0.42118274285017243	0.24869378017481605	0.619315181484747	-0.13984879357974084	0.6256545428885734	0.21429923916881416	-0.008370243070064114	0.11051632840965708	0.07739774757872635	0.05098038513446011	-0.10726212407661535	-0.2132737565277741	-0.29608658421414014	-0.29702366738440505	-0.09939093550773549	-0.15013240566453093	0.08380355672325226	-0.0267793497067626	-0.1272656995130238	0.5433706249999879	-0.33410339907674114	0.3747455140204484	-0.5339355190481849	1.0104440614701415	0.11402250708876638	0.2835803972547851	-0.8772093618156234	-0.13426162298154523	-0.18322270122390769	-0.17510813168543155	0.5145537143897151	0.2381363743289866	-0.17196439016543785	-0.1237660320921042	1.1743921179079764	-0.3603617463858095	0.3660242477998833	-0.5703591168841315	-0.18408173563830202
0.7887845082947738	0.48172860262172684	0.9413077595032264	0.9927977618424373	0.20214080111042815	-0.18632625040495893	-0.25620244128921577	0.3777947242738097	0.7030132342203113	0.6956857451426874	0.1405534982837281	0.41590964691310023	0.2489874930275077	0.639220029739292	-0.1262784776967692	0.5660567110693984	0.2404219685957661	-0.031573714732841957	0.07969316734157726	0.0530206501685222	0.04884922224756503	-0.06756551430070099	-0.18141588272964074	-0.29595226504833316	-0.304215090904767	-0.09488496362352873	-0.21453448587582322	0.08719035255291094	-0.05144430837015691	-0.1477297396206863	0.5116435513909559	-0.32952428476349305	0.35319126191845435	-0.5254207832222714	1.0297323885575929	0.16837921340226109	0.32928084944456526	-0.8881753485314926	-0.11753188726776398	-0.20327435991537612	-0.18815064511263402	0.466859428314338	0.2192410731096628	-0.16888591668603103	-0.09047063161871555	1.1223203755491071	-0.31851253547890984	0.37491243884252845	-0.5786109001759898	-0.14075806005603833
0.7929487033106646	0.5221349338861919	0.9051029324202282	1.0375047314632304	0.24968592635434464	-0.1435064644171281	-0.22418230178299042	0.3861077887345829	0.7193974876582667	0.6734127780490946	0.17013180328563748	0.41257913459136636	0.27894026562574914	0.612456918648537	-0.12017599172758389	0.5818288460604298	0.28361849379600884	-0.06677143668591792	0.08583642481794462	0.03775606651221921	0.04270138629572547	-0.05220336292818647	-0.21321903606953527	-0.2649782857338797	-0.29647432721543027	-0.08553777749686409	-0.24971211517899156	0.08083260574129142	-0.07190530380492924	-0.17388746526306437	0.4883324052611059	-0.33194052319052075	0.34301930601318614	-0.5224554041811068	1.0157025736803715	0.2205522257352301	0.304253162666797	-0.9240182479128325	-0.0882684634011276	-0.1952613218059979	-0.18298946747815042	0.41757309857500163	0.22918522065949426	-0.15823843073681837	-0.04671190872748795	1.020060878300184	-0.3019562562009571	0.364285026507811	-0.6300865678987391	-0.11873600521123598
0.8156671328675943	0.6123320761367973	0.9059051906868829	1.0550546898307211	0.29958899287954577	-0.13405531881268745	-0.21138249311164464	0.36331030171660145	0.7521569861225202	0.6355613608998598	0.19544252271803256	0.41635070365541527	0.3070876378328176	0.5826704708601089	-0.12170915966801492	0.6212358954871711	0.3085011452582032	-0.05217545300866407	0.10104268570679995	0.03198779481705389	0.05157952000026783	-0.0434981190158304	-0.23147556306568456	-0.2570031106648495	-0.30694184902516025	-0.0674617292324918	-0.2750268910743301	0.0734838061875467	-0.08708031641548045	-0.1763817771354142	0.4725736622757998	-0.34969490483455734	0.32694086027585934	-0.5583778116852388	1.0299469922443643	0.2490120191799944	0.258490165303227	-0.9413532757655723	-0.060685924940906764	-0.22654090110887282	-0.1809895212119635	0.3711491850262657	0.2410778454279916	-0.1284529803298015	0.05855746390669338	0.8956871918516057	-0.32210348905744485	0.37519961480218156	-0.669776434748363	-0.1032591058035383
0.8109442825212316	0.6776398934993905	0.887575322816717	1.0709949591946697	0.3522530816335018	-0.07028708629692967	-0.19499610348835592	0.36954152371779514	0.7590275379040776	0.6722159273775744	0.2216771950536371	0.42055060189906956	0.34080556858845307	0.5620330089608143	-0.11010565090933114	0.5826480212330531	0.32220669709311944	-0.029582272456496705	0.07416687002395175	-0.0003626553278569991	0.042341196829639216	-0.03491122363850057	-0.2951538402855375	-0.2496643259854039	-0.2987638868639184	-0.047245059957784635	-0.26889186594828174	0.060581138237955634	-0.07363978647837295	-0.1935559740044352	0.42146638769190414	-0.3645616849196652	0.31326066536061836	-0.5804652714960847	0.9829941087640401	0.25862970656371304	0.2344024366996035	-0.9674729558471507	-0.037400329226397334	-0.22425179125212852	-0.20414599567518818	0.34515860540026094	0.26004772953688987	-0.10200161948233596	0.11403922146491216	0.7943184104523551	-0.3263027355650016	0.37639332855941554	-0.6614761331152471	-0.07980826240201953
0.8330932022720321	0.7078038809798182	0.8762717860409568	1.0974157266446216	0.412894882690659	-0.03636537098396224	-0.19541731965795686	0.36319339853577	0.767598632122539	0.6803661467394393	0.20866867274397177	0.42984134912209726	0.34941634987709214	0.549431086796146	-0.0972132989160921	0.5745169228191118	0.3291665747682614	-0.0214216482230316	0.03895063554099807	-0.006872206277728658	0.0403678149311481	-0.011913987424971118	-0.33550932144456896	-0.2369908757986307	-0.3311762092750484	-0.035253333069298856	-0.2779580631448173	0.05491381747920175	-0.07588053546910163	-0.20855856720676394	0.4066791507346257	-0.35870335487019045	0.2820889972713585	-0.5833289143163657	0.9293134533170588	0.27219668187377655	0.19044561052246645	-0.992869929414854	-0.040180857663041934	-0.22515068476640315	-0.2139382073204263	0.3406816508712772	0.2558237133462301	-0.11063359747525355	0.20831248378472406	0.6950648734514769	-0.34864198440329297	0.3779338088727872	-0.6715873367963796	-0.09958223740144515
0.8691556780354197	0.7556368715152411	0.8636702840816177	1.0763247057642256	0.4587348932653577	-0.001587782697048068	-0.19485801508179307	0.38971971433065145	0.7801530821864608	0.6800658066688918	0.21086437276567352	0.4334977083952246	0.36562828913374623	0.5539014541161167	-0.08022906000384782	0.6003391536769543	0.32410943620813404	0.01762772750852589	0.019220724280949807	0.0022821537392214374	0.06509042893832004	0.022015537766121078	-0.3695148304298878	-0.229006404055114	-0.337035709288558	0.0014269517612710086	-0.2858331375198438	0.046117507038406585	-0.06546863226136741	-0.20035398927464945	0.3876259784634925	-0.35341620308419663	0.3104716332475654	-0.5781369181067965	0.8843486434973732	0.27541247882128944	0.2021411183750367	-1.0169397829612428	-0.019307015249371597	-0.25980976682860457	-0.21367065515422307	0.33129717587903346	0.27876624432603797	-0.12748279822193015	0.3094421848852427	0.6342625964210883	-0.37947833065531283	0.36572090630607723	-0.670544534137795	-0.10376873039605676
0.9271370223402785	0.7331457134875988	0.8301209721757312	1.0680820680002197	0.4822238185185655	0.04518711781170171	-0.19056285980351584	0.4107182773430532	0.7951868928223675	0.6684323640263851	0.23332399155827183	0.39483628246606917	0.34669549853747034	0.5375428537423372	-0.09873159922736226	0.6157940690235912	0.3116142727707514	0.04335331094236173	0.03169968535319104	-0.00119251060675616	0.0713422082786106	0.007085170211849154	-0.45020557245336185	-0.21534181660476653	-0.3525833270488363	0.005159774917563893	-0.2712408433229698	0.017972492059819566	-0.07563472529230095	-0.20147011455145805	0.3740352862117164	-0.32935618375340414	0.2753849685507513	-0.5831113047682905	0.838499089149588	0.2877154352081551	0.17772041819292378	-1.0472041791757225	-0.02577722384939915	-0.2589745526289965	-0.20595665434234983	0.3250900533470841	0.2460200966076321	-0.11822044066315665	0.3960004232348651	0.5235471227550903	-0.40766716461375774	0.367816783657533	-0.6620024732513637	-0.12251859128465663
0.9750257541436333	0.7216814084167765	0.8209893380058875	1.0308827588145137	0.512111694943576	0.10152826663426691	-0.16814694369709807	0.4040826778543063	0.7943704031476297	0.658163529572281	0.22917775300931917	0.35746663744567897	0.3580034433660922	0.501990996522119	-0.09028881326800095	0.6318089696023607	0.3221252693184493	0.06137097885867142	0.022979651403264238	0.0014993886519252305	0.06982308237366679	-0.0050778040228744315	-0.4747457559113079	-0.18027186475570386	-0.3556970896341144	0.04004863937173812	-0.25019212876491737	0.043225133957603315	-0.08813052798226031	-0.17671616960369016	0.3409440713105673	-0.3076079192806213	0.28829876382983777	-0.5955886842282136	0.8209349468962348	0.2921832933695331	0.1838684807295563	-1.0586150229969735	-0.03296270813041462	-0.29002802422037516	-0.2008874919246939	0.3276412363624094	0.23151033320722028	-0.09447597386618835	0.4763949153098411	0.43890632686524655	-0.4262919229710292	0.357256442440986	-0.6223160790973565	-0.11422631346962345
0.9901700843484619	0.7287279329643787	0.817583973393611	0.9882688492722831	0.5374626896512616	0.17734514895560402	-0.16194500137034587	0.4086111954593973	0.7993532832137703	0.6524755576356243	0.2098774331146891	0.3032259116393251	0.33080709843158107	0.48581382031102843	-0.05675559655055016	0.6562592507468987	0.30388335609822514	0.052909836743664306	0.019850369661926087	0.018714054056637727	0.07215864901343635	-0.00952087309128282	-0.5334508688127616	-0.13688296408760559	-0.35358980841419513	0.04504851322284133	-0.27296782289510385	0.0722737947995002	-0.09870553965733747	-0.16527783289350334	0.3098305839214738	-0.3155474036068014	0.2739608746571548	-0.5696325494921747	0.8150527857283218	0.32151501372058516	0.15887508635882164	-1.0623975519200717	-0.026299930094699712	-0.3151461683849788	-0.2222730082130094	0.35935656174752395	0.22431324654322551	-0.1152165377940761	0.5021134246378216	0.35781313762073175	-0.4342601611356791	0.2875831170314994	-0.5918301664336933	-0.1301332038302297
1.003627615429662	0.7539651056740899	0.8630248491645753	0.9455464450870135	0.5546299894654467	0.18996058343934968	-0.15143178458843964	0.45402220416246963	0.8321848489712809	0.61401399016289	0.17595846507842056	0.3058630146043063	0.314499276706003	0.4731898089746955	-0.04427651959455993	0.6752278830019793	0.29922790083640066	0.051001007561358225	0.0011801750700646291	0.05677708317655465	0.06186256030527556	-0.01540142346214186	-0.5387292796121929	-0.13748318380924232	-0.31796685187448576	0.05045251490392374	-0.23461663842360486	0.09627448766536117	-0.1211834637147585	-0.18088300021087883	0.26623588325893566	-0.3325476808937296	0.2670245097109588	-0.5614724538036869	0.7543864148317804	0.2632784886835794	0.12330413309155548	-1.090314000721219	-0.03517299460322356	-0.3206402396911044	-0.2122123550314869	0.4008816765948525	0.18198805159806733	-0.12091084129941503	0.5306907357755879	0.296277840062741	-0.4553303356801205	0.23111614550521872	-0.5673903100230075	-0.1483508158597795
1.027164966285125	0.7563926961507753	0.8497932317927841	0.9557474744816069	0.5628163167243183	0.21930487013988267	-0.17646973289249793	0.4532887118743215	0.8217809524538596	0.6010114297213118	0.16492523918918967	0.25420427634672016	0.3032702285930701	0.4360266538271388	-0.03955793957971549	0.6940911759695647	0.3077052634920304	0.0631688818630495	0.05430089804388072	0.09592896123906346	0.08551109926612363	-0.026142494688809564	-0.5640474874560175	-0.12988734354016704	-0.3129594938803692	0.06347372555989583	-0.20237077526714428	0.10740694559449733	-0.1639222217032827	-0.18530810866128516	0.2085097807939716	-0.3414374610595796	0.22610467045907784	-0.5850876773244751	0.7136642585182931	0.21206774120670988	0.03795659694324398	-1.1156592099956835	-0.03634996406145562	-0.3357548480381612	-0.18486891892112106	0.4255001622892232	0.16659515837464195	-0.10606345706478067	0.5907450969593346	0.21622888379195362	-0.47995248638319266	0.19423336993650886	-0.5044334819416777	-0.1513747214796701
1.0282573504704466	0.7768331423424815	0.8342909010104748	0.9448528392562189	0.551057211565337	0.2329204258516115	-0.19050277017095274	0.4620569060219649	0.8259706828209195	0.6008247318396202	0.15642711319403507	0.21243108140630715	0.29756679152803134	0.4399024037929635	-0.011912033689413622	0.6903239959217444	0.30470906791853325	0.08866770928246046	0.05935815903974152	0.12073265247617124	0.08669955682148058	-0.07176280903617416	-0.5579791143001732	-0.1456250894010331	-0.29407816551556176	0.06873255873639669	-0.20924958382088765	0.11679082449844105	-0.20358695464765594	-0.16822237835209095	0.1664692922487897	-0.3738429218156162	0.21996563660851653	-0.6296290888184082	0.6906116564562184	0.15386549917677994	0.016043309202360596	-1.1033169049740779	-0.02821062145705333	-0.35995223776434315	-0.18417982015909273	0.4415913906241359	0.16806409040082632	-0.08750715610374707	0.628331815162855	0.16064593575531513	-0.4938286502274332	0.1614393334118954	-0.4253938114947304	-0.09662039500957867
1.0244340280545752	0.7320643839591074	0.8174882264899272	0.9668122394390762	0.5453449787097554	0.24315144902505245	-0.20469397954321336	0.47754407176315705	0.8338411682964137	0.637019318029109	0.1588585300324169	0.1961287652466057	0.2913469752083434	0.44768611973715533	0.009233519464675714	0.6730097039176834	0.3148565936077619	0.08922648487246107	0.06401926633210056	0.12206433116266213	0.09881745517884287	-0.07104806758888278	-0.5597875169179634	-0.15014428923153358	-0.30521429847448206	0.07490089341370712	-0.19843086177475053	0.14101285983419118	-0.21449256452860496	-0.18324945286657296	0.10538863532542886	-0.37998425286196	0.13341165340041225	-0.6232413634212536	0.6148014821468297	0.11015250259158586	0.029028755621631014	-1.0957805370803015	-0.052984943791169206	-0.3451157649746426	-0.2070861395230986	0.4708998075014385	0.14604457933962284	-0.06554658897122442	0.5852595938655805	0.12881173862682782	-0.5085978718062957	0.10338813953865325	-0.30837061642521424	-0.05944952804601265
1.0176652657876881	0.734586039044428	0.8283623333633559	0.9751308656690247	0.5105161524829358	0.2374609170478839	-0.1957639555535135	0.48579745455328	0.8089554310937105	0.6190823415936434	0.1417404725420432	0.16827877680037392	0.29112875691137835	0.4655684479901475	0.016082405471155324	0.7032097385185356	0.33091303780427395	0.07276553881180503	0.09816019629593865	0.1488481384263076	0.1255828528261098	-0.08273397399616601	-0.5267656053135146	-0.14228732925283344	-0.30527244066879566	0.05559000898485387	-0.20340684419518026	0.16119634420955967	-0.22993445914404806	-0.16954381281491254	0.07251366912854165	-0.38886422238904383	0.0860359970321403	-0.6397244855852253	0.6438006872731085	0.08944779248752197	0.034655106447215436	-1.1080923954203739	-0.06983741374366981	-0.3430280755588536	-0.1930931365259517	0.5153268706964409	0.11691205460255279	-0.05801374738670051	0.5643204599912027	0.083469364008136	-0.5256941038927863	0.026413127626539468	-0.19736736094969454	-0.04884181714118708
0.9881281169633335	0.7494684039105481	0.8329926133110102	0.9518855717791675	0.4826285446943931	0.265609792576508	-0.19738268175359777	0.4870776491679985	0.792086770792558	0.6256934308342198	0.14908514329857603	0.1446632137804938	0.28141640423290254	0.44437794303523964	0.02050525482596482	0.7428547746162232	0.33647226097520955	0.07676130594087269	0.1634365954784563	0.16327964969895592	0.12729171895277624	-0.10724253727781266	-0.5069674236536202	-0.15515422647117807	-0.27455919984658805	0.06101427778974655	-0.1921764273284406	0.17349687588286639	-0.22049774344981105	-0.17714192187777422	0.014791089237111713	-0.41890193897695616	0.08039513185049005	-0.6539385690729661	0.6308185193396239	0.0828151437031371	0.02691029821249047	-1.12429442181876	-0.05182349188294012	-0.3068489959422258	-0.20885623303265116	0.5918287950956869	0.13215045513841361	-0.06305092524903719	0.5506346685757851	0.07710565190034722	-0.536940290133119	-0.02835397141962461	-0.10831986008647117	-0.005393778941429522
0.9892997698134158	0.7529166470747701	0.8059407870753095	0.9483069371914349	0.445247311194489	0.27127172148108136	-0.1970725858242391	0.46753153756171234	0.7806915395196004	0.6224713140113061	0.15036796894906818	0.12256619040928449	0.28024505934283406	0.4429694215337447	0.02804111540651763	0.7193334539606494	0.319721187051324	0.042707994403168435	0.17216225556786044	0.1606117950716585	0.13915339611124572	-0.12201224843962492	-0.48102718471353106	-0.16345011140924717	-0.29666479468545176	0.045968426557350006	-0.18232070283525367	0.2160772693324966	-0.2475062357259865	-0.196544474546206	-0.01842743761686872	-0.4316294728152812	0.02185707762094467	-0.6525494646489103	0.6212265341017054	0.03290061191789048	0.010766339751325519	-1.133528248956278	-0.035242610165261715	-0.2740287117715514	-0.23061452384970874	0.6725936633187504	0.10576467584203668	-0.03986131219055809	0.5394793635856396	0.05789163857170644	-0.5364870396347687	-0.05830534630918103	-0.03616718491717678	0.018480785326604573
0.974743184720387	0.753368570667024	0.8053886398783197	0.9282962190018503	0.40804442044848593	0.2516914388204094	-0.1874012506232085	0.4562053687865738	0.7729995843842195	0.6265335713018321	0.14678378459131977	0.13452022682379994	0.29687719666304624	0.4343622713615921	0.05389074137366394	0.6959391610886145	0.32435103467117665	0.033474326467615015	0.19920461416478266	0.16860054019464674	0.13257644164783328	-0.12413508169068868	-0.43757125838413763	-0.15312435093859747	-0.2986711098413436	0.03141976780503637	-0.16776821174513293	0.24486238519129797	-0.2597358657597225	-0.2133742638647061	-0.026203732682082048	-0.4730685356786658	0.020259268851263623	-0.6533182736038328	0.6188854547831684	-0.019354832283667647	0.00479347074735831	-1.1493276587021057	-0.015922638215839273	-0.2477909883518093	-0.24385363747438543	0.7728726480696642	0.1243237468263747	-0.03571668913123668	0.5098764299878962	0.06580311982012355	-0.5417504141522383	-0.10639039328592718	0.06114436238843489	0.04327927221197437
0.9209679753004956	0.7360575816472004	0.7988391485215016	0.9238403397906298	0.36684823143431816	0.23224134945568822	-0.2113389072372036	0.46344051849345946	0.7741391484588411	0.6300948108470459	0.1488346467699041	0.14478293825403657	0.2877966438744915	0.45829009757304373	0.08146762542192262	0.7180806668478754	0.3298886774915933	0.02424219123338281	0.21636746265330942	0.19889663233090768	0.134276704705154	-0.10785525252241339	-0.44742665281476024	-0.14882822049427613	-0.2897074814089708	0.006807257278813243	-0.15510191265416015	0.2510993957334423	-0.26122633249123284	-0.2453051280276064	-0.014072746618447776	-0.520950904562918	-0.0024806377440073123	-0.64891439941946	0.5856663713901599	-0.043999353193381316	-0.005119018789104509	-1.146669298241474	0.0068531306954326705	-0.19049183342635567	-0.23603525426060584	0.862243258681095	0.12297608288518731	-0.06814006691839823	0.4782030977472732	0.08533549917634128	-0.5518607301168224	-0.15334854404660328	0.10147017982400282	0.059437792593353786
0.9020832953215429	0.715267080733361	0.7910130183440734	0.9169857580045013	0.33345174101512215	0.19467663832258558	-0.2098339031356621	0.46085370531823744	0.743710781247487	0.6518690150006603	0.15719397851539482	0.1864246043734378	0.3055879534486375	0.4496323267592362	0.07350920879925171	0.7028192778837293	0.3186470319334682	0.006121043800547124	0.2365459219018898	0.2027627987266535	0.13164418538837505	-0.09598442943554977	-0.4190302763963077	-0.19371220930522423	-0.3169324795973555	-0.018430938236235463	-0.09437603550111266	0.23630732656501116	-0.2677088196134957	-0.23427796608290433	-0.020481196751145563	-0.5591225935388416	-0.022454523807213394	-0.6585250844819212	0.5733519816395493	-0.08340219981022705	0.0013096094937304597	-1.1441157246985656	0.01985464747088188	-0.15441542516852005	-0.23200319123600371	0.9153155314549707	0.10266422724843308	-0.07438483016383837	0.5090427649220373	0.14407469597752165	-0.5711629544439427	-0.19449249102370422	0.16292931318269382	0.10083908448453408
0.8905845588889283	0.6780438544780106	0.7631355514399768	0.8769790971603758	0.3200082510642212	0.20768413216345527	-0.2060185248304019	0.4383992740101787	0.7135510284928173	0.7033994341918055	0.17352313032428068	0.20215859350022775	0.3190422062006314	0.4627458171410305	0.08995478900165803	0.6675577554036607	0.32070902466951845	-0.0029869475549744798	0.2655663760259726	0.1981693706660766	0.16405908283700354	-0.09285147167452812	-0.4428770865321644	-0.20237589710276435	-0.3355718458726541	-0.03379156158497474	-0.07297325151581759	0.2486980462450959	-0.2424880528872872	-0.22273780936989826	0.021453570693007885	-0.5644735171384097	-0.06760400563393436	-0.673969855291835	0.6056038314999694	-0.07227784105063653	0.03217269888611536	-1.1221952489601779	0.026683987180048906	-0.162003876832918	-0.23049911819973617	0.9834145715767166	0.07619319547339289	-0.08112102073625264	0.566798831483526	0.23191364922412375	-0.6057757181721722	-0.226526202252579	0.24021514809670733	0.11964491563584985
0.8861381190480149	0.6485527390524257	0.7674298504632946	0.8389696664960974	0.2832344358737298	0.2064542000418626	-0.18433233976671365	0.45588509234025737	0.6995523662509615	0.7409076699691386	0.184453281685158	0.23153194045849618	0.3383019381076347	0.47598419317122104	0.08794734369099737	0.6603494336619145	0.3070912108130322	-0.01682383995766714	0.2727997083598723	0.20869805106530212	0.16305338452807022	-0.11263362693927273	-0.4796906460889674	-0.22035607197190515	-0.3298711650924938	-0.04835301677745716	-0.08005285783199034	0.2646380149437489	-0.2105786289346614	-0.22913188298958267	0.06565896050566185	-0.6135999048280569	-0.07590372957344096	-0.6651488868182727	0.5834104336140414	-0.07203995896072782	0.07677455754575016	-1.078085804137825	0.022195719389188167	-0.13594611669375475	-0.2577439281090017	1.056517878210327	0.08564534529084508	-0.06199241740544913	0.5307637604308699	0.3697844346075626	-0.6355330350899074	-0.2615328883400575	0.3127027675537431	0.12005843432789536
0.8594767770859425	0.576793536685323	0.7591159150081517	0.8116716544226577	0.2694375508717407	0.19842117505043366	-0.1797450214400979	0.4345283481868977	0.679263375832916	0.767930159019195	0.1643921775745803	0.21970627365445847	0.34116931191925	0.4829734539276422	0.11306259888444363	0.642492816413394	0.28547847025623346	-0.03347448121623688	0.268503110606932	0.2209567020605124	0.19302156208874363	-0.07785427091218522	-0.527902911204949	-0.20390680030306227	-0.35369983059465315	-0.047148526456805034	-0.03979884722717798	0.28170442875691426	-0.17506529648258057	-0.2743850321115603	0.08249269197516115	-0.6288806975953245	-0.0705967935414934	-0.6673998198095246	0.526567608194836	-0.09304914541890755	0.12542838723642546	-1.0707085929408862	-0.015088829980782661	-0.1241815940313152	-0.25273480311279584	1.1190794928461432	0.08220596460603058	-0.07631933571506547	0.5138549204801148	0.5312777386742601	-0.6668300621763154	-0.3144739349877613	0.3468394275851326	0.0864117455834745
0.855811840816858	0.5462198926659063	0.7433825015934575	0.7608750535728871	0.2313459077672743	0.20246555088410742	-0.15740287371398448	0.4203118097697093	0.6395104836099627	0.7825237101047537	0.16630637118119904	0.2203650117428979	0.3519429172611882	0.4849004375836084	0.11795882454104904	0.6160526552520433	0.2708887484363124	-0.04418154823819582	0.28272621625216654	0.23603445462874256	0.20490333629584634	-0.08808083990249431	-0.5277298391919392	-0.19875969393346463	-0.36140379176828463	-0.0671129673336439	-0.005293118129060253	0.2863363753056989	-0.17201092456918363	-0.26943535590892287	0.09731795297386178	-0.6237338608334007	-0.025625123079733775	-0.6714631043570827	0.48893478611709396	-0.11324826067466007	0.15238511533467536	-1.0735740845939585	-0.031353512062867774	-0.11766426996959198	-0.2389880568093436	1.1750883086655437	0.10623300970268328	-0.08758694856722907	0.5278014386889399	0.7024638290766573	-0.6753321733730244	-0.3367983474698376	0.3630367881457247	0.06758349680689218
0.862588117754943	0.48666495306293445	0.7138989458911069	0.6854096415712757	0.23430863499259993	0.20125879711444544	-0.13613581573659034	0.396557639238757	0.6238694241337172	0.7942658343643804	0.18681724368460487	0.23334050844182777	0.3379638802914113	0.4953090216414898	0.13013230413765206	0.5544512837259103	0.24576769849071783	-0.025283932344758942	0.2571546131845226	0.2298732831402272	0.17334400389335933	-0.05910488681223475	-0.5186401884598035	-0.2053887816589305	-0.36382452059251097	-0.08702183144276679	0.01359434713989005	0.2831005549939941	-0.18298429811116237	-0.27164423793730325	0.12958771689529708	-0.6433492988262757	-0.014514970293974413	-0.6657299193402675	0.41244199489142375	-0.10249853440425757	0.17368244220094636	-1.066029288348147	-0.03165981879368738	-0.10930751353041637	-0.20633399430417762	1.2153139297217965	0.14987834257154578	-0.08234815622812644	0.5504033388351862	0.840377979091015	-0.6952441188797776	-0.3370937646821964	0.3522310515536719	0.03752604876000461
0.8551450360281951	0.4035809041598878	0.6980919988543837	0.6451247785101734	0.2333672353267117	0.2183604755878182	-0.09200122457315066	0.3897704209714414	0.6164473118747915	0.7806026159598112	0.21174018948902176	0.2661586596340144	0.3157029423661796	0.5162261018926985	0.14520185372383074	0.4955970333046474	0.24073522318832588	-0.024422613341888645	0.22646455968733478	0.2479572838657072	0.2027876032053885	-0.028864906264573165	-0.4912028480474374	-0.18865964960714016	-0.3919962683144826	-0.12752504261786507	0.06268345929157844	0.28124735258355277	-0.2077024287162125	-0.24822897564955654	0.16617326438691066	-0.640277387144376	-0.03057546272353402	-0.6731205437949791	0.3693723776893659	-0.11272949962511584	0.22569017481463177	-1.0506907732628037	-0.03158289679260855	-0.125114288341237	-0.16107048231019067	1.2314943950527446	0.12036680363758663	-0.06532071198161864	0.5995631435548613	0.9838864197180008	-0.7157480521319458	-0.3488875868699925	0.3597840092106903	0.025196413903544445
0.8022220525738619	0.3518796874878445	0.6990290284469387	0.610657254675089	0.22239487836805827	0.23403989093421645	-0.0623217604744218	0.3952289247925555	0.6126224221798438	0.7678900234842416	0.233778548977912	0.26960961685736906	0.310005848096151	0.5545305926953773	0.1641350991534492	0.4456036619508775	0.2398222533865344	-0.0231422409842433	0.23145501429556878	0.27236483143533785	0.1821974280303073	-0.024560553769832228	-0.5041689691541451	-0.1872605762991521	-0.37863223437212884	-0.15263198321803964	0.09240271628351085	0.25977086443015096	-0.22553253339262969	-0.21534389670613413	0.16739139445734125	-0.6529542229232281	-0.00652663887841463	-0.6822872473026068	0.3439377754583529	-0.0703807441045813	0.2602338231902218	-1.0395016227340252	-0.07133476585628731	-0.1056516056298932	-0.1010996647971052	1.2621997609881022	0.12861599585872838	-0.07882678044742317	0.587418219887996	1.1140854004846408	-0.7354876093256839	-0.2975983408414332	0.38262627032949575	-0.025598252640872808
0.7653698826916943	0.3357204730852859	0.6846886014587621	0.5935796912708726	0.2300794109780384	0.26090951869884255	-0.033193073693632856	0.40921571155700265	0.6184131929823222	0.7567521870542449	0.2342707892447359	0.27753986500600536	0.2993915598523221	0.5931065461263355	0.17957405075482571	0.4222469459216239	0.2226513967672923	-0.00842572587222792	0.1897513495687531	0.3137744191206252	0.1861290755030141	0.004783884110819983	-0.5216401033519811	-0.18658577997562306	-0.383091890005561	-0.14858916122070456	0.08130656064253787	0.22850613019606375	-0.2349743397067226	-0.20463666099979946	0.15380830701384943	-0.643541348867187	0.010940136623542143	-0.6943396118551854	0.265477392104974	-0.08086097668114817	0.2858513503601288	-1.0031957068002944	-0.10034356253112922	-0.09420490273539868	-0.05601370071706717	1.3109625847027107	0.1156841713539372	-0.07189247786072615	0.5860760828811161	1.239480149899769	-0.7636493191698974	-0.24892550236404576	0.3380688521449463	-0.060794750875041895
0.7661504747205671	0.3085316044611885	0.668066938979284	0.5946266434682982	0.245566932639704	0.2634344795900028	-0.029939715772835284	0.40158971524514636	0.6075146527702753	0.7460391559492561	0.24599144262937173	0.28674314692386843	0.3099749072254269	0.6071365608166774	0.18980782286029302	0.36517791713606335	0.19565896360477034	-0.010609209217319619	0.17648550974000876	0.3271492524982389	0.18013130812923417	0.01841136682620922	-0.4958500886344058	-0.18384158455256977	-0.37407960903279347	-0.14627601169799787	0.0698848512328929	0.2083784891043831	-0.2458887121300462	-0.20372195015479777	0.12669205719943397	-0.6615059326292881	-0.00010898441491141408	-0.6983867520820635	0.2537794183969475	-0.10547700262394288	0.2908399723264433	-1.0295563893906892	-0.1145224594136884	-0.11237409936758383	0.017338549397524012	1.3490643944882852	0.12379532203747515	-0.06295578563176274	0.5523688628764103	1.3116921361200833	-0.7829606947801875	-0.17877253604711166	0.3048201833682812	-0.09216891706441903
0.7644698563028353	0.306466679566255	0.6810839623433668	0.5865258508407173	0.24647180823606618	0.27832632412718594	-0.03709986838522133	0.39498965140762665	0.6056388557793152	0.6960532784122023	0.2644289874585273	0.3128519407533155	0.3153085339274643	0.6345492861451836	0.19175713574093511	0.3478922873484175	0.1919541676610688	0.0049633171183923255	0.1406549008260887	0.3084904273346068	0.17685771336161873	0.019877609845325134	-0.4905905272621343	-0.14063861737420388	-0.3320673696684221	-0.13818443665486924	0.05511968085593888	0.18942311552126065	-0.24665731227546642	-0.2387335648948115	0.10418061756500371	-0.6742079683885627	-0.0017657470027584387	-0.6835378997850025	0.2084717487010484	-0.128309199114187	0.2975488531075304	-1.0456601672592012	-0.11919651471180628	-0.10178822083185646	0.0775468731908904	1.3769826946250112	0.13736117756480962	-0.03554112023911899	0.5376859115491881	1.336447959362036	-0.8058083231450048	-0.08069624034288773	0.2702548721785313	-0.14081062368989544
0.7762261369696413	0.29626134141946064	0.6911158189802655	0.605115162559039	0.23303095065053664	0.2555612372799681	-0.06357520096252144	0.3793899561042153	0.5860136215110939	0.6239306240237555	0.2880386812454082	0.3143693223805571	0.3043382712164199	0.6350683319492794	0.1955449300848386	0.33216440388560386	0.1831138258511587	-0.0011113055453247534	0.11509936784989991	0.2815055629743402	0.18471587831021585	0.05260179357162957	-0.45854592989616877	-0.1170953226525635	-0.3314493378929094	-0.15181934833189006	0.032710531753617926	0.16565449233314394	-0.26594083064706714	-0.23992035214079016	0.04862770703512901	-0.6813401909844826	0.031089459275549524	-0.6581049143991164	0.16108623417355564	-0.11365444116293766	0.3027882932560613	-1.0623798859362972	-0.1484314793668493	-0.07090767549534104	0.15729980119980286	1.3899321559376543	0.1529412600506281	-0.03264553898247634	0.474555559536369	1.282396004367932	-0.8104208679793242	0.009613714352334856	0.2458733185377186	-0.16216876966947041
0.795745428707983	0.27627023462746336	0.7040470934331333	0.5912565550037622	0.23101028118244202	0.22770776244935273	-0.10152527940106895	0.33820809992390954	0.5698639962494798	0.5568695566500582	0.2874687078627815	0.32782155568942484	0.29979987331537333	0.6600492863192611	0.20036758350380884	0.3277300543290279	0.18308191190784157	-0.015214621849689067	0.08619037099344617	0.24509233496473387	0.188717176311957	0.08415323399544623	-0.45751263857096874	-0.10072794300160286	-0.3115144652598064	-0.15880787023246662	0.06203591621155509	0.1479076733567548	-0.24891813166087187	-0.23818384815827734	0.0070858656594222245	-0.6567264534526902	0.04864813861488888	-0.6428256032625302	0.12443318361936002	-0.11023523594710125	0.2980928526849208	-1.0757209605433649	-0.14220554462934423	-0.03789081604895716	0.26520751293976563	1.3884980189328802	0.2050055693743821	-0.04663749451641783	0.4957940246631047	1.2187595163503497	-0.7979957652003569	0.12063587696002591	0.1761885558201653	-0.16138424134566898
0.8739220205418139	0.2742699662300036	0.7211994961176618	0.576548565262509	0.21322733691705906	0.23115788479204036	-0.12980079405529396	0.3459437556107702	0.5661713664165884	0.5187123878974731	0.32511237588859737	0.36803779882335336	0.28961522569440856	0.6743497464328833	0.1631575119880468	0.327670360185391	0.18474193256693786	-0.005234976846055404	0.08157356553080285	0.21169429417016822	0.2008832399158586	0.11675862276395992	-0.40696075970815554	-0.11998181307691214	-0.30378160158693024	-0.16175543882220952	0.05792609692018245	0.1532492048399236	-0.25028133289599036	-0.20876343127800942	-0.04096752422392118	-0.6627223970074212	0.021363955351373018	-0.6097147681773948	0.13952520977324925	-0.06149739364402359	0.2787569426885404	-1.06476167012358	-0.11933209106087397	-0.032648520294025776	0.355931517577971	1.4115259606082529	0.17004066966723635	-0.023122661896081764	0.4620676364470306	1.1003443201080854	-0.7934964144214326	0.3022420867953885	0.12863169774750732	-0.15878286397699126
0.9137670305087073	0.27300563452225257	0.7339508470205761	0.5840220308879223	0.2139311656081933	0.24165521243447063	-0.1390018766040191	0.37805295000606004	0.5519376665251339	0.4627519526657548	0.31404743155372244	0.3947624252468203	0.2775573028795081	0.6725702348971992	0.1538596120848306	0.3502024168541556	0.166098773118801	-0.008980829878679052	0.055002383485029796	0.15739386811382397	0.18356804276650604	0.1644150015877297	-0.40408993483228245	-0.11391611398563599	-0.2753231410724529	-0.16958222911289278	0.05948376476955778	0.12863136643575973	-0.2387265855306598	-0.22991027743736683	-0.049251278379319446	-0.7058416555236513	0.0077940094193481805	-0.5751146207831366	0.14855917701850344	-0.07090690239665393	0.2721090793105452	-1.0875458052139806	-0.09739323700563599	-0.029190456641061256	0.44225234482031794	1.443084012758227	0.15646245691929758	-0.030637290675692097	0.42592924105622443	1.0135473208181118	-0.790174083074069	0.4606268554888301	0.0806194754732871	-0.13687719539684198
0.9383430289806007	0.24267512167423066	0.7734332014815007	0.600780020577038	0.20355536845179656	0.2639419375503552	-0.15345353768960784	0.4450653977121591	0.5533425692703821	0.40760270620115424	0.32179981979663164	0.43176313104374814	0.28127692819773875	0.6772043044083234	0.15622279921322985	0.358317350455098	0.1568677684282848	-0.0370761814718741	0.07277050813325289	0.1421028305827538	0.19867939129327714	0.15380892674502383	-0.4039096657652654	-0.1258488783034744	-0.26153761234944983	-0.17313760829884453	0.06300604267914792	0.10836886271035093	-0.22141680896571914	-0.23918591277619008	-0.06744701674669085	-0.7041924780976587	-0.021300916918212863	-0.536267880243431	0.15384244155880863	-0.05869095742663214	0.2872950541015606	-1.0920576530582888	-0.11602642981738065	-0.015271565860156312	0.5241413915367945	1.4565050230822543	0.08603267695325652	-0.06987556891943839	0.37460617401206425	0.9584444857170749	-0.784649391091045	0.6459001692010367	0.040058343461385384	-0.10388794292281549
1.012034429281512	0.2440116505533012	0.793613060788777	0.6134608069102117	0.17092061876190176	0.23128462599302152	-0.17662640939257254	0.49580338276827735	0.5293219671653653	0.36948008106629315	0.3105288514449142	0.4154616580517236	0.2971914393595344	0.6586620587611686	0.141298051324393	0.3664074867251066	0.15320511075310111	-0.03540410782483077	0.07375909202737448	0.10426246048574468	0.16382830264075024	0.16173572096137118	-0.4017631158481282	-0.1368903811065947	-0.2433463793249377	-0.17462158912223152	0.043033794232104926	0.07116973114335137	-0.20597762656577306	-0.24723859529426254	-0.08596302398820724	-0.7457761560578184	0.0056450151029900225	-0.5035752487823489	0.1720267499945777	-0.05136965907341238	0.26234694329396074	-1.1016573881183933	-0.15043310021236792	-0.003016297174908307	0.5812948723873987	1.4516531031740683	0.10024937810075976	-0.0677643482156447	0.3472036728418034	0.8843688332637468	-0.7671350727408922	0.7988154720509905	-0.031366121725546973	-0.08843238070176865
1.0953217979091117	0.22990325135438106	0.7942920776724587	0.6206341180951533	0.1586047683269041	0.173309649937563	-0.18585446960345198	0.5478658453275667	0.4759561406035148	0.3352264313086897	0.28917637729309886	0.4172006647017527	0.30208495596976875	0.621573797026996	0.11116925586957874	0.38584691281131656	0.1497966641436507	-0.011405405663093832	0.07846575956758596	0.05454848811280273	0.15560819676255594	0.16939080182205687	-0.38522759867112016	-0.1451199192857593	-0.24737972309451323	-0.17443415174147314	0.0450132561978248	0.04594269328077645	-0.17657771129641955	-0.2545707482841862	-0.10389812483528486	-0.7681506618691748	-0.006595590504212749	-0.47018528863250475	0.15466705016731014	-0.07483700074371305	0.2616839732447067	-1.1073882480587276	-0.13283835130421467	-0.03358715569942768	0.6525653838339688	1.4192228748388578	0.09586571923769975	-0.07287303999377695	0.3375558759579772	0.814179538025158	-0.759449724859377	0.8986810705060341	-0.06376581271523332	-0.005049678135241653
1.1368934480966357	0.23211515478449848	0.7863341473467302	0.614586702680588	0.12362622631959515	0.16838794882549601	-0.21707259578454147	0.6038240175489419	0.4389942999958814	0.30236692768937	0.27612807146652574	0.43654998605675865	0.30034497865548293	0.6024920258484344	0.12990589267224353	0.4134641883203691	0.15604677072432885	-0.008652703660157792	0.10138196717752428	0.007498546171311989	0.15213323344871788	0.19603210335985996	-0.3401252034390799	-0.1585223709964835	-0.24862108543706615	-0.17908311876661429	0.048415530710933824	0.034771387849944414	-0.18196166768966576	-0.2550425699365958	-0.14906613193901075	-0.7813579056009773	-0.03297139813886389	-0.44290176876715187	0.15540300631448783	-0.07003038322114437	0.2585048912541697	-1.140097542408109	-0.1276548425200205	-0.040130032239771476	0.6820471225495434	1.3496247311436047	0.0908522213437476	-0.07982192556063128	0.32142994805386554	0.7627541502380834	-0.7531856579790001	1.0303199312467648	-0.06374338618361478	0.047464243736469444
1.197980343661087	0.2341811908822265	0.7800938680957031	0.5779927682735546	0.08877996067219088	0.1723282686536941	-0.19460858803082332	0.652711460788147	0.4173335741664162	0.26918791815416065	0.2531497456357709	0.4890028068243568	0.2649036138492799	0.5822220552502244	0.11827262612852725	0.46357473058915905	0.14636454939208512	0.002809881618813326	0.09776341797613661	-0.018504451125163704	0.15092556950372865	0.19381132681430824	-0.343378157611005	-0.17682772626665688	-0.26300296906114795	-0.19257507592632078	0.05733439700485874	0.02082557619004492	-0.14555601633911522	-0.24861010516830767	-0.15533817288068358	-0.7500142721568983	-0.019899917722769857	-0.3878147076802656	0.13777566048493836	-0.025283808036747513	0.27089075362141835	-1.1202582330548974	-0.11326999900349559	-0.03455099750021884	0.6776215182047949	1.3054463816292328	0.034636234943890835	-0.06302003989804748	0.3320167265027476	0.7451392472408366	-0.7644247978216303	1.1025513414959707	-0.035444582188953105	0.13586165748892978
1.2548015739157203	0.20295303291180603	0.7573016704255652	0.5570026431896042	0.0676634547098095	0.14618555345812503	-0.20440268536361375	0.7085056223115507	0.38010619015152736	0.27145760520380724	0.2350941975928511	0.4641100955904497	0.2598316570798477	0.5640197821182513	0.13627179248207894	0.456726097094753	0.15943739500813336	0.022967974322521456	0.13285156018967545	-0.0027010904743860974	0.16085706421313387	0.2214409432499176	-0.3193565618778507	-0.18579800111625605	-0.3007159616628945	-0.18494120720503993	0.06774142423039486	-0.006587957989566106	-0.14758934343392197	-0.22090449292568995	-0.16670648336600577	-0.7635631209465042	0.025126016374240258	-0.39700921161640423	0.10638917122158938	-0.01922939082438444	0.26413828191523625	-1.1288866207749129	-0.12239368376628304	-0.055737578470105145	0.6811169402631276	1.25705170180411	0.010796673982265359	-0.05836119166504248	0.33576466963034163	0.7506437065961309	-0.7534408188804076	1.2025418266266246	-0.044312504928436455	0.24373926140192098
1.2864258003851456	0.21682942330404448	0.7078544055627972	0.5514356437430515	0.05546244121413181	0.17161220552596673	-0.18838572638350595	0.7579944836685103	0.34943213898588904	0.2560049281897202	0.21019550952215965	0.47634349800407244	0.2799410982659616	0.5760915189538586	0.15204925747273604	0.44802717083434496	0.13323588754575205	0.04125137617849333	0.16688763728471678	0.04379023205885177	0.13960972201621386	0.2386204630967248	-0.308594110164521	-0.2049804950841679	-0.3052440198778724	-0.15615007398357622	0.07642325411245843	-0.04178776756588239	-0.15017429343439964	-0.2260733881507913	-0.17753494574000095	-0.7623554542041214	0.061550689328859855	-0.37776690329078966	0.05169623131266656	-0.04959460708835102	0.29774160391295135	-1.1234026158173487	-0.09603693220508294	-0.03904944272153731	0.6511177956797701	1.2073815116795357	0.0013813907872829074	-0.043006332457147425	0.29561711895566056	0.7890748985549402	-0.7477636807932501	1.288943119988787	-0.07192993995137485	0.3699963069753715
1.3120208594162932	0.2182816878304313	0.661923104072544	0.5404054957533998	0.05142899937405586	0.2070602892870259	-0.1700071109524203	0.7880409246271234	0.3161300475085983	0.2717073925387562	0.2309224509115282	0.48174321317821817	0.2745447340644483	0.5591474199036345	0.17166772489832363	0.40835296472506954	0.1406109625795675	0.10436885439334438	0.18183512790696574	0.07162794467554354	0.14112545943635474	0.24773246325107595	-0.27127053080436236	-0.2042973673146505	-0.3228451602094751	-0.1667666101019201	0.07487271517772547	-0.06206307330889532	-0.1592406456709413	-0.21951406567407256	-0.19451967600025685	-0.7518520022881171	0.081090691913799	-0.348832106237555	0.05098701162207845	-0.06048795308041498	0.3247124138803977	-1.1458011093904377	-0.12225020553730237	-0.0726173820341543	0.6085634630644561	1.1932880973691253	-0.07909420606969832	-0.0257912199026706	0.22852722009110876	0.7918204810993805	-0.742950042609122	1.3305785625983804	-0.06031380417659606	0.4423031558025546
1.275500713497646	0.23235339149521325	0.6266930933496054	0.5385969702639762	0.06518212130174836	0.21541731804905861	-0.13125838546160998	0.7954642310514038	0.2768315887064193	0.27524157441995667	0.2182630815836734	0.5003499492895225	0.27732377694992727	0.5627807812205038	0.1868905101823862	0.40536560572398717	0.1268516627938922	0.09824011899488169	0.18298832116028768	0.11061260977467194	0.1421772331774109	0.23931876130551485	-0.27127624275198653	-0.1873261102340585	-0.3149456254576225	-0.1727145986104836	0.0589562250860161	-0.1112462177001579	-0.16722624262156893	-0.24690865397365194	-0.19327025977049156	-0.7277013822672551	0.16740115963754199	-0.3468467470667669	0.03885780701289919	-0.08164012321188766	0.35316193442145616	-1.162971508039076	-0.17364135705496708	-0.0804304993965819	0.5643757528849055	1.174601546649314	-0.09400536655715035	-0.04693921573906897	0.2180247643861148	0.8275542030969577	-0.7279494363007908	1.314887217447526	-0.07767478489907362	0.5655544565713169
1.2417405862531186	0.23756891225704635	0.5973119767555746	0.5268255125732442	0.07226811983544325	0.2180088550574666	-0.11437052088641578	0.789191733024554	0.24377309286980126	0.28266867771106713	0.22238585431804364	0.49095233856826914	0.2760688307622342	0.5767917628750884	0.18715610010330413	0.3960504982323329	0.13700254455933153	0.13953257107595177	0.2312137149143286	0.16186994154678713	0.18602192773245868	0.22413177971555104	-0.24578839006372624	-0.17862762340906832	-0.3153602799801176	-0.16636256758154166	0.08472190483248979	-0.1412069119341395	-0.18603095064199174	-0.25720471491450203	-0.253771777073055	-0.6980344631099049	0.26246380552862825	-0.3543716612952639	0.008611979418580256	-0.07408183323647535	0.3755140880342804	-1.12354583217134	-0.21521482720704918	-0.08350833293878554	0.5160847856057239	1.1156216472253466	-0.11128200902738601	-0.058381951715397395	0.2490887851157073	0.7877600323006619	-0.7171754942141526	1.2910363981759285	-0.12082696655214194	0.6382875177682713
1.207331618285987	0.26227653223045566	0.5574707830568866	0.5436708889981928	0.07011616114445782	0.21759657628695678	-0.08355407319809458	0.7502237023571677	0.2288527472734482	0.29075562723524784	0.23568009271823218	0.5005420901261575	0.2739998583179553	0.6031288730332225	0.1861661863217247	0.3979757189971528	0.14927388112793238	0.1831107687285229	0.2322168211374525	0.21009314199368845	0.18888823757339965	0.23677247281091374	-0.24509610201168539	-0.13436544495722597	-0.3275643602861235	-0.1715762029188938	0.11155276324178957	-0.1589182825652314	-0.18775700458419914	-0.2549885997711673	-0.29412115597801053	-0.6868802512431964	0.3711400932330784	-0.3642524032965856	-0.04346078774455753	-0.14727713462402017	0.37926389679649697	-1.099065589926458	-0.23775696179489475	-0.09023792138273017	0.4354307379482833	1.0702902493935844	-0.0787245729370633	-0.0097488655179865	0.2964349916175949	0.7867908169731221	-0.6987547200365158	1.2147540952508196	-0.15126407137970768	0.7218757616781634
1.1567519227456151	0.24003469709954622	0.5359698583656906	0.5528283434605133	0.09296706684081216	0.22854070364958115	-0.08124530379018893	0.7066018681348518	0.21896220737850397	0.30835366133284087	0.2537769872763669	0.5125366839732081	0.26894704548175796	0.6420497267724672	0.2255608441915852	0.36646347396398193	0.15471822502968585	0.2103814284449524	0.24557898506682174	0.21670598925361384	0.21341222964758147	0.23672755152021216	-0.2131848786227432	-0.172205958207804	-0.3228407284929245	-0.1844660774127524	0.11351559107334377	-0.1375848238498917	-0.17669563008094488	-0.2873117213219787	-0.3538580224273834	-0.6618932516439737	0.46619223073965765	-0.3653951399869436	-0.08075181236843906	-0.16443740158844292	0.38989806344429395	-1.0806969638532065	-0.23155379940422702	-0.105911627190892	0.3608186605265455	1.0329041546402151	-0.09697129151224429	0.020816933530307953	0.2660586648808946	0.7963899103836258	-0.7056530078793051	1.1488234396660586	-0.1859360110981834	0.795085243168321
1.1063333791067549	0.22384852440035932	0.5332826560027698	0.57789609405855	0.08557472678703959	0.2805504595996732	-0.08590101585551105	0.6553594590654178	0.2075446147709735	0.32386392607516934	0.27216768383626677	0.5133027765182668	0.24093119743928657	0.655503931098865	0.2574002775202467	0.36395077932167963	0.16031393577337963	0.2414577609002297	0.26330665662400826	0.2374795469178194	0.2377281657694096	0.24227467988865872	-0.21575868222216293	-0.19399197824547137	-0.2934367708864939	-0.1928525799340576	0.13564255397106764	-0.12461108263015257	-0.1630897384513128	-0.27399277472364947	-0.39647441333731026	-0.625349239730518	0.5893570277947227	-0.3541063421974354	-0.0397080164821784	-0.18131430900459247	0.4492017254775562	-1.0741993212629424	-0.24196692164203096	-0.09818831842713756	0.2824844013213462	0.9900316331573705	-0.07852618537209108	0.03632719381453005	0.2521579446434491	0.7980377663585341	-0.7020079741017897	1.080003274094323	-0.24078715759696362	0.8705323307437218
1.102215695014373	0.24335820645801073	0.5265641784159854	0.5928704655887446	0.08088483883251173	0.2687655005340358	-0.048415839167254046	0.589120094007616	0.17937572099251975	0.320448572435094	0.3011135580432007	0.4927405851432982	0.22980937371996107	0.694406642421841	0.26194106772238096	0.3359623111835412	0.17901957287283804	0.2877361051638129	0.2787630625631929	0.2491645685360795	0.24528070531117102	0.24155040545524545	-0.23575592525675707	-0.2072770784913646	-0.2772643774342127	-0.20285691810527742	0.15366088572985942	-0.13525838823697467	-0.14287204960980582	-0.27249106878042556	-0.4093142487388014	-0.5892134046862648	0.7650114429392659	-0.3292825514681993	-0.041174300048831255	-0.18547387452164188	0.5075151942577155	-1.0316922157113602	-0.25926550560224565	-0.10521063560471455	0.22391025552529037	0.93310657216361	-0.06683888316146087	0.058971123218111134	0.25970758302575536	0.7636698719698176	-0.6848212680755721	0.9425755038763969	-0.30321978879796835	0.8823652413266544
1.04163713805388	0.24760898095382394	0.5328955684048332	0.6243871039964081	0.08054065706022263	0.25554348364870244	-0.030732888477251086	0.5423482976551833	0.17203544196403367	0.3514652236545759	0.3242129224628511	0.4364190122321913	0.2323442124854505	0.7420359915975051	0.25623987258027225	0.2707595490913106	0.21347851463385165	0.30557221450562044	0.2840507610465272	0.2604991504074714	0.23354159576819705	0.2511732620600427	-0.21555505128936367	-0.23046679477351328	-0.25415875612148786	-0.20312544023072426	0.16001393682872253	-0.12201227305648177	-0.15259609324114198	-0.2724632491075242	-0.42847721337196304	-0.56394619237698	0.9129732964379826	-0.3224970053523367	-0.07577690360352803	-0.23278486951912464	0.581785090393652	-1.02699978993123	-0.27302815384999185	-0.12094900129669939	0.15860219968818667	0.8809771267184674	0.02055107922129627	0.08096060158640546	0.2646242364859446	0.7267561255630087	-0.6691185966423372	0.8727581467273227	-0.3815789724248512	0.8737477101600393
0.9988850619711414	0.2750193562261005	0.5202873339263724	0.6372342206383659	0.08218522732590203	0.2717249322347884	-0.016891320431758484	0.48362381166136287	0.1938453389010752	0.3579987475916476	0.3327708591932207	0.45989050564599887	0.23472996567929383	0.7913923468993576	0.2582532694479391	0.25355511010961373	0.21616108098302558	0.3131387321658977	0.28996016723176965	0.2537132435623455	0.22842369002101853	0.23618692890187906	-0.22325647027093815	-0.2616839100666171	-0.2479452004922326	-0.2297319205005862	0.15941154354143577	-0.10798258610883009	-0.1419634156919624	-0.28435615927292124	-0.44896355730536275	-0.5336444136368007	1.0277557273431814	-0.27257821051423436	-0.09169775991169536	-0.2334371371212675	0.6867389805288922	-0.9973242083579017	-0.3194419298760093	-0.1015874902501428	0.10744321153376465	0.8441665274864552	0.10123330636198777	0.07714699307232342	0.2342059657039604	0.7124369345155792	-0.6514803791325873	0.7565552347161095	-0.4168444138399222	0.8592774489161586
0.9482966511908002	0.26874568665974274	0.5177189141642996	0.646571092311939	0.09432898687475536	0.2512357622845832	0.0069914075350240735	0.4409596176810891	0.1952989280165976	0.38960755578805994	0.34474109214752147	0.4346163677686118	0.22056897368076295	0.7917231871741048	0.27595083918595054	0.2503633917623572	0.23513715538645555	0.35018402453143577	0.2876404525155226	0.22865621369115302	0.24626412719358015	0.2224424136685718	-0.2274827403180099	-0.26640844955982207	-0.2469480642682959	-0.24828874524036765	0.17586626668865013	-0.10455385263529533	-0.13897830958971596	-0.27553732296314076	-0.45317089279780465	-0.5183455076516662	1.1442807096249987	-0.24337853961833908	-0.08796169189877392	-0.2548909213891966	0.7364059870791919	-0.9664343474944237	-0.3474424591177948	-0.13929533717029147	0.06790493050282213	0.8014244805291486	0.20792199687202934	0.062029027690571434	0.2920758534812535	0.6704207220473931	-0.6360863037833345	0.6824708104932469	-0.48288325617453276	0.7978909415160909
0.906618461641204	0.2923503215711348	0.4991788868798587	0.6568785055588517	0.095702752552869	0.1968608281247245	-0.006424020751346899	0.40563194113075296	0.19434620658920948	0.40212172539419894	0.3418694266179999	0.43137417459272775	0.23930760739114448	0.8114776654043482	0.2628903478229296	0.26226667482765365	0.2394017838662778	0.35827890524199496	0.29252871805977365	0.19897380938333178	0.2540972491994261	0.23830781370358328	-0.26434707908919086	-0.2922389802126727	-0.23737001687281642	-0.2463193121629573	0.1748052465593655	-0.12433076258950675	-0.14828533965681046	-0.2839188340149089	-0.46404631733205015	-0.48941881529566567	1.2834829756547543	-0.2355089347185853	-0.11185212304354264	-0.27367673716960883	0.782348579933446	-0.9159876010904059	-0.33490142906076786	-0.1319362233275539	0.02647179710366391	0.7788702534174516	0.2677986830120721	0.037927500763714886	0.32765447335095266	0.6797349383204747	-0.635782540805468	0.6123122020879224	-0.5153666708114832	0.7547611899052565
0.8754109214664281	0.2871591439030748	0.49065141849427246	0.6774126998471492	0.06715804055853161	0.16854230678622548	-0.042372904567629675	0.3659182996069791	0.201347011813863	0.4084333764863617	0.37322684049284655	0.411777052661437	0.24959209442266275	0.8241292090893172	0.2938517800695133	0.266084561044554	0.25239712753633964	0.4031231191141133	0.2806858506132658	0.16502123628982385	0.22456846507120387	0.2437709215875171	-0.25887503326530287	-0.33795677404192176	-0.2373430893776865	-0.26154991961721996	0.1648901144441588	-0.11242709346193278	-0.14507032113321433	-0.2973818865188681	-0.4766327139928059	-0.4895461034097045	1.357541795062153	-0.20607216799294922	-0.13826774215410675	-0.26531744604150753	0.8539358909786839	-0.8712758843910491	-0.29945421796413346	-0.13677100607694445	0.0037589157323973084	0.7648742889601399	0.30844347425014046	0.06330220464381642	0.3504922453649815	0.6873120371155892	-0.6260874157577989	0.5699071532641589	-0.5061995930498138	0.6522197719466434
0.8523216717884623	0.27340731159150083	0.5019962373034528	0.6929054815783277	0.025134301680782106	0.13550674425164233	-0.06632225055230825	0.3223441196041292	0.22290831753649512	0.4309241577752612	0.41530363019687416	0.43120424962341436	0.26397930709932166	0.8164564543873147	0.30888457507426953	0.23123170083514935	0.2587326852807274	0.39659933118220647	0.25049823663165605	0.1634599031701727	0.18073814047814046	0.2829935838451067	-0.27647811345325507	-0.35977119211804875	-0.26338684242194665	-0.26625506910824487	0.131413919435655	-0.12521057021313947	-0.13643287448270824	-0.30214405812614975	-0.41789720216963405	-0.48975454355195147	1.3925924819001467	-0.1857795363493765	-0.12711582539237548	-0.2536728633211248	0.9248521490784716	-0.8512766944304362	-0.29818805059216874	-0.1512891976543911	-0.02730035798818183	0.7534049826384568	0.35594834701936645	0.0602562722249364	0.41507875843870023	0.6893667609487666	-0.5895861406577171	0.4963002779384418	-0.4694745074678271	0.5667538892644488
0.8687937776956988	0.27313100972459914	0.49468814826806023	0.6881376274986001	0.009045942623132307	0.07365876421986924	-0.10678342611700109	0.2954942927075	0.21696641015480625	0.4688779430866795	0.39456868625617403	0.4115360294455884	0.26089419505012257	0.7881112911431675	0.3257935747722759	0.22078954759982286	0.2568893409098176	0.39736863882280893	0.23328722838920068	0.15379427685003638	0.1959641003983804	0.2839376284854097	-0.2565377614169972	-0.40378241116025215	-0.2450877067335886	-0.2687201103445743	0.11875593741176518	-0.10211396465947116	-0.13640867317519767	-0.3086004478131331	-0.40680274159879726	-0.4770601199540633	1.449037942747127	-0.1705321959603013	-0.09600584737744125	-0.2036507757567243	1.0089361419214584	-0.8609551368763517	-0.27261794050928556	-0.16378280232532855	-0.04328457166093697	0.7364532558590373	0.3767298847018791	0.0385292301864588	0.4699601148789281	0.6802608215161562	-0.5583706440062609	0.44158558692005806	-0.44914115400357424	0.4866580468703282
0.8362563185809305	0.28550758644762425	0.4847276482709592	0.6767469564538675	-0.03345162202143981	0.0600841404913365	-0.10938984241692491	0.2854449927745937	0.23628236927190907	0.5013340620316671	0.37558948540571974	0.40450203651792693	0.2698793412547057	0.7747518496344663	0.295813734940284	0.21180597393426542	0.24392186047713477	0.41627289806473744	0.21133245682811638	0.1625371055914732	0.17857543134506165	0.28396883157656994	-0.23352506699268774	-0.3648474303952486	-0.26968228846572806	-0.23849674672871105	0.11496276074576181	-0.09493512292564568	-0.14044040237448965	-0.2934726660827479	-0.34627302176046015	-0.4500282170005424	1.4646219363402326	-0.13099358798515337	-0.07456954151121595	-0.20010989448794878	1.1336762530158673	-0.8054943598987586	-0.2649819868536739	-0.1763567559866014	-0.062199096701255965	0.7274277752978493	0.4192669764931364	0.01886570531275217	0.5545797994257704	0.6896756943777931	-0.5689112419228384	0.3766923148681376	-0.41696259731291657	0.41399925844815844
0.8187609990358012	0.30687644515816875	0.4627038043849506	0.6660173850628317	-0.0487996283184297	0.054041987983816965	-0.10716734265374668	0.2784941282775243	0.2813304058668983	0.5111727698201737	0.36476132489436985	0.4149136791096354	0.26569869195336937	0.7776057380629707	0.2886638019700093	0.17850967519428934	0.2573558003814054	0.4076752223246488	0.18971158860769183	0.1710348655223424	0.17899871827926397	0.31456167211785857	-0.24282697369853512	-0.3500037401315965	-0.2751304095733234	-0.23289028098998613	0.07032981432182443	-0.07173036239566502	-0.14361448730727966	-0.33981968474321306	-0.2958659821211991	-0.43026048467731437	1.4930329271437868	-0.1586619173369584	-0.06899804389705493	-0.201185388674651	1.2025097419903723	-0.7597856648854795	-0.2754581996917324	-0.15392426961388633	-0.08150286443966057	0.6975160842771757	0.4358479389878706	-0.023356244303148373	0.6394966709352631	0.6664759333664684	-0.5620260079834842	0.3636603585710259	-0.40438950093326714	0.3279481617985988
0.7619940478292822	0.2752975088917027	0.47838613934618524	0.656113977159845	-0.05065544590515077	0.05698514552257592	-0.15475443360418145	0.2917268758580496	0.33143101487639315	0.5586743028397426	0.33603424961044126	0.4537156685615513	0.24233985404895933	0.746619372653307	0.2924602375601948	0.15950425035786148	0.23589680713920788	0.37760962507370094	0.17946682493163615	0.17921490648205368	0.15715234570725709	0.31471536245509346	-0.21789140922604852	-0.33216885755224695	-0.24318866320364294	-0.21930712380431464	0.04616101145525924	-0.022337971233904554	-0.15086069258706855	-0.32229941114329774	-0.23714138917860877	-0.4114681342579175	1.4523227331312887	-0.17859885429139202	-0.008261187257851655	-0.19528114248214745	1.320838330338186	-0.7496706505818792	-0.24715596796411593	-0.1798483262644662	-0.08872194562397973	0.6851572177992399	0.445372942232613	-0.0864905504476849	0.6986781634970425	0.6578311783663283	-0.5486688836007552	0.3788912712726615	-0.3671830525251138	0.3104616052374266
0.7458828062153822	0.2766915774019782	0.4782399187063281	0.6621246648158713	-0.053102558563385735	0.04870800810123991	-0.19380433843696493	0.2878512575064655	0.33632993245115694	0.5758378810454958	0.3253453418282581	0.4799260694325075	0.232071404757759	0.7142133154749876	0.29543876432216476	0.16909946330895387	0.2173997111521151	0.36084241473362444	0.1702314595693857	0.19357528771196011	0.1575121172104603	0.31100239921746253	-0.18736624704757038	-0.30366555838524023	-0.2295222609483595	-0.21909709969106778	0.008040922633420317	-0.030389998858119417	-0.15230033657280667	-0.32815155753486	-0.21143576545846524	-0.4081662661006768	1.3878196567742878	-0.19779188907026718	0.04836937180376064	-0.19375628012293	1.4129881281298151	-0.7158144835266395	-0.2605449879529612	-0.1964551301463207	-0.07979703780039063	0.6726871556250376	0.4099236285057781	-0.1227540917826658	0.7697108026183244	0.6527907522148787	-0.5516242602370124	0.36038839106427467	-0.3591345679166955	0.258809613603461
0.7043062203562429	0.2912068835590193	0.5006330029674271	0.6689230995688316	-0.055685567083910745	0.0380390620232382	-0.19540340351438462	0.29988372012900577	0.33972364680633615	0.6109880414040724	0.3080166088380803	0.4657442559408718	0.1992461966017875	0.6926014751677209	0.28822619808504335	0.160348798362615	0.20446727049652264	0.35043892113924924	0.15912813920132735	0.20175600746643405	0.17459067223412353	0.3146956780013107	-0.14922168945539954	-0.3031245224110185	-0.18721094815597225	-0.20706235238944268	0.004238240747893663	-0.022869917137807328	-0.15270629264309932	-0.3437172209167152	-0.16774274000194583	-0.39728417569556357	1.3550964286810578	-0.23334561612526855	0.07478344301420642	-0.2226695124497693	1.4730350121386	-0.6900005828725939	-0.2216687965105614	-0.22373266063625122	-0.08050968016485602	0.6548266006878551	0.3384547310934803	-0.11739526050209079	0.8221746897404438	0.5992468281158442	-0.5596389052542214	0.39887375429462824	-0.3605936529734042	0.2134463651165439
0.6828305795723686	0.27225873051938226	0.528817988768913	0.6652089522168354	-0.08513449658326774	0.03089865015934906	-0.19807358433432445	0.29767873297036623	0.3615465649929551	0.641242568420514	0.27739127085987736	0.454156116942379	0.1652052985922149	0.7043854560114226	0.2583310902232413	0.1469576190195778	0.18350795017315852	0.34239195829025026	0.11033421601572128	0.21205039850713409	0.163673690706636	0.2988714651165828	-0.15668092185771204	-0.27892961564637075	-0.17341674868319626	-0.20822910336750175	-0.018920038468104167	-0.007171553412768922	-0.12789573807919447	-0.3586869869050205	-0.11826002475547584	-0.39430181071215714	1.292386664541089	-0.2591041879846993	0.10719035025102672	-0.21351677642359945	1.536194041997269	-0.685338835701717	-0.2184297101608276	-0.24998918791159178	-0.0835530057650618	0.6433637368842384	0.27075938049254705	-0.12170341671881417	0.8106981035053307	0.603997882401704	-0.5619080711604049	0.38774996497004705	-0.33210651581183137	0.1702578683460031
0.6513864828841432	0.26084351993852817	0.5510748906971094	0.6792811717930387	-0.09350476037245475	0.054444896782270005	-0.1919050910800606	0.30131749253896345	0.37960343479167713	0.6509278592540653	0.25642969633265483	0.45799549162982134	0.14006539863934936	0.7138505168796312	0.2720729695360441	0.14009939383857611	0.18980048380100506	0.3319329720371101	0.09457138066759545	0.23518821267064144	0.1559359538016321	0.2851669047207197	-0.13705746867563934	-0.26974307881158277	-0.16574925282944517	-0.2270938998297079	-0.017866147253461657	0.025143829162635956	-0.11274434260666219	-0.35692433242998023	-0.0642874054582363	-0.43962607816172267	1.232930106262358	-0.25992490431841897	0.11412705355411253	-0.17811165281637753	1.620167573721444	-0.6877039062892664	-0.24809542060044593	-0.2669491697315819	-0.08222191520965798	0.6236739940655799	0.27377743618628425	-0.09597037908610413	0.8202080500890332	0.5385005136164513	-0.5511493556164935	0.3552931858638342	-0.3491995957726694	0.13559810603835942
0.6168751997783939	0.3011406949098966	0.5803895843381095	0.6982592911620981	-0.07988062434795287	0.060537351245042934	-0.16814703580667978	0.3257497561889718	0.38740975990251003	0.6642136232456491	0.23765912866421704	0.45967135142469395	0.10403747306953515	0.7158005666761527	0.2554990771886375	0.1086805831171852	0.19223265174311785	0.33391114732967236	0.09696219141577288	0.23757985519244804	0.16178012479158832	0.30613156878593106	-0.11756881745749495	-0.249738464170353	-0.15992342422755615	-0.2537779305893547	0.0117271655797873	0.03449239215594712	-0.11881761900003593	-0.31532557554034557	0.006203757280296584	-0.44706442675555713	1.1651852823390905	-0.2692678758902717	0.11826487200684106	-0.17011756794063945	1.6935395858287883	-0.6625069333702721	-0.30070651038160445	-0.2616241024036918	-0.07583663329963788	0.6048547491291321	0.3210158675296748	-0.12957599716421808	0.838107160696486	0.4702913550458595	-0.5680160603316781	0.29606742329733504	-0.368474963630062	0.09919377543882628
0.6232290099055235	0.3251638139620111	0.6104113787398624	0.7058800899798101	-0.05700536927191456	0.07526596100586382	-0.1335984407911977	0.34787771509101323	0.3806984932179803	0.6717104000215934	0.2113165219175231	0.4542134416713643	0.05823642681756118	0.7228918870007947	0.24993430380743487	0.08793974570932969	0.1426979932051162	0.3332890480120989	0.09625688019977933	0.22903688848643045	0.17481957159740197	0.28007758289750995	-0.09417068080751168	-0.2600135755455754	-0.11888312774194658	-0.27008222030921003	0.025274479705323004	0.07526858402113816	-0.12162714044365427	-0.2880778751136862	0.02370163651976436	-0.47345078648435956	1.169045480986759	-0.26887101802312824	0.13723150323424266	-0.17593162247445585	1.7375195978497193	-0.6357688254254115	-0.2929294428390344	-0.2497656181437961	-0.05759090961970849	0.5949809134579096	0.3413221000138783	-0.14405912530058962	0.7657243434819234	0.46070633456594495	-0.6154436784533159	0.2927965334928606	-0.383815860539244	0.07692812006241592
0.5847123714788729	0.29843246112283434	0.6517682761597267	0.7364046567487836	-0.05431311758848306	0.10316110755431174	-0.09268716273227409	0.3766656017353343	0.3605737015760482	0.6760152743661052	0.2262329441606238	0.46501676766778166	0.03151815006140162	0.7262748440933173	0.24230324534683195	0.06022413848616549	0.11458527448649507	0.3583625138526475	0.08043800528751832	0.21262447244685084	0.17213848897419468	0.30743686244764845	-0.09083216166017764	-0.253953667825291	-0.12801728091986184	-0.2616166642241951	0.035318526360314594	0.0824324164929451	-0.11771449836787103	-0.286875508850883	0.0643859891229641	-0.51097581436571	1.1200479118707845	-0.24672094891664825	0.1731118279775396	-0.12762871004592263	1.7820035543778627	-0.5999912605762427	-0.34078596525429505	-0.22997213754331175	-0.016213460669545727	0.5998115026760285	0.34288594194035515	-0.1358085973126712	0.7084537701893228	0.40731067319043035	-0.6454535635594585	0.30595946231373483	-0.3697211830064639	0.03828966262614223
0.5722086700536888	0.354667023408706	0.6599065614004067	0.7360580649124584	-0.03897893120969205	0.11011707891560488	-0.10040372701523637	0.36443186153956175	0.3275263843593505	0.6647791284235269	0.22594178466799647	0.48473712549243225	-0.026531986999915567	0.7245468614503293	0.24728529326643237	0.07392304734603676	0.10851685650608156	0.35780044122990107	0.07837144388393376	0.2225419220634676	0.1989395677147398	0.3124488880292392	-0.12623321368901674	-0.2512949205251146	-0.08552241798893885	-0.2875834849800946	0.027806432555833455	0.0951739556002755	-0.1371861193157778	-0.28896309710541235	0.09702032843145633	-0.5247469595605627	1.0804939370010627	-0.2510665170896028	0.2109071795677075	-0.05853318562876549	1.74536673374774	-0.5979221692364007	-0.35448689173137915	-0.2366498135024732	0.04960521217705184	0.6062962490116957	0.3258213883263047	-0.16937747137527764	0.6200439087007223	0.33825848087236776	-0.6331055194630549	0.32937641132752554	-0.3776990022971093	-0.010095035401626443
0.5410799672282259	0.38466884247017036	0.6893470612319639	0.7153372767244583	-0.018048665097325466	0.13035917749735842	-0.10073384965683826	0.3471617628358422	0.27100187699718675	0.6709793921321686	0.21863541362197852	0.4770740120750908	-0.03324012807099399	0.7383741494448495	0.25764699456281503	0.09358560991547529	0.08219406201040377	0.3659525000778485	0.06795725303617775	0.2112898806791737	0.21894531136115428	0.29069582276055506	-0.09472993759938726	-0.25774671101583546	-0.08797575846647937	-0.29873507479197314	0.04071036213488786	0.10332884081420728	-0.1448295181234851	-0.2734936897917962	0.13443126647879278	-0.5715766655363834	0.9980885452574666	-0.2092819686868709	0.20545076129143616	0.0012793718587216952	1.723543243752199	-0.5890941119815062	-0.35741251610470276	-0.25924963111780314	0.0794914260297363	0.6369897044094529	0.34438019186802094	-0.15082078832742773	0.5545381255899651	0.28922732716024724	-0.6119493291805093	0.3480542596702706	-0.37336769356129074	-0.04861201670368037
0.5422310147609528	0.38655742206583926	0.6891100523701719	0.7182425690723147	-0.008587614907433181	0.13218878783060192	-0.07971233968254667	0.3054870089496064	0.22839622553906244	0.6514401510260501	0.22227190632306848	0.48343379105189815	-0.037474651305857073	0.7597195362933427	0.24622924106179797	0.09552907745350128	0.055134339519852985	0.3813009119679721	0.058846402177911525	0.1893724677953718	0.2424622915287697	0.2757673525030333	-0.10339004987019088	-0.283401468478939	-0.1293271951735399	-0.30983247269532727	0.07491447873600768	0.06535496645770651	-0.1515833519746119	-0.2781657256588763	0.17726224905683283	-0.6238070584191189	0.9587298363574799	-0.13701277557785224	0.17658868604382377	0.05105609104391344	1.6463518048998966	-0.5604469971045203	-0.39654996734046283	-0.23366600500631832	0.13238517993769316	0.6915435451971584	0.3367025313860784	-0.13591583634579588	0.5068681364132581	0.2202053318187515	-0.5999606107146226	0.37415367304537833	-0.3881834244657888	-0.11757062758903074
0.5194199857793504	0.41387714386364055	0.6812128477543462	0.702706727210436	-0.00046874201119925693	0.13693837735067382	-0.07222553990351373	0.26283871489533045	0.2004881948885354	0.6361656487294903	0.22724265773894023	0.5478378732517853	-0.056200411075964296	0.7818972581395822	0.2527212589149964	0.10840887884677204	0.029914445325018812	0.3832780966722207	0.04698398791538995	0.16704767288854971	0.25949477659363274	0.28997912821366806	-0.1281061613149592	-0.2915140616052714	-0.18584299768381302	-0.3192103134053297	0.11500095984672254	0.07652406464412391	-0.18013338408642307	-0.2658649790887425	0.2248966557039497	-0.6650585320746276	0.9222308329090602	-0.08239519887613247	0.12113171670830407	0.08571334897917052	1.59582765853667	-0.5331565064156049	-0.3899191079220365	-0.2043664255535782	0.18053325509043705	0.7098592450871204	0.34964270832965705	-0.09847062785008784	0.46450081123839804	0.17626372973777743	-0.5773246452961669	0.38276388029484915	-0.33833448167668057	-0.14988920340118933
0.4905456398477546	0.40995966301711445	0.7062689860013941	0.6945556977637047	0.0008323045735340722	0.13232292637794518	-0.08888279816916408	0.22939766251546062	0.16320535181569923	0.6381873071923486	0.23329353268086345	0.6068189464363406	-0.0822380805136403	0.8253753123384137	0.25674435826975145	0.10179862697511237	0.03506960862740455	0.4168638209560812	0.0547971295164119	0.16438823149211423	0.2491099568532445	0.29365945608710203	-0.13552872301352537	-0.2941044300865457	-0.2358741680244168	-0.32529979398090314	0.09258705813464034	0.07940760874726921	-0.19014604917301856	-0.24031872985673997	0.3033540800823168	-0.7183019812045489	0.8795447063928442	-0.006672221543368562	0.10392624402010035	0.19728297496888955	1.5604993350403238	-0.5067521276558465	-0.4029387305798074	-0.20442872053531724	0.2514754506304534	0.7129881433149008	0.3839949107064351	-0.10802107886839676	0.4174591518286953	0.134518023938081	-0.5567488478212792	0.3688057339821669	-0.3541122051779088	-0.20012782782086616
0.46825476840268065	0.43318995179645103	0.7009829506283423	0.6782527945539542	0.015617642772422433	0.11249557234882165	-0.1206019672417474	0.21161033785227815	0.13326569093674234	0.6040518092342699	0.27121136228011755	0.6706157878141005	-0.0744935538550447	0.8580680549568885	0.2757720401765945	0.09352906974407812	0.030668504918224454	0.4253033229054898	0.06516392300954738	0.163956240768823	0.26389435391463967	0.2969498243750647	-0.12095143284048789	-0.3217538388462255	-0.2509068395898211	-0.3461867936023584	0.13509737022378787	0.0728070650500513	-0.19366274951265097	-0.22897498003441866	0.3539313280605335	-0.7904311974113304	0.8371132152503573	0.03519806649869625	0.12489620979612548	0.27013252046318764	1.5521361643633793	-0.459324833433884	-0.3918082794166283	-0.19247904334382085	0.3035359635908848	0.7215889644856874	0.3787118903105001	-0.12300601435692016	0.42174860054955543	0.08851074608064632	-0.5473831915523245	0.36697934559417333	-0.3319995207553027	-0.22416144682281955
0.4361815736783122	0.4399348183799008	0.7216210646952701	0.6628879267404453	0.022089313037605522	0.07304927219538025	-0.1335877090752931	0.2315974560019974	0.10775513849096922	0.5979300127512668	0.28364759380166593	0.7111086753299527	-0.12684300246261856	0.8553342238437184	0.2844927633976249	0.092620567758405	0.004976492751214268	0.44554611830246527	0.06500170648191259	0.17410517469631231	0.22650784767944673	0.3186736722038441	-0.09207702352537488	-0.33142807008031233	-0.2839692755506249	-0.34603161137554944	0.11677605959269184	0.05463923627403414	-0.2012070064123496	-0.22782602754358608	0.39973659176149906	-0.8107325230842728	0.7787821821325382	0.033871980454827325	0.1327982399002895	0.2763019352206191	1.5144128679527133	-0.41421474386578083	-0.3766180041246695	-0.17827140378644954	0.3893061225243982	0.7312890145855498	0.40017121194264893	-0.11735418616933295	0.41833323820437796	0.04108767316444709	-0.537890695607809	0.3759506465006386	-0.2859557329359648	-0.2740386851896678
0.4171871083550542	0.42249766908003494	0.7481209856208957	0.6305172624072208	0.017826197318889292	0.04952442856126353	-0.16518553374401534	0.2399170353321624	0.06841593300497215	0.5705665971346436	0.28472418703554125	0.74245636877704	-0.13958458869576745	0.8842500164876823	0.29008934449454793	0.10146850369116138	-0.014428671605437024	0.44253508466656905	0.054958243779986135	0.19569068084236602	0.21680026165746477	0.30722046366267963	-0.07860779407193637	-0.33980371337326665	-0.30375351799183153	-0.34718735335270096	0.11062737071357905	0.046238464032323394	-0.18607885254030562	-0.23064193483467763	0.45112263249957946	-0.8518301565551163	0.7542158470666869	0.051050729760351646	0.13656315514268857	0.2848750403683559	1.4490242820790387	-0.401396493555056	-0.3413432655565406	-0.19413297510898503	0.43777837307187195	0.7145320250959065	0.38857456386588185	-0.08342252067459263	0.416789407569034	0.03606194667328873	-0.5112209656216794	0.38266942285999583	-0.24488442901265245	-0.28979934792529727
0.35855951122027624	0.41078207712614595	0.7539077269071053	0.6094739453971106	0.0231429172774426	0.04307887409886706	-0.20764667422057276	0.2511617910191693	0.0353471512001349	0.5448040933054719	0.28076046500889357	0.7674559701916941	-0.15147933306536215	0.8917962308878243	0.31494946216091	0.12474318258917856	0.012168489925310578	0.4582671105056793	0.046232625025484406	0.2038934853278525	0.18346030785761497	0.3142511618337988	-0.05256622518099543	-0.33985756296318903	-0.31044319412530796	-0.3478543931862627	0.09794621971710121	0.025661648702285333	-0.17204935457645512	-0.252805868235314	0.5192456217249583	-0.8798821955982312	0.7044590620124416	0.05679931021329674	0.14799094992096745	0.294989863157082	1.4203928699947872	-0.3935065099078499	-0.3490095823412681	-0.212387654299445	0.5014600872502729	0.7068123184274375	0.3291430531127333	-0.035802384836031986	0.3898420608659955	-0.03497902991654252	-0.4645991075942077	0.33484885670083775	-0.2046930092460693	-0.34315058020400313
0.3496838396908378	0.42540345921877065	0.7426466815993374	0.5797020865991087	0.04616295244889893	0.02117148490436552	-0.25455675499426916	0.2528164767275886	0.03696534856502758	0.5118700007256894	0.2712920296647412	0.7967699218573154	-0.15529788401155073	0.8930785737603466	0.3137055371877889	0.15586544092970417	0.01829496802417304	0.4390240749887823	0.02542783958858095	0.2055981158461106	0.15758133982511396	0.3032620981110833	-0.03091760096879746	-0.36138551138122754	-0.31346880408789035	-0.3626357034079312	0.07758663357448503	0.019385569934003578	-0.18354384903136298	-0.24204299318317618	0.590924177062053	-0.9434728077921928	0.6873994834416552	0.0424151229491254	0.12791679615888812	0.30866335112697396	1.3489877252716451	-0.3883036309546521	-0.3104326046036238	-0.2349978486436775	0.5335938188482764	0.6840038554767665	0.3508554851846718	-0.0167832111694336	0.3974582012061104	-0.0669128137616692	-0.4565642538697425	0.3066100141234394	-0.19858933979247334	-0.3698734286325671
0.3136331606272655	0.39979628182047944	0.7836106337264844	0.5507943855221268	0.055270936633374415	-0.015001538800054387	-0.266272653712217	0.28576385690656536	0.054654961799420684	0.4797318093328573	0.26045549981845684	0.7936830743210495	-0.13682223517903574	0.9101130955536048	0.301959974990487	0.16883660595888297	0.03350847514410364	0.4328886863852279	-0.01215908932343831	0.20663502742886447	0.12646618752524003	0.3160835459237925	0.004080147574146706	-0.40293910626146534	-0.3470573618766092	-0.36409043522521795	0.06246501746540858	0.015327330353444168	-0.1817759852441116	-0.2697296880482215	0.6333454547089239	-0.9881619441762506	0.6875379162683355	0.05210120591189103	0.1086624736226723	0.30686518514419264	1.3249006066771853	-0.36991521700572033	-0.2985743094150274	-0.2509626681303909	0.5555885338786817	0.6472921678456502	0.350009749326117	0.013232446544439716	0.3870780279681977	-0.12739319228797724	-0.4476114306846255	0.27521420121165385	-0.12060185263090899	-0.37362178310438166
0.3190430124416101	0.37095262033186616	0.7975751684494198	0.5432234013654206	0.06765029288295311	-0.09944027488314228	-0.28681294809476054	0.2908248625777353	0.06471453225491257	0.4468743350383386	0.24868445536840297	0.8422043322897519	-0.11492075736956968	0.9019588773815317	0.3043268339727548	0.1456229753249631	0.04782385724585483	0.4327769716792882	-0.03363427038437512	0.20706295494406884	0.07680747004106081	0.30208820154978633	0.011495283740801245	-0.41782648581505455	-0.345982188904712	-0.3590397006023961	0.05869857422931417	-0.019895434564783144	-0.17666905036907626	-0.23822335209379805	0.6867212227539503	-1.0241312698441598	0.707331444019149	0.05579009912881533	0.08115537385138395	0.3280531329964076	1.286282025646345	-0.366569042816484	-0.29660151487631126	-0.29616500281026	0.5938103451042668	0.6188419539274255	0.3251881939191413	0.04118364461272844	0.37915048025767867	-0.18617006250793106	-0.4583040455977844	0.20395024429637135	-0.05863896718844661	-0.38424054636488236
0.2933231387237606	0.3732266580875333	0.8403753244595473	0.5326373637433865	0.08099408199541851	-0.1545850262209506	-0.2892535671468094	0.3176062605664887	0.07023546018093543	0.425221439411717	0.24441613623168362	0.8467247249710065	-0.08015892413139394	0.8963897026172145	0.3215936479458979	0.14543104003401391	0.0628660249679765	0.4481518879671766	-0.05810135434252137	0.24830664423329737	0.04003265746116495	0.3060237623384839	0.03553247309096884	-0.4175343771904744	-0.34718405116496387	-0.3646737904024381	0.025760434053449844	0.0070788579763358785	-0.17782069879543888	-0.2174264774195417	0.702442106304074	-1.0667958374588826	0.7085263126439256	-0.00822684473640386	0.0877916438133179	0.34604507772634424	1.2619223263805905	-0.3628996502090276	-0.29946921287011163	-0.34720074340511453	0.615779416630654	0.5886202099574753	0.31517925667992663	0.061789140851033084	0.36503591058728097	-0.22239750823767607	-0.4760002106947915	0.1321980945891032	0.004398962934511408	-0.37892455221414234
0.2743095976966926	0.342975402424864	0.8557126883661204	0.5283089762916912	0.11073421691396797	-0.22087780537647278	-0.3236082714918603	0.3625422760648254	0.08963811707077245	0.38044662444464306	0.23053987894191558	0.7822943871700568	-0.05564053827440378	0.8844065123465319	0.3298176544894872	0.13317196181770136	0.07377128242217157	0.47211640743964256	-0.07428214525872104	0.2550531471380526	0.01754520943832248	0.3026237879613044	0.054894261952381805	-0.4110617580847835	-0.34521338242480704	-0.3965232362629914	0.0097696844342146	0.02453727839752251	-0.156251492108646	-0.1856029971940414	0.7026455651034941	-1.1106464649886676	0.7255425931083789	-0.057266556095935305	0.10576839291503619	0.39606977308905683	1.2263752788778426	-0.3571685682102383	-0.32214088851291683	-0.3808580875526345	0.6196961036509535	0.586165015047453	0.29734130015012594	0.033261966011423234	0.34474998820915415	-0.28948266190545946	-0.5105942743675803	0.09740885078454091	0.023340640774726064	-0.39519371423299976
0.2798858839151424	0.31850165187676865	0.8382415996716466	0.4964503897872882	0.11577881610226985	-0.2679408078681559	-0.3204884629693505	0.3988239026164998	0.12483305600544994	0.33387903179459905	0.24715193761236792	0.7366329084804665	-0.03125694474278898	0.846174478186151	0.35125294619852526	0.15848109386435816	0.06000438463605125	0.45395353011881134	-0.1253211231415132	0.2584140416576016	-0.013706432621655907	0.29770180027107673	0.06360532479599221	-0.3768483855664391	-0.3544356882254183	-0.40056853630112055	0.02201834794238378	0.05617856852872941	-0.13859797352427133	-0.1514003785420036	0.6608527376200265	-1.136242384266917	0.7301981636613502	-0.11419100287980943	0.11009195938196584	0.4075332092340228	1.1790682439052609	-0.37260015046149986	-0.3420635810192051	-0.37373482943242453	0.5885619252057277	0.5703075418407211	0.32231911748046854	0.07045709868582414	0.3896703945376532	-0.31660176257343275	-0.5369251268272942	0.052889603670615015	0.08266863239609124	-0.3965038198550004
0.26053889602823255	0.31410324762925024	0.8479420712355858	0.47404519060423633	0.1371506615056613	-0.2839299747645032	-0.3123284086156145	0.42315611974074574	0.15562687809880166	0.33086661186778826	0.21850846398188514	0.7075627283303978	-0.011029413123334914	0.8148161276897634	0.35501053672852156	0.16785657255987957	0.058549525598624565	0.4684236105142306	-0.13782571185317113	0.2597340106564113	-0.048798103695195834	0.3264964731671932	0.06869552692120921	-0.39193846310473657	-0.3593308081808019	-0.39513390847323426	-0.002557456542642789	0.07075653498895076	-0.16929278392461475	-0.1494747007837607	0.6032213879936369	-1.1239752531127345	0.7232819605647502	-0.13010709207786966	0.08402989473025163	0.4370926667035017	1.1040983375240119	-0.3782881531199678	-0.37499451000984596	-0.37715009412571254	0.5791633092310298	0.5738840001743819	0.32472025162192175	0.09652573590557	0.38760390777464504	-0.34677829129227766	-0.5316579174433824	0.009130643815876843	0.094485985721874	-0.42791919621671487
0.2508544858020613	0.2878493295311302	0.84548776565691	0.4380815383063793	0.11775572249606792	-0.29057284111216397	-0.3093558614745508	0.4283211810880734	0.16592685030356052	0.3039762544103303	0.2021836427203084	0.6977942572441403	0.033713498763939934	0.812952469339843	0.34237651384675943	0.16394451854928374	0.05254464672619465	0.45884122099417113	-0.15144262278532492	0.2506004485285713	-0.014560415379739964	0.3096509240507802	0.06997129042305253	-0.3867206410472406	-0.34860123704458823	-0.39379982880611075	0.041712509310749525	0.11766047879776702	-0.19036419475175162	-0.10118164036448918	0.571357570494226	-1.143355235775225	0.7162307751912302	-0.128117198844158	0.10508766865844517	0.4825097004733876	1.0665481518219306	-0.38184700996302556	-0.37222076350163097	-0.39551748108868867	0.5539324235210664	0.5207702029353242	0.31903058129156403	0.06448807475952309	0.3719964285540701	-0.3226048012334364	-0.533139332221834	-0.00502446843646136	0.07034366912611131	-0.4337612399885463
0.24790686714105342	0.22787567321010677	0.8318455049331517	0.42871384908828525	0.09312106021502993	-0.3094522991786114	-0.27352949764628076	0.41978169074704547	0.2163700655873046	0.28643747659692653	0.1701933645789566	0.6700339220698288	0.043892677882388716	0.7793629949616434	0.3504742469126806	0.1431529016241569	0.05692303448232409	0.4427969429910575	-0.15677280436267446	0.23783925995719493	0.003756509431155711	0.2869970148447555	0.0453905521369755	-0.3778151889115488	-0.3671999953084484	-0.38119431964933703	0.047697233153086015	0.1471444082382098	-0.22705892654787613	-0.09592483497301882	0.5413383305193964	-1.1335471521402876	0.6912102404370659	-0.1218713998054211	0.15005297099180473	0.5196424586597808	1.0438986764454288	-0.37719562552006075	-0.3496393061727983	-0.39118221180398066	0.5362922620477822	0.48737067339462187	0.30440146304952315	0.07123407222689038	0.35714193405027955	-0.3310630376758021	-0.5215299403153265	0.006186361195538467	0.06264888384669676	-0.4573248386724849
0.25580438638048036	0.1761561191077652	0.8152444028414119	0.41787071715648033	0.0745082627663651	-0.33612318490434295	-0.2812102023394944	0.39324922455099004	0.26150786690972433	0.28274004680951326	0.1388037737789632	0.6586545738013276	0.07449078620835146	0.7740010135533205	0.3507044698975646	0.13283501150976226	0.05825041725753495	0.4242580334180642	-0.16179508225290126	0.22606413072430534	0.0019341415029604293	0.28427076682335706	0.0278506518016933	-0.3904358055383978	-0.4119675580966337	-0.3716441129214417	0.05762127641159674	0.1897106753235866	-0.2667297098191264	-0.05144507275770338	0.47152240452452815	-1.1516372673638007	0.6826788570831757	-0.14822439240860336	0.1447491615953825	0.5824288284928943	1.001099169545482	-0.3814285531406581	-0.3363361491310452	-0.3796747713022909	0.5411872561577994	0.4439090675497943	0.32684393804504763	0.03204117952881445	0.38265709806718307	-0.25220118975906336	-0.5134839311495762	0.019776567272055463	0.034881172424907556	-0.46124216665895296
0.22957173640076997	0.1509945391983774	0.8188400518264827	0.4144554577705236	0.050791308862874016	-0.37471529374724327	-0.2574310216859682	0.37630008567149426	0.29994639092458325	0.285357650322264	0.12389251568226856	0.6241753662771432	0.09178740920069893	0.7612368539726975	0.35905647321220185	0.13038128881351754	0.06014995639290628	0.42917351497750655	-0.1435143437325413	0.21924697580128938	-0.03627358716147267	0.2764440131584446	0.02595089800555095	-0.36399768894642087	-0.43885073606062014	-0.38023844588053646	0.05632797248021228	0.23891703992608973	-0.2958655804782613	-0.022283378835419695	0.3969834042531642	-1.130883747365358	0.6519227427623937	-0.1736021539269692	0.14615986147596746	0.5994965122567637	0.9704759401526802	-0.3378355669389294	-0.33948744372835493	-0.3507322343837759	0.5402054904066536	0.4313942542374963	0.28137032627203096	-0.009474947479338977	0.338254001630525	-0.24051514341523544	-0.5092574656724338	0.016541051459962215	-0.007156025441909486	-0.45562093383918506
0.2549920459774335	0.10827690612174748	0.7948433782652475	0.43297891281836254	0.06272809868441381	-0.395886597663201	-0.2516194293229628	0.38858608149798113	0.28703209576228633	0.29754239286904116	0.11558107420490464	0.6518310526025056	0.09276831662146957	0.7430649875846419	0.38646800669748127	0.07630443744101138	0.03742519949569566	0.44258213810429686	-0.09368048033310837	0.21129326987274313	-0.049285070260101024	0.2460661530797997	-0.0070612633043036195	-0.33600809454667546	-0.4431268608238493	-0.3829646969907882	0.0660630995006978	0.27086001622387507	-0.319808518167914	0.06335609019179847	0.3516822307013406	-1.1490826685879902	0.627463063643429	-0.20098412409119942	0.16870432310873726	0.6044284249474904	0.9574627410642556	-0.33746398912378484	-0.36470352470330336	-0.3148254645901008	0.5219292316872571	0.4101031396383842	0.3033668646978158	-0.02767100425368203	0.3508093249611982	-0.13117909549345852	-0.45307704720506725	0.003865497645227922	-0.061230555439111524	-0.47538056203076284
0.25440278903829194	0.08309502479572706	0.8014287495143936	0.4419679261811784	0.04892660704302496	-0.41520733209789273	-0.2245563521490296	0.43118362335294097	0.31443281361561237	0.32248910812821235	0.10420029167613383	0.6284334164079465	0.06865505913789832	0.7184957480681848	0.3871389647801398	0.08593607059032476	0.01255066505503441	0.4515926378278752	-0.05399791780289713	0.2214671652825702	-0.02757836695156036	0.2575013559027863	-0.025427573933788805	-0.32371717965435237	-0.457035225168642	-0.39656467235496695	0.06959369447737118	0.3169223818823183	-0.3641350905610898	0.0915874942522552	0.2992430172927317	-1.146322967309925	0.6012997984750751	-0.23776062168884127	0.1893641459883221	0.6134052490763175	0.9183378524276415	-0.3219603612403709	-0.37084123215169607	-0.309123743344846	0.5325601193194075	0.3741698218811341	0.2751090830574562	-0.036335351368058384	0.38141435178591726	-0.008125713287181013	-0.43018126845595167	-0.01579894275599201	-0.127211337284939	-0.4899885644380565
0.2437138140091411	0.06915191055197951	0.7779495930068792	0.4403139105725038	0.06241188579419406	-0.4181445717595634	-0.23673437840959596	0.4643169734400058	0.3002876623160146	0.3137169683590024	0.0991981969342118	0.6402141765284602	0.03723776078617997	0.6845560025393039	0.390605465152536	0.06705243196281993	0.010865407483314974	0.4187817408806934	-0.03479470046053436	0.1991973192898153	0.0060064434373583026	0.2674721432498499	-0.0643891685141111	-0.3193365663156527	-0.44105166137809204	-0.40114376675442404	0.07154761116562239	0.32787649446276057	-0.3972070118020655	0.08242480678541232	0.2847409880804942	-1.147749582171182	0.5653016412556864	-0.2569687462366827	0.21707803114360175	0.6443577160781745	0.8793712913946565	-0.3051401734488482	-0.3527545756640464	-0.2541328482149674	0.5065073074257346	0.33442181338268073	0.31094906873646794	-0.0699557434697378	0.3980643267083144	0.11774819947309148	-0.388139207581171	0.01052742203976963	-0.19823852360843405	-0.5080614095011732
[truncated: 206 more rows]
[truncated: 26 more columns]
