# Supplementary material for: Obesity dysregulates feeding-evoked response dynamics in hypothalamic satiety neurons
Source: Sci Rep. 2025 Oct 14;15:35837. doi: 10.1038/s41598-025-19800-2 (PMC12521569; doi:10.1038/s41598-025-19800-2)
Supplement: Supplementary file 4 — Supplementary Material 4. [file 41598_2025_19800_MOESM4_ESM.zip › Fig 3_1/Fig 3b/NCD to_NCD_1st_MPK174_matrix_2.csv]

-0.11968854312266064	-0.24117227012001616	-0.025932381848664636	0.15756984901485221	0.11889949266969849	0.22471428803545956	0.017373880410654997	0.1273421176423996	-0.008578462962516818	-0.6304024853226887	0.10357134068392435	-0.0910626672782364	0.44801884302277284	0.6162919059183494	-0.0706621276930486	0.14604516356674274	0.13293316756211188	-0.1503337033581218	-0.10656773622022375	-0.1747346049978324	0.4171367168885073	0.594115682798041	0.4788243995393267	0.4598997019836194	-0.09805057009801957	0.10360037000589835	-0.1447523519602114	-0.2667813318344932	-0.11985511054986564	-0.19110429303919446	-0.2016374773652884	0.14774654052396768	0.2843320009566644	-0.6947349043052377	0.3735304537224967	0.410180712482988	-0.3362583285698029	0.6580610846270298	-0.9121414123992221	-0.278681548387031	0.3860704665519954	0.46923125782284886	-1.2317617857062129	-0.04685514902215954	-0.022874016173135454	-1.181855087071806	-0.22382909901278603	1.374823654340005	-0.30133398991508475	-0.4398983451934904
-0.06566863385669994	-0.15039501007956455	-0.05290221129090805	0.20799920025319607	0.06959562752452926	0.16593088621407337	0.18900191354995963	0.1361224891432652	0.05740283231329513	-0.4967344823920655	0.20389040959778326	-0.037082740897278275	0.4630886589823196	0.46283613930119966	-0.08137463329744843	0.11683699805729258	0.16781416632387186	-0.058169534796661884	-0.18753348565065836	-0.24425221899263147	0.3981065502345862	0.39515185887067283	0.3293437467466919	0.4659855487865575	-0.10297836937758131	0.20629047459260128	-0.09465870610598079	-0.2638518342020832	-0.10616693927370777	-0.31126933694021486	-0.13060360151267222	0.15580576109525207	0.21135348777674368	-0.7102386780815337	0.3684215217557233	0.4752347141833435	-0.29670394072160816	0.6697035505685808	-0.8544351721671379	-0.377536757529913	0.4233011620723663	0.641667349006896	-1.4835851896189718	-0.04918644808313784	-0.03397317475066658	-1.1293403460281115	-0.20065030705688197	1.5509567787508658	-0.28154076068640704	-0.21044101136075374
0.04558288292428323	-0.15062965799014627	-0.08164536655420006	0.12087010031498778	0.14032605825188557	0.11147685242989808	0.2229028709452189	0.08802986924802862	0.05198568522694592	-0.47600762078967174	0.18380390805656951	-0.008292677447295551	0.4658819567299819	0.5028591579482639	-0.062090914674532455	0.204084619266669	0.09397999853708745	-0.029338519945257224	-0.1427107933470178	-0.2961991748579708	0.4127674747765601	0.4494916355463507	0.32834783040245974	0.4517986154245945	-0.13385568688500663	0.17692904809193524	-0.10138681028667995	-0.3054321887489237	-0.03749425434861214	-0.2959557551065495	-0.1596751860876968	0.13408781623212238	0.2507601157178238	-0.7401272204745121	0.3125908169412662	0.45145479196410715	-0.3223560281255688	0.5792955929729954	-0.868940687346342	-0.3660808528462269	0.4018263691549148	0.801355640026774	-1.4915804370310333	0.01395645288849028	-0.09026644536842211	-1.1314719334612857	-0.18939466870798316	1.5152366712591687	-0.24384877821358442	-0.2390578935892481
0.0484518099638336	-0.12752135456594654	-0.06267389224278651	0.12733936944468266	0.12184793100218005	0.055983098655335975	0.2260485354500797	0.04873328030217104	0.08017277789441074	-0.4543392299742459	0.15336247642263084	-0.04845659390525965	0.4718079484370913	0.4313033391010322	-0.03618590281718328	0.18065642605180138	0.0563648940893824	-0.04288967316155724	-0.12021875955901155	-0.30736299635622055	0.4756680963775287	0.44978573132583044	0.2705521666617303	0.3617634250571045	-0.07789166077086646	0.18576362108042754	-0.09953060881478473	-0.2933328544516532	-0.04672206831320985	-0.31073027930695024	-0.2122571055912609	0.14449731709933336	0.22394294474130932	-0.7307779750760799	0.2672457891140291	0.4914584377374383	-0.2717141651590376	0.5466274050089968	-0.8366356835277586	-0.3793626822763866	0.3883986271416924	0.8965759336418594	-1.4763961959018084	0.138749876184382	-0.061221933700777276	-1.1222134897595157	-0.1095215877308609	1.5185361189391244	-0.2550580746732145	-0.2446911555898409
0.010883646794678514	-0.03515601501366481	-0.0565129995481906	0.1217552857634893	0.10961401956670644	0.03654015336704548	0.263257275138865	0.05317735038454445	0.11352412356343386	-0.3588416503093361	0.16054421285800036	-0.06081467906116339	0.4473779018617721	0.4148747059019103	-0.06891674602814316	0.1792411492523537	0.06038406052713163	-0.07901775832745031	-0.13335408290141265	-0.2890079388216765	0.49167458883321136	0.4519952660398058	0.2328986091658769	0.3329880675091941	-0.10181491063071109	0.19652616941580314	-0.10724667414171765	-0.3264964337155378	-0.05280445389776832	-0.292569875725416	-0.18577630088622268	0.10663383251816014	0.2301569987944767	-0.7010030416038882	0.25216747646181104	0.5334917883823934	-0.2990863888831316	0.6074589885294992	-0.8231751286912935	-0.34444497861559165	0.4778658860933566	0.9755136013409086	-1.401266723489703	0.08535706662608325	-0.08060758627968471	-1.060603658955626	-0.08644396330686546	1.5185877624680288	-0.30156042400594707	-0.2925708310357506
0.03092917613902464	0.011870299155500502	-0.05496055175373938	0.13432424795333772	0.10581045349753049	0.030872669094201843	0.2830009993708397	0.05420982474702982	0.07576233366674613	-0.3702232039416013	0.1460842615425921	-0.06595155047896387	0.42427974308004646	0.3870157654043161	-0.07574517444631267	0.09163419974995592	0.061253838953549335	-0.03350822867765268	-0.11801469345446652	-0.30619859543953115	0.46519746056287553	0.3767607473362977	0.22923660851024738	0.29231779334936936	-0.10326794923897646	0.19483632965966305	-0.10377482600337085	-0.38273667935279415	-0.05471836202342147	-0.28068652898074403	-0.22916079263355849	0.12958094097138403	0.24926457220732456	-0.6035018157004413	0.17527634619283936	0.520927453437395	-0.31741264084401194	0.6228229152416541	-0.8063270364388284	-0.28609777835933053	0.5817804417317713	1.0664529810633872	-1.4358093358223527	0.11975797021867145	-0.05334282066197837	-1.0361931928239088	-0.09289808749867841	1.5194637897360979	-0.28511674872156223	-0.25198694380337805
0.002322862997094836	0.11000275622004645	-0.06015239704363725	0.1540019812680494	0.12207534145054791	0.00472559651434022	0.30676824688181004	0.05524831673111278	0.04246163904749355	-0.3475030074665683	0.13149362184426835	-0.09124162310032832	0.41548704068889153	0.32438169590844673	-0.07769238512839505	0.052372113628525785	0.045357240843160604	-0.05101803270696191	-0.1185916799099295	-0.3264699277352417	0.47804691596339727	0.3574356141860838	0.21508485318737036	0.2488782550427689	-0.10487849896053825	0.20118136948997803	-0.08909755591552426	-0.3696092771660178	-0.06192314128015912	-0.25391042356425614	-0.23328584703353236	0.16089604982613423	0.25926530333870923	-0.5714570223619538	0.11802120723283197	0.5166986358270532	-0.31990761656097577	0.6883533663983966	-0.7840119314348034	-0.24984613751870768	0.6286065341838535	1.0959756678002162	-1.443568779932716	0.1260783108550358	-0.03467572896978617	-0.986450899235735	-0.02479318089766656	1.5540676865633947	-0.2981932287786883	-0.23606859834139934
-0.002892652684579445	0.15825444771008013	-0.058949966264083886	0.18700649326396585	0.11458210420110772	-0.02296175852745497	0.34690499667797137	0.04591485657755356	0.012703246383440864	-0.3398520063933758	0.11670029821696085	-0.09813239646594374	0.38501503872649173	0.2628104471496528	-0.08464057054830404	0.0060722789751035955	0.03887507053179899	-0.04326722788219182	-0.13163731519268432	-0.34050256316632904	0.4868207140894629	0.3271904808640093	0.22981734508546947	0.23626946955009254	-0.11378202077643805	0.23558742157819768	-0.1121559791710354	-0.3765611317371739	-0.06874304749498604	-0.2204795394826695	-0.23804104076871124	0.17511284471247782	0.28043627523491377	-0.46190201656822316	0.09162255382018344	0.5215260200669745	-0.3297101888549465	0.7058556864996764	-0.7629628089471421	-0.20891571095683942	0.6689078841569166	1.0856559704212174	-1.4369488434524746	0.12810213729781703	-0.022355546682991792	-0.9816696060260718	-0.01594821927400874	1.5796978371282195	-0.2865953147971775	-0.233092706846821
-0.021562992562302954	0.16637771954045408	-0.05478198769536984	0.21409327025943703	0.0984449295995982	-0.010128005618244907	0.35097172793614084	0.06748735619487972	-0.005324332091949895	-0.3186063347938122	0.11555530776634251	-0.0937472533453753	0.37185522054903236	0.20634621070518355	-0.08499256707895907	-0.007441249550580836	0.024386776285382484	-0.03384970194556513	-0.13600552085020198	-0.3400266453805069	0.5170857103309883	0.30398441730246684	0.2029670009990954	0.21330791530628485	-0.14614915913504659	0.24478226527163344	-0.11212801091797313	-0.39024600456345543	-0.07536638012704361	-0.1968439819840419	-0.21478299844660995	0.14940082749254613	0.31236046782062504	-0.3998749092416287	0.08525134121100718	0.5172209728092064	-0.3244873670700784	0.6996830038948932	-0.7740136712613779	-0.16343718575738572	0.6932472525190297	1.0633594787617215	-1.374591337366837	0.1519744783345308	-0.0029277043859377077	-0.9795769613658839	0.03733797945923373	1.5635711888664061	-0.2790647100484283	-0.2183457974620947
-0.024187527896237092	0.20149588161995666	-0.02978117785644046	0.2357149569364787	0.07592742952292286	-0.011300564808517904	0.3537276794918977	0.080560762302958	-0.015351524789544352	-0.2875199198798302	0.09107531856700048	-0.10944914420487442	0.35890175095013455	0.1719712793384947	-0.11136321546944813	-0.0271193117468018	0.011574144482479214	-0.04672692565452126	-0.13075412321438	-0.3330923711506921	0.5206196186087129	0.28771773643824217	0.18409312266779687	0.19058416357289093	-0.14580574838701776	0.2386763927642023	-0.11664062593408094	-0.40263838118313455	-0.08632427124415853	-0.18696074575034669	-0.211691931914197	0.10278791930664496	0.3154893146854923	-0.30427646192084856	0.06650856977326	0.5043443357399748	-0.31962367936859637	0.6889504589898128	-0.7576084580614192	-0.10436726067828603	0.725665574748818	1.0229914449085193	-1.3121935434547911	0.1595904270683124	0.005934603806347774	-1.0003735928789266	0.06999165832916618	1.56452755051277	-0.28125946768818705	-0.13708551240970943
-0.027680987149763404	0.26157835647356376	-0.01595918811180724	0.23204808799200208	0.06267626814118235	-0.016073279942618833	0.3999947196711622	0.07341340558049783	-0.028781902760785773	-0.247325072768059	0.07791372831294814	-0.10427401212287624	0.3393919340691328	0.09818671178174616	-0.12752439208977065	-0.024485189634936642	-0.0022030730431359244	-0.03619813099043229	-0.12698550234571654	-0.333011565875697	0.5453206461495951	0.24112943825856625	0.1294414607471161	0.1634219369849151	-0.136294087683751	0.27140733329372774	-0.11592635014579897	-0.4297419266716912	-0.08494597523153008	-0.1980476812343193	-0.19236892574054815	0.07374449991583672	0.3236254016288089	-0.16453121096761367	0.031012589412334583	0.5118858979158821	-0.31894574696491135	0.6956687438180416	-0.7064841316746889	-0.05471921514435505	0.7818820266830611	1.0205602751715204	-1.2312146239810384	0.1713696588762424	0.026909109773112692	-0.9658429055124378	0.14731079218556936	1.5965350620932814	-0.2836814432966567	-0.04025798656288167
-0.051778969872429935	0.3046623965127742	-0.011777460831733387	0.2253765101688609	0.06124664429832795	-0.014547565568725157	0.4081749291578881	0.05837183254627425	-0.05588370934768472	-0.24097326699746047	0.03668094619620428	-0.12018707327602236	0.33484601068101266	0.05935269330989297	-0.1418283294175403	-0.05559591892802	-0.037077027138353	-0.03091103955842332	-0.13954956020637005	-0.33275577538450624	0.5631938545713849	0.23472224951592185	0.10503845189892239	0.11016590482998603	-0.1208927876971397	0.27345134141755056	-0.13842134131477876	-0.4389591536300056	-0.0825451720530354	-0.17479949691766	-0.19348117566984463	0.05300470940203191	0.31085195035222657	-0.029818344038765366	-0.021941984073089782	0.4946402052898121	-0.3174330517120801	0.6959084163501064	-0.6865890043625569	0.01765535243779072	0.8428953563459542	0.9750533799092134	-1.0793965035104984	0.1634830177874895	0.035882763250933224	-0.9494805540088388	0.20392411819936265	1.5577622482263909	-0.29242556934284736	0.059001354179783735
-0.08515317487736199	0.3249510457501844	0.0010898019763987375	0.2685519474647816	0.021080638518872798	-0.005953744517450961	0.43247308587755784	0.052314595047176025	-0.05673378447996012	-0.1914816467482168	0.03024143644998979	-0.12591858327567687	0.3180881101349259	0.005892430524813876	-0.15070415753805064	-0.11908593392867366	-0.04413062613554704	-0.012593309015017137	-0.14658895189657997	-0.32867603779352544	0.5642676886387775	0.1754380997689488	0.05300656345527133	0.06877750364754681	-0.10187895423145729	0.29509286432064397	-0.1533747556610058	-0.43216160841281204	-0.09542102492750786	-0.18031825219383932	-0.1867100093358033	0.030345610167629412	0.3170893575296115	0.12095271674183213	-0.05619598546551265	0.5022136532361929	-0.2995250142724281	0.7387244807552676	-0.6457271095258341	0.0809813025091608	0.8887370079707126	0.8578094689813989	-0.9467811299420953	0.16503174536950244	0.06276404518444229	-0.9260073533446173	0.22021507183188133	1.566340812194276	-0.30210884376190705	0.17943750218518362
-0.09160722999038468	0.36746496361897113	-0.004804832236530145	0.2931981739396386	0.03195975284646377	0.01951416483276148	0.4543546541917364	0.06554557854876104	-0.10254598162485395	-0.13045203664413643	0.03508462108968616	-0.12682607979976923	0.29743715817667227	-0.01781431108712196	-0.1488466135403983	-0.14796283982086458	-0.04627855877794256	-0.009419688476160837	-0.14278194195573052	-0.3201459729021039	0.5555907862968852	0.13494416504527432	0.03147057675143141	0.0683866769090212	-0.14690279154793107	0.326324304921986	-0.16349517239074707	-0.47686546460588775	-0.09274329502116593	-0.17629528001288633	-0.1307120080541941	-0.008018155806911906	0.3304968815122222	0.25801056148693535	-0.07339220439323199	0.4715536902839289	-0.3345944262739401	0.765567230967226	-0.6280759295021732	0.13853669219959247	0.9374557856838468	0.7572592150671302	-0.8332625780312387	0.11336403398026687	0.07525555839665866	-0.8911676306240089	0.21111403072483376	1.545321895930487	-0.29886810460504726	0.26810914498044824
-0.057118788285976343	0.3510081113207709	-0.009051421704292791	0.3223853365907018	0.01594390540408972	0.025054498967078648	0.4581183834805456	0.06323759518281966	-0.14862346126834264	-0.08544168189329501	0.010046592541521395	-0.14455416078802913	0.2925484562333864	-0.04738895880074558	-0.12861647059370654	-0.19774495071619486	-0.04432921206237802	0.012763001914588627	-0.12069850266928199	-0.331377906126403	0.5598861168784733	0.1066887707437691	-0.00399415396801934	0.030662379056821287	-0.12624576532609147	0.32534960326781764	-0.156676345319517	-0.46799866665346	-0.08754478790916007	-0.1854649626551201	-0.1391622000617106	-0.009821774455293298	0.3367873639719196	0.3658296983239274	-0.11548500755819661	0.43914649958863466	-0.32027474440513126	0.775721204341221	-0.5831186270339873	0.1690316063221253	0.9157033062049278	0.6347102516576544	-0.7693774213403246	0.16798196723873596	0.10871747445803177	-0.8736115106115655	0.2217828270040561	1.5468941544771089	-0.2811362609034527	0.39570644811066064
-0.0801279691171505	0.3286885018432334	-0.01230897597248492	0.31036708356164544	0.022121450236854905	0.012712421080166115	0.45717726338827447	0.04341531123444608	-0.16058070099274374	0.004696442370539633	0.011180453486349405	-0.14254898054091542	0.28440481961943603	-0.08104419635608773	-0.12512574583416464	-0.18926284311792524	-0.0684696727842915	-0.03706701825746685	-0.10802179776034611	-0.32884879389868704	0.5900643864088437	0.11448559507560056	-0.034504784388208365	0.024948494578939245	-0.14509711780469803	0.3378469959290254	-0.1673155522717332	-0.43928625772583363	-0.1005986454266071	-0.19661435821750609	-0.11534895577659096	-0.04653200619946394	0.3089058566674285	0.4157736320450981	-0.13001618844102575	0.44759582705371714	-0.32842430416666707	0.789470265696183	-0.49545104014798397	0.18129864579663096	0.8460899853561656	0.4854290512557786	-0.6578695819525241	0.17017847080898546	0.0880855562669903	-0.8628233322161464	0.2613944679742476	1.5319519601143174	-0.28500573280512953	0.43584253810907614
-0.07387525645291323	0.29198008121460683	-0.0005896154586870195	0.2913868724254588	-0.006471884451723389	0.036246000564338965	0.42463514226919186	0.02670670454189402	-0.1860060469763192	0.07702217333439902	-0.0036495898084716386	-0.13007399499274974	0.2896866681838754	-0.09718248732926377	-0.11236272919265371	-0.2115614855210392	-0.056090444010406304	-0.017010159025064458	-0.09099360726495846	-0.30167476939470794	0.6009153491206638	0.11919106487278866	-0.07267234868386793	0.021936896674404543	-0.1446683814774873	0.3433214861170183	-0.18959606450902072	-0.44936150816131815	-0.09852872146681771	-0.19891288910312668	-0.0968114965121959	-0.0951531041173999	0.3148212737987831	0.4872652487080824	-0.13447080749746043	0.4289721870905832	-0.3105931198935166	0.7755073338760056	-0.40089775772543995	0.22125420708930213	0.8086475298469151	0.3710246315254215	-0.5858592784092856	0.16931603221256097	0.08463929818932586	-0.866200765710398	0.2659827167509968	1.4925422093909486	-0.26436535110789555	0.48811514864763705
-0.08120467423326447	0.24200429269791862	0.001795724111047768	0.21915559333432938	-0.023615580148654974	0.04801018313900561	0.3867623733343336	0.003964572260300459	-0.1930766184167825	0.17062441266103817	-0.01474502281995061	-0.12638816261301417	0.2930478710768504	-0.10335489086757946	-0.09611666327448135	-0.2172609039990784	-0.05340232817914546	-0.034518613930078546	-0.0641711133180767	-0.29999411255443925	0.6074333780037987	0.14226809769413923	-0.12395785521303075	0.0046639241556189264	-0.14476029590448267	0.324524777405752	-0.18587419966867252	-0.44744164592146174	-0.07720310392092146	-0.23638622049570573	-0.08303929688086562	-0.14729336896180759	0.2858372159630506	0.5077295894409816	-0.14832429929418728	0.40401592264095154	-0.3003572778316078	0.7744007118978133	-0.3038314919501468	0.21553309241263743	0.7300902003468567	0.27737019547628405	-0.4954901077810382	0.18259543997141578	0.08246194050445003	-0.8608339810845649	0.2974923351235145	1.4465622541570593	-0.2415475448778917	0.5472960418940873
-0.07944802332082104	0.20171951277672956	-1.026245752659416e-05	0.13192909688708135	-0.011945149627521055	0.04323399025030293	0.378862094602609	-0.04344249619988175	-0.20908011066879637	0.25875518883874793	-0.03974093867262864	-0.15299803043614935	0.281950614611882	-0.09975564010051449	-0.08036610956016821	-0.22828987459790206	-0.038247408699704756	-0.03805334244975182	-0.03690295818160735	-0.26526990321788557	0.5616579231817348	0.15596629211404678	-0.13968214609358054	0.008878656947617697	-0.09722393325136652	0.32464693872593386	-0.1999539191841624	-0.4340636992926233	-0.06382685409344377	-0.25508839736608835	-0.11026458810833002	-0.1411008233395266	0.22563569241186787	0.5495974664586827	-0.1688130498281871	0.3962302460191249	-0.3050821855151725	0.7920615386008697	-0.17264659940793342	0.205618746047105	0.6765988733180334	0.19318406502324714	-0.4435863974231	0.18499442089003554	0.07194713801712345	-0.8048769700256544	0.29769417335476034	1.4037669832055617	-0.26602110806792323	0.6027708855715253
-0.08963554332504704	0.1393504594056248	-0.039776960861966075	0.009218364823379033	-0.004820096548990484	0.06062317673116614	0.34285679185566814	-0.06272806244351656	-0.2344510079679841	0.3252894421009559	-0.027157844655379303	-0.1553746203887404	0.2690037540348668	-0.09485928799992152	-0.0110768179637511	-0.24146673905515953	-0.022257166733697546	-0.023298335898467724	-0.04649744261033626	-0.2281996473973115	0.5103438530475108	0.1627389984449829	-0.15304371518775922	0.0016699303265839557	-0.0803176086472433	0.32857826026295817	-0.19534846626535232	-0.42010096384730533	-0.05369502821060675	-0.27656488798026846	-0.12855782114125133	-0.08849258694173902	0.24445760286080237	0.5171307703460581	-0.17764825421734112	0.36971093607948247	-0.3046116941787895	0.779432745650567	-0.05363464473240842	0.16156326708447688	0.5933838451706871	0.15988054131116486	-0.41381385432590523	0.16586166889439252	0.059632374486511694	-0.7322538796127416	0.29411020951261896	1.3663828064491916	-0.27321202718975335	0.565436640398221
-0.10036058472745499	0.08114447971962988	-0.06547254520175463	-0.054147199382528564	-0.0013901097413525868	0.04192002381214934	0.3029965530882395	-0.07148441902116869	-0.24802683962501706	0.39588689274566036	-0.015019117290794286	-0.1816949527561911	0.2750753174754091	-0.08692249232613322	0.039714864595362734	-0.2877046133379241	-0.033683694142446895	-0.012508794381209437	-0.029458515303356664	-0.1859074482037964	0.477277607498604	0.18928674089890257	-0.18006384152143856	-0.0077937889226616566	-0.06844345067204319	0.32172608086748483	-0.18461967741601454	-0.39770127522064663	-0.04568647257065496	-0.2676819785676209	-0.1592982256288627	-0.0675558106292954	0.23392958986126153	0.4595202845576905	-0.19160328112103525	0.34260582176897014	-0.2794957044728595	0.7812796002576954	0.035686129761212604	0.14649198045546466	0.5560085497873588	0.13676004207620046	-0.43762819995655694	0.19360687413870717	0.04332690073400576	-0.6888829882970791	0.27129565793402494	1.2841089267357868	-0.27299230936429775	0.5121442955674093
-0.08641239743866239	0.023833840079421492	-0.06750860814801592	-0.09772160692805076	0.00156531038634776	0.03329612500740291	0.26486887468858555	-0.071466215618923	-0.24614777402819069	0.4740312293866917	0.008651592446104101	-0.18670588096080423	0.26308549954582194	-0.09358619142725205	0.08938785131015947	-0.29365453243629996	-0.026093411267873352	-0.02695275826827211	0.0031239301102085016	-0.13719245565925048	0.4543139739716263	0.20134935997430414	-0.20426040739056733	0.03250218383325228	-0.07966175473590856	0.31557999741304704	-0.1881299853809606	-0.3902245308367346	-0.042097171518975726	-0.2936892689568117	-0.17857851001274933	-0.03920861617759106	0.24428068525309388	0.41423472233484826	-0.17465010841794623	0.3318975858103698	-0.3045517112195699	0.7546812242877607	0.12762638237273574	0.1237244324161773	0.4959449191296034	0.1483743802179238	-0.4888643708674163	0.2129090833226956	0.050818922952248394	-0.6323623982482395	0.2504766964737755	1.2015722388419616	-0.2804921202556421	0.42905266358116007
-0.0990718965617332	-0.0029018809216959456	-0.07113810153126474	-0.15680962408469123	0.0024522461971422022	0.008312753702243252	0.2051577369358258	-0.06713651943496154	-0.2518736068539512	0.5233264239814781	0.023747161561288026	-0.18020526910794005	0.2626942388645556	-0.13034082914898842	0.10810449702952818	-0.27892551945279603	-0.0265708831114241	-0.050243406696440916	-0.006313876401220631	-0.08890791374339942	0.41581233860266753	0.24393645814107337	-0.21554643982036453	0.055411647947421684	-0.08188845585441021	0.3194742273681929	-0.177489108682293	-0.39322400319932127	-0.025214230224901657	-0.296626522035601	-0.1945087533852651	-0.0010303712197572146	0.21939545455275983	0.3801020111930805	-0.14165757897447467	0.318641400614942	-0.3043392715723324	0.7410239036149284	0.22339888330385108	0.11814918792999336	0.4604364011239609	0.19915193641468715	-0.5020654777438179	0.18751247642013708	0.07564864608141239	-0.56657940296726	0.2773865147123091	1.1260567756110826	-0.2617780086284822	0.3693570591223088
-0.10448746236860385	-0.04347861169995825	-0.08600685608576494	-0.19645028562106043	-0.03171947138542118	-0.031671592786237455	0.1689184850635575	-0.08114651810099784	-0.2227956875539941	0.5821022885967209	0.013701130292167907	-0.13943725902611606	0.2742124909963457	-0.14794839159277767	0.13778238799700354	-0.288040945014138	-0.022110181838213706	-0.03663371749229352	-0.020478067141255392	-0.07298142624095941	0.3570729496224411	0.2733935179390049	-0.23099948152818586	0.05214127419864306	-0.03540347564686117	0.29616541350637704	-0.17202486341982554	-0.35987937820497756	-0.01814474551878434	-0.2960008349892321	-0.2448615448363456	0.017699434570902277	0.21087014887248395	0.35096452627078145	-0.12016284434193714	0.33574759425053385	-0.24721924901003245	0.7411053234703184	0.3203099989075274	0.12843089120905352	0.40529978807151607	0.21567301039134734	-0.5100816262581571	0.200500511256408	0.07627944405224327	-0.4798156106413828	0.29051252067075245	1.0775807164801834	-0.2687770344529713	0.2920781389797129
-0.14643406171953793	-0.06187874092448503	-0.10007899527119843	-0.23566742182614897	-0.032724611610424205	-0.03336025627238222	0.11742450392192147	-0.09236531334732814	-0.2112639900522466	0.6379227434325949	0.004668247502497688	-0.06422576683474635	0.28207020116206294	-0.17748517200720842	0.15684882745629558	-0.29802600709113747	-0.061408186523182196	-0.03441232717412904	-0.021416002194975973	-0.031091600165067866	0.3118034407736524	0.26734414290488534	-0.22692615631551472	0.07966888496059957	-0.04140044726108451	0.2763387277763468	-0.17533288160217442	-0.33888023935636136	-0.020181603600622357	-0.28511594428064935	-0.28416695614146	0.0020474016023579985	0.19515278860362573	0.30148634641470795	-0.09035194992691867	0.36969002202688006	-0.23041589773601676	0.7324369757675652	0.394937719963494	0.11517799448763036	0.36016379748412974	0.22726671360474784	-0.48535287218193146	0.1878505700280325	0.06043284313384326	-0.42531917637262395	0.3103093112239025	1.0277160202387632	-0.25721659207227543	0.20095750032946932
-0.1568907547132415	-0.08863871805125637	-0.1132880626373608	-0.24971005847204472	-0.08631544199194681	-0.048972847664617174	0.07440085121960768	-0.08527070352683018	-0.1882233254455274	0.7043852216989037	-0.005056022537177206	-0.02842016936385544	0.26726594574513385	-0.17173889940772907	0.17985251964150822	-0.3167748483898241	-0.0593454805329001	-0.020008824668002256	-0.034855666923911635	0.012632621752741918	0.24471040314020348	0.2848863751414326	-0.23074402343245376	0.07857271617623132	0.0076723688136125815	0.2552392650157124	-0.16974883203181307	-0.33233371459980254	-0.003742902376831997	-0.26132408571623317	-0.2960815886196003	0.013648197537526167	0.20520949309623054	0.3279273278731877	-0.04602917509983795	0.37368154654634117	-0.21659919797316798	0.7415198766776931	0.4058973991203948	0.08761410587633194	0.3406794799313944	0.2400291041222769	-0.4758888511792946	0.18925282194798773	0.09093568997207802	-0.3896707061220559	0.3124297429460776	0.9657265710447401	-0.2640547661622289	0.14236734840647255
-0.1621303427022236	-0.14670032218083282	-0.14219683481667347	-0.26720919158910406	-0.11066556085039089	-0.0964418320044991	0.05392136819965926	-0.07285578872375956	-0.14938053904865548	0.7775914704748814	-0.0064389717717565215	-0.006163257933338465	0.25213852554786587	-0.16195508794327387	0.17039817610528396	-0.33428871719835423	-0.08793784820573666	-0.028412268370526583	0.007033849407716069	0.02676843649740555	0.19771476816928168	0.26941925609670603	-0.22089126062105713	0.07288350992889964	0.03973449293482435	0.257178005536404	-0.1518269007004844	-0.30172865582738934	0.0030865791651510594	-0.25559350930456404	-0.31444875408313766	0.026762344687631574	0.19187627450885722	0.33246801163421547	-0.00755083473350449	0.392160430132905	-0.2209467128716393	0.7107838812678451	0.4132162274301205	0.00995297735041501	0.29571232852996243	0.25248759842268104	-0.42389100428083876	0.2225956072450405	0.09659808245048043	-0.3237412446982923	0.3499704118763597	0.9022337213426324	-0.2882902687851477	0.11197836098610574
-0.15452871238731258	-0.1643651656627443	-0.16317952953694523	-0.28444715291107314	-0.1230734738730587	-0.10397574187453307	0.01637746512822197	-0.06463623577994984	-0.1487882141036761	0.8250415380301176	-0.0008275166712962357	0.018866359633154046	0.2501585221636182	-0.15090231671722315	0.1573236274274557	-0.3367213357642354	-0.09430622676168456	-0.010440855747020831	0.04406546053948652	0.05528930846426039	0.14237872616656239	0.23218913914746278	-0.20305845049023125	0.08828963732341351	0.07226804911707661	0.24900770812895287	-0.14470710183137475	-0.2931250961456274	-0.026448744778237488	-0.2387358057062904	-0.2881521455613759	0.04009797057959248	0.17495941285973188	0.3238960904306279	0.044503508472540795	0.3821767192215693	-0.2000439012284275	0.680355217143133	0.39681749912087133	-0.028819587423203508	0.2618486716573489	0.2647216097149615	-0.39344666537452155	0.22434321341993319	0.11182200145485868	-0.25579818947103805	0.38058647687313407	0.8603376216110462	-0.3223016625626959	0.07443408749569505
-0.132450198154122	-0.15643367061779317	-0.1641265247994929	-0.2726703304477836	-0.1618733496374426	-0.11475531101951178	-0.026877908219480696	-0.05331353867940745	-0.14835537730047954	0.8471351771154418	-0.013670080707957433	0.05484794723037787	0.2589168090384744	-0.13491902952225243	0.13584708634363482	-0.36758053032787485	-0.1198485761258922	-0.002443562483558885	0.04901100496396007	0.04913603321320757	0.11308277635934431	0.20893682781627781	-0.1684412708176983	0.09660559117808976	0.08801328695954216	0.23203588506141157	-0.1533851915763279	-0.28087063268463064	-0.032278810159124455	-0.27243057392040415	-0.24381559081774595	0.017763011997975947	0.20234342785134524	0.3149224805428363	0.07860565822719826	0.3643329399262711	-0.17291660792114874	0.6345489798797994	0.3946558507915072	-0.07963172534304559	0.2424605712646093	0.29762681678031816	-0.38498714581403576	0.212200444171431	0.128059525776197	-0.2361638979751664	0.41186643439052945	0.8308583476788625	-0.312470686743888	0.050315486399478304
-0.13091747355428693	-0.1771154239171308	-0.15352597711367078	-0.21360280243397298	-0.18465864087804168	-0.1302416098437083	-0.032769245714433785	-0.05452509381673609	-0.1538012050036787	0.8747669578961814	-0.029338250848383946	0.10093587721223982	0.2902621627404567	-0.16398133740558124	0.080014042488783	-0.39879289777318416	-0.14639568832230415	0.005528664507830254	0.0755836195040307	0.04178144822991512	0.11962241957298428	0.20891615031840804	-0.1436536261032455	0.11442689202544025	0.13173775077645244	0.2240221200093789	-0.15099110911419616	-0.27900130774990267	-0.041310644502094894	-0.278737955577945	-0.17603972612105517	-0.03215933866916756	0.17298005866468402	0.35703367711757206	0.12675012427599283	0.3648961380390822	-0.15990967810777118	0.6273007205984918	0.3708181211806627	-0.11933367629351624	0.21816077674018727	0.2979194575819944	-0.38488499312500335	0.2023773569486415	0.15341138189336812	-0.2039028992001873	0.43970464638872275	0.777431395577066	-0.29855221437410073	0.055322139466309
-0.10159317947029319	-0.15358564020457377	-0.15457480215004532	-0.2036784237035965	-0.2061641380777583	-0.14708345196094164	-0.03540311091386536	-0.08185348849581446	-0.16374766378068728	0.9273469203136491	-0.049212477622805215	0.15570465634237105	0.30568294986784583	-0.21498171724643939	0.043864060931480486	-0.4231245001939872	-0.15955586212400633	-0.0002447414141956364	0.0771497325970535	0.0012836834190464636	0.07680882765189412	0.18570264296208977	-0.1106744205609872	0.11074146052428357	0.1419467751322782	0.1913448444563559	-0.16455725636487237	-0.27875917296929015	-0.0643013494420556	-0.2851192030673489	-0.13909243893917958	-0.054105536918021224	0.18011903797095313	0.3975096099499944	0.17176279330306327	0.3790667770034136	-0.14154114649160682	0.6005554448612964	0.3517369949106138	-0.16461950595835678	0.17050641849218515	0.3201726645265225	-0.3610394341727029	0.1878200753104576	0.16242593127966182	-0.21108664683282274	0.4553070521843733	0.7439113024166655	-0.272029174329262	0.09089692586337435
-0.0915594393941115	-0.16377886414042114	-0.1750338498644027	-0.19976630290842173	-0.23476557450822852	-0.1635560181007662	-0.026454897332315812	-0.10299745251187568	-0.14970904541600813	0.9906474764233353	-0.10170773483951345	0.19734431310773806	0.29925603493955666	-0.24470349472644215	0.011279514738442221	-0.4614251931345555	-0.1717366891453494	-0.0004737952796875472	0.0940727371340661	-0.027871927914837703	0.025187998975964687	0.15851150458650434	-0.08411547094077516	0.07594596856888569	0.1749132186158639	0.17295326463188726	-0.14535976397559708	-0.26149701792512664	-0.07103576658492709	-0.253892965778364	-0.09793411240909372	-0.09289245757111939	0.21046748439733687	0.40781065038590486	0.16259031194970372	0.384498103739691	-0.11397835190749053	0.6208426352799539	0.3400020534037237	-0.2150309566987215	0.12801167118355664	0.31025351701160025	-0.33522012920169	0.21013589496915558	0.16934982952131655	-0.1768559940971886	0.5025457065536209	0.730659572899987	-0.24079442012503383	0.08813415916126974
-0.040208987569926594	-0.13065026059248294	-0.20131927805180094	-0.18473358025607722	-0.2496035668856477	-0.17740639402379732	0.0012279820141409437	-0.1295134553535639	-0.16533565934804478	1.0557535559135907	-0.1495018416597796	0.18354171822781762	0.2985490499598394	-0.2599158154167405	-0.002294866013006697	-0.4938280663784226	-0.18947129184355677	0.008483459372672461	0.12916461401240917	-0.03782077553980573	0.05246189972450588	0.14856749310062972	-0.049033203003593054	0.048635444923649206	0.20740289307167986	0.1522656575290216	-0.128895062116136	-0.22342326741632137	-0.08631115511257259	-0.22680484446705917	-0.05256143559209033	-0.1182859072961483	0.22029914969293563	0.4255304387693145	0.14635267023607224	0.3939224729589593	-0.11852456035837844	0.5994825375837864	0.3126905427148887	-0.2788219752597422	0.08328158817355757	0.32449661996154067	-0.29813231853990496	0.23042226907562333	0.14817864444456152	-0.17871081102606598	0.5132903319037208	0.6747095475027527	-0.2640947815586447	0.0807449304720255
0.005517305828297891	-0.1434180142226073	-0.19833281497753585	-0.164141692746297	-0.2528579889464795	-0.17931663228464273	0.019798689431028128	-0.1451394367451192	-0.17327658268592247	1.0720260941850508	-0.17117554327997225	0.17397097156808922	0.27359837059474146	-0.29749280615349827	-0.030154168951219168	-0.5012657730219598	-0.20759772534105214	0.015744082751331857	0.14514591069940555	-0.02456931415820455	0.08474284545432012	0.12899897787059708	-0.027042558838255952	0.05773093814007452	0.20949676301826567	0.1374786089341335	-0.10930588895300483	-0.19022081330233792	-0.08241593958004131	-0.20311835333927092	0.0022621318217914852	-0.12864329551821635	0.17755019430701952	0.4315512844697114	0.1330529242914061	0.3532347736337527	-0.14678528166591984	0.5538327755214112	0.2779571285078547	-0.3735242815311254	0.05641637278193008	0.33754414767044655	-0.20003310495991217	0.23591952592706447	0.1433509433196985	-0.2011636919231175	0.5204111847020699	0.6114955728567247	-0.24675778653593233	0.08775400720861003
0.10747742014587472	-0.15780527711035686	-0.21141386872183382	-0.13794660267374864	-0.2441390849512075	-0.20306179431596125	0.04706826828530788	-0.16821538098194125	-0.18106598102817567	1.040657978928436	-0.1759668845888115	0.10757970091879594	0.2545313027990934	-0.3304812010203201	-0.06630735184057768	-0.5208207762344534	-0.19380215024320724	0.03307462474824401	0.11660507953071246	-0.033604272698905355	0.10100120174020662	0.1530355248515025	-0.01073428785341685	0.06240151484736486	0.23487878378397223	0.15596612751953792	-0.0867610975961094	-0.18800000418722052	-0.058879261885297796	-0.17305061472207922	0.08428826484441646	-0.12504752300338534	0.1514498934769413	0.44048197068630446	0.13504578452739774	0.27040211995196556	-0.14668718453469579	0.508149929475542	0.24875606849970225	-0.4285482335004974	0.061630602721670445	0.39220294629456426	-0.1505550243909195	0.2070157108230873	0.14883153612559255	-0.20806085834516966	0.5225326597726402	0.4983813253160319	-0.26796425346032177	0.10225560310750148
0.19507105664735755	-0.13133498005442715	-0.20466025651613523	-0.0989409650475861	-0.22330637546114943	-0.19862846117090202	0.08020902514473234	-0.1609041348456674	-0.19434174225275955	1.0659443312189198	-0.19453193339992997	0.08635159508676801	0.27728799644807467	-0.39627275167087295	-0.07921762975665315	-0.519788636859132	-0.2113309381737511	0.07211947319376641	0.10545649133155548	-0.04073113541411448	0.141538360996518	0.16460044077100888	-0.003358840790805082	0.06071680888761982	0.23996781875837175	0.17291478206083832	-0.03688810873544196	-0.16430167342527693	-0.030809362542941303	-0.1558827832562047	0.11411240561326559	-0.11222677004543169	0.14677502261084133	0.43383501597303253	0.1317931904298763	0.19679220845608025	-0.10868110682136756	0.46210797599706055	0.24406981032487957	-0.4684616157840461	0.04150367241304133	0.45374818327093835	-0.07617509768928507	0.18980292644949975	0.11709955757292996	-0.14171024362894322	0.5004362175687831	0.4189340680846211	-0.2891813873944756	0.1139154725567297
0.28791380767738817	-0.1349155970711737	-0.21138604734319594	-0.07520639082497516	-0.1904677756783114	-0.18311684870356676	0.09799406957908628	-0.19717033671147163	-0.22627327852235063	1.0858353485735803	-0.20718816631572629	0.07101570743748992	0.26458657747638015	-0.43333441394239613	-0.08837035381485316	-0.465546117925766	-0.18992104545665237	0.07020444842315657	0.06840773112571466	-0.022848835178104106	0.13903399384059695	0.17756658875307096	0.01628125085850631	0.07873626738852027	0.1915004519092378	0.14258959459895096	-0.024457723021062312	-0.14105884483548564	-0.01555249090694843	-0.1508642517384508	0.15233613680309113	-0.10326443733382709	0.14194446424995716	0.415862426385815	0.14226388558021208	0.11245077032928112	-0.10467911876090322	0.4424259300529024	0.2169004554922806	-0.4780248011174938	0.06333555846125265	0.5126077530609926	-0.018734782525164785	0.18048467517231875	0.10172098259714761	-0.16142016721061384	0.387302411127569	0.33419507059154907	-0.3000207624908097	0.08973506472421496
0.356279053911972	-0.15616432440547798	-0.21072514398680403	0.013342283163571455	-0.20975278082030005	-0.1897786093878407	0.13690308168504406	-0.21213518862378095	-0.22893276831087223	1.0851531675844495	-0.2179196396991272	0.04478433892715333	0.24530481787623862	-0.4815886547693326	-0.09011804969570089	-0.4351718712899972	-0.19442622482059235	0.07749906973405268	0.03038818917587647	-0.00553333286238885	0.16867958388364662	0.21307202248728951	0.008581289920030826	0.0665196894885264	0.16096173529093746	0.13362660449565839	0.00874940127640213	-0.09817488698201292	0.022218441038328273	-0.1264999329770961	0.15380441944781867	-0.08867081218812622	0.1701628226795263	0.3800973985000552	0.1342610930593374	0.07350845288738424	-0.11593592077453681	0.43497314638837087	0.20255297268246672	-0.49330861846888696	0.058902345961398914	0.5394844345516558	0.02119131222563482	0.1889707931624662	0.09376454157264633	-0.12082215144527339	0.30359084312336454	0.24684233671896413	-0.3111868077062648	0.074076971583005
0.4171487732011815	-0.16822364434017306	-0.222054426072999	0.09065835263139699	-0.20794146961970789	-0.20750932331533972	0.15513904252756305	-0.2044785843742821	-0.23066962086746506	1.0790071681205093	-0.21691167085157076	0.015516582676541362	0.236303136987939	-0.5314115630989493	-0.07556448560811405	-0.38075576483220624	-0.1747864311925446	0.09191054350677748	0.01895746142767306	0.04183829520527238	0.17295869802937364	0.24848669679365082	-0.0065568960629942205	0.02751759595383173	0.13156987352301794	0.1304450085694456	0.05517288181478851	-0.06711499246344829	0.048736503618605265	-0.08912599457886279	0.14630087109845066	-0.05390281872841616	0.1665409654145095	0.3329101895127436	0.11142994520848656	0.04017793062126556	-0.14010592922776732	0.41835029669810336	0.14476099927935365	-0.4972292176991708	0.04616829951821684	0.5779285566196715	0.04329176274030026	0.16129390113640435	0.08379847470397633	-0.10989464081833526	0.19375873752090383	0.19256957837712282	-0.31707228801412524	0.02281077817194361
0.487513570790726	-0.1710821513353243	-0.22852619995812576	0.142878759898456	-0.20018748308380827	-0.22768167824450153	0.1797809752921635	-0.21161119747156895	-0.20878704703755493	1.0814301051122537	-0.22082849600855173	-0.006177571082628204	0.19000542321355193	-0.5422815266737244	-0.07194131055604878	-0.3147509934566045	-0.14853653025458163	0.10260015607349357	-0.01930754093568619	0.03083362913888743	0.16613727220172536	0.26552664724919056	-0.005983298471102083	0.014615678791242637	0.07222825906513304	0.13753225197074365	0.09775440934803607	-0.05077633725112039	0.08822818385249948	-0.06869177257751494	0.1251869318964767	-0.027115876872277823	0.1722943260172028	0.27405043269694734	0.09084406528911658	0.033252843412457475	-0.1337239922957479	0.4137208325261209	0.10163599298151316	-0.5207494880985883	0.038257754996462015	0.6071751283632218	0.06286606238243783	0.16267904318376603	0.062475023383654314	-0.10605621776606282	0.10703139582153232	0.14300556223731914	-0.33860672315935325	-0.04177202103217911
0.5313327579879615	-0.18499949049511188	-0.21486692483950504	0.22513529386212702	-0.20697798187949235	-0.24365867583887768	0.198456219052209	-0.18565929658321545	-0.19408426316193847	1.077226596106857	-0.21557106562776623	-0.053012374230763826	0.12370516157546518	-0.5442640441332487	-0.06389825304295828	-0.2602585648223914	-0.12387663818178611	0.10780837038192673	-0.048434109913417754	0.056393823693815084	0.1856749774637991	0.2893048855807456	0.014500818999988388	-0.006182987555167012	0.03682637976432068	0.13801747462827732	0.12744400402715234	-0.03399239839866638	0.11074929821574657	-0.03147534220310731	0.12124816088785442	-0.01150188613468733	0.14014556601477277	0.2187748024262537	0.06385442777641501	0.009374569073901329	-0.11759694888693883	0.39261823945710705	0.0739454000093819	-0.5535153651204273	0.023018142435034684	0.6026129333011984	0.0786458152632313	0.14130496101439952	0.04869125357072255	-0.0655496170760469	0.025905841340119425	0.13743093020066327	-0.3499391511514438	-0.1266424657014664
0.5841150943239732	-0.19274617966696908	-0.20564153674355246	0.2664281915052194	-0.22656480073562196	-0.25871606690926796	0.19203733020011785	-0.19958401739763523	-0.21777057113425827	1.044035969304962	-0.18710139573874626	-0.11249161257812937	0.08023976130435109	-0.5216280893333571	-0.04664153045181094	-0.178135430256448	-0.1054555258223117	0.11223482432763372	-0.08744184116012058	0.08642004220604974	0.20262417325648782	0.3330850281146373	0.030645867231788526	-0.011963182072634903	0.011730776213058182	0.12772582220078	0.1663414530822489	-0.033529843217996486	0.13821932742225898	-0.012537446428103238	0.11157686145729462	-0.0001616534252316601	0.10188394883078566	0.20475605954307774	0.0593630118691887	-0.0063917644008534115	-0.047711940276565425	0.3421580547272478	0.05695411137843363	-0.5906448523587661	-0.001013594096993553	0.6056694038964794	0.10939732163031904	0.13034138398152165	0.029174842298791033	-0.07915701619222722	-0.10362185002114092	0.12964423367596734	-0.3764493230575202	-0.1955932460350161
0.5927707362394765	-0.26395906806028113	-0.17598935229811855	0.2841082539183099	-0.2372979407372358	-0.2531939255202922	0.19518229314648036	-0.18137930360190882	-0.2212053926714542	0.9885807600103498	-0.16685598281367697	-0.1549088492598696	0.033663512169956014	-0.46828990468732323	-0.025834067767642667	-0.13415687262622694	-0.07247773811678648	0.10716860420793392	-0.13407280805180496	0.07701258992354806	0.16723815831013938	0.3386738879823933	0.02764512798590618	-0.016682050052162816	-0.033276457206926124	0.12105469079635231	0.17080681427377997	-0.05462972346386743	0.16694161653660644	-0.02559051655431304	0.11348806819096383	-0.019879514967792816	0.09819486287484011	0.1528530125901749	0.06303895676021844	-0.0570973200293989	0.0007661624006006062	0.3062344677705096	0.030254212827082023	-0.6391455108613212	0.022990942584035168	0.6001048515586307	0.07442421351023694	0.10963793305455768	0.02385386527679481	-0.05268136692526122	-0.18632628251387195	0.15077102753346563	-0.39253968891797775	-0.22658807362092853
0.5867507264097955	-0.2933501639063918	-0.14751981774756676	0.27111873529656494	-0.2624329277558227	-0.22963569854148388	0.1884854220562158	-0.16681418483517368	-0.21546972112899776	0.9538972982345758	-0.15761061030595763	-0.20144622820160452	-0.003738896706436454	-0.3838356177250449	-0.021751405139912146	-0.08560143180222334	-0.02518274768414102	0.09054755295790677	-0.16963317775075512	0.0916146139530821	0.13736971314361662	0.38487215946288444	0.04489270245280389	-0.04268827026149559	-0.04682464374604947	0.11281757764096947	0.19735782829171114	-0.07224669481842858	0.16027603152967146	-0.024731826258905253	0.08126551427769715	-0.01708471380880171	0.13474745596835958	0.09465620226626728	0.059369430692039114	-0.08073105310463587	0.027536682065018924	0.2741220181011545	0.017753779132143894	-0.6563480741299179	0.03583750965043357	0.5900718992875009	0.04306688494569329	0.0670972969490928	0.030613638814101805	-0.0213148848645522	-0.2637404977032099	0.18953064360963573	-0.4086982333381961	-0.22527934427704288
0.5462975831924297	-0.3220639203458105	-0.09850836045836346	0.2513449983937987	-0.2982941921240674	-0.19916358515508442	0.1775313701898668	-0.13852451483996178	-0.21507744452922256	0.9222626811440746	-0.17332382285815945	-0.21951213701481728	-0.036590047679027494	-0.3160615383583387	0.007086541150718212	-0.021072974285024866	0.023626431663355825	0.0643511377564395	-0.1750126683103907	0.10182477840701395	0.11597584880949341	0.3757871564877284	0.03134376522791761	-0.05678418282847136	-0.08627372281617586	0.08632335864884448	0.22407018156051645	-0.07888540850522091	0.1112361932685884	-0.030379303609727938	0.053353470279804596	-0.039971545302477214	0.16170403801974848	0.09018893720254396	0.043198177317578385	-0.049330789934000654	0.06783623321702607	0.23554873089279793	-0.012510274495149801	-0.6740630434464151	0.009615112606922046	0.5450739989238353	0.04473821644124949	0.09575993229916496	0.0373508677491635	0.04251657532774557	-0.37756446668714166	0.24116269617353683	-0.3794886871305828	-0.2095205828725967
0.5011122674139243	-0.36766889436335787	-0.06852057210430781	0.2102428112207107	-0.33502356766753316	-0.15367464684510396	0.1556770388527064	-0.13974470811351153	-0.1855051983235386	0.8417977081156615	-0.17921499888261477	-0.2603887234505839	-0.1009077374623532	-0.22762833705373492	0.015159336338688401	0.04045952141945626	0.05382737757402138	0.016680994694646272	-0.1943485724227784	0.13847093192136017	0.059586278834093176	0.34906313950785717	0.032684799503624094	-0.06670966958146211	-0.10166903354012524	0.07907779698489656	0.21834207461505395	-0.09170711156465239	0.05114970650133264	-0.031602978015517945	0.03953576007521386	-0.08214578788983673	0.16745032191813336	0.023857963056095954	0.02860401826710156	-0.009264370585755124	0.058746315605216995	0.2078116237059251	-0.04074189018474355	-0.6800139841162072	0.02009031045158618	0.4767873933943264	0.049054876946537554	0.11439706621413884	0.05162881524331803	0.0784765386595621	-0.4830973558599977	0.27390584113243105	-0.3238966909380352	-0.22115012188521255
0.4571154006044399	-0.38159247818528175	-0.01718016021671815	0.19118172477390488	-0.3750889688756078	-0.10689248458313547	0.13800259305230483	-0.11850045578818055	-0.15798114854955514	0.7287138662038697	-0.1836124439551692	-0.2879136997502572	-0.12717377907278282	-0.16937618368307797	0.04056017053914413	0.03290589606935864	0.017104313619885042	0.03543325530699047	-0.2627752668454783	0.14553075876619262	0.06175611872159078	0.3324500988381423	0.023427220251755476	-0.08085558097534298	-0.07734017420889513	0.09141021043215997	0.23772282167737915	-0.15532258269156363	0.006683264929574484	-0.03400198815771723	0.009797644376916038	-0.09788380672286653	0.16260348713734024	-0.00434288892153546	-0.01213260918554437	0.042035917429392444	0.07602365722156948	0.18342167530656356	-0.05603659019470174	-0.6849538352138532	0.002023455327965573	0.4068650008195525	0.03609070755719659	0.1046684305389524	0.07098425805521599	0.16529762765664854	-0.5433996015961805	0.2996931765649909	-0.2606558279134737	-0.2272961680918911
0.45220256590485175	-0.3790139488107115	0.014078078961572284	0.15302692471413354	-0.4006705525016817	-0.043931849260390544	0.11242269720867844	-0.1026648978351115	-0.11659561901857549	0.6339049363026834	-0.16033137566777828	-0.308113991100185	-0.15138282604823558	-0.1086286608459929	0.048808113303803184	0.04290883346092136	0.02911565425201799	0.03703903334934705	-0.29415971771048444	0.14373911077233864	0.006479004209406977	0.31821682524935496	0.02697176169348736	-0.1002626309238545	-0.03767524448440518	0.08797043024164426	0.2397751571332865	-0.2078841567995152	-0.05310127526218431	-0.02559051655431328	-0.012744448655318378	-0.11997123024005593	0.13919233394443722	0.011975153303918363	-0.052416140348555906	0.08659762237540808	0.09818736065338698	0.13058770042659176	-0.06242334505529131	-0.6786857073228845	0.021447911278666958	0.360320106132498	0.017230767344610546	0.09439493065533687	0.07380909671658395	0.20747356358265484	-0.6006999228450632	0.2913619277188551	-0.17528182265597989	-0.22716424012503772
0.3953822838412426	-0.3853199324971576	0.04358959387028711	0.1399145260458619	-0.40314892300384136	0.024596639021064466	0.10694106987711378	-0.10141451631063195	-0.077602394931481	0.5314352997016141	-0.1463223227496711	-0.3010716819063369	-0.19853549923815647	-0.05628651899694924	0.045714893702895484	0.051768922710769494	0.02725236297286545	0.022167435019150156	-0.3239598376979846	0.10448906299905594	-0.010537946821434002	0.308533871620583	0.04140543384690141	-0.07977937431815872	-0.023007362325586388	0.07444795754562807	0.2616434423666328	-0.24303257483842128	-0.10571658201600372	-0.013178341145738806	-0.05735044735354604	-0.1524108307147996	0.08064746687184081	0.0003915279465147137	-0.04707883689525698	0.10264247177852595	0.1467527510326678	0.10980638322639638	-0.05283148857007873	-0.6656725632755666	0.006486639061973163	0.3022427877161542	0.05676102042541078	0.0983162482823742	0.07563340593029431	0.29507925655496564	-0.6230557116500532	0.25820563452873146	-0.11790516235895523	-0.16887865720972556
0.35427105499015993	-0.35959650219362416	0.05989227938730708	0.12214936293472019	-0.4304466461919253	0.0918469031771827	0.0658913964501173	-0.08387860229730931	-0.05619807699116969	0.45198324599402556	-0.13320383784987624	-0.32059957668277295	-0.21854159446497712	-0.004042253535088021	0.06599938215400357	0.05109108881280695	0.022175092224535946	0.010429552875142195	-0.30652758022228566	0.12308613697619095	-0.038189614875371744	0.2803946885159393	0.035988466657735155	-0.07594123864245692	0.001363006746867189	0.04943231177363811	0.2337728110306331	-0.23616461060704888	-0.13859508665951656	-0.001869808166177238	-0.07360796930354987	-0.16901548283654874	0.04333412806517299	-0.022864773369735424	-0.05929874652679938	0.07859161256891686	0.17073668734781786	0.08430287495975605	-0.03858366141205887	-0.6600010659151643	-0.0011795659567568535	0.2886206085184879	0.0945220456836657	0.10903214254704019	0.05889155885672316	0.3904476550948332	-0.6961040727414394	0.2332440217416428	-0.05341484821188265	-0.103190659096757
0.31226256822059273	-0.36305134861841615	0.08325278503052827	0.1091977532134248	-0.4317148070845964	0.1623669457782055	0.012773967673758468	-0.07119831580887168	-0.01180620849972533	0.37352547771409716	-0.13012418265871306	-0.2983728094768372	-0.2256189431183658	0.05533882713522709	0.067407196853221	0.05243912389865739	0.015966793356001048	-0.009275802312103504	-0.27894416446130754	0.11399540421981887	-0.04787237990319847	0.25681878374426925	0.02585837003843853	-0.05669685360405087	0.02924509992684885	0.05193727703413957	0.23947457772582342	-0.23795563048657944	-0.16977670555633373	-0.01821099407252564	-0.0830251571551715	-0.18147144727850473	0.03000161714823125	-0.03135661309720594	-0.0552703439080088	0.05465765111310831	0.16005453457996205	0.06899286883352322	-0.0138387722650273	-0.6390550718795105	-0.001106498480982436	0.2962686633161308	0.12070009103553699	0.11051773406782135	0.07516064562120524	0.437170985962537	-0.697749041905278	0.16545443043475083	0.007727435849434106	-0.03614649011384989
0.2710916011241674	-0.2990473291606793	0.11584982862236852	0.08436846980051549	-0.40246880560063547	0.2120853987617633	0.005202913425652122	-0.05247486158143229	0.015186446304783283	0.29142576544846244	-0.1302031044394547	-0.2704438639589689	-0.23324703112214945	0.09754032238770657	0.0444885906742129	0.050647893778779055	-0.0025809388269801697	-0.0074340555705800174	-0.25524951250240496	0.09217835148968653	-0.10052110650621489	0.21780559467596589	0.008689557793495138	-0.0486652482575663	0.026802548153983363	0.03899633873476206	0.22596537300350863	-0.23749579654541592	-0.22621023945685276	-0.007572684890897232	-0.07098384270322301	-0.20859295231645825	-0.005423656948967603	-0.05077220681887471	-0.04769981812909284	0.02529171014146888	0.12153080392856486	0.06747433119256757	-0.012015660046905961	-0.5933361900866789	0.01906802642708893	0.31310926603137285	0.1430161972270489	0.11638812504114111	0.07379444272512449	0.5020042871978698	-0.6817890284471173	0.100517857191292	0.09221986072326116	0.04077633211758014
0.21392038976467945	-0.19230427434457592	0.13197757461521425	0.09394395011891096	-0.36602983937816413	0.2662285249598325	-0.026515619283807725	-0.04190142103992978	0.043832043050703914	0.22347809688239373	-0.09768362806505955	-0.24900582449653594	-0.22168478270699113	0.08843871891004654	0.034478835311448	0.0552284406733977	-0.019300280758524847	0.005434930095787838	-0.1795007649121066	0.10634848525631632	-0.10742978597332438	0.15671883869791245	-0.0029134551543334953	-0.0657696607370375	0.029663162320601864	0.014151999641648403	0.24177415671316718	-0.24526299159506282	-0.29233003653480705	-0.009665912214428144	-0.06261063892100655	-0.22939215124572615	-0.06007279829981423	-0.07237370451263858	-0.042973512907509046	0.04163344368529494	0.1176743995087071	0.05753652180084158	0.01557088070055782	-0.5335474312482372	-0.021490371335715634	0.3146575109564781	0.19647965145564852	0.12747930005376823	0.07168426795494098	0.5264010010847151	-0.694904781023413	0.045702267978974545	0.18614045480909472	0.07476661346629568
0.18611565769063237	-0.11491567985135369	0.13518796001415767	0.08248955262016774	-0.29340858917929247	0.29504514446144237	-0.056049375023088835	-0.02998915983582943	0.033366926667845256	0.15400425406920257	-0.07555228828558366	-0.24557348129445264	-0.21271633028337092	0.08688910887988005	0.00968571421786534	0.04561040854010153	-0.056372677294823315	0.0038296322502139003	-0.10479633131297028	0.09248968399748266	-0.1202500246494987	0.07082327769121768	-0.011927455836282765	-0.06661949443259588	0.041494624561971935	-0.007308725385171265	0.21381387669018706	-0.23130414363475493	-0.3386321854308617	-0.0038712463309956966	-0.06614978318789415	-0.22831810962933968	-0.12823986022048262	-0.08452494737276137	-0.05359201699227227	0.09449507996361574	0.11497716577577735	0.07108180416562228	0.056682745130531606	-0.487512123226142	-0.04436012118702333	0.32699782339466715	0.17431890247870654	0.11868027974415649	0.0539824717177543	0.5623262418395784	-0.6901797915028004	-0.033494805045747075	0.26218551097714815	0.1016843344693377
0.17172545124698274	-0.05098798977626019	0.14545627537367167	0.07427745235329844	-0.2317832613631765	0.317530366995318	-0.07857839929550592	-0.01662456110046477	0.029870061574237737	0.13438064104467778	-0.039143227457621596	-0.2243772036919694	-0.22458715438674132	0.08735282570218941	-0.014511341989095256	0.06265922371024715	-0.08397027359061895	0.008906272640104816	-0.032842887556438896	0.08361046740757615	-0.14420638162465688	0.020086551546797633	0.0027558312314681665	-0.06554503598614242	0.03518099292184208	-0.0037974650256264566	0.17670993986792047	-0.22257007552766242	-0.3148119678326806	-0.015766904047645434	-0.06144445273213468	-0.20982593750052975	-0.20692219707293721	-0.11894973167422376	-0.048546778229112374	0.08723044193823874	0.09046063076855275	0.054755173670367085	0.09593779028368894	-0.4306369605563215	-0.046200651291005465	0.3565007684901128	0.18803219158761714	0.09108906335318566	0.05404334214381719	0.5314692346807096	-0.6568880347044899	-0.08603520990136478	0.3327096841022891	0.10814476637649839
0.15843163020629378	0.01786508724359064	0.13658876426515945	0.10106441556345966	-0.12895261725473886	0.3235195473972748	-0.07970204840194545	-0.02311876618257639	0.017184819375036586	0.07963914701993859	0.011779751457665027	-0.19122181572878616	-0.21600415215340202	0.07091443300592094	-0.033848004730105574	0.03771853102544833	-0.07628468052162399	0.02036088670182003	0.0532993968700727	0.050952890130869025	-0.13411101040344714	0.013853462356133444	-0.0025512261985511596	-0.062352884503557846	0.008820528255862017	-0.02931263826491256	0.13386370325535374	-0.2182333083216931	-0.30221497052893576	-0.01822022730150813	-0.03370240585600421	-0.18686666943010674	-0.26465182780921187	-0.11549533712043125	-0.05608039715170339	0.09159154116681575	0.11831253071965966	0.021151192523358495	0.14056862279062915	-0.3438412476389879	-0.0376425323877266	0.38705171782403924	0.1825123994115044	0.049180545492771954	0.07279053158713036	0.49438489117519274	-0.6162671715260345	-0.11399559026679267	0.35178839299439735	0.17427755499735068
0.12867185220867322	0.09050924187681958	0.11968390682462704	0.09907213044107446	-0.05723261435542781	0.32390535763995765	-0.08861844424216052	-0.017939140710630262	0.02180346917133619	0.040151076574516484	0.06103264231585074	-0.182893330779171	-0.21850394751256247	0.07935017875007858	-0.044891983198207655	0.03263272334550159	-0.028465530063232686	0.01753406427964767	0.14576476858975748	0.03513353927751732	-0.1670231969676859	-0.0016762583342689145	0.002856855491633272	-0.05269625629856152	0.06292765760609989	-0.044124259539148114	0.10699318325393226	-0.15704657122242502	-0.3010686867599361	-0.026584989628881023	-0.001710430935815982	-0.18755090846082784	-0.3111471904559707	-0.1304917146640466	-0.04636195833801948	0.09459076193001918	0.14679525145856415	-0.01623531428579424	0.18195844832781405	-0.26004531228590244	-0.037854429438086284	0.40106158355384053	0.2267863679892411	0.013731478056969577	0.08311776298377417	0.4893520114757326	-0.5643764005532643	-0.17382633995264357	0.3677454494524072	0.23200746419145615
0.06607196069917422	0.14469789106674186	0.12003220492371718	0.08546453928653244	0.03585358820608848	0.302957895282573	-0.0632680818321328	0.008071834175273138	0.03510563936333026	-0.006666500373365714	0.07476679199167632	-0.16548763048656057	-0.18663484136190475	0.09400180676118709	-0.0369762075620325	0.01925169620455714	-0.003960127988186834	0.023224396158214224	0.22033374438672554	0.047804317234671996	-0.17210125640063206	-0.019988522827431743	0.016458815965879166	-0.03640297294218657	0.058854365999445254	-0.034677556242910516	0.08354592733494096	-0.13271480254587908	-0.2888447827790817	-0.04205933827307186	-0.0025688422309418798	-0.15236705609288095	-0.3378893483668163	-0.13622234509499487	-0.04488491404630722	0.08735730166036997	0.14910022163109365	-0.007805320342799913	0.22219734878839273	-0.189521687260472	-0.03320167185720617	0.3957140106138151	0.2680844301052384	-0.003750897298077849	0.06984395207363663	0.4892901421567986	-0.5108241221025078	-0.25373437222527273	0.3505551963629554	0.2597722854328871
0.07115041332417635	0.1942961046027986	0.10634549284675252	0.03745157650296545	0.09015169588907809	0.29327664881979365	-0.05142870440825309	0.0022351133693740742	0.033643595218402336	-0.039031348415119	0.11490606852854708	-0.16861651661928734	-0.17170354095157342	0.11627985704923689	-0.03917637123018248	0.017587819575797796	0.004505074845032292	0.013437985720645978	0.31592268325273654	0.05376231307115318	-0.1903533754121427	-0.05071155468280904	0.0202293581425878	-0.03579918974299323	0.09228281290285079	-0.016474614295820738	0.044322694049696645	-0.13280143792609797	-0.2610956775626555	-0.04344866766943683	0.02127139985187406	-0.11505961343537799	-0.3306123733265341	-0.13960754925342214	-0.0683531644418566	0.0730506033516665	0.1214132748178417	-0.03867229679142107	0.2540036224780142	-0.12130144907448268	0.007932936245705517	0.40906293333641275	0.28439126248569124	-0.021178596824098134	0.06313197309309009	0.4616850621594846	-0.5092443187405299	-0.29430151181307096	0.34981866473639645	0.2514414416664649
0.062407883402781625	0.20194125866484378	0.10474821820683115	0.00978346056469723	0.15928252505152576	0.28563050441221155	-0.023675999357077173	-0.0073846045719573985	0.05272123808614354	-0.10550242693981209	0.13758794701364113	-0.14497093505138708	-0.14802103043129627	0.1315443297006412	-0.025043068758011246	0.009926898019360099	0.0033344170222476864	0.007828326901623424	0.3814185263556873	0.04961464332140072	-0.2315124642768165	-0.07411315663390312	0.020896060310769453	-0.0387744411267497	0.1124517438675294	-0.023926279307791235	0.029219824872963596	-0.1345041563604054	-0.2391181111231412	-0.0349041289424558	0.01940099836100943	-0.07704135429813126	-0.36629028576754075	-0.0935139329039674	-0.07571693482148192	0.10040181555366297	0.0979254475612413	-0.05801811886936553	0.285176789673883	-0.0343117609810578	0.07466619789038896	0.3602325640123382	0.3283956614673706	-0.018566657970943982	0.10484634080644854	0.39946157293990686	-0.4504762112428063	-0.3663557109734292	0.37850332633657713	0.21888348916029057
0.0654680868651951	0.22906183148428894	0.08991605181064707	-0.048262500313191	0.21311335762228123	0.2865011834771355	0.0033117180532115306	-0.03765444292480865	0.04796070056538088	-0.18163260430243094	0.14494331552698922	-0.18133562038429446	-0.12283160903780987	0.16161804567923582	-0.02145603404493664	0.022122983853607815	-0.0015071566800705343	0.03987401911683074	0.4358894037151681	0.050384661864326906	-0.2689760714232593	-0.115863357339592	0.0030376560796144176	-0.0425861910172331	0.12668424814054094	-0.03353068654969506	0.014726133468490518	-0.12043312668981368	-0.23012860110394945	-0.012131727483972635	0.039776087943372826	-0.0384514194436719	-0.3715312929783094	-0.07444365050731654	-0.12010196727996858	0.10553808593198084	0.07619705795951379	-0.07727388026642171	0.31498115718186964	0.06632762292914668	0.10263894543614696	0.3043644335283039	0.40529890146683656	-0.029153312718269153	0.11669623463875689	0.3624618262582397	-0.4644086137235366	-0.3992612461398763	0.39408393329656877	0.20748326948885049
0.06021879689393004	0.2094055962123332	0.09670721072915947	-0.06553701023989152	0.24368137275384436	0.28940568283565304	0.033651023895063185	-0.02705309803750247	0.06118250942066309	-0.24205058738894145	0.1695638740652147	-0.21884073691510003	-0.10475792864541647	0.17211918018394531	0.0035148959736704885	0.0261958329124361	0.024271060091365048	0.04625996405525345	0.48007213399740084	0.01987755908624524	-0.2548218702120618	-0.12981042874602183	0.01500734073271642	-0.041650532371604196	0.15845046710645755	-0.03536012252707732	-0.008958635534491426	-0.13623353183477976	-0.16554085637109997	-0.012224059773801324	0.023580613459416748	-0.007471494159368852	-0.376649873204543	-0.031173386679850024	-0.13871385841253447	0.14248340007978977	0.0860220792330145	-0.1058636998923144	0.3543666339969342	0.1444954894807465	0.13771862547855207	0.22998176993140707	0.5039819460403949	-0.0647727843833356	0.12284008964271534	0.3310536771051873	-0.47972557678735583	-0.41578258485314395	0.39343262486971137	0.18714580692784585
0.07924406835452785	0.15200657137894402	0.1139459812946857	-0.12184702450533262	0.24601586585145768	0.283191022650526	0.04795949931467362	-0.02507188948544936	0.06587270157679737	-0.2679489914011128	0.15232985335933097	-0.21288373900802043	-0.10573075930390081	0.2206433043140324	-0.008034777248443686	0.018023958046252588	0.03868753276011442	0.030033442482139648	0.4601952685569083	-0.000634813531411102	-0.27437100831737676	-0.1410689680750749	0.06282209409430325	-0.025610902195471096	0.22132301875209373	-0.023125560999356174	-0.044052489834805676	-0.10319507405271086	-0.13123230761596366	0.02827668446292883	0.014995580802962597	0.04423727798325964	-0.3548019639933569	-0.01539733588475708	-0.18342810992993414	0.12633283051737165	0.09306838992064528	-0.11767978507479879	0.3891181230035583	0.2066301305773559	0.14227186295759084	0.15777390271961433	0.5622614739206625	-0.08521750373137196	0.13845853918639048	0.35227485349977405	-0.4680025017962482	-0.4722094521672555	0.40121276929278854	0.16442858239723213
0.08103674204296284	0.13059536051628826	0.1356473289515313	-0.15148158991288035	0.23522758634767152	0.3046591237077344	0.06329383483959919	-0.023296371780837134	0.08518857568561249	-0.3144786189571628	0.162987655319781	-0.1985254983865148	-0.11657661998190494	0.21566821209517104	-0.0032179296125046442	0.026660394117911955	0.06965717610839572	0.016734872773699144	0.4540588476923008	-0.012722539633645016	-0.2971346125914913	-0.13401707232832394	0.07211909308975341	-0.010818307324180692	0.22726839968793916	-0.019844669508689315	-0.04985473352271376	-0.07690784488071897	-0.08710980628470195	0.03794496147023788	0.054425537992397646	0.0693993475638562	-0.33086501167034316	0.0016677063499184823	-0.19066867411258923	0.06245272730857383	0.12172404652956162	-0.15221034711132	0.39690885013501626	0.248674585174965	0.1213268263721867	0.11947485045071989	0.6528247985035021	-0.06615704252583923	0.16608852736047455	0.3106273320630358	-0.46239031214637166	-0.5112473694825179	0.38786715485476975	0.1128199575882535
0.06269609192711914	0.09119794192381013	0.14913658712272185	-0.1670904102587228	0.23710071383890202	0.31051263952132435	0.07620634090436453	-0.03839529118536704	0.10975286921501978	-0.3864942097390375	0.18374641344915915	-0.1690817555811604	-0.10134253641301601	0.24070763724418645	-0.019773483342910122	0.022555054828242167	0.08191986860108273	-0.0124711757652287	0.40979012350241273	-0.018868831729984697	-0.2854484835249105	-0.13265568091047114	0.10114222337329873	-0.006493526699471963	0.24656034841982072	-0.03944050369221175	-0.04831827458172362	-0.05301197434477596	-0.07850231737544798	0.05128426169491694	0.060158908982966455	0.08345517021168622	-0.28569794642226165	0.03078020585166889	-0.19732879410032209	0.04396008011620341	0.14628669343668663	-0.16661472362632163	0.4272857491327239	0.26861482569875	0.120381170680752	0.04133287809383406	0.721501909461174	-0.07805313918310901	0.16222212807536196	0.3517906313811725	-0.45772175659521536	-0.5797117695670845	0.36598793260558454	0.0855500374032855
0.04790960424509109	0.039856187753992245	0.17204540391365275	-0.22543329429352083	0.21440549490522312	0.29474113725500894	0.0700742244057564	-0.028377224009290547	0.11195531119974207	-0.4247908417965408	0.17386242769189447	-0.14744126497060925	-0.08836969476888779	0.26232424802552723	-0.023769131451149346	0.029360822320849023	0.09335723006236663	-0.015724989166846358	0.3605618920622355	-0.02507653444212609	-0.29627709246860323	-0.1614678355174149	0.1324946582405217	-0.004365669647463462	0.2662911144160679	-0.043857004006985195	-0.04768339523720953	-0.03651682009305283	-0.040823529010063885	0.05266870291123221	0.06871887225584436	0.07095699452716472	-0.22195240935345417	0.007757101793872251	-0.17248305442043357	-8.621520166237351e-05	0.15768414299324243	-0.18112534731881533	0.4347609000334992	0.23583532697529966	0.07382563432973237	-0.012049681478531093	0.7929839630051908	-0.0856551629078291	0.14151707970355626	0.38977018605249886	-0.44225953831937714	-0.6742022129511427	0.39738224044263115	0.045045244999890606
0.0480406599551383	-0.009230572470456352	0.18884785012386246	-0.2245524156176648	0.19655577529395235	0.26066045607712496	0.08294753398450375	-0.01081191319730929	0.12816342290060606	-0.4584125061163384	0.1708354008890487	-0.10163923188651836	-0.09185850394689785	0.24736055812325503	-0.03477527248856825	0.03767551257903147	0.07998912348867984	-0.04805875143217606	0.3215058948708314	-0.038408243820963674	-0.3150861103935639	-0.1635720720172453	0.1244141661499909	-0.0054863946941917235	0.22247543590779947	-0.05295196695028466	-0.024490909231784923	-0.054531925448120785	0.010186925357359674	0.046795283015887056	0.09973625634708116	0.06644039157266576	-0.17779802049189858	-0.0013414351966620774	-0.1764141021425115	-0.029710656876292894	0.18071440024259294	-0.2118271119866432	0.4472627992527284	0.178856768082227	0.06266752285646857	-0.06343940721555252	0.835202108716153	-0.08570687134197759	0.10634795109253639	0.40319077770467154	-0.41823988208169716	-0.7201362628260065	0.4333611049099758	0.018939759255119943
0.04150135722563364	-0.055012254943832176	0.1866064634728329	-0.24984464802383616	0.20177753857276043	0.2350734026214371	0.0548668709691412	-0.0006342982884516652	0.09475453596201952	-0.47545285634466977	0.16674512670935235	-0.0605917448410099	-0.12242276421226188	0.22986783017789478	-0.04434108409275781	0.04956299070978986	0.032511708423040214	-0.080992087400761	0.27457467950495695	-0.0651880871903697	-0.3139540655213322	-0.18086072668100117	0.10302773591542964	-0.005109391017259789	0.20963528695469238	-0.09772856653505149	-0.01664514634923332	-0.047429490335155554	0.08534908274943205	0.06530736399544541	0.15095119724989198	0.04768609283878912	-0.14760313854900625	-0.03833010803749337	-0.15948810080607595	-0.06059385838437148	0.20368862341087154	-0.24519271070492996	0.42445484471042655	0.12958852133101176	0.0693926500372447	-0.08666558229556715	0.8877454793497888	-0.10623455147447229	0.0851430704023726	0.397644635185886	-0.4014224101339477	-0.7383715928818879	0.41352611066952305	-0.01647837927536051
0.0454590379099293	-0.09020482770629848	0.1921804245947694	-0.28047282723771605	0.1910246255551989	0.17004797799086938	0.03858489498471884	0.02347978710912042	0.09173226487023683	-0.5170397189815688	0.14959963194503512	-0.01430981052277624	-0.1365440085377073	0.2100485090296161	-0.029556329832373256	0.036541193375284484	0.02775112536419382	-0.09348872848158968	0.20811590346611258	-0.08590231510014841	-0.30186340719539967	-0.18970885618836636	0.09923623555090477	0.0026197332167071995	0.18144406480185482	-0.15137452685523567	-0.002507403144554547	-0.005065400298498382	0.1161321475973361	0.11140072934021765	0.17943209374563301	0.026277175961354808	-0.11215734200931374	-0.052575001009224964	-0.1592510388824413	-0.061884805271163315	0.24367288913347807	-0.27512646997244483	0.4187842427200854	0.05833887033545918	0.06135319919216271	-0.17266070813161308	0.9359955994693723	-0.09935436233781311	0.06332264587014998	0.4186928300152889	-0.35548322134949534	-0.774357377638944	0.39373626779315063	-0.06672481044629229
0.045304560597082676	-0.14764823608875638	0.21751613163026634	-0.31076038441759135	0.20084965083956635	0.10404056317747981	0.013122159410417455	0.05593484779671516	0.10364641276720832	-0.5254711680967356	0.1589488467114426	0.014414438929768783	-0.16736188730490337	0.19740774660910204	-0.03948971606898879	0.027925040615108282	0.013962733063609586	-0.09990511789605454	0.14830838337844066	-0.10110728115660314	-0.2733898257840902	-0.19865165804405036	0.09657058585630564	-0.0011222915248558286	0.16844564513542448	-0.18151598965922006	0.029097140252441124	0.05026917240246727	0.1309195388762086	0.16009639880414744	0.22205556998919723	-0.006677818573848296	-0.08361699353371466	-0.08376769693459632	-0.16486957148087752	-0.11687771657624486	0.27955475782117534	-0.3132786617160322	0.41881794977878056	-0.003738924289859463	0.02452553295806681	-0.2204168105811597	0.9769914598803157	-0.09903047434369487	0.03841496350642088	0.4238147257756647	-0.3519604859111035	-0.7686467509761752	0.33112317804691926	-0.05728247949805711
0.044857225527882724	-0.21389631359180733	0.22736344852299287	-0.2990202251627013	0.1939127488021579	0.032206508197026994	0.005376540900513103	0.10458777067438393	0.12296670783392796	-0.5277245950574837	0.18299040977123648	0.07548917376110896	-0.21520099771043716	0.1875162092072875	-0.023691720927825018	0.0009051977058431388	0.02406897485304703	-0.1052557585703261	0.07198153304512445	-0.10388507858408816	-0.25477587719193995	-0.19128256165414015	0.09996098320700184	-0.006774785346837386	0.1584423904968081	-0.23605066349137832	0.03664464467509717	0.073584863568443	0.19115548341180735	0.19227365867836885	0.21989040594971865	-0.02794394680359239	-0.09622697294077379	-0.0704216384508046	-0.13438758831173825	-0.15769582117061826	0.3085721391663777	-0.3430342359235422	0.40788806961579854	-0.06504623471420676	-0.0029306230109397147	-0.27694400816982306	0.9716114182579492	-0.1292498429283437	0.017740661463157635	0.4731018454616708	-0.31937380284299516	-0.8071544613946935	0.2424691519458158	-0.04857503805059569
0.06981717148032071	-0.248310130537959	0.22768636156946082	-0.2921212836266929	0.20298379262591365	-0.03788974910247704	-0.054004398027677994	0.1187846153926937	0.13296235602370282	-0.4872795122795358	0.19764348438986268	0.14430439365421965	-0.22945874816105136	0.18782627867515775	-0.010949262237949325	-0.03304236863004264	0.0055905060157022245	-0.08732649281846455	0.0016798185125671105	-0.06245785341958025	-0.2508442873528466	-0.1801827801798283	0.11248238973982834	-0.016759467328299228	0.1323724940193945	-0.2677590734015781	0.07715096540041841	0.10901051482404991	0.19676521982594103	0.21194260893637057	0.19866266064668375	0.0005710503654708321	-0.07212654874823739	-0.10516418604950017	-0.12543506302163035	-0.21340814575692696	0.3237392052986686	-0.3701658718097351	0.41098960752385183	-0.14182109993833275	-0.0478022288536357	-0.31403122737536765	0.945126914838981	-0.1493267315836447	0.025643446334314424	0.4634698026148743	-0.25640809980729373	-0.8125483410801868	0.17670788333908932	-0.05454889736949068
0.07075925501315208	-0.2658788939578911	0.20770449426607157	-0.2523938720959993	0.21437250651853038	-0.08625787312783595	-0.08230636560812794	0.12261562428421195	0.1607152800396466	-0.5027297172030092	0.21421247364336918	0.19869382521878745	-0.25618067532621536	0.16273474096323687	0.01994069933015387	-0.03516194759626187	0.014504449503428501	-0.0704398927474372	-0.03572100472781061	-0.04007576748205502	-0.2591001084086055	-0.16125135954500366	0.07354989987963166	-0.021578430536189946	0.09391597216155859	-0.3045329656400187	0.0919535348522186	0.11982166617189578	0.21412706525235206	0.23438152788923622	0.16783853331830198	0.009829904027935734	-0.0809582757250649	-0.09205388743139781	-0.09737197501699649	-0.24471143601427214	0.3402857420320732	-0.41283320163399295	0.3837757984544233	-0.17345991522371934	-0.02621997973470855	-0.3724439571720938	0.9171888637823244	-0.15633735982280839	0.015876809017108813	0.42873964982677937	-0.2056447288797844	-0.7986281147727002	0.137439741998499	-0.10450391599717915
0.07744344711098598	-0.2627193271563525	0.18421944310441235	-0.2154898465092509	0.1998598086095479	-0.15539046162543207	-0.10309717552902302	0.1280444026397695	0.19397264490210908	-0.5120066885109918	0.21184120904000164	0.25790026101238367	-0.2574860151481463	0.17067474477622527	0.05278979897584769	-0.03654652120389123	0.027402957684407835	-0.04269412262561621	-0.09011075951082144	-0.030220310321463127	-0.27040349318579104	-0.15543670892145006	0.053165826366372924	-0.031090900471190914	0.08871480158622438	-0.3220980433946516	0.0996937948052336	0.13594451043067757	0.21865416971254387	0.264998372065351	0.13218002012758712	0.011466762211860793	-0.06362318085131669	-0.08441988047609537	-0.09771354219698944	-0.25359149755671717	0.3445929708755585	-0.46228303476397004	0.36511430063972444	-0.13269724129621693	0.004866249571154365	-0.45495615722751104	0.8689727945590846	-0.16984696166091476	0.0015997633070442357	0.44856624126701294	-0.16013767885363284	-0.7636143759930084	0.09765010240278164	-0.09976790321188958
0.0835642882565395	-0.21641360915129582	0.15364717947359854	-0.1918787851447281	0.17158863253872111	-0.21637755160884603	-0.1347384047455278	0.13128429165869288	0.21872558821261281	-0.520497267056952	0.21236092789576513	0.27876370744515044	-0.2872914989322241	0.1510880868880587	0.12050495317315764	-0.028305380724858144	0.05026722871609034	0.0023914092713501673	-0.08196572476397866	0.014601911320107209	-0.2697567127853293	-0.17466906871180027	0.014176449996389156	-0.04765608344911064	0.0971893117552014	-0.3207588323702411	0.1034260538172425	0.14257794824495632	0.22633261767094237	0.27802917381577835	0.14027652318452755	0.03502219894271452	-0.06679849807447573	-0.0969401387781664	-0.08346854070828345	-0.24820450961623206	0.29766105393678866	-0.48868015461248204	0.3427162043908318	-0.0853446669987431	0.014806839107327116	-0.4941568933340476	0.8096951497797313	-0.15214537790127117	-0.010215456927010499	0.4072097581571005	-0.10735388238972479	-0.7463740445940041	0.0303886797244891	-0.10726304947490302
0.11193881441667135	-0.1617353990933881	0.11481678245808988	-0.14543115899051443	0.15434874533687515	-0.24659326673325008	-0.14783650192096887	0.12050195565688912	0.24564475918945233	-0.5558853129640677	0.19713524809154984	0.28513274636515884	-0.31119021898957044	0.16056612328852077	0.15729558684426853	-0.004702401732156506	0.05868164548919012	0.024604832256212395	-0.06322897599559656	0.05137086563253919	-0.2566616137688899	-0.19439730224068777	-0.01333068860486374	-0.0706030975035381	0.11181200759571581	-0.33500835360441417	0.13401814645338347	0.16205969062323444	0.22926390775137845	0.31218229037922435	0.1412391875138368	0.09257853099678069	-0.10751927000561672	-0.06625740169270967	-0.08100194164438815	-0.26504130113029756	0.25626606399202434	-0.5217450445761243	0.2872729779182458	-0.018062041639319536	0.021495987649216917	-0.5270402148693643	0.7611690755210259	-0.1474273463175519	0.008126466237416256	0.40768198520366283	-0.06414460226092447	-0.6701086025600469	-0.042392497212613685	-0.11413899648580059
0.10707005969987997	-0.09799195235570804	0.09071079999543127	-0.1055781817012353	0.14034880190652615	-0.23288310358492076	-0.17685225987914088	0.11815622227888582	0.2782507376117521	-0.5863152568245802	0.18536625075619695	0.28648669171302854	-0.3145305777564588	0.1966115933975497	0.1849680939855408	0.04716643793009523	0.09880327759339064	0.05595145399472627	-0.02950965135686067	0.07786733326170443	-0.2315074019730928	-0.24052656911474718	-0.017149521536908983	-0.10257742455588426	0.12386643644708825	-0.36737320509145416	0.09989170150339521	0.17532267876678231	0.22970820293145863	0.4089243160571406	0.12068104099592407	0.14555624604862852	-0.14776236439594387	-0.03830832587599042	-0.056181211722429424	-0.2907352064748293	0.1790974995938544	-0.5081661793878909	0.22730616646714857	0.02676853359647885	-0.01453945842480349	-0.5550887101684472	0.7148009768181276	-0.15155979093334782	0.05032139469224062	0.40260301917479263	-0.03572261199389768	-0.6225707342042306	-0.14141451816905384	-0.13015018314109172
0.1205931668281999	-0.019133842808939105	0.09285286974987668	-0.06822464564705469	0.11475384564060002	-0.23204559412135178	-0.1972048846152197	0.08945991315170615	0.3299658936779447	-0.6174889637712963	0.17324641136654956	0.2967179594075362	-0.32974063804345105	0.22769099910399415	0.1906857501776502	0.09571348326544922	0.15585109777281617	0.10794226365093147	0.0074992141377975274	0.09779656114481396	-0.23367376081578292	-0.27658540160000744	0.002065466593171321	-0.12200825830154871	0.12520305011449256	-0.37747784187720707	0.09921031972020769	0.19529046784228954	0.19008800665192477	0.4446502860212651	0.11580428935874294	0.1591566041779132	-0.17380180556896957	-0.02425178453608698	-0.04976057378005734	-0.33596258588071565	0.13739672152156732	-0.5136885498852513	0.20525295693476	0.08508341359484918	-0.07635583130765687	-0.5512712484286374	0.697566966905972	-0.144911121733225	0.05636007055977503	0.37303706055899843	-0.027912404005755276	-0.5615963672616577	-0.17175341287072443	-0.13258109671780421
0.09136754172858415	0.04605447424253524	0.09391322073842524	-0.03117292184193965	0.09590609627426953	-0.20335016770613218	-0.20901987256422389	0.05894273465752627	0.3794014245075362	-0.6024599591565981	0.1531478150034988	0.31254278441515093	-0.3146907928402101	0.26789130214981494	0.19066156662103623	0.15284101887734383	0.17816574668333549	0.13550315801129667	0.01658355089354046	0.12610272327924854	-0.2064907141991264	-0.3313205526328352	-0.009277355764901787	-0.14606481698523913	0.11208834387300567	-0.3742974350931557	0.09468000539171414	0.19377662564396025	0.1613513889904645	0.45014101573182586	0.13949102967751065	0.16892928852148284	-0.22788127222299376	-0.021965938881796977	-0.012548562106957572	-0.36578903772009674	0.07356360610655435	-0.5225621100263442	0.16196469123089158	0.13627484082431549	-0.12353872547168235	-0.5549904754036108	0.656465406837627	-0.16724100810636547	0.07192977867339514	0.34489157100037726	-0.015872536147698808	-0.5307714924930407	-0.19394338938319217	-0.09063534656396158
0.06750553384715731	0.1268459518302581	0.06975831305509884	0.02764307603324359	0.06507034716754848	-0.1795436740712007	-0.2247892568947937	0.018216690196222664	0.3826764784650442	-0.5972267974881368	0.11360767002406806	0.3082504021989426	-0.3256167565697566	0.2897992192873554	0.19130067592421512	0.21485969359196547	0.2031302031730585	0.15256205268806486	0.03425099922130312	0.1397731646556799	-0.19011603868723093	-0.34610376940654247	-0.02047308448221846	-0.15159741607592842	0.07757121505656218	-0.36442097318705324	0.07654013040480633	0.19909015122640034	0.1459325496623039	0.4669654579805157	0.14812688939661775	0.18708481296267218	-0.25633386956516924	-0.03040332320550728	0.0018914241890068274	-0.36077569075299176	0.025900084512047217	-0.540297304019852	0.12482244359739536	0.21452599281923063	-0.1773329583745644	-0.5545139961496	0.6182007120709491	-0.21442401353976964	0.08558049024387397	0.35596744172884265	0.020895160671390405	-0.5275110643682567	-0.18737555908566883	-0.1231361316818929
0.03638493441047431	0.2181639841290916	0.048498206672179564	0.052988364955185316	0.05369254679783451	-0.16778913916451782	-0.22467453144614136	-0.003732782283757844	0.38268548720945483	-0.5972153835649724	0.07652833279438928	0.3114840310295627	-0.30888797583359473	0.29112866654366315	0.1694170642558588	0.2917497928871059	0.20702134545834966	0.13852306755991456	0.07061946311490733	0.1374225670699646	-0.17194182796122875	-0.38804173947725445	0.003454501879683533	-0.14583677712500914	0.0458488778170822	-0.33460641477795283	0.08275901757602022	0.22141713832982496	0.1095580448527328	0.4772952143747811	0.17340476124000706	0.16997154142433238	-0.25698563403196906	-0.062333409362966094	0.04454081684906099	-0.34894832952871313	-0.023102869058294284	-0.5857110631774489	0.024869143819455774	0.25812884516139534	-0.22899794116273714	-0.5547122165216752	0.5885870731566936	-0.19183135487978326	0.06565872702356701	0.34437578290272836	0.015793497538423767	-0.5183058922496734	-0.1816420131179389	-0.18078086971214197
-0.023933907903675323	0.25524175329913823	0.02625066933714814	0.07081167198842793	0.05733881675388297	-0.13229043915220776	-0.22391808631168275	-0.012952459543775158	0.39835298666068314	-0.6306392047803189	0.030881064824178146	0.30300186053685063	-0.29209071751819515	0.2782402881202065	0.13914904822268395	0.3746661383813737	0.20674462358952245	0.11974337330535725	0.11619315230958265	0.14118606346489213	-0.16067389068607166	-0.43621568007097017	-0.017856160159753907	-0.1343234678116187	0.02675795483198381	-0.3139921307950674	0.04901087038207935	0.2663472072756222	0.11312275993619028	0.4884017025789529	0.2331619240057799	0.16511203726479612	-0.24053229651504174	-0.0947202802601974	0.06704140357349672	-0.3481634876507499	-0.086180574080629	-0.6268240191567934	-0.05972516828295672	0.3063989590456192	-0.28580656037461755	-0.5546365551178232	0.5667682519305404	-0.1591676610573383	0.01959365687965701	0.3475153351788718	0.025433726191217986	-0.5703711766393773	-0.17722282335858489	-0.2257543394560788
-0.08211869570341687	0.30798571796686636	0.010677453777945179	0.06301849795779317	0.0724875967160207	-0.1291590817722362	-0.21379500985326944	-0.019831690326963306	0.3804093194955928	-0.661148037430703	-0.010686001166187526	0.2987529177911957	-0.26678135932854885	0.25025901058110545	0.12204969231572335	0.45051607164479124	0.1934961382163709	0.0855019812998764	0.14055720967600044	0.15534491235691067	-0.128598906774046	-0.4780387017509694	-0.019488870597695985	-0.12104056267787348	0.007043199735922742	-0.3037365475504685	0.057117597937532814	0.31833121218211274	0.14627091681440038	0.5022010348594264	0.2800255319496666	0.1348241679079852	-0.23119175449844306	-0.12648187499190536	0.09772402033401503	-0.3418322289799324	-0.14995013255176837	-0.647604430417752	-0.14846536555849868	0.31988497992807946	-0.3409376909678032	-0.5347361051826656	0.535779098682718	-0.13188315965183106	-0.010987960798824335	0.3562957279109453	0.03476175767832832	-0.6122414546065116	-0.18184462986424926	-0.2127130342535239
-0.1288998823018892	0.3429560839748311	0.005587995358279643	0.04748900826442844	0.11785391998692214	-0.1084099800627318	-0.20624500236013188	-0.0383396800402475	0.35783211308163554	-0.6534390737254407	-0.055794437646964304	0.26410085479118134	-0.2527752471428846	0.25818853447270573	0.07900487077103809	0.5064176955320375	0.15072980936947938	0.07265095499319263	0.1528271534602351	0.18245147049344468	-0.09765030250446753	-0.524251969372088	-0.002457928459239539	-0.12173496824263183	-0.010808953971798652	-0.29624012515825926	0.05211631075056883	0.3348916206465014	0.16551917057796822	0.490541639178515	0.31166641682815605	0.09979925910772267	-0.2509654816768509	-0.12077815193693198	0.11839873522156616	-0.35028848595103945	-0.19997829486677943	-0.6457461082253572	-0.22541545410775274	0.27776281727679153	-0.4039259395172654	-0.5407002872990416	0.531208475242197	-0.11952067691024282	-0.0394436224855497	0.3493120707063003	0.027814423654779114	-0.6905169775487973	-0.12786504532221202	-0.2635221750244149
-0.1965375136379513	0.3414705769092499	-0.006129910682200289	0.0446626575734054	0.15515753269852234	-0.09046761467617291	-0.1887114047454314	-0.04221735748028203	0.3307049068403574	-0.6524666074718304	-0.10713416683217566	0.23540143235772618	-0.24204963758435563	0.23092604896391317	0.04483855798033133	0.5565385461005021	0.10246725931095395	0.06912165269716712	0.13542465087073374	0.15568695226239984	-0.12114200825357924	-0.5284143004005875	0.0058635345004226305	-0.11858209051739832	-0.02531423654428091	-0.3048223528191138	0.055153095319339554	0.39083536224850735	0.18735692346354277	0.514693050542147	0.31915115572286534	0.07872542653855459	-0.2643340837857659	-0.0986769458321968	0.12151353638844058	-0.38715606911822864	-0.17384796832753785	-0.6934359537065978	-0.31169475276385084	0.22908400407836246	-0.48412924720142775	-0.5683111345274134	0.5125450370772631	-0.14590372163348458	-0.07949495695360538	0.3686216114097224	0.020784410481304517	-0.7335572683540933	-0.022713726691878322	-0.2966077835022409
-0.2597428579658873	0.33891816157634047	0.006890008586345154	0.01778844110933201	0.1526581453247477	-0.05942268248853836	-0.198960349052186	-0.018311069459517042	0.3061034438988274	-0.6484521448868457	-0.12868364049385728	0.21441525714330362	-0.21583803677200378	0.19161243056655175	0.0126408329823195	0.6011208806436407	0.07380315575265435	0.059013030218204476	0.12196936954875244	0.15305212908786173	-0.1069229640508657	-0.5400001021682733	0.012432332785885427	-0.10356008161093118	-0.06380503358844182	-0.3063217250571249	0.04948276160109809	0.4331184815259598	0.2048397348934614	0.5030744440080954	0.30847462444636337	0.02972338518462706	-0.2856264717087467	-0.1268931734532434	0.11747743338233878	-0.40401033503879	-0.1755381131680617	-0.7128942097242856	-0.3604906053060814	0.18689105148169385	-0.5279121668436969	-0.6075892828802055	0.4967539338976886	-0.1662954066900868	-0.13415365523312356	0.31738876477517974	0.03293519621043937	-0.8445667551834678	0.06507294170524351	-0.33519227708083504
-0.30104008241403335	0.33623300846644827	0.034782746281064154	-0.02538454964740336	0.1621275089057733	-0.04509344226805399	-0.1957645437487229	0.0005065494979019647	0.26550353527043935	-0.6441206937659778	-0.16146667484453076	0.1875686375089191	-0.2067754669673461	0.1620235375892158	-0.019264876533835313	0.609300984063718	0.041990413158464454	0.021005598902678595	0.0708450768304458	0.15547154583278106	-0.12585355689693672	-0.5420820807569049	0.03703695553761076	-0.07623054719039739	-0.09923063274138191	-0.30118647387145253	0.06088925879143057	0.4915555449422726	0.21782068215002437	0.4498518853131944	0.2870123305839512	-0.018685093141127717	-0.3120247017902066	-0.1637485907178161	0.10734090148959674	-0.4131246440131415	-0.14929931744423014	-0.7603152378055079	-0.4081639150921431	0.16589915123903534	-0.5728538727810931	-0.6545518847936008	0.4653973147268192	-0.18066580558702555	-0.19708812981010995	0.301637341230081	0.000436489769525486	-0.9465828083627648	0.17836900202360248	-0.3577887248486576
-0.3262934431534534	0.3338579725034809	0.04163917344160127	-0.04013829209111832	0.17247594007649591	-0.015189163054431017	-0.20247556981340745	0.03873406958952851	0.21540974466235716	-0.6488466419242178	-0.19033178570664064	0.1464569064776687	-0.18739429139315072	0.13633619777296158	-0.017115355624591776	0.6110288272348031	0.004163896579503721	-0.02226291638708914	0.02462903302857073	0.1707707243383062	-0.15534430870182447	-0.5303189271397116	0.0363863824817112	-0.05510098114307664	-0.1167916252642341	-0.28461615083252656	0.07160121659653758	0.5674539137062526	0.2187404646550533	0.38989031866235885	0.2485839620211649	-0.012460237678857788	-0.32757788251911124	-0.19197058420514315	0.08113851857387443	-0.4032847454587153	-0.11501168334455399	-0.8113597418750237	-0.4639601375156436	0.16325150002430996	-0.5876063482781376	-0.7490379709842536	0.4212098921772899	-0.22038241618244725	-0.21524292375805762	0.29656531971660127	-0.004276898710595811	-1.0486807452262235	0.28491888415632155	-0.348584523810723
-0.3542079321916311	0.29161040753788553	0.030827893540389163	-0.047074035356482635	0.19309084615010502	0.0028669988730637723	-0.23081770780814428	0.08853301535643925	0.16750332724568523	-0.6697373065960247	-0.19522156623164535	0.08913953405661004	-0.19199194341817666	0.08369867072828277	-0.01772411012863979	0.5976363608774038	0.0030651357946848367	-0.057809963445550526	0.011381298748327908	0.17511150011937118	-0.18522509678866184	-0.49906841327920837	0.03724112885117533	-0.047510494085680276	-0.11521544109033874	-0.26200972463115396	0.06280979281119016	0.6420666356419806	0.22750854351156047	0.3349513026995403	0.20232765618591225	-0.008457986531915299	-0.30226734188984594	-0.16003024761874102	0.08090255670557026	-0.4152848421954819	-0.04893832936716909	-0.830089748890378	-0.4579655569553509	0.1757244738853772	-0.6226030101812134	-0.809605343719421	0.35739567485375884	-0.22686119886900769	-0.2594474780570507	0.2991764575034761	-0.027794499426671948	-1.137906417747048	0.36534509005949145	-0.35531630867036146
-0.3783670084546337	0.26417089763135737	0.02777706086894095	-0.05896675700805422	0.21718640351256274	0.028527847800574834	-0.22934360959740424	0.1259841659954938	0.1280775583054446	-0.6900419592173637	-0.18201838082926108	0.06515275397513808	-0.16211928425144956	0.06513221236245388	-0.021382885535975806	0.576196718439133	0.01825495630184093	-0.07947202448416998	-0.006684157220241761	0.17392343037787925	-0.19336738572945134	-0.5023715279548502	0.030409435693657845	-0.04053497064494253	-0.10091889321658173	-0.250230635267043	0.06415585891305046	0.6652505410661227	0.23626521464017447	0.2718095621466874	0.1803042650172106	0.004820836576840698	-0.2744558939580072	-0.18848287575728545	0.08616693749103761	-0.41692733597847464	-0.004722332727593054	-0.8378831198373169	-0.49000875707203273	0.19441409204077229	-0.6518648141071663	-0.8806525274780718	0.2866145022594916	-0.2205473023199601	-0.3138523376420449	0.29525975082316414	-0.030290213630007695	-1.2006745365935405	0.42622775377734684	-0.3437885209013261
-0.3975221075262555	0.24357944421086347	0.0397303020235891	-0.05002159188391828	0.23823909912364893	0.07152456376389035	-0.2709299340079524	0.15792995202054375	0.0910837749916446	-0.7185390746380119	-0.18342537270859008	0.055000061273615744	-0.15384319628308762	0.046033309827341294	-0.021875813532030615	0.557756066275964	0.03703829344368881	-0.08003577550741395	-0.05578091242588268	0.18724232236826907	-0.24410327252265923	-0.46279564059726386	0.002811848507658894	-0.052400442780460285	-0.11412492088876099	-0.2420220439716167	0.03138746049571209	0.6849212763049286	0.25354599355580665	0.2082149371435349	0.1460733894351304	0.009988847595620538	-0.24374865862318934	-0.20621227391782931	0.05764561043810068	-0.4528864508631235	0.030899422356736917	-0.827162647751169	-0.43011702931544926	0.2698718835167197	-0.6854620782843857	-0.9344824635519011	0.24579031511761595	-0.22600800339194768	-0.3376849130138878	0.2931454615465094	0.011128047190824483	-1.256675631702691	0.5132874852127766	-0.2807168635609352
-0.3956833770542033	0.22774075153363743	0.05140757933227928	-0.06853066235592564	0.22655250324457507	0.08722576209536766	-0.27496802219162864	0.1997142269625416	0.04577542107290365	-0.7297817889549848	-0.1569850077092803	0.055072564562597306	-0.17656544907746213	0.03954209042059907	-0.0035233096914379118	0.5057122602771444	0.06470919110640203	-0.09073071825842095	-0.10151704560334243	0.1816121916130889	-0.2627762794289247	-0.42321650094215124	0.0036621521276315725	-0.06235150219739895	-0.11881611464334552	-0.24062578922729397	0.02217860009749479	0.6925416743670537	0.21962217328958564	0.15803939832609606	0.10075469634635818	-0.012941758519974738	-0.25510818437896166	-0.21099345836793196	0.036496166672848517	-0.46807010326610066	0.08669430888181634	-0.8328941468672376	-0.3841749433744572	0.3673330133943235	-0.7131567212311574	-1.0148892756174839	0.17273198883033686	-0.2551885028138633	-0.3370797392379695	0.29909943651459875	0.04656711435330428	-1.2812166366377085	0.5814733820706118	-0.2283919835000761
-0.3941130770103264	0.216800619558371	0.06531657121085052	-0.06899473247203225	0.22292235098916158	0.12322971048000295	-0.29570485337625135	0.21137188475475263	0.03459490194527414	-0.7207542198313472	-0.12019626655039957	0.04917832396667576	-0.17804294826909678	0.053234597377093365	-0.012933683124727587	0.4378370809868085	0.0902944070363132	-0.06662215064976587	-0.14481344711793973	0.1778186625909549	-0.2912666403862843	-0.35672891871053897	0.0030097440230296355	-0.05678645956802837	-0.11826107010355344	-0.22141574610951925	0.000301122909933188	0.7014962184097037	0.18421804177831008	0.07855596132364477	0.07288834092918312	0.019335250501924788	-0.25422784236300233	-0.24867980102869672	0.028680988588520494	-0.4890391902059566	0.09724881041458187	-0.8715966737615446	-0.3387312187388138	0.48057601079207013	-0.7460218029743391	-1.062117705431752	0.11253142288132338	-0.288243450807761	-0.35397973669629323	0.28681900802565063	0.06809859582188693	-1.307060779952062	0.5854201756832764	-0.18939182110440642
-0.4118846786716353	0.17507925769313257	0.07307746776303523	-0.05410797004850791	0.18407683382354123	0.09849933778240715	-0.3243614546511072	0.23660224393358256	0.01949217861520453	-0.7268352926532867	-0.07940027925495735	0.07269416750638608	-0.1716553596777886	0.021181842237265696	0.013312244883048949	0.37759278976984667	0.1222774694083694	-0.07384527065967304	-0.15119295735017566	0.16102556498488782	-0.3122795919611244	-0.303410956325008	-0.012461889625596863	-0.047636202634054055	-0.15634685067263138	-0.20863268727494585	0.007099908849379588	0.7075853150229651	0.18115922762857226	0.046633973074243905	0.03424197256697056	0.06362266084981227	-0.22617720182554138	-0.29956036769453476	0.045769853116576345	-0.495479613703562	0.14569400369110075	-0.8705256012976772	-0.30989575819047954	0.5669906914655176	-0.7631063795786752	-1.124184443323933	0.026314553338073327	-0.31442439699900043	-0.3747609813147685	0.2778744722025262	0.14394418638205372	-1.3022866226134127	0.5949911360841863	-0.11116381890983307
-0.38755753837312806	0.11851485001735143	0.08193277061495659	-0.04706984983119667	0.15373116861534683	0.11068668545136554	-0.356907166098979	0.2561567366139295	0.03537426135342904	-0.7218311632979231	-0.03956732906052322	0.10248605021162445	-0.13765024699154624	0.031460776518307414	0.004977596161024464	0.30730143917275876	0.1259522529479667	-0.09338543815356579	-0.1506893014716058	0.15037713408169742	-0.33356458832528163	-0.25766967838246446	-0.027990264911744257	-0.038707155341640286	-0.16722062388433978	-0.19735667964067924	-0.01711339334662159	0.6772586557127558	0.1243791082173201	0.004997541672619901	-0.006035596798511333	0.07557834389840037	-0.19231163335790502	-0.33462836641217075	0.048168639269648046	-0.5203068286569454	0.18304745431166425	-0.8434793014472429	-0.275653807554464	0.6461086448901183	-0.75422602913245	-1.14538351808157	-0.04450137954621231	-0.3119615602680513	-0.3644625249466473	0.27127718258143274	0.2318965495161301	-1.289689618279835	0.5720807695578181	-0.07254466996021955
-0.38084344118686503	0.0758974513878227	0.08792892839680326	-0.026100617285794252	0.14675896204621047	0.09032888856116697	-0.3868538096489672	0.26189028822429095	0.031179439615915426	-0.7007712009471794	0.008309127666332381	0.1174157006826829	-0.13669097713891765	0.01623410362632326	0.005766782368166709	0.23105672244693926	0.12181661929437734	-0.09087689015916642	-0.15955093886025257	0.13632089860095983	-0.37278236903167866	-0.22647862058612295	-0.03551280561511182	-0.0440493620869102	-0.15737569925867706	-0.18899714188640723	-0.032383850800322946	0.6671715206802409	0.09205241796702819	-0.030565054451618744	-0.023425085970503627	0.10729618423792112	-0.1259498387062985	-0.34270890767830287	0.05256286528846067	-0.5230660776137003	0.23941412839550996	-0.8492176811144707	-0.21000833372942435	0.7307996976510431	-0.7928417309231227	-1.1617818705117835	-0.10736359055945657	-0.29372559288614264	-0.33777266021296376	0.2719211285540179	0.2874654092612804	-1.2730581067049065	0.5192711697375105	-0.049656404404896465
-0.3732546401206782	0.020539022153411187	0.05756331979644921	-0.021091993503770372	0.13470850264156137	0.06887296194212836	-0.415342036884074	0.24345917385304983	0.013986084080186317	-0.6719659998507164	0.048297841248799024	0.14610070728361826	-0.13103472909386926	-0.014066602271481755	0.014544024889465906	0.1917577695151251	0.10766033424768387	-0.07647866981765275	-0.1279438035403881	0.1294380032648953	-0.3748774802154452	-0.1735784767984862	-0.04174376177623719	-0.045952895242893574	-0.18846293745743442	-0.16337880727364826	-0.032363438149953655	0.6636797205553584	0.050974457348188215	-0.05631218503593882	-0.038086432851260475	0.12605882099502058	-0.05224667100520356	-0.3508874686712023	0.0753112455263033	-0.5403049813324187	0.288265062653578	-0.8255164758861996	-0.12087778428878734	0.8025790934045268	-0.7892507201084863	-1.1581423568902238	-0.1854245610346223	-0.27043921412616084	-0.32775767155742114	0.24637920094730031	0.39710525929067464	-1.2688640783409415	0.46662185725968836	-0.025315044732299657
-0.3894627796180283	-0.026131265420224432	0.025897045935291924	0.02291187883272362	0.12862519059846508	0.0273974535135199	-0.41905245598059226	0.2103217004039804	0.020341044240128857	-0.6297549230279574	0.08370118688912183	0.18185415953189205	-0.1193723462513661	-0.0059129195028075395	-0.00046162128276547033	0.15387658016894387	0.09179219983510924	-0.07610363613012869	-0.13144743393407418	0.0873596315473491	-0.36012296941437205	-0.14396275061668148	-0.05807617813874448	-0.058886442822893625	-0.20380553081002928	-0.1628662913901257	-0.048435574269939594	0.6341890926642635	0.03217815902642679	-0.026001666809608887	-0.055503038492587864	0.11879536051506115	0.012205121153578191	-0.3609354516425819	0.0968676877625817	-0.5304932025125837	0.3256381327003867	-0.8185780134208593	-0.04228093494444023	0.8509747468214334	-0.8217527945179823	-1.1425666752811998	-0.2461131898312343	-0.25438726200159084	-0.31821703485988617	0.2239787195754687	0.45995985814308443	-1.2618918002670565	0.39171179350620255	-0.03149069473071351
-0.3996578612033824	-0.05337048165938416	-0.005499907395107711	0.047131266933725505	0.12705633593832652	0.021065183661539505	-0.4223382258445093	0.16272648790979877	-0.00032509885148532535	-0.5682013979242253	0.09338231413141684	0.20651496126057411	-0.10428954200342984	-0.028077502972824426	-0.03887174327143086	0.11522666858295705	0.0682596293749583	-0.05665086445074206	-0.14276144856368017	0.08579902162424233	-0.36485480140051424	-0.11039670255140477	-0.0593143531055839	-0.026064217303612157	-0.22923380528738502	-0.1547722263323702	-0.046547508469928764	0.6079134093227511	0.016638298584962505	-0.022518566958596536	-0.06193326120999811	0.12747524268999288	0.023412497766720934	-0.4111708819368203	0.0854869993418113	-0.5265584482222959	0.348554372341419	-0.8131721937263526	-0.00908094765398795	0.8611105799100123	-0.8251911873729967	-1.0997341480187042	-0.24245981241098175	-0.24320732400047845	-0.28788182968394915	0.19494496336642889	0.5575591074863824	-1.2311174213933664	0.3215098882421842	-0.034068488390000616
-0.39389505039770295	-0.07836213561720473	-0.028081687358241198	0.03594196266864409	0.10179651060864006	-0.021901468330686534	-0.44480089093655517	0.13943109430969802	0.0014671741660912281	-0.5277074794815382	0.09132702787529999	0.24781837509431318	-0.08651253791662636	-0.050690381683730946	-0.0570170862147773	0.10213050255337579	0.0447578390428122	-0.029546349112941083	-0.1297906842565319	0.10338684700465324	-0.3901478340779724	-0.08405410892741667	-0.044803946941939385	-0.013326306701224384	-0.23675537039712605	-0.1581474593598154	-0.06755997350830122	0.6085758923039268	-0.042302345291667334	-0.05114211993664216	-0.10517720618045845	0.10580888934555459	0.0321416125310777	-0.42490581606863725	0.10537238602808607	-0.5566169380858657	0.3484743994362164	-0.8442304282821821	0.038564224065684494	0.8719988243119925	-0.8442823440661222	-1.0812364104868952	-0.2566980528385308	-0.24697219046778374	-0.25533439934130336	0.17763544309550588	0.5970979128019263	-1.221403273606589	0.2965665815481029	-0.033386944404898825
-0.3943615525838009	-0.1164224223808145	-0.07542602533343377	0.04387766878357852	0.048456753208360515	-0.06138413608399581	-0.45669478358261806	0.09999469192812876	0.00827469861120274	-0.4827503189214447	0.08598734743625017	0.23683546616009413	-0.07582550031912393	-0.06780341791225883	-0.0832038782911336	0.06283937930479963	0.01988003655594046	0.0018408876694787357	-0.08579699641950336	0.08844483710256901	-0.37841864698983224	-0.06966830258462349	-0.02622311301094391	0.001494702692853732	-0.23139942778665815	-0.16340118596376785	-0.05722599620741572	0.6035593705762379	-0.10789292299300128	-0.05173684850936265	-0.14988787326360392	0.1103020416097396	0.03780651432991641	-0.4549972315344449	0.1275506015380388	-0.5386177972569512	0.3810849474854495	-0.8615172396917801	0.024337402755837324	0.8451651447130433	-0.8358235947369128	-1.0115088253921123	-0.2816864449993803	-0.2874497295003812	-0.21962442572241248	0.16872247325142944	0.6038809194532059	-1.187726528408514	0.3067205589376995	-0.05183121758456066
-0.3922245800183922	-0.11706711923542974	-0.12007266477684261	0.04494306933133714	0.019154740093540526	-0.09597764135063684	-0.49329797924325414	0.07568082588687372	0.017785263450916126	-0.4625830315381898	0.04026870871492545	0.2395283561753548	-0.05405367142124051	-0.08577697275566404	-0.10919931942216668	0.07539792333563253	0.002852985431488003	0.026299422693585484	-0.01784504801601335	0.11311561171081205	-0.3673797533622501	-0.07759953827517896	-0.009241572315197158	0.005987978307174952	-0.2178903790035462	-0.1533338469948806	-0.03879278851264395	0.586623986414901	-0.14921540577929582	-0.06397522196061216	-0.17381953997651142	0.12394669548739581	0.04047513952459707	-0.49060722168244225	0.15000245581135116	-0.5454318115141243	0.40391897298300117	-0.8671988548119403	0.04248596706865282	0.7853320885299925	-0.831273153551954	-0.9130483269462208	-0.2983146327140806	-0.2882935839971815	-0.18871021654484352	0.1556390062554923	0.5978251514751228	-1.1866420143015375	0.3441499109761222	-0.03359878933419567
-0.36602058729972553	-0.14287512084345055	-0.1663744416030391	0.0491082350266709	-0.0038059586247571795	-0.11523732688850608	-0.5055492540423131	0.05457806713736316	0.0013750180473454533	-0.4369099383692845	0.024973650965762827	0.24536000464618274	-0.05376040776877964	-0.10365064190365054	-0.10932582989376763	0.09464395444428472	-0.02442225981544612	0.04260935444790638	0.07532658122867625	0.1009082380738097	-0.3728043246410861	-0.0869950192928721	0.021306290277356626	-0.0008431754520370136	-0.21366231536175784	-0.15236401599679694	-0.024211727625096886	0.5583220681365628	-0.18107074193938327	-0.034844927650741486	-0.20578463577064038	0.11062357663026852	0.09045577904322218	-0.43868047061260845	0.16283905646094252	-0.5343626788475715	0.48739288357213545	-0.8117716575377868	0.0608206529664375	0.734280739586385	-0.8209528968590225	-0.8098348353874195	-0.2716258239170483	-0.2669565626957576	-0.13358115670191503	0.170055820206429	0.6199801578180766	-1.177941227315247	0.4575368384146926	0.018466364092205895
-0.3321417213176177	-0.17796367095300586	-0.21332906726519382	0.058794691558368785	-0.013656390018552239	-0.11932518163718397	-0.5131937655920744	0.051424333351431505	0.011760287342651728	-0.41769743893073885	0.008090347503766549	0.25004102056348904	-0.054967849349232475	-0.12698865012686483	-0.10705018421558052	0.11887693240225898	-0.02924758013678292	0.08717031937912242	0.14245412144878852	0.10663040325082054	-0.33716700328674165	-0.08973040478149438	0.044434616347676544	0.018261596664274127	-0.17804162042506583	-0.1532095794450403	-0.026633736596629314	0.5886105012513155	-0.22020768041264965	-0.017686329413849667	-0.22619497082955764	0.08665332324408119	0.1418758202181666	-0.3890722384393209	0.19794959393503406	-0.5265278177971163	0.5471177723583904	-0.793217677956269	0.1116171904200598	0.7410926629668682	-0.8187481258680208	-0.6330478383013637	-0.23712375319639353	-0.23738375788696997	-0.08348530105115903	0.1858135569473377	0.6132722970928919	-1.1604398091867858	0.600927411676638	0.0717545167410398
-0.3019354236208275	-0.16224482418002176	-0.2757656261405153	0.045208277168667696	-0.006001892873090488	-0.13008697150830623	-0.5075288870537689	0.049390029658416795	0.023707759252511357	-0.39864011575921443	-0.004840776173270865	0.2433572352227172	-0.07643762252251456	-0.1565564932083952	-0.11631777052513044	0.1482411991435701	-0.002516045016344079	0.13189301458685326	0.21551382960521615	0.13869682956918247	-0.2892447904069668	-0.07658207732078304	0.09940620452246422	0.021776272698686986	-0.14533846730009914	-0.13842924445718785	-0.012644266876841753	0.6292398555271251	-0.1956445827564823	-0.004782620344716229	-0.21268111935465117	0.09754903509047116	0.16397778311402397	-0.38791650257599714	0.24494604774162285	-0.4839622223393393	0.5576670878644736	-0.7694246747079416	0.13667521325728868	0.740266243983297	-0.7949945419064973	-0.49709348750178783	-0.17940819328682472	-0.23560745005864198	-0.007181832253354353	0.2203517885828191	0.5969165689141616	-1.158737868000916	0.7215611330500878	0.12968152835781913
-0.27035226156427017	-0.16524901759455218	-0.34529058236485727	0.033203531427642166	-0.012290093202912586	-0.13408230052688913	-0.5023575755535493	0.03461565995624559	0.03303418702476347	-0.39367038743738825	-0.04491515129846159	0.23865970069893078	-0.08893565634837267	-0.14653447459415686	-0.11613652884645578	0.19082946946712923	0.03813223346649985	0.1751459378870766	0.26833987713632	0.14565331389766636	-0.2629869622715337	-0.05892037396727488	0.1396697807627686	0.05375108762379501	-0.12940050565909506	-0.12391942834107486	-0.017669201847925153	0.6340794633655666	-0.2103954362402173	0.014952591909515414	-0.18759618979427534	0.10406363685973259	0.1650109819430441	-0.3933312916651388	0.29497831324210855	-0.4663296423363447	0.604118435080067	-0.7156255878519628	0.16446399635692358	0.7058017300448035	-0.7665378371227268	-0.35215028679220667	-0.13254777537428394	-0.24444807703260568	0.0417083921763549	0.2557208367868511	0.6290249947407313	-1.1243208988885551	0.8769642267255826	0.21356010277107057
-0.23753347048307516	-0.17610077985927117	-0.398350301533564	0.033887864811934405	0.0029001724434443974	-0.156154419105942	-0.49812717780486626	0.03304356438983119	0.058653179306011105	-0.36482343792615074	-0.0670652958459376	0.22996966363386795	-0.09868848015174862	-0.14605798149818988	-0.12504521883336944	0.19180084262159403	0.06726464619748518	0.2145930471777188	0.30615756205748884	0.15862814213550733	-0.22713777497438423	-0.06640751859397766	0.1678366676634344	0.09116817606329093	-0.0673558954519813	-0.10419370999528998	-0.020338917705535003	0.6392733710342545	-0.22952184224353206	0.033392979581677154	-0.16793378273529305	0.1134413073531223	0.16626497394648468	-0.3421592284262337	0.3316596527236958	-0.4272793651991423	0.6112001107207382	-0.6771415184569781	0.17231529849241295	0.7227838089116256	-0.7271900214287562	-0.20083899087684198	-0.06866332807704345	-0.26678166949254034	0.08964642278562084	0.2713245315500039	0.6400615092252474	-1.0721787230224833	0.9955920987497672	0.24617982009172246
-0.2085193678959334	-0.20384405387215326	-0.4318203353210768	-0.021247561506228217	0.01240446882921695	-0.1369666776064684	-0.5213660967419297	0.04954808493834238	0.05623541164702146	-0.33714296481831185	-0.08692991221901412	0.202638986326791	-0.10775257666964859	-0.1855503326472106	-0.13444533257597424	0.2095721553544648	0.09441152196516929	0.249400735249393	0.36148077673149964	0.18334021566964312	-0.1968111628809671	-0.05622965675249706	0.20983899601132525	0.1211238889062807	-0.04156945120749504	-0.10201551749031887	-0.025675218646157565	0.6553478438724138	-0.2229861510271513	0.02373176327888444	-0.12402931142645279	0.1329783380170392	0.16369825329384383	-0.3058970547367381	0.3636989292208782	-0.3997449227979974	0.6242270973361057	-0.618372609498315	0.17581203945096438	0.7308039879507632	-0.6947740216296262	-0.04286929757922742	-0.020323824354556548	-0.24752788566751666	0.1545021483659734	0.32303970634440515	0.6530598913174719	-1.053200299967377	1.1338534770521962	0.3199256391328141
-0.1698708328578673	-0.2181718892520501	-0.4343943869792645	-0.037956403171545236	-0.013509414889164989	-0.1543674412889123	-0.5026427384493001	0.07295778233679616	0.07503359575586714	-0.32819130624692	-0.1112306648908387	0.19559034961376354	-0.14182459531855615	-0.18459987919675122	-0.11424758865249758	0.23856502427217796	0.09899833658259206	0.26737709389976366	0.40564558250327	0.16996917176901244	-0.19024609438907455	-0.034733657229784796	0.22720956703206602	0.10427677239034142	-0.012555921081014932	-0.10828593870225253	-0.024398405278372316	0.6668476965110522	-0.22449505725769017	0.04121026574347684	-0.14038522996529396	0.1373797720257736	0.18381449296077618	-0.21957242674141736	0.41654422320981166	-0.366268981332993	0.6442512211089932	-0.5768313736120321	0.17193621620911695	0.7689742482724355	-0.6519288081128666	0.08803493589860864	0.01655258699242462	-0.24059901231404157	0.2089711698889586	0.33176264899461066	0.6677394306157958	-1.0471723525103451	1.3240801246666323	0.36079719855050896
-0.1505604231204904	-0.19363612659545662	-0.4678989287287004	-0.049001007848161256	-0.03410736925929771	-0.13412612850430256	-0.4862192539888244	0.078293360086918	0.06177903010493786	-0.32276496791050124	-0.12709673025238014	0.14379304456493025	-0.18676883290055804	-0.1946961015078615	-0.10802724618710306	0.24636458194252436	0.11328841964569622	0.2663029705276747	0.43954711481131314	0.15168535290794077	-0.13998555393392562	-0.017313030430449808	0.2502026306966874	0.10571306980203805	-0.020542395292460425	-0.08986257236185742	-0.02314622067074667	0.6508032517178188	-0.1881716392295546	0.0948504379539621	-0.10759803639733687	0.1626903626450257	0.2288152556576113	-0.14387172769371198	0.43289475810169387	-0.3222209235103339	0.70566296192124	-0.4893093867498333	0.19290933433896856	0.7854613338090588	-0.6057965861473814	0.23962328386525228	0.04160979033963601	-0.2191677920092603	0.23975220359214267	0.3363163571321179	0.7453651722714787	-1.0344852589096796	1.4455643848609439	0.4070316207377198
-0.16814995910160996	-0.2060354245160198	-0.4773679827093358	-0.09272086239737819	-0.031009930361956116	-0.10923638551986488	-0.4359893161897128	0.07473183390999487	0.03921648875908028	-0.2869758420521886	-0.12499725279146404	0.11885149795790417	-0.19265113329275277	-0.2237501920521861	-0.10184268535722818	0.2410835098415391	0.1195249754544804	0.23788815183203363	0.45341993532678015	0.16355592644357891	-0.099265691017046	0.0007531977548116423	0.24824830382820157	0.11025784445200801	-0.007184560566662795	-0.05105309691822733	-0.022821329754950055	0.6621183877294395	-0.10884240967838968	0.1234278247870936	-0.03323972293929769	0.21111603814367758	0.25212025828588885	-0.060483206938752955	0.4291268485850681	-0.30186524849505836	0.7525166510840272	-0.47350189383958047	0.2285557701793544	0.7780659296666512	-0.5804516567082706	0.3302318794336997	0.07945878041344588	-0.1578122308403928	0.25717557399159713	0.340312610079632	0.814991909562716	-1.071160197869106	1.5020967146496673	0.4399650530097384
-0.21376326738970008	-0.20841555426537445	-0.5183631618955866	-0.1223852247587485	-0.03499626378533803	-0.07021106317027634	-0.3828561642493481	0.034429953595242875	0.028084992215616923	-0.27404689312371805	-0.0912122571341617	0.08995009761208414	-0.1856079560739869	-0.2519371844821157	-0.12032104783193134	0.22377481024956003	0.1254201181755187	0.24250634835319276	0.4460209200972035	0.16666711993411928	-0.06576657299591833	0.03587684224967436	0.2432956039608447	0.10920155113473111	-0.02235459199502794	-0.03858860531947398	-0.04047434842026787	0.6858396546529412	-0.0456357715577951	0.15620307202073605	0.037824710860162106	0.2216949051076016	0.28222526608406573	0.02615790305018286	0.44389234125320653	-0.2690450994117689	0.767142808385101	-0.45331097379923246	0.19606021156482192	0.802196184154514	-0.5514616457000814	0.41053113975165784	0.119394097282006	-0.1511090752194274	0.24692670763235913	0.37723281049409757	0.8798484331487273	-1.0866463707363494	1.5077507942166164	0.4877064598135534
-0.23139885708418984	-0.21065940071469846	-0.5418118012995836	-0.1538097848653855	-0.06010543960740221	-0.06305639853456817	-0.33993304075311936	0.03243155922243554	0.022505238682899175	-0.2641037203190353	-0.10884101987485553	0.061107583866120516	-0.15951703296275074	-0.2713413048780968	-0.13882802558678065	0.20354258375590958	0.15883071545957628	0.22322980889316732	0.4487784772895659	0.15879136414701625	-0.04233151954465754	0.051382323160072116	0.23261054998121616	0.11851894514579624	-0.02084689889415156	-0.027812169032288548	-0.05449379008885975	0.6730022628147196	0.002019102405272391	0.19928287436483152	0.07666024181371037	0.2437995257976886	0.24321068756166891	0.04221776259663509	0.4682632420498617	-0.24513686249172975	0.7632911463679571	-0.44520734733291556	0.2060975874345276	0.805410691219749	-0.548329523578496	0.4695570395700154	0.12449109082851269	-0.151555384036274	0.22168631202869027	0.3822480132452909	0.9234703327262654	-1.1141390902567054	1.4769897342607954	0.49806883496659715
-0.2840932088973255	-0.21153246641190676	-0.5713877673491801	-0.1880676665557542	-0.07406650420812907	-0.04660988109830059	-0.306380221445928	0.006062404696507412	-0.003815576495063483	-0.26368089817141016	-0.13106152420914763	0.011296721607267296	-0.12239505436691966	-0.2843447935873875	-0.16190199279615744	0.17823492514368564	0.13561992050363478	0.18811916467109716	0.4335340837714755	0.14876212456139046	-0.0463220482502492	0.07672219280283277	0.22361161601493224	0.10337899299908518	-0.0011285858202721405	0.0058996163212426565	-0.08874692705085396	0.6371258299044726	0.0482371372187973	0.23372330728898022	0.10261906931800058	0.29326662039686746	0.2093069048907668	0.06606602618434369	0.47810509057075146	-0.23251210593654567	0.7205603421695874	-0.471952623070111	0.19362109063634414	0.7544312047964524	-0.512006723311413	0.5054593136491163	0.1318148711171891	-0.15238444259712516	0.20562598828100237	0.36093277023313997	0.9537001104004716	-1.1652007687347148	1.357564940660594	0.499350245257925
-0.3704990679367889	-0.19859476507587046	-0.5786155345282126	-0.19433636265625862	-0.0998306629706111	-0.05517792909367443	-0.2749623684554895	-0.026424562824092557	-0.05403553123204047	-0.28106138331004155	-0.14686926982780862	-0.028462537357231567	-0.07621646014807452	-0.2816710065549055	-0.17599903921854032	0.13104828037693683	0.12716473675172302	0.15637426772076202	0.38598691889879666	0.12962317691171302	-0.0803631399208153	0.06752113819666258	0.21066819657121588	0.09433923924573243	0.04106808232108366	0.03358780425092309	-0.10110171499464293	0.6220890667648978	0.06984546802118197	0.26504719955273687	0.12591953345433463	0.3231544209769198	0.1977640924934076	0.09306885927926216	0.46648415006588967	-0.22055805526517208	0.7276047908861921	-0.49068670107823564	0.19929560069146166	0.7504846653414864	-0.5155769076339389	0.5873255779179279	0.11091755227334768	-0.14228380924916162	0.14563556822205853	0.27768886424572237	0.9735485715408201	-1.217805441092968	1.2648432281695017	0.4844659031444264
-0.43477891118866463	-0.1829386229681408	-0.5857950411509292	-0.19085808002770402	-0.10332575442294951	-0.024205377386558202	-0.23803563052239532	-0.0403390716429166	-0.08189874355021334	-0.29574367010061403	-0.16148373642717856	-0.06386758094342906	-0.023294337616542808	-0.29879528252726395	-0.19838506716832144	0.09667803573170528	0.10736079778883878	0.11846401382821203	0.37211918345659784	0.10614199991481668	-0.09853755541415912	0.08799424949348154	0.19088086640888208	0.0789096126465097	0.061927320282312695	0.051363548851172135	-0.08325463004800175	0.6090845186248038	0.09340655935581302	0.30286270354879874	0.109118833615413	0.3414245932374227	0.18338847536141362	0.1395468667140795	0.46316727423515475	-0.19403105256956665	0.6865873374356946	-0.5451767099465054	0.17312915298206835	0.7401766839766413	-0.5095941739675697	0.6341724929195331	0.1139317659934741	-0.1406387991737707	0.10169117863297852	0.2129543645248108	0.9444087203153414	-1.2933604976960067	1.192971851218616	0.4794227082246859
-0.49255210423242185	-0.18453869635997608	-0.5977666546001197	-0.20015049426754797	-0.13697633937261697	0.02177040062640867	-0.17749224630277252	-0.07031702239801071	-0.11569392211254312	-0.35679224855235325	-0.17713616797527237	-0.07066043373184966	0.03552242474244566	-0.3142878932740136	-0.22829526684630083	0.09072901286122229	0.07738164376538512	0.0911711653121182	0.3423393441132151	0.08233814051977384	-0.1450828785609309	0.0938454884642114	0.1726696982099909	0.04088989564002381	0.07958912217670837	0.07368155322870966	-0.044306207808107664	0.6088340535191703	0.16506816451262887	0.34319409950336055	0.1413171785144801	0.3606489480304843	0.17443219838875895	0.14596299458059114	0.44891321929108213	-0.20007729764477805	0.664318226449497	-0.6245151986110073	0.16545322525341302	0.7196127411310562	-0.51379339510625	0.6942751608158512	0.12295525352465937	-0.14063816781315827	0.06855372448712323	0.15911984989710745	0.9450024352355595	-1.3459559889824546	1.1193847224326814	0.481068978087514
-0.5401588803992399	-0.16989903558260294	-0.6232894994314393	-0.1856115739091469	-0.18021504990798984	0.03630415303164458	-0.14332758544820084	-0.1322591796644526	-0.13196237571809602	-0.4158938718435109	-0.2133024380305896	-0.052560666239842194	0.07796020331101874	-0.3171055400222166	-0.25203657679337255	0.06737090105638908	0.05620385669566726	0.051295480392647065	0.29206993671389314	0.088345956987873	-0.1743259870180451	0.09397791795413034	0.15726480721431552	0.01956709132283756	0.10457442841557678	0.11110679698898321	-0.007210327512469666	0.6138945593629707	0.2023344009407663	0.3990807163253808	0.14796807114317634	0.3807633868025796	0.16323331382078582	0.16147061226773948	0.46799964129138927	-0.2272316214908246	0.645376732608283	-0.6619830679376242	0.1760406612403756	0.6769011985557285	-0.49024081866038366	0.7391548793173015	0.12298930442100349	-0.1818265557591632	0.020203803994830703	0.10020605358074308	0.9640329857588295	-1.3934967665903994	1.0658606022758037	0.481889248361243
-0.5783771377863247	-0.16533443012212062	-0.657563880261972	-0.18958820162141019	-0.2100114599074609	0.041923230513222054	-0.1357301195860166	-0.16947928051121935	-0.15026512059152347	-0.45647987144772684	-0.23182933646061166	-0.02315771189192576	0.1266520189848876	-0.31710103737070716	-0.2781339899929478	0.056293479983740034	0.05428651026277056	0.024554570058934872	0.25442964280905295	0.11549012069195433	-0.19761030895394033	0.06703081369078087	0.14082528195647115	0.020514255634440034	0.11719516873650096	0.1409288149614571	0.05163905129670805	0.6061014570025081	0.20414310446473555	0.4392224508940118	0.18736741104994822	0.39865240717651024	0.15101538383240976	0.12892357841827384	0.4557565369932114	-0.24061852328105165	0.5939267679683337	-0.6984797130652867	0.2071947766204601	0.6499634791885688	-0.5563167197337661	0.778053595109288	0.15858384139936527	-0.16580369673160886	-0.02587465764281306	0.06964513530534668	0.9511743378266979	-1.4354204095374006	0.9773707013831323	0.4602338336560007
-0.598740072247262	-0.18979577292085634	-0.6850294621085804	-0.1691923312297658	-0.256453751690426	0.046538904583180433	-0.14051185977858213	-0.24763112200338067	-0.15206031102424614	-0.5195996628672965	-0.28109832786130984	-0.0029164811848575944	0.19110527192343904	-0.31970279886398467	-0.31973234171809883	0.047585759028847804	0.04019644047723502	0.004841166773606137	0.19275083564184997	0.11325901274564265	-0.2336810414323749	0.06931272726987155	0.1278520671167124	0.01115608359167369	0.16365174442112648	0.16000226030993359	0.10065075571713974	0.6165213218770145	0.23575331224960627	0.44853389075768824	0.18043998383627005	0.42977199434979524	0.11917375279696223	0.09238592445093462	0.46666782080407876	-0.24285017571754067	0.519510596632676	-0.7543937666719188	0.20477666154015456	0.5967814601464994	-0.5429660405385036	0.8439640573773263	0.17139832872352684	-0.18122026016315612	-0.07097666746799773	0.03129436472041238	0.9160234335543654	-1.4890154900166286	0.887987367873723	0.46104418243238154
-0.5850628650079381	-0.19380569239641102	-0.7295626393199333	-0.15327117602497742	-0.2821865042887488	0.03958468173516032	-0.15561847766837705	-0.28107726183836473	-0.13755220027633616	-0.6052242069581691	-0.3431570577099083	0.011553518970704117	0.22413365634209698	-0.2940998499936428	-0.34791359066437616	0.05589393932398597	0.021394593819368896	-0.0031099315593309746	0.13716818629578556	0.11764917262408112	-0.2539494248251617	0.0342624119208079	0.14530738841306962	0.00822669224755722	0.16417061618642276	0.14783790643748956	0.12370227337839809	0.5990455828528607	0.20830108350739157	0.48802756127794406	0.16402096165380128	0.42784867295552165	0.09003683814816835	0.0818689843554121	0.4635657197759902	-0.23463720466445862	0.4279585434928272	-0.7474742257222678	0.21584478949459623	0.5660870470869855	-0.5227223818191765	0.8977436829947003	0.1912769582517404	-0.2054951918018733	-0.10705659800973817	-0.009804981924172935	0.8992571974653163	-1.532096349682963	0.8055116286765409	0.4490384719438941
-0.5625023789270254	-0.2235638969629775	-0.7329685032701562	-0.1237493706617474	-0.3174556075763548	0.011066588645743228	-0.17989405245800988	-0.2949086817364266	-0.14976528000056052	-0.6732649388140391	-0.41486494669520296	0.031428750932039194	0.22085977695623266	-0.2711698720501972	-0.3914546263917562	0.04547355178326248	0.011045241968798587	-0.027280972769454227	0.09093506301028587	0.08672322917060889	-0.25446642937248043	0.02298451125804074	0.1725930173195918	-0.025640987682469252	0.17643140775130733	0.16093014662196786	0.1583178747257134	0.5750369752516326	0.19469513604774077	0.5208884602886803	0.14314298913728102	0.45185071505524643	0.06812028490519036	0.07308116349221251	0.46658421659899163	-0.27407151703407734	0.4127131683576296	-0.72758650863636	0.26785771210982684	0.539811642739106	-0.5195066864592622	0.9405917990075936	0.18255638181928294	-0.21861656999946594	-0.12310461240460051	-0.06147520676440926	0.8913730856325026	-1.5735133696114194	0.758483661026709	0.3586638320766665
-0.5877949467277612	-0.2811448943475489	-0.7550332296178623	-0.13279404166679434	-0.3467600845738558	0.011639430417616	-0.22935982797917456	-0.3111263528462122	-0.1808850825209154	-0.7335007769220507	-0.4633790847538977	0.038773682335942916	0.21794397469028573	-0.2677996373955218	-0.4518519983527999	0.049607181343501464	-0.0456878059337469	-0.029131507112106332	-0.008739083543959237	0.08043286359094412	-0.28547019568870124	-0.010425934697438945	0.1885335059117847	-0.04749719955291191	0.14951263706586823	0.15515995495388332	0.1685827662671689	0.5978627266818195	0.19092871762081198	0.5007130402644119	0.127357584499223	0.4652560155537634	0.054501167463759416	0.06003428940319472	0.46918799256254917	-0.31246392795913913	0.36436334798627096	-0.7642682749929757	0.29031980291943016	0.481701678181114	-0.5114114927096651	0.9797193749137113	0.17788573387075138	-0.24976354622294297	-0.11909311605943532	-0.11432296888706348	0.8735846165322826	-1.6079911633244888	0.7068796026273444	0.31377520510899765
-0.5736832117376218	-0.3164518528055454	-0.7728307242929593	-0.128225391333872	-0.4160644816420199	0.01387493291335258	-0.2451508368187711	-0.32832926896949965	-0.20138900982313376	-0.7838151844218075	-0.5210797680151095	0.03513542354286876	0.1989915810204454	-0.23010310126119338	-0.508297808019336	0.025136461701838586	-0.05065876207390294	-0.024112346277140435	-0.08062003891000871	0.04999811404185257	-0.286718537035015	-0.04129953776487687	0.20327652864388765	-0.049088111974138246	0.11719908251210168	0.1330723633250082	0.21533812978461744	0.5724736731535995	0.151475410338281	0.511269934091656	0.12984541672304484	0.4504508130687839	0.037503631385519515	0.04789906283829535	0.44438146985517823	-0.31607394952871154	0.31393093176724096	-0.7698220265374169	0.33622539730557366	0.48036739496818315	-0.538525954405354	0.9948910496381995	0.16286786979565676	-0.2907720784713174	-0.15795324695009766	-0.16689863227032098	0.8701365985018941	-1.6213335559252424	0.65390858668045	0.26694420049144263
-0.5341255456951571	-0.41186451006724356	-0.7904298514400264	-0.13813404943058422	-0.48087131584193654	0.025359241233929276	-0.2843089434600039	-0.3496570308159431	-0.21811403577097566	-0.8226430151545822	-0.564187177484073	0.052478933514327086	0.19026524735567804	-0.1844297791536975	-0.5405331390264367	0.02113721708221326	-0.0746104441498612	-0.03375709866372351	-0.14530486501959444	0.030283702802733663	-0.2835357699882958	-0.08303520476599321	0.18494608227931428	-0.06330212227439921	0.050818839133798865	0.1141324880406964	0.2258091097818471	0.5204811157800876	0.12125275701186555	0.5479522493259599	0.09622556360545718	0.44494651915089933	0.02498211078231493	0.04357145986892063	0.4252550938452823	-0.3370000534456928	0.265606522926627	-0.7835217772757341	0.39350346019060944	0.4138741847572455	-0.5295112837072836	0.9378536065491783	0.15138633318463185	-0.32798088683298043	-0.15985664262848537	-0.16452171404798496	0.866130885912556	-1.6404623190311571	0.5863011916748924	0.20454643640404235
-0.5358023394686171	-0.5049243747492872	-0.8145574669466773	-0.15999743972909014	-0.5325708184073538	-0.005800015819316566	-0.3083596068485022	-0.3796492277119258	-0.22976992048270567	-0.8710464372781302	-0.5972364740365113	0.055265537602187	0.15331310662735664	-0.12765987614662885	-0.5951229089356839	-0.005145414369033696	-0.07007282248496025	-0.049015831640375915	-0.2346094387046087	0.003087758706916838	-0.2966611802592779	-0.1296747774488649	0.19586442889797595	-0.07957097133660412	0.030907209265077062	0.1064526042692906	0.22241522488823087	0.507273218852679	0.1273759514007961	0.5675888561259659	0.10025037155179531	0.4320376958226551	0.03839812681009563	0.04935077983734813	0.40822035203946705	-0.35259490675325345	0.23543878089163123	-0.7832236200588119	0.45225388648009834	0.3716125873650563	-0.5348597653681291	0.9014848580297994	0.07789031100059665	-0.3553133905858422	-0.181491074192182	-0.2137597865157459	0.8753558246415531	-1.6459348116439814	0.5032610604267065	0.12770253199835177
-0.5543751441605249	-0.5670285254238617	-0.8095686567492875	-0.1736494273482747	-0.6010452158473044	-0.036001167559192235	-0.3421736122580388	-0.3978685946811375	-0.2720130074086792	-0.8883925585448342	-0.6240787410276505	0.05360948033526684	0.133345134328256	-0.07300652327788601	-0.6215351326441642	-0.029411582305011574	-0.07682281016717134	-0.07166575350098556	-0.304653812740448	-0.010318050037887255	-0.30851720933959353	-0.15789343857431998	0.19632840647525335	-0.08968010152847135	0.01776226021212714	0.06654977623407343	0.18546835694028846	0.5001868890347544	0.09849371161283597	0.5916382674658927	0.041486015711441684	0.431092997791512	0.037935310348328886	0.03738148209096352	0.4098322741152014	-0.3324926106321691	0.20178984034315012	-0.7658960987215184	0.5212429539752695	0.320054983054485	-0.5264810530910272	0.827065301682264	0.057136289678870154	-0.3583541748213058	-0.20739998488623806	-0.2470989528710989	0.8612755896298513	-1.6635303357584452	0.4571998963602427	0.07011767230069131
-0.5832091547980507	-0.6716141320458691	-0.8115380202784058	-0.18478735927323653	-0.6682840499913738	-0.06501965302804961	-0.35457221434187736	-0.38376491067906887	-0.29415358166878547	-0.9079929721069269	-0.6368543342960821	0.036223334501138155	0.10891790206918579	-0.020981542572840062	-0.6204010434067935	-0.06935951256637585	-0.081001724778614	-0.06267166775536928	-0.3565005338149958	-0.04630839444194821	-0.3140110602356809	-0.19518052154743082	0.2120137267162459	-0.10867152453971532	0.008796156107800226	0.05213114231025199	0.144348095490955	0.4439132665619138	0.06116828726316461	0.6015209889319847	-0.0018594528455229797	0.4236221289838859	0.05108524229411593	0.059263585277042105	0.4138733218700118	-0.3221485654075735	0.17924718207000973	-0.7774506656220056	0.5793392679228335	0.2859336930935943	-0.5635438482965924	0.7679512344428897	0.02829659926276873	-0.3019720306038403	-0.23333903771349643	-0.25773132159393575	0.8774468687172586	-1.6519127968558849	0.3628453976655986	0.008270816820982348
-0.6056342736641317	-0.7720380171327503	-0.8378526710647319	-0.2104944768906333	-0.7107956053632604	-0.06317203272654874	-0.3750251206751593	-0.3743553572352242	-0.3122381355867371	-0.9511905304191813	-0.6345440520576126	-0.015160862522077457	0.10425712494193459	0.06779757493396191	-0.643074381266012	-0.12419639801978644	-0.08242576037912834	-0.06555380884694371	-0.39164073628699336	-0.09807160344633216	-0.32355418531248087	-0.2153862838241182	0.19753036337558974	-0.1385016914585851	-0.018688629549040013	0.027824988774621473	0.06645763779134421	0.4002990446493445	0.07464698620249707	0.6477749418540137	-0.028371705534691656	0.4274656450137245	0.09560974279099814	0.06260074054979912	0.4242499017865816	-0.32044681932669195	0.19110102071930601	-0.7811701769031117	0.6326819095781839	0.2543860466772587	-0.5445147119238346	0.6984846861938039	-0.08494107531686929	-0.28567598183933596	-0.26112413275102997	-0.28608779815651497	0.8970177246595558	-1.6450241239171248	0.27530367541861245	-0.010124407829535088
-0.6709255441829702	-0.8438174150820272	-0.8411916358989581	-0.26129455106566485	-0.7332884237215473	-0.06299107003993323	-0.38293952590628255	-0.32396178207021686	-0.32911035649388526	-0.9689038774100969	-0.6282192846789708	-0.05031304195897607	0.07287346869891001	0.13020561936451572	-0.6568834119430946	-0.14394657179560583	-0.07168490003427525	-0.08143007488653607	-0.40723013935089547	-0.12163214608401378	-0.33140132488223883	-0.23370608958217148	0.17444207034144363	-0.1502678001748833	-0.012530718738129536	0.015590515006469473	0.023871535152819406	0.36188125171716934	0.029397654860430767	0.6903241648415748	-0.03421643205699236	0.39920026741489356	0.11632396397198655	0.07997649891180911	0.43404473944293925	-0.2802903821300108	0.19927157451656946	-0.785544315289141	0.6980096088861042	0.23854411496103545	-0.5618462733177881	0.6171355457347909	-0.14111228519849847	-0.2510310784154416	-0.2651460897916368	-0.29738084282083266	0.8859985993149625	-1.630758459782971	0.187683502676537	-0.028935496932287023
-0.7044889202981541	-0.8960463241454442	-0.8354336522833167	-0.29370738594251034	-0.7753259795354288	-0.06946102589642902	-0.38185706241054607	-0.30514353447356457	-0.36606040151942987	-0.9774722829856344	-0.6188487689364223	-0.04598673856113736	0.060146697306732166	0.1732123856978531	-0.6756325723964756	-0.1957139259598329	-0.06564867980806463	-0.07806437563447924	-0.43393303714643705	-0.16155210673885537	-0.3901431596946012	-0.2506053324342434	0.13242462215805692	-0.16538652985644198	0.015480647635949052	0.010032701495597955	-0.010895424535956003	0.32691803901768246	0.034475636847301185	0.6947936451135177	-0.05633237523634847	0.39120759469145555	0.15641915524226913	0.08232705039880177	0.5200845770361623	-0.2512047848694827	0.22983382947293488	-0.7759016242042416	0.7560531639591884	0.22082249567997225	-0.5717793450317018	0.5740717009257901	-0.21435363505362748	-0.21220543128890873	-0.2780184264249853	-0.3238378050282021	0.8769078053796555	-1.5895654580065592	0.1332021736011578	-0.04908570869826683
-0.7438890124638065	-0.968463296937974	-0.852827755273896	-0.31573246706903646	-0.8073068907957041	-0.05900286191914807	-0.3830596162140445	-0.29982124407643657	-0.3800945238533342	-0.9544028861897871	-0.595958540278447	-0.07321699166979387	0.057114608885406516	0.21187005219503202	-0.7052431582502491	-0.22409020978468916	-0.05720931202319831	-0.10384325973312707	-0.43102573225099733	-0.19499518094823376	-0.4477770427876669	-0.26834981692323767	0.0773095138584077	-0.1427089841909615	0.008670085093740856	0.0073408478447271105	-0.03747512062355737	0.31670317233484463	0.0412554644625603	0.7175342734016767	-0.096066831982314	0.3783863206070506	0.17587584606766257	0.09059466199314402	0.5984764999579978	-0.18404672402834657	0.1963879124967388	-0.776834454927724	0.8094866681205868	0.18086264408758115	-0.5775321854751938	0.5676286008820559	-0.2556665944367756	-0.12908068247948734	-0.2763882262366091	-0.3242287181127362	0.8615469844207887	-1.5612727802234856	0.05859180202675425	-0.04187307357876224
-0.7632219227297152	-1.021529506815454	-0.865030020899135	-0.32242485791493986	-0.8386887497290015	-0.07191847069707479	-0.36857614734390737	-0.28540858163012917	-0.3864617042082402	-0.9514952556236645	-0.591236421733616	-0.08935768814920725	0.04812615651831612	0.2720726303765811	-0.7111945502526943	-0.2851516934125987	-0.017651667634682868	-0.12408547492376834	-0.42757404615413136	-0.20276432950011986	-0.4588791298920684	-0.2659578537265843	0.021194642051017638	-0.1381945348987642	0.03544327518674549	0.024711450394242808	-0.04802758424761901	0.3208399062228581	0.042019170512676535	0.7869182904851189	-0.06578817883904922	0.37047525628590544	0.2105127753049107	0.1055929614921862	0.626883338752455	-0.13631342434608404	0.1854946946911273	-0.7869007012744322	0.8403642879177514	0.19578108878906725	-0.5413192399855119	0.529509009959488	-0.296175810787468	-0.07617386275251826	-0.32142909510050377	-0.3207320283496401	0.8355899668418771	-1.5606047424862675	0.022593748229675217	-0.07927806182294794
-0.8093809017302203	-1.0593091966531483	-0.8664805002400001	-0.35029746666004713	-0.8173249329320592	-0.09096204847210106	-0.3733186827968255	-0.2721824372938621	-0.3796322835093533	-0.9544453566015616	-0.5821714418675925	-0.08262765071029203	0.05780947580328207	0.25970536632554786	-0.746300588997695	-0.3100646128813824	0.027883173724860467	-0.15691912204020242	-0.43740469073041516	-0.19348574769929086	-0.5140623927060056	-0.25694385704535305	-0.018345200639051994	-0.16076779776134048	0.06588640080097062	0.019616217572078497	-0.07792673210639581	0.33309137076684736	0.07100747461514736	0.8167948469492531	-0.028570795008564954	0.38571330640143847	0.24874962402381948	0.11527897619151609	0.6707334143039195	-0.09477108594455391	0.18698595853248706	-0.8096231481002295	0.8372456522263025	0.15867857681021866	-0.5003295031272901	0.4888456951454305	-0.3061839367379364	-0.001949366613287129	-0.3361624165064957	-0.31228042685533397	0.7956514597243964	-1.5741892858558808	-0.017097122757116338	-0.15056338445650183
-0.8574177143142826	-1.061398836073847	-0.8565444837730791	-0.37790205230379253	-0.8201595894482592	-0.10856941007323209	-0.34552541115715163	-0.27306612315187534	-0.37393792289901895	-0.976440782859657	-0.5912921703821106	-0.11312118578044368	0.03502687293251698	0.26560282558041715	-0.7682797006440039	-0.3263299672947843	0.05030708403217312	-0.16020510862628096	-0.418132312753278	-0.218782117675341	-0.5333227519798066	-0.23767094517021556	-0.031228208347841614	-0.15961751575643995	0.06522580291921042	0.01204094320703602	-0.09247732012120337	0.3461849756349668	0.09724183196259703	0.8102030275259283	0.04955743751764348	0.40248054997603216	0.2742399129425167	0.12512387253946308	0.7468943150107988	-0.08326077472779106	0.19339876169560485	-0.8137514787960768	0.8135798774656136	0.19154441781553483	-0.4887096363200897	0.49478417739653163	-0.3317348780821372	0.06363411352317064	-0.3784106268742674	-0.328221056878848	0.7326350797666348	-1.5626727789103654	-0.05106844469904272	-0.15351160630235122
-0.8813257320484003	-1.071050193645219	-0.8317854870572446	-0.4086625738410075	-0.8057480203410149	-0.11817876303301958	-0.34248436140492766	-0.26730471694413926	-0.3945965712157695	-0.977614027984932	-0.6009708014162641	-0.10492097450687668	0.03528261985222114	0.2507454601652217	-0.7643873437073949	-0.3063612711962186	0.07397856334524676	-0.15362689289594506	-0.4043265625150365	-0.21531167043374727	-0.541122283142636	-0.2103856934349484	-0.0869753460533407	-0.14398025864086933	0.04899905207855022	0.0046822155787386455	-0.08963820848609116	0.3486716887247569	0.10657528222228496	0.7965395594942829	0.10987538310986555	0.40871426458797594	0.2917151265615708	0.10157543399833775	0.7916343903270724	-0.07246922401270205	0.18394525987577368	-0.8042190485435123	0.801336399029714	0.21860655587457556	-0.44997798051608806	0.49308085785857225	-0.30848308163483706	0.13986574924419906	-0.40569937994876304	-0.2534988856779861	0.6833591013432277	-1.555248160904983	-0.07605633836515303	-0.15584844731547312
-0.9020227094436477	-1.0859692591857364	-0.845225552744135	-0.45026470207845837	-0.7863348170479069	-0.1306005949752671	-0.36249322247652016	-0.2947462666851305	-0.37197540546566205	-0.997177492288781	-0.5930177990703616	-0.14357589766087947	0.014621200927593631	0.2765294493961218	-0.7731697546443019	-0.32298334400822837	0.1221161511488642	-0.15220695100861018	-0.40435241039479414	-0.22432020472072836	-0.5142880918203346	-0.21121401296130143	-0.14301435308409619	-0.13360401811173844	0.04603762854038849	0.04502717632306293	-0.10495912150319027	0.3374195855057952	0.09420226215382675	0.8010781423381955	0.17587912423289098	0.40836813239893976	0.2808714925498772	0.08729402387349701	0.8546458016468232	-0.07555004222003156	0.21675950005735817	-0.8132595193881553	0.7544200813908125	0.25641803988216016	-0.42854499820356	0.48683410228433815	-0.33009688808925153	0.1904973599869867	-0.4301528562110506	-0.22236233020866508	0.6426685139240894	-1.5326334595980717	-0.14399345120690624	-0.18592245514291045
-0.9271794407202816	-1.0711147046177023	-0.8275618563010314	-0.4922649036672346	-0.7630132381513433	-0.14595187238896223	-0.36110248592271443	-0.3317747953789164	-0.3714801747659936	-1.0062629751276746	-0.5921561912268378	-0.17835256452761042	0.024241964035533838	0.2900550824593687	-0.8097317129239409	-0.3193144233833387	0.15697036636468603	-0.17266285376768703	-0.38419702907916675	-0.2177252868459966	-0.47531296041376747	-0.19235678536380635	-0.20565552731225237	-0.10502955437045185	0.01516268301817631	0.06881638211693117	-0.10165924333479182	0.3621924171244567	0.10422508085901565	0.789459019829583	0.20363469967577924	0.40990858218935144	0.2544683087754014	0.04620966401812616	0.919129015494638	-0.07026202570254506	0.21427495590066364	-0.8186471629600153	0.729773382371284	0.2836346287311225	-0.33291740817090554	0.488569937466928	-0.3596629976273601	0.20349638049791213	-0.4433393293320889	-0.2333145885631775	0.6010581652111819	-1.543479576156719	-0.1658247001317567	-0.20997029220733565
-0.9503396338706297	-1.060840945183806	-0.8030591397808067	-0.5051745086526223	-0.7445019017027636	-0.1513055471184252	-0.366253576030905	-0.3704167515380309	-0.36788885548967276	-1.0236020516148256	-0.6043379781818647	-0.18893716075023165	0.004495544769849721	0.2829196180463681	-0.8277429084830713	-0.33649511208626637	0.19580623171564138	-0.17334569359311497	-0.4064908253701279	-0.21883380518745063	-0.42598972938256746	-0.19949608660658974	-0.22570584892815138	-0.07233951797606825	0.02345573631837495	0.12550963419036784	-0.07652179491902243	0.39259908642971847	0.09145674719768347	0.7538219930171199	0.23815200705746978	0.4130844883335342	0.22184611725474285	0.03324159010160763	0.983166156906101	-0.0371234708388229	0.20383142284245478	-0.7986373734289476	0.6748123133904682	0.30779169759223535	-0.2221504866097439	0.4742011490444732	-0.35057424587818165	0.23217593631239417	-0.44533529314729686	-0.22372598050355164	0.5573226151834351	-1.5607933561301643	-0.18914481528715316	-0.26627730496835034
-0.9660685121102448	-1.0805508535848685	-0.7822897933309083	-0.5292911067301941	-0.7243685965273461	-0.1579020711906169	-0.34925192483099843	-0.4203227921037473	-0.3835814626452299	-1.0308390097812272	-0.5806680173074088	-0.19926914283489477	-0.014890210944072207	0.2733394221114755	-0.8542593104792934	-0.36949895045114584	0.20473191631427484	-0.15258822725431348	-0.41853842271023955	-0.20916861194160327	-0.37705717168726854	-0.20815227974272568	-0.2364273624280595	-0.06168852376973401	0.006205770356549178	0.1602750170506849	-0.07221184537846302	0.4247981806626645	0.1162875131358713	0.7355578459609962	0.2652182189538892	0.45299560381270376	0.2034169638949223	0.00035437014159570566	1.0252049363538052	-0.04687413944973403	0.24592540170887983	-0.7803906104567124	0.6263293502843867	0.3415585015387582	-0.13634739503845233	0.4512388509266537	-0.3278424349938021	0.279457269847561	-0.4567382627846893	-0.23324407016598353	0.552089105107411	-1.5773650185932637	-0.17637245385533815	-0.3386328217912319
-1.0194925740465568	-1.100147738762139	-0.7712524376857125	-0.5376079821553437	-0.7120863558186195	-0.15293990801620244	-0.36623459268328606	-0.4341819354442368	-0.40012101689680896	-1.059988576902763	-0.5737077985428676	-0.2431306771774607	-0.026045145737258156	0.280394389246457	-0.8575893515117958	-0.3705232108999382	0.2219746355308379	-0.16284571073600626	-0.4469954470995642	-0.18444582009857774	-0.2940413630009546	-0.217841077343616	-0.23703003105466453	-0.05858605956325326	0.015476022264785094	0.18158729676637825	-0.051603751186977506	0.44567247570696455	0.11961052365044514	0.722368558550733	0.28034665740271364	0.48340411394301946	0.17647099689999587	-0.01265022092803196	1.0317057133269747	-0.05122792799924153	0.3091468159043469	-0.7831252281772271	0.5787774836112474	0.36590541616248295	-0.05727155510090087	0.4334840583566038	-0.3277303507933359	0.2962710343141648	-0.4507947842054894	-0.23645344638778126	0.5201527075579333	-1.6053372769703393	-0.2050667101203855	-0.36723143309327133
-1.0580715504331628	-1.0913680534509695	-0.7581731612612126	-0.5558928978172029	-0.6887662066412128	-0.17144836180704567	-0.377333248136713	-0.4524001039285802	-0.41233950186767937	-1.1030949830937464	-0.5750690640493905	-0.2611759154101323	-0.03773445710715043	0.24847308338912727	-0.8349436685331069	-0.3971352701180281	0.24208062493160787	-0.1700203308708297	-0.47233382538120805	-0.18561810030357626	-0.2514010668186811	-0.23151053466584542	-0.24408627622449863	-0.060051913933121794	0.04034213624671098	0.1840441259032306	-0.04771845991269068	0.4608570848996581	0.13056392638079414	0.7057694939902043	0.31267964120893305	0.5216851875722487	0.16568893021578474	-0.012211374438909985	1.0306095081905393	-0.06744824454620782	0.38096603751702107	-0.8189001378909884	0.5124214747590755	0.41397071650094713	0.023603833557672267	0.36993723333287015	-0.328255302111974	0.2782532651598734	-0.436895495850651	-0.25309503054204124	0.4975493098212579	-1.6142119305039386	-0.20709908589604745	-0.3926269728200394
-1.1095346013935035	-1.0582883750245629	-0.744524410272183	-0.5514570880844353	-0.6791113131708538	-0.19641524019408024	-0.38575360085002164	-0.4765886039300181	-0.40967841886602596	-1.1191387120217702	-0.5721477100578702	-0.26416081867204955	-0.055542803718746626	0.22937110216604567	-0.8366976513672689	-0.4025106677425545	0.23253804855284996	-0.18776264160916553	-0.465447353724241	-0.18668185066509022	-0.2064368603882789	-0.25454696458526016	-0.22756600882373057	-0.047551638021951906	0.05988077144072239	0.21506634374266564	-0.04521550998192231	0.4679533555721077	0.172651415808404	0.6727482137920352	0.28477608223317363	0.5533202730312832	0.1612574979778923	-0.031316252033243466	1.0810497952135092	-0.07807243262666808	0.4769828222548176	-0.7874588859872664	0.46788907663368723	0.4408875206569717	0.0741242159140507	0.40449260936323234	-0.33281173767901856	0.3017866006233629	-0.37845767745915404	-0.23404540411010272	0.48808092313334284	-1.604886084672818	-0.2438957544452954	-0.43697861621115386
-1.1318316163732607	-1.088952762641172	-0.7416201232762243	-0.5290889433674876	-0.6880561127930056	-0.20841647975349836	-0.3975649572020902	-0.5054572370909336	-0.42845139100266766	-1.1458488848669992	-0.5722292528571609	-0.27540507874770753	-0.09918354835280668	0.24865145592866655	-0.8298009021517325	-0.42149735413584033	0.2026400647428	-0.1799666468371378	-0.45285198016311173	-0.1965432521217737	-0.1621405652103987	-0.277184479886155	-0.22617282053225973	-0.033787527720497104	0.05899020959258221	0.25570767250100906	-0.021185729618403155	0.4736979865814884	0.20566554566131628	0.6099926720509801	0.23250235297408856	0.5373190853402838	0.16678228103142487	-0.04191775816754535	1.1558029551144715	-0.0995251790014916	0.5699472866375517	-0.7574216105476911	0.43262563114137426	0.49450983170780904	0.1207359543255492	0.486493313316575	-0.35154540581766186	0.2950954408540315	-0.29707755200280916	-0.23022478427001322	0.49710278154967086	-1.6236007814403226	-0.26090088694201896	-0.4261049765179917
-1.1689478391018786	-1.093441178062712	-0.7572778447336941	-0.5277150446922958	-0.6754173954410179	-0.2264838054110891	-0.41991537293430375	-0.523674912613576	-0.44158655742444014	-1.1502254608003775	-0.5563367276893192	-0.24743337236149823	-0.10819075235077588	0.20287102812405683	-0.8408475033979043	-0.46249830292782795	0.19168293773939765	-0.18034984386997274	-0.4192554031287476	-0.17821865910469914	-0.13048404611291856	-0.28528981512869156	-0.23287606028058078	-0.020205475271442293	0.08942959933009728	0.3029632166340404	-0.0163067304871792	0.47654079329817955	0.22972047588315925	0.581911326866676	0.14977339904121914	0.5478196269985585	0.15918826963812832	-0.05408693927831861	1.203439751128706	-0.08687215207028096	0.6562393965940426	-0.7221977183059729	0.4324790787122648	0.4970582697415088	0.17923029955116065	0.5627956505483965	-0.3557279909185949	0.28648949061966617	-0.15088623557338768	-0.19485024358562603	0.5698316171949767	-1.6190928751840208	-0.2646828780757906	-0.4717120037373195
-1.2290729356369154	-1.1035559824604082	-0.7820950869485302	-0.5268575102854465	-0.707487902435161	-0.22458872777136155	-0.42690619703562926	-0.5422645390457684	-0.4438544254154425	-1.1468379145812009	-0.5429645406750583	-0.25605737071654777	-0.12629608959127583	0.17521062078813412	-0.8685238289954842	-0.5262822018880196	0.13347842935698817	-0.1975394481110735	-0.4088506373770778	-0.16227549970931504	-0.1002652212729416	-0.32645323021654016	-0.21594889497534342	-0.03397214690489803	0.13953571146311386	0.3441208046603267	-0.042908170847944994	0.4793899865973863	0.25154131006118174	0.560498871411148	0.09491420046795966	0.5808583665545054	0.11677475003642897	-0.03531904453548658	1.2605056714048102	-0.044412457541526965	0.7378854514654435	-0.7340678158150609	0.4329539085825793	0.5124416756751534	0.24675932645113696	0.6427222315548189	-0.3531445210372214	0.30307596526583586	-0.014017459359377293	-0.2143548620395669	0.6690075957487304	-1.620195751434607	-0.2904297097328849	-0.49643413929899394
-1.2580863364531867	-1.0974785327646446	-0.7937678177799843	-0.4903111976276214	-0.7111198656681738	-0.23427452701460375	-0.4183513101631099	-0.517701116796824	-0.4500246229006728	-1.1670994862785957	-0.5442564948021841	-0.2180506912546698	-0.13030132748473272	0.14385566969426677	-0.9087054832892199	-0.5480319785717951	0.08937794196248572	-0.201546210068437	-0.3898758082619193	-0.152147626604401	-0.08779164801816344	-0.34045996095572734	-0.15786950695009164	-0.04033770742478885	0.1440561222823782	0.35058407752534976	-0.06426965463833814	0.48539981628058804	0.29558526891034875	0.5513684951678256	0.05938094519139525	0.6184881780348601	0.1288943138349193	0.009952615543101345	1.2972009320865998	0.005179757452456668	0.8211526082920162	-0.7174540943226647	0.42886753835091096	0.5014890767773732	0.2791257785247133	0.7644070291781497	-0.3917844850573579	0.3083453009362303	0.1699415802410574	-0.21528738419261145	0.7498608859822105	-1.6164332334454818	-0.2850322027923219	-0.4562686411440021
-1.2763315018699766	-1.107850348876717	-0.8127768188343261	-0.48381017995989284	-0.7121997802051121	-0.23933587740414985	-0.42955024721374	-0.48404440543175664	-0.4650887867193087	-1.1599517159769213	-0.5581216829244005	-0.16824588730635512	-0.14086910632636784	0.10082866394239506	-0.9255193035189666	-0.5801057589031969	0.059569641822336115	-0.2028393800050595	-0.37935492588118463	-0.13322813958003574	-0.09233254583420031	-0.3689140071146831	-0.09259305791244352	-0.04731062887746166	0.1729332632591226	0.35804684412281096	-0.07041849594591272	0.5016450052461793	0.36144505796800774	0.5889757735563903	0.07070347146417602	0.6445267301941076	0.156083719458053	0.043203085078780554	1.3314660055359204	0.07375008677100174	0.900471799210772	-0.67255683520546	0.40794717909553874	0.4937954968044232	0.27739619968998463	0.8985634524199085	-0.3999992638003713	0.3391354952776868	0.34473632920708297	-0.21661669070229306	0.8086361789209663	-1.5810357832460353	-0.3140915642751634	-0.4192162223911504
-1.3175026444091196	-1.0932688047442352	-0.840055349421282	-0.4985218030640318	-0.7238403629559689	-0.2662444638261679	-0.4399461061238048	-0.47522948138600746	-0.4801699670551642	-1.1597867715151917	-0.5669758996163394	-0.11405512546836868	-0.12587956629618688	0.038167063948726265	-0.9504880350324274	-0.5771964652823007	0.02601957855813273	-0.20538970511958005	-0.33501239108235004	-0.10721724663785145	-0.08916332755991899	-0.3778923809745661	-0.005237790619288074	-0.054213784525150834	0.18043051552043238	0.35493006302635416	-0.07419375092904729	0.5386232791398635	0.41379068493223076	0.6300796540355265	0.06939250587666626	0.6469082207532091	0.2012196472071774	0.08084522276472812	1.3356209145176723	0.12446191912601848	0.986179450208363	-0.6104898945945665	0.4103887425645021	0.492989993031987	0.2821935571338204	1.0659008404055261	-0.384656497422661	0.3590732320540336	0.5150013716007278	-0.22989315209413128	0.8939013423691222	-1.5556512673389242	-0.3366700739194624	-0.354699408131363
-1.335012266232373	-1.0848230282266422	-0.8718257728912837	-0.4787616392218362	-0.7331745227620032	-0.2949675468896085	-0.44759433180679614	-0.44808633176432205	-0.49925440818836364	-1.1490927218303333	-0.5960491110305164	-0.05069095642381558	-0.10232472043527448	-0.012421897367102896	-0.9591482167972298	-0.5665810890829677	0.013730120936935108	-0.22226333987746627	-0.32296976448834547	-0.07738700413738553	-0.10286179630039438	-0.41193631350768484	0.06262781555650625	-0.04797366015800887	0.19931685478092817	0.3525974136797731	-0.08493013712473929	0.5560622036809736	0.44771318956227824	0.6786644921637949	0.09500439684659542	0.6659247570920866	0.25164399608593657	0.1354255536271823	1.3564249409092761	0.19425243904919032	1.0675077203603958	-0.5608507591540484	0.38313438732301963	0.4674460847863733	0.31250264783972137	1.1970952134816046	-0.40019434706067625	0.35520425422175717	0.6979473018654518	-0.224686785773822	0.9585808693523484	-1.5203869426806522	-0.3517474124875743	-0.276919696916625
-1.3313749000897355	-1.05809845472157	-0.886326239491436	-0.4798560046011285	-0.7306839519896998	-0.35822873004069533	-0.44605296651645104	-0.4645616092820446	-0.47801662689819346	-1.1087208792774907	-0.5967893615548918	-0.004394391977626226	-0.07583943831295703	-0.05495066671886979	-0.9884635472668248	-0.5471344211102506	0.02303506643965034	-0.2096445367350422	-0.24231990597302588	-0.09666119845509014	-0.11099986475875301	-0.40502264040582237	0.1313681604744739	-0.02474323268485022	0.17332707210407533	0.37291711511707276	-0.09541969305124168	0.620559356408115	0.473539513975801	0.7497634511793387	0.10583686265573022	0.680568842912079	0.3242849504703481	0.14206975353767579	1.3631264779801868	0.25965090749828573	1.0901830909308106	-0.4902331053300629	0.36623396119811913	0.4348768107492047	0.34024752381945317	1.3216613974598972	-0.3961593158439008	0.36835991530059825	0.8649599697607435	-0.21496566373415155	1.0326076800847421	-1.4699767186289128	-0.357184201114887	-0.22584148793243447
-1.3452620684013472	-1.0616124964147136	-0.8999347178782985	-0.48820911720799665	-0.7637209491342889	-0.38151865996699447	-0.43834407665737407	-0.4990929432459696	-0.4705060033175751	-1.0805831697164856	-0.6125753818420276	0.04358555240349836	-0.05119650392445407	-0.08669165826819691	-0.988177741597751	-0.5252827108145042	0.027609200657293553	-0.19991719050178303	-0.2243536412430264	-0.07148650078966426	-0.12028134267680461	-0.4138170561868466	0.2048134688558445	0.003321851236714121	0.1706396128579901	0.39256956738659754	-0.0909477363612273	0.6583185721708394	0.4727410281330589	0.8231926708003373	0.13774504946574712	0.689867343874968	0.38539016916170854	0.14790903851542042	1.3856105088719042	0.3425123839080287	1.1141211027928073	-0.3491181614570459	0.37022849190754575	0.40671421081197545	0.4147546248642685	1.4554438907884033	-0.4121093232064146	0.36345108653983654	1.0038360722694937	-0.20676804210726818	1.1078250258611295	-1.4564281535844363	-0.3627643453231545	-0.1420953724957529
-1.35632548617319	-1.0548016859837528	-0.9080328392281347	-0.5199574725404345	-0.7680868348681335	-0.41195934952053176	-0.4384455962989871	-0.5219538838199878	-0.4770408464156735	-1.0840535332386225	-0.6339420914642794	0.04105522779843985	-0.016467127456861276	-0.13557339986609218	-1.0048950590226366	-0.48360062882406973	0.046049236924936024	-0.17261752319137022	-0.194740123064392	-0.06230613919378612	-0.11149565768467191	-0.4100281295681413	0.2465726097889341	0.01039047706289056	0.1764349657291262	0.3828525207377588	-0.07571743630968394	0.6955591791065372	0.42791766796370806	0.8813437098738532	0.1717416256988906	0.6973028281965423	0.42037314923963437	0.1666211965508751	1.3778276174115145	0.41370936257058843	1.1049237781946448	-0.2407426001398895	0.37384687138225814	0.37741843546119236	0.4940585351069938	1.4972002315027377	-0.4280774910469778	0.3814385503847366	1.1087865613378842	-0.21370371902375956	1.1820493275397885	-1.4355030563981557	-0.3877697351428461	-0.10262528047427058
-1.3659015883065808	-1.030322094321121	-0.9153927404820463	-0.5713540289136622	-0.7829668752859733	-0.4210672075102521	-0.43302502519090486	-0.535857212810153	-0.4590746949259924	-1.0773012686465995	-0.6240175839281834	0.0687194738086901	0.007434196993662358	-0.17524119683117192	-0.9929078061357931	-0.43284788342363695	0.046928669153655025	-0.1831184664420446	-0.17252183240680016	-0.05343548471224217	-0.1133494789962373	-0.42207331836148565	0.293093508942778	0.027878398189455544	0.18618323195736813	0.3749115482991109	-0.08929723373760107	0.7607654257601221	0.3982341537772981	0.9540681788518339	0.23116134566136118	0.7337118488517893	0.47408554724118457	0.15705434308800723	1.3400654680678366	0.48941185583629904	1.1481521847773193	-0.12603291810092407	0.3644162225690659	0.33725104061984446	0.5744779887474414	1.495528802308551	-0.466149585431209	0.38735755612520484	1.1884921007929525	-0.21343774408429877	1.251274872531381	-1.3966445142732848	-0.39739657035680537	-0.05699054991903716
-1.3712047830528284	-1.0134429273926524	-0.9090409856080062	-0.6067990501443996	-0.7889836100736372	-0.4332783987015142	-0.4227946515502989	-0.555305230285759	-0.45212941176427285	-1.053096319215928	-0.6362860309091909	0.07160819413601238	0.016426268569203498	-0.17496929296315675	-0.9930015318815218	-0.38481843973472074	0.08581909613764857	-0.1975896766945749	-0.18129604431291282	-0.06150059419375008	-0.11366419502435732	-0.4562270159361338	0.3740294957871447	0.03808506227768463	0.19265074613817706	0.374358487494666	-0.06637507968267112	0.8366024833319472	0.3907142015938822	1.0077788494812587	0.27865758024147963	0.7361509812076831	0.5100408664910786	0.18651984173648217	1.321436581080421	0.5428978004363548	1.1716161313182805	-0.030537977906517466	0.34250077232004034	0.306604893432181	0.6333678248778478	1.4609903094013625	-0.49143450414772183	0.400729647621948	1.1979085302588757	-0.22861214153239534	1.2865866263479988	-1.4166255677512067	-0.4063572536329659	0.03226708306010641
-1.3706986308125526	-1.0080317470207025	-0.9020318886737988	-0.6072943373032655	-0.8003007903510749	-0.4429017178092405	-0.38492526660349463	-0.5919283499905373	-0.4348690328384168	-1.0441297535300034	-0.6219207690892855	0.08497006366607637	0.03643707864574217	-0.20061200587463968	-0.9660833434271698	-0.3403950822316243	0.12182226884068434	-0.21241191079547922	-0.14614854975637567	-0.06382959726632026	-0.12609846432550656	-0.4633861358669713	0.4143924061111771	0.07924253701938447	0.19071834908495167	0.36960712299209114	-0.02697248640797465	0.8833193347986142	0.3888406173063917	1.0832328510424691	0.2909251125038016	0.7501373898121837	0.5716556078926398	0.1973647955581809	1.2787494840239284	0.5786931178670104	1.1838973922895941	0.08819573714029885	0.3201481073241717	0.243584948988343	0.672626345016638	1.4136450296157068	-0.5505609061958135	0.41255124372696406	1.2260825196851453	-0.2156632718711205	1.272950435445038	-1.4382208200593904	-0.40104818692679495	0.07830688319898158
-1.373726333511531	-1.0369935610515164	-0.9024755529604835	-0.6603321178654996	-0.7884121989837038	-0.43814403925481205	-0.3377622536847738	-0.6276281840882172	-0.4231553712117253	-1.024177154078269	-0.6383439465045508	0.08556919798758596	0.014590440798999743	-0.2494956048162817	-0.92481520331803	-0.30404038565717934	0.15188340344441237	-0.20961956650232647	-0.11474377351053722	-0.07202836053026264	-0.13084935105038356	-0.48240699468378273	0.4586530564614756	0.1076076626896558	0.20684666253928147	0.3547837419355968	0.042877098536229216	0.8815876323867841	0.40102677107658397	1.1054108009251007	0.2905867796632117	0.7378961972146529	0.5975726220811313	0.18892612993085284	1.2098310175937652	0.5839820884469205	1.1794202892063077	0.19334202644648074	0.3117061988993711	0.21204856460877225	0.7409739030839818	1.3587173516225277	-0.5535034711548826	0.4699779109414462	1.195032289904388	-0.21798090918480403	1.2579044821269147	-1.4693595727203448	-0.4066805373997802	0.09103735208179538
-1.3838020087832874	-1.0409916930821788	-0.8959337513439847	-0.6735065569806028	-0.7765626866066363	-0.42287913144021205	-0.2768663569535009	-0.6535485625632396	-0.40460615793509047	-1.0580489001089999	-0.6206682966542649	0.08201484032196413	0.00295666586845212	-0.27660786498578244	-0.9222198101369248	-0.2465478095305303	0.1778075000655995	-0.20486994012165954	-0.06393052025914499	-0.08266809325643763	-0.13530922925491545	-0.4959502730254031	0.4879358895981478	0.12754844543993146	0.23870811671149142	0.3458214714607709	0.08300419479622273	0.8705573324018335	0.38713193806322665	1.1269807100913425	0.29924642117861966	0.7462324538187798	0.6207169835216092	0.20379117385363638	1.138876238742072	0.5866964412345717	1.2015310951659626	0.24717092902415158	0.29117469208923563	0.1939826487751766	0.825363205473862	1.2970783195174114	-0.5868669650290321	0.5214003387327979	1.1578774327275796	-0.20370879368182485	1.2094869061749782	-1.4895504710707115	-0.38489618945436826	0.10448664043446591
-1.3982247159903722	-1.0498183423813168	-0.8823492368195689	-0.686557423444399	-0.7471333474693829	-0.41123848495701754	-0.21875733945709555	-0.6865100170271108	-0.385647196933525	-1.0482842622978148	-0.6046122032876017	0.07362865632636434	-0.015553834124482909	-0.303055877119695	-0.9046221263967071	-0.22293368185678983	0.18368929015070418	-0.20584954155898244	-0.030141774180274816	-0.10256188756206357	-0.150772462577293	-0.5170155057406924	0.48287396087129475	0.12948286094175745	0.2692260784591796	0.33930981762290113	0.1082592351058381	0.8467890269097127	0.40371411764243054	1.1242462404462623	0.28712298595301655	0.7875575208535431	0.6236707998999172	0.18247284425942303	1.1057966949219893	0.562554494170412	1.198729141183395	0.25539977005399056	0.27460254340554024	0.13164244869323144	0.8652798948466932	1.1935835238614945	-0.6507987998236849	0.5554016331484963	1.0845889888556859	-0.20868851627256763	1.1481746619296418	-1.5218982561249987	-0.36735487886527185	0.09491913093236218
-1.4129952383850988	-1.055853472879131	-0.8743486350766334	-0.681742425051775	-0.7416556168040833	-0.38168106237805954	-0.18583258007905445	-0.7261110776618429	-0.3385145305645404	-1.0861928209677267	-0.5999205800855664	0.04147804608597456	-0.022990898869358144	-0.29961106392240844	-0.888607752064787	-0.20438466983219888	0.16978432933842122	-0.2210568934798533	0.008865410284356215	-0.15454731107268396	-0.1680017004615864	-0.5138546790818477	0.5040027454389067	0.1433677319486573	0.28112342258983497	0.3363617542980323	0.16041710501071066	0.8333983126693919	0.4285373335384861	1.1150615456599646	0.25451356249912543	0.7948056482299223	0.6084686237047074	0.18304494632480478	1.0513404359054586	0.5374731973294736	1.1557082381502721	0.2869129512395366	0.2725581370194635	0.10448646032781499	0.8872405707159723	1.1196654588023007	-0.6864978304902024	0.5775080936281505	0.9967218524956822	-0.2330824018476902	1.0947365928657349	-1.5659704994011872	-0.36921714687676166	0.06901130656786182
-1.4238538267841439	-1.08731986090566	-0.8631924586134729	-0.6778035866535239	-0.7347796208027833	-0.32167187839802097	-0.13960796355490276	-0.7467856200291714	-0.33155175542409066	-1.1069194436740546	-0.6027887232402028	0.032997482809028034	-0.046587769757423854	-0.3283628577010307	-0.8579415366081949	-0.22031388954254907	0.14796174808383508	-0.24888881090454512	0.016901416686083436	-0.1666821735853318	-0.17109367025623862	-0.5112675780335871	0.5166729213016996	0.1371932184587762	0.332044963939377	0.3256543584638551	0.18228915552230512	0.793120724694312	0.4475774927101429	1.091731076979134	0.24868203819657725	0.80938841831164	0.5644961061438762	0.18807085976592142	1.0180436861604494	0.5305887833081993	1.1536791271079052	0.3166465879564327	0.2828959453688432	0.10104885767713831	0.8882793596840687	1.0184223715370566	-0.7124192881502475	0.6095900517824067	0.8872574380764824	-0.27633581090253134	1.0696074225552863	-1.6273786719865506	-0.3740193895211317	0.04229914222114943
-1.4223283523546135	-1.090293042605498	-0.8535426771702193	-0.6418189814546422	-0.7360697040558689	-0.29478474655194853	-0.09582328495381362	-0.7516369963247114	-0.3456051881684668	-1.1359394760396784	-0.6067393886588893	-0.01451282866090035	-0.06167639796734505	-0.3196117856433662	-0.8465199166683108	-0.22571095421503112	0.13094203630478915	-0.22226189928711748	0.03584955289464571	-0.20647041235396885	-0.14186364415706137	-0.48744195779243854	0.5319310180593014	0.13081420078186323	0.3727363702646992	0.3310395357383784	0.20938204400740257	0.7814733197853506	0.47666328604277525	1.0661351866855533	0.22604702527160997	0.8244154695382555	0.5693641710375938	0.19091625071013774	0.9624434796061582	0.5092466077468929	1.1383507942904614	0.2781482414177909	0.25920916475998157	0.09622280677956563	0.8770122205994438	0.9368306143450298	-0.720541845715662	0.6163834919709331	0.7968369000661472	-0.33250415619117035	1.0159668942194229	-1.6561317231389505	-0.4259496665259763	-0.048166901187141765
-1.4374532690388913	-1.1151519587863354	-0.8480393095930733	-0.6111241328022747	-0.7471390663460127	-0.23420800404679007	-0.032406110781746635	-0.7563784738191129	-0.3181411132762518	-1.1572967843608595	-0.603170227051169	-0.036128545826219924	-0.080354315538267	-0.2912252131852885	-0.8107761957199632	-0.23151191235871438	0.13548989806014383	-0.19693780956165086	0.03126324429134192	-0.25556393581603387	-0.17475182743847623	-0.4379552527106103	0.5434112227872324	0.13632326001178002	0.4021956557122916	0.3280725558383907	0.24843369832165893	0.7416205228508452	0.4953294866677351	1.0477928341799445	0.1953412729023613	0.8546625399051843	0.5712302979637074	0.19492929364132414	0.9094746604042093	0.49885102306589646	1.1458362302253822	0.2507164013507054	0.24179238557651886	0.10649968347144081	0.8302763113388039	0.8753197689158606	-0.6895827707596102	0.6214918306851868	0.7240191874891412	-0.39454787716006834	0.9836963767671445	-1.6853184077890457	-0.43949056061364217	-0.05819970096700169
-1.4740273737701257	-1.112336183859358	-0.8478865399699764	-0.5862112883666871	-0.7333980355236198	-0.20657340763833312	-0.014952573372221136	-0.7764167790117822	-0.32429233817892555	-1.167497115508838	-0.59158041585691	-0.08322894137962047	-0.09733046872296702	-0.294276446237162	-0.8176829732045894	-0.2486634982767751	0.15646108762147107	-0.17426819963293796	0.05388726215844454	-0.26794158567217224	-0.14650116371843838	-0.402750859766215	0.5423495022403946	0.17589840076165414	0.4496134784043993	0.3502737083496763	0.2786357924534939	0.668971591735585	0.515373636113605	1.0445727564347873	0.17756141337641654	0.8780811809425388	0.5269143479427921	0.20277215308634014	0.8397093713809427	0.47887923264160237	1.0792242167777517	0.22544998540944525	0.23332507473067238	0.14403926973426814	0.7652921049653665	0.7888494144275205	-0.6501415465848771	0.6361261383180734	0.6516658937183932	-0.43607526479374437	0.9477083096156754	-1.7046365878826397	-0.4741344121235439	-0.09229283051358156
-1.4836898814419341	-1.1259593529846192	-0.8301572757365678	-0.557701184258347	-0.7458346859013527	-0.19333864481523766	0.01817085086546408	-0.7511011605239324	-0.32632355980055616	-1.1690207415312541	-0.5947218938030454	-0.128937086276071	-0.09428308173689032	-0.2580999939957291	-0.8053527535148568	-0.24096184759451092	0.13456400786709086	-0.162963695085589	0.0599554098252695	-0.2811141922509338	-0.1259648195072035	-0.33425777875499907	0.5303259685660164	0.18635557938202132	0.4686500829281249	0.35261557245101216	0.3137212980215503	0.5955605136305959	0.5487820434952154	1.0252410906002187	0.17715788233778493	0.9323161135584492	0.5198220748849584	0.1628774836401669	0.7432703807357762	0.44625865333181086	1.0486511461440515	0.20321525498502163	0.20160575548232268	0.17061124105029488	0.730777899477082	0.7856510005374099	-0.6309276189290471	0.6458819224995901	0.5812491812805388	-0.5064734397998294	0.8919748740819706	-1.6982343396044528	-0.5118409370982138	-0.1529402887553958
-1.5010929218142455	-1.12587626285206	-0.8073802901439212	-0.538515683072409	-0.7270672390943665	-0.18019254865504353	0.004374001425066235	-0.7179534208082547	-0.3314535809635927	-1.188373446416671	-0.615039779971157	-0.1696454507950384	-0.08709998573982622	-0.2245471861339082	-0.7987165078740743	-0.22315453801606022	0.11777762649444563	-0.12583632041426956	0.06684099171868352	-0.3087127695273292	-0.10977545843948255	-0.2739246614213397	0.5579344211719659	0.1634942683094737	0.4722803469966614	0.357693911556126	0.3411708568717822	0.5620889344829316	0.5651219576531344	1.0293032225346814	0.19654497119607714	0.9357729224937439	0.505092622537546	0.11629120604963869	0.7011596576694845	0.42427258606217927	1.028300977498454	0.16981344736625675	0.14859920739772964	0.23410740876305663	0.7151003960415647	0.7832492199407499	-0.601428192396279	0.6125530271360089	0.5086194906862608	-0.591372413200707	0.8542187040247888	-1.6527723173219382	-0.5533369088256496	-0.20722639032413329
-1.5226394805694698	-1.1168989159212	-0.7814860054446794	-0.4828991206570622	-0.7224058780679792	-0.17097672866645358	-0.0001794433783107438	-0.6982118876045041	-0.34488933081576023	-1.2104872589475881	-0.6104594044452963	-0.2157402650177628	-0.06122394751740521	-0.18806400201503629	-0.7977305361711676	-0.22100442820954055	0.09656652690025229	-0.10679795855861288	0.10918096203329548	-0.2947504539248385	-0.11027164497373562	-0.20127682113680384	0.5277594163304441	0.15344071495642525	0.4814092878858454	0.3758924510444318	0.35346820553763997	0.5536909616691393	0.5528713254209359	1.034482243866091	0.20956904108568764	0.9671391796615463	0.496308309479584	0.0701681197169721	0.6413670302466853	0.42097713393782066	0.9916886288355045	0.15465203820990397	0.08999142547257384	0.2986694478125143	0.6310732786164818	0.772678508931498	-0.6004338352836639	0.5424754085161714	0.4596165432453236	-0.6488311441468613	0.8137920589080488	-1.6148143235777497	-0.5700318514511413	-0.25029358409198627
-1.5598956188653734	-1.0998380860942167	-0.7698199312416831	-0.4698866215083891	-0.7219745794554776	-0.19652007818617417	-0.03337203303036333	-0.6766359941644609	-0.34638253020177345	-1.2124950476642353	-0.6106420436743193	-0.25797191292345856	-0.0390885363512665	-0.13484932509990127	-0.7656207513790247	-0.22838127014563972	0.07886443096400632	-0.09056778748994847	0.09612554591994107	-0.30267819443885496	-0.11005123568239894	-0.1193213118677979	0.5008784108338145	0.16602201840217112	0.48446517573510633	0.37455169983958403	0.3641550002637231	0.5466091191196266	0.5711334003965471	1.0375411040018958	0.18981697760402394	0.9888681854336075	0.4825313815320767	-0.00019787171770875301	0.5804895832601172	0.40361513608092964	0.9628678916249447	0.11728548499911498	0.039244715844848135	0.3386217913803955	0.5534523463047833	0.7415722924354176	-0.6079475344466989	0.46651325644529795	0.40445576314703596	-0.7273071352629504	0.8005241451470221	-1.5914284122392102	-0.5897264813885094	-0.33039988992839503
-1.566933064875095	-1.120530109540374	-0.7350127538694208	-0.4364691883127193	-0.7147616463060686	-0.20421574728940778	-0.03596338378475836	-0.6516786095876478	-0.3648947242120262	-1.2217100652590418	-0.6139653953456478	-0.3119476203630315	0.004426320448223009	-0.09726366675898847	-0.7513737437634755	-0.239050321531953	0.06622514809442476	-0.05511168970218692	0.07643055510876592	-0.30757160399718486	-0.12916933853358487	-0.03067968868950674	0.4925002062366315	0.19882526567100572	0.49978980129971473	0.3598702953363785	0.3737343773995236	0.5315726947466033	0.5801157461421823	1.077059611908116	0.22375941583580777	1.0155441273555925	0.4666271962694776	0.0057147038269779364	0.5314650124442076	0.3982533655167156	0.92797405474365	0.064326123541842	0.003843511069172044	0.4059671623732245	0.49249843279410915	0.7251406364814915	-0.6017438158296415	0.37679697657116856	0.37061631517645893	-0.7481557068408509	0.787968565082115	-1.5445360879946892	-0.5979321774180432	-0.3886599005336401
-1.5722573127474544	-1.1163642489812533	-0.6913053314182072	-0.4134032567373452	-0.673945971375731	-0.2311719748147568	-0.03733959395082088	-0.6102986356014769	-0.37138113279677454	-1.174215775387545	-0.6017725834713292	-0.3345158620325569	0.014720768225872673	-0.0894882663772238	-0.7352651037021064	-0.24371469528051284	0.07672326672672224	-0.009777271812590905	0.07246141434213685	-0.3004774581303858	-0.10449567018473718	0.07237789572770899	0.4759877281346993	0.2074934636599365	0.5068316916997999	0.3480317927439892	0.35576291721407777	0.5389234957232966	0.5830890188656582	1.0945470217230218	0.2484174835134755	1.0264857348085599	0.47006081319989185	-0.020190052067421038	0.49563313018823923	0.36785517921652267	0.8898021491409779	0.0067733290654929616	-0.044587181670527234	0.4336090271819346	0.43773894440794126	0.7126883951896703	-0.5962940408091367	0.32115264036525637	0.3408155072521503	-0.7601021862110559	0.7761756230109611	-1.4683409959234384	-0.6123028406990935	-0.4459897148667184
-1.5713954503972452	-1.1086693801833731	-0.6547424682903088	-0.39574398741594374	-0.6539158919234819	-0.25261024160725654	-0.054545274869481256	-0.5769094351042023	-0.3618079113055444	-1.1724091902466804	-0.5769081037942053	-0.35191582099329355	0.031054130232349986	-0.03169819761770334	-0.7198492627538152	-0.23232767671422933	0.09954623667415538	0.04435267045285048	0.09426062139542728	-0.31167005683289145	-0.08563224671470213	0.14959692657529539	0.46482683153920695	0.2343519527410643	0.4799409697395016	0.33117326728015095	0.34928901801606166	0.5264610184929738	0.5988257315005294	1.1426291702775948	0.26356450000726495	1.0262091730007887	0.49881707192393937	-0.022686672166851433	0.4089829818978826	0.3403734111039245	0.8669377447738714	-0.04095222647626669	-0.09685657103669981	0.46649524711092044	0.3896394789988503	0.7271872461906473	-0.632237031960086	0.2550806891502618	0.36260711978270327	-0.7522457928176842	0.7369090819433508	-1.3487822097925568	-0.5985626033390132	-0.49788465871783616
-1.5642803709849857	-1.0999154992611972	-0.6308192112772998	-0.3919637854088073	-0.5773812621041032	-0.27884822322182956	-0.056127825770530014	-0.5189215814254374	-0.32400938853157074	-1.1564742917488284	-0.5221228460301773	-0.3308274045337373	0.047983583953176576	0.013445724112929273	-0.7441953158972986	-0.2156816618142289	0.09577793863945196	0.07209464702008557	0.11476862743990186	-0.2858936385076326	-0.10656851292010194	0.22469349281175638	0.4462894109972598	0.2567520248386924	0.49701380770556297	0.31347005596376076	0.3284061253023237	0.48882725909113167	0.6026463790694951	1.1820298676133043	0.26720196372642524	1.0308600129179097	0.4766705257909393	-0.05588717086143391	0.3562531080793015	0.312223096301422	0.8601044510694613	-0.06147662389615642	-0.1334805115792454	0.46647272303738996	0.30206294891875857	0.7124782941012877	-0.6527214836857549	0.22280938594837205	0.38402719726824935	-0.7535516773709122	0.7066414207857413	-1.2432474534622584	-0.5365319661894176	-0.5162705767243623
-1.5436119030313484	-1.0994133458513824	-0.5914615626915669	-0.3912917096342823	-0.5307221867710225	-0.29746909531532506	-0.08623937683591879	-0.4871709991886492	-0.3050810113831358	-1.1267736710345158	-0.4700423337961868	-0.2850535512994035	0.06423932345790308	0.06023756001280456	-0.7598863556915875	-0.2559922196690981	0.08819465438785064	0.09498143074587864	0.12972734223771715	-0.26017852073581815	-0.0970090747117524	0.28217705376845836	0.4538291383804517	0.26349345066573715	0.4607593776196454	0.3085634228435627	0.2992212866267579	0.4622212783625338	0.6246779365767251	1.1888065199869333	0.29383763491935166	1.03122332664605	0.49988211592234644	-0.07376391893803357	0.31466524131140183	0.28692833552526775	0.8337649527046146	-0.08544089553043555	-0.18130100885494277	0.4617265789721027	0.232563663222583	0.6841021411524657	-0.6969758020587264	0.17751494426016629	0.38035873959085265	-0.7408131318280358	0.6688529566115607	-1.1641329527020834	-0.49585307047813953	-0.556721869898746
-1.489350979332085	-1.09453270371714	-0.5517030186569872	-0.38111774404487575	-0.5024952414451973	-0.30903205510060977	-0.06344784588045199	-0.4399904488911764	-0.25246364624710776	-1.1192362347048082	-0.45342653231933217	-0.22814650552779062	0.10633751609811917	0.1341457253534823	-0.7407734390620888	-0.2853146296132228	0.08587438065476953	0.1306351775295232	0.13509359570046947	-0.2765370842604149	-0.12727795379079362	0.32782909679761074	0.45849016208557325	0.23711262548721884	0.43046254419341823	0.27963593815888793	0.28985646356124045	0.47126784472891614	0.6180415597619806	1.2373465715233234	0.2821653299264744	1.0555655600932645	0.5151982270569213	-0.09429104354820883	0.2783931719150976	0.2688916347651492	0.814049241313717	-0.09513878010322131	-0.22079493446754847	0.45791625653324786	0.1905944781646687	0.6840314821554803	-0.7500251122605407	0.1399546069367773	0.38911325953484655	-0.7208571135605082	0.6093361410632439	-1.0866698972328497	-0.4501793051154845	-0.5872023866256365
-1.458961669003037	-1.0796487321456534	-0.5368960143163719	-0.3692669274738483	-0.4477911364130624	-0.3107599064952803	-0.0391822992505394	-0.4239447264406209	-0.21561517064407454	-1.1279777072083268	-0.4089643682867483	-0.1796941290013447	0.1297212623079316	0.16058123137282823	-0.7173132832100444	-0.31459912222342556	0.09046147153362538	0.17477022616169471	0.16906426114537224	-0.29151722124914936	-0.14320771537318305	0.36731336083580945	0.4491224678388474	0.23469268714373853	0.4494495149265658	0.2733572017277823	0.27281223445213243	0.4832953123866391	0.5894695881288023	1.2706870553100533	0.2531516808452341	1.0649471911476849	0.5442537596061687	-0.09536926054265074	0.26720489417211396	0.27795078888865266	0.7832128329925909	-0.10061380667481021	-0.2335420647514877	0.5110730700644618	0.149282639971907	0.627821937402824	-0.8083488140848779	0.13208722234669967	0.3887881663704654	-0.676236095837008	0.5750230207107591	-1.0023555243107634	-0.4127942578530662	-0.5989990469728124
-1.4212774504761898	-1.0757956207811348	-0.5203935667076596	-0.344536701492712	-0.42389814642656526	-0.3128212915545424	-0.02740804296262116	-0.39046539083607446	-0.1703221232494013	-1.1149180555876197	-0.38179480680478317	-0.14349096885288012	0.142071972796268	0.20257255973779925	-0.679960179353764	-0.37896005406529726	0.10376898476631749	0.21819989549183733	0.17668968391864118	-0.2845675032014509	-0.13162849192287784	0.41481479236327934	0.44116772487521433	0.2571130547482709	0.4415364536574555	0.26457518940788033	0.2487351877409381	0.45883186903926043	0.6140447465639522	1.277799737474236	0.20316694948011924	1.0942340078588952	0.5515816869174717	-0.07772699102812237	0.22726469027762328	0.2562248793778009	0.744913788509272	-0.07262733684632311	-0.23022265223215893	0.5611510572590868	0.08613149385171186	0.5802234107695644	-0.8497209369004238	0.11488453974290865	0.379934901068636	-0.6379187851898651	0.5607061691879662	-0.9125657896909134	-0.3703455923435374	-0.6246328423753393
-1.4003664329654704	-1.047899528015755	-0.5090483419963092	-0.3180326349469835	-0.40449552305522224	-0.3001731988274305	-0.034497250326388014	-0.35886075692074915	-0.10513201260999624	-1.0868137914758875	-0.3483586395938743	-0.08108581652668342	0.16594469382516913	0.23128816345491562	-0.6221238730373242	-0.4120549925181701	0.12425364110908779	0.27180919928140995	0.15201231545433785	-0.31449940245304536	-0.11060949857386408	0.4560547380773051	0.4473653072953267	0.27144663453131607	0.4297117515739416	0.2618243964304048	0.19884728804445911	0.4520152196100183	0.6440351120977554	1.2729318705282386	0.16543093498908573	1.1175559955733037	0.5429113087988743	-0.025809209083613883	0.23648160286576553	0.2618890174309682	0.7071923174409936	-0.05870815386393609	-0.23460066179775488	0.5988397314371854	0.0990723318050684	0.5263456129174406	-0.8852175066124287	0.11763828218958916	0.3787837736779779	-0.6256824859396264	0.5568842846492393	-0.8252687160661468	-0.33075704563559244	-0.6471235493397325
-1.3263879408419605	-1.0382595243755401	-0.485533702121157	-0.2821007424528664	-0.38458582595603175	-0.2595598703276648	0.0023503476812099357	-0.34167443868224256	-0.07928758067059499	-1.0689788729312675	-0.3268478571583865	-0.05285993789612099	0.1769674466839267	0.250973159252044	-0.5855835218205481	-0.45475665684477057	0.15578095499495065	0.30902291333431287	0.16544175038778497	-0.3387251954150393	-0.08972180773228433	0.4714657499079795	0.43852839847134933	0.2453665829106484	0.4400531920042713	0.29388757878665484	0.19221346888005258	0.4519971872331225	0.6179147107876876	1.262165996141245	0.15851356519674742	1.1244430802906178	0.5671893582695511	0.02320193560374389	0.2482146775107	0.2789238723041786	0.6389457558581662	-0.008977880936273408	-0.21402616627508042	0.6576828009598386	0.10375757295705809	0.45591797724917554	-0.8668096488003046	0.13806721752231765	0.3838197869275898	-0.600300585220292	0.5539653933050703	-0.7524846216972834	-0.26773573111887095	-0.6321251833699121
-1.2883958203457258	-0.9992499973584132	-0.4741125918453923	-0.2214156384679164	-0.38523048632413254	-0.24391089344474684	0.026805892859897335	-0.30255018507658316	-0.048426917185632454	-1.0458696601243815	-0.3052929334422624	-0.00409995813009246	0.1792199055172129	0.2789437992769542	-0.5518129399562512	-0.4584848663917924	0.18735031587093182	0.3312487734158541	0.17755506099143478	-0.35764895490222004	-0.018727548394102362	0.4668700502340357	0.4279687072925752	0.20714583386692226	0.4489250096963895	0.31543220634950886	0.17389008875812656	0.442862229454006	0.6084169782243751	1.222123415589268	0.13335844136235947	1.096748336156097	0.575040961699672	0.039944089326714914	0.22058145262712886	0.3100472866450016	0.600764352953618	0.07306964126601492	-0.21913693798622336	0.729294338736776	0.1032575726726381	0.414330467766578	-0.8694289430622067	0.1654581031910002	0.40120212615095685	-0.6030210044266323	0.557606554996743	-0.6628974444741332	-0.22912679969385188	-0.5942711076313147
-1.23808805968078	-0.9798352911674378	-0.4676701736917622	-0.21873361365774446	-0.38050174263385395	-0.20488313620752435	0.0632095549663949	-0.29207737610850737	-0.06712353604268154	-1.078047526869495	-0.2593884145816774	0.03240668368705828	0.18348934562753538	0.3229757872775565	-0.5030006410072108	-0.4694841432862596	0.2162306722747093	0.34180479043557105	0.18968840370189666	-0.3446113953002897	0.026985850547484775	0.4643279477710876	0.41759319222558045	0.17420307938175786	0.43862246982355	0.35710817259853317	0.17999528706782536	0.4343825028304572	0.5978940436261433	1.206938126756664	0.10945508376875164	1.0731942022413723	0.5837396466355029	0.08070363871495387	0.22407720845508985	0.3270388521910851	0.5911140320488462	0.13289846472808114	-0.19276238582749441	0.8105220470487031	0.11168411255370118	0.3535756110750722	-0.8964025592314104	0.14586616262202	0.4415673346875324	-0.5865187209379115	0.5651124530362382	-0.5948978361496999	-0.1984177766851334	-0.5648327184354083
-1.1810867207326081	-0.977922669855235	-0.4792673517902246	-0.2421643835205646	-0.3595601219041111	-0.17152857527514212	0.11478223446435427	-0.265691488020266	-0.07992140422987201	-1.0778293351290027	-0.2322921667328297	0.0904813002805672	0.1783439178719369	0.33498684656769256	-0.4631165177433318	-0.4751711524550147	0.2311700019361118	0.3612747531597896	0.1640665636527415	-0.30851999786267165	0.04560206864433823	0.4655933608398959	0.4137075297172239	0.1344445391293881	0.4721408149665204	0.3944063405027553	0.20578022141381763	0.4257043589720066	0.5625316445594308	1.1692956643343635	0.09552967311888638	1.0685736866724587	0.6102537931335335	0.13973925445230337	0.23698102248534963	0.32883118398839906	0.5456777152195295	0.1573821491694094	-0.2246043206081992	0.8749323167455649	0.14532701820425167	0.27912729088805593	-0.8845419226410878	0.1662781143542775	0.43443061540067973	-0.5578630999050864	0.5860930713936978	-0.5319569983898736	-0.18076839066219033	-0.532959915190837
-1.1349909011104393	-0.9996360310177573	-0.4755566142566533	-0.26145063179497174	-0.3806316564479621	-0.10467400333019894	0.14180479457115283	-0.26593597893341653	-0.1055353290923889	-1.0562320689812947	-0.21014636974786707	0.1407355264018258	0.1765744886567619	0.3252258297765024	-0.3959514488188647	-0.5016077184333254	0.2460141733468809	0.35930344932621233	0.18024251972804334	-0.33142364934242025	0.07933970649057367	0.4496571029586461	0.4167367943122837	0.13227407045721404	0.4361218044129716	0.43280382864926265	0.21582691883772626	0.44250082663329227	0.5383353070083307	1.125142835862301	0.06830005037662663	1.0515772516845285	0.6392916339220107	0.18090299106680147	0.2511863866153936	0.36018965922487933	0.5033792169557735	0.20175419288141994	-0.2614331902974497	0.988801161614972	0.2196011832613011	0.16290512156267403	-0.8377808198428841	0.20751347552983873	0.44418205765597163	-0.521811058612386	0.6109148265519418	-0.47047652486404506	-0.16651128306180146	-0.49571754867255446
-1.0882463820399448	-1.0018830772113172	-0.4894489978472231	-0.2414860249736182	-0.3916116136334592	-0.05490913128125532	0.18750452153364677	-0.27901375988814625	-0.13390920792646288	-1.0701374126764651	-0.17345801775974548	0.1592297135716882	0.14838667690566157	0.2846882668760098	-0.31691287457822404	-0.47477367046027635	0.2461389790536436	0.35929953092046296	0.1657450901689797	-0.328855202592911	0.12268673440055251	0.40845520404396896	0.3984164986644825	0.12991447384319585	0.47605625095726395	0.4780117752920951	0.2188038346474789	0.4595020592371458	0.520247555341282	1.1294352879780858	0.04772387170328479	1.039409126226752	0.5963813296778648	0.23529304834200016	0.22729890513354625	0.399185861108187	0.48531411788633916	0.24553863752438893	-0.2992157499191295	1.071792183111833	0.2926969622313719	0.05847800232705913	-0.8136250430370154	0.24013966653191177	0.45476990465457384	-0.5222162395194498	0.636465683505516	-0.4233007350275414	-0.16058776272970424	-0.44931133086787745
-1.049177043257648	-1.002171054192485	-0.49321315482416506	-0.21851855788060134	-0.3912205377865874	-0.016060131549394764	0.20987613258615814	-0.2625621807127269	-0.15515658186114406	-1.0757934097645552	-0.12006957566652292	0.18368707303586335	0.122976654429369	0.24685124801459296	-0.24154445397331062	-0.4325590222797605	0.25195304364842286	0.3716228689823063	0.18503466692764806	-0.30986568433021694	0.17262363040268763	0.4092351456446116	0.4199832345067831	0.12341308141511693	0.48077928861333064	0.5167491123699282	0.21793593801129477	0.48105671969366715	0.5379244634747783	1.1239706828742353	0.065341246022167	1.0168884277553185	0.6142082555010439	0.280923729694317	0.2394036939747953	0.4330902770290237	0.4789922576369139	0.2665065782072066	-0.3188174841532658	1.1419342932346592	0.3532324270391044	-0.021070271660102717	-0.7799875813260309	0.3041173945958522	0.4680522825135645	-0.5398105354269548	0.671263215612991	-0.4016741465736532	-0.13387960209213665	-0.41932807679329737
-1.0271795967181923	-1.0319715108655898	-0.5084684830913854	-0.19349031253355173	-0.4308806612708258	0.022527370438821186	0.20940439227101856	-0.2545073222027557	-0.17499287778825628	-1.0775346966473163	-0.08151547034612502	0.19894839033810607	0.13282494720403468	0.20823790449320828	-0.1923035930876688	-0.3971892900080437	0.26498797847334815	0.4013300326364971	0.18862419181406725	-0.27931999006735325	0.23428925845442605	0.4184572893675571	0.4173369614777629	0.11138699343509535	0.49979335927753465	0.5376978261307477	0.21344377738921713	0.5106503659375223	0.5608491468784287	1.1466965379960221	0.07483193908650725	0.9977241015181966	0.5979318355918251	0.32199912042436263	0.242902144938315	0.45406438535005667	0.4638902355260271	0.2883806530750068	-0.34743502123951414	1.1859050387778165	0.41059183466736526	-0.10473239999389965	-0.7096942800430701	0.30100731221958094	0.48207773046256897	-0.5867337420739929	0.6699981556836136	-0.38814985398776064	-0.11218138037370744	-0.35958599011936915
-0.9885716722831823	-1.0209710998376345	-0.5348437091966736	-0.20912818241798745	-0.4183883948178675	0.0721252505432161	0.24406356107742835	-0.26181821557744556	-0.1997224692654483	-1.0782965096585242	-0.037522090042176895	0.20987053758740867	0.16192108858353665	0.19834270868704254	-0.16451097813890658	-0.33535705039241825	0.26083024390511034	0.4152731464769216	0.1839876041138886	-0.24715192092980645	0.2666775648390529	0.4218035732111522	0.42718156315150735	0.10339525949009558	0.5375331798733655	0.5482418311991812	0.20089254377541144	0.5372390418042767	0.5377416918343997	1.130497978320903	0.11851651184971006	1.0018054596604655	0.5923334548134848	0.3702241853421537	0.2449833396173132	0.47234542651824746	0.4796230971693866	0.31625290575424186	-0.3818481206873245	1.2144172981422288	0.46517334871983823	-0.18482343512604976	-0.6513761611469457	0.3200917651283814	0.5119348998924916	-0.5905600437903109	0.6398031562892531	-0.43250877623106315	-0.09879230774776133	-0.28509832255542017
-0.9414889873745145	-1.0330222655854076	-0.5578753108278154	-0.2312354044782552	-0.42871211091008865	0.11285141081711943	0.2727218543463109	-0.26002157369512396	-0.2243110697219032	-1.0720055799144026	-0.013514267395762947	0.20868119792086576	0.18332969443981015	0.20260784532918263	-0.15633138188512477	-0.28259729618855156	0.26681511633962174	0.41135071619839164	0.18436597730757148	-0.22665538428845644	0.3389831883609168	0.4256751996579059	0.4307534371607595	0.1116634993886362	0.5890361540981913	0.5753438290870827	0.23008998903668587	0.5519668342995296	0.5318047134481347	1.1344391223678225	0.13817090857311187	1.0124365956074672	0.634142623867251	0.3863602824538696	0.2562448370430677	0.4775343711851118	0.5129640564633974	0.2988229215425945	-0.41426375937718285	1.2298570142596987	0.5353476210938324	-0.26785338429212385	-0.6133886974280033	0.3538165235958853	0.5069354088985175	-0.591601991935005	0.6521742872628368	-0.4702785580032468	-0.10448420158212723	-0.23622383883260537
-0.9243855154425054	-1.0718878041119504	-0.5777364601741299	-0.24645417871233866	-0.43519097858675015	0.14607508505385133	0.24844271811559202	-0.261199340604333	-0.231239307171398	-1.059150848030508	0.023076025215865235	0.2169658148090563	0.22875348163179804	0.1818240562276225	-0.14482278599601506	-0.24334906384626814	0.2211735597928269	0.41514576899806543	0.17725159197084178	-0.21777562760352226	0.3840020278556615	0.43675484026344025	0.4614158454249731	0.14333591857896003	0.6119116447198804	0.5745476698882622	0.21949219179646678	0.5603517507172385	0.5472130819149437	1.1351120835465847	0.12686387488270173	1.0156951477167082	0.6244064940798145	0.3985134472694195	0.24306953485761848	0.46688252533712904	0.5535852662342221	0.29496665930718896	-0.45899903491526806	1.2457842156828576	0.5700379505858114	-0.32453190468849147	-0.5759717281015587	0.3363063683738962	0.5181531520838603	-0.5770251258439016	0.660402455649836	-0.4799181095816083	-0.11823392072866434	-0.23032369204682687
-0.8786945298911976	-1.1004450053233454	-0.583790896738121	-0.2798705854577599	-0.44682712920821854	0.17515481024376925	0.22305917611537857	-0.2681529588558803	-0.23998971749433928	-1.0638857680632356	0.052471863211643356	0.21182696562296624	0.2683605542363351	0.1700218749410005	-0.11693146973724518	-0.2204849114915232	0.18188315229726865	0.4342926553266803	0.19738055874165475	-0.20521365812873205	0.4117702426548756	0.49048438598270083	0.48407851822880577	0.17991039790538405	0.6227423071003464	0.5542546254200754	0.22065744940382875	0.56040378748087	0.5855067302808433	1.157248994442043	0.10145440212609902	1.0530901917306958	0.6271055491030215	0.3879965071738972	0.2640584805502101	0.4386914871332814	0.583911125849012	0.28478149410126974	-0.48507266608622535	1.266900534617397	0.6096627675338429	-0.4044209676434168	-0.510972823342723	0.31501688852657994	0.5360909903065585	-0.603331013275546	0.6570283414641189	-0.5094157456574018	-0.10245013263031229	-0.22086983259815202
-0.8542329903830531	-1.0884624792502948	-0.5750199233838121	-0.2590735723295791	-0.45839741743383283	0.19827434397695917	0.18796342539166316	-0.26963753834365456	-0.20016960327968145	-1.0367620395833508	0.05484326094611206	0.21412617706541998	0.32881019478199863	0.15469400889616566	-0.09489296759576246	-0.19143018807622722	0.15383116580065825	0.482336636386008	0.18904571605470682	-0.2002088858983116	0.4189124706510758	0.489974725551679	0.5157901928540559	0.22853135016207413	0.6468066307807204	0.5412580343899552	0.19464302510554538	0.5506732958767074	0.6102192912163329	1.17562822011916	0.093350001471634	1.084208517777968	0.6336522082586812	0.4047380843102397	0.2719186508975387	0.4698524915335952	0.610410891183025	0.2593866182698569	-0.5273257489369174	1.279551555916846	0.6870449387448117	-0.46769397342130875	-0.46387895815999725	0.35973698146576133	0.5251888715526531	-0.6283332889044542	0.6517699897596338	-0.5348949413675025	-0.09157316902338065	-0.1970166734778237
-0.8531785796502783	-1.0637542607011794	-0.55974259495954	-0.22749782008751485	-0.4722824209753826	0.23637476736755297	0.14827184541419755	-0.27670263377829957	-0.16134896337948518	-1.020142305695633	0.07634105061822319	0.18349702870055748	0.39396843001172027	0.1711260736785689	-0.08278788254710752	-0.16546085228975435	0.13946291456505738	0.5280077202401661	0.18414012151669673	-0.20694112630072184	0.4547131735921132	0.5086633926664181	0.5325140009594941	0.2859427938467342	0.6572422455469568	0.5551026329723181	0.16903543453016495	0.5835559554773919	0.621494410610606	1.1789225819071403	0.11330226400698958	1.085246179556781	0.5781454411127043	0.39312178571058026	0.30153813568512106	0.4874582071472931	0.6337287042395863	0.23500802277990843	-0.519201370775187	1.3035472022509926	0.7359649227127514	-0.5172521929444232	-0.40024698407127524	0.36983685718099024	0.5192686590029706	-0.6695810209033504	0.615880047040586	-0.6035033695160109	-0.11361154983094938	-0.15479168906938542
-0.8510307221800627	-1.0279408653047952	-0.5270516629516226	-0.1915283919022867	-0.46066495201757196	0.26445605080367235	0.0926549163982154	-0.2791524273009697	-0.10952071837593777	-1.0548395703552345	0.10418587800594521	0.15991595898769298	0.45489346211895193	0.21230096438693927	-0.06374377912870095	-0.12647454501127547	0.12186179218261184	0.5945798972909218	0.16552835072646543	-0.1694949866319815	0.5267201780741015	0.5108092992283105	0.5358103424060203	0.31496473855104856	0.7019191207264305	0.5927221325387866	0.17220148252047685	0.5728435851236454	0.6523735318339597	1.1934883102123706	0.13888845070007866	1.0976309581254724	0.552747149350015	0.4086969921635707	0.3169420124624171	0.49990219398010555	0.664679417587376	0.1898938542873924	-0.5186237099504474	1.2752221072118672	0.7627952559573437	-0.5229482460527681	-0.38030309032506887	0.37402530348309865	0.4979053939150835	-0.7154382444379268	0.5785325217715883	-0.660640622261042	-0.16349477686680614	-0.1167341527654479
-0.8545663315464926	-0.973487411475021	-0.49521853404155236	-0.16225303425412194	-0.4363951357184721	0.2728466414317986	0.06003620159830573	-0.2585489347347066	-0.058371319800144185	-1.0265402608774268	0.10494705507524064	0.15316163473276437	0.5175396254189142	0.27231575948729464	-0.05271808296655591	-0.09439702218977211	0.1222246339488525	0.6361505327953535	0.18897233790067186	-0.15399147294830856	0.5927148152471442	0.5216042337083502	0.5847305194480246	0.3444803088504744	0.7226670414216237	0.6042666756785307	0.16888494863122544	0.6026232364181212	0.6673067932334169	1.181438604217108	0.15364558932721425	1.0964720145876197	0.5565706926878192	0.4020143531445413	0.33873402604735786	0.5083508184518235	0.6560604661770436	0.1375998306596821	-0.4824717415058489	1.2918416557523469	0.794244698189114	-0.521673945433676	-0.3558744097728752	0.4030438999463953	0.48427898542582526	-0.7006948173017772	0.5000116120343129	-0.7096704147851871	-0.19865521642099107	-0.09371648852639904
-0.871568046702294	-0.9358155839833205	-0.4632264980969475	-0.16464500714472968	-0.4224568989669593	0.32354077226683986	0.030275392641060644	-0.2516862570627141	-0.02983431179008833	-1.009292495775591	0.0926268949822343	0.11479690331421641	0.6142329488839376	0.3241810705415079	-0.0715958752561527	-0.0680442781410736	0.08886725842988294	0.6700265910883267	0.16974255921767373	-0.1479313095227528	0.6290735888258647	0.5274011837026138	0.6082947444359315	0.3704697787616409	0.7622825745540575	0.6196997663413215	0.16868754285699922	0.5973977012821032	0.6868366029477447	1.114392924098825	0.15204234736191108	1.1014981854088508	0.5368698555637876	0.44035665919247735	0.33561496766635573	0.5155590613452022	0.682806524665727	0.08971010516725124	-0.48309815055359123	1.2814307071942208	0.8424629273719029	-0.5258622105824464	-0.326544599267521	0.3733213364003666	0.4516677673855859	-0.6518213508316111	0.45428438444470415	-0.7254383317934494	-0.271634348226062	-0.02256265368059131
-0.851327220372806	-0.9199128551343684	-0.4289774790208372	-0.1453470448805662	-0.4123847181318417	0.39079838702713643	-0.013106628522962117	-0.2517703545197998	0.01565938870346573	-0.9935168613218947	0.11083078407874018	0.10561925484382387	0.6641284028261534	0.3984684154224084	-0.06879791103942298	-0.03403597513030606	0.05938252074497967	0.7028617268147879	0.15301197723321822	-0.15536297995200152	0.664293002787871	0.5304742999625331	0.6336012733164795	0.406950667829863	0.7801572028216699	0.6033327383442069	0.15006957771737123	0.6017064230605021	0.699919448218196	1.088036481871302	0.1857627687593153	1.092405993196816	0.545873546455309	0.4278889343387392	0.32892877636729967	0.5492294306893797	0.7114954368269505	0.026322087266101635	-0.49537534093326663	1.2417336364596818	0.895403952552605	-0.5423560839717712	-0.31197294381326945	0.3926112971884756	0.4380458678167772	-0.5792119600536048	0.39206964383737936	-0.7391416552795413	-0.3180510792846575	-0.03625997946697056
-0.8573729764212945	-0.91160951884402	-0.3894186471532365	-0.1084634486434292	-0.43771733999529533	0.41164534365476496	-0.04375424456421513	-0.24492121701326944	0.04309581592591386	-0.9797490155848451	0.12590201516454452	0.10932406576305867	0.6963209027641366	0.4348719588927111	-0.06751660681180668	-0.021523796612365857	0.038978772167251194	0.729433391792331	0.16217015442238442	-0.16887515444499407	0.7192552306324828	0.5433767994656531	0.661246137151953	0.45290669643557135	0.764746183625649	0.6302696166028542	0.12194557905482392	0.6436445002755817	0.7146793672634699	1.1211195215087442	0.19046741091957325	1.0842546895815643	0.542364916459226	0.4367963648946672	0.33278958555655114	0.5732327374192426	0.7359269147483563	-0.022921145847719062	-0.5155089578983699	1.1797366603553388	0.9358449020920767	-0.5343903763381214	-0.28504719752917584	0.3855391491712482	0.4160878761216519	-0.5264402088084993	0.36334085945885897	-0.7330597690256536	-0.35999571447303785	-0.004348042203632935
-0.8748641767591998	-0.9000770213150171	-0.3206076143309493	-0.061198404349127065	-0.4328354209602165	0.41765331403865213	-0.06103429893739417	-0.24295190285821203	0.0826979894279967	-0.9398256074923286	0.14636992344196345	0.11084958139390584	0.7282203186629821	0.46339180983546263	-0.06865647387498368	-0.018605756890589378	0.03428997103744015	0.7787852320078735	0.16890208558287725	-0.17215830991988984	0.7522237964714499	0.5512532532533989	0.6837846882273427	0.4776804931292876	0.7421912134358	0.6454801489984169	0.09263280440614541	0.6489982890956238	0.7433288012267304	1.1442519971723146	0.2304045706907968	1.0672563785384088	0.5055504853062972	0.44865675183353193	0.3425111595279256	0.60366537039431	0.7302724461471785	-0.03587153002543547	-0.5321180719897678	1.13946522574578	0.9256331364148064	-0.538472340340984	-0.2159529630912885	0.315979119981388	0.4137184384256442	-0.43126554393976235	0.3023023078550921	-0.7643259090579038	-0.3849622413848817	0.013162841658589313
-0.8965673181398819	-0.8559401622048697	-0.2802274610177621	-0.014077362055743087	-0.42883320812272563	0.4133851857225007	-0.03239119234660673	-0.22275490470121465	0.14757408693469132	-0.8613749530063721	0.15705173892473495	0.12849377464817785	0.7380927649392032	0.5019083350927698	-0.05301360834259409	0.014855305429436102	0.06228533775333518	0.8271571970739269	0.17673482326404083	-0.13746298614715574	0.7980973689780448	0.5604882913196952	0.7059878600069174	0.4896264602049495	0.716965085468241	0.6423639997708577	0.06999989218027312	0.6755067717001754	0.7359896367310165	1.1604993463156408	0.2827178176054116	1.0521230743184862	0.4672202240905192	0.44828837704339275	0.3617295661667364	0.6573078716167016	0.7641323580100416	-0.053380342418202886	-0.5683058163492782	1.073012237094718	0.9328806734322242	-0.5261939326877652	-0.17175419024297847	0.2682557077454778	0.39987019105029015	-0.3595251266857816	0.25891454062579916	-0.8012298009954695	-0.4313545342676687	0.07609014819953228
-0.9334317805687441	-0.8078165249952164	-0.2475034755212397	0.024299569810288458	-0.4131741137359829	0.43300394827448185	-0.010390194015018575	-0.2140297349611299	0.2121166940696036	-0.7955483682891603	0.18167941997685794	0.1426970528829502	0.7536939332361376	0.5468740643899239	-0.06427300174480943	0.02118242813539628	0.08341975177805551	0.8386329878137726	0.19747095175961477	-0.12134191582734263	0.8197690343389782	0.5551290385756155	0.7221040641705548	0.5398727199125954	0.7042294224637572	0.6746346852402577	0.0470052460831521	0.7011736138000979	0.7265085142603953	1.1438828200897113	0.31860868986377755	1.040689174340652	0.4641107202174274	0.46893081897917643	0.37248430110357833	0.7056512691119682	0.7952389208319798	-0.05114020697436887	-0.6143500004825498	0.9786546027770935	0.93904158702451	-0.503905708895173	-0.17143709127077383	0.2462445195822228	0.3886208854218033	-0.2544214645476301	0.21377519017371993	-0.8067045888762452	-0.5189982421582713	0.12441405868921354
-0.9473711430888411	-0.7982890284910134	-0.2404805993661257	0.05168248704521615	-0.41305668613585	0.4413086976281875	0.029521250269204546	-0.1818549840552053	0.26211125919700723	-0.7295983964081405	0.1959889331482689	0.1354476168824524	0.7636687591062358	0.6093040592465856	-0.09058244726619348	0.006161057734369086	0.09142198649296149	0.8395951100881944	0.2659475475024855	-0.12135259698438225	0.8476214312675296	0.5836547775681774	0.7410929743004496	0.5657183080149987	0.7044512030811524	0.7026593565217892	0.029281288239842922	0.732507909224856	0.7216103004299896	1.1096041859252097	0.34284749064358455	1.0354023569134763	0.4418474084633398	0.4490340316838154	0.38121317414452577	0.7112380226598172	0.8206479085490255	-0.014965800992687234	-0.6546373462911111	0.9044495788193954	0.9028388526151984	-0.4997705317892704	-0.11629776542710568	0.20083201345951335	0.37888522438808325	-0.1861826992286512	0.20591467788794385	-0.8082768474228678	-0.5660960815440175	0.13024727728971103
-0.9444544079087447	-0.7632322177799202	-0.22198442496814108	0.09793936785004788	-0.4125077692939943	0.4605498780200378	0.04910162417052498	-0.19284490487234882	0.2938057320257267	-0.6748397018666323	0.1888139156731476	0.1284046991788577	0.7657990629188275	0.624067028261384	-0.10422189605593246	0.018192080057830972	0.09103655575020689	0.8337688345003602	0.32384694231122646	-0.11237248386308929	0.8611260080874098	0.6027928207302511	0.7561272868687452	0.5743157644534214	0.6895209728348407	0.6930544227224702	-0.012849353484745408	0.7346286089367103	0.7558268158248265	1.1070015885152495	0.33108036701176224	1.0707517242536606	0.4411262922943182	0.4412665769567111	0.3734593241448503	0.7041572224207105	0.8651035914702427	0.03249572486590238	-0.6873364173788675	0.845172116450089	0.8955307344229684	-0.4823027523131719	-0.1219849745102433	0.16941740347247558	0.39824878325679014	-0.11161653340944185	0.2590155218454926	-0.7854354884057682	-0.6024940917680394	0.08408412219612853
-0.9284619269859355	-0.7359689518502182	-0.23218880008300768	0.1551132944656311	-0.41809025071623074	0.4663652625744529	0.08976671148202509	-0.14835737268706245	0.3332347541236712	-0.5856029961663098	0.1668417923696334	0.1230873463595569	0.7499433825437812	0.653792070163731	-0.10942861193789007	0.029191401271259722	0.1029328795390239	0.8384857114604266	0.36018488582373187	-0.10119149511388777	0.8536639448795482	0.6365826675190894	0.7568009622219976	0.5779909302985416	0.6662778897347625	0.6533563158220625	-0.054815758948366246	0.7675161767648971	0.7692077444740353	1.0971541108273162	0.33824333962657804	1.0817817824992284	0.45010875307291387	0.4767516912541107	0.3712521181277905	0.692622105580933	0.9211388534561721	0.07328948060936116	-0.7115962668363564	0.8177259965661051	0.8797364546052352	-0.4491441108099541	-0.10598318140953952	0.13994927825321007	0.41034531503766464	-0.024276247188969025	0.28743558688631377	-0.7410570563848796	-0.5976952919151806	0.07009285458337992
-0.8914667597324615	-0.7348392357000803	-0.23684494527323965	0.18549248475266478	-0.4324859499408271	0.4766991186468227	0.0872144416628364	-0.11513740729837277	0.35085452356148966	-0.5594117586649525	0.16137130479948086	0.10901916800334759	0.7713602057095632	0.6812618464913809	-0.14040138386651996	0.05350350334890295	0.12396410991847953	0.8691679329299792	0.38968839144952117	-0.08205903510611648	0.8170396563145157	0.6869984625334526	0.7551278807125941	0.5954892593773655	0.6051910990164969	0.6433279859816388	-0.05672720119869791	0.7661019652538198	0.7881244081025215	1.1007269685266647	0.3786108086915996	1.093289609475462	0.4521241984599335	0.4956150687425464	0.3834897111487647	0.669659279244754	0.9849608970166285	0.08920264731784205	-0.7422516398747768	0.7568466435388311	0.879158740460819	-0.4242639524296986	-0.10277743139747819	0.09470029452909047	0.4357846442115484	0.019525368224003414	0.3686064773396677	-0.6733747688547094	-0.621964624197636	0.08089380184104064
-0.8554045091298244	-0.72830814484581	-0.23796943953360347	0.2265705752587479	-0.45990720086411574	0.46316327737364676	0.10513489926793254	-0.08981669592821954	0.36022568642288294	-0.4944287371928133	0.16244596400788552	0.10129167460234896	0.7480706442357846	0.6833899403025135	-0.13758768298137186	0.05225999699644923	0.180167426523045	0.9273363301404624	0.4273787258554228	-0.06991154096427427	0.8027115735023846	0.7259641538290633	0.7362142075795143	0.6016760958420646	0.5514084691032941	0.6318603114484661	-0.0580436752190719	0.7570629306119663	0.80660624992496	1.1572616493970602	0.41595678510926826	1.0907669466778518	0.45271439559925025	0.4861374580766637	0.43730811958297294	0.6254205796643293	1.0317414813230439	0.12724727884542447	-0.7751184157922438	0.7385865916429036	0.8584980242125866	-0.4011653387247738	-0.05053690092320297	0.10576236381748975	0.4759189960211293	0.04863848130437059	0.40607200034385543	-0.6326349103535771	-0.585235265044391	0.08742424318723765
-0.846893782899059	-0.6933736469385463	-0.21947423034674512	0.26635955387329363	-0.4349876248652538	0.45604651429073373	0.11450681291470255	-0.038617625867046694	0.397759118551152	-0.4798852755607288	0.12906209651788925	0.09148904242355038	0.7401523909093547	0.6832329103311283	-0.16118420015088525	0.024785293809996698	0.20284110939638517	0.9701670980428461	0.4766429405266708	-0.03778549985768735	0.7646781443480426	0.7421779749773654	0.7506923555185938	0.5925976985003454	0.48594796299124887	0.6534607058295029	-0.04450873970393975	0.7241607736078917	0.7799107062447763	1.1153385262355173	0.4174194664526715	1.0883783635877466	0.4462434571796896	0.5402605557430789	0.5100900353351803	0.5704969132056784	1.0762298424605863	0.1679310833813506	-0.784365478377491	0.7287398174979621	0.8184068555738382	-0.3703814648211379	0.0069509436170643365	0.07517104806891273	0.507255542250405	0.06433693713662601	0.4791338380186814	-0.5948278304771855	-0.5860709287483568	0.14336674572524993
-0.81433293033292	-0.6532460673551064	-0.18832755293308628	0.3136880786344362	-0.4112378450810293	0.4556268866747029	0.12109894544788828	-0.005750602965635618	0.4346724904796596	-0.4635373523083686	0.12964912146584262	0.09303085343646553	0.7578877247053168	0.7189396121972298	-0.15305783086381333	0.02269171530132383	0.25120978988879517	0.9841240175407817	0.4981806565102442	-0.030541632033082217	0.7290918555656177	0.7704856169304668	0.7440647873838858	0.5541492185824721	0.4510995271402097	0.6606300044279055	-0.01432874049202415	0.7046483200980362	0.7828063788636792	1.073974040583995	0.4315268956612515	1.0824276206389265	0.45795752582131105	0.5343967338010525	0.5681322547167398	0.5273674668555376	1.1099058378229658	0.16585719925491393	-0.792503388213509	0.7382975326992667	0.808641225018768	-0.33408337529874454	0.02592296803011628	0.08275491386242304	0.5220389397269048	0.081725372355169	0.5145866301808867	-0.5781108201710715	-0.5931454363657468	0.14168009117603192
-0.7953030973616644	-0.6188319923650651	-0.1833527649235421	0.346728864382031	-0.39141226312560307	0.47461602403753356	0.11492709597735137	0.04441761181827062	0.45443125281483293	-0.46589679603450984	0.1153693547747848	0.057128465860580256	0.7622498587610957	0.7375885816519654	-0.1457990997043827	0.008416700344985205	0.2691281570879474	1.0019973739811987	0.545424814641718	-0.009842710685739112	0.6888556417337024	0.7814623558585968	0.7382567133672457	0.5301520990636338	0.4006150833657537	0.6415788061301949	0.004503369630006389	0.7189974160178315	0.7489414639710648	1.0214207280510181	0.4349336023798763	1.092321258431872	0.5071342517305067	0.5459886235667919	0.5708254101758671	0.47413359559056667	1.1643911901284478	0.1504791181022655	-0.7938636536649363	0.7560588372527404	0.8155051269495377	-0.26544785189031483	0.06861711689622171	0.13445627677229552	0.5181959868281276	0.08162751782011905	0.5310487426335018	-0.49105360204721266	-0.6163373430940534	0.1714357796388967
-0.752950260398128	-0.587484562571796	-0.1690465520550329	0.3919488809525734	-0.3835843124519577	0.5249867282887283	0.09247437650873185	0.057914722276818785	0.45546642427902057	-0.5101294113697268	0.10778204692161839	0.046212122445986964	0.7817774191932032	0.7470427990259436	-0.13829822441668646	-0.007634593483277309	0.29902217654643287	1.0229103040284968	0.5503633006067195	-0.011437556039148363	0.6544882874321408	0.7810836004030282	0.7320133609692251	0.5194443896487024	0.3432348634803201	0.6467935060537705	0.01500195888481069	0.7293141903434274	0.7249280038711535	0.9753724425889272	0.4077154646787643	1.089877071149399	0.5852551228631357	0.5493648585998938	0.5920323868348831	0.4270880744881165	1.1896950327165605	0.13289799685060202	-0.7674162722521363	0.7988926533700884	0.839974713237211	-0.229034707009998	0.06133448144062846	0.18114993984951755	0.5188105526853413	0.04156214638523975	0.511629110104461	-0.43864919181770806	-0.6289628497141975	0.20427817169228932
-0.7086562374857086	-0.574695391298807	-0.1592985853420331	0.4394125882149232	-0.3623629809896758	0.5429720028271784	0.06512238516489868	0.05293208610945856	0.4734067548721068	-0.5319280440734225	0.11360590853318953	0.046610176217266965	0.7749958936821224	0.7751319150686915	-0.12433875813216928	0.006178001858302295	0.3230139165301911	1.049844301488654	0.5441946593658449	-0.007974817806548531	0.6029468686688918	0.7820243884432292	0.7574768348046184	0.49313434667675604	0.3086331733910405	0.6601283531790367	0.026633621384124888	0.7431923007936312	0.7019243150631169	0.9753912789734969	0.45835591618091087	1.05319020671531	0.5816856332100012	0.555803665540442	0.6017314316730971	0.3646971120811664	1.2200209110760245	0.07534585602661374	-0.7340150684765164	0.847614905853183	0.8569511483326636	-0.16668658373159023	0.0911666136064253	0.23435097362182553	0.48734189508690673	0.015463394908110642	0.5402171045536791	-0.4226798650467214	-0.6044651305443829	0.19759247987350156
-0.6926001585777699	-0.5796823475157029	-0.1338297257675027	0.4514998869646206	-0.3338665336026683	0.5571288162501492	0.03444530779350398	0.040888896086717474	0.5104831600501518	-0.5599762525504139	0.1418324477492234	0.06530499748853488	0.7599335204496309	0.7832876240305449	-0.11307156196519652	0.026445260029032924	0.3341841147682333	1.0726333363572995	0.5034222138361504	-0.00736102279527934	0.5986689376233607	0.777999263716641	0.7452223602509923	0.479880469972357	0.2673509055492136	0.6270527369418853	0.06897738954578007	0.7508368734589675	0.6836360133353105	0.9687645362193716	0.4921271349730583	1.0362025266517632	0.55742881385225	0.556071457996578	0.5973697177895654	0.3152402333526648	1.2613902208163723	0.029209753673096285	-0.7304368932181899	0.8928818581992555	0.8362480115559148	-0.059115451780535164	0.0924413940383076	0.2899972039095749	0.4725395601445202	-0.011027216632924419	0.531885843408567	-0.4336546887557364	-0.6265433529156156	0.22434991978557792
-0.6721909072393861	-0.5735918924078868	-0.14403074261331233	0.4699138563228045	-0.32029647336285494	0.567823853447077	0.0046077359560296825	0.05261586700758083	0.5037369868227605	-0.5832910752383038	0.1779088751131798	0.07685154806277276	0.7537433268998507	0.8175987853444973	-0.09597124180159249	0.011998017155528309	0.3607347723197033	1.0738038640355436	0.4531310877558622	-0.024287359476248622	0.5513969179330747	0.7819363731414104	0.7720564705951138	0.4607576587606662	0.23420537718206239	0.6125216830100514	0.09587325212396891	0.7764414047277325	0.6617580633641059	0.9277715739768755	0.5135781802475616	0.9936279547244192	0.555544995165366	0.5365155615287522	0.6146877788456456	0.30603669443479803	1.2696979231506025	-0.02659836811463877	-0.7265136358401205	0.9090273286206711	0.8339070014523271	0.044224894563386186	0.14916947795389723	0.335289751515944	0.43340438510646184	-0.03833810170550782	0.47511589092732676	-0.463677367375384	-0.5950148608684429	0.27365818953858423
-0.6722202938945842	-0.592441379262348	-0.1331431577800934	0.4813246944619626	-0.300028822243941	0.5680583790675142	-0.02937562567515395	0.038241827432126	0.4820169874637368	-0.639461910971319	0.200859678422056	0.0863767703359405	0.7633082302644658	0.832831874514882	-0.05735187612133078	0.010962681890633801	0.37343885691277745	1.0605285838710783	0.4130254876994385	-0.04779017742610343	0.5120570560751948	0.7897043841498401	0.7952648627377825	0.4501570780730847	0.2117213293500762	0.6038549428841578	0.12785436508943446	0.8157812535687403	0.6587220812030933	0.8968033131056725	0.5281856739388909	0.961318531637241	0.5245440766017515	0.5001954216635836	0.6264511105124344	0.3004969997649253	1.27522322844626	-0.046798118195641315	-0.7279195474881341	0.9312408917086092	0.8342647319189759	0.09554521190513865	0.18152421402385227	0.38370564007144364	0.39632167065683926	-0.044971376542716046	0.4356556472617914	-0.5126945359257967	-0.5878528950588289	0.2846360468757231
-0.6807187391351179	-0.6085376410287519	-0.1247346045621471	0.4997560536811566	-0.26510297546312017	0.5546888521050646	-0.039978403074262904	0.012433156792005911	0.48573059210399816	-0.6382924350950887	0.20591433099860215	0.08933123025256437	0.754901069473943	0.8146842753057012	-0.001352787272502498	-0.021781693574982088	0.3574268363371269	1.043334609839252	0.39155151656394427	-0.051181212587098554	0.5113774560202552	0.801671060448202	0.8235811129447056	0.43254696921324554	0.21000104707450432	0.5912330369463159	0.12384939473823775	0.8640854762359227	0.6245650292787736	0.8701766359910653	0.5095559474757735	0.9290509550041127	0.5203376835608654	0.47733053297652284	0.6301342057631102	0.32829019393812003	1.3017077668561463	-0.04247862285340541	-0.7116085308077068	0.9602256203296898	0.8295450198043955	0.17947121720113066	0.2696954631385194	0.37255770573976904	0.3648710487402011	-0.04297514402770215	0.3981410620413932	-0.5398509986912914	-0.5554801910256861	0.29125983414063333
-0.6933852647390288	-0.6008551583375883	-0.12016205664039736	0.5195172639046739	-0.2362345628086457	0.5500584194001544	-0.04139434621225459	-0.013315268953459894	0.476541672805454	-0.6463086536487358	0.2351066115411306	0.12653956992776375	0.7443249880064711	0.8446150039573054	0.03194102753708109	-0.02434232992397511	0.3464253785824255	0.9952699371005445	0.3919143810297725	-0.04725207931037535	0.5175515895290876	0.8113603662205808	0.8544983563539071	0.4348697720897867	0.2232008482854999	0.5623219268369611	0.10252506698075614	0.9141542827738587	0.5810145566141205	0.826115775910983	0.47522453921536767	0.9020371606752218	0.4976313701170748	0.4610165909226458	0.574824573323985	0.36125744940437077	1.2754599736884322	-0.06114458340504849	-0.6614383095852883	0.9472925118236495	0.7776292145051235	0.24401101998781555	0.2743845553225701	0.32111823121188565	0.32442152339122704	-0.0956820587518424	0.3697104393084757	-0.55361572059508	-0.5561070048375297	0.2539927337486795
-0.6900000975029407	-0.5887745755863621	-0.1265603080642123	0.5178330085295112	-0.22297663408955973	0.5046255753883095	-0.0513890787335064	-0.052233193213211515	0.4569276342809473	-0.6107576275364348	0.27004445180617737	0.13570779832797453	0.7321166704699521	0.8449255180620124	0.07033888418124341	0.014159265301996177	0.35872655889710103	0.9691229341480483	0.3663274157353055	-0.04942182633148587	0.5342795455851096	0.829363662448699	0.8637788737145611	0.4569787549038928	0.21738414754744842	0.5308850476663326	0.08747537922850299	1.0012564777465285	0.594513591068393	0.8435748885947113	0.4675839547917552	0.8820638325236423	0.4472247129990869	0.44222928443000276	0.5051939420736747	0.3899458554137993	1.2503351739853663	-0.07348290242055747	-0.617897094388777	0.9340596186246712	0.7393342365811003	0.333428417421237	0.27152073306129704	0.2672878571812203	0.29695227823115344	-0.11186909280780757	0.35125205359273415	-0.5973176223873302	-0.5304019697981647	0.18747070103115396
-0.7019109036007906	-0.6089517498633199	-0.14053037517454295	0.5050397511815431	-0.1928414711986494	0.4721265328997335	-0.05925697476296347	-0.09715977789292442	0.45805080783173624	-0.5911581058529892	0.28382543450708553	0.16104144754345995	0.6933677903207559	0.8370436265950654	0.09305947061598348	0.03133035156321634	0.35985692859422447	0.9695376801095268	0.35159748449782124	-0.06776875689871723	0.538228540648241	0.8249115720374223	0.8913495146590821	0.48151533566384475	0.2122321956652795	0.5076401705997846	0.09751938418625845	1.0653587730676712	0.564508092384447	0.8257679384499529	0.44339380345004076	0.8771592509260581	0.4292831445661124	0.4338003567101697	0.44369138864578284	0.410137336285968	1.243916666192898	-0.07957423716090249	-0.5699800679131067	0.913086488443288	0.7194623776894954	0.41894831460498877	0.2921392601913209	0.20200455113428215	0.2648753672641337	-0.1383024436628488	0.3350987846859606	-0.6196769751346621	-0.505258529682798	0.18025616545581993
-0.6963142809093574	-0.6255189933376342	-0.131912654714557	0.4865296642248234	-0.1719316855488127	0.4431217379311579	-0.07015758437895073	-0.13968396573457348	0.4481603742693868	-0.5896214732669673	0.32422856024451746	0.18801923384226993	0.6477361276498673	0.8407921402596624	0.12014864105832546	0.054048443393097736	0.36815221683301147	0.953380691030592	0.31727483057957306	-0.06342100585770696	0.51964698511194	0.8708915889452916	0.9190162542067236	0.4920888394131283	0.18898140361325988	0.4846148679751153	0.11061545606718144	1.1411623427329114	0.5179575085253799	0.856105070100998	0.4240578442670798	0.8500413781394707	0.3676754798688588	0.3908543267632066	0.41272493560899487	0.4199711087553585	1.221059784688593	-0.09057259406673876	-0.5239251854525103	0.9059661997704271	0.6726810325477464	0.41944230228303125	0.2401456696549084	0.15283158165317806	0.24362482518747447	-0.16436899784134865	0.32841812554394023	-0.672839397605075	-0.45648885945141116	0.14283248706698187
-0.6894889451452142	-0.6501990851027466	-0.14771382651528311	0.4722214958616644	-0.10778695429071776	0.3707663413493564	-0.075339625597389	-0.16769680833811032	0.4353520250753891	-0.5694921969022508	0.3621582349379608	0.1821503515395389	0.5888773806767229	0.8454461934259138	0.14493802083613208	0.06269348226766178	0.37309614539629543	0.9538833130033595	0.3353113120690833	-0.07143562597428696	0.5000531394703692	0.9324131669392463	0.9237297554756699	0.5277254646664933	0.22747658883006516	0.4721138727835963	0.11838092919161385	1.1818207709537543	0.5329989559665158	0.8735737418923792	0.4136814003355986	0.8636636767346136	0.2526849792896957	0.3922246809825242	0.36914431861063635	0.4358538378457958	1.1757944567824032	-0.11310223064766203	-0.501329585379988	0.8290234283038831	0.623320875632051	0.4319970929156113	0.21155001066260642	0.0930683119485733	0.2006264071086184	-0.146472413492086	0.3466285918076412	-0.709291695573228	-0.41851216000192615	0.09939351662736476
-0.6908446787454664	-0.6367329614889004	-0.14737969704986445	0.4226268081241421	-0.08664485405155753	0.3400140367140614	-0.07649307030596068	-0.16896193936712306	0.412317207811107	-0.5532103188563612	0.3736901757068053	0.15703296213429144	0.5444083685139656	0.8123728672949987	0.18410450573580187	0.05037739053371641	0.39792491147879167	0.9628842655629727	0.3440210036907246	-0.06730434019063677	0.5173383470947075	0.9711733374233955	0.8957385503429196	0.5264769982682151	0.23668008121448686	0.4512687824503813	0.1342922353333938	1.2369496845905996	0.510199658372059	0.8648179028383366	0.360472538567273	0.9110492359488669	0.22419346007382446	0.35656830764356	0.3202284222607864	0.48347440752063475	1.133827498080352	-0.09215806226910095	-0.4756862809917056	0.7859622263013726	0.566514716673763	0.4293195546404488	0.19305328001102445	0.0695532859428408	0.17289478786761087	-0.1224178748181242	0.3111095967055879	-0.7137491059346015	-0.3868502174542939	0.08686553013409634
-0.680301448631307	-0.6162465990230216	-0.14903333669124894	0.436930641478969	-0.05398759031519146	0.29352812677111795	-0.08195375405292417	-0.183891080952939	0.3814660118492054	-0.5313479311631506	0.3609255241507275	0.15218006341983076	0.5191002451659118	0.7857670372256866	0.20363934250214308	0.06659808128235573	0.4168958485511477	0.9594922995468858	0.3941447647495818	-0.05734857303349962	0.5231169383552929	0.9911519470446961	0.9011083374641216	0.5385451002242688	0.2401295407101791	0.4657370444105268	0.12560959552936038	1.2842419949097224	0.4998292676907788	0.8616097359585672	0.3195537270046237	0.937904705933368	0.21778267364088513	0.352678910511499	0.3038286378917761	0.49735349505106824	1.0799138146173624	-0.1156582521952401	-0.44880348500882555	0.7443093151819634	0.5235692426833043	0.39738794101143676	0.19601428920561273	0.05063330247354851	0.12265364578214336	-0.089041460607494	0.32480975480183666	-0.709282514501423	-0.34088082805045966	0.07674700023278255
-0.6667198576730754	-0.638816769117686	-0.11104092599066981	0.425191339260209	-0.05831851941563637	0.2293811498752652	-0.06959394402726303	-0.17987267425384906	0.4205548287242095	-0.5136583410588216	0.36061516227179535	0.17326945760231105	0.49008317406134727	0.7422809354976175	0.2247093529851487	0.07286950982641235	0.4064396756131103	0.9922777829259845	0.4868847204842301	-0.03914936751210709	0.5685830238520458	1.007388889995728	0.8502552746490002	0.5477488483410033	0.24051902068211875	0.4837597444382128	0.15859772005661496	1.2952680131076117	0.49674710903120706	0.8617716433444376	0.3003239774544814	0.9475689490736606	0.1960678064706952	0.3622893282973748	0.26106871717243135	0.5102141560939474	1.0502828575851368	-0.13785218668507926	-0.41893214304073584	0.7030253698384767	0.45344420279345643	0.3412265444248679	0.20540098629780174	0.032373722204739774	0.09816673587472569	-0.09786484620303111	0.3197451677993473	-0.6971778451433931	-0.3057593315477941	0.06922315149715894
-0.654673215051124	-0.6128694238090997	-0.07273056808845202	0.36080178629303467	-0.037461442745404736	0.18461960438413472	-0.05092369783981876	-0.17767371683025496	0.44343386978306293	-0.4796124132517997	0.38230741903917365	0.19278820017786	0.4420157571614679	0.6985736860406708	0.20693848875179371	0.07050465002868156	0.41249515126120856	1.0009992609578908	0.5799551115371029	-0.04701789726427421	0.6166715703810228	1.01323692748608	0.8514703956092419	0.5522509219274683	0.2361702822926289	0.4970314266136223	0.16292344452677493	1.28972062753408	0.46811609276196586	0.8680769719663571	0.27704369343022855	0.9622613276819066	0.17305648707121457	0.3449577749101814	0.23699307122637267	0.486804232505565	1.0094276517911047	-0.1402223874810029	-0.3319249086990893	0.6517455624347778	0.4100194248022813	0.321834714207836	0.19768703948851618	0.010026081971180684	0.07767504510965133	-0.11689294463725888	0.31968368476890563	-0.6693620666588952	-0.2709094205000712	0.07165090696344814
-0.6310516514141679	-0.5991399406011853	-0.05370935212089083	0.3312658149198179	-0.038448196782042546	0.16753804068813477	-0.05815759132695779	-0.16519174566815184	0.43986081823846296	-0.4435510520540114	0.4102495652616408	0.22977987823887988	0.41258409360503256	0.6869824539772575	0.18495768001379292	0.09207148788710813	0.4298408699487479	0.9962762854986804	0.6641026355507805	-0.06508553879482766	0.6438807134577738	1.002375524175337	0.8194992595846424	0.554699449614809	0.23498666167144927	0.4686050666204017	0.1797438858677237	1.2807773571979584	0.4404933543091123	0.8663376488784289	0.2523264976088134	0.9564091818576962	0.14679766806462904	0.3640869332080729	0.2115896034941281	0.4464046700750557	0.9599006595968269	-0.16964912868100407	-0.2771307140842195	0.5985490636311536	0.35309498178548093	0.31783779112169896	0.15903359698857672	0.043292472634143084	0.05941842621120129	-0.13947638242365382	0.30192999394853165	-0.6686568455808661	-0.22072695279877289	0.07250045264132467
-0.6176772144447419	-0.5886153625062713	-0.030064641725681407	0.2996971382085942	-0.007555468124593382	0.16839079346711877	-0.09502817156561807	-0.17761543383271755	0.4651137051565907	-0.4335561370157833	0.4064107299676959	0.24675073737713143	0.3621305316758625	0.6541813694132201	0.1660135082968714	0.1256660980118034	0.4256503891919727	1.0168909893338958	0.6909832375196558	-0.08126907066341504	0.6765575995945541	1.0076208702802558	0.8073658692709484	0.5511677386897853	0.25159376034097986	0.46812308365124106	0.19702993600666768	1.2911421141956754	0.4431751623404018	0.8645020286435207	0.25693226256009927	0.969566275038664	0.11786173181819289	0.336772102682202	0.19730995576280064	0.4185427331935478	0.9626212198278452	-0.16478348959046338	-0.22710650793200365	0.5738841305406815	0.36879544301914524	0.3008833836502495	0.14578779831072378	0.10369411105386113	0.0437661597641579	-0.0964943145247121	0.28192602421401686	-0.6688169405204671	-0.20308258986508448	0.06249036750081649
-0.6188364522012826	-0.5436908502264841	0.0012532308586443996	0.2608708603064811	0.01584221948845256	0.19818518114827613	-0.06920594916282433	-0.17023883635173348	0.4678638746307463	-0.46621142427725903	0.41746618620578796	0.2833160568114441	0.30047508403098133	0.6272550631227374	0.1497576841014694	0.10074037577984274	0.4174488502705101	0.9881243208514139	0.7458156372435163	-0.061222781943133145	0.678945414317216	0.9896332257339854	0.7845534613220424	0.5438055516914254	0.25025513048614456	0.46640140940394337	0.21944352703613834	1.2442580397845353	0.4444129559266329	0.8447488604745729	0.2268158632142026	0.9721406084411157	0.09152860741637021	0.34405637781500514	0.1665511326692901	0.3904220947538012	0.9590169875174837	-0.1911261384089607	-0.19700234300486874	0.5310851731085583	0.34845079054719386	0.24817114659796244	0.1475080779697739	0.18548934068586656	-0.0011358343499039553	-0.07968984991856232	0.2610806064194562	-0.642520055602725	-0.18114579962669647	0.10611665860515826
-0.573108930704035	-0.4848529210540361	0.020738411167034225	0.24800330988468317	0.03287044153476645	0.20593281442892258	-0.09861214505973692	-0.16694273160860593	0.43119799293062255	-0.460802599676896	0.4337493679477812	0.298680593081744	0.2625090485482977	0.5905505736821856	0.12165727843216623	0.08507022502242943	0.39685911328730034	0.9969353075636714	0.8064917455059673	-0.038139640585306674	0.706613065599764	0.9854874610960132	0.7618704243066843	0.524680162885308	0.28308631151297137	0.44214541046205136	0.22988547431694287	1.217649593279731	0.4536888109379083	0.848951462409732	0.21115494512464644	0.9610507769915693	0.029907496980931113	0.34296118354762656	0.15716678065935552	0.36272761591316466	0.9251384434479126	-0.19224758224110966	-0.1719750961777528	0.5002341641092628	0.2951566264594718	0.1820243206054934	0.1697915520522892	0.23130337953079674	-0.029666344116084396	-0.03948868164181717	0.27453296927180587	-0.6229391247104098	-0.16960262764276082	0.13252859285253346
-0.5284069596125172	-0.4149268459310548	0.00945585262164457	0.23729648706419862	0.05418451840222057	0.19027772735628176	-0.1137195883124719	-0.1689638745809901	0.43528404242081165	-0.441610420206864	0.4463602114788707	0.332026837917092	0.24665013513344464	0.5610603450560461	0.11220216349062753	0.10586316024685702	0.3843096245921923	1.004368705744855	0.8684457828851281	-0.048819599477688644	0.7382632141577268	0.9564142587953951	0.7486459768122846	0.5316325936819715	0.35522537919013397	0.4260800121039213	0.24735461215429155	1.1584649109605272	0.46614985237347434	0.8115112077021568	0.1773055988594704	0.9493166404312753	0.023012663973300443	0.3879671653210481	0.14283268018918885	0.3484728688141186	0.9213366385166856	-0.1556465419509753	-0.1471784251724358	0.4270706104086031	0.2961955524890499	0.23614661109320564	0.23197700150069417	0.27476127274921086	-0.06116507621391494	-0.029026390414092617	0.28764139977811315	-0.6214592506988257	-0.17514258713699696	0.21450049303241298
-0.5089356250424217	-0.37360486891602546	0.02942803453062807	0.23593110892262512	0.06531883759941891	0.21408959612051864	-0.1328028048469172	-0.14413475049801655	0.44309045310956974	-0.4711752417795273	0.4451166837896909	0.3720635648255687	0.2289915905232232	0.5750697823956479	0.09167853939198109	0.11475158901056463	0.36221280644036946	1.0047966090981875	0.907684673708802	-0.011015408849056945	0.7736349522699782	0.9239161331133279	0.7714741758381856	0.47993800236783024	0.3741056105887062	0.4066989211979992	0.26809152728450886	1.1204366440263374	0.4645240582643758	0.7875835120454685	0.16070830220847282	0.9175432469697803	0.07097573509361285	0.4497417597371497	0.131129081526824	0.3005522716139543	0.9275004499167909	-0.15414819299388038	-0.10367971018036608	0.4183859712003256	0.26622082326720636	0.27817620828260825	0.3000376493558029	0.32122619387659085	-0.07464088676017265	0.00771072732189248	0.3087102059166096	-0.6153607237522914	-0.15494638198390237	0.2381719280509579
-0.4840819271997622	-0.35574740599203303	0.024692875160606913	0.2583295986978978	0.12677937121971541	0.21392525039347382	-0.12564525743172303	-0.11811497330607786	0.4391166792673097	-0.5095777716852703	0.4406671927773854	0.43056099524212427	0.21794710894276484	0.5771066243456311	0.06815144870078502	0.13999798404469552	0.33741928580992653	1.0149518106651008	0.9484861483957623	0.01668194126606648	0.8072159999796847	0.8879753996820089	0.8120889707420554	0.4619509874056109	0.4019232925102349	0.39658936855998334	0.283578479888743	1.0842152245892176	0.4807423203018205	0.7448347481169654	0.14146961223378518	0.8646519867962239	0.07778847833126706	0.5070097530684593	0.13779745192953202	0.2649958714997003	0.9325237228366762	-0.16814627296289913	-0.09261905639980866	0.37651532737012505	0.23227693745641204	0.3005225850550203	0.3420869593723917	0.33190755271576355	-0.09224601174293041	0.01104409470939256	0.338425575569459	-0.6480281248687938	-0.14509266116543973	0.24938147331209076
-0.4550912462154198	-0.3153984247510285	0.023427609849940134	0.2515104811084182	0.15661212944590003	0.22165643210314365	-0.13820616713770156	-0.09020936208339539	0.44091384036287196	-0.5752861877905197	0.4472005599497221	0.4546303906784366	0.20868914229479335	0.5827369086422328	0.07150436190086648	0.12943101400022605	0.3250253967626578	1.0185004168718028	0.9682547559567855	0.018291498752302286	0.8301139373178896	0.8697106492230267	0.8466468976577891	0.4237023970895934	0.41310311111402315	0.39452829119997135	0.31009973485054276	1.0155211430454607	0.4752485282865286	0.7261178469620105	0.11639862659090135	0.8182141481465323	0.07223892681265401	0.5288384899588531	0.14216340652636117	0.25194677308539265	0.9205805845568411	-0.15442082336600027	-0.05958408714453365	0.3411246449795693	0.20417035622706825	0.31304423474211107	0.3666099892832051	0.32899634893237184	-0.09457356156796543	0.012069989028461686	0.3262829875777161	-0.6876329733680209	-0.10279599207916715	0.2351386957415615
-0.4497256157920459	-0.27532967917449386	0.021260707543034458	0.29518688591895004	0.2504465993571278	0.2360921458251513	-0.14460603137402733	-0.07631164109789716	0.40551210238069874	-0.6258882234996197	0.4445004116030124	0.4651040800842551	0.19601962713952453	0.5867466886606539	0.05954179398409141	0.15125482797173023	0.32277091929422785	0.9797821502584003	0.9687915965363671	0.04795498052749254	0.8324456685408723	0.8391445915404653	0.9188444743318389	0.3959815805826224	0.4197105131227562	0.39928766815120426	0.3137023756198895	0.9733402090882668	0.4575092358632963	0.6903227364067377	0.1126769594108358	0.7974331313191547	0.0740781622623954	0.5263072746617394	0.1731326592039645	0.2306248839040411	0.9233455365514402	-0.13045230872517272	-0.04452758368268801	0.3029345420216921	0.16737301484574907	0.33953510560321415	0.3761428214722044	0.29053430238247263	-0.10565035590006915	0.04769352215558118	0.335866887837975	-0.7314238167933833	-0.08707315832232318	0.21345456458976825
-0.4082491371332601	-0.24317059812982147	0.005983878365896753	0.40535148600622495	0.297547791511002	0.2431839627951345	-0.1406312897959921	-0.05516253038077903	0.3949005521940222	-0.6703903666855622	0.4135913639111357	0.4535200724537024	0.20033341377919484	0.6080614641980717	0.06970428759915476	0.17863976063904102	0.32727132854408947	0.9745172727295728	0.9652320452489743	0.10223802772889332	0.834284024230163	0.7872511862888153	0.9748675454133329	0.3751457586597709	0.42472815134225084	0.40159306376360204	0.30934701315021595	0.9289882258240814	0.44385879275388207	0.6589608249648161	0.1327972669195046	0.7749817009756446	0.08235649096231035	0.5632328432993902	0.1754372751205036	0.2344812042203444	0.9016914820815707	-0.12673793492226623	-0.03553219558395092	0.2672515829627091	0.104401042347212	0.36693641451397596	0.4209807580206409	0.2792335787826174	-0.11400340156727391	0.03834216399448231	0.33081155434208853	-0.7946211507467644	-0.07328731808452184	0.2131641232353505
-0.37556183422841094	-0.22150621369760876	0.003905146431223372	0.5022480058156545	0.33864131329667096	0.27503197145989056	-0.12319879914143483	-0.028074375385507538	0.4078681392869023	-0.7459087577665666	0.39634905579422214	0.4583805607981673	0.20424305697203615	0.6142145063348974	0.05466855661965234	0.18778138363109248	0.33894347078429865	0.9785311415993251	0.9400780816479092	0.14392022139989832	0.8313322461207644	0.7405156708289033	1.0080183280093034	0.37692503062324134	0.4337740727489874	0.4201013989187962	0.29429161903946544	0.8679128485096952	0.467602352625011	0.6373751649961916	0.1377570887034449	0.7894845823723591	0.09415901840778636	0.5544892914761885	0.1814985799893013	0.22183133071651334	0.8883486476965603	-0.11457701945082624	-0.02231121244589134	0.2398038542163306	0.044417949015970695	0.37261477160803225	0.42568120050347363	0.2500110528415429	-0.14285070808420905	0.06530380307487613	0.3409258233699898	-0.8805571304764259	-0.03946386685995813	0.22410858285606397
-0.3456727549479194	-0.20071200487103696	0.00724933671878866	0.5912186704428766	0.3679210318475223	0.2455617454229982	-0.09830572906828335	0.02971616698066156	0.3882993947273472	-0.7792113471915022	0.37608503946194305	0.4382300038472082	0.232594301489755	0.618545499883675	0.04627940811214869	0.1638984860761256	0.3190143393486454	0.9641664389932645	0.9496829052285412	0.18200578156883992	0.825532779967296	0.683401362520934	1.0350759762598796	0.3726220741734247	0.45306109961155216	0.44426298962663713	0.30758422007772795	0.8190037831569328	0.46094482467033665	0.6128216193537991	0.1420794218741351	0.7847217940709423	0.11786527017034723	0.5947189577532553	0.22040891208376118	0.21139100552922968	0.8866616063493534	-0.09515763854719136	-0.03377796300751089	0.20926013793448245	-0.054102597706169944	0.37496277633087993	0.45046528728625834	0.2619810186904531	-0.14013904332611357	0.06888969829476227	0.37428775776870243	-0.9994525841693896	-0.0057865931766038535	0.24511930285579298
-0.2868595795804827	-0.2120608267591834	0.001613768500478921	0.6869242438770344	0.4073370069569716	0.23272216945704055	-0.09642568022234635	0.060575080997954556	0.37286670653088827	-0.7877779477745389	0.3402875425560702	0.4330181602784305	0.26344839928345176	0.6189889260697887	0.07591564319263353	0.19750817449646602	0.3254890094909807	0.966640220740574	0.9120658744154829	0.17599876386552837	0.8267627491326808	0.6520550075176885	1.0798386090119052	0.3561945770201894	0.472084414495127	0.45934580113331586	0.313539746489882	0.7773734559158808	0.4568443802553176	0.6053276374204908	0.17700956415089503	0.7858876738018632	0.14778699132693718	0.6063988730775423	0.245698139069976	0.19287084618939115	0.8552114848802574	-0.07705485110797408	-0.040085579556381146	0.18197544057746506	-0.11446900402957719	0.3846036649638667	0.43482599435288505	0.2675805559610887	-0.10799999943530487	0.06154303233106241	0.3993057617917882	-1.073394067402683	0.03020976744432193	0.21723140613845277
-0.29668726657091116	-0.21026458324134167	-0.0024628273180532802	0.7426117110838366	0.4368203894783768	0.250854593902886	-0.04787358147569988	0.11616613679815431	0.3893546690378581	-0.7996277394662203	0.30546389965315257	0.41844339197739283	0.27028435661194433	0.6170149580198179	0.08587919137705127	0.22061371746274833	0.34277700358229046	0.9473835614273651	0.8810742665860781	0.1949327029597661	0.8073841367190893	0.616836182503018	1.09229240848726	0.37753722962758146	0.49266260185845623	0.4829486494822082	0.32330095901424855	0.7233648804715045	0.4508927426631608	0.5700510541422746	0.20823652235524345	0.7711340472017814	0.1771680522743689	0.6329642050521371	0.24797618865029364	0.19386201661991703	0.8454532321382386	-0.0575013281256875	-0.03227384657675099	0.14322759865598353	-0.13280481489829524	0.38680097217986886	0.4185581786244933	0.31747445971002153	-0.10033451904738508	0.024059063530794306	0.3917017393198721	-1.133239162513229	0.0729726243647233	0.16330101121056345
-0.3281553741704796	-0.22578349760840336	0.003509912444880152	0.8186103366401521	0.44113588237765144	0.2783017039635193	-0.001052186277821926	0.1633454659978367	0.3645190204488092	-0.8365262052212102	0.2777115151736057	0.37684150478251766	0.2705258916274985	0.6416376740282808	0.08653450019183782	0.2282486385616401	0.3560016383850507	0.9332963165225229	0.8571107469702351	0.22579671892231507	0.7942432494498691	0.5769411126334674	1.1140424439641308	0.3755067845037439	0.4719227933526907	0.5162247524549605	0.30471605485436004	0.7061043914923448	0.4724464541461484	0.6024114578290274	0.25309333356086733	0.7544658176529582	0.18503380911310627	0.6156100366560879	0.2942650318658016	0.19832879126728764	0.8276924628606324	-0.06730118820045336	-0.03450095499111742	0.1246028712838535	-0.19799022752653672	0.3314699751330983	0.3764499889329758	0.356464765684246	-0.07490975368655242	0.020977529524141773	0.3800652995080225	-1.188427732767629	0.12909847899831478	0.08864534195383876
-0.34116690787855053	-0.19656107473138765	0.007385434815914188	0.874574397309617	0.4379631925953215	0.2884009287505164	0.07425087039297588	0.20551666612636255	0.3297173148929444	-0.837067119003175	0.27038389617409786	0.3530317639821143	0.26777627658827907	0.5990922324836382	0.09779161794837513	0.25814648098049375	0.3722103124388073	0.8894859952024948	0.8427785450117758	0.2224265816772666	0.7865741437076941	0.5380593367121058	1.126587899293115	0.3997382049165927	0.46586824179742725	0.5341706672476653	0.3043318879395358	0.6627314435601355	0.4841091309805249	0.5877090071278055	0.30895545581670464	0.7434207509655895	0.16438610895261627	0.5897297536607904	0.310736270328778	0.17663745898722077	0.7930297478190823	-0.04622037780965297	-0.06617694357126083	0.1110460604560128	-0.2545615316363182	0.2627863035585805	0.4153878982961233	0.41357133306828375	-0.0485892011000946	-0.04619878807202936	0.3359998526543132	-1.2285576238107097	0.15397518743037772	0.0482834330861997
-0.356002344078789	-0.18832261067496908	0.02827281327330463	0.9194041136472219	0.4059407241648694	0.30743711916834326	0.10235413184563402	0.24485852388086152	0.3180779003347683	-0.8274107276540008	0.2640302268655239	0.3265350262909239	0.2827769661154603	0.6043271727210983	0.11348007353485982	0.29129214002289794	0.3820052315173748	0.856288983180364	0.8063298035685398	0.21382616511280456	0.7604247853835069	0.5026898388510775	1.1373137589610036	0.41272232863959984	0.4337543490989467	0.500816765416909	0.3003792098728334	0.6320085384564237	0.4853442517416219	0.6306222637462943	0.33216211002301926	0.7454744060853644	0.17478391059288306	0.570859226498167	0.31424049658278125	0.14515631140858673	0.7860087424423725	-0.0119900371554016	-0.05479323938613695	0.12602296049118394	-0.2982892223546264	0.22387820825372012	0.4616517161289687	0.44908663023231765	-0.01500135089057748	-0.09561198227835459	0.3387467157213894	-1.2585986645739673	0.1747047430716701	0.046593983748997106
-0.3980902625387495	-0.1786250116385202	0.04863115285573002	0.9303167247942771	0.3647735337167472	0.3274691418754855	0.1556703080179312	0.30191391201069484	0.284576131573025	-0.7918348563508114	0.286102864150205	0.3083681307537728	0.2903614080818543	0.573068358865268	0.1416371389245234	0.33081391884561556	0.38942240897796426	0.8628645578283936	0.7661050348449406	0.27023781366080646	0.7435576444149944	0.46925741956043243	1.1335871613716524	0.4226007112774073	0.44507297627738646	0.4629017793812931	0.29913215556117956	0.6552020903969401	0.48318026197223496	0.6744393176994274	0.3772174588793994	0.7589464628823087	0.19593334908883556	0.5638766983673735	0.27837363256731584	0.13345048769431608	0.7569295973938475	-0.007962219844412427	-0.02714758915893256	0.138103371927868	-0.32336331830634346	0.2134519417427311	0.48376280754874246	0.4771796520379577	-0.0009280182064037322	-0.10694669403501542	0.3463594327632665	-1.2979034067885655	0.19368411896280188	0.03011281855910291
-0.4340598135954748	-0.16474162434550704	0.05237741681537831	0.904680681382454	0.3166511122316182	0.37663673598779035	0.20179625240261262	0.3569972263044644	0.25738158913799447	-0.7860338758945253	0.309839390575102	0.31085127911162297	0.31113815223058416	0.5442764352050695	0.15939064653829874	0.35055109761245096	0.41745880972539035	0.8873423967631767	0.7258507398894648	0.27689065127058105	0.721201373575215	0.4243868528098179	1.1126460684828083	0.4302025901637996	0.4749208522024631	0.4175309597541747	0.3093038042864183	0.6475069193374254	0.501282149302108	0.7521724060522831	0.37971888493938044	0.7818388756402791	0.19355911479338217	0.5700410500729727	0.26329141746881457	0.10815268396116928	0.6865557276658305	0.002088373248406848	-0.009999489428837422	0.15157008646158804	-0.3572470752452154	0.19764183484193745	0.46479929585977614	0.4864008631890252	0.029068521954600378	-0.09200020295564804	0.3805831232532918	-1.3341646236997746	0.21301906184606523	0.037247912285951514
-0.4505647407660531	-0.14909466860025938	0.049236083951737855	0.8274534048439142	0.26340159298568105	0.4020333490716005	0.23337976357604545	0.396537639082272	0.22539784385797307	-0.7690446494243682	0.35411438476088597	0.31243795823132786	0.31803151846730976	0.5188820829225228	0.16148809758880403	0.3735442181458205	0.41168903904705295	0.8991808321135453	0.6909414882231013	0.2693898180275105	0.682978705269317	0.40186682675707824	1.0893158387644244	0.4400514524338921	0.4681132546417709	0.3673184490879894	0.34319957376413435	0.6387258681972143	0.5354799824759018	0.8070296916446693	0.3763832862663814	0.7893738430014304	0.17255545640618145	0.5494239138836419	0.24326700028964635	0.08899273036004574	0.6789442212967238	-0.03409053949428402	0.004339688743327292	0.13824119780637406	-0.36224286344885587	0.2020670890159967	0.4126241005428611	0.4894629621587606	0.036408864088935074	-0.06971045503831833	0.43426898756109694	-1.3572900221258444	0.22075744125736838	-7.553801875876399e-05
-0.4694385174400034	-0.09847585019248482	0.06985415851994213	0.7554063137792179	0.23449019344187194	0.4102166848207906	0.26058823668506637	0.4219858597449944	0.1793628387760934	-0.7240454431566183	0.4095299558823887	0.29265848954269275	0.2850423166949748	0.5007000384292964	0.17368428560511784	0.41328069771645826	0.410252645351764	0.9033573916533777	0.646054607018063	0.2888844156987361	0.6642229837329975	0.4213565997986155	1.0868767692938661	0.4205769134199536	0.48782290996962396	0.3400925610163946	0.36246410647343674	0.6612057945144758	0.558286345146281	0.844993850627356	0.3934324904493355	0.7774984290601548	0.14599516979606053	0.5417053408895592	0.2410312478367711	0.07279837435376459	0.6550778140922958	-0.04679094751457405	0.027680605619490102	0.09953759960075512	-0.3829582394732468	0.1711253266456446	0.3699072510791929	0.5130891076322605	0.07010506365684402	-0.0672451520746471	0.43290642424001025	-1.330285620862122	0.1714927879094115	-0.01642910017620717
-0.48240575186188056	-0.025723471951816856	0.06015215582644058	0.7235454973685548	0.20003162653901616	0.45378446922272103	0.29414477012548756	0.44862483165676376	0.15207197367802708	-0.7393085128282096	0.4869156599974479	0.28127507136866337	0.2771283291849567	0.47703533469751375	0.18770199299089005	0.4556220488842212	0.43039831970739967	0.8865707205328931	0.6005881865243821	0.31440110543664346	0.6443224421175204	0.42013922418062055	1.0955155025160919	0.41377446690718606	0.449046407306583	0.30164301038311603	0.3822592846050193	0.6758376272190362	0.5803810143925618	0.8901521614417206	0.3795404170360811	0.7615209422001662	0.1206980749049811	0.5528331424849036	0.22038172421627905	0.061024761993604945	0.5963341902848569	-0.06003910474510632	0.04636897137952575	0.0779144890117868	-0.39575279170742544	0.13924186118272053	0.3093477319312187	0.4791995640449419	0.07087563816159685	-0.08634825127509364	0.44460248396016666	-1.270822114048475	0.1779793457515903	-0.017582229699002874
-0.5250101692963872	0.012975576656939481	0.0580558171094974	0.693384303190177	0.1593205641594302	0.47157917475372	0.3125658846363244	0.47501451871590855	0.13197871999947025	-0.7328731836840545	0.5562164305097682	0.264007770211424	0.28070323600915065	0.4854917932014452	0.17613939872975576	0.4834726753526969	0.41478832858227604	0.8926588954461765	0.5939001619642543	0.33872259227774865	0.6239791480055878	0.4118987153221271	1.0988206666836184	0.4210836953172173	0.4364733504113948	0.2788296822216417	0.393308915235009	0.7044017452541879	0.600241427776612	0.901645250374717	0.3644837986627124	0.7564066488959997	0.11388462399689658	0.5783499516764007	0.18995617388557293	0.0470536727172465	0.5695274309159102	-0.06842329715254707	0.046623972606176026	0.05620525065593879	-0.43407270796800235	0.10342025091433807	0.27339282296654865	0.42716597918086824	0.05158602558825548	-0.07072940484199752	0.4774331801342405	-1.264649564710512	0.17363409135091745	-0.009566113994592135
-0.522594980985229	0.0823439157162139	0.06190342823740985	0.6689144268473779	0.15084213892644383	0.4706556080917327	0.32112683792645247	0.4922732073501278	0.10961404071001216	-0.7596217391639252	0.6096638663220693	0.2567712812268158	0.2971457041284361	0.5031124752460696	0.1732843890900086	0.50232069263907	0.42033494425344786	0.8817855980060271	0.5584171370747325	0.3443775033172605	0.6164866540955679	0.37528180890813	1.136764499909802	0.4020410050098864	0.417656124870037	0.24542093066020035	0.367589434949915	0.7226172465740278	0.6157162421251651	0.9399283359490941	0.35235306513135833	0.7460217608310897	0.11767207614272912	0.5707869289415284	0.18162870003402215	0.028330298081174925	0.5459519098225749	-0.06970921482637725	0.045472070513376005	0.06425009891846656	-0.501330558726882	0.08551351023572556	0.1963945242147887	0.3916254275923417	0.06451715854426074	-0.07604511571373028	0.5028784601668552	-1.2757483328888957	0.16114409526221937	0.017728204689488852
-0.48855628668738815	0.13306290676206117	0.08801377378312152	0.6358393098269001	0.16305885560618374	0.4762151916207416	0.3262809818775208	0.5233396989466251	0.09371056220381307	-0.7555903415022455	0.6535330186675067	0.2727529883511057	0.32752860882198054	0.4718610682519723	0.1661512041455352	0.5067836120849367	0.4160669767690438	0.8752992439202789	0.5045077800492556	0.3636087593836664	0.60144791484835	0.3569409851773101	1.150915333109208	0.3786261778950697	0.4340472542859436	0.23206638151167147	0.3743784987906478	0.7272140865271552	0.6305789188971543	0.9127297960817765	0.2873677640076102	0.7315232412627745	0.11274173625109733	0.6070629855557241	0.1529339767596803	-0.009877798026404002	0.4817045495918982	-0.07330690594919997	0.030203261432560656	0.06087792333852027	-0.544785216121019	0.07214958029252991	0.12784723229942832	0.3358914381794812	0.04171590854674313	-0.12120416292371669	0.5285690512805223	-1.2678922045086736	0.13245040338922237	0.024783122936004716
-0.45106566919941277	0.14926104425621156	0.11440048257249853	0.6237959590927076	0.16324538629892754	0.47546363828478333	0.29365054692386366	0.531331557855779	0.09461157010772706	-0.76425165110354	0.6978931335509172	0.28275674572501575	0.36805705286807944	0.5369614168693395	0.13922962150779863	0.49040162493725814	0.44384621495710663	0.8975263044937781	0.464043381597319	0.3665288019590303	0.5810386970283768	0.33071008612199343	1.1446452614362592	0.3749102543462802	0.43207239869740965	0.2033618061325014	0.36071817784010796	0.7372072466077524	0.6235888914957549	0.9128553136828323	0.26054616995907154	0.7079711918538553	0.12637571477157633	0.6322742999321286	0.13540046986720217	-0.01078060721235823	0.4430816471145905	-0.06586862878003036	0.052619579033472454	0.03430026737536452	-0.5503357264055581	0.06626549921609938	-0.04638935986975801	0.26513838997658684	-0.007921263644565852	-0.12646627476302513	0.5737654132699188	-1.2925565227143738	0.09457969676691505	0.03536761386419207
-0.4145297846642075	0.18255277282961155	0.13264898712378334	0.6731034400713065	0.14298464548927456	0.4751033576092373	0.29702312020817473	0.5404446558916141	0.08696760042697556	-0.7754598051229309	0.772017605798389	0.2797851823539532	0.3738310688784171	0.5601618916022038	0.12281643062820971	0.4872871492965552	0.4280093901736173	0.8789351018824523	0.45178915034152967	0.40490838187340217	0.575296935449376	0.30208359196839474	1.1497955187836992	0.3522492150425852	0.4815780368438471	0.21724469421486114	0.33724977875667445	0.7501802616908672	0.6189211468346739	0.8820892388011095	0.2172291825952814	0.6910675694869235	0.1045617737410697	0.641431648758723	0.14375510958512955	-0.03427775871958075	0.36962626532469056	-0.052888010313759136	0.05108370957640562	-0.0333679486713969	-0.543909872969581	0.032137828972801916	-0.21128224420338962	0.21065828273978632	-0.06639448157050928	-0.1366395731393669	0.575727901918339	-1.318289919350078	0.08473500622126821	0.02845191099420109
-0.36899437294273163	0.19659779210613954	0.1660884270469061	0.7280880379961205	0.16801988576797555	0.47057146205040173	0.2907557679918571	0.5319905888558595	0.09311477556537948	-0.7796904421038486	0.8056519303322673	0.28293666460099803	0.40318891135926727	0.6348936932135825	0.09128716690559872	0.4745166897183304	0.4371875823264662	0.8527917292176357	0.4385066705459967	0.38159094236994096	0.5374029756066102	0.26051320266221795	1.1368767759159601	0.35042623781084115	0.49142071994348474	0.21463446135122882	0.32498142941231245	0.7346801536558104	0.6369293199554513	0.8323987160708306	0.18741120088445587	0.6653901058458682	0.07443624350039921	0.6775086740754358	0.18641124008408036	-0.05453740986260802	0.3303697303583717	-0.0072539015052718704	0.05430053539535795	-0.0794834686733453	-0.543628828401817	0.01018476644024903	-0.3447146541323022	0.15874276231021575	-0.11112770679216082	-0.17244473690993078	0.5558303785617797	-1.3362114575861708	0.0722969342012624	0.06707476303789546
-0.3260864790813888	0.23106454778848723	0.21190984825036066	0.7830825516296489	0.18135609637666286	0.44508843342621984	0.27556959749509546	0.5332813344461895	0.11819297208553156	-0.7591440001194755	0.8398042180555165	0.26729666940642727	0.4071805255822058	0.7134386215387163	0.07329182372568392	0.47056649141634876	0.4241349096757925	0.8319101800301067	0.4282494166558052	0.37270206954967233	0.5407654259956087	0.22559073309624633	1.1151153196754522	0.3470615419947185	0.4658520239415324	0.23939744732379023	0.3129835497725273	0.7632267391335672	0.6327807646880121	0.7780182561483647	0.15389186264444768	0.6183403553056487	0.07536541477608641	0.7244178401776692	0.19386633155693306	-0.060948172061600824	0.32566819103600264	0.017983960148676016	0.07713877743967583	-0.1452929659951494	-0.5138367336040378	-0.05231467964586274	-0.4595717325905714	0.13762659095098045	-0.17512628659513732	-0.2242748750000259	0.5227235676873617	-1.3690603570159203	0.012449929896998058	0.06770894235361286
-0.3241429158836826	0.25595236488499806	0.2716760573519161	0.8563983551328797	0.23229090030666472	0.4336361461750954	0.2676554320319068	0.5234569243345064	0.13506058643795715	-0.7500105257152762	0.8714919162736798	0.27568499635638144	0.42547222960622655	0.7598167932161222	0.06684210388998173	0.4540311705097542	0.45319591343067744	0.7995321436213846	0.4254788718980138	0.3578315305201265	0.5556531493283752	0.18794523677225397	1.0947277354242806	0.3490519998472905	0.49505904876174506	0.2565526878907434	0.3196950538905892	0.7986364517006337	0.6046847433020736	0.7506600140075103	0.11733364042850432	0.5924284368740974	0.05980940336545896	0.7629114041176951	0.18595412859249133	-0.10637598491854768	0.2725760866675801	0.0666187346558545	0.0724969735016825	-0.15098828524474678	-0.5024608362338631	-0.13094938907907508	-0.4963247094383056	0.06881844911432815	-0.20517337175437636	-0.2695230014028866	0.48952148916779575	-1.3826586719932412	-0.02119460904739747	0.12156621864083268
-0.31735402834412035	0.2747457013890088	0.31702726763439754	0.9067170889172314	0.26894298999820826	0.41099507245612876	0.2661211648628449	0.5177608197230522	0.15886284445812493	-0.7697832629731445	0.8717348805327905	0.283442937567162	0.5025895060227089	0.7934807546587634	0.05588506280083928	0.42949855697587563	0.45519099522649265	0.7817715138559743	0.43272612030744434	0.31780301215791223	0.5268607565421125	0.11628805241243509	1.0759446115191786	0.35058810789490497	0.5107178277432038	0.2595622267937644	0.3337277575203715	0.7768473758980199	0.6069546607136752	0.7437067951391727	0.09705692370065049	0.5595437422971914	0.08090081288608235	0.8259063120994614	0.18307973351745496	-0.1521295046441592	0.20927088377595254	0.11854734367905588	0.06145033990351014	-0.12654296187119413	-0.4920166900104802	-0.1990815452965888	-0.5370424875291058	0.010685920735276105	-0.2392742469325929	-0.34954783409974266	0.4595622989316017	-1.4338861835807304	-0.05141774693940754	0.13467433325018013
-0.2964630420056832	0.2526418682122361	0.3661154758497145	0.9245563956191576	0.3071031474570455	0.37257726835362454	0.27440071065859895	0.5048251428930379	0.18705141425382116	-0.7655563952412716	0.8657909929130797	0.2750377794965516	0.5426946912741217	0.7981675646147446	0.058885829474787654	0.37795269913369955	0.4579153013054903	0.7776569189090197	0.445755937078346	0.279459399878876	0.49653511140558626	0.07412303132063454	1.0578700578671358	0.347489542604915	0.537176457017215	0.2403510866813762	0.3562406567200437	0.7662849847159531	0.5810760977239677	0.7326066615690657	0.07932293076288105	0.5299478611214345	0.06796035138782301	0.8335618449555449	0.16092885438245494	-0.18796449098611218	0.21638248841398405	0.14633949527520596	0.09297572143733837	-0.13186400609896531	-0.4610768423668331	-0.24976905816975953	-0.5778558918871387	-0.042514544812481445	-0.2750175414736026	-0.3872660224645488	0.3998111647228264	-1.4871082830178763	-0.095019854839651	0.13995438645168753
-0.2759874513897071	0.27804696009051166	0.4259994373803668	0.953638322205882	0.34265892849864527	0.34550938974493417	0.28949068510471015	0.5130951407433457	0.20719546724113647	-0.777548287621949	0.8730383172173676	0.2774678004443719	0.5525513270876218	0.7787391861837574	0.042025724926162224	0.3438027724185703	0.4717345520081523	0.745918250495118	0.44602669361880737	0.2516283913373376	0.4849620594154386	0.04281209587014152	1.0412391563458903	0.35143328647119154	0.5597681929778617	0.240856037690043	0.3888363198669763	0.7747813142326239	0.548338398610734	0.7355977932546253	0.04364999896812186	0.5013448821735766	0.08455239230919401	0.799083341999903	0.164663927247477	-0.21586629763416504	0.18898739618668742	0.17900601279428474	0.14092083712858822	-0.1173812413340484	-0.431224988763132	-0.2673318833763171	-0.6397151621243137	-0.08125024199257688	-0.29285979058277933	-0.4610490994755283	0.3337045482885861	-1.4940635187272235	-0.15182772082767454	0.16914762383248078
-0.2819027657776604	0.22719068969521872	0.48154277790966693	0.9897868106507911	0.34068615434787003	0.3120517411830787	0.3067761373515162	0.5216660713602288	0.2382619263165798	-0.7599523182315762	0.8612333328813074	0.29572666443922097	0.5885711624133689	0.775866325671422	0.040988184777971885	0.3382474890527246	0.4688402346432216	0.7392809801644085	0.47752755438689887	0.24475382683936603	0.45415094503980036	0.018215325395102358	0.9960216729693456	0.35244887493768184	0.5505167983520677	0.26355478695810447	0.4225607316151093	0.7445314527441387	0.5213148028444097	0.7320025694158936	0.013101367847887485	0.4972010409697818	0.09391557977957946	0.855260753756858	0.15265907843296678	-0.24283000985073352	0.16138585635985012	0.18765979666374993	0.17902886526991518	-0.1303384827760142	-0.40278041392047187	-0.33683219787175045	-0.6587446474249469	-0.13936742830874982	-0.31565617094621207	-0.5195957203236029	0.27485858091685944	-1.4845656999448527	-0.18430340383444296	0.1796507864302916
-0.2751185814187501	0.22036109366907053	0.5138080884223333	1.0076400691036707	0.328533922767862	0.2896153082844371	0.33198979902461595	0.5097371218196592	0.2826395851820028	-0.7593224289369431	0.8502624980992136	0.32325987771969267	0.6039218060479532	0.753904080666434	0.026281419594897548	0.32051304477168135	0.4942452866795325	0.7292725747540585	0.5069647850548403	0.2097585529570551	0.4366585811215137	-0.017787303323522984	0.9712322897877008	0.35982000627001437	0.5575145698271948	0.2794863278394815	0.42885596794281683	0.7467330410226577	0.5118434678736621	0.7312293136451331	0.0214328882171755	0.4947988043666488	0.10966124686567161	0.8037435906080331	0.11394649778492083	-0.27204038843351	0.1594132917529981	0.19243039240760412	0.21717695107519921	-0.13770439110784655	-0.4012538916705477	-0.4035217850092077	-0.7269156769357048	-0.17056356858310803	-0.30702352712195796	-0.5431245591824945	0.23804328753763943	-1.5003577172666034	-0.2391642301249161	0.21875867392886034
-0.29034854443019087	0.2626746662617112	0.534772806917456	1.0118245978362215	0.2833942576407238	0.24975918389759216	0.3519258465776465	0.4836119607225971	0.33169916359034823	-0.7754978161414682	0.8153151680828822	0.3378391105089683	0.6218843956003243	0.6949388198629987	0.02774955818971972	0.3008505434553554	0.4528531558706229	0.7593234815129996	0.5337567884451002	0.20224212986868798	0.42684607323083734	-0.05022795328571984	0.9801308272736398	0.33563737313337827	0.5596548992551467	0.327891127409614	0.45410251759172626	0.7501768007184983	0.520343933557945	0.7083822859712239	0.0031101296806631735	0.48669111903538165	0.10147279231047275	0.7377331345615972	0.10844654565079112	-0.2988951517426815	0.14903374051795779	0.17066881455126542	0.21817253057694921	-0.12530445959951317	-0.42449088405531843	-0.46644899941247003	-0.6914286840382963	-0.2214856430891981	-0.24789390506595382	-0.5571167475832735	0.19589325444641623	-1.5053523350919726	-0.2658634733680779	0.24147506002307856
-0.2988259190003408	0.279200529817836	0.5716858087022132	0.9733805480825651	0.2947717720666067	0.21774014045598902	0.34810159755126585	0.4544897733893746	0.3585697874445322	-0.787490929546484	0.7891103910476248	0.34087630185712614	0.6521865102213671	0.6570068513378804	0.02588584294955042	0.256227489635048	0.44867323290494976	0.7920861555449059	0.547643243717139	0.15384724695663682	0.3788281031789421	-0.04498319157801279	0.9739321776278344	0.33886646471526816	0.5311235403527584	0.3483648381147206	0.4922828021971795	0.7480907984764217	0.5101772231738686	0.6727950860074009	0.009305857240934037	0.46505624172860943	0.12530925543230764	0.6663281340231807	0.09379450168884475	-0.31983531552695804	0.1417464357952109	0.17730166586925986	0.2216849037946052	-0.10039835803602903	-0.4587376140625053	-0.522641223331352	-0.7010228078407149	-0.27280503282861884	-0.1956287491711642	-0.5679582535436968	0.1613236442800715	-1.4921407727644418	-0.31580821913749385	0.27674318830844075
-0.28427263855068213	0.2931998288779446	0.5908695462535614	0.9784066663637319	0.2975137351240979	0.2020351152162112	0.33967109287379577	0.45233023933407457	0.38332852804889256	-0.7940875931673681	0.7552809462440158	0.35198216279741346	0.654878554700363	0.6345280390756619	-0.0007638964553068367	0.24626056386205292	0.4354923947480514	0.8357608885012858	0.5495304868916738	0.13604182318742347	0.36153089391319143	-0.04461176903702398	0.9773206433483168	0.3415203136545492	0.5118729234632096	0.3814131172460984	0.5217620630901687	0.7263705311584816	0.4979980132380465	0.6421583089193056	-0.038915223705484316	0.46389204523612637	0.16397566010273273	0.5898665968871807	0.05481563614732007	-0.33584905245230356	0.14114235741006512	0.1573793740137735	0.21174962611717926	-0.11082743311047241	-0.5048877910820635	-0.6207109712709028	-0.6675233941386589	-0.31673541991391485	-0.14348376051526426	-0.5775108132552497	0.14621496585008364	-1.4458594775393991	-0.39446567679202527	0.3164451079933164
-0.3055058127515941	0.30385018272569125	0.5968601790337883	0.9762541105022624	0.3086075932691398	0.18321225770815014	0.3341761441843806	0.44087317625074035	0.37462453778395494	-0.8206270349572635	0.7213845198552751	0.3671649943964359	0.6875558758993505	0.5940900072867814	-0.0032497500817331736	0.2541323944330183	0.4105510074693003	0.8619012647381762	0.5501372360445077	0.14315408058137621	0.32098434379907387	-0.008151430258652448	1.004560009711226	0.33620132152154353	0.5223028389419763	0.38261761733194566	0.5406539918788236	0.7026519799209373	0.49160214659756507	0.6246067010064131	-0.05548653126770995	0.46071901049869063	0.1809625811245102	0.49231518659203416	0.03842937695859306	-0.3410582834991227	0.09852783892565845	0.13012918049730546	0.18267948627903072	-0.09107961252913058	-0.5779630793606543	-0.6882630483882051	-0.6215612104959287	-0.31312245880993295	-0.07610529394363393	-0.6157255976024438	0.10401996941134654	-1.3936626169143889	-0.3946575700893668	0.3629849236506684
-0.3100354893280803	0.3311704247462909	0.5989593468178256	1.0210930449610338	0.2819994712880064	0.17636048390586562	0.30903740483215436	0.446509447070464	0.37991684146782784	-0.8421029419033257	0.6829553955161771	0.3979052281576303	0.7124740362723934	0.5743858977339962	-0.03364608938899884	0.26483996884573024	0.3872397454388528	0.8980529755857931	0.5508681842595774	0.17843167137618735	0.2812144307079007	0.021393101097605234	1.0069782658662336	0.33261804041276	0.5211357629176563	0.38604375090946685	0.5367421516359578	0.6598847576887604	0.5091499214556995	0.5831165999902342	-0.06808346632984477	0.4557193233237206	0.20925312193802426	0.4343269724971174	0.028533664228465046	-0.3206895528927879	0.06551571746089717	0.12221427608171524	0.15038470449237823	-0.11292040220014435	-0.6602848093024887	-0.7580424596687239	-0.6150376262713388	-0.30884568515816135	-0.0482829101339862	-0.6549408340895948	0.07362418755494958	-1.3444738770846185	-0.41344166633085183	0.39264321375224054
-0.2974701985582925	0.385747275164232	0.5871950873450825	1.0556879062818545	0.2914335208058424	0.1557289642984486	0.27172161969687314	0.4558576290438787	0.3883345538548373	-0.8490086839458997	0.6543592510813183	0.40297019006338497	0.7019458666587228	0.5619349406480348	-0.02853398636888129	0.28412211498386036	0.36075138944490504	0.919543524259231	0.5486876670647153	0.21309662351107828	0.26935915926674897	0.06728057997740797	1.022182561893315	0.3534250412521891	0.5157486287016405	0.3963701517383479	0.5463192036498247	0.6486987195007659	0.488219165602346	0.517699389898973	-0.10030026466865705	0.46269361073578474	0.20262861903497226	0.33606994829960735	0.04250081924217348	-0.3142491293951827	0.07240251096635204	0.1083660774521267	0.12198137820667801	-0.1643400197459699	-0.7633062837494058	-0.8274598592703487	-0.5848564724180148	-0.33519823516382824	-0.05323172086211218	-0.6923762660934987	0.06571448884482065	-1.2969492065195218	-0.41396852631046344	0.46257439872411477
-0.31417819190235646	0.482545524897329	0.587235959043811	1.105805087092603	0.28749636019001623	0.14574531857390033	0.2456728351670646	0.42930562643029446	0.3987867827283313	-0.8548816517501436	0.6310276096169802	0.4496172168362394	0.6985206405969102	0.6122257870357505	-0.03734112084612286	0.3313674085099607	0.34358054424452156	0.9569434874363891	0.5367903353794256	0.2242134092185096	0.25866950202829675	0.08932190848792361	1.0271834076437427	0.3733499274816327	0.4888885409303653	0.4424771205709385	0.5316772805041216	0.6480637099315099	0.5182222063893643	0.4668292406964632	-0.11690248619264121	0.47621530482722696	0.24510441363458568	0.2573460133655239	0.05521029749781982	-0.30070440559456324	-0.00657855101270029	0.11323165920474139	0.08469844024123704	-0.1952923870761512	-0.8325106816681883	-0.8786808163057204	-0.5890643828731038	-0.3736804221172608	-0.04868415896475268	-0.758842601688916	0.04260575028117729	-1.261660035585677	-0.4477678271991648	0.5233798323568062
-0.32813060297457536	0.5628034709382203	0.5870495734470041	1.14276825813786	0.2947376970933539	0.12403463839055137	0.20647157442451652	0.4209840711177238	0.40506817147558927	-0.8669380991567189	0.6173558776257336	0.48379332074522485	0.710403620031887	0.658978168451776	-0.057230534065338026	0.3401812435367534	0.32844720999172095	1.0130687093766253	0.5300462258909696	0.2512794611567625	0.23090805592731883	0.1274614999502433	1.0125698041359437	0.37666418538536445	0.4909929424912959	0.45711692616079685	0.4923998347259639	0.6329528690990079	0.53502375051388	0.3983427966650695	-0.1373549496831302	0.4869666333789858	0.27119693008992424	0.2162520437330188	0.06557408377090126	-0.29788073231730766	-0.021691569999443803	0.08568732212619463	0.04964603024684155	-0.23412335355470862	-0.8807199333239403	-0.9809109409757617	-0.5623484752377308	-0.3735247096494449	-0.04643172775439926	-0.7868490746758083	0.01828026875551329	-1.2512228783942476	-0.43388141229787464	0.5659919647709288
-0.32578103023979965	0.670246702045275	0.5890235966160429	1.1614347043606286	0.31382730728382235	0.1269907757434215	0.16780253659334726	0.40772009988545965	0.42489992132334614	-0.8777483054177813	0.6369714972366906	0.5005414019204112	0.6908908776988935	0.6627348431722335	-0.07159464100764923	0.3403979632595965	0.3576785703593302	1.0486225272097274	0.5295329466479364	0.2667327687583681	0.23697986264515408	0.1736541764626453	1.01733755041036	0.39570616014597776	0.5112320842182726	0.4607859431217494	0.4821530181898459	0.6346543735272816	0.5738153930456538	0.3193191418780986	-0.13676716905898442	0.4575941226341026	0.25856784358123236	0.10084995988989665	0.08178191398508748	-0.28201482485381296	-0.06254265196502973	0.07195586351461586	0.01212421182195244	-0.2453113290208794	-0.946018284612917	-1.0095265841533059	-0.5443539953072237	-0.35181859493406054	-0.0541854477155083	-0.8071142438289389	0.0277864147186891	-1.2616043753378583	-0.416372842091657	0.6201346937160126
-0.34113879756912385	0.753469572381527	0.5901495653196102	1.1985503481127395	0.31489392543259653	0.11012715746130938	0.14130795290560136	0.39652869341031055	0.39553825451825403	-0.8748831452634331	0.650751814282094	0.5246518706485108	0.6574479547123612	0.6978958231125825	-0.08394834998921215	0.3638612735065815	0.3408776852614471	1.1061040509418052	0.5404811143640496	0.27728972716146766	0.211345892343884	0.2237541937140166	1.047387969932188	0.40897129857996867	0.510239230507831	0.45733596307531527	0.4754350453905441	0.6089198392062375	0.6000167616688665	0.25141471715129626	-0.13520622166554594	0.4467161290870606	0.2785170730264868	0.08593494512601635	0.12738172104376333	-0.2814318424991643	-0.0872587552761597	0.06225262357951045	0.015113392867688175	-0.27529081726079624	-1.003299361604515	-1.0748497013251612	-0.4828709165352829	-0.35260306049486395	-0.08299618688760092	-0.801240092908667	-0.00624028165764037	-1.2674423893719227	-0.31099554088410175	0.6990036106653493
-0.3286946806983143	0.825005428507483	0.559497588563019	1.2372405466153693	0.367973917159157	0.1229962277265321	0.12449680042441189	0.3993097662409405	0.3572257661928109	-0.8723264264745991	0.6826833088287481	0.554542065849233	0.6392059766366995	0.7321055059181454	-0.09733095937944151	0.39978559356802873	0.38000672845392847	1.1341370747792174	0.5327301553978421	0.2884919853451219	0.1845312739354515	0.2732243324053179	1.0413129929108005	0.4317802812331718	0.5085846243518269	0.44309742933919305	0.4624744483879616	0.5786168435726382	0.5977048726361847	0.20658701024763032	-0.16205016158356297	0.461172176849585	0.29777137010866095	0.05404201677347571	0.15358960973641272	-0.3071799787604069	-0.13967011553968356	0.08164786521616016	0.007620655675419669	-0.29714839272946414	-1.016118105190174	-1.1173572159605487	-0.4503374132595213	-0.32963978684184114	-0.14952440633014225	-0.7869794989880409	-0.02155912026440781	-1.2583857784714858	-0.214776742366584	0.7508937404941612
-0.32242900720331424	0.9094715026966662	0.5272545444725426	1.2482180832320426	0.3891818945679356	0.12268778259282649	0.1193470432773696	0.41513238960259946	0.3384588415929261	-0.8764906503491042	0.696564722303884	0.6129326610622586	0.624241402858358	0.751018049335604	-0.1232671102979915	0.445813066042161	0.4248979635527661	1.189278503548373	0.5510439945786443	0.31344581525889487	0.19442777852726012	0.3005143101354288	1.0354611191790697	0.4407319129688654	0.5070909259637061	0.4600044858447417	0.4450787376508167	0.5471110545234465	0.6472795514731401	0.19041147933185718	-0.15270026055081695	0.4487847926486361	0.2949987173606471	0.08577350087016421	0.1739343190254905	-0.28654812778039773	-0.15913833474154954	0.016925215338969034	0.016164662292500166	-0.3188706092419654	-1.0431425860232755	-1.1709595750376087	-0.35682982117279566	-0.30741576701617407	-0.18910366494323338	-0.7521180885458676	-0.026850821855101827	-1.281275682405755	-0.08659766366327398	0.7710958654469708
-0.32624681179493564	0.9855553772218594	0.4811084994691067	1.2574695889449825	0.3932591676611933	0.12241861265607126	0.1415188092012322	0.4310161583054681	0.3196120478006999	-0.9070969525945115	0.7291206849206147	0.6446595467240012	0.6036109717222102	0.7516287214465465	-0.12812434100215198	0.4539645886562537	0.45061379128389223	1.2111346601266817	0.5805163435678333	0.32961791364546855	0.19126162038713962	0.34063974430417354	1.0300998795215626	0.43891929896771054	0.5219443210860158	0.45418318739159397	0.4201171511056834	0.5438978482350194	0.6922455743729146	0.17958530109698317	-0.11312374388816979	0.4162852626319783	0.30237264324995383	0.07556471429474088	0.19656955252232905	-0.29511359979210416	-0.2058351934588761	-0.009461927710361025	0.017331708136308528	-0.3418237658366029	-1.0702071573397087	-1.1715246906882808	-0.29247646465714994	-0.3048524429301686	-0.23116729363458005	-0.7167737249374511	-0.04660755528235868	-1.3057438125833203	0.06345030891468847	0.7769893746112839
-0.3064917424898018	1.0683188262164696	0.44514107175672163	1.2748190895330604	0.3742856506663108	0.11756963040949286	0.1703752721119951	0.45357797514667475	0.32361701859119557	-0.9264008165063877	0.7509629221938304	0.668412856393079	0.5840624863380216	0.7157697905612311	-0.16254201621463413	0.43687016927449146	0.47467418223377694	1.2368266286076053	0.6222954645991655	0.3291791038503956	0.20254902193571483	0.34357885574256003	1.0158198202608755	0.44694246411541033	0.5321926610967429	0.45055981418252894	0.41358755334041203	0.5227421781364174	0.7440594909977117	0.13701919216300595	-0.10744945950627474	0.39894894897242894	0.306370981184175	0.07605032836591616	0.20203721253224383	-0.3301691673477657	-0.2103212939860457	-0.008594920926307092	0.021548510029884317	-0.3540605586980825	-1.0822493791020729	-1.1637142327517247	-0.2509691314073712	-0.3153145933647449	-0.2726448077567467	-0.6325571448716389	-0.011877095571729035	-1.3216362478779389	0.19713333889938067	0.7942492865124124
-0.2785012165778163	1.1477283239472524	0.40970620760406995	1.2618967784887682	0.3546519370218169	0.11429208788892438	0.2200116212651432	0.4789557791701487	0.3513582374954784	-0.9176779778960344	0.7339375345644173	0.6830318231276707	0.5687860005540017	0.6884209667097483	-0.17556429446834215	0.41100453985845886	0.5094595945396839	1.2492115759167082	0.6467249916625619	0.3083595736641502	0.18357129847317938	0.36738816367892585	1.0110858292244398	0.41984210792488474	0.5090028290646916	0.4715924041515123	0.408343756353201	0.5131611714379827	0.7557889057957541	0.08904224810572599	-0.08788679595922336	0.3798814532412461	0.3049011496993296	0.04321461681134274	0.2351157057994861	-0.3629080704836112	-0.22456537233333815	-0.04669376546323569	0.0369726646855557	-0.3690944660907841	-1.099979652345636	-1.128167479728609	-0.2492211853950414	-0.3180457331015039	-0.31406051359739695	-0.5407995155431475	0.007498318858651215	-1.352676877833976	0.32143955934870777	0.795113574696912
-0.2661375007184145	1.1975044742280532	0.3754083954413671	1.2335896723568083	0.3194757940738291	0.11459386234933851	0.27446976960114694	0.5012077989793382	0.3891932540257439	-0.9447380538462726	0.7485752991064424	0.7238309953373943	0.545026795144978	0.6599516805434452	-0.20416611359216136	0.38884885072855857	0.539429120852194	1.2670262138945	0.6789023212683875	0.28867629103182957	0.18747209812966933	0.36974723293512446	0.9947492115662179	0.3932775295361187	0.5020996404999241	0.5051413121327786	0.4026696239617825	0.5039459659718732	0.8056730812503391	0.09328377624801468	-0.09311962184690839	0.3521260499877793	0.2967254332118862	0.04744291875033189	0.21893062472952587	-0.35846615669444726	-0.24375492070382693	-0.09297430205318089	0.06396566809512595	-0.40096222249498076	-1.0849748466611966	-1.1284830065416982	-0.24656734366122296	-0.3210048192737337	-0.3353876261611234	-0.4249308075060022	0.029762317846478047	-1.3830692667388746	0.4427914131678542	0.7659695255846625
-0.22290622206785615	1.2094508741565122	0.33637462511322797	1.21809127015423	0.29831132778474234	0.13789578294870342	0.29731965371646757	0.5551867433862726	0.42805138865383335	-0.971677195298982	0.7846455067517791	0.7551775066012785	0.4951782606929561	0.6179976059913994	-0.23457022480797152	0.3514568442332573	0.5777406281900436	1.27825273448429	0.6942786781541328	0.29404933098104863	0.1697773973443392	0.36679665714795673	0.9757734075473217	0.36640591655572197	0.5115392521523524	0.510197895640713	0.39973270692827484	0.49565534883340223	0.8595019057249939	0.0845371927456438	-0.08193131913054601	0.3208506460055188	0.2670549350582425	0.05214978759059843	0.20712720704650853	-0.3761525156898472	-0.21626804205247357	-0.19588492827378268	0.04914628646357943	-0.43935053729992346	-1.1074364822452658	-1.1446204584418023	-0.20037836686096763	-0.283191432616928	-0.3770609626983946	-0.3109040112785205	0.08123541409911865	-1.398170408407292	0.5702662491138434	0.7392401732918401
-0.18436351846311377	1.2163540643000699	0.2863577839449627	1.1883456388435518	0.27574001784471047	0.1692478555378021	0.33120571331066134	0.5629655885697626	0.46220579089952485	-0.9683650340607057	0.7995262355529142	0.7686205271340407	0.4626855370862616	0.5626190448139472	-0.2251633226985977	0.32787145001970297	0.6068094087042702	1.2715674348713446	0.7245892440593853	0.277665857140643	0.17931904354589387	0.3432090644320495	0.973908891825611	0.35128637375289345	0.4788008987668281	0.5167150748210533	0.390903546873124	0.4621485601786485	0.9072726204804862	0.11270560184794513	-0.07436956234262657	0.2781735476601208	0.24967879529950548	0.048181590286037974	0.21977773333701478	-0.37671556316122257	-0.22409663049993261	-0.22946626093989084	0.03967606849452777	-0.474789860963555	-1.139330003677014	-1.1167398439171512	-0.19793876201664812	-0.2998833507989608	-0.43373633426474345	-0.21121675548526525	0.10690749819958305	-1.4110623546726082	0.637952659006541	0.7083584647496379
-0.16421929089393647	1.2176546055053454	0.23880935374126655	1.1875867632470203	0.26239754506611346	0.18687814183571475	0.3537652444417241	0.6023031634368261	0.47953010688640446	-1.0097100330113498	0.8126346565735518	0.7978691753749947	0.43894550539942456	0.48789253381809183	-0.2114650156833521	0.32406981872608726	0.6177351662219437	1.2567203601908554	0.7477736986378409	0.2619625129407037	0.13512797602968363	0.3295457661482617	0.9789108482634115	0.32304641183974514	0.4381871156575947	0.5359208089439857	0.37318979118063345	0.45749461084930687	0.9062034408278914	0.11897605058955416	-0.08782259460294164	0.25430022379389794	0.23232317798326269	0.06256934861116217	0.23489744382144248	-0.3937228305662466	-0.21090537805145088	-0.3129617492634062	0.02354748516293661	-0.5424184453666531	-1.13295184763659	-1.1072654103726394	-0.2150277718618716	-0.3312131059197038	-0.4781668305674419	-0.1279667888298699	0.12203691938933554	-1.421362943420937	0.6916726232051165	0.6736947093661289
-0.15097858074993292	1.2043194133612523	0.19270371447256704	1.1581660084228418	0.27412071792696613	0.21352068232775312	0.3761414114976639	0.6536118835569955	0.529319101641937	-1.030961165303094	0.8303186271176429	0.8154061316217955	0.4462776054656776	0.46017754871756217	-0.19559608982350765	0.318545016957251	0.6401855976268345	1.2287968692396458	0.7507040031755181	0.28447121238497963	0.10171102659236601	0.3116612804141691	0.9701900207571127	0.29796284033571785	0.4169716055174054	0.5299465631138166	0.3763046181122871	0.45051757489565925	0.894316417522591	0.15089152126555513	-0.07682636193305184	0.23579971364186547	0.19367941876662406	0.04454332866307935	0.231972259191816	-0.37706038140664666	-0.19733798246286044	-0.385593592698725	0.005732571880393158	-0.6037727345729347	-1.0982136151568354	-1.0447417651433115	-0.23622133350390628	-0.3497373083619526	-0.4853395130037964	-0.0869765089560916	0.1664654266430021	-1.422036604564636	0.6408090471766673	0.6068161315713597
-0.148939199512009	1.1610098429622382	0.1756889061714897	1.1377007828806511	0.25074581050582845	0.23298644297258772	0.38329660992993125	0.6872213339149889	0.5750929991109417	-0.9651508945328053	0.8238401349209509	0.8215510532322681	0.4285007809921967	0.3971401855705035	-0.16255946154582523	0.3441201995954439	0.6300454677682698	1.1797119704157732	0.742712967113824	0.3081697741475381	0.06995399460125677	0.298567327302734	0.935948929487145	0.291775113503228	0.4154873950701359	0.5186841845406311	0.36641721449984965	0.4811510678441448	0.9437369322145752	0.19465485411994138	-0.062388058396345356	0.21264033301409485	0.16236075617956489	0.0435714598689209	0.2176594392920103	-0.31572280434300515	-0.17600966670268078	-0.43160469837284055	0.008060312962748246	-0.6960009858820138	-1.108796817448902	-0.9889646784642426	-0.29482746623160755	-0.3614629313402905	-0.4924672595389553	-0.008909960154237506	0.18665558438283197	-1.4338084600697305	0.5808090926265808	0.5668371785274267
-0.16974113551306033	1.1044268561263817	0.13400087181225168	1.1298394694949103	0.23284123257048567	0.2601204632365	0.4098624430734679	0.7198133384584884	0.6241559975055909	-0.8956042680514358	0.8171494650322277	0.827583023290325	0.41869133408887454	0.38118228207341665	-0.13436540727132476	0.3672418648151367	0.6027831607651197	1.1067881344769013	0.7004427363670968	0.3517989569876021	0.04660990676632134	0.2760317512024445	0.9199960301708305	0.28745320726220985	0.4051786287361125	0.50348273526047	0.37304351980522477	0.4926064976362204	0.9403767776971023	0.21724584978546652	-0.07550299515934747	0.22005596241787034	0.12959349222058453	0.008128039191247294	0.2247511604882273	-0.29284820367410536	-0.19035165473444948	-0.48599270307016723	-0.005527539756181625	-0.7747261087384991	-1.1064132497553167	-0.9190261468743163	-0.3440735750692564	-0.3482705250738124	-0.5194867534109913	0.06634200812577554	0.1944239963310887	-1.4317768036426606	0.4931087762132626	0.5177697845639162
-0.16703073851313271	1.088137061442526	0.107119042998214	1.0998387204525029	0.23000066654843493	0.26440990830476857	0.4027474843859745	0.7417465160668436	0.656960923204334	-0.8068072001274006	0.8235896820374158	0.8369187146443349	0.4326866245718528	0.3346284563323204	-0.09614682522228439	0.4020538183318794	0.6160471628220971	1.037254871983446	0.6462430132077659	0.3870070064841135	0.005965750886026933	0.24467552750889135	0.9031599170847807	0.29672768879823985	0.401477655788383	0.48679789037185184	0.3734009624280928	0.4652117239849266	0.96389950159135	0.23303027198414714	-0.06953737190560134	0.20986377128090342	0.09325532326760837	-0.020748059793005036	0.2282136561432834	-0.2539459066401885	-0.15087274544327192	-0.5554925196175702	0.007122377416447988	-0.8527802292550588	-1.1234890544248384	-0.8622526745426189	-0.4271272582208752	-0.3153548552309921	-0.55164517664189	0.149483640341077	0.22303118093829263	-1.4542233765721413	0.42742821566983	0.49514716360661015
-0.14656651658525727	1.0291869347867342	0.07284623646031148	1.088320055209544	0.23075746455578622	0.24935568718243029	0.42203122284667904	0.7461017648527161	0.6870975505644654	-0.711392376714234	0.8239844989584706	0.8608894448905922	0.43199637057313467	0.34756016714823934	-0.06347522593948936	0.4257514232321962	0.6373202600862367	0.9858036594522999	0.5733038754689157	0.437207004935851	-0.025139602783568638	0.24014863425449845	0.8949406856541667	0.3253808870721207	0.36939667438472995	0.47226753851657033	0.38006230318838563	0.44753253509884827	0.9872650633676919	0.2768104419031499	-0.026686111386039345	0.1819600554393611	0.054271174573737715	-0.03742038246880204	0.2355303441547807	-0.18797339389493953	-0.14712893403645072	-0.6508771989796415	0.024024757573736667	-0.9471824826897715	-1.111859387721713	-0.8173306857031484	-0.5279565378849392	-0.28857140160741923	-0.5833831024606252	0.2305053014034948	0.2307712113260328	-1.4526023435815543	0.33812559022371463	0.46039886588654183
-0.1693234151745912	0.968308188097564	0.062275101087328234	1.0658044205539399	0.23470337505285582	0.2545065311778477	0.4241400003973477	0.7493087294571417	0.6862254540569647	-0.6296840823811176	0.873223036619842	0.8440944865889095	0.44540397973559376	0.33746733308238946	-0.01789513068689543	0.47811277459178625	0.6275656530575702	0.9325881079010495	0.5000172776064233	0.4946277906250257	-0.026781438704713036	0.2138407487431791	0.8956340443192945	0.36122962517283563	0.3950291767889066	0.4351322962523757	0.3636441872549209	0.45290392311888505	1.035119820562979	0.3250198460783517	0.0018650387195323637	0.1793304513654716	0.037483108943025215	-0.04645805753748758	0.2283397829871546	-0.12727250285763464	-0.1253182553125427	-0.7291623842036464	0.012174528155947403	-1.0298396598767927	-1.1013625341629756	-0.8183024657670035	-0.6108837361445133	-0.2862015895490887	-0.590158558023254	0.30855470987872524	0.22743373854229537	-1.4732807568447714	0.26397802013113336	0.4552054511125839
-0.20436989630300495	0.8872546927440009	0.06414844275094891	1.0918946931146785	0.25776646072575027	0.26170549698611306	0.4338425957060065	0.7676564021460368	0.6938599478732248	-0.5335925619707407	0.892798300865844	0.8245489570839339	0.46770243489531466	0.3214121497994452	0.0401477579728047	0.5097849266433635	0.6440280718563267	0.9016740474246634	0.4432862516994424	0.5476852307839127	-0.026363599568155805	0.21698077086128215	0.9041515677456248	0.38554413438268054	0.3997142033819385	0.40037665470422834	0.3033453432948752	0.4210037764831962	1.0562629475284584	0.3446739145437575	0.029915275840142447	0.1754730733720249	0.033477694304495965	-0.07128779969648892	0.21416997028026064	-0.0807631146234514	-0.11911814172565931	-0.7830276390266114	-0.02189256100673522	-1.0630467942248374	-1.0954730023040091	-0.80077315668645	-0.6888997310607584	-0.26322641474852404	-0.5884523735074698	0.3569750277800654	0.22510732003692127	-1.4539888575692195	0.20738473600090118	0.4633892890309713
-0.2574431605254768	0.7763740951052582	0.05438363476795196	1.089817875329817	0.31077725404508927	0.27034815361389686	0.42802223942388895	0.7531999610826505	0.6911915244131626	-0.4281408654069132	0.8697766052457474	0.8004228626470022	0.519133362719364	0.2752020902444515	0.0887084360792895	0.582061668239221	0.6461128004871846	0.8784150535684301	0.40503507298100716	0.5899585103975242	-0.01570773633544824	0.24507328349641644	0.9042828220186306	0.412473072412627	0.4095706321358839	0.3796129644429349	0.24528120449816707	0.38220984160856947	1.0415794933259481	0.37917669892009676	0.0468290104144767	0.1590685338076226	0.031431819088950305	-0.10926243567127614	0.2137892411305161	-0.039042065265832135	-0.14949419957944635	-0.7843893574390514	-0.036680189611974355	-1.0967550892089286	-1.0788097526937261	-0.782783813764459	-0.7813424523036903	-0.2482331786075353	-0.5865471291716983	0.3901799124605467	0.2058844953093629	-1.4463714370559304	0.13136225551488775	0.5047842912774312
-0.31611436325976355	0.6519254103900005	0.039691172031697426	1.1077204631878557	0.3587642048743183	0.2607082956467695	0.43972151148871286	0.774751432566885	0.6882490849772861	-0.3893160076029631	0.8569331983228043	0.7880883745436796	0.5660544245298037	0.2566696578532465	0.11468142160161368	0.6639367643493678	0.6707046723907926	0.8479728824706998	0.33267900376053566	0.6289481422742201	-0.031183665233007418	0.27621296515526417	0.9007635945908461	0.42119640815489034	0.44720739590418235	0.369967455006845	0.21649373208312417	0.3890506656410232	1.0136781197415536	0.4150955347437403	0.0909146339790727	0.13582420956826993	-0.00430341465695417	-0.14630748587129414	0.2124418933622215	0.002574639790929016	-0.1543913708240217	-0.8391442101890453	-0.04833696982333925	-1.0979728371557138	-1.0701748793608217	-0.7895604617920181	-0.838519653354185	-0.19356574036345425	-0.5766957692392535	0.4208367913122498	0.22401130738922131	-1.4620813985484227	0.09418631550736559	0.5235806378735608
-0.33336720712153767	0.5742477432612532	0.038510385992783565	1.1046127106628596	0.383667768018617	0.2534502631398035	0.4642512512245019	0.8011750842349414	0.6975468599374549	-0.29957719545943534	0.8237985314519252	0.7607933863555755	0.6512513997077269	0.2697248707717499	0.10692513401424016	0.6872555800081369	0.6608042591820903	0.8349405962843367	0.2805818813508353	0.6685667364051812	0.021835320539545726	0.2864064786785923	0.8901956939836653	0.4394266683450924	0.47645266898595073	0.3441708368294667	0.19205273491226654	0.3911670313624463	1.0279945978085938	0.4846311451531478	0.10580938423789754	0.12989743843621593	0.028306746466380085	-0.18821188004210504	0.1962011714936654	0.03811544851662894	-0.1752142051882745	-0.8223205745483504	-0.05191382610980353	-1.099741137814072	-1.0450336918139231	-0.81044619828957	-0.9169612163729386	-0.17516561922234392	-0.5859036160452005	0.4712217757495557	0.23665110057461183	-1.4660579502740043	0.06036625063510761	0.5780734140138218
-0.33541747458008847	0.4972891102709337	0.03517288561681794	1.1195286272631095	0.4046503263735688	0.23352192989285206	0.46545739535678915	0.8067025868996283	0.6946123448600873	-0.26579108039644506	0.7825661653698717	0.7218393871345243	0.6970995265175695	0.2591723272434343	0.11817222350168691	0.6917438105054793	0.6496257546836259	0.800160183389937	0.2464355994459643	0.6940554600875701	0.06169174783255669	0.3305002646552236	0.8616248066238507	0.46706909183040246	0.5107079899345333	0.33605216837651486	0.14612936430792883	0.3622183744172224	1.0269112163614185	0.5225521795251723	0.1294925050716989	0.10223865202684305	0.030131120837074678	-0.19621746504659124	0.17331740799637613	0.0698560860103464	-0.18448094756528385	-0.8054471695876009	-0.07093193483533573	-1.1129064051637132	-1.031949802792351	-0.8791945885029193	-0.9467452445537127	-0.14742451782200935	-0.5939597087205476	0.5488033764152898	0.2120043546888764	-1.4649240879060752	0.08661104539880204	0.6099556566548133
-0.35520881666708604	0.45311896349898434	0.0454620029402612	1.1172833919131606	0.4222562216797258	0.23505941809698813	0.46303752613361127	0.8342998492218218	0.6754224680515672	-0.27447867918262764	0.7622391264385739	0.7027804868474662	0.7623315379195453	0.24291484545649372	0.093609251183727	0.6909696567306978	0.6552950951223149	0.7666008052714176	0.2559209759976389	0.7130261237860986	0.1027738612407226	0.394900430863277	0.8373682153458379	0.46636193652412744	0.5720445032560004	0.3183027911388011	0.13262391234076434	0.3320973075285333	0.9961358117752402	0.5756730097619268	0.15004873504265456	0.09512319145908836	0.04611598052878809	-0.19405526519142643	0.15340420641107955	0.06489964635612021	-0.19759159791231312	-0.8247740644160633	-0.08647479695858565	-1.0858835018956126	-1.0747856275976297	-0.9423404080862369	-1.0057128842976002	-0.13911145577569756	-0.5955720986731498	0.5503583165432089	0.22484511664851636	-1.4777805148998455	0.11976061251446787	0.6155454422348077
-0.3424684647676089	0.43530944512974157	0.08652255021796373	1.1330588360275393	0.43708361507245747	0.23624819455772986	0.47238661849509195	0.8437421009509437	0.6675348118345162	-0.2827262738852218	0.730143298189268	0.6544662415870972	0.8230313663525795	0.19595979969603688	0.07871017465571288	0.685664765649949	0.6828187454411824	0.7591008998357884	0.2708387815549914	0.6966813993258401	0.12466281205343673	0.45453359278859296	0.7877062536692536	0.4464821378691169	0.625642118322606	0.31466849186338314	0.09174543017760466	0.3077961278054647	0.9847272572348835	0.6294962171587202	0.19783578633941618	0.06286859087459998	0.0683651388742591	-0.20786451493307978	0.1329909966765974	0.04277172506823887	-0.19514123154592403	-0.815121224518203	-0.13078629172249617	-1.0656569911230085	-1.0751611760568704	-0.9901332407081987	-1.080451480440725	-0.1291716931117523	-0.595003104474915	0.5783762795464742	0.19807528098636012	-1.436974093628127	0.13961197412439952	0.644661543467203
-0.35267448082033803	0.37460219440982206	0.144733434752136	1.1346672736018037	0.4355439505117835	0.2519398049448818	0.4681957968993795	0.8375778184014686	0.6656542364388585	-0.2956711311681831	0.6964349194805235	0.6271234833748489	0.8781486331061588	0.15488501981566088	0.07080751290988654	0.6928518239432767	0.6528103537493917	0.7421952863731379	0.3340487276456067	0.713752923116856	0.15160344826549493	0.5335521757566136	0.7583498109342217	0.42867423319469306	0.6392107988139678	0.33826136194926926	0.028736767224550614	0.3079399980721283	0.933525847422288	0.6988018115402302	0.21036181509770935	0.06633772966173533	0.1328558529067366	-0.18695748380020452	0.13120478733463997	0.027522644068525226	-0.21174039082959398	-0.8184296228675138	-0.18085934868441506	-1.0119400789633446	-1.0594498184354286	-1.0690337655362667	-1.1335244134518785	-0.12703390607844833	-0.5784163281934298	0.6009358534527092	0.1356990213528629	-1.4264118443333533	0.10003115958755289	0.6621585232591977
-0.37929247887792866	0.34954793900430314	0.22622470242110185	1.1380894388000837	0.4469062145999871	0.26160139313561137	0.45266944894010586	0.8407020197112101	0.6615602625901608	-0.29921210174989504	0.686905644900172	0.5872922122150747	0.948582111620382	0.12184180516671408	0.06028033743232718	0.7105063315903528	0.6572257941911449	0.7205228434800699	0.37191398260702185	0.717416559981426	0.18614082771638935	0.5704667182114608	0.7363017200863359	0.39499889710113434	0.7101521325579341	0.33963335117273685	-0.04785871861461494	0.28891725660251166	0.884413484668897	0.7558824478090717	0.22939504293155005	0.09347851637839176	0.15177188352297152	-0.1837965077749055	0.10692987324088113	-0.0030217146377299288	-0.23317055265594946	-0.8024157134224691	-0.23263045979161534	-0.9633305541053938	-1.064464212735179	-1.1602517793211957	-1.171611866209148	-0.14176639028655022	-0.5712513424842817	0.5992098257183487	0.09285398160137207	-1.4208125381662213	0.07886307132263126	0.7275209285718613
-0.36377110112648686	0.31132400080569617	0.3029527064346996	1.1305853898941287	0.4908791526429458	0.2548368618166689	0.45586972358388883	0.8303068594471105	0.6652988915204506	-0.32835529830966503	0.6736295618993606	0.573510783473889	1.0044472433459002	0.10599998565385002	0.012255381031726797	0.7143162111351788	0.6483391623691308	0.7283280052086851	0.42394412918367286	0.7144035449000049	0.22427362591123884	0.6101753399618588	0.7175588706711853	0.3813185687825588	0.7460287053994547	0.3455008243231645	-0.11400781147304902	0.2795393487816408	0.8499475258017709	0.8041640504036088	0.21196045853703122	0.10716173361345302	0.1736969288111198	-0.20291868296807988	0.08160087925448437	-0.04267844908658312	-0.260207871524398	-0.7850904856022295	-0.23875732834458407	-0.9096609961288896	-1.0574041758244186	-1.2177311850568504	-1.211323865949184	-0.09566260742941586	-0.5706172935818072	0.5996845780432352	0.046908147681306814	-1.3786234474806556	0.07542818130022659	0.7442728877566352
-0.3341442867784673	0.3077747103171876	0.3685178673717369	1.1032384631938936	0.4977471422169642	0.2494164344130109	0.47041963417069166	0.8076925806267596	0.6471491910341242	-0.35963797371539213	0.6378428402919656	0.5748648627564059	1.0531985200102127	0.0472383572649209	-0.02830453185804213	0.7375975526496434	0.6329484998001071	0.725707043147385	0.4777512628154549	0.7243146833966421	0.2569249730101328	0.6325792335843181	0.6819056128428989	0.35773635658866354	0.751085303476069	0.3556778627534219	-0.11575348964440993	0.29050066812186637	0.7896408533532332	0.8477269135628435	0.2501114321454584	0.1234167098862963	0.19171917167320923	-0.23590776656571263	0.08657400939075663	-0.06410638983839212	-0.2871270989418825	-0.7951825340157868	-0.2585311590962235	-0.8929957558963917	-1.0657704086536324	-1.2560762219508628	-1.2375718362354853	-0.10481806868631675	-0.5756111484252199	0.5998057914027806	0.009066522422219595	-1.3765904138928153	0.05269954901428185	0.7320296202893851
-0.28655401099923916	0.2930303043640117	0.4535537996792051	1.0918094877784954	0.5128001786528573	0.22345283707003208	0.5011542310853706	0.7883420248451675	0.6281340671843049	-0.3661664510901722	0.6290757412641664	0.564478677320048	1.063644830852113	0.043701884716523844	-0.08692003468279945	0.7106909693092348	0.625227913616252	0.7066829239283124	0.5351517438374124	0.7237556409251539	0.2734667272968336	0.6317693098658506	0.6774752257852663	0.32991721339209273	0.7771348957600612	0.3522565120724165	-0.1094358787142526	0.28708273576572113	0.7587892870281724	0.8437674877225374	0.2493259445720239	0.1481061177754502	0.22916909087302823	-0.23676175542702657	0.10183540700170013	-0.06498874693881235	-0.27589653947290727	-0.7976641768053279	-0.2363270005618528	-0.8741956914827285	-1.073837162145824	-1.292050980905455	-1.2281964894420776	-0.12529782854833682	-0.5826387518372039	0.6225250891629999	-0.013931422478487502	-1.3898249288998594	0.05173500299911784	0.698433473916317
-0.20822260960936112	0.2934562832175177	0.542377073002038	1.1062500482926712	0.4974559560818939	0.19552127625277013	0.5133301089798656	0.7634909210019666	0.6065472804625344	-0.33982964625245654	0.6124181283009407	0.5599829376646092	1.082078186922995	0.03937017918597681	-0.11537848812889298	0.6824341349348898	0.6015907091383124	0.7072925385463003	0.6081135481785119	0.7399306278681098	0.3019722979172909	0.6282951904025934	0.6750043327069414	0.31376670599955425	0.7724713356332055	0.351109678799422	-0.12052445618022327	0.2660252124458076	0.7597715254656725	0.8456018044427654	0.19925452357518275	0.16044430763938392	0.2501232123300701	-0.2496555137337082	0.1205320573974495	-0.09295136251291868	-0.28507786861527684	-0.7695192822863877	-0.20567946807839005	-0.8976145606482626	-1.0773212650049102	-1.3135999114933008	-1.2585863823839278	-0.16490313658141306	-0.5985501188889351	0.6379804238246256	-0.04819032597685631	-1.3210162386226014	0.032774421363284775	0.6974105815136432
-0.14839010328053404	0.2785867156559671	0.6088042673243071	1.148522857129552	0.4797149999726614	0.18630401830223778	0.5332899806341574	0.6903918464890788	0.5575485110789591	-0.31978441352384046	0.6282128853165719	0.5451746766287358	1.0554231208171654	0.02943901845088074	-0.12955759279162077	0.6927300699067557	0.5905713606932028	0.6991188690044419	0.6321237679540322	0.7558070996917167	0.3060468267368046	0.6298589865243398	0.6295919961326122	0.2893398803486552	0.7706008473940339	0.34707440605280315	-0.14795450821753567	0.27736742201374714	0.734943570127111	0.8727526030849301	0.16150361579355169	0.1451320491171682	0.23638379091539727	-0.27807803123723257	0.12679753253551246	-0.11334125824091516	-0.2989139378753734	-0.778060454468538	-0.1665836765648651	-0.896928166321804	-1.07712327969492	-1.3261380691230502	-1.247773375533551	-0.19160312433203724	-0.5884180335693294	0.6196437465954717	-0.10369105755595287	-1.2727742968227318	0.0011628225866025382	0.6438827059253583
-0.10124452215760651	0.27962914587989574	0.7055850217494232	1.1836673177825952	0.46007771203027337	0.20179298172044868	0.5448895488558364	0.6321333613592787	0.5121367234280996	-0.2442554048398921	0.6348731846729063	0.5522160674773529	1.0665380422524104	-0.01530776941663559	-0.14961798799882586	0.6982074011432532	0.5877638836694596	0.7112013403599315	0.666398145986087	0.7603698113401388	0.33479445510699446	0.5962560452089934	0.6121315077254339	0.26001466986979777	0.7590056941794874	0.3295002451827688	-0.1651695941322915	0.3039401591919611	0.7364727181859358	0.8875179483694595	0.09702047370696718	0.17502959476186172	0.26879580431809746	-0.3192001895493307	0.14399827269063842	-0.12936664477059115	-0.3395698877767468	-0.7822960070866247	-0.11630153813741637	-0.8853588904680155	-1.0334461029856095	-1.331224666496863	-1.278582271848852	-0.20654553594373457	-0.6001753502469768	0.55869236633154	-0.12314385365898939	-1.2340628813735381	-0.025597262119657804	0.5881319258431477
-0.054011088093840864	0.27490548216565713	0.7786508716322462	1.2103460552674992	0.4619388251148503	0.18733626824112962	0.5762588705054058	0.5644008759578051	0.4924786838602923	-0.20465346591170075	0.6393189313729993	0.5242237262265087	1.051519225250647	-0.022569420638183395	-0.1568087583500371	0.7002006710685516	0.5694258385185627	0.7264652162441297	0.659633159363981	0.7728709446596171	0.33147440293367686	0.5398728432216159	0.6213758070195847	0.2475291765033205	0.7550533975385367	0.3611846133590146	-0.19050344647441636	0.30681935832189355	0.7201055329451755	0.8763127189282824	0.03802934823312283	0.1773887342074621	0.2947531557211471	-0.35399975515902143	0.13630729085307827	-0.1108865209028765	-0.34438789401160086	-0.7831632432223843	-0.07818227430985758	-0.9030839634403524	-0.8901500373723602	-1.3521022928422834	-1.2383330482796207	-0.24037042820435284	-0.6189963822804849	0.4930127811979224	-0.1829406095184335	-1.1764877488851033	-0.036105113325232724	0.550125045071446
-0.03355298034467387	0.26178658241010866	0.8358497156588991	1.219965289273439	0.46760713734383985	0.15394954841546712	0.5752695492174419	0.5250245425423565	0.46318775238168114	-0.13163238813106126	0.6480743814294715	0.5131625101685995	1.0306360332662834	-0.03602706929195519	-0.17816118417575896	0.6919837632129248	0.5492703108384795	0.7205489997988395	0.6521850749171325	0.8035401223858208	0.3576379766617578	0.5083139200847056	0.6373900259370258	0.24737202862103377	0.7462304427418021	0.3600632215851015	-0.20585288293527265	0.3182307928907581	0.7055292121872299	0.8649049015805987	-0.07035055150581707	0.17766284672091168	0.333321901872117	-0.32811101555984645	0.11716467802651025	-0.0833383199173067	-0.32959022293650686	-0.7975848784532115	-0.02208210214838388	-0.9168642988836068	-0.790038645447039	-1.346313107424106	-1.2363829250702474	-0.3021290373609106	-0.6234195430626535	0.3989637143183574	-0.21565985372641722	-1.1819958181511723	-0.05031819834564346	0.5148562180890875
-0.010194118931162836	0.24572402117573047	0.861024418821897	1.2627229214559699	0.4844132954106165	0.12098181302797004	0.6156528204799129	0.4689208427542274	0.4395041720569745	-0.07369112231872542	0.655963231226137	0.5090449126669003	1.0075440464473548	-0.013229891426460607	-0.21377339864598532	0.6778405976601553	0.5519456633915312	0.7624481835412165	0.5952904120483012	0.8107424730174116	0.4026627089055566	0.4671648354328348	0.6345934165430285	0.24876851968094682	0.7745986387113657	0.3677221308194928	-0.2171862869746913	0.35480707306667597	0.6894961741761124	0.8330982743803725	-0.13652678185500725	0.186387545770666	0.32847789777304726	-0.31999908235507624	0.08579074799462648	-0.08071690787385992	-0.3370206120098936	-0.8201370316378052	0.03532639239855952	-0.9317608630565204	-0.6825264543557154	-1.3647999397089456	-1.224408430795274	-0.36646411553142166	-0.6358175412647556	0.29093502229767415	-0.21896391576195534	-1.1410637309591216	-0.027712603526816548	0.4830261681137239
-0.003240558663827686	0.21971154558932468	0.8692773067833676	1.2986701060656862	0.5045507944288959	0.087631414375204	0.6253174408397045	0.4296343730909854	0.41563245911983193	-0.019502221439189497	0.6498179828163415	0.5007847165293706	0.9512173084827775	-0.02066146145933869	-0.22943828008605438	0.6877981327375934	0.5206825383141472	0.7765111400927743	0.5957114342435841	0.8101108915576811	0.4206369472585131	0.45803283116853033	0.6302761554088483	0.2394953594669808	0.7562161684096961	0.3908965808318411	-0.20765420540712892	0.3952654624160125	0.6611084257753557	0.8099546971167781	-0.23182564338440476	0.18445312438297717	0.3686870239826943	-0.3127385754043844	0.08171954634814917	-0.07763322747925952	-0.319443730490936	-0.8130443301506338	0.0745833915841048	-0.9475935706283458	-0.5635740840594051	-1.3331185714834182	-1.2032276382393685	-0.4322503571285246	-0.6415096926181222	0.16591366930375528	-0.24954653150600756	-1.1123384525489317	0.0071470715033890245	0.4027942330638841
-0.018825837039087294	0.2156499863705159	0.8453903283954511	1.3443521249035328	0.5082704947608717	0.08365165944922373	0.6373183830590781	0.39562679962746705	0.3929124891312607	0.030425835379054328	0.6378016528576304	0.4754567818588301	0.9191338787349375	-0.02218127519314306	-0.19537730269106177	0.6806875985181804	0.49451398854082707	0.7743447515141353	0.5729404960337898	0.8256389719025448	0.4178462527911962	0.4475876711240671	0.6157753011566092	0.2415700546503432	0.7196523721524011	0.4218340404794434	-0.1842362618870935	0.39300446947905837	0.6297698762217786	0.8098440993274967	-0.31542482830756746	0.16133439161841762	0.41172612424525273	-0.29795425360952776	0.0939121746075053	-0.04622453843100946	-0.3169513135708434	-0.8248651170430767	0.10605454871916276	-1.001466923204426	-0.4294659348568106	-1.2831641613364964	-1.173323999191249	-0.48056453348937983	-0.6296162020339915	0.08359300507154174	-0.2615504597380883	-1.080364222353714	-0.0019255307164854373	0.33883865415339515
-0.04305322631025549	0.1694029269025196	0.8307294370494755	1.4040212723495515	0.5163541745344824	0.06755048258551022	0.6404444617013748	0.3580198369103532	0.39438016374144497	0.0773418852854372	0.6676577999554032	0.45424555179234094	0.8596602255519021	0.06049860686236909	-0.18402819485075422	0.6533287647949975	0.46287913068341346	0.7570705365998694	0.5500356956313273	0.831175990832228	0.4305111128709462	0.4080462255972894	0.5957699865246846	0.23340354028831198	0.7521631632065737	0.4226433592256499	-0.17339902300573218	0.40903829033111494	0.6353935058156324	0.7988465632253229	-0.4097440969984623	0.15395680444559617	0.4786406095033424	-0.26182149158543777	0.09457407789962072	-0.036828278903570384	-0.32477971457155486	-0.8312175859013123	0.13664639127956396	-1.0296784325584638	-0.3055451543877845	-1.2266112388705228	-1.153676085767577	-0.5314628940908717	-0.6306167765708536	0.035637338381792394	-0.2972231624162441	-1.018962361755216	-9.57716871340962e-05	0.2866972728846905
-0.05665582434088643	0.19356455688397323	0.8278434557817749	1.4500361401030142	0.5270189263030641	0.06997965053070812	0.6406770077097041	0.3455398104595464	0.41286769214315927	0.09572714604343673	0.6737314903984744	0.44230259930747085	0.8321313406316664	0.06796519289037135	-0.11464464523894136	0.6480120651731136	0.4756244058561638	0.7626272393176622	0.501168887140607	0.822701700156478	0.44658307399613345	0.3752339483009943	0.5820014470899034	0.23541783682372328	0.7453982257999335	0.42623228680384495	-0.18329143585752372	0.4537407581366869	0.590672897862017	0.7968562049352839	-0.45901549314618534	0.16379619297494843	0.5110469615425965	-0.24755097254134845	0.0803307264939096	-0.028007354167246833	-0.34263214280942955	-0.8699292868638322	0.1234688853621404	-1.0537295556857151	-0.19367207814038165	-1.1476942561238652	-1.1570051993395185	-0.5562917247083801	-0.5961574873061373	-0.009676255861614963	-0.3503535679116613	-0.9320870436164954	0.03383434963506906	0.21561274878092146
-0.0881563011218526	0.24438764283502046	0.8223557312815035	1.4654662783812822	0.5640729577070767	0.06677138745452071	0.647043857428432	0.32351161335275835	0.42994385058725415	0.15054917458650335	0.6880601411656374	0.42814124261725084	0.7922196887353455	0.04549410267549128	-0.08619043452207845	0.6414719652344122	0.4773991875765062	0.7648309535922446	0.4642538400050512	0.8342582476751532	0.4693275382117875	0.3581259536831364	0.5668969245924236	0.23617265323325132	0.7633560514488835	0.4280275404290646	-0.18319843098017613	0.49313823616619024	0.5619895217750392	0.785804410034558	-0.46985436722378393	0.17284190591878087	0.5678728971386937	-0.22434912662885792	0.06698089227992643	-0.008573203025572657	-0.35568281019723946	-0.8965174566828804	0.07512026198274238	-1.0356922776027506	-0.06973793417691113	-1.0561019997752545	-1.1439687072651306	-0.6047499838745725	-0.5582875874888272	-0.0505466228941844	-0.45537776263770713	-0.9364457574559644	0.05186311999469613	0.17366123437685904
-0.1281934301811775	0.2850948406040343	0.8089199924031105	1.424592630854356	0.5899688889185717	0.06311677272198708	0.617637290118196	0.3126203255789911	0.4445471503978614	0.17965080853955023	0.6832308104811269	0.42218472241041277	0.7584886659793771	0.03792542690415638	-0.05459157075495419	0.627116167151937	0.4567172142677543	0.7753492799664639	0.4438595248655415	0.8391811929546881	0.46277162737045135	0.3532668687266719	0.5957257811672483	0.2456931771344335	0.7824235510800055	0.4501723512969901	-0.16956666269395665	0.4745313722893755	0.5342002415169008	0.7389715716744805	-0.47164037537912273	0.1974145814828153	0.5988065870113789	-0.20053545823883198	0.07532745209145406	0.013249302794980673	-0.3709772151533749	-0.9194210913558842	0.030287431377680064	-1.0523187442515287	-0.004025588683140141	-0.9920082240907817	-1.150143723814144	-0.6014136218548464	-0.536395786745895	-0.1071854591005379	-0.5296428666911129	-0.8547669259589277	0.0656794374032514	0.13170133560884012
-0.18450304235453294	0.3587748350202431	0.761216928720349	1.3972407213859233	0.6269796474894184	0.06666676538642505	0.612271275500444	0.30275494085256244	0.46871331581434195	0.15442707887122817	0.6931253635195244	0.3919154921583034	0.7142864110329994	0.09000929103431465	-0.030369443875267715	0.6225744091974874	0.45134113698932976	0.7823064669979445	0.4135174295177305	0.8386474601814026	0.45098430910921544	0.34113091034204085	0.5934625866276269	0.24635963572113456	0.7993585174055731	0.48779773953054484	-0.15463495505159894	0.4677928057733306	0.5326165402704344	0.7249165794304382	-0.4564450654621564	0.18822191087968154	0.5947304053297656	-0.18145492541323813	0.03697347298018775	0.025346628535477568	-0.35961356849363	-0.9719913691126589	-0.03518975140793216	-1.027953703111487	0.04399691670410329	-0.8834984280093258	-1.1650240080801342	-0.6557877362720512	-0.5127010175097382	-0.14441892029107856	-0.5842828979481057	-0.7989724049653919	0.07158862217725402	0.07926084215599347
-0.21918149729423736	0.4243367325329325	0.7219724428183913	1.381703951868221	0.6414818607912459	0.06480587265025432	0.5990648494391352	0.3198046318160731	0.4896125601675735	0.13957974144289612	0.6996458752199323	0.39695322068580763	0.6768562518982668	0.08510286425096947	0.004918106540267813	0.5948784312837926	0.4370116912763657	0.801000868699905	0.41513968221728836	0.852227854760009	0.46646425940984504	0.3433308863503162	0.5904697187748648	0.2618811246958592	0.7947327667230093	0.4888886699580242	-0.13560957177780986	0.4657792940195874	0.5265119895256889	0.6910209070162792	-0.4346350577661533	0.1992895944550419	0.6032719874299515	-0.18833104127856762	0.05759483518422961	0.029947017114586992	-0.3598953634374663	-1.0209665588884662	-0.0955805390364429	-0.9778059449176653	0.04637280895472613	-0.7668649170203399	-1.2079671186560716	-0.6701967479213172	-0.45596848635885634	-0.13039705986999423	-0.6187462107862656	-0.7304012749210914	0.03143551410069051	0.036367134852337515
-0.20676523634091462	0.504357639456529	0.6783698622653815	1.3718764381516109	0.6447130260871166	0.08586415914801	0.6046691876057956	0.3048061137854229	0.5059050412622691	0.08293027478678397	0.695440596570808	0.4009065250203565	0.6349578521374346	0.11042876497394705	0.043519695185053775	0.5717202964829278	0.43832319638646206	0.8213679350541264	0.42046636655272873	0.8562719730142536	0.44676717690020357	0.3270173111388097	0.5731065362396901	0.2821175298807387	0.8437429623880895	0.51139396203197	-0.12257870349581686	0.4497266466329834	0.5318440938065796	0.6788710096239302	-0.3734669485576624	0.2287665910534356	0.5809350779510575	-0.2285364268520756	0.036821390330802756	0.026090156595083302	-0.3932333923139902	-1.0436293742708789	-0.1343925073455928	-0.9092977954432133	0.0573033524531457	-0.6877284036483566	-1.2255917207250409	-0.7001274205523781	-0.4116903464781337	-0.12332047242303171	-0.6474332984914144	-0.6660494211882194	-0.011733140704381912	-0.0349318612814352
-0.21324293806202235	0.5866877811511595	0.6357561238697168	1.3478146505242157	0.6587888494788827	0.10860931742214186	0.5747293244123595	0.3057046427654666	0.5460904725749114	0.041340678117127036	0.691749536798842	0.38960288725113573	0.5957917302398589	0.1169477347847728	0.09229632705226395	0.5375085694378356	0.44764735126749244	0.8223949799336097	0.42288628979235393	0.8571547938634799	0.4097558211796753	0.2808010453059083	0.5795684332800637	0.2874962986239239	0.8567786815219902	0.5157187535970381	-0.09731727640602503	0.41122350674419234	0.5368597631464502	0.6898432358160688	-0.3345351749055105	0.21912262494336784	0.560198211316283	-0.26957017521454013	-0.0023811164593289524	0.05593147172274804	-0.42368599092303183	-1.0488947160458746	-0.20573623271926547	-0.8450300173258034	0.034384479766877175	-0.5761761061927935	-1.2611360113494847	-0.7354318432718987	-0.36656664874558925	-0.11132117054348707	-0.7009778884581616	-0.6279353492233444	-0.03509445647950208	-0.11163244197226244
-0.20454750354513357	0.6971329916561689	0.5983285647052036	1.2521888512089054	0.6699606749753121	0.16198078638182462	0.5384738128901744	0.29530523127202285	0.560970666154686	0.002615147988714474	0.6883771595996137	0.3898612025405731	0.568370613313178	0.12851428218694966	0.11818155750599453	0.4980697655601283	0.4535301082676132	0.8504690605959688	0.383524641422816	0.8792513213895434	0.3917929781292804	0.24194514547674392	0.5837738337085814	0.30648467243040495	0.8646066478215924	0.5322110890948869	-0.10016306702694333	0.37794696827302116	0.5315202609264656	0.6768411657017112	-0.2808515672484523	0.2020249871985706	0.5461771370701375	-0.28162724225874897	-0.028482844312348588	0.06987498357368213	-0.4284783794357188	-1.081979272918249	-0.2661130978670106	-0.7811373722901644	0.0036733877358109427	-0.4789125586498251	-1.277118296124158	-0.7586116988693704	-0.34928735639016567	-0.11767388695891375	-0.7439239280605673	-0.5755435629675715	-0.07648584071596624	-0.18865442328141577
-0.2213473718543369	0.7631771061077368	0.5683214821135644	1.1529911046832875	0.6841053631731627	0.1688860358295065	0.5037982416460591	0.2921603165256886	0.5651847983026721	-0.002781694646727062	0.6705883483135777	0.4281147235571178	0.5300076772908989	0.12041485636896163	0.13241552837172627	0.47035983209781795	0.4618038987625474	0.8656306353575165	0.3895770715904495	0.859678797711742	0.3934764600305239	0.22764804554899346	0.579870264988146	0.3059644211793001	0.9167714652204152	0.5422861772337251	-0.09528298256052604	0.36962149538859734	0.5383921219020239	0.6801414476188625	-0.24137188664259943	0.21077001017993052	0.5202396004391512	-0.29252408887697123	-0.07500060904204837	0.09417120755312333	-0.42969803293986014	-1.0706326706765652	-0.35538751294222304	-0.6826907069381225	-0.04001619303757386	-0.4186209248341344	-1.3195155346526226	-0.8218637410455141	-0.3466016630138574	-0.14824856800117509	-0.7868968214633397	-0.5798167780758552	-0.086181531760148	-0.2490604118412869
-0.21976540486973978	0.8425342931811525	0.5339186949200884	1.032044621355396	0.7072804911706967	0.20861752153425234	0.480562194972027	0.28729840260847533	0.5517713617757803	-0.008396283083336514	0.6372926760175688	0.42319753621203315	0.5166148996985528	0.10281826913822593	0.1483084063665908	0.45795200011309883	0.4705811158626729	0.8918643618490227	0.38708530615733666	0.8582224451693046	0.36968516828464565	0.2674501830494026	0.5947168569032198	0.3134055215969339	0.9169608623096932	0.5458875227909471	-0.10824530775068546	0.34004173301977736	0.5255713071814021	0.6970336563369759	-0.2186427077726978	0.20307766263044869	0.49690629099364036	-0.3335796194009392	-0.11052931604904392	0.1655168994406205	-0.4138012991015566	-1.052295428456579	-0.41906317556760275	-0.6154587677158786	-0.04562783274285033	-0.3859720911206735	-1.3401200370697144	-0.8109410635531017	-0.31797637573983684	-0.20932633844521598	-0.8172425474383876	-0.5981404759478609	-0.10178640757833188	-0.3261322801159804
-0.2142813001722049	0.896792149742355	0.48075220343092545	0.9187345790844764	0.6891140029828978	0.24355515911788475	0.4595560891282474	0.2857927890328732	0.5184832170365825	-0.028047873491618063	0.6158277822084164	0.43573560497899866	0.5241510256811703	0.1106142871612515	0.11472064756186384	0.42317653587484416	0.4426721775361246	0.9165435472949186	0.40130365814695584	0.8909391542601792	0.37312167619553327	0.29988932018507813	0.5761905190896226	0.3243122830988123	0.9135280067104905	0.5442531412318381	-0.10184683934861519	0.28538408253002445	0.5507059705818869	0.7229831032622448	-0.20868431791493575	0.1755366507990983	0.44119847467826306	-0.34961000896418076	-0.1626152858458286	0.23929006256636537	-0.4033211514453245	-1.0283665916607732	-0.47682314192019826	-0.5427688094755643	-0.0474822471749061	-0.34309145946314945	-1.3669338410320768	-0.8319807708285788	-0.31940854414208764	-0.26611119887064677	-0.8154063784706918	-0.628498837505382	-0.15612127691647534	-0.37234542697965256
-0.22105005565992236	0.9210527137512099	0.4283182739034979	0.8068083013697807	0.6853557478909755	0.2867221839858847	0.42309738150387777	0.2684000600419393	0.494641324711724	-0.05650788038997786	0.6096380180867633	0.46300246689120506	0.5229360313605024	0.1473776600269155	0.09556009665418563	0.3914711447004585	0.41927146665799464	0.9485095268441471	0.42312602887710626	0.8543896280651904	0.3868231140624624	0.3223008008078617	0.5732966424562252	0.3390956856341433	0.9166877815821088	0.5494256463545919	-0.10200312761647372	0.24057355930182894	0.5691793502950597	0.7745231503840181	-0.19237052780766556	0.16014257542400928	0.3929820575437116	-0.3789204698748927	-0.2202153902400862	0.32117939958024355	-0.4104928640070743	-1.0093183591542798	-0.5154621295121891	-0.5059241445098897	-0.05877899153953035	-0.3395084855451955	-1.3979070329222378	-0.7892160648418031	-0.31203722572426756	-0.3367721480259169	-0.7995046931561569	-0.6502155152263578	-0.19386894607166333	-0.4502515394680023
-0.21533101781228386	0.9221881584757045	0.398565141687508	0.7305959150577781	0.6906604825382217	0.3280269746324514	0.4112649371286937	0.27592809173927424	0.5087883900079573	-0.06422024172818176	0.5945035081245711	0.49412441439672916	0.5127659658087479	0.18947499769335757	0.06980252606597452	0.38213245005859553	0.4155779420032113	0.9504321387239287	0.4421418069986963	0.83336260943748	0.38801463247147416	0.36266618339007506	0.5437867896496387	0.3471247825015092	0.9457199377224719	0.5377009679233206	-0.08048568950751253	0.23409600963644434	0.5688172789314861	0.8381600853011563	-0.20296553166870512	0.1645711080082174	0.37481686525459257	-0.37051639944524667	-0.3099475635487576	0.4210883295085702	-0.3764206687025964	-0.9778490116666557	-0.5728770025093552	-0.4536136998559453	-0.05798067694068112	-0.3133233868037921	-1.3868902626705633	-0.7804846001177096	-0.3112446476877224	-0.3187693125911778	-0.797630951225414	-0.7547001290872494	-0.20822533023382336	-0.5186975741044093
-0.19571514475929394	0.8852022116434528	0.38237122880779556	0.6398206412723425	0.6833498519130519	0.3231059748414354	0.37151776895722277	0.2629811988999256	0.5065303649043663	-0.06711659639997822	0.5816734143117157	0.5382134679888686	0.5013199945683018	0.19970422833005166	0.052219113324077346	0.36272936732257144	0.42498151283754504	0.969965343364468	0.4620447390317752	0.8134233505547158	0.38390665831949483	0.3962237551549227	0.5434387581759251	0.36381649934589255	0.9627484254950163	0.5147313838490706	-0.0585504349183638	0.2381571041732667	0.5495034389990014	0.8802943588312596	-0.18369381537709867	0.17098200561364563	0.39999436384286136	-0.39358563043328676	-0.34363763807704006	0.5200013538439211	-0.3683692060722852	-0.9010343665054744	-0.624422906498743	-0.4366261508569799	-0.0376039520820642	-0.32262473707073236	-1.3732812969953272	-0.7690209728526647	-0.2961724177850932	-0.2977367744873833	-0.7935999312270815	-0.7984226882910612	-0.24515372788777565	-0.504196816641914
-0.19026377986589746	0.8413233964232404	0.370813224967805	0.5346835745724025	0.6908214212580466	0.34002270123873596	0.35101348378092895	0.24698373242501406	0.5189278152560923	-0.04837185545911549	0.5882305370648668	0.5502823190420438	0.5207964550101317	0.26045163860084947	0.05080049895045483	0.36569822070369884	0.45616009731204105	0.9778230434231114	0.4818983463512323	0.7586336124832649	0.3743848631741148	0.42468999742960384	0.5197731491617262	0.36667070949736563	0.9683323158844328	0.49973609057267376	-0.04455023707762544	0.2310086856661854	0.5663951427507332	0.9314467569811533	-0.1856144565060079	0.17523074957211224	0.40341807338724356	-0.3927130626695136	-0.4136426841594999	0.598595208605154	-0.3303181411395423	-0.8282107850445037	-0.6708871587446515	-0.4444084327766415	-0.014820790821678387	-0.3393479708148749	-1.3501044309642194	-0.7725216477344674	-0.30322671400613604	-0.31170863439765506	-0.8052440719437545	-0.8798174803791277	-0.27083604953344037	-0.5081468302411466
-0.19320543229796142	0.7986594518368452	0.36142338486581277	0.4418089608898502	0.7092662281084983	0.3454633657745225	0.32219028299664576	0.21873531292219642	0.5346672595411528	-0.021247352425096077	0.6033384208068825	0.5842820756656374	0.5130100827658145	0.29420367753532617	0.03895325612821826	0.38444967189679813	0.4474247568408175	1.0023901029201763	0.4815202067826162	0.7281918505223774	0.3620922814974096	0.4440193686816346	0.5110880568143771	0.36201908664688387	0.9582888560964594	0.4866464349075055	-0.027736445501919692	0.2592878985329682	0.5459808042682527	0.9520980141767101	-0.20495318667172163	0.16282533439594435	0.43318764540120397	-0.3908385154765614	-0.43586160171666616	0.6995922948354726	-0.30221862403490485	-0.7699004648206376	-0.7146659647392349	-0.47490195255176504	0.04700743787932324	-0.382613787801101	-1.3074281588186947	-0.7698328722947947	-0.28284932437444665	-0.3319203307822776	-0.8169336107364398	-0.9227768629891411	-0.28243221793096546	-0.4757499553405144
-0.20406184520730827	0.7774523727863759	0.3617791816568601	0.3696385463122577	0.6713778602614945	0.36218906834573844	0.304692889927306	0.20444545673293094	0.5059206063706664	0.007145466281836212	0.6076252422552973	0.6187760511371524	0.49439962795885767	0.3126363199124573	0.007224275569647114	0.39913436591857565	0.4274849432964172	1.0081629326060626	0.4994895384629638	0.6928845893309032	0.3619910354229378	0.49329909551617235	0.4874208880087808	0.35511634975664863	0.9480657124986548	0.4570883099593043	0.0026785788717741178	0.26844525822213117	0.5524394464780256	0.9683675610887736	-0.23915886233142375	0.15178162263734923	0.4340000510558027	-0.3816893669931213	-0.43731312472472056	0.7863321354248862	-0.27097187603868933	-0.7191959058487543	-0.7493567663849648	-0.5362459450387188	0.14321534622454185	-0.4255819615787851	-1.2630570245894528	-0.7543202789141146	-0.2668890535715239	-0.34857264736941523	-0.8271657532913892	-0.9519284874212802	-0.337533700991986	-0.4334528654020513
-0.2183640627420132	0.764615205349859	0.3580800932230891	0.3985176742333299	0.6752976736182099	0.38165861363289894	0.29378972168620476	0.20430973397481647	0.4968454224703026	0.010729597419514477	0.5916432696290505	0.6253024186226603	0.47745463768562696	0.3550039393667076	0.009826032844598346	0.4145337770631306	0.43260498852330576	1.0217843386117151	0.5267501042642763	0.6377401904059257	0.3585994602923816	0.5405709351651109	0.46159759975537196	0.3169633174523058	0.9724746915604097	0.4318268276943833	0.021998714137910443	0.28833474224244043	0.5614654391825574	0.9706970504480428	-0.2583790395305475	0.1742416515673076	0.41635711954464105	-0.39240554980122344	-0.4825047727539964	0.9040408523280199	-0.26585333018524315	-0.698588655125316	-0.7539038974537534	-0.5872361035825688	0.24290523297588357	-0.492769163139263	-1.215678252719441	-0.7459756109555508	-0.24379249633811204	-0.33387211839879244	-0.8565670812876423	-1.005869579544163	-0.37787870236589033	-0.3890710033658438
-0.20709441205563173	0.8385489085186524	0.3566981771553352	0.41165105533848256	0.6672045100408548	0.4034185336759878	0.2962385429905896	0.21136894552714539	0.4810517171830293	0.020157200660458948	0.5988435820133393	0.6177498438708177	0.46611890412192125	0.41376950757570735	-0.00884428998562615	0.4009432147954722	0.4540397079345261	1.069314216193194	0.5310406534741994	0.6326876316077067	0.35334426715495826	0.558057979978001	0.46289082135421983	0.2910461340220607	0.9401288187081193	0.39750129579437715	0.03666067424103166	0.29872743359672826	0.5436358162917403	0.9786450356817509	-0.24005109504344452	0.16534445966213188	0.4284483765258981	-0.389343234154501	-0.5073335715818017	0.9592772805346609	-0.268970569597212	-0.6597349854571997	-0.7646331278009609	-0.5958393879824053	0.3558948120513791	-0.5506664574385077	-1.1127937822583658	-0.7556233693362996	-0.21215597163135688	-0.3286468756230121	-0.8992762373314511	-1.0215037971942635	-0.3763491999076722	-0.3411759530925295
-0.1867385830247572	0.8940840823350362	0.36334681765857507	0.4512892254907527	0.6445124841466282	0.4159897344892668	0.29968327775673975	0.2349462182457059	0.4816514660007171	0.043730296539953	0.5797172191981249	0.6426612417887742	0.4514284472158529	0.4509852730951353	-0.01900215516880186	0.37248605871412277	0.4818303649284902	1.096267181426279	0.5215043565994018	0.6052423196468664	0.37799330654299346	0.5495636851964055	0.4501381165905559	0.25608839997961813	0.8952767131210514	0.38177596137851694	0.05512360342263971	0.31947409140105554	0.5320137663994073	0.958185867668216	-0.23810636357197507	0.17064848468473365	0.4053337372435152	-0.374847205673666	-0.5537886881604527	0.9697771894309902	-0.27646594020975346	-0.6018771876155248	-0.7774029444009258	-0.617905513311602	0.45244050841769223	-0.61241241599039	-0.9765032039357602	-0.7610963314313786	-0.21142624794587245	-0.29000721319782824	-0.922017195585729	-1.040917173526136	-0.36686064074620844	-0.3364234161232756
-0.20678205822728496	0.94164415168907	0.3739132168404107	0.4762647531502694	0.6202345184483311	0.3929470283521234	0.281092679093	0.25483677060573307	0.4792357878699449	0.06567751888068406	0.5746222503638847	0.6561033694238885	0.4421945263014428	0.5093294268927553	-0.01954021037576307	0.3835598899508719	0.509328318329722	1.1110313597361183	0.5148482442292821	0.5739742958852678	0.3703444557036943	0.5616514994142101	0.457909431949117	0.22525398357037124	0.8999544458595541	0.37679850189807973	0.06372192103087328	0.34492828807094034	0.5051792964330082	0.9467351049431393	-0.2233765431559594	0.16194306731368197	0.43705506430572044	-0.3597842003419208	-0.5666829867121075	0.9645126729774123	-0.2734599192013388	-0.5661332403819826	-0.7910596665028677	-0.6271559894242056	0.5337281506002449	-0.6876241034651965	-0.8823394227007368	-0.7722176854812746	-0.18881419225039944	-0.24501287726651566	-0.991119215579799	-1.0302613920623485	-0.3407007869861899	-0.3037344579302842
-0.22807220745073714	1.0265756854469195	0.37678921316542524	0.5202783917124311	0.5809208635732511	0.3921438002687909	0.25750879146155775	0.2891711007928023	0.4948150766988221	0.05808064520969791	0.5656113550075946	0.6439880876930402	0.4443926341433132	0.5555332615320372	-0.018530440818899534	0.3604680709912507	0.5340770146401896	1.115921587734848	0.5032820537081641	0.594929704321	0.3562561782005377	0.5658303460160877	0.45700393199579425	0.18079295973206821	0.8925409899058494	0.3609643061247338	0.10512449486149082	0.3578889409517235	0.46404347879422164	0.8817493582109375	-0.19024247238946057	0.15982208265638245	0.43124013637554465	-0.3404922524193782	-0.5588208912679515	0.9889898976627591	-0.23793126266829856	-0.5244083855204165	-0.8125104967008066	-0.6147750424921331	0.6235805865802238	-0.716244686519521	-0.7355886431211379	-0.8170858956201057	-0.17664294765768287	-0.23395992343883995	-1.0257064633023516	-1.0159469534842303	-0.32811202228856595	-0.28094149464526563
-0.24931090809725337	1.1336814467547167	0.3782619922116225	0.5483378044372758	0.5491957767275519	0.389632466351262	0.2632245082301492	0.2746200834442544	0.4835203633943615	0.06997098021821938	0.5411747254059318	0.6378208436413787	0.4470014727506187	0.587480677139806	0.000868050058079027	0.3345675379306938	0.5504740989913243	1.1335506680717518	0.5092937237577182	0.6170220522638735	0.36490486815313866	0.55952259118861	0.4722988214798877	0.13753099297805954	0.8712244865652623	0.3449638849515627	0.09200609012177932	0.3284107530126605	0.4533532253425741	0.8059687719092915	-0.16379412437747765	0.14915253968991077	0.42631333483606754	-0.3168393876333956	-0.5241438470975119	0.9629472071816743	-0.2501227991297786	-0.513275997771506	-0.7910362391200583	-0.5704409621914359	0.7401793371166512	-0.8049693006260352	-0.638253233709764	-0.8267237416392412	-0.16803690646407882	-0.2546268012413394	-1.0508183065769487	-1.0015676735864887	-0.3151502508844345	-0.252539762182861
-0.26072691309865664	1.232369300285034	0.3871422674052019	0.5802229367567441	0.5334569040118231	0.3956005137662061	0.27221217416022836	0.304009555516049	0.49245570322061455	0.12846006337795415	0.4978894777482707	0.6210205279538104	0.4440396715127563	0.6027097139238328	0.016733543164273616	0.30738651680628715	0.5617145781379489	1.135504492742428	0.4989288730972895	0.6233883004983322	0.3994991160451885	0.5464007394624528	0.47212125637251373	0.11383351271289939	0.8337937356426577	0.3256751653800929	0.1034458110921301	0.27153178803473893	0.44408365284810947	0.7475379659975943	-0.18048912338822887	0.1300381425780997	0.3464392809780862	-0.2764251495701743	-0.49326144378821957	0.9284772833126848	-0.24498613342406764	-0.5024758833056848	-0.7456688389894953	-0.5384904566313893	0.7734442957320349	-0.8747086051095035	-0.5572046446833042	-0.8464933028892847	-0.17624449435759548	-0.2844028630136789	-1.09313182863548	-1.0194202677114954	-0.2779193390911444	-0.26381449587375416
-0.28207723917424576	1.3483347405098804	0.4180351142625236	0.6184778007674647	0.5290761491987406	0.3924738745552914	0.27270763004140297	0.3263580420506829	0.47948311126972865	0.17118577541539243	0.4675892552221165	0.6274141215591266	0.42507052890058483	0.6346426309937416	-0.014282736024101666	0.24572475746343708	0.568154462361499	1.145304060571851	0.4772654171201876	0.6148411457556471	0.4361580444188461	0.5303911676805477	0.4880009951944929	0.08527456739105502	0.8044451981846501	0.33066036086654604	0.09310269192942251	0.22461389805756307	0.4569057736709099	0.6990588048906909	-0.16761799750596712	0.0921157707079151	0.2996537734546841	-0.23933269113629443	-0.4449859006465684	0.9179886223101915	-0.3051265479120947	-0.5013453514122126	-0.7026190140877883	-0.5061193944412864	0.8074570823495666	-0.9304075917113732	-0.48620464116610673	-0.80022782226573	-0.19442216205898163	-0.29911077842339917	-1.1191298349013523	-0.9976817849449825	-0.23468329587518166	-0.2464383207924306
-0.3126913398712859	1.4459450027558267	0.47578502727602157	0.6444903919719989	0.5090758079049669	0.4006816280927362	0.27781988682326936	0.37543097281983173	0.49279269699300154	0.21791550284739936	0.4163912357731003	0.6071707925425869	0.43029741129797855	0.644754910885797	-0.034924925119608236	0.20138467036509647	0.6218875965706661	1.1504209414521573	0.4968297767236642	0.5824332428467304	0.4439590146410485	0.5453965046873902	0.5148746894707646	0.07330062487809111	0.7495540209822524	0.33073750152778175	0.10195807952695998	0.14844275807664106	0.46538972956233193	0.6820460916717288	-0.13860100188452903	0.0601029727968881	0.24897890924340965	-0.1901088500483692	-0.4210145949485683	0.9093859920777756	-0.3062293596102553	-0.4728940430149586	-0.6632441085879435	-0.46450423795941376	0.783833439525555	-0.9382030299213128	-0.4540645676218539	-0.7660325359882905	-0.22571862398546455	-0.35466198988205655	-1.1333248382365437	-0.9913141378311616	-0.19294520560178652	-0.24151131918318516
-0.3144738378820998	1.5160121762778247	0.5313459080213074	0.6607895748516526	0.5228000156986071	0.3809323463753135	0.26747505597696697	0.4031012748802305	0.5273341415911377	0.28816172318672695	0.3780935742357769	0.5941813640147828	0.4542011156250264	0.6648204145053435	-0.0449599440064277	0.15091037115253328	0.6898844677109335	1.150453786912115	0.49479564800166054	0.5727380030417321	0.4637876601676866	0.5520803826421259	0.5372776207888662	0.06647061761986986	0.6992263120606941	0.3447940833492966	0.1319484289369168	0.09106625610651098	0.4501006076733769	0.6304802458219149	-0.11872053569030197	0.07112740287678063	0.2209494988188742	-0.17611188932669647	-0.4015265647483517	0.9182095630819793	-0.3362020945455362	-0.44991030725887005	-0.6424603655069869	-0.3947823626941649	0.7461446160033542	-0.9485258091402556	-0.4323127131585105	-0.7225003543547883	-0.27221402549703805	-0.36939504064957307	-1.1479287347762035	-0.9962443733904973	-0.14181930014803146	-0.2674403140666751
-0.30463119439999586	1.519155666945021	0.6046806524106667	0.6197055050237319	0.5197885505799337	0.3513185033151597	0.2926549809398963	0.4299110648051282	0.5924594393193686	0.33694716666418784	0.36435157398534584	0.581362032488838	0.476010932740638	0.6741861547771651	-0.07988666958604063	0.061482388341651095	0.7270414462893344	1.1309069927026165	0.5080364232373535	0.5718046045919325	0.47010459045739666	0.5687125305598109	0.5422977828414288	0.0829578141367639	0.6525035344056	0.3387667912475873	0.18142497824634218	0.03338142103960122	0.4325556323929091	0.6153548046070535	-0.12263669975184158	0.04877316261646122	0.20269514005547032	-0.16573333002190452	-0.3753876000224091	0.8848309359841847	-0.31784043597678313	-0.3792228903799172	-0.6477946589830077	-0.3230014653357793	0.689333043116548	-0.9756099654556966	-0.4346876922391436	-0.677999381429717	-0.29653040803307046	-0.3675642138647724	-1.1263473216344146	-1.0081447639008636	-0.06716942113005793	-0.2602093591119258
-0.2945534138156285	1.48489105097603	0.6704248433700654	0.5822987679535033	0.5126204152974584	0.3437673195253061	0.30286816227046326	0.4035824778613487	0.6597822867836212	0.38127024397648557	0.342383652632203	0.5658309261623867	0.5152138978210105	0.6405389094282522	-0.11236966026940645	-0.005159098784089438	0.767701834231663	1.1189889887453046	0.518669047990579	0.5466688699297941	0.46256113223123785	0.5822166796968116	0.5370530687765498	0.0777335506317377	0.626188256057923	0.37336644454964435	0.23747373307611436	-0.010466077741307969	0.4504425639611965	0.5598373865928803	-0.1265331049856166	0.04620088245222838	0.1703170948334499	-0.1545225640173024	-0.3453489391512957	0.8729004858043432	-0.29760181064243457	-0.3509505107155718	-0.6198961765051034	-0.288271381844616	0.6361704580510423	-0.9671999190321513	-0.44000105085617003	-0.6130448122264005	-0.34007823806865084	-0.33507303597057325	-1.0654348412950867	-1.0245863420528245	-0.04767475529636047	-0.2682671520921691
-0.3114777587329687	1.4560500014857056	0.7220353479573138	0.5239089611905862	0.5343340367149272	0.31766856294799817	0.29870090478668593	0.36674336857036527	0.7071153143014357	0.41386150709221087	0.33167591818822817	0.5428133641548938	0.5552217506129111	0.6219418724303606	-0.14731339533620674	-0.04658836571951963	0.8146095521786668	1.1001210007082567	0.5654639997963414	0.5211628520609638	0.42551206519195944	0.5827698802609732	0.5611334847551268	0.08380669241482999	0.6668230727460314	0.3929660567826164	0.2989631062560655	-0.07064593956237915	0.48637464732377145	0.5363342565300697	-0.12298927318901823	0.02806828757490165	0.17529414097351675	-0.14999123377268542	-0.3160693164579447	0.8598730144787646	-0.27958942784663976	-0.32565501297807625	-0.5961161690110046	-0.247764844173274	0.6199410080296267	-0.945915740827702	-0.47356033738429826	-0.5814251363124827	-0.3829052269920318	-0.32569945536022404	-0.9627628941576077	-1.0386580560450958	-0.054198901649135725	-0.2023652129589147
-0.2947486376996378	1.4427834490163356	0.7856108093652957	0.49181918658123197	0.539643441778088	0.31248799035280733	0.3058799941746129	0.3430353931623845	0.7598064593858986	0.4453846393518033	0.32953396358543685	0.5395882178519258	0.5816801401305035	0.6038982281879001	-0.17009488422053765	-0.11654806275302003	0.8394176446972519	1.0864981060925767	0.6023282011699664	0.48694637384627615	0.4207780660847851	0.5976114859387157	0.5613736057069644	0.06595225687571854	0.6602516596829391	0.3923909990421772	0.3710435976904301	-0.12295599339019403	0.49675386108348496	0.5027265359400197	-0.12311352239424378	0.04307203923787332	0.16688206256217403	-0.16196629738535046	-0.2990157087032187	0.8408173750502117	-0.27182163462764064	-0.2820155186128727	-0.5713862482405739	-0.21132722139353755	0.5889238165919827	-0.9450429709017468	-0.47290769520437015	-0.5186269161444718	-0.415272638685747	-0.3031222045057225	-0.8058855262634678	-1.0952800211350655	-0.05396975847642878	-0.17871914064133804
-0.24039161525180935	1.4093409608806797	0.8364345004688809	0.44398725274906087	0.5570085247208229	0.2917626265006713	0.3403117672374389	0.3382699459706151	0.8006306690672442	0.49535323417808524	0.29776701075877987	0.5440884219956024	0.6025103910880335	0.6016228695308428	-0.17597542264483348	-0.17211920014267112	0.8915176962794735	1.06909961625087	0.6475488282101365	0.4822843274373859	0.40796247448966916	0.5809003092238159	0.5661881022616224	0.0754876893553902	0.6584820579048302	0.3849747011365528	0.4258595369714132	-0.2065443628586257	0.4959436368540701	0.5021779735122132	-0.1444290847095676	0.05184676642696493	0.18075523368827465	-0.14653619856708416	-0.28811691052034816	0.7690210192234613	-0.2990145342965661	-0.2747608260162305	-0.5379389781514048	-0.16989059500876427	0.5592527470823466	-0.9542756631344472	-0.5347356102411617	-0.4134174256604598	-0.43966220100066866	-0.241553961879229	-0.6420351132603216	-1.1149229242620655	-0.060165823729956235	-0.16449625497429504
-0.20380667693276297	1.3724535868143832	0.8888344811911754	0.4055850283516572	0.5885425057724747	0.27384130221857295	0.33123310917004567	0.37727900030620887	0.837243290736757	0.5063924090466279	0.30401668387583014	0.5184805639125533	0.6283607895086549	0.5785713087400184	-0.18930684929243635	-0.21986289486369043	0.9241683904482019	1.0614246310681588	0.677849800575402	0.46361403645073535	0.385792769450041	0.5689566276853117	0.5760131944702105	0.09540724964051368	0.6538477917953522	0.3785032359157546	0.49569985482281076	-0.24420520692388675	0.5108305950024351	0.49947774285272584	-0.14382326599641085	0.04799876870964399	0.20788307198392614	-0.14448419082305644	-0.2669760471866713	0.7278447395097333	-0.2696641225631934	-0.25019840513446423	-0.5329439828592578	-0.16753629303739598	0.5432007916794409	-0.920878731980155	-0.5472883312996779	-0.3603612260126168	-0.4689433121066887	-0.1915182234341136	-0.477114026070506	-1.1079493264091085	-0.07770543549897918	-0.14578815380880647
-0.17233298148263848	1.3733505473757994	0.9238363649458161	0.3484863415358616	0.5984576557867974	0.28332992793650946	0.33673407062847854	0.38226840587791167	0.8852227790803132	0.47536267679582717	0.31975644110540935	0.5226289663830934	0.6478900113639963	0.574412800513932	-0.1890233578393062	-0.2532324139061052	0.9335791901233683	1.054142734972012	0.7191145985070184	0.4826160005833714	0.33333985161745766	0.5756086077157105	0.5642393819498307	0.09723827677283267	0.6544772455112688	0.38606122164568546	0.5512139985824802	-0.23104051661558772	0.5075515731274971	0.4622404562434392	-0.12431519140294482	0.02075271444980009	0.25531114425852686	-0.16213286685567424	-0.2491374729500524	0.7094648072606435	-0.23982384999618983	-0.24230733552147007	-0.5510148255338357	-0.15298289921333788	0.5601950447674853	-0.9133736209587153	-0.5144292163276252	-0.2739268659326132	-0.4889356399320241	-0.16383441788505307	-0.2977289007092659	-1.1023970732349775	-0.10053311858987576	-0.14447558163144097
-0.15871902134300905	1.3462187806124086	0.9467777692613601	0.34294007208252186	0.6123508563848502	0.30983543938428076	0.35585831719271244	0.38155433502557384	0.9196895678798638	0.47579852939666456	0.29982733935534306	0.5317566125852229	0.6482043346785307	0.5405712657523941	-0.16649446562525416	-0.26890305709642665	0.9337034617246938	1.0460781661392513	0.7422459158095874	0.5213473156430373	0.3212242799316276	0.5644257706933081	0.5743751285875016	0.09235686585138976	0.6520083291227639	0.34420397484275755	0.6081968012284779	-0.2057763068916838	0.47773563009989006	0.4230329071954292	-0.1628383786046762	-0.0046839887706970895	0.304486454826861	-0.1723704827625001	-0.22919470187748292	0.6425571175063733	-0.1933864175774903	-0.23302180237968742	-0.5717457901999891	-0.12013427303564846	0.5747927778519452	-0.9131649580623069	-0.49271538536519977	-0.21671277783629783	-0.4894877842945403	-0.13866667339397415	-0.13210541647471552	-1.1018358802208912	-0.12305913412951094	-0.1132792498317777
-0.1429036498436174	1.3319680487468237	0.9458108939779246	0.35172494155373346	0.613914206626233	0.33414071745398877	0.37191818800999543	0.4038027367672363	0.9019277438889827	0.4553996190051931	0.31400201568364194	0.5422490528416397	0.6587915072686725	0.547553865146656	-0.15497221586207546	-0.30029166627953574	0.9165315943570077	1.0372576235110116	0.7366356832156538	0.5799030160634974	0.3291703733192273	0.5400867803692713	0.545434111904331	0.08284078565794897	0.6520299734878303	0.31593745135273205	0.657315983053625	-0.19726876808966498	0.4990034198340316	0.3626039762187252	-0.16380495909804743	-0.012869843069678246	0.33637266909945074	-0.20624110324923212	-0.2004606736261969	0.5976845488944528	-0.1864852531547225	-0.2222629138828982	-0.6000784293640485	-0.0977967202858017	0.6080038713051097	-0.9307430406098064	-0.44807607904543784	-0.14231706932621904	-0.5351459694571229	-0.08933130826559033	0.011946591269430368	-1.1177747946915226	-0.13558694448562603	-0.1069436191821064
-0.13958087003790792	1.3324263346953498	0.923996789691639	0.32223113934777536	0.6672632238409231	0.372541651919904	0.41446560629596146	0.3938036192198335	0.8629186293777197	0.4100412723178737	0.31550806542272136	0.5505204101997644	0.6686011337853179	0.5487510638998225	-0.15509431003824967	-0.30163205388232395	0.8931805967237649	1.0624684348153681	0.7623610837892069	0.6205206698961632	0.33696137250948877	0.54205650387608	0.5344329466402666	0.059954097070558356	0.682341608101785	0.3000410603727677	0.6803442077518852	-0.16262849987704497	0.5156599552040836	0.33707339201060943	-0.16357230335130046	-0.052700058878528945	0.39987292759693044	-0.19225503360831173	-0.17548292730669743	0.5270039088155609	-0.1304349891807629	-0.19411004939219806	-0.6267575028152239	-0.11249199968447535	0.6383311226573058	-0.9283444490475237	-0.409267137452194	-0.0698771455257317	-0.5321237302584926	-0.05780831324228598	0.18213348265226864	-1.1215918252944908	-0.15019961907814688	-0.03989924059010042
-0.14146258090552422	1.3344349483346085	0.8824927112598207	0.3172803106940779	0.7090672588590856	0.4078761486231247	0.4269446812664449	0.3994713220011995	0.7903882271584917	0.4103146755936731	0.2970401191083088	0.5635058206881547	0.6924030422617873	0.5304905044209038	-0.1533717619706595	-0.28324854855813647	0.8858762904760275	1.0897467333689375	0.7546142753959992	0.687281481903032	0.3297616390181807	0.4939600035355059	0.5336031665913119	0.04526235363041178	0.6786287989478432	0.31628689240496033	0.6867129964107807	-0.14821576027408878	0.5576711357496542	0.3111245425295691	-0.16934686526749862	-0.09178297935603615	0.4463626288802434	-0.194309603959575	-0.11319599042623793	0.4601745978000828	-0.11538613946393464	-0.18139411999524974	-0.6284226510550894	-0.14361313667989303	0.667416528456601	-0.8654019147732335	-0.3712807378237618	0.006295249629043054	-0.5483354860994645	-0.040511419362982956	0.32112587171961826	-1.1246571556434166	-0.2318749939078018	-0.049287743921735364
-0.15063112960593053	1.3236760663876328	0.8352812395886378	0.2824814050155552	0.7689815464448531	0.42480244458823996	0.43467352840140966	0.43258803678783186	0.7172818074899525	0.3870796441919054	0.2915410557794216	0.5888681765630086	0.6707924163209295	0.5283401506263723	-0.14480997295373937	-0.24365563632454906	0.8515032490069598	1.089662218735129	0.7264567881670969	0.7412711084325934	0.32719704182391224	0.4826378919532338	0.5407656948845668	0.055170968117045874	0.7088729505824942	0.3042076784784753	0.685728513902988	-0.1459293637333055	0.5928643675803732	0.2914697136805999	-0.16403690281496483	-0.1413181330697715	0.51295300108101	-0.19851099852258897	-0.08131088668356816	0.4168724109160723	-0.08593469393362582	-0.16672962424365428	-0.6354003053098477	-0.1796812037674952	0.6637580833930793	-0.8478061362114447	-0.38819410179534414	0.10331807646132965	-0.5450631370835222	-0.044868029527312246	0.4167758916336869	-1.124365082796617	-0.27478741472171914	-0.07450169229914894
-0.16544748641062995	1.3269619972820732	0.7920650763175794	0.3009097097978442	0.8188844639170003	0.42517237293177007	0.4574142169997758	0.4571775453036474	0.6387371675023832	0.36283594051048906	0.31133498785862335	0.5844420829240793	0.6552261379119081	0.4997595251448746	-0.14045064580991323	-0.23253108449826804	0.826004226644178	1.116992714679011	0.6770287327334088	0.8008911954400088	0.32974167420237166	0.4510649941003879	0.534834538356539	0.057932266966578695	0.6880622375087557	0.3088083422489973	0.6898802549672693	-0.13422636778870362	0.5899364943073249	0.26439804924212984	-0.16352489403182804	-0.1649632035502699	0.507529414899086	-0.18125504204885032	-0.0626302970956382	0.38144345847747135	-0.03701203005349048	-0.16996182048887115	-0.6501452383074062	-0.16944798623814622	0.6288745657429612	-0.7933463708505182	-0.42942590654220536	0.18028585971550096	-0.5356558607261108	-0.008928899741667707	0.4302887997450034	-1.117229668553095	-0.3215732017424656	-0.11447379811251768
-0.19694686667461098	1.3202946592539164	0.7222090859600513	0.34033561402488594	0.8819403210647702	0.4500096555730124	0.4868494656721746	0.4528748885664472	0.5595442983059097	0.3624990439690868	0.3141989706663569	0.5638737391638295	0.6289010214796782	0.4983380943465471	-0.14829720324720594	-0.2188253963410307	0.8054852770488443	1.1231062920021149	0.6245594754163906	0.875523876221615	0.30703820895889716	0.4022322549071878	0.5477095297999426	0.08440930471939392	0.6946494242735133	0.32672881554262123	0.6808608273039723	-0.12151095967654091	0.6176557851237983	0.2593556199552443	-0.18781057010873475	-0.22512256222920266	0.5149493393663971	-0.14404662563755308	-0.038705743749167125	0.38638901679868665	-0.003255994929901547	-0.1613957063087665	-0.6705103592596926	-0.18183429604486842	0.6253798132067647	-0.7049131719559976	-0.4161581166604632	0.23595658679500792	-0.5623035445089923	-0.013673897712207431	0.40292885119875577	-1.0865023426724065	-0.3637520822076939	-0.13643552158096456
-0.23214120215328166	1.3086764911534554	0.664443463303394	0.37061903550715736	0.9355957747522098	0.4727766359532989	0.5171649391591353	0.4358770264202637	0.4875037465639937	0.3984359137723604	0.34589686173443124	0.56439028045294	0.6213927355620625	0.47232301215524924	-0.1763342611120705	-0.1797661597488661	0.7707067252351931	1.1400890274690991	0.5633195851304567	0.8898742893431478	0.2843970612430585	0.38019535561936596	0.544344383685212	0.09187233501768519	0.6944924996617983	0.3516686589868038	0.6523141740708941	-0.09047272400303137	0.6633609295934318	0.24160500880121508	-0.22277716831275848	-0.25450367156053416	0.5323587396353832	-0.11451834311180198	-0.030526667361645488	0.3884749437320383	0.05794455588009122	-0.13166221293668615	-0.7026122145435849	-0.2062196624798341	0.6259602000500692	-0.6135779142601406	-0.3980968118458811	0.2852866855171417	-0.5704664490008586	-0.016825445060388886	0.34718231170603786	-1.116880214007513	-0.39062216692469465	-0.15650102332310523
-0.2521195003862212	1.2877630660497335	0.616829598441962	0.430191048869927	0.9447597979785058	0.4710489081406612	0.5432180031957874	0.41958952660720267	0.4214088827186003	0.4009565327111864	0.3533992153038471	0.5638915971167805	0.6049599575815308	0.4634063663449607	-0.1992969916750762	-0.15908161393183445	0.7303567170129587	1.1771935447735473	0.5158101879867008	0.8991823139855553	0.31014046831246633	0.34219225901887385	0.5392935570030107	0.08468511545424881	0.7180783524150125	0.359207113824632	0.6287049193511802	-0.061142760313842616	0.6757359611694651	0.2388259155035913	-0.2216727507115857	-0.2722641821515436	0.5207713440008813	-0.09634753585490004	-0.02955751861583546	0.39183262583332323	0.0821233118482081	-0.11087543716590484	-0.7057419882196464	-0.22755184248191207	0.5612157142077311	-0.5162775364966194	-0.423516373481687	0.3616894641593509	-0.5663331653616869	-0.0370169392184205	0.27763779399459965	-1.1565625278000955	-0.440346269265691	-0.1853690661608816
-0.2512334883459346	1.2345879616507005	0.5725736698058597	0.5327498220280373	0.9531632106130304	0.45495453334228897	0.5905611515761509	0.3860552551698406	0.34963037700043476	0.41099207866147924	0.36931362389639644	0.5384149949879217	0.6034917084760096	0.43255306128405396	-0.23219920257668294	-0.1360497192312832	0.6997762339367786	1.188347075452321	0.46896627433178206	0.8881366044122505	0.3401315463646974	0.3338533783236249	0.5329814675438433	0.07290136200638707	0.7420751871861199	0.3829476613254147	0.5977294571041457	-0.06727610094935653	0.7220517221852771	0.2685298648988576	-0.25512213202085754	-0.26689918533412516	0.5337556810658526	-0.06730871131117723	-0.049168006975397485	0.37686330606450413	0.11956311293714875	-0.09015396413280133	-0.721362425428705	-0.24312412886073123	0.5396887008658379	-0.39166332941241055	-0.4455551067467294	0.4314516550172752	-0.5867257500552896	-0.039009699475739165	0.19080810478596885	-1.205414437058016	-0.47928785336557117	-0.23770244936418625
-0.2561386912873073	1.199364454586709	0.5153060295240994	0.5884979793514893	0.9687133127426687	0.4364799842132185	0.6169033938992567	0.3566848684042526	0.30339633288638146	0.41814515776462596	0.38640287285076436	0.49325892870695454	0.6123360480937194	0.4099644574930969	-0.24190722275062596	-0.12077528755879781	0.6662471941676344	1.1756768912541165	0.449972357551572	0.90043888245154	0.35103273395503365	0.3390134634161937	0.4972796775064433	0.08253094986354245	0.7256231214700969	0.4284443413385522	0.5852604668518078	-0.08488529733389741	0.7512280333588032	0.29644626116303796	-0.23028653157239964	-0.2804271068866621	0.5272394517387182	-0.050177041288372234	-0.08339626157282022	0.38922518327231065	0.17060092591678216	-0.05612241406914088	-0.7167317594753244	-0.2691652828438972	0.5268268514442545	-0.300725137761562	-0.47866180011095005	0.49802800022544974	-0.5985922727862143	-0.04638281772988166	0.1257812297327864	-1.228532949680232	-0.5052360601064636	-0.2889890447275412
-0.23671737543599983	1.1913671583498247	0.44711140049696657	0.5980987771150976	1.0016357417254393	0.3982837640736705	0.6757087701080925	0.3029508671689101	0.2732636677055042	0.42334380160591795	0.39920467630468226	0.4521334024070495	0.6037911687880999	0.36620594534871775	-0.21638682072640086	-0.09976544056269292	0.6183573207823684	1.1621994962636861	0.4421852364074345	0.8860335774707867	0.37396809821290333	0.32987564058834506	0.4829465901673203	0.07370557553308052	0.7264776884426329	0.47101435819774495	0.5697955674238313	-0.09838159011353562	0.7461202920817753	0.3232314239374804	-0.23517046284369264	-0.2917365931354836	0.5274800596852024	-0.025567683351645	-0.10790548332668123	0.35649084959333577	0.2409821810466534	-0.054821387851722324	-0.7180045966326261	-0.28728638265764156	0.506500016964894	-0.2032431726287962	-0.5352975209702067	0.5468542731789552	-0.5717358846025047	-0.0369475256304935	0.04244177069170661	-1.2350480677599225	-0.5420298502562517	-0.3442334441616389
-0.21607570197140782	1.1984014347894694	0.41786017806666387	0.6419259604912961	0.9714758160987218	0.3454684326378656	0.7312388998304953	0.30295439478474895	0.26986053109019936	0.42586808361775946	0.4050133526500594	0.41845732118069473	0.5761762041830124	0.3448109213047761	-0.18663686121740491	-0.09338975412333914	0.5776845471191228	1.1424221115589905	0.40028695167967354	0.8733021026777594	0.3833147035215561	0.3262253939688676	0.47796264618126044	0.06874691809096783	0.7407191528897862	0.49865824509694595	0.5456291976262151	-0.1431848548518625	0.7639597889948464	0.3460049116581963	-0.23959709295707277	-0.3024238544013039	0.47237206482700145	-0.02665102556055856	-0.11837129973162819	0.33360086843389064	0.2748893544828021	-0.06262192603945246	-0.7080340486705942	-0.27039784841334025	0.503192038109503	-0.15307803609263382	-0.5837780521550517	0.5944449734141568	-0.5580695947118746	-0.053511583740211574	-0.04968452632923866	-1.2369921597146516	-0.5938661108332404	-0.39784250834090135
-0.19246427015139306	1.209475646369946	0.3694871912959509	0.6866095322376587	0.9165226539893571	0.3294154022315197	0.8060518188462222	0.28648449914247276	0.27048663882671775	0.401017053047966	0.4347984410227365	0.402177966625592	0.5328421102313788	0.31991792801115554	-0.14219022264982342	-0.0690708072282735	0.5486404459595867	1.132985620517195	0.3819482140316204	0.8403507332107069	0.37661329410802963	0.3757540231985024	0.4439806348136751	0.06984394065266948	0.7493453515131208	0.5213404955660172	0.5571334668200139	-0.18733446675353618	0.7488847119025392	0.34002938311292275	-0.2406295362096608	-0.30218413623364876	0.46989451064864574	0.002958619744927337	-0.16703680148724293	0.3235366145684765	0.32976957585847516	-0.098433876053624	-0.7145480598904601	-0.20098471384169442	0.4929610838248263	-0.11687186579640799	-0.630212621045189	0.6337225484669856	-0.5726923168081702	-0.049383195604401395	-0.13832821335216336	-1.2345993428754487	-0.5988366495432991	-0.38151189139281366
-0.1883222868922591	1.2315476885394794	0.33078089380477316	0.7781762190959584	0.8440113968509995	0.3448492039594994	0.8782353378760221	0.2629659747953851	0.2801177373300696	0.4033656668191042	0.43199182939878955	0.3891430003177624	0.5120021152510982	0.3199340193619867	-0.0973828363868508	-0.04731107502839552	0.5218961705827245	1.138141013179498	0.3793693114192476	0.8416195617873804	0.37379603676611806	0.37242346726247855	0.42699934040078047	0.04388252342532499	0.7351056364050622	0.536391244114126	0.5532912550041749	-0.20895166018321568	0.7139270193424312	0.3618138290702376	-0.2699270715838714	-0.30239779807873274	0.44013555369114776	0.011546557243738303	-0.1823083196072228	0.3135801145217394	0.3529553014402541	-0.11976759256988681	-0.7373993792965357	-0.12658550019291864	0.5171483234606609	-0.06772584459907276	-0.694660745461722	0.6258115999946583	-0.5842455236749271	-0.06254873414586351	-0.23882520760340267	-1.2654988138524828	-0.6457429907061395	-0.34654888408576257
-0.18966828342168446	1.2438501890360496	0.2907780182226651	0.8390932510094451	0.7323107750896509	0.3938829251932069	0.9376861891720412	0.24286711219747864	0.2825957509673029	0.3766919123519715	0.4312101002157954	0.3790063797738961	0.4987466071405426	0.3441757209997369	-0.06365958023860765	-0.01723302678683256	0.45719449977296767	1.1525277087982198	0.35629451149991764	0.7972829148327913	0.3643026246494803	0.3997909919617439	0.40521021355746445	0.04312717442136475	0.7521679783365562	0.5337417827231071	0.5454931216391521	-0.23843934469280273	0.7048977751599004	0.37199482185165483	-0.2811658097464811	-0.3451890543845792	0.4338811624234227	0.024391626012941224	-0.16558456344322414	0.29154588718523955	0.3540988515648847	-0.1430788769639348	-0.7545738389235467	-0.07911729695511516	0.49991770784781353	-0.048157679540005736	-0.74874186876213	0.6531791884567466	-0.5695147903892727	-0.1204325325658819	-0.3158455587734915	-1.2761362331726605	-0.6701745066883708	-0.29577184844185395
-0.20121780910331669	1.2438945725851185	0.26894131468276683	0.8514878869015853	0.6339535315956992	0.4214828589088359	1.0085657585611707	0.24556009069182544	0.28806268248842637	0.3779090081774036	0.42463084441712295	0.35423784547954823	0.48217534728829364	0.3168907785165422	-0.01625501113420009	0.024445874087015894	0.39132111213826615	1.1798417820121228	0.35227367994451947	0.7563731081351867	0.3693050908054758	0.4205236772549196	0.40574208793674577	0.025187527838741876	0.755640582477962	0.5418706883297942	0.5422513506472654	-0.242944384464198	0.6836785195214167	0.35075785205991294	-0.2702966744011342	-0.3377801996246727	0.4044611796022949	-0.02286989858420733	-0.14394427498968557	0.268596267081556	0.37071475609133725	-0.17623088043905275	-0.7729223007496676	-0.03773016990336171	0.4855376969266764	-0.04428018891780141	-0.8425096804944137	0.6656990693989849	-0.5597393606771911	-0.15896941616328483	-0.3795486234459868	-1.29178651769842	-0.7061130735632739	-0.2665399032474626
-0.21601947258041684	1.2329674460219047	0.23904063829701894	0.883653848036684	0.5295630162291622	0.4715405193045855	1.0543143882778567	0.23889918314839792	0.26494712018165145	0.3211205995691706	0.40368682604017303	0.2829992120812092	0.4834820342101443	0.2808002256092769	0.02442372517320954	0.05049859353781268	0.34626144504802164	1.1873928764248198	0.33967875872128606	0.7509108573047801	0.39014272172000913	0.43800960409053485	0.43417212082139384	0.017730636606040576	0.7313988936033017	0.5593869498241174	0.5192227669535183	-0.25172232561640123	0.6557768703880387	0.36319989967990274	-0.2755324670797745	-0.35053476952329565	0.39278744817523104	-0.05933900280798974	-0.15586133938885435	0.25952448920577337	0.34984899642189327	-0.21669037327337876	-0.7854021340581537	-0.009662653733677138	0.4603080361934855	-0.030533574849336904	-0.9119885481822543	0.6587124328630893	-0.5620897276687133	-0.1704891045571693	-0.452234979906624	-1.256635062841652	-0.7065701182461761	-0.20206584924385332
-0.2492970305782908	1.2160696999333607	0.20139829835568795	0.898315643458844	0.45024029108081176	0.5340313733795791	1.1169646063184246	0.2158384754984494	0.23985255360510566	0.28272400808875414	0.39771215185338293	0.23336142463786969	0.46915688386022775	0.29459629355048406	0.05394880074785482	0.05781974131200869	0.32979469815347956	1.1927129765836921	0.33523198393195835	0.773916676373603	0.3605384833040046	0.48855879412064523	0.4463706080390972	0.010072457202899263	0.684568534558882	0.5874706262519311	0.5223494506712365	-0.2950277979159401	0.6503430885324464	0.3781405676888829	-0.288337314852085	-0.36823066043432845	0.3665951501891442	-0.08821125788138848	-0.1440449850551559	0.22468048750324243	0.3490061108803529	-0.272661650130489	-0.8036760202381821	0.010473068933976712	0.48914696433064514	-0.01820264192402256	-0.9902097799813966	0.6594290271580684	-0.5708959649302585	-0.17483952778960515	-0.49720378636891105	-1.2268080558148509	-0.6845394921853887	-0.12973841305325587
-0.29205860521315524	1.2409208747975002	0.16309902041153707	0.8775943036312841	0.3959905364997277	0.6051530996856198	1.1694758472835416	0.21729269894741204	0.21153348213691006	0.2675989672554305	0.4046665877357296	0.20041149688787702	0.4797423950271358	0.3097788798558782	0.08682362676079157	0.07409132992602632	0.32574506928837355	1.2212357051004092	0.3439441609266527	0.802990785835294	0.3730368561590465	0.5292364734911533	0.48278029225898145	0.018947960459669677	0.6283966691704348	0.5879363487332114	0.5287790139265997	-0.31120584446186095	0.645317901730705	0.3860295145702124	-0.2940507608745957	-0.3874643955035161	0.33766204462443117	-0.10776395109016974	-0.13337076316792318	0.20514545681372245	0.31374287894186137	-0.32584819591947145	-0.8065002174443073	0.040518145130863145	0.4954053286362602	-0.03403651025743148	-1.0637303471865462	0.6311516480536319	-0.5572240614336689	-0.1529178391879787	-0.5735450916250178	-1.2086398623465442	-0.6779337347420381	-0.08212864076355561
-0.3075461181340326	1.2262361131090442	0.12531879307135146	0.8367899165823085	0.30889609629792536	0.6797655911629319	1.2181948344166447	0.21946028320296013	0.1815827477152568	0.22010945530525836	0.4055843602624378	0.20119724681772508	0.49425470245919245	0.3128059955806056	0.08997470176029745	0.1131420331483272	0.3252099610220341	1.251014340283388	0.3609991387728128	0.8087920473021735	0.31822295381353627	0.5685342284296209	0.5128054557157685	0.008711946759192762	0.6067185981939001	0.5812233867301744	0.5272509872051894	-0.3230410148967974	0.6333342489080696	0.3870158406780308	-0.31643401191906173	-0.3585793985539406	0.2945903915220545	-0.1004233626633606	-0.11226400154947873	0.22781177561278154	0.2995133589586302	-0.36419476896711417	-0.8000531025232487	0.0861788397337421	0.46971075535790785	-0.02180687607115876	-1.1244838145649467	0.5906107204155574	-0.5548729570082072	-0.10696667529975437	-0.6484333479283685	-1.2248816948050458	-0.6794098457122315	-0.038886702876912795
-0.3370159594965473	1.143494339801188	0.09738564964189605	0.8482373282400383	0.2487839832380697	0.7390957171407202	1.2313011852214857	0.2218661624310186	0.16290691153107623	0.18967600763577372	0.3854722864555963	0.18489298041825597	0.5253663343251531	0.3420835302060767	0.08188844554958674	0.1232717720137183	0.341977556617228	1.2783457005814785	0.3493520344465614	0.8204120316057011	0.30040648869730463	0.6118741928201215	0.5514520643043707	0.018076745740310936	0.587973866450608	0.5405782443797564	0.5149981790259248	-0.34784761209954423	0.6108716611487972	0.39104359241281034	-0.3137482354026749	-0.34357199900580826	0.3184945079370772	-0.1031429295923015	-0.11279042202713974	0.2581139380407268	0.2418391188460364	-0.39819509852988777	-0.8061920469963757	0.12582705468021915	0.46465818943556647	-0.034351036589147524	-1.1970566885733465	0.5731876929580682	-0.555655719124934	-0.07973631503972273	-0.6835844881961715	-1.244381717502079	-0.67756349355658	0.03829777439268482
-0.35696128327071397	1.0816892155471487	0.05183324276429004	0.846866568708811	0.21194502925264552	0.8266669103129549	1.2339807260060138	0.19678951730334057	0.14670126472278025	0.18242312306495675	0.38439142833030715	0.1646342935621783	0.554921437137539	0.33887561613830935	0.06809429142399678	0.13051043727581235	0.3693773957704921	1.2875577956665771	0.3799794506209277	0.8266920875468322	0.25950057189862863	0.6158333975412139	0.5660248621239107	0.040546051048490746	0.5634349263190449	0.504166755281899	0.5183044272770354	-0.35570977285443106	0.5767624996377113	0.3936115163322844	-0.3108905036824946	-0.33745397446608105	0.31163152009883355	-0.10155987897241632	-0.13706754310690494	0.23711110239798022	0.21190213000551514	-0.4250396835554886	-0.7977102025461347	0.11366673641124947	0.44867647804191585	-0.022331503491257374	-1.2341015099784969	0.5303025233664623	-0.5504027591679129	-0.07814589475135317	-0.7241427939437548	-1.2743739838213721	-0.685436694941027	0.04018914716183632
-0.37763597944082583	1.0427276846935496	0.009445130790188407	0.797510605395647	0.1991399307165731	0.867781090604922	1.2219159832313824	0.17284265898687623	0.14327118528854413	0.18510093561536348	0.3569904267501517	0.13429291718014663	0.6160206357933543	0.3708379974340323	0.05353440181282978	0.12361243709952326	0.3865683159683482	1.2883704326824503	0.3986342283064791	0.8258951803520546	0.25550961090642643	0.6163431951785376	0.5899858656885059	0.0506320072841574	0.5643451163448205	0.4695237180368589	0.49716688988071456	-0.33194502163431966	0.5636267158966588	0.41883838161997505	-0.31015533288366914	-0.33465239866322094	0.2952984865551484	-0.11981973683076055	-0.12597403513060884	0.2246175545329511	0.1358985346469978	-0.42240743123485275	-0.7622223852848552	0.06154082827401351	0.47878957082930834	-0.046476245532088144	-1.2826786605817184	0.5215802765073083	-0.47722839098338216	-0.0868738248262483	-0.768182343399794	-1.2823976667620367	-0.7080753123387576	0.018308507479816563
-0.394051672059165	0.9571136248468202	-0.0072030270871418665	0.7864827428201753	0.19914617382356087	0.9017211271601091	1.2101417682116113	0.13818098414028368	0.1362575024007458	0.1472334670688433	0.3542146432967528	0.0668284728482573	0.6664474353374581	0.3587984870146718	0.0302252331230194	0.10378365596312847	0.4041528166212352	1.280382359197222	0.4041041665622823	0.8024534771963916	0.23143500079147813	0.6448353541991351	0.6015764196214576	0.08410776276194293	0.5789110090694521	0.48630633147342905	0.4711712335325459	-0.3356970000238102	0.5589804640562465	0.4221284526721335	-0.28573555785556426	-0.33081326009557427	0.27244426999131355	-0.10071678119185415	-0.11262876889638371	0.18300713624542317	0.0989375350335813	-0.4582104422663088	-0.7393418042437674	0.016636406254283694	0.5161101786815283	-0.0897752034638028	-1.2632264192151006	0.5158898233084986	-0.4100477307518545	-0.09954971190071363	-0.7306854516292673	-1.2632201292121579	-0.7193963621871007	0.00904207350041573
-0.3824263112628502	0.8738910125544589	-0.03477408321165738	0.7405426165896805	0.24676511494165818	0.9652957676381257	1.2054392628612802	0.11740911575647348	0.1383827736457347	0.16396829577247043	0.362507462777658	0.04661059141467312	0.7063630387268762	0.3535037234235968	0.039723546762177965	0.10353221972026623	0.45429021029117395	1.25621693628946	0.4367232563161504	0.8222301502930881	0.23361999915023857	0.6725930529673165	0.6068024499930968	0.10280137197676047	0.5664044205368933	0.4808323722308293	0.44370845446478413	-0.31729697811726865	0.5424341058448248	0.4157140741846147	-0.3126930071955474	-0.2739083361057894	0.24454931694863685	-0.06844394631661407	-0.14132442721775634	0.16404489450676232	0.10764943503780595	-0.4628491034416752	-0.7180504914798334	-0.014753035359876116	0.5612245820855823	-0.12061066468824691	-1.247568185470635	0.4980519919287173	-0.3564238612778509	-0.07817196825004728	-0.7013194676809481	-1.2835986657175409	-0.7129678238477654	-0.02527101145019527
-0.33395156119875585	0.8143509975662742	-0.07422618935520102	0.7130925465877505	0.2788630248863191	1.0055942376020401	1.1744250123484743	0.10562967833388118	0.14397174028789794	0.12796798579160848	0.3706202224446199	0.020962285068189857	0.742856649094288	0.3329635615385732	0.05450174407738804	0.09983895321240115	0.5203011300759901	1.260729345459324	0.4808689943058531	0.8430097375959861	0.24517092489152698	0.687202779994829	0.5830098024888329	0.11638705907789322	0.5670968148804315	0.4780937032378242	0.4071730245655852	-0.33172454569876225	0.5706311985977026	0.4436016844996133	-0.3151275558538046	-0.24864360461426238	0.24444387405444207	-0.029813282889475618	-0.18677871345709135	0.11127655549071003	0.13611622280316818	-0.4808197670972472	-0.7004877460769776	-0.03886720122378906	0.603235433833865	-0.1688176090566143	-1.251398187869677	0.4845402434645297	-0.26113170525747864	-0.08579780373245008	-0.6706827220284794	-1.298354943376279	-0.7039401472351507	-0.08302464909299342
-0.309019444847397	0.7705748838142565	-0.0875008178550401	0.6751352136316597	0.2934736585575876	0.9872848933018774	1.1683618961916458	0.06949296258229151	0.1753084074763565	0.12420866420536003	0.3929525485829596	-0.01609555670851441	0.7435463642530378	0.33611755635451723	0.0690703467115837	0.09757368797032842	0.5687275952514914	1.2620796588131242	0.5063794051395223	0.8342827678965307	0.2404866159925882	0.7237406657423553	0.5193041937733888	0.12633929752067374	0.5943487308890065	0.4641654039664361	0.3980270551674629	-0.3204936015053542	0.5763606885998189	0.4510463827153979	-0.30808083397579766	-0.24233172103460485	0.20767473380908683	0.014697282840094255	-0.19896622645916234	0.09327374905353641	0.18847972166381444	-0.4828855149719377	-0.6664995998227751	-0.03643728271985559	0.625247507758697	-0.22959122477386873	-1.253625471187418	0.4333887325119238	-0.19078884690756617	-0.08910086778006324	-0.6166963982244383	-1.3074860931034333	-0.7434093250243087	-0.16016348747478834
-0.2932371881609521	0.7097406755004889	-0.10640974848245624	0.5992967840729053	0.33165616729258673	0.973147062814197	1.1668807823959164	0.05563942272388529	0.2186985244429464	0.10988498164540803	0.40288570964061315	-0.03908829616140491	0.780144464670867	0.30178560967553486	0.08244960048869474	0.10365696282453937	0.6415840891743733	1.230217449788702	0.5083837541215976	0.8154500304432519	0.22789097865027258	0.7104908056182295	0.48511718718358326	0.14316964747602104	0.6254334785032899	0.451956950910521	0.3693041184527699	-0.30659473188519765	0.5743461058977616	0.4323140077549305	-0.3077295659266418	-0.23322607854885852	0.2273953857051818	0.0641331796767777	-0.23276113626040185	0.08271815303995349	0.24230286834773115	-0.48248231467397673	-0.6551690746290936	-0.011913929520144653	0.6292395330558316	-0.2839086091293651	-1.2437780136110157	0.3563538987607249	-0.11197039246165612	-0.10565109999095808	-0.6024379680013785	-1.2945103695578954	-0.7929163847581714	-0.2207965525584775
-0.2896088924068141	0.6214768145567886	-0.10914712051984583	0.548193164642029	0.3407585362630825	0.9441300015248991	1.1504428540839915	0.04553327369385867	0.24933592955370232	0.08818222961245484	0.4082097055718399	-0.0661827975762155	0.7600747414245181	0.28509512477789223	0.09644250719360178	0.11000013884330206	0.6760476154714968	1.2339039204918039	0.5058644805795274	0.7824814782453096	0.2026150099179503	0.6907804089085909	0.4782138546905239	0.14632516784538288	0.6859668969313387	0.4406680996633172	0.35714794684938417	-0.3259571840091742	0.5551879897174913	0.41965571791216166	-0.26316277633768476	-0.24180903120382533	0.2186457484983308	0.12639428507658676	-0.2326439803677472	0.061817055601233975	0.32720887208824506	-0.4528662436412302	-0.6495748899603707	-0.0022264327523090627	0.5982760423066296	-0.31612285874632007	-1.2686210935717168	0.3000123510306314	-0.04831277722304121	-0.10997311384225042	-0.5558523379402994	-1.259596474934084	-0.8275220833654258	-0.2094025512903051
-0.2886513260541542	0.5737132001823737	-0.10674820475637221	0.5055977713920198	0.36432712297275105	0.8843281045826898	1.1427826606383715	0.035467583703955155	0.27890508525956764	0.050117655884888715	0.4217724364742386	-0.09961551954872902	0.715833577742134	0.2669187479972534	0.10206643763998238	0.09918172713920814	0.733444896234215	1.2096522062221364	0.47685510688276594	0.7717091598524045	0.24651998901799618	0.6970838188698412	0.4485306863630332	0.16583326437414297	0.7386282894344586	0.4354876522995603	0.31251967333647535	-0.3420286023948257	0.5264810211265949	0.4166837044419074	-0.2429601166456671	-0.27331373082471344	0.23484432466015753	0.20760907424381933	-0.2079672091865608	0.020886321427061094	0.40479932912937866	-0.46089934445815955	-0.6606391391605217	-0.01916399975953589	0.6003356651887495	-0.3265691348847738	-1.3085011699548954	0.23012622408450975	-0.01147426590494256	-0.14044185945882523	-0.5144978207380977	-1.2354795781347625	-0.8568559882819494	-0.22164096281343065
-0.3192397638676779	0.5635402326918857	-0.1174003413127394	0.4570319256319883	0.3566321123520976	0.8574350003707225	1.1269662306202242	0.03344662163494706	0.304220199245567	0.040766679884389055	0.45832869744820365	-0.10504451582539198	0.6980867486935256	0.22107013710367088	0.09736742216585456	0.09950306915770049	0.7704147076916871	1.2172349936225115	0.47834419329411126	0.745767908982915	0.23412223655943806	0.7051992159078515	0.42400463267024097	0.17405432697658646	0.7886085084523067	0.4491054801553779	0.29473880385511403	-0.3194950732128283	0.5052469960626265	0.4029479185020806	-0.23901944689083282	-0.28851342603342156	0.1949150113388632	0.2921056407414444	-0.17748313591229414	-0.02576274656732249	0.48971732946173663	-0.4450606597159827	-0.6516245136129235	-0.040765122562439055	0.5745761932989183	-0.3243668252619056	-1.3147436001847335	0.14709064233436536	0.026527880549140116	-0.15749443266029453	-0.5325779243460425	-1.218757977292746	-0.8670612632650613	-0.2393230973094614
-0.32367206096376006	0.5174544196898322	-0.12392450286382584	0.4254102820948219	0.3415888456637803	0.8297205120831024	1.1194913311546215	0.0389941141227214	0.3146404804421242	0.0009787630230362887	0.4772832379363411	-0.1311354360002571	0.665224762547249	0.20008771353078023	0.1189836261818907	0.10748378156896969	0.7652671744522046	1.2135149091445994	0.4868531661879415	0.7329616660906108	0.23188580178205664	0.7243196356827015	0.41056296852926033	0.16683139106135605	0.7991136751619482	0.4799506430641613	0.2730637750760621	-0.31193502557870595	0.49525393664759426	0.3890673338065583	-0.25340482287689015	-0.2961640834667894	0.21546788366162145	0.36564554936796434	-0.14636598079556012	-0.038948742896658325	0.5595792321363608	-0.4493522888260214	-0.6358497327591157	-0.015356197871766347	0.5931353458516998	-0.3055252598001621	-1.3170585149030036	0.08705879182528045	0.028216818444206572	-0.13974614528060117	-0.5346595286029329	-1.200430262701826	-0.8597279480287631	-0.16836888019551313
-0.3271953454792786	0.46356391441034195	-0.1260691354202271	0.43606901621942884	0.3336662571133717	0.8037981608178193	1.1302342551809326	0.03888824042170632	0.3374438647307909	0.0028574947759028163	0.5063814530354025	-0.1409219960213996	0.6167626184289776	0.1783127219826015	0.10980236012704916	0.13108614502053648	0.7608354806294706	1.217504864214558	0.5057250014437576	0.7255165281155292	0.22907336784863735	0.7468818399689916	0.4309795759107155	0.18948934050422445	0.846652646998798	0.4711282525665186	0.22782516749147602	-0.3273300215726469	0.5090313802832427	0.3746134742174226	-0.2639713455447549	-0.29603953424489904	0.19810023594805432	0.45774736396118865	-0.11742529614996304	-0.05012362585079855	0.6248337562381423	-0.47319533088265775	-0.6422174358039209	0.0077865905067843145	0.5651619198516085	-0.24254870915918142	-1.3294368669964913	-0.02767938242799729	-0.001622946552782234	-0.14856637427823327	-0.5502687037423384	-1.185096151336355	-0.8405690954654126	-0.053617785105561346
-0.2968058597075131	0.43396638345228267	-0.13446827283722057	0.41624606949794074	0.32715212303082597	0.7035440514311776	1.1425635267778158	0.048276356815452455	0.35785926443631766	-0.001789086800332932	0.5223908839512064	-0.12689649370825534	0.5841715116248343	0.159887016502952	0.11610859857422906	0.13061454202447512	0.7353666628500415	1.2131336328988964	0.5222421445611145	0.7043045954395575	0.22471387114535704	0.7463585249700725	0.42812986600214964	0.1662276078621629	0.8566153347603136	0.411944032883851	0.20518194458126565	-0.34078460719167925	0.48989044733754783	0.38433921449687236	-0.27098021117016696	-0.29025711513988933	0.14401793861230675	0.542451335075439	-0.11504424288881236	-0.03976260835782436	0.6776376924733116	-0.4659749951714729	-0.5927762640655122	-0.006868000761919524	0.4919654692233939	-0.14729975592142547	-1.3054437896297166	-0.17210773142789257	-0.033212014871810344	-0.1327471470101385	-0.6017806212498567	-1.164017558105833	-0.8030479281281326	0.056017869795225814
-0.25334497040029624	0.4278330930587365	-0.13104429067596352	0.43473363434240664	0.2893675051373493	0.5892662250925971	1.1491222733800808	0.06274806612380367	0.41100501745630214	-0.0241343736930248	0.5399275782149465	-0.1389151639136382	0.5581132107833133	0.14136080058498718	0.10585777905063945	0.13555194519891617	0.6986699404235513	1.2171158568006484	0.5458047138544554	0.7015622780293695	0.21853124547982886	0.7399318529325568	0.42687869599304973	0.15500450966132256	0.8949028526717389	0.39778516728455415	0.18638798816565166	-0.33484008725664294	0.48511058179531164	0.43208033102330684	-0.26128117817775254	-0.32362067281300944	0.17802716417740302	0.5856567649398411	-0.0711346543439901	-0.020191775220512586	0.6937887977962827	-0.5118746359167998	-0.5232967344409214	-0.0350990846084299	0.4489333586704955	-0.10339363085631943	-1.2930999140687773	-0.28511778329477416	-0.08672676396202501	-0.14727797727739778	-0.6426276606240015	-1.1165273165600056	-0.7714958727128314	0.1800317712297723
-0.25296117805177004	0.4137705784064708	-0.13243276352274777	0.4483410760139025	0.26383963129429133	0.4720782991539404	1.1762721746080687	0.05143080064713621	0.4659249926393221	-0.009360350813019013	0.5514841898409232	-0.13478359256375488	0.5339656364675168	0.17229177638442889	0.07660030397964254	0.16838293961306208	0.6581433551019904	1.188393750579629	0.5367598895595185	0.6770514560697848	0.1863561530896734	0.7692647308638287	0.4306873395757188	0.1628571958035104	0.950437757011071	0.3748115111662982	0.1673434028076705	-0.3302317514549868	0.4470805235864851	0.43085285469970075	-0.28232699985938314	-0.32929678212192875	0.1480000001266189	0.648660898307656	-0.020799862627176063	-0.009904823099898848	0.6925461320797652	-0.5101332830941212	-0.4533800389202972	-0.028629205373126194	0.40006162034403553	-0.04744546186242471	-1.2380486949193996	-0.3768832450538754	-0.14132974551155333	-0.13590475502629767	-0.6775722551719654	-1.0859176231618204	-0.741695746663048	0.3378182071902093
-0.2566434970047246	0.40009239432387567	-0.13669063597574574	0.4534529975634361	0.24800877997943208	0.44241314428249395	1.187067509181066	0.06140721482080584	0.5054950683187284	2.061991579667688e-05	0.5517629330833957	-0.1260970257453991	0.5255287496721053	0.22507568462967345	0.04885887177350699	0.18829012591708028	0.6368876853299226	1.1813137292110565	0.5324690848532454	0.6526993468158453	0.16343261983376461	0.7983660350477639	0.4580890111673158	0.15647834075085196	0.9999501612453281	0.3511039744274312	0.14671702489254096	-0.30556016105308154	0.43084765745294523	0.42669741283939977	-0.24526513521079757	-0.34599732151074003	0.1459413868433183	0.6737659285489576	0.04666163552104833	-0.0028672117602953295	0.6898640815333884	-0.5444117302685642	-0.3676223936356141	-0.046084826071547055	0.3514913555991534	-0.003474305508056855	-1.2027836003631671	-0.45024766388537235	-0.1837881752774238	-0.13900579680800237	-0.6782375822966292	-1.0823743032620414	-0.7123845703788101	0.4649488156617017
-0.22931886392738923	0.3874668228771057	-0.12860757524779448	0.5149191305323253	0.22135261943460774	0.37836016323757166	1.167733794994348	0.0709318770830285	0.5241807056831698	0.03026236676413317	0.5439016247832253	-0.10959895591152831	0.5089585225964608	0.2768191032792171	0.04645864413700562	0.2486348192796693	0.5818502380166344	1.1743547174318003	0.5375052559207462	0.6390911812289363	0.1738815161823148	0.8294651138046764	0.46006714537818283	0.17490179855485533	1.0534225354926987	0.32810785185948643	0.1355876638694929	-0.26671918760983615	0.41649976680185014	0.4300414711245524	-0.22387403839774053	-0.3598540738541264	0.15463724109742652	0.7120762020064468	0.10510317498743	-0.0012727223813542756	0.6705701253245071	-0.5634394357974305	-0.2907139259762269	-0.0633715162184911	0.297259279793701	0.03609348220229156	-1.1311630731740177	-0.5010691626459207	-0.20640086222176005	-0.14183985353891643	-0.6789160879051919	-1.091998361781732	-0.621748117198559	0.6127415362535583
-0.21468816060645418	0.4092080011709632	-0.13563194914431145	0.5597848224563187	0.21379202671998127	0.32364373585486866	1.1382435771501493	0.06938576828662818	0.5549554107318837	0.034784881649972246	0.5558351638385753	-0.08681608312171886	0.5481682905314263	0.330371557853948	0.0055602385951724785	0.288198262850739	0.5561528139013105	1.1502762581614392	0.5311480693092783	0.6103842249305269	0.15579549761275585	0.8512518992165724	0.41979390132865974	0.1706792272738117	1.1065730313466944	0.2995671235958196	0.12268540780792522	-0.18355969659478966	0.40157291467173584	0.42996021870950313	-0.26315103971266307	-0.3398704378213385	0.1734089069457712	0.741568287704993	0.15443999650878643	-0.021172355558135434	0.6214119658471835	-0.6017591746955503	-0.21309287155570006	-0.07386129903397268	0.27387999017886316	0.049766936070336866	-1.0654819728948017	-0.5527240574147266	-0.23919130984985157	-0.1684732695691658	-0.6782664793209361	-1.1300877596161305	-0.5806354974839262	0.7339434561669702
-0.19507810347955296	0.42846808746308973	-0.13774086888903908	0.6143448387029943	0.20390809224059633	0.3026102576462147	1.1092831597771007	0.07738703417135269	0.5795179609024191	0.08658560756980113	0.5726229956598515	-0.05799160590823586	0.6143820009996894	0.3656349905639068	0.0006243631191847502	0.33511565515201175	0.5063132714954744	1.1466852985984763	0.5460140796921938	0.5807914756348452	0.12076395768669379	0.8390423728455427	0.4382519705014377	0.1650828632131124	1.1446299922954373	0.2832418252738105	0.11984604571084534	-0.13067712729602668	0.39820559588070653	0.44649025130510755	-0.2500723571351397	-0.32278895499653537	0.17826211076044154	0.7130494802345853	0.15142281975218136	-0.05504287715602739	0.5435288606955297	-0.6362958145522631	-0.13849817364709313	-0.04450492319964446	0.24185961834601005	0.034084390544633	-0.980261425484643	-0.5949067120530079	-0.23359294404182646	-0.18717990007276616	-0.6819219001073457	-1.1594614512225552	-0.5094237588221788	0.8630237786068108
-0.16074598123652617	0.4503918576134657	-0.14071368587496633	0.644676244243011	0.19562584830466617	0.2644138537415619	1.0939904225443482	0.06791208415695357	0.6007149525998423	0.11052495766283725	0.5631407329994993	-0.04603985838153734	0.645725558568446	0.41862694551063145	0.003237884325184	0.3929596510991781	0.46197354169990257	1.1090320124104136	0.5482453979122714	0.5714870445051844	0.0801439188488581	0.8175026604113842	0.41892683115843354	0.16164083143297975	1.1483798696482916	0.2683352042660281	0.10000095301371544	-0.1087344958355239	0.3917283210487073	0.4707197106102011	-0.25533841108152916	-0.3076319921568442	0.16805467246606876	0.685428700030838	0.1602557140251423	-0.06487971266793599	0.4970221354624812	-0.6868498614675262	-0.06548760979553933	-0.01827403071135995	0.2176944216229335	0.018470002812481068	-0.8521795818709498	-0.6518883521126864	-0.20692533984840047	-0.1882714516282557	-0.6605419525723752	-1.1477274676386566	-0.4798900879035948	0.9991044510577508
-0.14378286347859637	0.4697632640397106	-0.1381018578502831	0.6799995862743567	0.2022352493404044	0.20708410280835493	1.0765822800965195	0.09164832571749096	0.6131541101016161	0.1250952181247516	0.5667182153010251	-0.037537236068207816	0.6966437577114939	0.4510046795231397	-0.011879731328467352	0.45981785794776187	0.44581627069013263	1.0964118166973191	0.5247643886210583	0.5401230342936507	0.05114764604611368	0.8071623361450102	0.41045951080135196	0.1570782656896174	1.1766568983662018	0.22359998331809025	0.08376524435697633	-0.06580960831844808	0.3978105413038759	0.47564514945456304	-0.27216664274051927	-0.3087654421886934	0.16859816335695038	0.6691022012015061	0.19571143236098637	-0.07615175934785093	0.4451892983441848	-0.7055106042678727	-0.0009419142493471367	0.0018115437154412883	0.1659931860729104	-0.015011731644211112	-0.798346937892676	-0.6818705942785608	-0.17872586149483233	-0.21934266552094658	-0.6448819763027669	-1.141247926212211	-0.4111646322450001	1.054009458425865
-0.13483882005176684	0.4851855667743809	-0.10915178129139269	0.6927575207785706	0.15461397301434923	0.15524297450907082	1.0545929606505315	0.09822909306519106	0.5905546737766836	0.10402633698753534	0.5975946458731857	-0.035989085481994705	0.7689540607368024	0.45902266363195443	0.0077274632563869685	0.5254151361676039	0.4116387762721316	1.080812528162162	0.5121374508221483	0.5206804208849402	0.02042264771359354	0.7575698297592637	0.3728711454388776	0.11526200009479473	1.1796223661391516	0.20483036159782517	0.1188190539630181	-0.040875834820379334	0.35022511119548716	0.481025406295999	-0.2338736785169509	-0.31311632693163916	0.17469545178902976	0.6471306822424542	0.19501923354508016	-0.09977806077894583	0.452576324736635	-0.7162482777319196	0.04792208517241865	0.04893673212775278	0.12022637001703693	-0.07137447510714649	-0.7012161176168359	-0.6862605708881208	-0.14120334694460346	-0.2291319195697949	-0.6040245152444419	-1.1216778978426638	-0.3679958081223119	1.0745511501189067
-0.144745636093901	0.5176976518604853	-0.11764780593558322	0.7003490670940795	0.11349328179895826	0.16922152659246165	1.0092563521134656	0.13254646356072614	0.5650338184194983	0.1324609147268454	0.6255917003540733	-0.017944606212323487	0.8066565136685829	0.46399679903737	0.010528435953843307	0.5913580087266606	0.40337004136142296	1.0700248017887428	0.512212359965984	0.4843091214051095	0.0026400260885477505	0.7237739509748558	0.3813991721044933	0.12395304679141834	1.2317358893577475	0.21103821023699326	0.11343366247672193	-0.0014371883246216952	0.3276906382175477	0.4634299133888817	-0.2339568079995304	-0.3102741032655685	0.2149151930551386	0.6065906842291385	0.17802427524027786	-0.09976992614143905	0.46201608046164555	-0.7325672249450472	0.05144764810869441	0.14944451109404508	0.10765522799766183	-0.16254121422169682	-0.6694936641283701	-0.6378128049353058	-0.1092021632965263	-0.26105743511944945	-0.5839337861225269	-1.1191123620901275	-0.32801108077024493	1.1074080750698232
-0.17637778263442555	0.5449912121428655	-0.1037185734465607	0.6588275600460698	0.11671712216701136	0.17269854153979153	0.9481936495320301	0.1554486681948925	0.542981162831693	0.17047597857188554	0.6341853129160347	-0.02074986739652868	0.8433263696087876	0.46221876949613855	0.0022273433630055363	0.6479799388501903	0.4102456497216244	1.0459279029619144	0.49654874366270096	0.4436101514595028	-0.02272740538970221	0.6603022242398318	0.35713831675278424	0.13233506674929923	1.2294877810727005	0.17181880984611408	0.10856647680164251	0.007410172202757212	0.31949757497862397	0.4355285075435207	-0.21279943497796502	-0.2774817001832102	0.20814420237290357	0.5740200743931035	0.16923235802836312	-0.14065200313200674	0.43828519100748037	-0.7176025995518635	0.031228297972562047	0.25769451130636395	0.10484034152802421	-0.20552814702512895	-0.6354023890963596	-0.6459822576967397	-0.044523778066357794	-0.28446739650124503	-0.5244308818861485	-1.138184317314248	-0.3032980460329727	1.139286125528837
-0.18789772867387083	0.5542854885793445	-0.08643448788281081	0.5872825327049884	0.10606631016021488	0.21049672646308276	0.9063815883574072	0.20039555927860153	0.49846545329961184	0.18756724020633167	0.641727189781025	-0.025466286705560493	0.8793742246128591	0.4660140431966588	0.024081255926747865	0.6528208990395851	0.41964503059088926	1.02937739261931	0.47095944708831017	0.4259035042442025	-0.04151242003183866	0.5943280476631116	0.33929728270632403	0.11440504345690894	1.1907625725898858	0.17216692572884856	0.10883029674097629	0.02972766828920804	0.3052852213612541	0.45244541243350744	-0.20366053211798935	-0.264985087878043	0.2259484827422963	0.564304141254296	0.16792934248987063	-0.1805295026043065	0.45563590552905353	-0.7267517028317334	0.023037482709635643	0.3445445501439016	0.111980490874706	-0.26248555160429055	-0.6359808286980047	-0.6550431916427646	-0.01675879281402723	-0.29801892383450956	-0.5110767676743622	-1.134599682591346	-0.2904026471340391	1.1515398734510325
-0.20177917316682087	0.5195211602957375	-0.083425951428581	0.5505879826932774	0.09715285474772532	0.208033630885474	0.8590022065439801	0.26303027798593176	0.47610041115794804	0.18926764931775958	0.6474776212697664	0.010641232050732584	0.9257485883726616	0.4319433797564439	0.07642781775128842	0.6671507606807926	0.3758523214546526	1.0070952534748006	0.47436963441422497	0.40842773813308053	-0.05984422766713267	0.5413125946830055	0.3450975529369014	0.10724270540434067	1.152540402871072	0.16494420349275768	0.11615601709121473	0.025486810891980738	0.2728865026068235	0.47416256444547045	-0.24608754153088447	-0.23128592477020535	0.25773279247284564	0.557470820929804	0.1419385552168913	-0.2472679215991001	0.43444686270231286	-0.7033542739371652	-0.017220469566727323	0.443399491143051	0.12949378894002025	-0.32726421931883964	-0.6151872232092783	-0.6497652757816488	0.038746198271345664	-0.3350759312021706	-0.5359255318931503	-1.1618066412517687	-0.2755274568668358	1.2436623737243586
-0.20596124508692654	0.5253955294501218	-0.10489417730022035	0.5164822797264393	0.11442295668109895	0.2157875075855448	0.8249558986081815	0.3064152945439911	0.47554320363330904	0.16026359644456606	0.6647002093423617	0.021630971651955516	0.928569864637262	0.40990520822754994	0.10511059586287877	0.6691778115035847	0.3722808136474646	1.0086829857220523	0.4680108472225101	0.366447586620485	-0.07962158466267502	0.49189850730689216	0.3639812471690683	0.07520568670206185	1.0931107996217186	0.14791340599478325	0.11438136881892096	-0.007800057182216419	0.23692609280880345	0.4998128547516936	-0.2708174648854997	-0.18886779500357895	0.22498746629722147	0.5561829185982969	0.10861243399456957	-0.2767831482331312	0.4202449223838728	-0.6681194301515173	-0.05600542337811134	0.5056817721787755	0.1813382263258876	-0.3705487953308137	-0.6402455615863678	-0.6581241114723537	0.06253255720858533	-0.37904632359191853	-0.5420735244168956	-1.169421766497107	-0.2864546513663067	1.2731383039098798
-0.18955998263211016	0.47742243504585746	-0.13645059016531694	0.4728753446701218	0.13104143980323268	0.2196904027565846	0.8046497418056214	0.3517665951255533	0.45621360787212833	0.14838579551631959	0.6443939721455771	0.028834021619663013	0.9370408779639658	0.4060251608557393	0.17840956743020805	0.678283531212309	0.3389681049978711	0.9833103481018242	0.46704915697314275	0.3384971813191691	-0.06698646703929645	0.4641155524157291	0.38611258645007973	0.07756930013515446	1.030643827797653	0.15095423118418688	0.08605376336126311	-0.08188615818431247	0.1865653278333384	0.513941107236404	-0.26787025475009496	-0.14105392195889993	0.21361591014412454	0.536092270065551	0.06030757437837112	-0.2661474611897758	0.42408870538939425	-0.6621272728223472	-0.060354610965982734	0.5759343575193925	0.22162610560284804	-0.4148613659538033	-0.6504025183296067	-0.6331203371427786	0.11301600867898795	-0.4075202255965579	-0.548226423162262	-1.146742223870572	-0.25814970145020005	1.3535003363404423
-0.16910038800591137	0.4620747379606457	-0.16135879520802346	0.41615340495776526	0.14659543076897946	0.23183704645490555	0.7811053560444848	0.3785526867081476	0.4381848581209401	0.1315748385995867	0.6315801036856419	-0.0015618661637518752	0.9297885410310428	0.4401957268763154	0.1984395306977508	0.6857309486327932	0.3275879756968118	0.9830394690965327	0.44567707619135516	0.3244501130575602	-0.07202837934846357	0.44351478335926886	0.37736699544444463	0.07141047569821417	0.9844351838673931	0.14587352257070782	0.07737675895150349	-0.10490395692753443	0.15173026008161505	0.5236260529376825	-0.29447869080204797	-0.09637201888728379	0.20280482897224944	0.5429187354156879	0.032728582222573556	-0.2748409784214957	0.4308595755779313	-0.6099869148372038	-0.05884170138947612	0.6059106816632662	0.2765385546023411	-0.3999122983348639	-0.6705698710830714	-0.6334399760799763	0.14831346116598979	-0.4683995659831055	-0.5530460096040544	-1.102612254605409	-0.29527033103672373	1.3922731287595556
-0.15307031848085695	0.41474845637089386	-0.17686734162176304	0.36846436196920385	0.16020540400193845	0.24605066167166473	0.7766859501825548	0.4197497221549737	0.4271103585687321	0.1100894288988904	0.6360591331609559	0.0038238692218868693	0.9243098856587071	0.4326511684321268	0.20602668766988974	0.7158168265575944	0.3142821522632192	1.0121947128158195	0.44612618310214386	0.3130816932222208	-0.039279254137547556	0.4216067482302025	0.4038078741678576	0.06007691497281625	0.9214016277954755	0.15263052671349625	0.0606811895989283	-0.12326565933897933	0.13754736816150037	0.534295710561101	-0.32061653447260535	-0.05702592955180684	0.20252176079991555	0.5498073439912913	-0.030952960803161254	-0.2934625696611095	0.4170960482091413	-0.5546237640267625	-0.05010473407406857	0.6559055443008154	0.3213046402369865	-0.42133660646165383	-0.7426494469185597	-0.6166885395330204	0.16246245353529973	-0.5339095849904718	-0.533113627232357	-1.1159351374285769	-0.2908917210658369	1.4240868990949038
-0.15092149607569486	0.3948718000081553	-0.19925917469186513	0.3090137587363427	0.15708885452519158	0.29266955782657744	0.7631333669042334	0.4322079949747735	0.43924088316015186	0.08560949947838208	0.6299313582081509	-0.0026411959291792186	0.9277449904532625	0.44202051082515553	0.22463298385899927	0.7060849242386348	0.29615404416100344	1.016216312853778	0.4202913465822936	0.3276752234099176	-0.007015395104795877	0.3905551326903223	0.4238677090625574	0.05721928158079542	0.9019266211047974	0.17378663827598256	0.04603592696032198	-0.13552162225847983	0.09545921741633132	0.5789052960083244	-0.33964493830435194	-0.00796916992047923	0.2172221986596629	0.5375747383514333	-0.06403283463984269	-0.2996177787078616	0.4232629212394567	-0.4923068415246501	-0.04219578798312923	0.6917488533118343	0.390800567926866	-0.4271988020080445	-0.7788261123456703	-0.6343995937018484	0.1851576537238546	-0.5904671072347969	-0.5051707077702001	-1.1264526289983006	-0.31023428324178903	1.5188805179853222
-0.13771637887302418	0.3866071135316414	-0.24281605749051507	0.260462896160282	0.19874117727782514	0.3078520148329344	0.7516331311123764	0.45257350914943456	0.48660310568299964	0.06738618901808278	0.5898812379054024	-0.006437305632876415	0.9069089469660788	0.4655587407043572	0.2341864529781546	0.6681782268678156	0.30309665052309004	1.0161448595724676	0.3685028975643605	0.3277042766214634	0.025665131340280166	0.3553484529742289	0.46571980969967086	0.06743997201093523	0.8338868064124443	0.19254878726893893	0.016744746307627418	-0.11815467172555157	0.08699303002552493	0.6018194546882502	-0.3792492241303447	0.038703436195579116	0.2445453539942247	0.5201828996290183	-0.07109771998628207	-0.27917322524575366	0.3831933672467091	-0.42451692794733403	-0.023910441403144026	0.7008233735071702	0.4267228745450809	-0.4118958141033168	-0.8243609572392823	-0.6267090532192808	0.1976730642144516	-0.652206551105257	-0.45757520340810975	-1.1701866645418686	-0.25618132773312163	1.5580487729043766
-0.14095127503542	0.3889631058555314	-0.2733018481893533	0.19560648770957867	0.21885109701355696	0.30844598959182024	0.7586551539328322	0.45458741598676494	0.5534394809490938	0.011881660957797118	0.565698930309894	-0.02095041935135058	0.8860755976787342	0.5295970263969798	0.24664773443084426	0.6773420585840215	0.3021982437382739	1.0295932602811406	0.34504574785446196	0.3684199648998273	0.04998644628601997	0.3630427638716728	0.43933180935335175	0.06202824339706288	0.7664604286058583	0.21278653882061677	0.007909825627218953	-0.11330375685928122	0.0729628473517512	0.6355115072467807	-0.4092226538200854	0.0719757967397001	0.2557640533342618	0.5041095863945783	-0.07827695608428478	-0.30843652918613557	0.3445277893932062	-0.3508702146835375	-0.008898099073269813	0.6760806787342724	0.4411668520596219	-0.38068229597995534	-0.8563746877702251	-0.6091786755168789	0.19762481876564578	-0.7017764388315775	-0.4273669342368656	-1.2233037554702437	-0.23594843709671198	1.5561049978604982
-0.16853455453917665	0.3742251355169708	-0.30983900008983495	0.1660609145420444	0.19545893941124015	0.30378572951339305	0.7720857485686301	0.46760712243509844	0.5771124593162582	-0.036909510716451925	0.5274528612345096	-0.021591698441824576	0.8104221518800371	0.5912233992688983	0.25394908573390895	0.6687715100354624	0.29577059329185296	1.0362459065128422	0.29608177121883766	0.4212632710799776	0.07217384094877236	0.3959712803142613	0.4665327024714845	0.05297893546878529	0.7208804793562474	0.262075976787133	-0.013119587337636265	-0.1378626657314014	0.04379824701000033	0.6488263665712111	-0.39835986740738355	0.09565005030147863	0.2555482138528569	0.512811111459114	-0.08740510520784218	-0.28816024220726877	0.3394301126109883	-0.2810659337473161	0.01772998878781834	0.6099440996875621	0.4631761847548243	-0.39303011202844396	-0.8915569393332268	-0.5862715235086853	0.1946462259169633	-0.7582784870243232	-0.43835215075860967	-1.2533029075933908	-0.23200333666020043	1.5086068773508166
-0.22225664979201137	0.3629750412211139	-0.3431592364388568	0.19256605238293584	0.18506218849872544	0.2954423343582198	0.7609986481963623	0.466444818241984	0.6297956800422119	-0.09035900703579246	0.49749045887684523	0.0005251084188147098	0.7682422082360432	0.6282356111702215	0.210536708841931	0.6768585387115851	0.2883665566667646	1.0534111647770454	0.28934745410021334	0.43611408340566593	0.09677281472177943	0.3939142053808671	0.48478257088170296	0.04465680189245548	0.6774978304684252	0.29413970764068986	-0.023157518592674505	-0.1501243488074164	0.04539800725119144	0.6595097556355204	-0.3974882242245955	0.10889604244379514	0.2759538907260003	0.4755251121137546	-0.12025506748053434	-0.2738905816061269	0.2804550545525587	-0.23252515903656432	0.036041714805042584	0.5547080996545275	0.47733367636078733	-0.4223091994166249	-0.934400131810205	-0.562549537494236	0.22666767716245878	-0.8158858937317948	-0.41867569926413156	-1.2781411497280988	-0.2251387490222601	1.4887226595313516
-0.25771943455894963	0.39598549679360595	-0.37362359612237617	0.18753509583384909	0.1885763571703552	0.26216082005486	0.7783954831719141	0.43896518834026876	0.6850338807800974	-0.14458597202188112	0.4821658210612051	-0.013414541785517497	0.6947534397495494	0.6821594219281779	0.16802996178933965	0.6712627281174047	0.30923866506510833	1.0694774446836712	0.2750449175545219	0.4634623500888296	0.08682619559829971	0.39061010485253733	0.4877868788144048	0.05012548965130624	0.6351844013549705	0.2942037194703889	-0.03549744579304516	-0.1885163732675265	0.016124124182809722	0.6474578934097247	-0.38337757308103737	0.12783951007953903	0.23954990842295606	0.43922097573077334	-0.14128730035036546	-0.2803415500042041	0.25523921821242657	-0.18913789420929153	0.06368247995127686	0.48771399695127593	0.4948894018076929	-0.4268438812408835	-0.9341158068257315	-0.5057770798326298	0.23007912637425595	-0.862050001714679	-0.39807521992619693	-1.2558483597513534	-0.19954808464567791	1.402141525136172
-0.2950505307559477	0.4217495793315599	-0.37739840370485006	0.14688413818322135	0.1797467929122954	0.2475785536620471	0.8101906136890153	0.4120163289447942	0.706991861137294	-0.1762760660877626	0.45293796955265925	-0.005345425744564583	0.6471720295586034	0.71449656453733	0.11672726563656974	0.6373045203063762	0.30957023864147876	1.0726734327886795	0.25634672537246994	0.4985670872548715	0.08774924127050893	0.39615400170698567	0.5063376952118828	0.04777308916052935	0.6182880272288147	0.3089483363136192	-0.03274541143537748	-0.16388304682521776	0.007977242953426018	0.648652890492556	-0.391742143501572	0.11549558782463913	0.26217908578978544	0.3934556293682173	-0.1583338127482125	-0.2652954834454761	0.25972310686797506	-0.12692213874439803	0.06898264625163894	0.4926269264181796	0.4654206624570093	-0.46472967217253947	-0.9532991596142191	-0.4620526425790709	0.2803463751091238	-0.8781768141958155	-0.3740525826931007	-1.2472916008290054	-0.16984525978548723	1.3490810778384532
-0.3635152091507313	0.4559227445459575	-0.3722001094099062	0.13768324742963595	0.1671038340601401	0.2178938737482518	0.8157349892380893	0.3869684474539572	0.7548495646027104	-0.1932302597770071	0.41132414126310807	-0.016007605843781803	0.6065363383975856	0.7047241785510788	0.041587879126599524	0.6368586223081163	0.32075804394152446	1.0795074493453205	0.24415264014457777	0.5544753746674311	0.07528948412330892	0.3776190056503867	0.5024281336087103	0.05513665846504887	0.5781097702544631	0.31515495631881996	-0.034851397931953756	-0.1441501729153048	-0.029381908591756167	0.6781925970381503	-0.3876070302675005	0.12087569730914911	0.2912834475987601	0.3815526390840577	-0.16359779751376122	-0.2970754534179525	0.2691840440754593	-0.08007647955253218	0.05623356193531197	0.4978659186638053	0.4103843098782636	-0.504801577434834	-0.9608042609259275	-0.3794236381224409	0.3054962315901743	-0.917279991457345	-0.3294670763475602	-1.236036180612947	-0.15335575586656067	1.2760134420499099
-0.43291581303895843	0.4861203514091844	-0.3772282269983371	0.12768903669779683	0.14543809870298546	0.15916681890201928	0.8186948645451697	0.3781892518250398	0.8042358351173811	-0.21717913385988358	0.39028335321720425	0.0006069871330949009	0.5469409522851642	0.7010537296070236	0.009481295666512221	0.6396300347147521	0.33287731070685755	1.0749003933895271	0.23397932227315305	0.5848340093626627	0.07262188895620136	0.3667420726189533	0.5209714214774311	0.05162654404096214	0.5380816302942655	0.31782499732879116	-0.039578909316366914	-0.1410501812974638	-0.05217107700559993	0.6846574378377158	-0.36384600150320207	0.13522230851687433	0.2934935023542597	0.3537008142119348	-0.1708714183590854	-0.3213548356849263	0.29726557878878024	-0.04657645206596178	0.016018012161771362	0.5247805776699694	0.3777064541187766	-0.5924531877745532	-0.9281335609136454	-0.2679816271587029	0.3563397203584383	-0.9400590814950771	-0.25187002677274917	-1.243647862956358	-0.10381003527720356	1.240011681918368
[truncated: 203 more rows]
[truncated: 10 more columns]
