# Supplementary material for: Obesity dysregulates feeding-evoked response dynamics in hypothalamic satiety neurons
Source: Sci Rep. 2025 Oct 14;15:35837. doi: 10.1038/s41598-025-19800-2 (PMC12521569; doi:10.1038/s41598-025-19800-2)
Supplement: Supplementary file 4 — Supplementary Material 4. [file 41598_2025_19800_MOESM4_ESM.zip › Fig 3_1/Fig 3b/NCD to_NCD_1st_MPK174_matrix_3.csv]

1.3221442171120519	1.101176545004351	1.265482453927349	-1.245930562537151	-0.909826930396467	-1.2766048916617834	0.16280222687683182	-0.13911945701463738	-2.0190224737543527	-0.32802409469217186	-0.5350694247322351	-0.5548913970838291	0.9051667981525042	0.7029191688350596	-0.32291263001336884	0.9054956143190468	0.7988711599151319	-0.09395908458472432	-0.4748164775165849	-0.487615966391035	-0.3381829764719724	0.026389592329480106	0.725009299897015	0.5441371652549151	-0.7067215085717622	-0.7266544459406278	-0.2774856681286117	-1.122779164780335	0.9001656907545001	-2.033553029996491	0.2335371205665898	0.08930859689970685	0.24432437901457207	-0.2238281281233047	0.36063880377722846	0.800668128344802	0.1462279080542109	-0.4224025618943251	0.354318190550539	0.5556224089854689	0.6130417893060545	1.401680129492656	0.7120133500884576	0.8706706028036899	-0.3434703568724034	1.213465216534291	-1.9718901477407687	-0.18152574982085695	-0.5028735942632474	-0.18454939731333403
1.2304103289532584	1.0996666621236124	1.2405212017755058	-1.2784871436539735	-0.946463631562513	-1.2728187524320584	0.16667128715078866	-0.13183538840912853	-2.008237392173058	-0.3408024360143878	-0.4599704771559345	-0.5311882968529069	0.8365165108075094	0.5478277041375714	-0.3755317301395013	0.9805038948870046	0.8192717147105966	-0.01772376849050413	-0.4624557495124916	-0.5287836285209658	-0.34542380262444344	0.021092202240692345	0.7292896063170771	0.4012555905732753	-0.6927052678852015	-0.7659027692394014	-0.2906088892457821	-0.9862838317674139	0.9196540443916986	-1.9696946676582117	0.21437120075222255	0.1426907095346342	0.16287343544800892	-0.1501554362465332	0.41218594998244307	0.816418916553883	0.1625124073865921	-0.5062136636559429	0.26010187799587475	0.47323611184492465	0.495879202497823	1.524212151916657	0.6158922043649447	0.903164300563271	-0.41664155300858297	1.0271664083442213	-1.9530319197855608	-0.19128258444906526	-0.5232154942778985	-0.12828993791645998
1.2120442549069594	1.1243973187610454	1.2659883481864826	-1.3103235595602276	-0.9641860251399019	-1.298805660880385	0.18736761680961864	-0.21660669904778618	-1.981428547932877	-0.32976701539845393	-0.4368820519145317	-0.6001092401382758	0.8108774985938944	0.5219135406180787	-0.425200336508518	0.912428502208836	0.8390275980554804	0.002073325707792756	-0.430562172598743	-0.5410874067558874	-0.34645277083710796	0.00813156160723247	0.6571575258339827	0.3729394209966334	-0.6745570082555808	-0.8160856959486521	-0.4172976173588168	-0.9904896015349375	0.8825984895692023	-1.9423983024224716	0.23881325433409917	0.09925482870905701	0.12323592217919736	-0.1218142924219517	0.39981184135404596	0.9023991654546704	0.15642058733752615	-0.5287382947414182	0.16711672717859868	0.3963735733895566	0.5560460702055974	1.5314263094453187	0.5344202701511945	0.8427721780140528	-0.4613175224724971	0.9915802981366788	-1.9564614461599152	-0.25889685189763223	-0.4912261763225086	-0.14756319139167623
1.2025973524531066	1.1458512366246687	1.2447401183556428	-1.3285673897835786	-0.9752571477429322	-1.3032406044407612	0.19158958021288958	-0.2329715122439412	-1.9534547658652448	-0.2487470047988296	-0.4532394675086525	-0.7319973770014272	0.7688111446791621	0.49403349853551065	-0.44801093465419994	0.9362023645975889	0.8326147654299014	0.007795978114616666	-0.4033663452305033	-0.5251845707049925	-0.37425435048341443	-0.03265199342104449	0.609898895871898	0.30980731047154764	-0.6473851449168286	-0.8454936172917085	-0.4173022644154861	-1.0547032680283417	0.9139951784885546	-1.896457181103002	0.20558363077075698	0.11885425510887765	0.08507785942036673	-0.09682442897756176	0.3620117647782003	0.9386463145141767	0.18412874868449564	-0.5391621410713221	0.059427535222317585	0.39557770121981467	0.5368698170260461	1.5806415608854034	0.5026460419222106	0.7847026735983369	-0.5113014664473847	0.9863520146302028	-1.9309514788668405	-0.3290869932396239	-0.5386667096602595	-0.1680945516284331
1.1626269508509162	1.153782249294343	1.2529287616911906	-1.361632560947037	-0.9860078213330967	-1.3763684198214028	0.1754558487804307	-0.25596201120208023	-1.9287666523818756	-0.23541108578732003	-0.45108751972517025	-0.8198552666818651	0.743574929175557	0.45570602139954086	-0.46723401761024375	0.933692148579419	0.8260396660698881	-0.02937037502973324	-0.4407827347554828	-0.5045625195570251	-0.3897739868800548	-0.07065192909481988	0.5893154922118445	0.2518336742720181	-0.6313997494167001	-0.8576460822729703	-0.41420408350084015	-1.0881402961383189	0.942474338272666	-1.8575165007442043	0.18040790914331634	0.13483870765170033	0.06286501367984156	-0.05562515345589645	0.33164567680830226	0.9801335117911003	0.21520429730684326	-0.5271752477746526	0.015936708230365904	0.3825141246591441	0.5284308787805024	1.588141082235453	0.4822493237698803	0.7851572045656252	-0.6229772230529249	1.030941456496829	-1.9042555538506292	-0.37522483871549833	-0.5536628602698139	-0.15500509733352835
1.0945829489665062	1.140203600041069	1.2426413952222675	-1.3908876036044433	-0.9938325832918515	-1.3722086288433175	0.16232891259395302	-0.2882819205842989	-1.8870168006160704	-0.24568152299622828	-0.46304484950961333	-0.8306948299627298	0.7150980060724162	0.4432911746022092	-0.5116746679515858	0.8749934187616705	0.838950677030127	-0.0315482761061218	-0.4517336979202633	-0.5293260448504309	-0.39492759567895624	-0.10881645293575871	0.5664022253932162	0.20319238781241175	-0.5558455342989862	-0.867551808108475	-0.4153534108047625	-1.1160484913755608	0.9465824407583798	-1.8160434859474377	0.1498968839214496	0.13607037086511	0.02942287890609031	-0.028003755739534373	0.30523784334039233	1.007664426118586	0.23883594532807761	-0.4775262473056113	-0.033324874020175116	0.3647066539558303	0.5504048882087246	1.5629926568084789	0.4327747782441407	0.768748177524302	-0.7177750550832281	1.0436037658751334	-1.8926057902923514	-0.4102637923351992	-0.5407111366701831	-0.16676801061124466
1.0336725754579172	1.1506226415205287	1.2258018642059476	-1.4361357522085583	-1.004831369594566	-1.3633004620898355	0.163823287494385	-0.31209464218103017	-1.8749107926846738	-0.24914028952826664	-0.46623869396573514	-0.8178963311467001	0.6925204515342502	0.4591222403791177	-0.5413058657025437	0.8366907901178265	0.8534945068169796	-0.020055605801193078	-0.48619482490522437	-0.5264912508154003	-0.39155863464182905	-0.16087629455504773	0.5335946435414203	0.17577661505475187	-0.4856331423740274	-0.8726726013427965	-0.4028327653577479	-1.1333244889120142	0.9103268953263554	-1.826304358423047	0.10804844996057675	0.1352844927550179	-0.021645765392329454	-0.013384522174506797	0.2703599629006168	1.030841832879194	0.26137757347772006	-0.3876331473987079	-0.07904423101436572	0.37047149330432055	0.5419639687538358	1.5084174727274373	0.37874094862707386	0.7546986527184032	-0.7679865170430912	1.0365774341219	-1.8997004332272507	-0.4268777625196675	-0.5323724441258688	-0.14977619228062639
0.9825333429720106	1.1557473605321578	1.1995679208883674	-1.46645718827783	-1.0110271292356785	-1.3292659697423395	0.15839188438897434	-0.34397750841418145	-1.8805593494385435	-0.24076310323354705	-0.451249207093859	-0.8238796293748359	0.6679949448161269	0.47112905421126267	-0.5657888199090892	0.7919316461792669	0.8774143947494593	-0.024153211044911728	-0.5132782957996319	-0.529315669449111	-0.3647771314008841	-0.18929265252471736	0.5117299995331142	0.1752788168225189	-0.4351240182494634	-0.8692031682623762	-0.4006889095637154	-1.134893103549342	0.8906759677682359	-1.7936709426710653	0.05267495076752524	0.12517040540377117	-0.07155178032332407	0.013338145243019241	0.23530071782721224	1.03823996353536	0.28399837039178555	-0.32680031321221004	-0.14295664713476713	0.35695648233122246	0.5041476722758579	1.4803317456644824	0.3690715717342495	0.7592841838099672	-0.841194806247935	1.0012658728838701	-1.8823940421444139	-0.44048911015567094	-0.5028322667010426	-0.13090147465480492
0.9452502791400104	1.1606055115197291	1.1805356063181285	-1.4847758877476769	-1.0225695277533908	-1.2710979805468137	0.15241405121336932	-0.4006238123187318	-1.8681500482309654	-0.2116411184245448	-0.45190849798403016	-0.795878376655362	0.6471431088059681	0.494459949951129	-0.572548847011332	0.7142395658169661	0.8783433992758981	-0.038787855203395005	-0.538096986429077	-0.5405224701754954	-0.33151563742623913	-0.21634457463211382	0.5131326077782776	0.15492811856886962	-0.3628227754655564	-0.8683356240836456	-0.3869651141735296	-1.1209027563687122	0.885842732568509	-1.7735637196368355	0.009765159274111694	0.13489012024566083	-0.0932010637116722	0.0415771194528103	0.20444546951301834	1.0532422287010368	0.298940831069293	-0.2772252768066134	-0.1841914556330202	0.38178032901557934	0.46383793472605334	1.439986616547122	0.3372649114822224	0.7520163245672141	-0.9076087299579692	0.973293833095491	-1.8557106010764772	-0.4328382854174345	-0.48956980510350434	-0.13503363956316103
0.9101239448904236	1.1645271830223536	1.1532484035495851	-1.4983987525661602	-1.0269947015898258	-1.2187363090553525	0.1484165018887539	-0.4438647537021835	-1.8517976044675397	-0.19825668750460584	-0.4695516610096931	-0.7423054281368937	0.6367812970737547	0.5139694491941738	-0.6074736098315328	0.6970538302917915	0.9025216921426974	-0.04724299011941846	-0.5687678865072721	-0.5465310661534879	-0.30128146333063016	-0.2291184451112235	0.48236613030686193	0.13982468291250408	-0.30433069406739643	-0.8677438624325129	-0.37295323897710664	-1.0998671288719168	0.8596990392118027	-1.7460809812084648	-0.04799971003343089	0.1358512173216901	-0.10106763208533823	0.05294427085788143	0.16628550467503955	1.0676080519538873	0.30341590497506926	-0.2328485257501028	-0.22124880946326236	0.43251203184381576	0.4485849846919284	1.4057032446899673	0.3084718581845024	0.7267601029643346	-0.9457765654271691	0.9569704588190048	-1.8403751037158393	-0.4108005158669896	-0.4866613055123409	-0.13839822494970344
0.8325018450492481	1.172996374404898	1.1206351317073575	-1.5376434952095346	-1.0382226990580392	-1.156524831227616	0.12895446985726916	-0.4984329900662862	-1.8105326529499628	-0.1843279077373865	-0.4900145944151829	-0.7254938463509797	0.6000392232726462	0.4805818807732859	-0.6521533757004888	0.649171075224171	0.9318890407507654	-0.05897607664242581	-0.5928545352782673	-0.5604159590341938	-0.2739021080523602	-0.29476128510075467	0.4314250649304398	0.07029954092163224	-0.2029459312414948	-0.8614454546392402	-0.36683801811821787	-1.0410333200499173	0.8451680082124045	-1.7003197016130431	-0.12543582491555152	0.14430598425295457	-0.13523515594248586	0.09121203530675998	0.1030895097444289	1.1141015706829758	0.34314309732015824	-0.17124516195821188	-0.3249840413113122	0.45408918602533827	0.4020702894476772	1.3662675658141032	0.2549080010350651	0.661577202414139	-1.0531325356480776	0.888915161611256	-1.802478628924043	-0.42613363267358295	-0.5013516813976946	-0.16025133580575351
0.7764736847366329	1.1804206309683913	1.0789540071964694	-1.5759102620196226	-1.0449645220008414	-1.0623901160672156	0.09240700844227495	-0.5474189039387857	-1.7717921928599332	-0.14696762694624205	-0.5086014535549853	-0.7375114369772592	0.5767886162066896	0.4866021709309173	-0.6800298234793949	0.5418630287102679	0.9337216292362163	-0.0799604146087388	-0.622355679828745	-0.5654088916953879	-0.23299054697444682	-0.3755766097543335	0.37306037054458435	0.037137629196461075	-0.09031222758854981	-0.8498294501099627	-0.3567536382238695	-1.0208774701733394	0.8007997520547981	-1.653515456420554	-0.193828583191432	0.14199157171675272	-0.16385316173439385	0.1066674510101365	0.04976878362882905	1.167001821411222	0.39178896313432543	-0.11427326232652062	-0.42720491332747257	0.5195193476786981	0.35316041838167245	1.2866796532162876	0.2266663917872774	0.5602518790453774	-1.1336149916284077	0.860989704996293	-1.7819658524306337	-0.42043778900575435	-0.5281158168792729	-0.201426790309737
0.7207886087142403	1.1849875606693918	1.0241769308469932	-1.6146675082127657	-1.0426110640589656	-0.9705340116404104	0.05015264450074912	-0.5784826737264414	-1.7323024769468873	-0.11305893843725552	-0.5151061333800391	-0.7342655270585554	0.5585070508313272	0.4590228026493737	-0.7048349817114934	0.4742199736831809	0.8994009512005279	-0.08196585734160701	-0.64376458496026	-0.5581210167776047	-0.20403121265991914	-0.44979653566335454	0.3298231982155956	-0.010800027904543957	0.05971959597470926	-0.8250585078471735	-0.3084348805842188	-0.969100037786926	0.7814874867138417	-1.5739982460688258	-0.28108107160546153	0.15028584658610625	-0.19618522237395017	0.12030440585203232	-0.0002028064977679489	1.1808153796732572	0.43732795829439264	-0.04757767836322706	-0.49606669342027176	0.5932331182239772	0.2673129872135168	1.2082749425151662	0.2180876794613466	0.4598642830401105	-1.1950723863045456	0.8100997251106687	-1.7538591544447542	-0.3939605003206824	-0.5339571437617143	-0.2378844556636083
0.664049505907039	1.1672108866682247	0.9734207074366772	-1.6458438436982092	-1.0418336123249643	-0.8568859120152746	0.018823298117524367	-0.6133938779890173	-1.6854266007069536	-0.08319262586254118	-0.5323678952653764	-0.6748729984722426	0.5371262038127786	0.4366746474453781	-0.7630519203100306	0.3927071668768172	0.870124204571608	-0.08129297885993692	-0.6645958900429808	-0.568173477699162	-0.16427475938665775	-0.5127910145101225	0.27243677334961786	-0.046889275291425905	0.2459616677140441	-0.7992899841826135	-0.2689348191909533	-0.9009178493505283	0.7496448531435473	-1.5009930405235432	-0.3657606933699323	0.14423479541565556	-0.23006337230745513	0.10835091630477375	-0.04501200612014338	1.2086453008279636	0.49040943513243535	0.01198287617385768	-0.5574797287375621	0.6562289932437111	0.17947538533587193	1.1229442974636978	0.1924010998855789	0.3612107429304417	-1.26605192675016	0.7359867127829205	-1.725045507310139	-0.3254586836989351	-0.5312649438848809	-0.28015492669221387
0.6306791508441016	1.1436567137286946	0.9027494264672657	-1.6633796535089207	-1.0374636703509097	-0.6953999779577766	-0.013329524241565398	-0.6414750959016979	-1.6231579430991843	-0.054702352878064596	-0.5438194683112891	-0.6044577348882438	0.5288534597748719	0.4520452965778842	-0.8062270105135644	0.29351643763562635	0.8483709386017179	-0.07339591166377375	-0.6495145595937633	-0.5775802508548606	-0.12588746246633925	-0.5751128037304133	0.20262312358273774	-0.050730332902833644	0.47237281862873653	-0.785480494821246	-0.227883379977943	-0.8160881763992303	0.7091957479878156	-1.4014413340702334	-0.45834907140542736	0.12133835786864129	-0.27191863820788675	0.09957470284075763	-0.09697140251594645	1.2236132854490085	0.5274522812756922	0.06531551239737972	-0.6275540718383703	0.7331569149651478	0.08418042947857748	1.0321734399215308	0.17916151389927124	0.22475045126355156	-1.2880513357006635	0.6450543492606126	-1.7021337291961764	-0.24958319112969898	-0.5455488941223863	-0.36577097090565425
0.6383497214850412	1.131818912391768	0.8318221120107392	-1.6801377701188709	-1.0386393944294725	-0.5529375823359166	-0.04569531530886457	-0.6685015498052753	-1.5508943648093907	-0.020826731858325148	-0.5285703644467254	-0.5665436932704627	0.5250641833209875	0.4312190789027028	-0.7646334251160338	0.20581802161905136	0.8046755106011062	-0.06151460527065779	-0.6569427980963244	-0.5540806907306147	-0.09847356561848648	-0.6064208322298044	0.14416209486456952	-0.0676438985811264	0.7037362215128432	-0.7650746699555577	-0.1788947333860474	-0.7358841513397305	0.6802854216485457	-1.2980064432064158	-0.5317841197558612	0.09294402051379197	-0.3206254067381268	0.07388136950559651	-0.14601644554613397	1.2388236327467754	0.5698857572263	0.1111529063879658	-0.6858620925380422	0.8073739111996231	-0.035514989151194665	0.9621106171213686	0.1893925091329542	0.07655674650695583	-1.25449044872361	0.5497817228712792	-1.669864719644048	-0.15784675486822108	-0.5966662572758071	-0.4248235744467988
0.656994751652255	1.0952387375132198	0.7481462622240844	-1.6748596835519471	-1.0354294332201082	-0.3921849584427293	-0.10350285625761915	-0.6853696408191114	-1.4236337103201966	0.017738052999689568	-0.5393259119194369	-0.5411510198736383	0.5155918913975845	0.4160978271892903	-0.739607450601978	0.12518412000849558	0.7636172100675505	-0.05261599401967213	-0.631462306428787	-0.5512437182060046	-0.07362348699569647	-0.6223395246012975	0.08024216637843036	-0.09978951668487299	0.9557909077710809	-0.7400828546327867	-0.12147367859022715	-0.6370509227910255	0.6926977732538073	-1.1322284583815296	-0.57973050803963	0.06576073920100074	-0.3403957351350055	0.04020981118403535	-0.19318863644299328	1.224822313054728	0.6002189635938362	0.0827835235299913	-0.7327887412819456	0.8587969481250696	-0.15897486954455592	0.8875523133594297	0.22343811176733652	-0.07862790379554668	-1.2165909884314607	0.46862053005365445	-1.6426474899505206	-0.06718012740641824	-0.6363067440742954	-0.5000998185401391
0.6735074549994394	1.066827907787284	0.6717327459398774	-1.6818972743522658	-1.032074097580517	-0.24977253191922255	-0.16699784310801663	-0.6940464005919724	-1.2517438741400828	0.03674105837821473	-0.5687574993684391	-0.49446883790301827	0.5176540826650048	0.42148900213605217	-0.6901054965938592	0.046876806009128615	0.709109405609958	-0.057960196172659836	-0.5912113659384663	-0.5484982422437316	-0.05946035163555753	-0.6427748473219876	-9.225706607008943e-05	-0.12862839217977984	1.205100537615139	-0.7226690116840235	-0.04740058476168585	-0.5432429472405458	0.698060973170177	-0.9464158726928936	-0.6215541973463231	0.04608583618737605	-0.36007577536460966	-0.00998306220906151	-0.2379660659065303	1.2123877148499083	0.6276003571508666	0.08183569512427251	-0.7605254095074409	0.9281960994883812	-0.2448052865854363	0.801164392490364	0.23127665821119225	-0.25303735051842985	-1.159594182757126	0.4105191306633903	-1.623273582908037	0.04058095968138344	-0.6896014152848646	-0.5573504796958184
0.7033113409322487	1.0277216748828644	0.5893357351131577	-1.6929068532754887	-1.014795308159266	-0.12108647281022038	-0.21274594802974894	-0.6833304509848623	-1.0828707314526358	0.038843751890455525	-0.571269526384219	-0.4962114525997963	0.5347696707103866	0.4129037004078646	-0.6143770383300666	0.025453429082365104	0.6301368855218515	-0.04355566068440548	-0.5565437476533328	-0.5443554168832372	-0.05472512925251662	-0.6698219652575494	-0.0955268333004225	-0.13860604995533596	1.4291025081402964	-0.7252626979190141	0.012968820533348236	-0.4235541537890611	0.6818296285868598	-0.7358962933875752	-0.6609807543893981	0.017764943157740277	-0.3737278606000963	-0.0703588909676742	-0.2820526848839048	1.1846703391220936	0.6528856977864202	0.08961021266502922	-0.746610918415128	0.9636768924697974	-0.32975973093912125	0.7189841869018685	0.2568767157795944	-0.4567701212486658	-1.0693493814135933	0.3574276842188722	-1.622556007644776	0.12738274253782975	-0.7427405117032054	-0.5925571668564463
0.7385644598273652	0.972913192605312	0.5076830732136015	-1.717309800582242	-1.0142617103082257	0.007722449742199977	-0.2595958649885809	-0.6729150047546337	-0.8743965573987238	0.04682592253607555	-0.5446463980272099	-0.4926047029220294	0.5315972532141116	0.3940823722308485	-0.5246977357201481	-0.03494933049954084	0.5523771902292075	-0.0032033076875693676	-0.4539459162524674	-0.5583248572202797	-0.06362117153821015	-0.6963310400778264	-0.15893798837713483	-0.1539318239827651	1.6626896815340675	-0.7115313431172613	0.0817465976100723	-0.2853290034925261	0.6734781728176809	-0.5099330242841682	-0.6647318246215445	0.030402864846315603	-0.38079088359222013	-0.1121472517048295	-0.29723190679938527	1.1442331015331788	0.6816913945637281	0.09684734234839262	-0.7265166441939996	0.9739416143236198	-0.4186577331329788	0.6306206219571575	0.28958251448812006	-0.6228665935854901	-0.9961591282880077	0.28380585578150186	-1.6012606490698318	0.22697107711776815	-0.7853883587367357	-0.6205741511187037
0.7581837726699756	0.9328088924985979	0.42314088017913043	-1.7314996120300052	-1.0161612918607985	0.14683433544361052	-0.28820668648587966	-0.6841034641328017	-0.6512975891955671	0.0682544864097942	-0.5095655622930577	-0.4617729974273851	0.5262889091231212	0.392057551381567	-0.4090585949926096	-0.10925134796372551	0.4783228576488531	0.031169150064385576	-0.3414842611728608	-0.5697283401667221	-0.05212632279964435	-0.6931565314046981	-0.24459014379132835	-0.1505908908166834	1.8660637266277889	-0.7236047206784251	0.11683521761814944	-0.1849353821664929	0.63337433809643	-0.26417436127035676	-0.6820773790396056	0.04580361826208197	-0.3961091087163555	-0.17719489311790745	-0.29573063981520764	1.0839517094142326	0.6595250247261414	0.09541324565986907	-0.6664242422424936	0.9878608098316469	-0.4889957196013631	0.5656686137296194	0.2869774905264531	-0.7724844953729251	-0.9228351705094873	0.23894057201105606	-1.5960507276244664	0.32558748811823096	-0.8109169939755931	-0.6241580530869847
0.7547229346461543	0.8899527176670933	0.3583672460460567	-1.7457448208016575	-1.0065139900982087	0.26383072193496937	-0.30493162305088667	-0.7058897720815878	-0.4122465353523938	0.06566575065610343	-0.4929940917568979	-0.3905516918182424	0.5211190435736355	0.3485428123525615	-0.25689117852302534	-0.12687967503393272	0.39727655770594134	0.0598673019340903	-0.20831251068202655	-0.5764880830284845	-0.06834810592969923	-0.6614320759936791	-0.3311453752655011	-0.15011922666760985	2.0192363964261912	-0.7139369982169201	0.16654089667061373	-0.07261511925767937	0.6445846685305406	-0.01642638106303256	-0.7160512758475213	0.08325169555747394	-0.402450139146849	-0.22401227669224116	-0.31131644230660066	0.9977649229404314	0.6233500574731476	0.08810738635541525	-0.5730647997201129	0.9514831388073889	-0.5172888631516426	0.4965291344685592	0.3041368909536849	-0.8858943468759282	-0.8325617327273307	0.16720431434983976	-1.568410328546595	0.4129851325108884	-0.7981986351902315	-0.6429555744283546
0.7508132873513546	0.8415081121239156	0.27972257907741044	-1.7431679929742567	-1.0088440005513382	0.3786943459289581	-0.30906072597837086	-0.710434575891043	-0.17089675033860838	0.051871788759617586	-0.47580556410409586	-0.30072369572786883	0.5024532152324551	0.32677573269264315	-0.12447198720782551	-0.1439436194105458	0.3609854377186513	0.10979805553792361	-0.06240436543851043	-0.5978507930576475	-0.07608472271454265	-0.6230295879711539	-0.42923850194929186	-0.1401023484390533	2.13131537725356	-0.6998664250831842	0.2163802016289674	0.05046980132904174	0.662986519914335	0.22207186784674932	-0.7379614468644252	0.10834075634171043	-0.3862405355768293	-0.2623488653548424	-0.3036716049846203	0.9268706642122517	0.6074675029197774	0.05714426075793981	-0.5170799364212935	0.9010293524365371	-0.5465751357764456	0.42803975859858784	0.3060867791020138	-0.9902579626452509	-0.7845982457578897	0.12631373444609467	-1.5180674858109162	0.4882022585237862	-0.8230807042572449	-0.6401456638914509
0.7459340511036141	0.8053305726802307	0.2101686266354959	-1.7551517125314207	-1.0098944480471708	0.4593372159714132	-0.31966342786957525	-0.7198260681379932	0.05152851349385355	0.012258210598169481	-0.4403391591465686	-0.2382266481467113	0.49324349301112475	0.30476589939733645	0.04121062905097186	-0.2025326953419598	0.33113804696879	0.16208609097336044	0.1125359620618602	-0.6300465802490639	-0.0900367376192156	-0.6044814881250652	-0.514152441695333	-0.12724306975057664	2.21162928307355	-0.7050334698628596	0.2540972639580534	0.18824365661960968	0.6783692687721483	0.4605612585331008	-0.7353658952971985	0.14184985659172927	-0.35266918469670955	-0.2797876197087918	-0.28416533060819504	0.8262441880371032	0.5885780783298579	0.040463767396021796	-0.42974283662085977	0.8174255737898752	-0.5387721263689881	0.3379752765918472	0.3123664844237767	-1.1040842811853406	-0.7157502142908267	0.1036008201831505	-1.479719713684561	0.5389244189781419	-0.8102285094081904	-0.633716265573329
0.7380106005776221	0.7740315260716679	0.14470786866990254	-1.7581887642803682	-1.0036081763142959	0.5187097344595555	-0.30450439064658974	-0.7412136698150835	0.26460377099410176	-0.014354360735578667	-0.40341365631088344	-0.16804076340189295	0.4649573026177471	0.24585771794711228	0.2250703498454699	-0.22093966963670986	0.2801833620312365	0.2118784465057068	0.23266422514045332	-0.6690038475787432	-0.09535643710710694	-0.5715196964277355	-0.572872209449022	-0.14723983418951833	2.2358323041956174	-0.6927673603879809	0.31331957070175454	0.3165240102270348	0.7090329849548418	0.685776351143745	-0.7359674993137417	0.18789652341493088	-0.3121428716509934	-0.31919045811736746	-0.2819176617088398	0.7377556804366888	0.578706875249757	-0.011562114193793488	-0.34191620714090376	0.7214318916825955	-0.5078718330136971	0.28272134925608994	0.3137232487184053	-1.1876194083332223	-0.6607259598834216	0.05237945282394786	-1.439433613255617	0.6113248388128137	-0.7840419750752187	-0.5856815771914989
0.7130038331006423	0.7497232105715997	0.08034559903181067	-1.76967859538839	-0.9993621710664715	0.5594776212928896	-0.2956536256015724	-0.758312015396919	0.46413095430318024	-0.05284613678693208	-0.37561899867993875	-0.09388356812667704	0.4253794160868325	0.19755628607647574	0.3509080778513801	-0.22418722433522026	0.2442684408015126	0.24870107181198028	0.401490650844627	-0.7256680160892769	-0.1001950360554367	-0.5445480456899788	-0.6276593770846247	-0.15483688687141028	2.242582831091244	-0.6782375085013918	0.35749687264034413	0.4451228139098206	0.7780558505219215	0.9139527210746337	-0.7450686315696666	0.25723388707259043	-0.23656917343028136	-0.3436483312455055	-0.2601353386149126	0.6211626519830633	0.5488901093082659	-0.08314979685359321	-0.23976005993879163	0.6072003366136355	-0.4734715408051368	0.2163548171564039	0.3127436423360239	-1.2647320858327178	-0.6482525998184077	0.017582271316488682	-1.4042836765359186	0.6881690854852692	-0.7266963482758683	-0.5572122424994088
0.6832378098623071	0.7281694327290914	0.03535097447517437	-1.7705585605717178	-0.9965826387576637	0.5582534528158605	-0.24973043831874117	-0.7939217183699767	0.6215392311584492	-0.09967447059102996	-0.2922087575799085	-0.021778827062039766	0.3864303779976403	0.16822040359529078	0.45892882493783826	-0.2327890694865935	0.23443237347010978	0.27488539502097786	0.5578532389543198	-0.7570600233533291	-0.08893944724066165	-0.5102783368738584	-0.6555142256543767	-0.1642752634182064	2.172511673085357	-0.6818960480882594	0.38850331596165366	0.5611852114823714	0.8237807358724842	1.115862596095681	-0.7749312840363991	0.3146469160790041	-0.15930995707531861	-0.354624667119826	-0.23884477999400772	0.5271504482601291	0.5222846901202086	-0.12202472379145024	-0.14430648390412293	0.49120410973941564	-0.4217881603439061	0.19512100386252837	0.285064705222535	-1.3199264050566577	-0.633088433613075	-0.015345429818343474	-1.3664334565955873	0.7489395913038006	-0.6741083024322923	-0.5132733443181076
0.6633232752878843	0.6979520694118098	-0.01641939918787812	-1.7518994634858234	-0.9943437385465203	0.5396472828869228	-0.17904349773772849	-0.846436765513096	0.7533935033587504	-0.14783391761932144	-0.21464087158549408	0.024678547698639447	0.329640987548441	0.11591951614608109	0.5343179556511881	-0.23244083469222562	0.19533097129333465	0.2982067040616827	0.6807427892862898	-0.7852959783089253	-0.0745035525896788	-0.47273660924989214	-0.6589254378061342	-0.1816257296622315	2.0900509160247505	-0.7013903030917851	0.4001488903526954	0.6384159655239031	0.8662648472603088	1.2630813806084722	-0.776277446749397	0.36103687521118266	-0.06933657508303022	-0.38439877278575263	-0.20359611255912333	0.44558833166710177	0.4895026660654934	-0.21596756002817732	-0.04606472044423012	0.3543368679572223	-0.38245119499727037	0.1652985973519699	0.25141490321255616	-1.365305772163416	-0.6118248078898522	-0.060394069349915355	-1.339746282497221	0.8147821436376421	-0.6133452022113817	-0.4768553708325115
0.6220573191188572	0.6702676877456019	-0.05725975964555896	-1.7412930066272143	-1.0076019535760357	0.5036804488569123	-0.13108523473278413	-0.8634145359938652	0.8890821235268351	-0.1977106585113052	-0.14278967927308406	0.09228433248089238	0.24595438844034406	0.06451349525595569	0.5822880551142745	-0.23828925820195979	0.21734957084582174	0.31695033762232055	0.8320146829988395	-0.8049607901053559	-0.05898927609176667	-0.420844495352124	-0.6434845067743763	-0.20244567792722154	1.9954143839968927	-0.6932395345193714	0.4142098364524854	0.687212867640927	0.9268211127964122	1.3897691079772128	-0.8036589987297654	0.3853572375205804	0.012517259447045691	-0.3957034627269965	-0.1432262713445309	0.3703913832670636	0.44665633949192285	-0.297005938403327	-0.0012297336206711599	0.21854845006517415	-0.3418886889751903	0.15945475803735285	0.24883485357322416	-1.3688512757513962	-0.5958568239859743	-0.12467410885561798	-1.3079435718530998	0.8847737615174183	-0.5404169796171034	-0.44195937519252526
0.5905269926626948	0.6591957458734024	-0.08758036432981633	-1.7107797344954065	-1.0071296541598607	0.4456991256432731	-0.07208015260793707	-0.8829312086027429	0.9521014228126624	-0.26348394403315784	-0.08271412558143001	0.12342621770360558	0.18404249090390498	0.04433683520304453	0.6700143618705379	-0.26877929557079366	0.23954794582327693	0.3121921727979191	0.9285891751232571	-0.819478051632086	-0.03816629782409514	-0.36553382597969325	-0.6535279988482978	-0.22487200935651167	1.8826846030106874	-0.7073526687546854	0.3977136687457051	0.7220881247078035	0.9752676862917511	1.4945650340244798	-0.8397214391950378	0.3684194607203219	0.0951292365586125	-0.4172747231966823	-0.07615973904113185	0.30287379935276537	0.40217194887080543	-0.36868504125471935	0.04151173758858594	0.07529687054060957	-0.3172463776162169	0.16348170477295193	0.22368966253172823	-1.3764642238348923	-0.5758305573748006	-0.14875657839554618	-1.2713061041129243	0.9297272540587972	-0.45544111102994184	-0.433723312525298
0.58202822587002	0.6304834721578726	-0.12068998687687657	-1.6890695232629622	-1.017775483978917	0.3724740020184708	-0.02176719724114946	-0.9049477426820047	0.9993130336129095	-0.3315858565490604	-0.018368267953259125	0.1261787637737729	0.10934141066422706	0.03419893232894143	0.6652237901203671	-0.2838926982021383	0.24310278507766842	0.316909149272738	0.956993854774139	-0.827666414869071	-0.033988653794878726	-0.309734845832402	-0.6119675130889901	-0.25907937536459064	1.786482419443049	-0.710187111071739	0.4167181417757284	0.7587161793424986	1.0544144175051329	1.5697487688813585	-0.8515945606365776	0.33649937285122344	0.20206770957693862	-0.41178830714859815	0.001722913363908485	0.26137411621932394	0.3866829475681003	-0.4352472157748193	0.07375589438574917	-0.06256802969798819	-0.2816528447096237	0.1399287242621334	0.2479575310603365	-1.361599440773285	-0.530657482435754	-0.18275073650835755	-1.2223199036693897	0.9481994039338465	-0.3435446592126923	-0.4016996394633662
0.5839732150513226	0.5965076455286417	-0.16886455942053388	-1.6559917811683131	-1.023456475538013	0.27158878421193033	0.0354955809297957	-0.9153679014161831	1.027652875133453	-0.38927533182266466	0.03736988045846594	0.10322014804869548	0.03943792249232899	0.04969274699013952	0.6452335372507255	-0.31948660082197144	0.2799642799623119	0.34202818856555234	0.9812754179394902	-0.8479705444175266	-0.025231869618738505	-0.27911470898494406	-0.5559833687381619	-0.28533613158767257	1.714527743888159	-0.7345403192987385	0.4154513573606806	0.7774781648026275	1.0944641394187513	1.586195265444931	-0.8634122117831906	0.30757774471237714	0.3167707981666515	-0.4060461152953347	0.05423327186682862	0.24646195858726205	0.35570255636286163	-0.4892459562105695	0.046557616123030554	-0.17313767094798455	-0.2692615660278436	0.14522791326915646	0.21953015328277603	-1.3377968450333326	-0.48795929896616175	-0.22364505836641185	-1.17631233439116	0.9820582554026733	-0.23227750030800465	-0.3412860154458958
0.5871054925032622	0.5531268729413956	-0.1975454266214855	-1.6335724841900778	-1.027635822924973	0.18638159183041386	0.08729482341892227	-0.925961610295831	1.0368285766653125	-0.4259537133506199	0.05990147067819822	0.056460354697958834	-0.023062059239847908	0.03862726969871032	0.6545280771810419	-0.35957905412866303	0.29955901559053466	0.32010962599489856	0.9784392830617662	-0.859973387756493	-0.0090921723451344	-0.2613220412181768	-0.4765376576330584	-0.33047403410443865	1.644963879942137	-0.7698200422094462	0.4012992821826004	0.7617288001621871	1.1120042821188119	1.5806219180356038	-0.8891448481393696	0.26639479088266843	0.4430779041198655	-0.4029317570569277	0.1185667641931238	0.2292746004341319	0.3045559082436712	-0.5162945928910412	0.06901604527639227	-0.2752976263323166	-0.23112174774020383	0.15547584849814	0.19569799864933285	-1.3150543354210105	-0.43377920804396064	-0.24954836287295282	-1.1386000664199938	1.0333602825944577	-0.12005830577117174	-0.29189872400118533
0.5879427631850775	0.5278295442104518	-0.22477535285609224	-1.6155888083223797	-1.034146855585687	0.09776948424599016	0.12558727418373355	-0.9272368213803379	1.0661188465150508	-0.4465740900625164	0.07919787177640135	0.014545956756563888	-0.10221843177588241	0.037319466429323225	0.623142217146725	-0.3557501664220678	0.28929560800842313	0.30039946324201194	0.9262599294764386	-0.8744669065043895	0.011301696400640894	-0.2002241779260253	-0.395809638062945	-0.3688813630706226	1.53502529258093	-0.759408516854836	0.3812996074361975	0.7510571339357046	1.1039822738145166	1.5913728446589421	-0.9224425075516157	0.2022028788526146	0.5503533834567789	-0.39188349362252	0.17545445886162575	0.2224895040814967	0.22123375813828455	-0.5365707083254655	0.08717096943076212	-0.3399753844148935	-0.23805986086397152	0.17037195434884114	0.17743239223968105	-1.2363407860810578	-0.4395443244022861	-0.2736038903418586	-1.1214127574700066	1.06216492506551	-0.045894072109502325	-0.23415957912869118
0.580420290663137	0.49987141305546123	-0.24427061211272924	-1.602887054220951	-1.0464333396887322	0.026139749381016673	0.1499892987451572	-0.8931913122183877	1.0787077749017577	-0.46487143411271437	0.10034301946694306	-0.027491343589508343	-0.16894770402888773	0.06586708952688079	0.5699488714618127	-0.3576346019408227	0.297040775062521	0.2867773895174242	0.9162961888777608	-0.8821589877545218	0.01670551652135186	-0.1334997192545173	-0.32325849911861093	-0.4039511970273188	1.4372029251559013	-0.7801550846292805	0.3360630427459942	0.7292063464397572	1.079400472544553	1.580237208069275	-0.9606458371217628	0.1483035898873054	0.628915279435334	-0.3859255691429705	0.24878302026054316	0.20418131605075063	0.1514001129788383	-0.5354502883058405	0.12586459093279428	-0.41368983133878634	-0.23718031314355498	0.15860778220307686	0.15815071563289512	-1.1492012850776678	-0.43618051099978467	-0.27866076739463475	-1.0955082279597321	1.0632860351552893	0.014153921823980037	-0.20032978919169947
0.5640119310012432	0.46211528706556465	-0.2577244069807143	-1.5712031940220244	-1.0597608922921116	-0.05089319321439505	0.20342127103844215	-0.8346043256107682	1.0591529132010709	-0.44826568323104904	0.12023744551919462	-0.076676226776495	-0.21078740673770247	0.09290994672120174	0.5444473842420107	-0.3587820126739502	0.3190545835340004	0.2605968184562146	0.8779675589918163	-0.8810077525271438	0.023172432851878644	-0.08132642217874096	-0.2771763360701563	-0.4567530052708653	1.2773242153525532	-0.7904974323128183	0.2907348978434491	0.7153375875231223	1.0070750772257344	1.5470049019158527	-1.0025046710371517	0.07441155032242905	0.6988257757367705	-0.36781504040911683	0.3007196747081123	0.2192888458580305	0.08365338748941942	-0.506486257526444	0.1633931657819523	-0.4826981035007717	-0.2520413611629853	0.1627760383580442	0.13492533139669913	-1.030296065056421	-0.4567546201972764	-0.2876639094613653	-1.0752269757498705	1.0579392024194199	0.07471998429114646	-0.17531638440982902
0.5546012409886514	0.4207929615097318	-0.2781761284418117	-1.5709462356658273	-1.0653397197930992	-0.09929072124570726	0.23622444994129177	-0.7557556032697584	1.0327461159399072	-0.4291319587995527	0.09726139286477786	-0.12667602945470763	-0.2642089510995859	0.1000259501299332	0.539627736767345	-0.3797148977225101	0.29994449981473376	0.25497476674977726	0.8164815710467825	-0.9104812274429552	0.032060187146019915	-0.0014601925502171654	-0.23656980988528944	-0.4895466522230552	1.1720711021227714	-0.772409218238151	0.2470705353207822	0.6888630409258596	0.9249243296326034	1.4993910779591229	-1.0274210473433585	-0.00031516778718340135	0.7361275779069266	-0.3540496971248955	0.36946968893547055	0.2244440392808162	-0.0028913672175397585	-0.4794868178625573	0.21034460768254992	-0.5449343376985479	-0.2978345471977854	0.15921648210585157	0.12951511721416234	-0.8889079285100523	-0.5323523723479677	-0.3175531436975338	-1.0416656431517555	1.0500015071157844	0.08300277860765269	-0.16132705387028137
0.5377445190769655	0.37088001483703065	-0.2977972305727761	-1.578156836569986	-1.0824543767931258	-0.13519969631972972	0.25571151840508355	-0.6482727319276015	0.9897488456191162	-0.40476393330629046	0.09692716952166386	-0.1445104867037767	-0.29925061631638206	0.10662373840964678	0.5436304948395252	-0.3947558534541432	0.30095233007762956	0.26999554234981615	0.7671241281848421	-0.927021257907931	0.005289478145569801	0.0739236655793356	-0.2257448875110903	-0.5326490386969109	1.0773362684171182	-0.765992655744974	0.19666758347918006	0.7167623651438023	0.8615937367908268	1.4694931188512346	-1.0770150979096154	-0.05877974050130637	0.753710062062007	-0.32216331377236046	0.4505371156444579	0.2245180685425546	-0.08269228745649801	-0.414891061984586	0.25340105239024363	-0.6038956548654391	-0.3275712740084403	0.15003668825079064	0.12398120514788857	-0.7378107350290766	-0.6025758496684865	-0.29366450739079575	-1.0161052122324432	1.03197455809164	0.0654103031419683	-0.16684969830106833
0.5245019634559789	0.3366378949307733	-0.3251461962761565	-1.580608381218744	-1.0778114390572398	-0.15624214511841647	0.2587358376390744	-0.5629363947736723	0.9042514245928057	-0.3777277990072592	0.08749007852588084	-0.1588595550838506	-0.3318506230935841	0.10169916150311589	0.5389818403160576	-0.40975336615752606	0.30278728992840476	0.272935059199814	0.7054692516998926	-0.9552716901676945	-0.011180994359741944	0.15208759411435438	-0.24414183656955016	-0.5971450362304601	0.9912979043091477	-0.7499738005434649	0.14046715306231478	0.7294865170280036	0.7761390232648171	1.4355763665247374	-1.1053508285681453	-0.10122576756309917	0.7508863152693448	-0.3087178153795467	0.5070266040055338	0.2228057623026197	-0.1598775023097446	-0.36519808391498343	0.31154417156486314	-0.6682739124975107	-0.3667609397203959	0.12456275172492619	0.09109424805212127	-0.5885516777432673	-0.7063285508291185	-0.2648739109396614	-0.9817651729592672	1.004811409486424	0.05076243648552692	-0.1878631208403178
0.49968737038696076	0.28719841770462506	-0.35140404065331554	-1.5871107486436342	-1.0914046182117019	-0.16087989275522674	0.28069247070520986	-0.4775420044460832	0.8481439655692962	-0.3419711529710378	0.09559881741241955	-0.15154016403708898	-0.37744902907179534	0.09597119782852084	0.5041408150208878	-0.4025317160582844	0.2944081727494995	0.25513573288663716	0.6293893124628482	-0.9614251235309339	-0.0022319684825445633	0.22973069039862332	-0.24136677124054304	-0.6761761591139009	0.9022588276716796	-0.7373801611585293	0.09192837734601908	0.72131435020678	0.7188908448770366	1.393633085990008	-1.127326275435637	-0.13576907950588496	0.7053595321335596	-0.30055851714035176	0.5617729874287306	0.23505463269528915	-0.22616530873874222	-0.3274502291936446	0.35309155491589816	-0.728207911487708	-0.3971501686445325	0.11884300850097247	0.07226272219419587	-0.4255233299464245	-0.8334491871702833	-0.26774174472184914	-0.9832952084378472	0.9635087113399659	0.01981542795970116	-0.19481672555670276
0.4743551267842842	0.23677312276692564	-0.3869451922939525	-1.5787922012616775	-1.086079358553299	-0.1640378206789453	0.30715747911347097	-0.383481644354677	0.7793711326067314	-0.3109929529940599	0.09068830101653474	-0.13080729385001677	-0.4136518758249263	0.10944172482129229	0.5271646351462009	-0.40301687172637013	0.3142665716751973	0.22770915781785367	0.5979259178702734	-0.9688114441170537	0.020057566912562934	0.31092693437579844	-0.29344899100262894	-0.7398196211512162	0.8237997381808985	-0.7024585232173696	0.03540135294431444	0.7258424105903123	0.6457903488414654	1.3856903675172547	-1.1591413563824913	-0.14211263926523973	0.6271347397818539	-0.28536863776700955	0.5838654378105858	0.22156696030277523	-0.3004925261826358	-0.30983455391021186	0.34922791604579195	-0.7969164194115281	-0.4433564528677644	0.12384831280296364	-0.0035979882325523514	-0.29212383847023954	-0.9746128272855833	-0.2652645709694904	-1.0034283826164663	0.9669877643470379	-0.045847390735479575	-0.23592094000055694
0.4655689253688613	0.17797396943985727	-0.4096814490318259	-1.5727121318981327	-1.0996876110933838	-0.14844389915143782	0.33286821388053783	-0.2943791634189659	0.7205782441507308	-0.29866825109719736	0.08246453359607432	-0.08377054482091792	-0.4464976670264429	0.1507011548124686	0.46406449784660087	-0.38278673416080133	0.31737659312304806	0.18571233576057736	0.5507578767203349	-0.9646512459915583	0.05890467366360539	0.4203065933985039	-0.3283272462126082	-0.8149675371701864	0.7457855175969288	-0.6656596230764441	-0.013000999834975773	0.7227995691229028	0.5665999389886436	1.4097018567318746	-1.1775674076071307	-0.17026972748508934	0.5469812698467906	-0.28800848433553383	0.6388067340787758	0.20479830456701764	-0.36635514927060914	-0.2695564520342262	0.37206916389646844	-0.8813779137792521	-0.48873578231113174	0.1104443909585678	-0.06539703362194083	-0.14181547092465197	-1.1440250810042023	-0.22024137672721755	-1.0402312364532498	0.9179478586973513	-0.12031153386940882	-0.2929682829827061
0.447097562932499	0.14000054813590743	-0.4335030301113066	-1.5807132100008743	-1.1070943378242055	-0.15050858557529176	0.36017473721861293	-0.2143369182025457	0.6757820445746807	-0.29397233528749855	0.09311979222118891	-0.025846407598869674	-0.4918029301180935	0.2311890612221199	0.39571453080563623	-0.3626123631299066	0.30870431343344507	0.15417347694345382	0.5036623042204589	-0.9717202240703324	0.0941669511105255	0.5271602187197226	-0.3652949631831888	-0.8787287879056371	0.6560055907235194	-0.6360720345956309	-0.04837099215062611	0.7468375759976584	0.48126942390987626	1.4212192932276113	-1.1587301355374726	-0.15619259305511077	0.4149762159736691	-0.2877400448750294	0.6687160149086984	0.19328742573919128	-0.421619869209653	-0.24875196210369427	0.35630388296626003	-0.9421595281286607	-0.527584752178939	0.09079245969782038	-0.1239678837606291	0.03488064736504087	-1.3188766784713621	-0.21869295603427824	-1.086803996261787	0.864937999764595	-0.17650384780737555	-0.3663582052533674
0.42439514496843544	0.08409866566288476	-0.4518404222049872	-1.5649705689511522	-1.097620212514213	-0.13795753402875108	0.4068306513618761	-0.15448061114035622	0.5999565505954725	-0.3076502009403286	0.11994401708413738	0.05365635121960517	-0.5159953111611191	0.2933227485552709	0.35269083513043153	-0.31892889152997106	0.3155033079208265	0.09146184453055968	0.46427909925886823	-0.9415721067803282	0.14296361801953414	0.605917732055892	-0.4097765385712952	-0.9426377520355059	0.5674202660203898	-0.6370676467524029	-0.0835298988438403	0.7381233263079386	0.39566047701800977	1.4092059824636263	-1.110882937056205	-0.11627560230137794	0.30438509657250246	-0.30831858488598274	0.7104254590514677	0.1749530658822924	-0.47663096384744896	-0.23602066604432856	0.3078740815151906	-1.0135726306356108	-0.5663403854376035	0.05563386410159364	-0.19744476577721887	0.19876267156634922	-1.4312591079885495	-0.20939419957716005	-1.12142875914835	0.7865267050639545	-0.1954511349261897	-0.4377102922593453
0.4039872867533091	0.0316197169727581	-0.4702377969866869	-1.5554669449712124	-1.0866464528168338	-0.15327815386509838	0.4576323442414375	-0.09773432857561488	0.5223468800114579	-0.3222442077525408	0.12457377494947433	0.09180404561832088	-0.5496785678279227	0.3033758154220597	0.32725442215116707	-0.2767238640272699	0.2962167453919634	0.05215360340422679	0.42239516373652136	-0.9249052551308476	0.21573411936663117	0.6609637775994733	-0.44063708827576215	-1.007539324708039	0.4929832363160978	-0.6102770214096399	-0.1190842696461106	0.7068059209133841	0.3190670011230633	1.3669757699872926	-1.0170429186884031	-0.09408294041926545	0.21444711393632812	-0.30048463747529386	0.755312553973362	0.1656423275759754	-0.5420159549707997	-0.22927343776668865	0.23633169003655485	-1.0951405096525937	-0.6312993590119923	0.01375741527736452	-0.28012796549211105	0.33604722800019465	-1.5459345926853805	-0.19267065738071995	-1.1676174786766196	0.7044043222107702	-0.21080818624276923	-0.504527446446302
0.39910000412421637	-0.024735396657763514	-0.4916496037676281	-1.5399190468216262	-1.072069149063278	-0.16208274373011924	0.47902463522181193	-0.04133418755100935	0.46746210277550704	-0.35337195918842595	0.12138287042090763	0.14581093448365565	-0.5859455583210577	0.3168320327268507	0.24794609145960345	-0.21387919191669633	0.261508000783368	0.0027468061383048026	0.3573794736328911	-0.9047609550203983	0.30087546549353616	0.70288846633451	-0.4536261719889515	-1.0355271927763094	0.423499592279401	-0.607018873797769	-0.14676910317713723	0.6987552662798716	0.2374352144625777	1.31952956550152	-0.9155232617180191	-0.056383869609394496	0.1180218465497386	-0.3122353083214594	0.8185005047810214	0.14887350469354396	-0.6080357227843228	-0.26616396320048474	0.15643433687220681	-1.1577637000557321	-0.6458762642176105	-0.035190998114867554	-0.3760117756007606	0.4557480797681038	-1.626522014970987	-0.1745393919733478	-1.2241406571400795	0.5720092548616447	-0.2306995758250489	-0.5494730125281848
0.3893084520609539	-0.06425225379535757	-0.5203293800082808	-1.4956233466392768	-1.0472067718532336	-0.19493809579078844	0.49066089647322225	0.00873697941864938	0.401080987386411	-0.37767517904949494	0.12950733746476883	0.18664408895136936	-0.6102464441953053	0.3090312085361811	0.20913899888745	-0.15038858726614582	0.26637977744103736	-0.05380693977307231	0.2958373344410446	-0.8709460261309185	0.3448221188550717	0.7000476421201647	-0.4683279956220535	-1.0927011901555035	0.3188916824705949	-0.6399952153006698	-0.1790374586657443	0.7098153937489347	0.1640135133930123	1.278032688210624	-0.8084551007353304	0.01294693198811378	0.03646952862446159	-0.3133555162509921	0.8803850156187423	0.13698855161019652	-0.6480592900817974	-0.3235909900613921	0.0371824971384719	-1.2254915875004475	-0.6207097524190963	-0.10510033063514945	-0.48703991826737186	0.5528874240949785	-1.633428390222063	-0.13515083252911464	-1.2750394331851171	0.4632735906793621	-0.18479778179440937	-0.5932360346724715
0.384156532889611	-0.10514211906929934	-0.5275905058056005	-1.4646489983194007	-1.0057901326241985	-0.22980258273051896	0.5370091941977574	0.06251680574690675	0.3488025117305201	-0.3723472698523389	0.13929412874736524	0.21916251300156403	-0.6530914651469868	0.32055510690328015	0.1813405294325231	-0.09567303486948561	0.24873794027627644	-0.11562452766689699	0.2569789945630451	-0.8494848704334185	0.4195897283940913	0.6846878956489604	-0.44146077288300767	-1.1513879764361539	0.21793998517486474	-0.6239966877894672	-0.1925851495557762	0.6654521124913151	0.07620115241977518	1.2179684624389058	-0.706722772661813	0.062358659908459714	-0.04505867075266725	-0.3106706211062133	0.9295551139684031	0.14987178820163083	-0.708819549646968	-0.37348685282613825	-0.09277712850888688	-1.2687960180969848	-0.6113982029819488	-0.16687124709344964	-0.5803252264292894	0.6402115732399826	-1.6391407992278744	-0.14962396340430265	-1.324171711450102	0.355791786045878	-0.1153631875944848	-0.6357200205786988
0.3912275140134554	-0.15884761459340885	-0.529181456027423	-1.4271607769765962	-0.9625181271070831	-0.28367209919458036	0.6125147119715627	0.12360060694735683	0.31556613140956447	-0.36508876209954405	0.14611470970448512	0.22635432369744893	-0.6768186542064313	0.3562363138833745	0.13404609442437415	-0.04234144426151023	0.22079213836935155	-0.17464586253535758	0.21701632612632804	-0.8074236690902851	0.47143900651497334	0.6659059234998039	-0.39728387437031765	-1.1984620704719977	0.12159537180399649	-0.638269902585942	-0.19299572665553918	0.6068347590586176	-0.011308299218331375	1.1534698868434967	-0.5573357843457315	0.11498458923530722	-0.13147522024863423	-0.298627635054129	0.9667790230952861	0.1694089500078134	-0.760735138337216	-0.42046193330784665	-0.22879377640266405	-1.305238662050953	-0.5645858638350353	-0.22451549960265343	-0.6779920936047801	0.7404624696644986	-1.5881611105717561	-0.14754717876297427	-1.3784457165078197	0.248767196789573	-0.0658399051389931	-0.6675761665828046
0.40663633430293034	-0.20405302871483885	-0.530417340941642	-1.392181202139482	-0.8815184422689706	-0.3394258526026939	0.6662339898210685	0.20236604796856014	0.28486184236638956	-0.3376411951202286	0.14546188195226478	0.24191327907167132	-0.709530762660089	0.3881596945876568	0.08953531389706859	0.016479285967941498	0.1866457963432672	-0.22428226315496236	0.17054759782178688	-0.7804234968184032	0.5025397494060774	0.6231419200806919	-0.35139254164975703	-1.2278245644822905	0.027459532555450923	-0.6210650537031378	-0.1754927179738644	0.5848857544575766	-0.10748922524910531	1.0742539724908133	-0.43432057994111267	0.1769705424558457	-0.18323209544402355	-0.2797152416629417	0.9843072114489442	0.16611620511030312	-0.8185845118642028	-0.4792354086806263	-0.33496981342812787	-1.3443336618385153	-0.5151512688178818	-0.32066343503455463	-0.7710129021748149	0.8312933130689031	-1.5020744729799884	-0.13690655749075625	-1.401780664006126	0.16102814820797143	0.004706601121392695	-0.6861526452784317
0.4112098080592868	-0.25042800290896844	-0.5015785501924824	-1.358196648466082	-0.7793925700704695	-0.41206633281459154	0.7310333657070321	0.29477418792507526	0.2467177469946789	-0.3240862940002781	0.15523103366953045	0.26373961918271693	-0.7262998546146073	0.415918445029245	0.08225807542339944	0.07940500569335711	0.12687500038741817	-0.2677379032170166	0.12826024292134466	-0.762023422314022	0.5137785642192677	0.5725926879602649	-0.28805292393787546	-1.2655220414509016	-0.06044211474156762	-0.621049807935408	-0.14922957024561753	0.5150464671711428	-0.20302574304682616	0.9547308134813891	-0.30648483053214004	0.20875057862225743	-0.2397249638200952	-0.2667277371287176	0.9891336852197539	0.17478225869653782	-0.869830035444709	-0.5201826777034542	-0.426551949630616	-1.3599594891028903	-0.45183972428057506	-0.42628790838347663	-0.8306143506542829	0.9383827534797049	-1.3738598941106752	-0.12318705621334032	-1.419693167768554	0.06866975751272975	0.09105966532947884	-0.684399359648732
0.3987388110057393	-0.2645271667544031	-0.4862048664826724	-1.3276646264708039	-0.6640229197962378	-0.4758589083392713	0.8058300480107995	0.3948238967867545	0.1933895979065441	-0.27409522932637354	0.19367463681799763	0.2434362695102632	-0.7584904205093538	0.4264217560071435	0.08312813186496261	0.1314969633015881	0.08768829828788519	-0.30911722106993855	0.09612597136920298	-0.7378057879030815	0.5203464203463086	0.4799326508788487	-0.25665132017973014	-1.3045463921866147	-0.15327843451087503	-0.6182360109288216	-0.13617582602796247	0.4742592958938429	-0.2854107068067553	0.8495821881306499	-0.1933154475181768	0.246803338130711	-0.30654589495556533	-0.24810265354608813	0.985229079367284	0.14757746610110248	-0.915882868714166	-0.5737432430469072	-0.5341235864950331	-1.3426136628116077	-0.3907800855920638	-0.5128093612210674	-0.8729864510418464	1.012957430524597	-1.252384732921627	-0.1234721931316632	-1.4117059550255227	0.001073976218699088	0.18472281520905265	-0.6631272556231333
0.39223778189434294	-0.2907160453768311	-0.48853613994789863	-1.2853755878130502	-0.542404212303413	-0.5108631995865482	0.8813837302460303	0.5014958924492356	0.13927508784425394	-0.2141337184385585	0.2406124279307324	0.2531802188084794	-0.7750604870275981	0.41003767432942634	0.05293029208793829	0.155778809874572	0.050981859707277186	-0.34162747483245826	0.020408394016732407	-0.7126702924079391	0.5328565728643622	0.3874952148844824	-0.19986776001030074	-1.3337096004535762	-0.2454943056612786	-0.6140377076402947	-0.13479454379078543	0.42617950456336634	-0.36130713530775127	0.7382921716078952	-0.10338364347843379	0.2730343101556285	-0.3621859259086578	-0.2241623385051427	0.9509371165536866	0.12415168150601914	-0.9600197934897267	-0.6419050881672196	-0.6310901629860222	-1.3374016244839066	-0.3422701016235186	-0.5944303623752066	-0.8883695250799167	1.0661416047755532	-1.0424685297225482	-0.12080417970956041	-1.4114414272803908	-0.08901167887442267	0.25700672172184297	-0.6322524568450192
0.3914210741870938	-0.30345551574976887	-0.4971752572961539	-1.2575874378833638	-0.42191202265919603	-0.5518997881751773	0.9277356630242581	0.6260213718265086	0.09692872234345787	-0.1486182707097488	0.2649796579450342	0.2602221225920841	-0.7762528412226265	0.38829972510575433	0.08179535603643279	0.1447874726115669	0.019998180582180152	-0.3601968442030469	-0.039746796956001265	-0.7217336639087911	0.5097584863240568	0.3019377269754616	-0.1300430665041003	-1.3554368400420425	-0.3154723282089332	-0.6023546852570394	-0.14575750724934497	0.39177707471395834	-0.41505084438703965	0.6024476486260649	-0.038630283256251535	0.28999257665391004	-0.436622994106715	-0.1846541865360784	0.9285513445614513	0.10587434540828602	-0.9923670923756823	-0.7041678381834875	-0.7034329254498349	-1.3154280447964182	-0.2436451008236605	-0.6685862402431371	-0.8726064240168501	1.082465829247816	-0.7970491552626587	-0.11351560110707501	-1.3758720090631535	-0.13203649351763153	0.3128675535301988	-0.6061591595090245
0.3808217548403071	-0.3290750593459145	-0.49561409713415305	-1.2271500174719594	-0.3045598369668485	-0.5799068425680315	0.9607937500672945	0.7295729586234627	0.0627580074938012	-0.07343603823486915	0.3017844198674363	0.283349250697278	-0.7936891479680283	0.384284324446288	0.08750250538735857	0.11829915337819008	0.011534065670259618	-0.38216265975787633	-0.1022221897464203	-0.715299370844708	0.4670038496253611	0.23303253775213445	-0.08871752429478261	-1.3629734066357027	-0.41637750800268175	-0.6108554712469113	-0.15529258632326565	0.37353009945874166	-0.46839991586624163	0.47751235954569965	-0.019903600160222537	0.3315837949413307	-0.5137111703369458	-0.161608235895709	0.9146814226991641	0.08275823902694049	-1.0281929469063948	-0.7531133871063125	-0.7782043745668086	-1.272262846737678	-0.13420816769442157	-0.7213929011715894	-0.845950149539106	1.1248449678842147	-0.516840074690737	-0.12502660095149692	-1.2565239911831938	-0.17414460717697694	0.38865331702269856	-0.5675649766938254
0.35713365516059803	-0.36912024234512864	-0.48010474788164237	-1.219040701521002	-0.1709947344470369	-0.6028945134367636	0.9887882073166752	0.8047475528848178	0.033549547796575284	0.0031856547267111457	0.33894017091176576	0.3063307245685541	-0.8087593300237478	0.39526343254954743	0.07861260262293505	0.07787955900183034	-0.016350849948482887	-0.38936246954422776	-0.1505259892458813	-0.7269165388006593	0.42964838283894274	0.17131209722456692	-0.03679507520118418	-1.356983373813775	-0.48141518958713814	-0.5952711204256947	-0.15738787842287016	0.3411858216384999	-0.5013477844874117	0.3839777846913185	0.003612039192307545	0.3477932817424173	-0.5990799809088919	-0.13067192701638491	0.9006223020492289	0.05522299745779395	-1.049597315684004	-0.7800041985879608	-0.885511574264331	-1.1944956067934949	-0.04910680945145235	-0.7872392619183397	-0.7977589668401728	1.1412372504692267	-0.25537104642692254	-0.11068369008625153	-1.0563573716014623	-0.1868643050640829	0.4569259574234382	-0.5430011849715622
0.3303825663128158	-0.39271968514175326	-0.45260006873043784	-1.2169023648188526	-0.048147780500857676	-0.6075231802940321	1.024230889581993	0.8756634248265112	-0.0014795030794476304	0.07158334679467492	0.36950991991204984	0.364925721802296	-0.8196026194554618	0.39209209905683395	0.08125004774631642	0.08113653054172434	-0.06387390663118397	-0.377033052367419	-0.1788788904904103	-0.7299011798277754	0.3863051151138825	0.1219793528983955	0.0032664733157858742	-1.3187873641390022	-0.5313035063275506	-0.5493704334261917	-0.18677335108346846	0.2648163560570175	-0.5210824744113728	0.29086400455048567	-0.0015531464237098225	0.36322349746906635	-0.6769894944871143	-0.1116667335581131	0.880856742797342	0.03950835750265833	-1.0741297445105062	-0.7728271360495131	-0.9704364003268612	-1.1082183063972546	0.06562206832531937	-0.8209840198880807	-0.7253337581016448	1.147313057463345	0.0032261852517461607	-0.09184369853281131	-0.8261407252067798	-0.1968976875519785	0.5041230797283985	-0.4983615200124259
0.2870107827396788	-0.40011251909855733	-0.4330835538635497	-1.2062588343665637	0.05949597247609697	-0.6118525287786437	1.0167585823353433	0.9261221546210251	-0.03964371570177616	0.13400479639640378	0.3788500970606611	0.4077331821998282	-0.8075441958089049	0.3810307102476851	0.08908734005609702	0.07544561939886735	-0.09059022704404276	-0.3615168176909449	-0.22941507473593728	-0.7485850094938342	0.3396744428354318	0.09336485184525978	0.02067147508032687	-1.2755264404444127	-0.5840210099326647	-0.5104264283561044	-0.22213102743952814	0.2352548962144188	-0.5360346811406107	0.1881260731188602	0.018690760678218697	0.4173871578115464	-0.7708641663270536	-0.08431443935163789	0.8545511274663825	-0.013492014083076292	-1.0724878964179678	-0.7753440057093092	-1.041054957078964	-1.0046167785080282	0.1704677357651081	-0.8450917156428787	-0.6504350481381371	1.1334551293626116	0.2681764261255178	-0.05343253755401082	-0.5793867192823988	-0.2323956004978868	0.520361765190294	-0.4517181000479186
0.21975510420726238	-0.4046927634634101	-0.4095675221814278	-1.1957503881579137	0.1692891065018034	-0.6157731925621281	0.995858841130303	0.9480893292839137	-0.07313446748054557	0.16917281896825073	0.39625189415783046	0.46890477093648625	-0.7946369166871542	0.36969743736690114	0.08177964129962306	0.049806071468870415	-0.11908402752204625	-0.33926477546126793	-0.27377070863678327	-0.784119263026214	0.2903235226949575	0.04231143369195901	0.036745788570273184	-1.2160698891040567	-0.6398710722957068	-0.4615474806306324	-0.2711076061955613	0.22321133850076702	-0.5273645804864254	0.08457972694709734	-0.010232963046253884	0.47281622719758926	-0.8535295517740578	-0.07126717037291572	0.8595947354163052	-0.07438009291163908	-1.0696988918289203	-0.7958737087373959	-1.0985987152070247	-0.8745425018443769	0.2683829361059369	-0.8722796250545043	-0.5693433583064091	1.1084210868897126	0.47487169238811244	-0.0035148670759588495	-0.3214559160737248	-0.2641583225299524	0.5392081182778121	-0.3855592834002948
0.14394835740338208	-0.40427681336469534	-0.4168282454103715	-1.1854989003054603	0.24661226195055472	-0.6270917639891629	0.9520187304535943	0.9384936962408528	-0.11276366299787574	0.1905287340665976	0.3761273891930726	0.5214620280649838	-0.7764896335338571	0.3378987553721656	0.11617622337750859	-0.0012658538806824605	-0.1497807362789862	-0.31746845866814805	-0.30874057467301186	-0.8114414105427754	0.23011331869623936	0.022334777796488663	0.0700111776768072	-1.1621252121407661	-0.7217648367592764	-0.43720132357120844	-0.3380750725526613	0.16933736756661372	-0.524768839183323	0.0017145970287839375	-0.030540501342239477	0.5146450258947967	-0.9449134100940386	-0.03800725593037539	0.8212610293739557	-0.1118694704777985	-1.0816431481284656	-0.8000887161316396	-1.1676848077162445	-0.7552005005156156	0.3564727741425193	-0.8932671905297637	-0.48852808140518167	1.0816426501698024	0.7090566149123577	0.030500994371843337	-0.07406184301556418	-0.2997351185802716	0.5414514386685118	-0.3268112122967835
0.07758895634936461	-0.39309569124891497	-0.4419332144724358	-1.2168806320225574	0.29381068344388284	-0.6394927345645328	0.899570812633041	0.9209875565672043	-0.12890306259364603	0.2395077230897027	0.3652950031184393	0.5476447055736772	-0.7684596765492373	0.31528689306109564	0.11665043459844329	-0.006409960433861714	-0.1698692114858745	-0.2632642194158185	-0.36716079150197467	-0.8635683919272997	0.18191080648700692	0.02140701990002216	0.1469977018353453	-1.1009820539822461	-0.8005419357653786	-0.39640161635788596	-0.41424472616749064	0.14750609757231936	-0.5152681887318662	-0.04540626271995747	-0.05848534251321029	0.5616364559891182	-1.033020551655134	-0.009197840497955556	0.8361537675010119	-0.14713424282098878	-1.083670315088051	-0.8026552945154746	-1.213743464264112	-0.6067048899548839	0.445942581890736	-0.8965548791252672	-0.3976129608102824	1.0775421488766654	0.8882027406100116	0.04205914284055444	0.21106681285426615	-0.35336538406303875	0.5479616836871181	-0.2868483443686255
0.008222443775552906	-0.40808267687995475	-0.4359953309269201	-1.2277943309621249	0.33442461464389583	-0.6665194170812698	0.8337704338365042	0.8866691528015137	-0.14519401214407157	0.2502797485065294	0.3648750394732515	0.5771811515560444	-0.748628470352282	0.28059969833538095	0.12327596147592604	-0.013046322451638203	-0.21003440397148995	-0.19739632342328256	-0.4305130816672569	-0.9038946331390323	0.12525365454096912	0.05877274607425862	0.2512804397000934	-1.0201134274078951	-0.8665589747222666	-0.3613936873713769	-0.4818916455187162	0.14056982932351944	-0.4994720694764937	-0.11913293040481765	-0.07008408420433211	0.6046369806578757	-1.0959094921858445	0.004276138605845756	0.8291946805499671	-0.1485026726377672	-1.076424686082427	-0.7902200723886124	-1.2055547712027461	-0.4915616055978429	0.5292846655967964	-0.8764781903929053	-0.2978411560252351	1.0766565831952981	1.069944662655353	0.06956101022777296	0.4903384794106758	-0.4026559068341088	0.549566780965292	-0.2398491347090041
-0.057942503062452924	-0.41345274710446767	-0.3861310541131321	-1.2162231084013104	0.3826015668354309	-0.721998762233284	0.7452591483326384	0.8319846069649202	-0.1535721764514321	0.2534609683678111	0.347243119774249	0.5920655258250058	-0.7260732533648745	0.2561853263990169	0.1289774341377838	-0.00038318194832139414	-0.231904699787096	-0.1436926196826312	-0.4475252323677671	-0.9296549690820323	0.04997506798984653	0.0700557979544048	0.34484257394070045	-0.9288679348756593	-0.9444591797106027	-0.30500505560651914	-0.5378491402491484	0.1236657841014053	-0.5062439757627935	-0.17137840627084436	-0.06967110527819435	0.6413302025355039	-1.1558631984563732	0.02557506541588004	0.8379384580784579	-0.15076901438513443	-1.0770645794048632	-0.7742050911202982	-1.1966482351559784	-0.3623306107356198	0.6129207906190554	-0.840717185479145	-0.2197266010372693	1.110455538331535	1.1990268237059432	0.11907679481307058	0.7821728386117458	-0.4289577686938242	0.5854679080848201	-0.1816019339225798
-0.12661479173404358	-0.4266928488382155	-0.3322187832002762	-1.205718071258746	0.41870041610604974	-0.7573783228978447	0.6525911789313965	0.7607640472678375	-0.17216230422248377	0.24328022510796227	0.3529216399077508	0.5969087948951665	-0.7436552323422483	0.24058265589710798	0.054306003069641326	0.020644624861385675	-0.24924874269656047	-0.0889040385909561	-0.4342139705915778	-0.9172363375673832	0.0048895850346114735	0.10725558859148224	0.4608960172713129	-0.8246274838086081	-1.026575651289166	-0.21695394989688693	-0.5875754361277413	0.11122495078958838	-0.4954807347616924	-0.20875347420993778	-0.07488126374348783	0.6648451371590554	-1.1763855112117856	0.06858689543013934	0.8362610648000468	-0.14815773761901024	-1.0331885148737139	-0.7505381827968342	-1.1865620546164146	-0.28878522464642375	0.6435776703636747	-0.7983971017088651	-0.14539890971787495	1.1519045494270288	1.2698148770762039	0.14208906542071034	1.0434126763902596	-0.4907829877599993	0.6329505998441792	-0.11014404755737046
-0.18806724122677448	-0.4354752011145431	-0.2938160145159142	-1.200732312108657	0.438496109213944	-0.7976853725748689	0.5705916377359367	0.6762188826520694	-0.18780681945305192	0.2711294208385886	0.3793028932342607	0.5808878923338111	-0.7407555756095416	0.252912496333697	0.02952725528729294	0.03624268092927556	-0.2698322596451864	-0.026260752452944423	-0.4138931822096893	-0.9050279165092425	-0.035225867307458227	0.11659837338677174	0.5662188558772057	-0.7299400145081607	-1.109083047831938	-0.06845953697068931	-0.6338075183281597	0.09371649261305395	-0.4844522373483809	-0.22553579172747645	-0.03295346767838903	0.665989557630041	-1.1915468337117454	0.09333057674762686	0.8153057118298627	-0.15544377255242983	-0.9887398149626636	-0.6941704634654109	-1.1656100144109218	-0.22157219660307415	0.6866258921625318	-0.7414914954373734	-0.07936438879880106	1.1789179486790493	1.3057775561724447	0.15631597570238642	1.242040697095234	-0.5489197325181772	0.6482334892658126	-0.05106769732951635
-0.2572080081015384	-0.41566564423655705	-0.26224350269607405	-1.157219844859458	0.4497687239036005	-0.8478378232798182	0.5083513396494946	0.612634610605724	-0.21323323603410085	0.2834807595119651	0.38098165558186453	0.5573312437139988	-0.7535051930152077	0.2545652652954778	0.04631135570800922	0.03928369290677093	-0.28217918308616874	0.037562829960186984	-0.3660226914466938	-0.8816702339658354	-0.09037019280028749	0.15199601819885963	0.6573811512660341	-0.6256157360897778	-1.1905168752483024	0.06753525213823848	-0.6805159628979187	0.054139406438249785	-0.49030267732700994	-0.2666822977631077	-0.0025165465209026072	0.6679482726737364	-1.1862574345358092	0.10559650319819833	0.7754323847806447	-0.1658468700862929	-0.9338455165706849	-0.626984517559687	-1.1241397910709068	-0.16321005619563425	0.7080825665008154	-0.6679119895827932	-0.0011968465149335417	1.2484214861084997	1.3581934488482386	0.1545774637305649	1.3719049429753283	-0.5943951567193678	0.65813917971528	0.0191695272177015
-0.31456127331650596	-0.4241635952930204	-0.24086200931384316	-1.0899623800580127	0.4753601170351791	-0.8927140433405011	0.4514563880178768	0.527131507687012	-0.2314743518594316	0.31490174258616754	0.40890781808376053	0.5204605223106009	-0.7627346978853241	0.2536343178802705	0.02716512958371555	0.01732424658950733	-0.3133635711438484	0.06802708468654102	-0.3188046732025239	-0.8440622513845417	-0.10907569344663093	0.1953076745850631	0.7381923692921879	-0.48854526364716194	-1.2617270411617276	0.17951338334279693	-0.70451512236182	0.06729986892392383	-0.480871150898227	-0.33827076957156965	0.052999061528701666	0.663517190455831	-1.1743184056731213	0.12576965607683294	0.7284463261273253	-0.19229175818797697	-0.8584072482024236	-0.5910899941332886	-1.070441366585113	-0.08089931054633334	0.6699413016679416	-0.6203366365279003	0.0645561753192218	1.2991895973568608	1.3954462963180763	0.14690870257031632	1.4552786876746246	-0.6549484428512075	0.6557284565409672	0.05572176871287844
-0.36888507595236825	-0.4456747662112045	-0.19782282038663	-0.9568749116517867	0.5113446263017479	-0.9424322541450663	0.38678423901115044	0.44322984361062634	-0.2761862378028919	0.33303326730209454	0.4682837964444838	0.47282414563238157	-0.779418664502641	0.23182993081954512	-0.02126575088470482	9.89603305215081e-05	-0.3419177546267534	0.10245587481772014	-0.27324191172362977	-0.7734599135139666	-0.12620726975713176	0.2316317742628645	0.8187720186253371	-0.34846509259153324	-1.3269914623825592	0.284590428850927	-0.7051367047821582	0.06749252555314537	-0.469237709011871	-0.3879081912316716	0.11114844523180185	0.6220112789503744	-1.1204645374010176	0.13492242558436449	0.6809047341210117	-0.20319596144929802	-0.7811345351659913	-0.5304247363055032	-1.0185974084302325	-0.014520122058952811	0.6507633493717663	-0.5676389170983952	0.11556429073501984	1.3741426451000116	1.385987099759054	0.1578606544410178	1.524774726803434	-0.7020613806457265	0.6512818201012406	0.09309645309243236
-0.4097745508783496	-0.45923441987738345	-0.15397748828654237	-0.7660448097288116	0.5325130861347048	-0.9740075140208175	0.3326823717605083	0.3740482543726091	-0.3034914267716531	0.3623883132892901	0.5156080742564375	0.40750991658579466	-0.8029102601992669	0.21636269129316857	-0.035262873884635275	-0.020508227564048638	-0.37356306445706744	0.1457958403771102	-0.24414997559572044	-0.684639336079351	-0.12486377143791619	0.29234687227118594	0.8844037267062307	-0.18197299621215998	-1.3906177614836286	0.3963815453046693	-0.7022640365313306	0.06611685648501239	-0.4557683218436309	-0.422524754849416	0.15889611363680303	0.5676621258721313	-1.066091460037662	0.17863358469100377	0.584867473953477	-0.2062358022865371	-0.7059089778982334	-0.4343515449788097	-0.9442635083246971	0.020057705472090803	0.6167741515420732	-0.5234378339667771	0.17534597166079696	1.4293799057522334	1.3740127882347597	0.1468398506110356	1.5831495994828202	-0.7609535663841891	0.6432052512433117	0.12529534522252517
-0.4436958595533203	-0.47291710103754825	-0.07847540290825997	-0.5520824472691385	0.5596843342119533	-1.0068189012144155	0.27458199088628515	0.313584391191791	-0.31088742219884324	0.39911059647884894	0.595126852487138	0.3183036089135479	-0.8193250628982488	0.21105021963030088	-0.10655862718446177	-0.017069824880162295	-0.41929140527058584	0.216715346238772	-0.1965101148984498	-0.5749471187729245	-0.11750383642481561	0.3281319189848685	0.9468341222771197	0.012606929454983318	-1.4275598190114107	0.5276483042205012	-0.6894976195907214	0.11763235770327216	-0.43892222928992597	-0.4597605473044819	0.2239785753020465	0.49480909091184067	-0.9871184366461545	0.21054284270948118	0.51561544804359	-0.20764384586495846	-0.5678569612416309	-0.3290355719851653	-0.8624179768761124	0.061522420056087525	0.5688931598828024	-0.46098489797536113	0.2341209852544029	1.4590281262263995	1.2951337689993094	0.1430140765258209	1.6510067167124394	-0.8141863942861478	0.6094502031916493	0.1268934219604148
-0.48945473626094554	-0.488646512324938	0.0050547014261281276	-0.25095623086808205	0.5945504485099434	-1.032504109446272	0.23791429552659413	0.22790253812325045	-0.33663347953971107	0.41811363509103117	0.6364374584243004	0.2866759083463907	-0.8295347080945954	0.18424868510257036	-0.17201708265228904	-0.05138171871402454	-0.45683051395064267	0.2403205193051165	-0.13404545544370447	-0.40615921760278323	-0.10591176507876003	0.36681396139696004	0.9476586300202152	0.20236579554223302	-1.5054118777035426	0.6557768488972678	-0.6529253911200325	0.1443260039965117	-0.42065525404793325	-0.5025093325190892	0.3012744548587606	0.4179638113300368	-0.898978696816813	0.2390396619668433	0.40424764502417265	-0.22700717513059504	-0.41543921189481214	-0.22168629287513264	-0.7728013741675472	0.07432491447155651	0.5030880262296601	-0.3983789921070251	0.2725077776656791	1.4675945360608857	1.2425670509528262	0.15295869429662087	1.7006381723339046	-0.8280174727080126	0.5756434572215177	0.1301217395363494
-0.519779759492666	-0.498499363574911	0.05135131262431745	0.07467861388837946	0.6274893132186403	-1.0431901524753864	0.18946448238608113	0.15035503562292368	-0.35491380165124614	0.4428003159706246	0.6601176191772102	0.25656747712425887	-0.8400512840842325	0.16772406184647057	-0.19845633121497816	-0.06408315437230189	-0.48979117331449673	0.23141860385660742	-0.08564072035124574	-0.2556394389959218	-0.10295677350391168	0.3731992844375848	0.9644848986875438	0.4029491246402806	-1.5785892252216716	0.7654584974039171	-0.6206670959207611	0.13076385873487983	-0.39369376307238313	-0.5567533213690499	0.3818279736609759	0.34169103378747484	-0.8156708683135252	0.29108760569772363	0.3136596464353931	-0.25400331296181794	-0.24503260295125165	-0.09105147369650624	-0.6888435198347072	0.08866211196335123	0.47254119275812984	-0.36531161579346255	0.300028463648941	1.4368484734108251	1.178761804609329	0.14636537080469197	1.7229048827896043	-0.8393832882723669	0.510544699743916	0.12928348833891806
-0.5689923218851325	-0.5216439774543741	0.06641189475403539	0.41953462550158716	0.6532490593194167	-1.0563200665014076	0.16151682645299076	0.08652904462396944	-0.3802387378791779	0.4697369542379394	0.6595356773562584	0.21590655613022883	-0.8465375949893152	0.12734467766611227	-0.21403863502322382	-0.08709979808223742	-0.5170519846996774	0.2084303932406589	-0.03219572760103704	-0.10758433455970587	-0.0820070137798378	0.41034811571361285	0.9523114054124081	0.585396177703825	-1.6253334668397141	0.8692196679945023	-0.5786699895101638	0.12086093023480012	-0.34739421793802305	-0.58246609001268	0.4475874666940073	0.26617198391872077	-0.6965235723215872	0.2960449412338883	0.23783702598440076	-0.29319090630332745	-0.06244363201999288	0.06116139087997632	-0.5999402340087955	0.09377959256074342	0.4260867013488527	-0.33716952753762597	0.33338363386246483	1.3747981095430355	1.1279856282946068	0.11594103710237977	1.7257183028766583	-0.8512335914514555	0.40514772254559206	0.0990977540809225
-0.6135004333136753	-0.5459512277813341	0.10499739727561638	0.7919128798898096	0.6797567803111993	-1.0615988278547264	0.15887550556367658	0.03978303669145987	-0.4032057535146791	0.5034012645851846	0.6681528507729265	0.1819191506566467	-0.8263892669375735	0.090112556039043	-0.1864846924113024	-0.08173910417723416	-0.5448435511597953	0.1880583877348908	0.0015224128535913568	0.013740338735872349	-0.05747490618623817	0.4163410147549474	0.9032621120032769	0.7396121449548407	-1.6443552002584088	0.938323142997746	-0.528670441736915	0.12607525116032958	-0.3422109153200473	-0.6079101436919321	0.5119077151256215	0.1749131596554607	-0.6227965764228911	0.27139015577354325	0.15933222701562896	-0.3372275917927	0.0885825064952521	0.20995085949253456	-0.49406017011869424	0.1411592381286414	0.4139364790978444	-0.28591667547598576	0.354670820280641	1.284802598451064	1.0503416446452234	0.10797067442484976	1.7568209400932084	-0.7966676014934988	0.2587440795081003	0.053943258216546996
-0.655494944612026	-0.5668445982968171	0.149952851929271	1.1934936204999533	0.7161384062960984	-1.013330266741606	0.15233649835257693	0.015587578910823966	-0.41499490942681855	0.4876963064520633	0.6292005400360426	0.18603414855721903	-0.8025799499119559	0.026615359865436762	-0.15844392525224835	-0.038093927732258934	-0.5755141617117048	0.13508942275200891	0.02568283467308096	0.13746846457823364	-0.04818684686299564	0.4296557684737804	0.8871025833744577	0.8914742483301478	-1.647420490532444	0.9672710444742405	-0.4655488480506989	0.13122850119358961	-0.35376642876891773	-0.6127996269402354	0.5344627616395192	0.08342578398247102	-0.5198493825441091	0.26765557874805646	0.08534546970008414	-0.3724209367907046	0.24076837308505034	0.3247726756447877	-0.38204828743095115	0.1933377899664964	0.3934678640374546	-0.2583598518335445	0.3637291308853717	1.18059428481331	0.9965448845553514	0.11537226004745738	1.7669126235647652	-0.7256759770004403	0.13949975330276804	0.025547148178000016
-0.6772192802206104	-0.5879004077112863	0.18240815594076915	1.5961708019898557	0.7578077089645809	-0.9185159619192558	0.13054298832089284	-0.03413990027075556	-0.43207892570160544	0.5065011893811937	0.5861466753839202	0.18677677251628105	-0.7574473353915312	-0.03216812287524041	-0.17000810239108113	0.008012811050404644	-0.6096061095841467	0.10788594998940375	0.029838828210534924	0.25745960443236016	-0.026336773038634197	0.42121869863804484	0.8393633106706208	1.007903817695896	-1.650842393462424	0.9973808004997913	-0.40015731834880863	0.1510406541620237	-0.3722132388666453	-0.6079095616798799	0.6010707840179055	-0.020258537298223217	-0.44160019918111837	0.2642305104684264	0.013043565682261938	-0.4170299324904895	0.4147484530876001	0.4458446328342912	-0.2833031688240962	0.21216208318695876	0.39153176656647243	-0.22937428187759673	0.346776652173724	1.0385302663900917	0.8975632892238805	0.07832616400047017	1.7595230985105226	-0.6227553435349785	0.023773076560334845	-0.02145048749374133
-0.6955467018350056	-0.5945843689646462	0.21330395032060867	1.9860252075322928	0.7932546175588163	-0.814525306072053	0.11192969588843624	-0.06061564121272541	-0.42238048858868876	0.47199698696283743	0.5431218641335196	0.16843869183212584	-0.7022735279265462	-0.07911463171820995	-0.20913183652577963	0.027907457946945192	-0.6371185626094114	0.09020939615899787	0.05169703027644611	0.3702275539637229	-0.019962563104631497	0.3898692446192832	0.8090341843303875	1.082134809185972	-1.6634472516656005	1.0479211557635915	-0.33337887715905334	0.13230196378451273	-0.4078407092809366	-0.5702151437278901	0.6508080331269391	-0.13280952694215617	-0.35677637743963975	0.2676817419600658	-0.06623212311188735	-0.44265073177575837	0.5611960228792425	0.5839342985974655	-0.17721263343246457	0.23960208719906562	0.41593340035175935	-0.1670523673393227	0.3335213056294301	0.9381696667695492	0.7856111196492934	0.07894807680657623	1.7574247534244882	-0.4923247617948455	-0.07620542333973214	-0.05253620064776254
-0.7181342353542068	-0.5848593384876459	0.21792213461859727	2.32363431168753	0.8407344424135118	-0.6843823524966712	0.09220135073580517	-0.0781429059040811	-0.40262445438182254	0.4250607434727229	0.48712252454808375	0.1782751368847279	-0.6325786567782129	-0.11799102848512313	-0.19796841978957386	0.06039053840515819	-0.6502138177399013	0.05568835736762849	0.10285889097014014	0.46670349820510265	-0.027624439079429318	0.35666492632296476	0.7671129730037431	1.1631523015738958	-1.6651886981766215	1.1207387538818834	-0.2795323189548443	0.13133301426695765	-0.46042510796731184	-0.5695804013840506	0.6673651874095385	-0.24312600470925672	-0.2551442213339046	0.2662400123310082	-0.16316503002349994	-0.4965962063695951	0.7181890094814822	0.6950843213677295	-0.0556805956553645	0.26486077017937343	0.45021052956611535	-0.12574243718447076	0.3154977493085438	0.8235103817466598	0.7092107319448546	0.05241163363100319	1.7926371967002197	-0.37491556785618124	-0.15082902993408182	-0.0883704299326817
-0.7377039288451448	-0.5849552040673753	0.22815212167499968	2.611504417228325	0.887865904578263	-0.543884332938863	0.06772394424843334	-0.07709153002281798	-0.4001595100161045	0.3924644576387375	0.38925149503483286	0.22412379389628567	-0.540882482808488	-0.1603594592948107	-0.19008723698138869	0.11139152354962097	-0.6786581140437307	1.5964887214697798e-05	0.1420082297156096	0.5528102760189633	-0.03613412199845402	0.31663565869768673	0.7241958358932388	1.1962241845319512	-1.6544192829792919	1.2032933156567849	-0.23712364746091258	0.12624524230375941	-0.5309377991616423	-0.5667240608367698	0.705309114946157	-0.36704377944038624	-0.15430227783304712	0.23075546404728292	-0.23685501824739866	-0.5561667236857124	0.8605579822083295	0.7813573500288662	0.018744676114871912	0.3194404660987432	0.4866678090973525	-0.07492926843760757	0.2815943764179707	0.7219960350718939	0.6584182501846519	0.03608399020042371	1.8540436373472158	-0.2290098340220915	-0.20734193189624475	-0.1545873062027972
-0.7630075630919022	-0.5800234525768486	0.21334712215581572	2.8559110182315735	0.9316869162961658	-0.38417773545409795	0.04399208727339371	-0.06271392422150682	-0.39973213020297627	0.34760411579394834	0.30526171502677474	0.26210286959792584	-0.4477931307848432	-0.22495549640846124	-0.14758060460679184	0.1599372242506515	-0.7109841749484205	-0.05740002257936072	0.1783185452725398	0.62036091398952	-0.0590213858554439	0.25940886088510745	0.6794123068374868	1.2033768236392572	-1.610473410291198	1.2508340661197952	-0.17430413313520762	0.0835157648135568	-0.5636930321821374	-0.5434408433027358	0.7314563181727106	-0.4673638642867039	-0.05239175058802618	0.19632063268204722	-0.30780938881943654	-0.6313118566169342	0.9519938369547999	0.8644505993345089	0.10878368933421405	0.3745416499299013	0.5351370624850962	-0.014357800742065163	0.2492778641437668	0.6066745608162677	0.597891111745852	0.013959311154807235	1.9241066109392466	-0.09418621077302891	-0.2350433383306343	-0.16155268161115285
-0.7891784184399528	-0.580050081904551	0.18474030700505492	3.055299623175601	0.9800738240012171	-0.20390093932856623	-0.0067335103009324715	-0.03961249860788894	-0.3794047660785599	0.2994492882440544	0.251764135465533	0.24499966039329935	-0.3451637462525575	-0.2966163644645036	-0.12724005848489747	0.20009509321548796	-0.7360780111622213	-0.11818581999387408	0.22973873897009756	0.688201364425818	-0.0980581238383478	0.17141818021578364	0.6375871280266773	1.2171383637554498	-1.5303238189545305	1.2580243513252474	-0.12129449265653328	0.0721584676419036	-0.6056794755837774	-0.5473611600821577	0.7488204884013323	-0.5673939074840243	0.09256836942970001	0.17892288164231315	-0.3747985845311463	-0.7087709680974995	1.0199464220346877	0.9229500919165554	0.17697861847291782	0.4361895023709141	0.5808303955688899	0.05752786209952502	0.24603341928177097	0.4795164844085571	0.5213410196701019	-0.006111034975333528	1.9808513126372873	0.01443092973901322	-0.28464779882714997	-0.14426174040787187
-0.8140238559708207	-0.5747188904984847	0.15371170531798412	3.226622239303971	1.0261581883113848	-0.029504320119449902	-0.06100951025489644	-0.0008635286284972455	-0.35296041661624217	0.2719911972731867	0.17006848196034144	0.2167756972705775	-0.23444086046985388	-0.36759511013691376	-0.08466585966480675	0.21776045986180406	-0.7575191975435355	-0.15136624346827054	0.27128258676396155	0.7836307153943405	-0.13447079436418694	0.12218191445831694	0.5487414112983998	1.1904990171069112	-1.4439252545381416	1.2680827465848217	-0.06382014990661578	0.076140667575974	-0.6465613083611232	-0.5240232916164473	0.75318903642116	-0.6745913274014473	0.23065491174300176	0.14988159618251345	-0.4469818583695326	-0.7710247466805049	1.03655335091495	0.9351496362106209	0.2146985486046594	0.49251560787295184	0.5957311202575936	0.12392235870996418	0.2340900853939361	0.35215141411221423	0.4485292566977185	-0.013686247277865146	2.0645850950993347	0.11320212911479137	-0.31972089761920275	-0.11335518813513698
-0.8381790927901441	-0.570761772401874	0.1427379731869823	3.3503257419498604	1.0715290790354164	0.17504842664784365	-0.11942223311764759	0.04782435593169386	-0.3349353600625483	0.2219276444532554	0.15163666531581693	0.15352842938363315	-0.1104240347027575	-0.41609646879105283	-0.04355860037341734	0.23774174169907414	-0.7813669131466147	-0.15572340000594379	0.3105814406269114	0.8783330161475845	-0.16945157787048468	0.07580838554903252	0.44795096446663524	1.1668642373043205	-1.343936232030838	1.2950080428758617	-0.008981783416357993	0.06759200185189276	-0.6924655914688138	-0.5245189330798752	0.7725324657162753	-0.7850348173317298	0.36454524371399594	0.12827079307367112	-0.5237086966506206	-0.8217182155927448	1.0210701953960355	0.9412773329643931	0.24625702400659905	0.5595582561433061	0.6066159598444278	0.17892236371311143	0.19347883774882174	0.22748232011361616	0.3625915082049884	-0.02868624531971824	2.1454979566876036	0.20228126911199235	-0.3291003771128276	-0.033909107976657596
-0.8554779186550153	-0.561777037235007	0.1097641667431954	3.433327978467331	1.1118165541992562	0.3589987206393856	-0.19014997263254194	0.10590474836468595	-0.2899556017508595	0.16365646939392992	0.10176109470643342	0.06941611806610795	0.01443085600383116	-0.4632199067046992	-0.025965758675865407	0.22692053537040024	-0.797681862624032	-0.16960499243683946	0.3209753370447001	1.007945772351251	-0.23351690888104776	0.0363502905959464	0.3612689289147678	1.1597421595889632	-1.2471405072378523	1.325289949028692	0.04112193120925398	0.04758404427009967	-0.7157254192211449	-0.4747956646421133	0.7873264347731641	-0.8781773052783329	0.4993734883325599	0.1352040192291349	-0.6244862562552485	-0.8831897477432946	0.9918183961718388	0.9137126173869058	0.2719824342871976	0.6133641749276753	0.6047931750834383	0.22768478451526572	0.13957075879735087	0.10086344220631727	0.3246886849147083	-0.042253074861338835	2.1933748532812176	0.2672686606345577	-0.3023168179847392	0.08762287602294494
-0.8694352611527896	-0.5502358866086876	0.06963361082033634	3.479354631954609	1.1737195993100324	0.5097128652904562	-0.2787262347211613	0.1718168348622054	-0.24960173816126932	0.14728884320744534	0.07182843983988096	-0.020910307875901625	0.15333562366813086	-0.49920749432566786	-0.050138762197895884	0.18344235091262878	-0.8088804650436702	-0.15705636555637031	0.3344151938720793	1.150912173863746	-0.2937449494316451	0.01648490266823216	0.25308884858417524	1.1477869250760666	-1.1251805144200575	1.3205129418067645	0.06488000373406315	0.02737461570349961	-0.7168406450973395	-0.4567591111526557	0.8230574485913136	-0.9535937727373789	0.6086020974293108	0.14452161647178485	-0.7082728758757075	-0.9323754422285301	0.9554392664914115	0.8883076581476331	0.2858262841922444	0.6829087476931065	0.5879145408781803	0.25694189616121227	0.11082769384818611	-0.03593684834669268	0.2509999743208024	-0.08098604391068762	2.2339853627359743	0.31322437105172407	-0.2661131349518868	0.20200874974502542
-0.8870559422717488	-0.5505767420032812	0.039475406244628086	3.477799245553085	1.2268730465130755	0.6190012379979996	-0.36432357030877566	0.2642952561276303	-0.18444688095984205	0.10884791465212015	0.0696789796173912	-0.14073946137671117	0.26602838169058585	-0.5301633356983351	-0.02512083196761668	0.15884618900794112	-0.8042701484455355	-0.16556130075915962	0.3274594643845925	1.2906815117605404	-0.3619516955263163	-0.004910047909436154	0.16388808592592488	1.133558050341326	-0.9891228125033139	1.3091732668175855	0.0929035938239428	0.01121601312517038	-0.7059650073114039	-0.4409534098582637	0.811790417108786	-1.0078495345191651	0.6960091115955677	0.15788857016919958	-0.7881115580421627	-0.9683119770529263	0.8842000309056071	0.8289642671366726	0.3250709162234192	0.7651367722378526	0.5521902134180268	0.2764876023120945	0.0922102168427402	-0.14452121761265466	0.2551042587661594	-0.07534916394006241	2.2825348298725046	0.27937270618603705	-0.18848228505826373	0.3397573255684927
-0.9287867110702219	-0.5633534934350031	0.01953092093724888	3.4648277490976382	1.2675417108511051	0.7233817222828002	-0.46029943857019456	0.35390433123796916	-0.12042082504308885	0.08957734509678072	0.03470212994004063	-0.2231586485419026	0.36918050773019473	-0.5641604610529849	0.02219187228742371	0.14694079034129562	-0.7953451117609809	-0.17825063318168077	0.2995508412462048	1.4343349945469688	-0.4176826321577492	0.003849630623677924	0.07622446087291827	1.1083442652880573	-0.8025508202424435	1.3175184189285514	0.14475017462856227	-0.0018525282236853207	-0.6991650642715536	-0.4253566508905161	0.8044081777768252	-1.045724110482378	0.7586573531861163	0.17867142048966003	-0.8521298248715876	-1.005627471934537	0.8265279166290398	0.7660987403605806	0.3700579831888179	0.8165368122904051	0.5191456096261027	0.26461743952373296	0.06020172338424927	-0.2993867239793012	0.26761257362992114	-0.1261491872441058	2.3193924457030297	0.23177948217554145	-0.10826716084712532	0.4754590328055303
-0.9420945317843987	-0.5780741857890167	-0.016386833821673746	3.4493548504019342	1.3139362519409736	0.8164160454497177	-0.5437539100060789	0.4499760367652856	-0.026733268945193324	0.07848256547586016	-0.005394513465408465	-0.28641404967621586	0.4690583056585683	-0.5980838864039306	0.02816554911288908	0.14081733228421656	-0.7808295648409334	-0.1785975563648649	0.2595380466411493	1.5905042226044002	-0.480501637827894	0.002860956039486581	-0.005374367831854121	1.072647286100749	-0.6368162005644566	1.2619780870897785	0.1827076914068006	-0.050378074108047136	-0.6789330185746987	-0.3717537483157617	0.8051516759533788	-1.0550632401280944	0.7978608368471212	0.18582795744301528	-0.90287926962457	-1.023388477471469	0.7356462817863731	0.7146743343316359	0.4632485850864847	0.8532452324571589	0.4610971959329312	0.24381617258974253	0.03546952808151706	-0.45507937948053795	0.3194997622360297	-0.1952555994171687	2.3114691146602646	0.1747840437046837	-0.02246757209236071	0.6071806037340854
-0.968087472700329	-0.5905526887504686	-0.0816044404881829	3.428516933954125	1.3545620408710097	0.886891826608436	-0.6326815454722496	0.5357748899318958	0.06915126974018918	0.0926352642113478	0.02783930522759409	-0.359881513679504	0.5401355643251199	-0.6498851102124681	0.04573109424337277	0.10092759218304381	-0.7488551429092865	-0.16586147258220396	0.1928875788276342	1.7402883225227002	-0.5335264707745032	-0.004718068045092394	-0.08426754899763682	1.0545791365024648	-0.46628496128139146	1.2161709074656841	0.2508293842332384	-0.09248299154534875	-0.6410278273157295	-0.34126813163903547	0.8174480355750715	-1.0317069579341247	0.8432947600972417	0.21813940915029506	-0.9564078604484785	-1.039148180169808	0.6489316222021504	0.6460255630189357	0.5729314248950572	0.8443265040462139	0.39710940527537375	0.20908888811120857	0.04330766372059272	-0.613819174936993	0.39695776189790855	-0.2535814412268679	2.2644510581465456	0.10402171976246628	0.08410860939272866	0.7853177085558405
-0.994899356429439	-0.6065089819098841	-0.11972227127603503	3.425478603805395	1.418745521744423	0.9952642315041638	-0.7017781000808047	0.5885122778863814	0.18295992108616493	0.08960357919214419	0.03486831703623846	-0.4263624490873162	0.6221172587923609	-0.6922114194334636	0.05039636346655174	0.05954120209129506	-0.6702399319726638	-0.16656078665056298	0.13538712439059805	1.8867301920009534	-0.5352550381143973	0.018325325021604534	-0.19656577798584002	1.0370347327586995	-0.3465532307141595	1.1924732672510552	0.3138690519758037	-0.15797088331805337	-0.6426151196882303	-0.30487899211591907	0.8251694144261623	-1.021424047564211	0.8594743440679966	0.24182537492430928	-0.9893031171783605	-1.050575441088387	0.5519506411256949	0.5818723609870413	0.6955162063660495	0.829900024577304	0.32375550976041706	0.15864942015865788	0.04425897021813398	-0.742212425069538	0.5508288878935065	-0.3278547439093831	2.2053104801557533	0.020674319594417418	0.17948382200559423	0.9429217993129946
-1.0174842078215236	-0.6334525356794048	-0.146513679778701	3.396471712750132	1.4657741499228156	1.1206395277113663	-0.7836588068272399	0.6481372341140277	0.28933323660374183	0.10327435499803397	0.00540538249590512	-0.4470538556603535	0.6935542019822996	-0.7380172468308537	0.10639067061117329	0.030779657347903434	-0.6057069828089922	-0.15131236904682194	0.04645168640113386	1.992376581884806	-0.5235818734857299	0.04699319604268391	-0.280476658103988	1.0140500192306825	-0.25399669043540685	1.1812174439843885	0.36902921238459935	-0.21673241442425312	-0.6455099613243097	-0.26852838179064076	0.8399968437366112	-0.9761296212024732	0.8083923016794298	0.2708314524190672	-1.0275292084740444	-1.0550622149634392	0.43037834595118013	0.556273830128276	0.8520297662561767	0.8013548179090861	0.24715598003911557	0.08583371716404033	0.016231129432262452	-0.8946573312260722	0.7154528437288865	-0.3850669801168135	2.1267022352884264	-0.04984727894068647	0.2896936292327991	1.0808736933099918
-1.0463684817700134	-0.6628353358664867	-0.15675481797911747	3.3647460914916563	1.5263098714755592	1.2534665215349243	-0.858280447664262	0.6747100688873812	0.4150088305642461	0.11675152813195258	-0.009512829336643889	-0.38046382310499843	0.7518581040646415	-0.7866966231140768	0.09488914473583668	0.005202888360464349	-0.5526276292640038	-0.14951259216864668	-0.028644767474841425	2.076814589801918	-0.474887491310787	0.06736781924744152	-0.35838111592459815	1.0012473427868773	-0.15721297710290502	1.1883810490963136	0.44478544675514475	-0.29126075000301554	-0.663811904454917	-0.2194725065728317	0.8789559213388527	-0.928075041505443	0.7552161159561483	0.29180883750798725	-1.0525891593037766	-1.0681737571963468	0.32307609301486245	0.5527226535031461	1.0371506898715228	0.7653647118309435	0.14778700173816772	-0.0006417572141522943	-0.006529313778852722	-1.0169205061217377	0.875254158336487	-0.454576026573492	2.0285800686931013	-0.11993965668191726	0.38075249646950704	1.1823107793496517
-1.0561068383121142	-0.6816782481488673	-0.18402653081114972	3.3550259918152854	1.571080841451811	1.3695203727315897	-0.9482347131695377	0.6940979601383144	0.5616725285694634	0.13633103222879464	-0.07795893020027603	-0.27573167779127805	0.781518649021882	-0.8215021794018037	0.07435974486055483	-0.0027945211319632436	-0.5152401648910723	-0.15325019285965966	-0.11222068076162632	2.1674944005469063	-0.4037590594564211	0.07806944794680229	-0.4217479657141839	0.984941312112696	-0.08194001002149272	1.1972477335116944	0.49773820825267634	-0.3665125552962828	-0.6834663555630376	-0.18685323371371237	0.9339038960361208	-0.8555434840569566	0.7052775151686762	0.3411786734129111	-1.108491686996461	-1.0853107484851647	0.23971565616854318	0.5365247733707941	1.2592087827260403	0.7027178481762976	0.0675551280513116	-0.10590171974192711	-0.012308737127180745	-1.1384362408962907	1.03188722297831	-0.5230994422652595	1.9244441463418247	-0.1965178663624571	0.4657392585466319	1.2698128032144929
-1.0770046317473525	-0.699546527037332	-0.21405350775793366	3.364324219563572	1.6080531766710533	1.5078236224580641	-1.0185888600411845	0.6939244912429129	0.7017762146731699	0.152701931930546	-0.12752823863511967	-0.1525122678364435	0.8059825918800645	-0.8684139872514202	0.06529225172458851	-0.0253321615101831	-0.4968197770625582	-0.1330531879280258	-0.1912093502394475	2.2236478097664203	-0.3109816442745215	0.06763314888461552	-0.48353700126860516	0.9639313738610914	-0.028453973853945692	1.162853916754138	0.5530941608395807	-0.4473938376631475	-0.7050708908880423	-0.20292375049173467	0.993599824001206	-0.7653246723194427	0.7273755267324792	0.341227646220697	-1.1263804958581198	-1.0940291189802362	0.1636767178013428	0.5352087202816501	1.4526610566003029	0.6320545451824646	-0.03096486596352079	-0.22033489960382915	-0.0037309833457362163	-1.2411205389378404	1.1864060827955971	-0.5926301920569286	1.8318525598243156	-0.3013846319581249	0.5587619943066601	1.3130458704830426
-1.082722926761654	-0.7266605085041489	-0.25185616373855757	3.3720585382451205	1.6532840523908567	1.6548920574209571	-1.0781987423993906	0.6530378319717098	0.8233469954075826	0.12635212804904156	-0.17286617578398678	-0.04542656805237898	0.8494300244609991	-0.9150357172832544	0.04497621228476922	-0.08793645304970346	-0.4565752460336494	-0.12211729235524993	-0.26886285984278224	2.279336787068249	-0.20056505052106935	0.03488350688183396	-0.5518413628598341	0.9532679948536884	0.008288811104804734	1.1737362187114309	0.6376682613698571	-0.5087319937859774	-0.7471716043542637	-0.2140349425752212	1.0443499546840953	-0.6405097067863484	0.7449410583979529	0.37852776725162535	-1.173841456166341	-1.0937009543443978	0.09197007094386384	0.552402967926724	1.6344815553599126	0.5591862479053252	-0.1380834003813766	-0.3226204446811025	-0.03357728735391098	-1.3213478473543627	1.3601022050597276	-0.6159410706184032	1.743442661905426	-0.3987074543934581	0.6342288924234608	1.3533154607450144
-1.0918359006642138	-0.7418179218324857	-0.28031002263230137	3.3932075319732347	1.6913845467829198	1.8090946108249728	-1.145894347314855	0.6051246668108885	0.9412483896292793	0.11075341238011631	-0.2089875274260406	0.07246921154785162	0.9445030845890606	-0.9616922505204994	0.008152153351107411	-0.13674143078349735	-0.40050201629473453	-0.09012615425869555	-0.3092440538337287	2.348479233586601	-0.09459508830708951	0.001470703664960943	-0.5649585813870084	0.9625669350497187	0.03247281766875792	1.1912752040036412	0.712787494460471	-0.6037992322471504	-0.7854864194512976	-0.2442227436849727	1.1036942664253333	-0.5048032015664289	0.7839283091964558	0.41109311774007395	-1.2224541164772265	-1.0850360707848785	0.011447164977841356	0.5924162443823613	1.8187866219218047	0.46060474121892636	-0.24431427402654715	-0.4319001483650181	-0.05665440888467188	-1.3942128884026823	1.48843115643818	-0.6645475603066864	1.6613365501624835	-0.45088046103138757	0.6742203096161272	1.403899325149729
-1.089228426084913	-0.7553083392466378	-0.296983317830246	3.4104829743616647	1.7430129023250802	1.9628694247773466	-1.1967860077733063	0.5605139106681468	1.0439380130337	0.09825633857950503	-0.24838771382619532	0.1568813101106979	1.0383759493994842	-0.9988991104376801	-0.013413173051191468	-0.149777478205607	-0.3562740750243195	-0.0671349188498106	-0.37037702187153443	2.3983095354380355	0.010357336836266062	-0.06277023268339137	-0.5990750243678015	0.9744043808644804	0.0013183826384180974	1.169394351110118	0.7650437049833465	-0.6808158541116738	-0.8155437549798071	-0.26377893064203245	1.1520743903349058	-0.3790142881582815	0.8431111950088889	0.3925387604221643	-1.263535014312038	-1.074833437828222	-0.07386052130643797	0.6503079747119676	1.9682793159443772	0.37308946504454604	-0.3458525879966757	-0.5323628534008638	-0.08504597491855834	-1.4457968057668418	1.6165032970503244	-0.6781316028381277	1.602072834256305	-0.5319451233199217	0.6848786971404441	1.4469656865715206
-1.0978036335004335	-0.770327280070921	-0.3009944286147076	3.4007500906874726	1.782505842584547	2.104649670255157	-1.2460364414895928	0.5348441704017668	1.138116698276682	0.09936955532807012	-0.30064648255161935	0.2066328626894963	1.1153590480977924	-1.034478820845168	-0.045574025753554605	-0.17616911786744563	-0.300741600093638	-0.02749262470818086	-0.43888744383292566	2.436043760111667	0.14533616279931855	-0.11046816205049692	-0.6127492314868173	0.9863405145074097	-0.02471692435531934	1.1901432057497217	0.8116084083195257	-0.7362871499730583	-0.866803557556904	-0.3152077271967841	1.2066832255130442	-0.2854548873674945	0.8904947588225444	0.4152387930562685	-1.3136904701060943	-1.0401014733649168	-0.13533748653589325	0.7576817426786959	2.041172741369716	0.2826887577006609	-0.44491965164236696	-0.6226092877263433	-0.1085088095341269	-1.4807486977416753	1.6804573305838257	-0.6511094539932847	1.5325761700619351	-0.5927804928385852	0.6850990287453471	1.4871584935986557
-1.092670489218912	-0.7927864550553194	-0.2883022528572149	3.382954765721	1.825734972693669	2.2290712365017393	-1.29210620322494	0.4978952956812154	1.2284677413020868	0.07316519134814142	-0.38485061331486103	0.2712590083770215	1.145334616750099	-1.0616969206112248	-0.06611512514655023	-0.186218143202659	-0.23719159174680132	0.002870347109097615	-0.47004480170752966	2.49312082133705	0.26838132312976754	-0.1520299024277454	-0.6230528344893422	1.006032238052964	-0.04831549778851817	1.1711901755005947	0.8503107474158715	-0.8033241647398783	-0.9148032289472076	-0.3436318571855578	1.2631119582110613	-0.18171766784680768	0.9350814051218812	0.43052337955308956	-1.3460345742602804	-0.9887880017247301	-0.18317146098261564	0.8819107155521259	2.106591145907685	0.18735319198530098	-0.5318203743901565	-0.7009067725426747	-0.13422919899535407	-1.5055600119384465	1.723324346750458	-0.6103505908812064	1.4803088129725515	-0.6427088763917024	0.642816285951975	1.5025445672959772
-1.0878846803990945	-0.8160551616018774	-0.289850933399561	3.3619719639645553	1.8645800923354883	2.288444648181312	-1.332481653350983	0.4970104824395647	1.281510225431446	0.06768003156141558	-0.45553278848957446	0.3456047408315938	1.156049318964702	-1.068301608204786	-0.04395250028962015	-0.2084155217122161	-0.22520454881729274	0.03211457693669391	-0.5142672627398289	2.545480018680417	0.38442809346782003	-0.19009018199864164	-0.5768326589967028	1.0520866003107898	-0.06441065392844449	1.1113187751459843	0.865065086551961	-0.8556067037731069	-0.9498472976055481	-0.4000723013183146	1.3640360226680837	-0.09654121079401062	0.9895510956896325	0.4460698684614612	-1.3787380291319462	-0.9144851765973462	-0.19697379651705538	0.9941731903259553	2.1139348634729993	0.08002746257050068	-0.5846379427511532	-0.788024675797962	-0.16212359343485402	-1.538332180809362	1.700379527689225	-0.5469910721354442	1.3916557645506928	-0.6830012708124824	0.6076266206628034	1.4922137320633673
-1.081272790033512	-0.800599499803271	-0.29091371391211424	3.335739200436393	1.9098474791449114	2.3222306064689042	-1.3641084380025963	0.5026987997075132	1.3332003832692645	0.05501557090568639	-0.4962092438613377	0.387578676270064	1.1861221283279075	-1.0535456623831114	-0.07475546127572268	-0.22321377405192103	-0.209854958208058	0.08346345178727681	-0.536330230513973	2.595462042679525	0.47536870113272817	-0.2273292807301158	-0.5218791836220708	1.1320988712149138	-0.08546078147835914	1.068845336732085	0.8501934525626265	-0.9141907452376608	-0.9718933025243208	-0.4465554853824737	1.4462472985411492	-0.013663589314006205	1.0603575230735631	0.46631945375780814	-1.4105304093047024	-0.850859123824069	-0.17273223000596666	1.1121371095449235	2.0997448362212157	-0.030891190044583582	-0.6121205112354338	-0.8655299414651824	-0.19088168862239602	-1.543132708405062	1.6840292422342646	-0.47078841781136366	1.3726475208610032	-0.7463000457281528	0.5526194199605927	1.494134681619404
-1.0685018417640018	-0.7759300906195545	-0.3099431210440823	3.30060025175978	1.9515022778667839	2.3402919296253337	-1.3829970857522595	0.5205892522032929	1.37961892734515	0.03649862438544012	-0.5258484648316663	0.38554695918235105	1.2217765101355518	-1.0106280972971609	-0.05841075043446233	-0.24654305689579364	-0.15650650195023064	0.139991564710423	-0.5212438066994468	2.644675611373436	0.5518120730834292	-0.2539205550737569	-0.4399150129297363	1.236639205940461	-0.1210827694535308	1.0268451523581243	0.8298919691361422	-0.9631602387330125	-0.9666119024902479	-0.4947129667969161	1.4997791672530207	0.04169031314612133	1.1149738710954702	0.514142957239611	-1.4558282814601822	-0.7647000836980858	-0.11965672466749491	1.2122072770300991	2.0621387924120453	-0.1155805563675368	-0.5889355046516265	-0.9418076337349042	-0.23694121835965554	-1.5096554088731267	1.6603129717837635	-0.3889496319075202	1.3650961038266352	-0.7938140328322371	0.5034091560924016	1.479383677814495
-1.0652998290070097	-0.7379161927374966	-0.310703170137908	3.2476105807928044	2.020253664512095	2.365400533167158	-1.3805924977346693	0.5564855322915595	1.4182923299331203	0.024482602238705947	-0.5012598080297348	0.35683021695436723	1.2947932476996276	-0.9544970685418083	0.033973072018447695	-0.27504532460642217	-0.09753983289906519	0.1886749298243432	-0.4929551315491699	2.683946746657461	0.6153635039519345	-0.25084341537368116	-0.32612725102628265	1.3554284076446481	-0.1477418400570592	0.9729316709841603	0.8133367028686885	-0.970798129686402	-0.9315778246572263	-0.5383360505159401	1.5354563043917102	0.10538726540175207	1.1560886975677636	0.5589796049699997	-1.4376759910653891	-0.6872537867958297	-0.08412083421294382	1.3408119334381234	1.996555872535265	-0.190043754417694	-0.5608581236554567	-0.9894879823761838	-0.2528450494030497	-1.4630486461115635	1.641430246827707	-0.2842789375937152	1.380901511585185	-0.8235605257127038	0.4572866119499001	1.4803985578257532
-1.0466845257486805	-0.686608934466286	-0.3239355926559487	3.213750031898266	2.1139649029278105	2.355412171888633	-1.377022420626921	0.6063304178215493	1.4677096855011231	0.04780777771429042	-0.4662378436622297	0.33453236112987295	1.3979902743572388	-0.8679548864655713	0.13486147465830403	-0.2684742526889059	-0.016375497642749183	0.2524578144761992	-0.44716532399453035	2.729048760967879	0.6673073247309419	-0.22330371380824648	-0.20281347511994835	1.48424301929931	-0.14144929852568994	0.9749796857824972	0.7954289367165077	-0.9662902164013506	-0.8856137839255982	-0.5710313341490421	1.5424914644833578	0.16595162688021847	1.1230038880047464	0.6558986435759114	-1.4297671008045403	-0.5894081019716164	-0.05841365427612596	1.4449180838099378	1.9400869479541012	-0.2539047176853873	-0.480759242582086	-1.0295847445737383	-0.2833061195040455	-1.4107095267605756	1.5899203254663898	-0.19522790895528447	1.3929165217858828	-0.8221756857148886	0.41131731520857373	1.492617494171689
-1.0453179819823641	-0.5932614239643799	-0.3079600692240678	3.2045540761325464	2.1794423502158926	2.316192632399795	-1.3584691065803907	0.6759239449048526	1.5370905064823641	0.06465242320420347	-0.42789570897315904	0.329396720422286	1.4733541932260992	-0.784597785403715	0.2320461145928737	-0.21305438333569054	0.051387848879092125	0.30873266745613265	-0.39087382329334797	2.7531164105076473	0.7242639907956419	-0.18385044006894782	-0.0635146548066013	1.5979575018704302	-0.17967361174900381	0.9832683015047989	0.744621768765261	-0.9545258848807048	-0.8123152197780851	-0.6110886046294768	1.542395620706212	0.1746126299876602	1.0965242243509175	0.6995652296190453	-1.375619423612056	-0.5130270308202247	-0.013529984050543717	1.543950289276541	1.8738220231751157	-0.3271281137351457	-0.37127588223914765	-1.0524778998799136	-0.2893929161177182	-1.3478478939845033	1.4980625792650837	-0.09965540234765194	1.4127173486060731	-0.8108212950068076	0.3693582998570418	1.491305609490918
-1.0304741964722886	-0.47090392386322905	-0.29686367450890855	3.205478785308246	2.2682868948602577	2.2802138891507133	-1.3051156060086924	0.7478335051794558	1.6012940412545693	0.05721257046012594	-0.39790789087149536	0.3396844809661147	1.5098345485785072	-0.6858721816625495	0.3310105350061301	-0.1837322226352582	0.08447740590400217	0.3383472312606649	-0.3453928662304403	2.7837416997430036	0.7724948409879657	-0.14375485903690804	0.04489947048401209	1.7168846118557852	-0.19803478659413204	0.9894771404126607	0.6975026216804727	-0.9018847841582348	-0.7406123777619353	-0.612761365467942	1.5410566434408852	0.21229780840165774	1.052311519806726	0.7637944385095227	-1.3178585574916994	-0.4187088929690411	0.05077200333905557	1.622237143574005	1.8048476157268927	-0.360152299588657	-0.23047061571170696	-1.0452597392515528	-0.30316380961941214	-1.2664416002969454	1.4426505609823603	0.029580473611903534	1.442070427319254	-0.7757854622155889	0.3380318230705916	1.5109701928513477
-1.0047740544333414	-0.3360876265031254	-0.2804790208365323	3.2199971455000016	2.3351226216749987	2.2354327443556157	-1.2474504773759754	0.8256954454433444	1.6693310298945299	0.08863247897940178	-0.3646501560953797	0.3634744953110723	1.5717644303411156	-0.5934718177510919	0.4320723535742266	-0.17159328630229798	0.1409472734157914	0.36860594553833537	-0.28473032638163887	2.816734317755785	0.8332292927110088	-0.07118120389899309	0.19450907566017522	1.8318482913228045	-0.20654439690034415	1.0293206838932112	0.662597026756863	-0.8385486717589172	-0.6483835724565881	-0.6244530563720277	1.5413288624528954	0.2316780178224617	1.01759471165434	0.844084816292081	-1.2532540988520433	-0.34241913961699444	0.10490211321647766	1.6676285187280453	1.7414366072714067	-0.42264968356949606	-0.08328394932624944	-1.0257995278728103	-0.2829639321637799	-1.1565138935198158	1.3531540471046102	0.14812932806581358	1.4564525607969279	-0.7152309967437466	0.3433160888797949	1.5244469508160918
-0.9720650672154365	-0.19189887096480468	-0.26458948600975807	3.238478545016188	2.3848068454359685	2.199482285501828	-1.1744473760022596	0.8941275028031042	1.7410821100485805	0.1136572015455555	-0.33432856246619214	0.39298383046887825	1.6524640293247423	-0.5017139588299717	0.5001936469648272	-0.16067853934921345	0.17494352603833466	0.3916135639882306	-0.2306805896723953	2.84159126991875	0.8646926923055164	-0.026251329907946614	0.3275670651642971	1.9410460548421864	-0.2118978194519025	1.064336400926069	0.6222706050771232	-0.7772781595192357	-0.5353393428022175	-0.6169341590754929	1.5645088784485341	0.2750503455771153	0.9883042293057033	0.9153913066740895	-1.175944236253179	-0.26933365485656413	0.13325136742395488	1.67679100618546	1.6762236538138306	-0.4624234516172156	0.042911554753829524	-0.9842902433529572	-0.2638907878881436	-1.0350542256667175	1.3056990862160727	0.242350240777144	1.4974562364891333	-0.6228614008443066	0.36975157330825015	1.5592519288960662
-0.9534457407664313	-0.029448255074574027	-0.22706671569252537	3.252928723886233	2.4280637775674614	2.1839258680900455	-1.082932400194108	0.9604405583867159	1.8302288003369895	0.1228996977248192	-0.29509407329566917	0.40283197038697754	1.77566011495689	-0.39395413800625007	0.5561330563724851	-0.12735108211359908	0.1777344406125074	0.42339383438884043	-0.18340484248045094	2.8572574503041923	0.8945331840452475	0.028994286739976123	0.4631285537615768	2.047173035166398	-0.20384777307703725	1.0878847596650125	0.568735429519824	-0.6752034517040387	-0.3991901575497673	-0.6151014613251558	1.5454603530830973	0.2812827520726867	0.9498827565530883	0.9548096568090892	-1.105605015699102	-0.22679950653175657	0.16025763137794327	1.6734663697600318	1.592127737899712	-0.4518022782335448	0.20932218735052163	-0.925780766593564	-0.26731184620195836	-0.9149196654731577	1.2376044886210225	0.3126458460295116	1.5315391862973444	-0.5375714655330579	0.4098697734914466	1.5820720157844206
-0.9115406337053272	0.14430810818508477	-0.16684015175125683	3.2520125373757467	2.4503522904414154	2.180288097881249	-0.985131925819372	1.036345590760324	1.9273316397197955	0.16684910501657418	-0.2540556584122454	0.37859383005956493	1.8991934647771338	-0.31938691610467845	0.5515667830684206	-0.10298594671752404	0.20141949038923093	0.45768184373436255	-0.12879905935365585	2.873018022712804	0.8959287428622968	0.06630195746485053	0.58229832082568	2.1462065890802045	-0.16067684049869474	1.1585762084253535	0.5349865423028324	-0.5849149224194021	-0.24554618794420305	-0.5778976795329466	1.5012315691066853	0.3226016695332369	0.9118713686248887	0.9806136314496909	-1.0246653934060657	-0.19880808826101612	0.17426204245786145	1.6516917555990271	1.5405301665668063	-0.4169268441121158	0.39367921118444665	-0.8652837508337058	-0.2721990080889732	-0.7759206927705359	1.2349130710264977	0.42129565971610183	1.5849472880343338	-0.41575006581042534	0.4817126475235849	1.6325511757779938
-0.8526165360419344	0.31323763950536454	-0.09740354799093645	3.275654410678906	2.4982957056450372	2.2117721033658677	-0.8787093221892432	1.117141470983441	2.0220548318795037	0.22487662197673902	-0.23080387149975898	0.3744607582759517	1.9909907640506088	-0.2484824121598744	0.5154930162825675	-0.09974718107097154	0.2245920042204773	0.4747778630518559	-0.07709189800092695	2.883787978828889	0.9169321015736541	0.10782346676758606	0.6944585716670252	2.201809858252373	-0.09592134213195198	1.2092486936761435	0.5333877232262905	-0.4940552291888064	-0.08561867608244703	-0.5320157139184358	1.445787928958381	0.33384198518403135	0.8817231834401014	0.9926696315349156	-0.9033082499401711	-0.14139230328674668	0.18764241297525666	1.5940581451290994	1.4800541735455024	-0.3771003185324652	0.6146545632523214	-0.7956185502079138	-0.2656934253453528	-0.6105261102322174	1.2225739251595897	0.5061836145079327	1.5922099247798296	-0.26186462268511496	0.5858310244169219	1.6761061577851115
-0.7950697106533274	0.4892159538685303	-0.005747182719108701	3.2797367673163293	2.553725569041218	2.2455734443947613	-0.7414814560420063	1.2252524053520406	2.12096017691768	0.2802972354504275	-0.21176122346753315	0.3333442691123323	2.066479859128349	-0.1910006510711922	0.5098322496350032	-0.10397553118906186	0.23855845589539998	0.47842060663769204	-0.06254151982798566	2.8809179980507773	0.9438770072827758	0.139469409146414	0.7943594075694241	2.201702256684887	-0.02813379667900089	1.25688981211004	0.5225929876553275	-0.36685537076886787	0.06756065770314112	-0.48765818919107556	1.4080651793690215	0.361225229597237	0.8621663076696258	0.9821127479594993	-0.7462966838273184	-0.11275813362578138	0.18905187544765295	1.5625296558967459	1.4087904540586171	-0.355448762703345	0.8476151074249427	-0.7079061752099238	-0.2527659205775819	-0.4888553812080336	1.2214743266800399	0.5847886783372848	1.6083347410397084	-0.11817752223053449	0.723319792230457	1.7390950997111243
-0.7163859354948473	0.6680468018152022	0.07851681946483369	3.3095703568973334	2.5960985308469766	2.2927488384406356	-0.602446786456911	1.3130183226674441	2.213115066748494	0.3387267450704532	-0.21586717744400605	0.3235003818725956	2.10615611937641	-0.16412158869822277	0.4435451360190613	-0.11651079098638853	0.23743716712010868	0.4853539035738038	-0.04573900458985629	2.8621698891542158	0.9795684736574992	0.14448300456639235	0.8658684428087119	2.199331838721873	0.060835478591927464	1.285556937364182	0.5241498512651317	-0.27164194622031324	0.22557679979612244	-0.45095231870929614	1.3465640990805412	0.3484473266899716	0.8566892425570927	0.9603407710556123	-0.6165459964544702	-0.09050561839137913	0.21837483043215694	1.5128940329225564	1.3362554094652421	-0.34485126257118304	1.0904702069821686	-0.6155710035235925	-0.24313226809748273	-0.3487131132327888	1.1949321187098054	0.6676005968786487	1.602224100121905	0.026265830000582868	0.8501200154005681	1.7998435041072245
-0.6555181897137102	0.8315700470252942	0.19065908425287864	3.307571791904691	2.6278899759456684	2.3528576443978566	-0.4600344704189137	1.3784449400080434	2.2952292132708774	0.3816231882347541	-0.2379821134849875	0.3049996362410722	2.14516756273041	-0.1543773555616767	0.35002881409706105	-0.16775994129078203	0.22804784062088065	0.473178891291466	-0.03522383265951038	2.8367251584420607	1.0482441612622095	0.16515288911059062	0.9371563288829631	2.182479777844877	0.11625053809246166	1.3027770320147156	0.5437439564997371	-0.1795494331457808	0.4001708432256611	-0.4047770539413335	1.3239597128707161	0.3646140141982016	0.8871912127853161	0.9195342690649146	-0.48617939718934877	-0.05812097823880141	0.24613916054219498	1.4828750806775621	1.301392060342066	-0.29640090965651394	1.3455882077758161	-0.5320606136548893	-0.21901052869773746	-0.18017448895014848	1.2036025393437373	0.7699660976601226	1.6241976548298094	0.19299797118950773	0.967103173124301	1.8575883290229371
-0.5770860874830793	1.0007477636797626	0.28640956990829264	3.2932324076824258	2.658713374723264	2.415181068884863	-0.2867037508176292	1.4582182881240744	2.357203756674612	0.4330704963924146	-0.2710906492131634	0.2844156097966891	2.174192545134825	-0.15216226696827923	0.2833041800553807	-0.24290644225657032	0.20395305468436703	0.4534418113928166	-0.021401172160692043	2.81996391476941	1.110368365245346	0.18795925002464314	0.9815608518960429	2.1772996219095875	0.23137966930042414	1.3020522228072393	0.5931607293059779	-0.10217009425295427	0.5618646081184384	-0.3183794018738018	1.2973491702008033	0.398236974297501	0.9221068078186903	0.882860223135979	-0.34958866572681163	-0.034239785816822785	0.27680960577654856	1.450046123503072	1.2783915801803596	-0.26360331063886366	1.5947240758609493	-0.4541172887876267	-0.18082612007117038	-0.0008999404460164117	1.233776785294617	0.8533241170132987	1.6387498061398944	0.3435423440880271	1.0778745797634435	1.9216776937797686
-0.51049423541222	1.1540597268890045	0.38682662817791774	3.272577728536713	2.6638014797812044	2.4629945985859707	-0.13495207308017143	1.5306909113706368	2.4164915294958145	0.4979145688495876	-0.3026825209151463	0.2663310950599013	2.1954103351694387	-0.1660430271624458	0.1821630262961619	-0.32048511120356216	0.2220294406987835	0.4268067539064189	-0.029167995227828102	2.7875642871353183	1.1776291388431546	0.20571380414187201	1.0292334505960288	2.1604169996406424	0.342851978094391	1.3150867189756872	0.6467951543544844	-0.03497876530370879	0.73058473312985	-0.23800464332451207	1.2635446730155704	0.41002669861065383	0.9737761055770002	0.8368220798229039	-0.18741736932088	-0.02370848678430735	0.3161947883409521	1.4166067724378093	1.2790148847738818	-0.2627388987695186	1.844826305045467	-0.366526282053791	-0.128022649527976	0.13562718590802433	1.2172868844627347	0.8998904932124789	1.6684616724847061	0.4734308716795585	1.1864512866733044	1.9500293215521443
-0.44770116938197446	1.3110538337569992	0.48127669720844485	3.250853454906666	2.664947057088522	2.497375025392202	0.030942689811388868	1.6130199803788732	2.4833568000497825	0.5217885427899343	-0.34580923751820225	0.25029796604825355	2.170565726190671	-0.1748640298940884	0.06950463192479525	-0.40175006674470826	0.20449518308233836	0.39626632757022323	-0.03592937556027939	2.762577039234848	1.245972810498858	0.2317496073339008	1.0602855645911897	2.1505119251709646	0.44324306881448783	1.303625713084993	0.7104772369855927	0.010983062298986887	0.8653512256237939	-0.12228353624555695	1.235153364308755	0.4153924832139005	0.983081555796111	0.8185819112973839	-0.05632107794894438	-0.013159971644410903	0.3413231728246272	1.3872464607863315	1.2687832664958296	-0.2362972295924301	2.094710794730722	-0.29518266750499034	-0.08783898445166882	0.2517431576084346	1.2241606488228514	0.9473574829746774	1.709307831655708	0.5908277562569475	1.2747704104117303	1.9882539593868451
-0.38743556113869454	1.465484175471096	0.5857543016591006	3.252391795977762	2.670497412638889	2.52022286218034	0.18570160203048253	1.6844205089768054	2.542242227858626	0.5255530631914421	-0.34646348517351433	0.2425230068319025	2.132373824023209	-0.16840652766261538	0.01056211554426995	-0.49941307041875727	0.17711738031195456	0.3658394388182985	-0.023163414443125547	2.7637410144898937	1.3331242675349717	0.25733046276765237	1.1127200041834953	2.134034878041004	0.5815322180996609	1.3047348426873182	0.7978934820368099	0.05888341853362008	1.0047826448907746	0.017011154180141985	1.2045814678911468	0.4088608932948786	1.008903693612827	0.7904746029528802	0.0862453511955498	-0.041187839033108534	0.4165881105606067	1.324302788972008	1.291874114238009	-0.23744707323709924	2.3549116317258703	-0.23794062929738308	-0.05897668830566012	0.35406585641522315	1.221528338468191	1.0031911832147824	1.7442371202326086	0.6973840723493749	1.315891180942376	2.0068701299507485
-0.3168008494595375	1.6247758607332738	0.6776629001725745	3.263245410127572	2.6681158177105173	2.5386662727819713	0.3428679194337777	1.7634357939574279	2.590076579328002	0.5260021717614846	-0.3484652754744713	0.21984985214191216	2.1040037072410405	-0.17630021150707442	-0.0660722799896708	-0.6052090484337926	0.16903243111143632	0.32357435324289774	-0.012996436145807685	2.745146944109671	1.4330168986500693	0.28907466723852915	1.160698535041069	2.097732401275714	0.7274014320030981	1.3302073443617963	0.9026522222743759	0.06930261643226711	1.1029308018923862	0.18653368814476615	1.1746322724635132	0.4171410079291693	1.0448493661204115	0.7864873034146047	0.2344567610807727	-0.050453113444205756	0.4864251751892811	1.2859283850245837	1.3111077338016877	-0.2547177247800295	2.5733158529650586	-0.178962103627565	-0.026808652616205308	0.4585360317439361	1.2415391964333866	1.0732571073116812	1.7782719399926747	0.8093328557390643	1.3560776962321208	2.031275154199908
-0.275636009482836	1.7792457203696812	0.7528631558852916	3.27992852728364	2.664843218209788	2.5717575266237427	0.5003022856963582	1.8013958257755316	2.635098986211001	0.49443129935285635	-0.3795395204121554	0.20502714170920794	2.069677814225785	-0.1804571758654933	-0.1351870770406914	-0.7158732572168314	0.12391471120977673	0.2560464278123294	-0.012587476180084637	2.729518983807231	1.536178075415624	0.34139281789973225	1.1849570344874645	2.0505258745414254	0.8644841477576618	1.3121919288280373	0.9973957865810087	0.08379026903035522	1.179270635709556	0.30080768045779094	1.1264858032059166	0.431059764817156	1.0702572487585653	0.7948508218661543	0.37458830341147686	-0.06905272727193235	0.5421924502464199	1.2699499542886512	1.303403318286962	-0.26902110334109913	2.759575772612691	-0.0960731778309623	0.01946295019816303	0.5204672939144149	1.22834605285947	1.1144364687972454	1.8115416795068953	0.8923407018077993	1.3501736708527023	2.0544086699791304
-0.22701351505619796	1.910957277783607	0.8098692533324977	3.2931642263607146	2.623867056805058	2.5583546929940058	0.6362291661270492	1.8424112664046792	2.6728389483702975	0.4451877704157726	-0.3784381671179421	0.17425741900169786	2.0496535773346123	-0.1759727240764285	-0.14640379927180613	-0.8071840991460629	0.08985627892695351	0.19258336259375303	-0.03623826953196054	2.7355589151057984	1.641733340279843	0.41321809904157397	1.2183838954099095	2.00578972698965	1.034930646689284	1.3215274206011023	1.0952909733675287	0.0966472658451639	1.2447898437226999	0.41591045793277015	1.0933238563136165	0.4538004256816796	1.0780064618219705	0.7873555396409534	0.49536053057171847	-0.08494348410548597	0.5821102277146546	1.2709945685041173	1.311359527231041	-0.30752395597215104	2.887958728618928	-0.0011463593686168783	0.06544035158298832	0.554231004670835	1.2210126787548898	1.150451409463201	1.8438281908947136	0.9407201770561435	1.3376276938528635	2.0784208816008714
-0.17957696783663832	2.0404602786458605	0.8657131358782871	3.3298926520997063	2.5626825097422925	2.5563053148788333	0.7504933984589861	1.852193774604379	2.6550016528223717	0.39189166835049677	-0.3693765640335831	0.15066302786141805	2.0357733515770984	-0.17783272798378852	-0.20542897378339586	-0.8883426443795732	0.04873287023979514	0.12700148761020957	-0.03882644447906963	2.746124451687042	1.7260609247451846	0.4788803216135628	1.2299222021874525	1.967355593135944	1.2036639698113825	1.3369504203805143	1.1875474356513132	0.07890082006782621	1.2832133090450744	0.5454058114400441	1.0605157941369296	0.48206662312939025	1.0823464103705311	0.7789399650568429	0.583413455874591	-0.09589509573499636	0.6151946610792167	1.269368069813137	1.3324846870048013	-0.3347678101860496	2.972678749984986	0.11010389873561335	0.13797178270032923	0.6086330950537494	1.2355958615559668	1.1954509695220599	1.863152092692371	0.9939725377768924	1.30545004776591	2.1136022480869094
-0.14688362636025135	2.156308260893565	0.9100524193756867	3.3159921851359533	2.4866356044556417	2.518304981692412	0.84092740017533	1.8549928394505553	2.629443803537286	0.3355894451492874	-0.3603234803677742	0.11938776801355873	2.0457078381130547	-0.16920919894628103	-0.2503664682588353	-0.9728813962172189	0.019401564626464068	0.048133548251115564	-0.05497825124196852	2.7611918507721276	1.7891250961534602	0.5779137535749153	1.2424235779095103	1.9432872235850822	1.31309311052124	1.3402473176520306	1.282620327815134	0.056240371051686965	1.309356176771077	0.6964583093389293	1.0306613082405576	0.5183890005034867	1.0782594633068645	0.7768457068007371	0.667265025280205	-0.08890145604926354	0.6404075894252373	1.2788514709448626	1.3555500464550518	-0.3511902829463823	3.034011579073394	0.2351793591778296	0.18405414796678402	0.6426030056874874	1.2846752524504381	1.2557253217793856	1.8729231175314773	1.0442492762540923	1.2624761530387223	2.11587426537442
-0.11039865118223069	2.2624250772671672	0.9373755401893298	3.318293304743687	2.4058925021372377	2.4726093081161364	0.9219486575457954	1.8604650315373472	2.6162155936309412	0.2670219180134341	-0.3359486664326129	0.08041303399028374	2.0211863457311297	-0.16493785929607277	-0.27514819284154846	-1.0381111031345027	-0.028237824118365708	-0.039396239325417796	-0.08960033981038325	2.7720579361878825	1.8267198228636694	0.6438260440363784	1.2502968723148749	1.915839273441237	1.4442928439755955	1.3524540956808284	1.3594249977200707	0.020291021797059577	1.2753061952319427	0.8262301185708723	0.9862448065704467	0.5200407802937058	1.0224747210648855	0.7657739680527033	0.7397938091193903	-0.11053290996011941	0.6775670998127421	1.2839166437223022	1.3601433456095458	-0.38112815318187876	3.0768844244834113	0.3942968420547076	0.23416594082258677	0.6463073115385487	1.3504473431549473	1.2887817461424373	1.8431506198273133	1.0335290756323012	1.207439410668815	2.105369607132465
-0.0855259453590023	2.3419675448481145	0.9584093352652381	3.319789032488714	2.317598973478411	2.435764665397085	0.956091353734332	1.8500528353098435	2.6041720662609884	0.20312212454568881	-0.290611488385783	0.043990438569340776	1.9947944938275914	-0.10615749402313394	-0.34146571135796194	-1.0824036120898737	-0.06417197560442763	-0.12224443498662023	-0.12619518814540975	2.761071399601456	1.8496378565096556	0.7220271523822293	1.2707463106153394	1.8801110961663146	1.5446538342914338	1.3626338218419178	1.4204729086277228	-0.008657840332360972	1.2220763267873243	0.9336939878642081	0.9649034031517625	0.51764212810326	0.9731310908023285	0.7699724953596396	0.7879988666729936	-0.1340008043738385	0.6932817609413359	1.2887171906452999	1.4069877366840433	-0.3864931883521818	3.0672814306231757	0.5664563208134975	0.28372477740317265	0.6549814800515549	1.4503885139529096	1.3571289906253505	1.8227391039546785	1.022460232622301	1.151680128343166	2.124357375704536
-0.03905854007119715	2.399891860849765	0.9766935883332906	3.3170830862833234	2.231777815025816	2.4125664990812683	0.9884515104684081	1.83817001284966	2.5692887536894418	0.1358084589970881	-0.24979391649137103	0.018190502113277864	1.9782022467637383	-0.04873030906228984	-0.3534209569912557	-1.1180963614103423	-0.12507172496630875	-0.18885917894115128	-0.16496849366844651	2.753415222065659	1.8927905004290153	0.8177726902777224	1.3078018287432545	1.8080549742994783	1.6198782963113936	1.3365038464341032	1.4656057124862092	-0.04741267305042256	1.1774210841724397	1.0247003023649852	0.9420659294129032	0.5349339671672868	0.9276679750731815	0.7688486835440063	0.8027062153839649	-0.15608929300587968	0.6906109291859008	1.2934022378859713	1.4426682558938946	-0.3817240427412626	3.0365836742655703	0.7144637437541127	0.31701672932556096	0.6718412570539034	1.507331205930058	1.4456607856839068	1.765043677539373	1.026329204917665	1.1239977393573557	2.116010449543159
0.008302907589075283	2.44980139896852	0.9803042240973403	3.2990491266908633	2.1495293839299014	2.3907885071396953	0.9883878970287892	1.8107156148373797	2.5196036151632137	0.08132359454072693	-0.16997712244639335	-0.013003425260897223	1.9885935326443955	0.013558178431196128	-0.3867872892311929	-1.1430808738536917	-0.16147207280960074	-0.2472282019134115	-0.19798312856842976	2.7371676331448613	1.9384067126157412	0.8882477600942341	1.346577700797694	1.7440887075597058	1.7224693714052512	1.310202991379653	1.473738306022558	-0.0913503468526379	1.137984174506804	1.0796119754409248	0.9146614146246259	0.5594692140393327	0.9074918017119368	0.7651902386123897	0.8421681303043375	-0.17463895226442275	0.7221357954362221	1.319732510403016	1.5078873883313317	-0.36591842727736423	3.001788750740567	0.8713580022764011	0.33816235111242826	0.6687429924925604	1.593776563322383	1.5517239360350643	1.7017514140968562	0.9976786137344253	1.1135486053125558	2.117106081976082
0.05599470390597472	2.500496928323746	0.9826379129728219	3.2535934917729117	2.0636288389796937	2.366847007066851	1.0055589819087456	1.7805474645504322	2.48247611152273	0.03084556816084717	-0.12194311153523811	-0.04984863059411992	2.0098227126889157	0.07487181843099085	-0.4016116165930135	-1.1363311832888103	-0.19529243451895623	-0.3046560778696364	-0.2507548032705764	2.6916440397370933	1.9799950601654934	0.9704565784113368	1.37349973066542	1.6889489528320916	1.8083821676766216	1.2682574376733902	1.4855670408382817	-0.12115042389286686	1.0918546607308355	1.10563140623472	0.8731599248747948	0.555296610736422	0.8723565680268415	0.7573207528804335	0.8596112426930802	-0.14845364294684282	0.7157085761612593	1.3508625988324106	1.5544714898791667	-0.34423643441059193	2.975507779163954	1.034173788841033	0.3719801266324263	0.6676443401010385	1.6395999605725886	1.6348462122667926	1.6336136424306473	0.9747478215628126	1.149108156899343	2.0979383313116564
0.10759123028462525	2.54465154917403	0.9780760081363621	3.200706092788502	1.9986612070897807	2.335016145576783	0.9967903236390079	1.7409136813293897	2.4575530732571442	-0.018027416572606876	-0.10071480667401636	-0.07988636103847448	2.0337675108850095	0.11752884498363403	-0.41280335446943656	-1.1205980018249586	-0.24796064518343175	-0.3422975943819316	-0.2952125529344308	2.657979674810953	2.005093282247929	1.0355782240161546	1.3974207444133107	1.6512190043845352	1.8721605832426007	1.2212452071583377	1.482789408486626	-0.13123971305389256	1.0779617936986665	1.0981810699579033	0.8602334916648859	0.5535041956360179	0.8115931179928471	0.7524334828965368	0.8827690473221619	-0.14033037032535106	0.7038997786151369	1.3531396969997833	1.6321103718380872	-0.3350518892041441	2.936413172138801	1.1499967305440884	0.3907465366723767	0.6616357810040407	1.6711652648409718	1.701818887253949	1.560845385093501	0.9703407753913538	1.1950762227378489	2.0918866900847117
0.15199742088270662	2.5948357421787094	0.9675093934039758	3.1660103227030083	1.9475269236319164	2.2940787012369217	0.9801545004152722	1.727763357806787	2.434936813062417	-0.05912093935457615	-0.0430042108048407	-0.0981213142723378	2.0797633682615637	0.18680679735927885	-0.4196819093779432	-1.0693733980871056	-0.24935346517822038	-0.3609482268463257	-0.3461072604062877	2.6135916811420623	2.0409440567237462	1.0810093685087645	1.4252441080367997	1.5922571655763473	1.9523065869267942	1.1998020348467178	1.4691967395317145	-0.12144696399862938	1.030599037422427	1.0971107497943948	0.8372797577229807	0.5422156900762516	0.7440508963053616	0.7628226856603386	0.8824941376743377	-0.12629355982294205	0.6897247586495843	1.3103061281018067	1.7051613612498926	-0.3321130241240929	2.9016320252350734	1.2666721609215774	0.41008181352187806	0.696148536108516	1.6646807929916876	1.7843531003982478	1.4861581764861354	0.9679798841240543	1.256777688430358	2.067299630715528
0.19340186421522915	2.6483555514007486	0.9653612885498148	3.120695311761085	1.9075449357500271	2.2486063255182316	0.9909451573014645	1.7012177418062482	2.407939462733112	-0.1055424876515026	0.0006702061099955095	-0.12086782766408219	2.106290701335577	0.2444646187161533	-0.4355926304171545	-1.0287834147549608	-0.2852861331873645	-0.3706215447533835	-0.36208552006344025	2.5607622609593443	2.060308676027602	1.1145326035819936	1.4258662615501003	1.5316870335168642	1.9966148125147924	1.1532293906345341	1.4529265899844568	-0.12395401856581825	0.9777481959133351	1.0937083073387845	0.8242671218259355	0.526738524958984	0.7034128803238292	0.7627633216476295	0.8716520313096815	-0.12206371267143952	0.7035113797114694	1.2796563136679069	1.7403259356413137	-0.31243514109211756	2.884999510368906	1.3636243762701103	0.399480439958959	0.7254880644284276	1.699988196997706	1.8548855938100821	1.4225871338037113	1.0082396034558925	1.3184693069003024	2.0357911307301135
0.23931764535922168	2.685237809372756	0.9749488569918487	3.0585309916914234	1.8682382355440315	2.186626779731907	0.9922419627062646	1.678857723064078	2.419620879591942	-0.16757914134946228	0.029223747331776018	-0.11418049093895592	2.1447907332447413	0.2848468137280792	-0.4235797179302782	-0.9632307729571596	-0.3212515475758736	-0.3667575348053398	-0.4046788495676418	2.513488651023842	2.0891742121143837	1.1363133055556356	1.460573784665856	1.4945205607333607	2.0648433522098832	1.1144765547869688	1.4203420797529485	-0.11788974192313476	0.93884641982883	1.0570299078258563	0.7972153575073886	0.5040373210361636	0.6294349820184927	0.7880956376948445	0.875444260701032	-0.12471931673540296	0.7290152143734263	1.2478215309741958	1.7705295615764876	-0.2653686588227385	2.8913966844582824	1.4154982577815984	0.3768548124434813	0.7577492303027852	1.7156220619418943	1.9030868148789164	1.342531237098656	1.0544476189248218	1.3663391175967674	1.9950207385853105
0.27814501155310667	2.716809625510842	0.9641419089390102	3.0244019788426497	1.832289550690626	2.130579513695434	0.9953980980747792	1.6635014601924563	2.41238761036975	-0.21953841400144922	0.06679165255428904	-0.11830665212023013	2.160177437681041	0.323092521218445	-0.40733885588500646	-0.8804882522239756	-0.351158442233205	-0.35742331474650724	-0.44622232467623946	2.456444018959793	2.1134520719192302	1.1271801458328095	1.4839563303785301	1.4372325948300246	2.1549070623940088	1.096433188679039	1.3800657339528626	-0.10615405705814134	0.8994276185340844	1.0132206966526236	0.7658528917090666	0.4949553874966903	0.5831654588091983	0.8014024865807405	0.8708177789373005	-0.14257080433831112	0.7174463453942728	1.1754792552632716	1.792110421115029	-0.23591981032553386	2.8924519736480017	1.4373620445937911	0.358877604030767	0.7909405237180478	1.7034021496450589	1.9194333925982978	1.2845926601803812	1.1181887347918922	1.4161063649913193	1.9462941798788802
0.32572237044633	2.759936343660074	0.9666434688272705	2.983326993844605	1.7978837105967251	2.0874984099227527	0.985404426710668	1.6535645768633593	2.39547570835025	-0.26280570047229795	0.07766445835489273	-0.12372243801495038	2.179771851566767	0.3567264206967166	-0.36961344949199126	-0.7841727357729855	-0.37221557292364826	-0.3498191959872722	-0.4635621899543866	2.4100836373711596	2.1463390209130346	1.1182875038698938	1.5007997477094004	1.3805736842442973	2.2394099112429813	1.0465236270550495	1.3355108328136343	-0.10736225337015437	0.8848559998068287	0.9720037671587087	0.7333374649702916	0.48171861262163285	0.5631902270119166	0.8303009480322239	0.8574964065801407	-0.1292673442947744	0.7151237463506555	1.1191256444373476	1.755519274748098	-0.22775456769115424	2.8576859810276773	1.4053166596333386	0.33519242621859047	0.8570670824101354	1.6406618527094676	1.9192670028580074	1.248955797389185	1.2041014427040309	1.4695386255344625	1.9252951285333169
0.3644746370809279	2.8003717794567704	0.9682138880619184	2.9450005683780205	1.7764101654387665	2.0336548456319172	0.9910292179181033	1.6562173915869487	2.3779200543109753	-0.30567916810135626	0.08389296156745192	-0.12417215875179122	2.1992919306509924	0.3519812259502305	-0.30489648038112593	-0.6757335382720766	-0.4005604213304134	-0.32323994417486046	-0.4869239658821261	2.363258823864841	2.1790021445062386	1.0929886188618971	1.5371405095408885	1.314962450582891	2.3219983887316724	1.001389802172343	1.2866900080886892	-0.10677420993324964	0.9091099771210238	0.9246471925289341	0.6777906084466001	0.467391715327769	0.5554757668997328	0.8353048437746464	0.8411967405556734	-0.11975185131329522	0.7049985973940671	1.0419448823508144	1.6853724058711674	-0.20856570639747013	2.8682698703227425	1.3703999084460592	0.2932316066228516	0.8770469997957809	1.5642402679259049	1.9079642053513226	1.1998487717728388	1.288133103312346	1.5063463125814252	1.8729812461458226
0.3798932918365	2.8474793903663853	0.9632417660503482	2.906431246952842	1.7544817389991305	1.975288755398785	0.9770647047766454	1.6585898935755803	2.3484460469055923	-0.33749457930106985	0.10583264879992775	-0.13578143909678533	2.206355535216112	0.34975811371035803	-0.2800836724643692	-0.5792109140895888	-0.4237669452435838	-0.29854599613873467	-0.5040163681433467	2.319521150699143	2.2024015764639384	1.0591130768487	1.5298015674914907	1.272492939600638	2.4091690159605292	0.9643552913959633	1.2411836652360217	-0.09103554843887698	0.8961137866612032	0.8814869247936089	0.6340183584382477	0.37005733260818735	0.5897352262140421	0.83692569154829	0.8332764221801343	-0.1398723550103481	0.7003170674462853	0.9980169905133328	1.568420536916355	-0.19751503259358566	2.876678431118374	1.3198825058610866	0.24324218142578383	0.888402171821727	1.5146717136670371	1.8854488662758773	1.1869617951154785	1.3707112273677076	1.5091533864639988	1.831215819923899
0.37358805800467404	2.879740927395432	0.9645863444260785	2.882964088286567	1.7432798687326627	1.926067456759967	0.959750035275835	1.6636923978525004	2.348352166402709	-0.3804213869504721	0.09819886749755002	-0.1580160363306367	2.2186747301421246	0.343983643549825	-0.24164598004913626	-0.5010719732141617	-0.43305587332164863	-0.26247367498406204	-0.5295738814326181	2.248705706911226	2.196664499676923	1.0514718873385909	1.528623797279432	1.2128965698921172	2.473631955618603	0.914167494510909	1.2059311482272375	-0.06796712067850377	0.8579583252280012	0.8324873301412223	0.5804501938581079	0.3239530169235727	0.5950121143275383	0.8230963292318132	0.8480612281128946	-0.14847177278937326	0.6977348653160603	0.9550016192672898	1.4654192597436957	-0.2016233562981272	2.881573264657634	1.253672952456733	0.1871921924345626	0.894245446930619	1.4046975984472294	1.8384228284094164	1.1537683135996193	1.4933964936420963	1.5034419973760176	1.7830148363008447
0.36140538961624746	2.9085510372609407	0.9673898305963139	2.8613889612977617	1.7345550581701759	1.8774545207287041	0.921362505137879	1.6590936439978243	2.3277208082689547	-0.4153460837597338	0.07900059262531202	-0.18542614313172387	2.2350253891011027	0.33940505445625796	-0.20273262262674377	-0.43287999166913804	-0.44066775821624515	-0.23968223642865075	-0.5573389337835248	2.1846615878284057	2.1854166529380885	1.0582400462438781	1.4974982870043119	1.1613044834132036	2.5102130953074715	0.8652336620216102	1.1744785333295458	-0.05321251902554659	0.8414921962496965	0.7729247987582717	0.5355527719334453	0.30209480160877333	0.6005135065059264	0.8128718040412088	0.8724037472981895	-0.17579133943401518	0.7009230175080029	0.9096796901247739	1.3341846788391787	-0.20647231458555812	2.8818667066908072	1.191792465440962	0.14118616512935717	0.878451103479047	1.3149799419651589	1.7922685012508928	1.135780176904391	1.595704238850063	1.4878298414498512	1.7567032336893333
0.34844401032140154	2.915274942505855	0.9666507150580383	2.836724368168943	1.7159300479307642	1.8333834631207275	0.8920117184794834	1.6700136531509773	2.263381370292575	-0.4312982393765439	0.08414343793398645	-0.21304339736426656	2.229120568175496	0.3363279604801033	-0.17549628384539198	-0.3761848308768058	-0.41648598558877464	-0.20875129578055662	-0.5759700913957281	2.120952763110098	2.171463546202193	1.0958476855067898	1.5022663014155055	1.0826928347351272	2.5133156971672395	0.8144859643166884	1.1423582400364578	-0.04135909955380647	0.7705957387220786	0.7157374585592672	0.4876053628283815	0.27580596222205117	0.6328448720864585	0.7998252358181174	0.8885681806321557	-0.18228242478778492	0.7032899313642256	0.8705340699440989	1.1781245015963848	-0.20788121123958464	2.8853363487590955	1.132089092789965	0.111129189996893	0.8187906326490688	1.1956342719557846	1.7430594072407366	1.1318822680701621	1.6758050118128882	1.477151759480403	1.7065381869291847
0.3548896088057051	2.9141053291745	0.9872263873220961	2.7888900573898114	1.6892739378316304	1.7779882268284044	0.8557038934353505	1.6856949162950141	2.2128021317388815	-0.43584017257299673	0.056321605542333154	-0.24053946142675722	2.218348616174254	0.3266433680788202	-0.13601096538542912	-0.33174939310291374	-0.42042544095865014	-0.1792134654047856	-0.5814876967655962	2.0566272052342667	2.1562637667250364	1.1757050110918317	1.5091669236247731	1.0241957200932579	2.488146162468598	0.7831781450437231	1.1159059949594174	-0.042571073446784014	0.7268173783568803	0.6684478153154652	0.45240517608365255	0.22079707892883554	0.6670145297748109	0.764713624675615	0.9250098987980235	-0.197412095957761	0.699525309461078	0.8626793605352964	1.0211297536495492	-0.19760566732792964	2.8656171818961043	1.0587265720952022	0.0984741857331473	0.7401238805535721	1.103814639733287	1.6632368611575061	1.1242852212498904	1.7565765344020765	1.4681969414599152	1.6716326104934076
0.34145259896870683	2.906810810695574	0.9871603661084375	2.741103899669139	1.660986552444006	1.7253489823161459	0.8107550913824285	1.6976886450981588	2.14869963026978	-0.4507964262523404	0.03978956462279536	-0.2673383626618816	2.208921884290481	0.32209748684349504	-0.11904292639332263	-0.29364258187606385	-0.38485869725582933	-0.15896847110489157	-0.6096397206515063	1.9906662910797057	2.160333319463231	1.2593199516121771	1.5077957164879616	0.9759099305362181	2.4793097744244177	0.7507408684781266	1.077362906183055	-0.02853924895182115	0.6727601259577634	0.6163653028239802	0.40100682387841335	0.18268743883453992	0.691365922695826	0.762684937124946	0.966534588419969	-0.19209090360186556	0.6592147330368603	0.83331707515507	0.9131744793729858	-0.20316888143228456	2.8315214219008435	0.977623772197075	0.1180527522585362	0.6710455442856785	0.9717109777262397	1.5899891458280104	1.113115924752321	1.7926024231253082	1.4521625858662532	1.6254312758203855
0.3187148663309307	2.9086754494799676	0.9770989746878902	2.693921146645605	1.642652626029173	1.672205580863206	0.7681699829930559	1.7105139683483468	2.0597590300377013	-0.4692532918587064	0.024828318804237602	-0.2977808949278721	2.209894830926243	0.34176666403337286	-0.09549269719881455	-0.26522079676979415	-0.34939535738851885	-0.13337154964185766	-0.6052948315867502	1.929696572309838	2.1618003435966586	1.3480606893589637	1.4938298448994245	0.9365099293578029	2.438384705119676	0.7077370043953034	1.0580904595267717	-0.032354605726599164	0.632345164447558	0.5858131621697176	0.35489349036677037	0.1520825823555471	0.7544348696126842	0.7333968555428341	0.9793099508530432	-0.19616323172816577	0.6145949968065222	0.7942270117836151	0.7665748609587842	-0.24947781965341087	2.7657538984237844	0.9149964211517808	0.11614875035205521	0.5648240068555543	0.8479427613575463	1.53596907429891	1.0874119787803571	1.8208387711327056	1.4552687691342532	1.580416591140298
0.31559644653576463	2.8948079607855464	0.977117090264809	2.6420760696168464	1.6200680048687661	1.6473138243519696	0.7340113834446147	1.7267761694793258	2.0006858412230906	-0.4981244779479638	-0.0012976086405630416	-0.3220790511786763	2.234976831690447	0.3727783131891654	-0.06984140076994726	-0.25155005423842625	-0.30952235491206687	-0.11528539470498952	-0.6124472829921348	1.889167069747598	2.1875660715855423	1.4455653947817617	1.4939972158555936	0.8968385048171446	2.3741434823845133	0.665344241502307	1.0267077704069756	-0.06810374319007537	0.5712124907332272	0.534768959178884	0.30353200115274076	0.1164904896777473	0.7592855475323986	0.7325974935841816	0.982874887741111	-0.20786968330721792	0.5827037319141101	0.7776127479863719	0.6158316186495054	-0.2850173222985661	2.6674170645888124	0.8612731075794375	0.11205689347757805	0.46166565165008144	0.7155313340670659	1.5152776026698493	1.0614298786340453	1.8312914089914532	1.4779099956179447	1.5666934698552213
0.29190298260182074	2.871058168804713	0.9523059961172006	2.590219060856789	1.5971708621797842	1.593537745635871	0.7105316628813215	1.7441474340399221	1.905389083895764	-0.526420721761865	-0.02173842432481719	-0.3538233282914467	2.286970428494483	0.4102109237660512	-0.0678265222903419	-0.2847470568314056	-0.2638267604779132	-0.09227805716455453	-0.6503866431172668	1.8381774253784513	2.2269429646229293	1.5717959560941681	1.485315876424134	0.8514226209727797	2.3259577220023013	0.663455672024808	1.0001237941870602	-0.08792408091726751	0.5170442964632125	0.4854300515002197	0.27243551601407046	0.10237759871592526	0.7578799991731902	0.699282519770663	0.9913780399658485	-0.23658696386585348	0.5532563817934398	0.7673359078977067	0.4908494702295255	-0.3382369675983135	2.5754767160121546	0.807703627409806	0.07136122218983114	0.3139436544320874	0.6351138960505873	1.5033592836150176	0.9931227142009866	1.8187012173783608	1.5029360963167153	1.525086126763844
0.2684929300999491	2.8386844104628617	0.9464506390887581	2.5449637085713626	1.5760878851915137	1.5519239568962566	0.6713335157699376	1.745447435129583	1.807367109684724	-0.5658579953700901	-0.05523170900927445	-0.3815288367632932	2.3597430002146003	0.45007158175710593	-0.06933479088457485	-0.31496281300020434	-0.21784683296790042	-0.0745551783544394	-0.6771199784222045	1.809943786791521	2.2728336234760236	1.7050569112509968	1.4627132519293464	0.8348529982930414	2.2598903841577234	0.6685560165706663	0.9773383666760841	-0.12073992676132306	0.4266020449215075	0.44106036272097404	0.2679484392994303	0.0777616265217421	0.7320481027277715	0.6644602205956633	0.9946274339094167	-0.24583958527375924	0.5185881181690125	0.7514940299507517	0.3419045118767697	-0.41960619421621503	2.4618195904875266	0.7322486293153304	0.026456066925618783	0.14584141228666975	0.5241040793157038	1.4540862770252687	0.9316950213249393	1.7885314888545332	1.5566428481888717	1.5049650869182432
0.25389232411518464	2.8226243161840614	0.936411791497265	2.4919028733498516	1.554451547468831	1.5153944122651313	0.6638607541415765	1.7608036980012045	1.7387377797765668	-0.6166345929292645	-0.1170275299081345	-0.4281937634914576	2.4522598543718535	0.49564282737306514	-0.06400874120828305	-0.33214653959921725	-0.17012063335160113	-0.053307738581330734	-0.6831295283437935	1.7926364592056825	2.317297457436153	1.8249965486715722	1.4308119361155893	0.8332759031293598	2.2017653913607327	0.6880699640241756	0.9385521166462631	-0.15139927755175292	0.3515333000997694	0.37985655735156776	0.24474460414024052	0.10819337430330159	0.631695717100184	0.6371076761193203	0.985530019720791	-0.24606523328312155	0.4622208331207817	0.7053263945899916	0.2167446173773509	-0.5160853606016317	2.3193583051996383	0.6556368497821728	-0.010083688024823467	-0.03651300888405061	0.44826429320867023	1.4007661223334027	0.8390778071194562	1.735697056747134	1.5929113998003743	1.4981483507131539
0.2468875021269028	2.7950064013197995	0.9280536668754346	2.4270939702643393	1.5214384882064587	1.4781701631881845	0.6637217133378382	1.7586993212373159	1.6692474315419612	-0.6519569858403614	-0.14061790909632502	-0.46790580562584116	2.5140932207873528	0.5342145913252787	-0.04812377295362433	-0.37145852509203114	-0.14803259609065583	-0.04831631356402519	-0.6844022485287375	1.8013222626138532	2.370703885395005	1.9023960324978912	1.3947455529007722	0.862816417247753	2.146570793104744	0.722207143691618	0.9179348393841188	-0.18795845429351715	0.296862130217619	0.29811354666938417	0.21075868432596145	0.11024889911732436	0.5604039299994923	0.6043104355819022	0.9196856671429309	-0.2634724450275957	0.3983132161344207	0.6286628225366578	0.08052108179036319	-0.6116540740254128	2.1575243350738442	0.5773175766660522	-0.05385906493710056	-0.20277508929523186	0.3690209797484887	1.3482094011595978	0.7739697282241759	1.667251111358	1.6136182625013582	1.4928720696026996
0.26111797456946567	2.758195238326893	0.9060001661032013	2.3989453115961084	1.5030794394822546	1.4403028162813916	0.6496849535042417	1.7506596269984427	1.601506837061105	-0.6868395866834116	-0.16446907533196214	-0.5054497260140325	2.5762491043254903	0.560172876382713	-0.07358026202837405	-0.4098858297263218	-0.11596724251832347	-0.023720834326133637	-0.6603578374212741	1.8252393481902818	2.4271366709877005	1.9815584083477522	1.3691288793018574	0.880713295711993	2.094653874149268	0.757973714785156	0.8754285379702221	-0.2594664879712955	0.2311469521658494	0.23519804385523818	0.18342676127422025	0.09943038085172902	0.47103174626097727	0.5671478678758695	0.8377371962808577	-0.291283980048206	0.3065400678347686	0.5468740617317142	-0.0760884067621123	-0.7165941213738256	1.9794628827473884	0.4769307418069271	-0.1059087478333737	-0.3764081063818359	0.29047357251048483	1.282642219178606	0.7010720823160408	1.572396057877683	1.6170506350168403	1.4904666055166753
0.2581667406979509	2.745077471724611	0.8917766202435293	2.3782927631166997	1.4699474679555258	1.3977060207509404	0.6326211027082141	1.749656188657361	1.545541986991976	-0.7534110338803972	-0.1857186405113985	-0.5384128159612495	2.6470212306213683	0.594851894143867	-0.07968415656282848	-0.45772401174472677	-0.11503649811154973	-0.013405889114837843	-0.63444627312887	1.8612884146588482	2.493229681464415	2.020130833297709	1.3081386284952194	0.9239431295572317	2.0555283713256323	0.8025576756450826	0.8239324883231853	-0.34285809880885243	0.18693769374892352	0.16842263711266076	0.14771786525079625	0.06844039981134593	0.3646268283521669	0.5315660997591894	0.7532726355011687	-0.33283079297204765	0.2368442008848947	0.4414093061409566	-0.2024967409713602	-0.8411771776728502	1.7910090361615982	0.40383860190325	-0.16944099163074075	-0.5039187886308366	0.22260720019763505	1.2224297588455462	0.5957841641370718	1.4865135705531052	1.6123965914518277	1.5445796244851528
0.25865801698162166	2.7133768548542934	0.862116590007397	2.3819881907534155	1.4406196839958167	1.3608663402065018	0.6260652833737868	1.7257077310837605	1.4830774767731905	-0.8309551270068616	-0.19782066024127026	-0.5687333495167137	2.7336350622756314	0.620028256965208	-0.10406290544962056	-0.5230685915711032	-0.11076023853780623	-0.00603136367680442	-0.6030189668929303	1.9045940850681968	2.5410459335643627	2.0200103029530134	1.2478123739409233	0.9536157580262368	2.0161531678897853	0.8461199159710006	0.767910661877089	-0.4284806860047305	0.12932947099372147	0.062128670244918784	0.1103316871911737	0.04847369304879085	0.260872518033033	0.49621958531850596	0.6524957107918018	-0.37439471057215423	0.15239505909418105	0.32413122111159653	-0.31091428017880823	-0.9574788571293837	1.6130598632985393	0.3167417949833753	-0.2706593769808746	-0.6231705378761643	0.1438061923279025	1.140775825484552	0.4905425008095678	1.4010143687293062	1.5891042173759933	1.583684326847486
0.2611541832855503	2.6982547413627587	0.8426785759738225	2.3919379762572994	1.3977198236215176	1.3416398984509377	0.6263633577765718	1.7022305239051623	1.435778691220266	-0.895570773457911	-0.20015438019573178	-0.5924152288826074	2.8121727774314396	0.6250928643898367	-0.12734286886215368	-0.5645420372224963	-0.11451079784685	0.005436850306560374	-0.5563930585772618	1.928243630063615	2.5890279454953533	2.002438390313062	1.1898766430843706	0.9662836459976349	1.9386498290181549	0.8827999626476684	0.7178853092361266	-0.5187659413858643	0.07943974151390074	-0.025028798556413972	0.07626064222334668	0.006729122728387477	0.13260194679228796	0.4482417003658784	0.5289784885767002	-0.42929342264554204	0.07694346485319359	0.19448041536574656	-0.45247208273782347	-1.0890216464581444	1.414416827617232	0.20703524649728836	-0.39349906997020107	-0.760756332480488	0.06111616246585745	1.0583971578969575	0.37206319904535734	1.3125631314620065	1.563194328451971	1.658971588855986
0.25742379148643046	2.6824693019698826	0.8253319046533978	2.4070640024788013	1.3536586426260278	1.3189334836392708	0.6345422285847014	1.66501474271089	1.4033630947245233	-0.9386487942490979	-0.19513157349442617	-0.6185699237676752	2.882279487359051	0.6379419420760142	-0.16673241050107096	-0.623208933931105	-0.10707335884903675	0.025062589734215417	-0.5389116350120732	1.9485043276995686	2.633979133210228	1.971693922614545	1.1428460903473938	0.9620648368478294	1.8613595967034986	0.9193694775082971	0.666002186573381	-0.6016158471130216	0.03538598404879414	-0.13757049019805961	0.04040798053420465	-0.03853407922253452	-0.0033903131744943194	0.4158347356661444	0.42311300533296264	-0.4841117371689278	-0.013149429182996502	0.059986883382532	-0.559680241111891	-1.2198454453196796	1.237051783496263	0.10973997694199418	-0.4971664191106018	-0.8737515156250983	-0.038421448556477715	0.9788822221612369	0.2884213012206792	1.2162375884162002	1.517044704447414	1.745538869222932
0.23836593725372973	2.665684943236226	0.8180313271552329	2.435228854210939	1.3104998549831444	1.2830271881395396	0.6311761688654445	1.636150656017008	1.3554290511020848	-0.9841152072284679	-0.20501029257987632	-0.6434542851515185	2.940997985802017	0.6393867095017884	-0.1961038454986285	-0.6820062476149822	-0.09175149552226243	0.056596753350363294	-0.5212507013768756	1.9450477265566009	2.6567403401897174	1.9282573924478015	1.0851710191766786	0.9456213435794462	1.792225533523896	0.9535930498595402	0.6332119592146432	-0.6490261503609859	-0.007214770224625999	-0.23813152195183407	0.012051890162068294	-0.07640231162598748	-0.1289979673302409	0.355321123334358	0.31831503498033803	-0.5077855005689669	-0.10352002937817688	-0.07811067729563614	-0.6827507676372397	-1.336225719971219	1.103427511925681	0.010744956942296708	-0.5996068052254129	-1.0095848948476935	-0.08806663840910109	0.8715328483587681	0.21180826562193228	1.1465555472870543	1.4566646129329108	1.8113144540389279
0.24027382367657513	2.6526573648410077	0.822284864615702	2.4562244399652036	1.2722925070352236	1.2741071830551949	0.6306958873963225	1.6032772847125443	1.3177928045459741	-1.0176235963324454	-0.20661139168953196	-0.6614353481712891	2.966543380127184	0.6316410798219019	-0.24181296124263155	-0.7042688534458573	-0.08743051186663524	0.10082629897490474	-0.47064004219226885	1.954833225989314	2.655982013777039	1.8618788341483898	1.0234481774635291	0.9249151728298969	1.72374227050313	0.9643502094733861	0.6091092202749133	-0.6990153011023812	-0.03311504822336048	-0.3431742211091217	-0.04125817676730893	-0.14810702130184059	-0.25552366239604885	0.3085290270274954	0.20298510459784272	-0.546265116316657	-0.21251403957186693	-0.21529769111111446	-0.7839293229880239	-1.4417758087487682	0.9781380962269048	-0.07650517441475671	-0.6815611394500339	-1.1470077550892328	-0.1386881168098332	0.7912550486304326	0.15706377371695263	1.1053494076032924	1.3859990974487582	1.8633545994038296
0.24317543819641796	2.649271770701416	0.810906672037366	2.4643934145726574	1.234999946112532	1.2582753649523906	0.6340796680023305	1.576454199729431	1.3031550459463315	-1.0440593092186778	-0.20057132163180058	-0.6851008653571831	2.981791006547774	0.6154138936516885	-0.2602471782563692	-0.7473007110115153	-0.0715918683669227	0.13254087669178177	-0.4335589141215711	1.9748617076664252	2.6493784200289396	1.80282330868345	0.9740277869753504	0.8847666722270079	1.6900728695623968	0.947734863609458	0.5758358283476158	-0.7305567800078505	-0.013975631029109347	-0.4554092797012058	-0.10437635141172004	-0.23063165892323517	-0.37563122413378264	0.2578164982857113	0.08488984346529195	-0.5857110125559949	-0.30673839415852644	-0.3542649351567708	-0.8684517120921786	-1.5257588328845866	0.8629738083347143	-0.15984599298021784	-0.7630683941805776	-1.2671162263395714	-0.15683149172241065	0.7331490092168258	0.10260556183860522	1.0885976199567402	1.3081500331030838	1.9162611224452353
0.23295161664606745	2.6153624641327866	0.804627813077406	2.479651968238234	1.2128233112563105	1.2362696091960808	0.6350120592744573	1.5133107093025486	1.2657861352984328	-1.070451818350115	-0.18729309787012172	-0.6894832397781052	3.014136236787577	0.5939135874605548	-0.28205030254829067	-0.7972725609506295	-0.06663551704187737	0.16269705901652765	-0.4098607276266444	1.9809948728038305	2.6475242920984647	1.7509094776064575	0.9300400930972513	0.8406730142713859	1.624680727913481	0.9083969714252713	0.5641875471522686	-0.7705495889678668	0.014669744866975726	-0.5553836433066299	-0.15875918809759595	-0.32538287362480917	-0.46606559012284665	0.20769890606893354	-0.02435804427910142	-0.6123642211285447	-0.3984241951339297	-0.47880802330548844	-0.9384425385564341	-1.6121582399121048	0.756915384924025	-0.23856935041736546	-0.8321031593424623	-1.3421673101737066	-0.20019767872060346	0.6811644328568209	0.09064055688273402	1.0730922472752211	1.2606894975944969	1.939185229402175
0.23249744312085388	2.6011204605735556	0.8016306915183306	2.4993077910208856	1.1973094478094042	1.2054028982333211	0.6289651474569802	1.4810134009809404	1.1885998210774227	-1.0968216178155699	-0.2056856814999902	-0.6778702702346318	3.0394969930574054	0.5810353793381304	-0.32440801183114004	-0.8402632041404982	-0.07052442430937814	0.1914129784095813	-0.37937258826217185	1.9833483033692552	2.6107256096068	1.7145652352449254	0.8893312236883666	0.7688989422174519	1.5408781888274885	0.8676430650391695	0.5243036879765035	-0.8114778277103414	0.07863338137800553	-0.6161319078429868	-0.19061475595125804	-0.44431905087691764	-0.5608936049206992	0.16865472940830556	-0.10025209044690715	-0.6201198267836705	-0.4975322306433182	-0.5903111973196228	-1.0225405707711555	-1.7011576936803074	0.6403777745399648	-0.32186836518454326	-0.8900566285833017	-1.4231425286364046	-0.2018335531110838	0.6212636024785896	0.09738313908203286	1.0874462892793997	1.2092580695863784	1.9733551375897362
0.21763801186926007	2.5996566570814728	0.8004032605400069	2.4849632931994914	1.1590672635924888	1.18491507169113	0.6289447002799601	1.4426759625964947	1.0975250040797857	-1.1184190640589953	-0.2037119342850938	-0.6764937898814778	3.0644920700617897	0.5692406190199664	-0.35816215885351116	-0.8694802728910889	-0.06661941857014297	0.2124673832212197	-0.36071509422447334	1.9801522937012976	2.5707531722662633	1.6574756574292757	0.8547890136891546	0.7181300395645873	1.46184938012379	0.8260627745180946	0.48434584281638376	-0.8156869343410513	0.12431133482663399	-0.6869654285384029	-0.2619222766133234	-0.5400414645776498	-0.6372728417977784	0.1358343339026927	-0.1751870276450747	-0.6216815338706907	-0.58532521733426	-0.6937619966458356	-1.0480248463626618	-1.7924878399335378	0.5316587680098144	-0.40270585679077353	-0.9687618034720243	-1.467803477545845	-0.18754741476303688	0.5763708527635182	0.10942065164290271	1.136999207830128	1.17822085496279	2.0380001885024286
0.21350664206608877	2.5715866348173413	0.7867195588725071	2.46562153062997	1.1486837106832661	1.1818613494342844	0.6293554613472129	1.374571749261534	1.003171969331448	-1.120245253540545	-0.21475315533751616	-0.6688567397085765	3.112436818080897	0.5475593974879329	-0.408023714499396	-0.8899083273509646	-0.04811254953169581	0.22137856868191128	-0.35448069085878997	1.9570268271167333	2.5299663280911684	1.6218741425972183	0.7948320727528979	0.6329975066864361	1.3826942860529958	0.7832196262367545	0.45831495694292423	-0.8092642911841429	0.19109330198460012	-0.7516785919773603	-0.3341329065326519	-0.6315460453943871	-0.7031035501434995	0.07641416063534975	-0.2641840612472638	-0.6224526371915737	-0.6749382730938798	-0.7546189766361753	-1.0825997916008059	-1.8757424043015276	0.43076003368241145	-0.48096176655737544	-1.0344944806885064	-1.5030454267154902	-0.172272014846821	0.520485588393039	0.15445787539592956	1.1794687154914583	1.1326331380958763	2.065516234013343
0.20500385208273791	2.5599747566966427	0.7745293858798453	2.4216526746585707	1.1349461619909518	1.1744672130434402	0.6146416727633881	1.3321624637140652	0.8973033732793756	-1.1157454163103036	-0.21203769989802698	-0.6542977484928311	3.118827812587283	0.5303749954038621	-0.4449690745865351	-0.9015308566582331	-0.04119130555759233	0.23248944576710756	-0.358377736461689	1.9217172613450288	2.5024040414544477	1.5979656999890648	0.736206005296802	0.5695162110351479	1.301268207965975	0.7100636355988982	0.4299990771014383	-0.7871081492268478	0.2714616863408838	-0.7694168060889963	-0.4228968750747149	-0.698302144101968	-0.7471785634949519	0.020932484282006215	-0.34391719207664995	-0.6198613065951666	-0.7497515391738974	-0.7947654965955874	-1.1367805627020329	-1.9681454628958117	0.31548532617069547	-0.5581601774765396	-1.0745538153721303	-1.5129115844603598	-0.1682111151155245	0.4801854140401212	0.21417726409558946	1.2035980119405079	1.0916711540290993	2.0957614376394966
0.1960813092055139	2.5343161532026235	0.771034287239698	2.3748738959661724	1.146152051826919	1.1617342729864597	0.5854490109406161	1.275407666142186	0.8240645106796229	-1.1178878794327276	-0.24335169656497144	-0.6567086450150459	3.143475194552393	0.5163693882926661	-0.4780272387607803	-0.9337759421452105	-0.05554751606798004	0.2487463233162525	-0.35119491120708823	1.9052606201520565	2.4655418342371136	1.5744145049791525	0.6865102758667954	0.4988058664297255	1.2246165777917417	0.6595366203818609	0.39099944066552134	-0.7694737087251264	0.3533802096880149	-0.7787218983729185	-0.5061623190717908	-0.7661366479686388	-0.7739527236574334	-0.034442076567798574	-0.39924742518146145	-0.6188093968626323	-0.8125290341519982	-0.8277179945695267	-1.1770415596831656	-2.021400809487969	0.22573139627359878	-0.6151924532599291	-1.091888472943336	-1.4551898786065425	-0.16071328123056233	0.45810114810103875	0.29800293119500526	1.227659496339418	1.0359457215310193	2.118375537418351
0.19414660151149385	2.5099433894036487	0.7716916813976521	2.3195903496568944	1.1457139187514886	1.1736990684133466	0.539461946676773	1.2428174513250638	0.7462693143399093	-1.1047733242751159	-0.27851920973723737	-0.6583116389653336	3.1563812747257325	0.4747149087011625	-0.5149092968420188	-0.9504054185719587	-0.07941858269661307	0.2477072191584992	-0.3473835832154739	1.8662483390665412	2.443613892995115	1.586987665891125	0.6117943033558609	0.45678216975252306	1.1746635398006933	0.5959463326097859	0.34906923743467894	-0.7259641607656258	0.43047944613765543	-0.7674330180099768	-0.5899380035795038	-0.8286919004355807	-0.7785458822085948	-0.091932549022696	-0.46224890725109297	-0.6046570880087643	-0.8434123727747369	-0.8529751434558482	-1.1983057465038083	-2.0600199992407178	0.13089203328189197	-0.6921961476910291	-1.1087842866781958	-1.399605278514611	-0.13804097711781466	0.4367634020465417	0.3739008917927329	1.2752126964985826	1.0002390770571596	2.1254297404905387
0.19768432717934742	2.4956906808546813	0.7616480029856475	2.2543638359759046	1.1505909964107126	1.1595360296328967	0.510185224237362	1.2150043342621055	0.7018061670240899	-1.0951671355646178	-0.2938278949199932	-0.6761243809755138	3.1617471683404643	0.4329382857015374	-0.5708381455311728	-0.9669334818948986	-0.13077234215523703	0.23912742158460207	-0.32695471610631405	1.8436075726254955	2.4180228580018217	1.589295659113199	0.5353398953675624	0.42391116427696307	1.142652351833577	0.5225213176955352	0.30247340584898447	-0.6926058291111055	0.4983298883535906	-0.7415319684675454	-0.6593152305698613	-0.9124705893374031	-0.7773083365661824	-0.14774387083548146	-0.5195235070913828	-0.5967176210126768	-0.8741549097233839	-0.8581287685216511	-1.2043163491640185	-2.09201974204469	0.04819436481262398	-0.7438989595962444	-1.1059458212701512	-1.3291254312534604	-0.1731529195961422	0.43207697847032644	0.43904647462163293	1.29599119316582	0.9838440669370373	2.091294049430801
0.19515999854068594	2.4953236541568216	0.7439128531824141	2.196245225083248	1.1477387768867913	1.1434670195835905	0.4736711098961791	1.1712771726099929	0.7190520154038479	-1.097670183871297	-0.3099532482882499	-0.6915680940819582	3.1675147096729783	0.4001650117432529	-0.6090950838591273	-1.0070074154135353	-0.15805710894545594	0.22087698477599838	-0.3137587383058822	1.802215222734888	2.3887042119577266	1.603840196969267	0.5010775104005627	0.40392347275125645	1.0654439179953341	0.44618461524106834	0.2447864436208577	-0.6460063647294007	0.5624742339175713	-0.7117370254928492	-0.7208405837202458	-0.9844629442063446	-0.7466699957573651	-0.20336315557309068	-0.5700002833768104	-0.582253305034752	-0.9131368589220281	-0.8625857404402613	-1.205908981223303	-2.112845439585491	-0.02284182082201288	-0.7835796853608139	-1.090465653848378	-1.2263629636081246	-0.24869166641600343	0.4383071827161391	0.5192305097665563	1.3270004643538544	1.0034591188360733	2.0839832178999345
0.1995886374327029	2.4826073885800435	0.745484882690566	2.148275403927217	1.1350098051746915	1.1290588493772584	0.4463000643550621	1.1316580144012094	0.7599570916603705	-1.089286993758088	-0.335428379534484	-0.7042945211377097	3.1845745466172355	0.378977474446556	-0.6999921675995138	-1.0334850308372066	-0.1941706512513594	0.21194090371440807	-0.29193354373173686	1.7315653993066449	2.3765020054730934	1.6051263969088332	0.43435356964135713	0.41182315961692006	0.9615519601142983	0.38759417699590215	0.1863969754486021	-0.615353246947563	0.6053456771144686	-0.6623842950279513	-0.7914705285764996	-1.043558137244545	-0.7098201904707988	-0.22255475503450667	-0.6230156439189368	-0.5806743261247933	-0.9454891864392014	-0.8437088524864691	-1.1734323403088536	-2.1317583384044547	-0.09438409063921319	-0.8040792729827866	-1.0779387163446001	-1.0983815152910816	-0.3394325507473578	0.41652309635170043	0.5995058044832878	1.3371663751745193	1.023999809656265	2.064855159103785
0.19594854391320182	2.4844733268756287	0.7388441147606117	2.0922631697421576	1.113881608029553	1.116889612356316	0.39881263167963876	1.1245535084462115	0.829827879456662	-1.0814776381316502	-0.35908866164411	-0.7082076656598034	3.1763803337002683	0.3458341928419112	-0.7891361236086668	-1.070010321848826	-0.2277866777512231	0.19763669303332107	-0.2512803516104892	1.6570877766565857	2.361709181269757	1.605795286028945	0.39460399647100697	0.41676200789494855	0.8752433740219645	0.3445359998655426	0.11443365061135966	-0.5929161788858279	0.6163475115127112	-0.6233116725369791	-0.8641300363041738	-1.0685961676147178	-0.6519534322839632	-0.2588222625897306	-0.6816086672573145	-0.5544740293221468	-0.9670324711541962	-0.8268510159414355	-1.1525011232654936	-2.107412090175122	-0.11807030448165193	-0.8318236132525486	-1.0701718977194634	-0.9795263990042683	-0.4765960778321106	0.4118546341561668	0.6542446707982242	1.3626268516512747	1.0279005406950177	2.052177713245008
0.20252824875337536	2.4794066179523044	0.7385707708333298	2.0411949336476396	1.0888946241650284	1.1191632807639962	0.3598475823862869	1.0798931897619268	0.903836115130048	-1.0832240668351159	-0.38528567708331146	-0.7325505494552857	3.1741329049033036	0.32224007266301713	-0.8518587749308197	-1.0970215268947663	-0.24125296694186335	0.1982508112754336	-0.22235767670776146	1.5963357965413933	2.3632918402553784	1.6064674327259403	0.3385992051292742	0.4257490054165767	0.813049265788633	0.311459099819659	0.04397831803218287	-0.5550970781567011	0.6216789905586941	-0.5855942069077323	-0.928954808647173	-1.089023839719786	-0.6293466375142756	-0.2917518708603769	-0.7335968117105159	-0.5281684858306889	-0.983513181390897	-0.7873201531494585	-1.143754004899151	-2.074487331977944	-0.11415374881917979	-0.8300731149413924	-1.0652533255685606	-0.8539443216274536	-0.6088769596497172	0.4025947940238588	0.685731098268818	1.3660462005707252	1.0596098282587008	1.9953923365934785
0.19662846313746338	2.4640285353740943	0.7369359406585272	1.9965438383258736	1.0825463840690384	1.0967302817735065	0.31910408307387833	1.0602217357733115	0.991752523780665	-1.0797151464937098	-0.4211451385224397	-0.7543166556931737	3.1454480641631717	0.27190881155230595	-0.9154894057466276	-1.126923702245489	-0.26505222229896985	0.18790126403814583	-0.1972633490904826	1.5289045673756079	2.371798694338963	1.6115834572217307	0.2793782162375821	0.42049276434924837	0.7426374243037871	0.2724726289340415	-0.009235604967439675	-0.5271524859268594	0.6246172922849098	-0.5401306497573574	-0.9662547340561277	-1.0877050841298135	-0.6100365076974741	-0.34067062035507034	-0.7734188754117102	-0.49897024629031994	-0.9601520464907489	-0.7486438418045628	-1.1319380961846266	-2.0261262610403907	-0.07410589534926544	-0.8023969417407881	-1.063728131314157	-0.7317136525827824	-0.7803424969721979	0.43311866371078267	0.6925430627453137	1.3451497699032484	1.0743923556837252	1.9226802556250095
0.2002788381442473	2.4767589997084034	0.7495544464032179	1.9493112277108389	1.0529060785807542	1.0785022295500801	0.27954924631891764	1.067995742289485	1.1023781790288651	-1.0806279642873382	-0.4508937411813183	-0.7509082828293243	3.101089970316441	0.24269762778066778	-0.9727595722968007	-1.1680554232788576	-0.2908088979769577	0.2043271086275217	-0.1735919338205299	1.4725531086350867	2.3922526634306642	1.6041339218182773	0.250655082816445	0.4305111770143587	0.6878600700305583	0.2382678596963313	-0.07110200838371743	-0.5072551485076617	0.6177496614035258	-0.5113561485133188	-0.9821269115785256	-1.0581539634108468	-0.5766138994485821	-0.3648561998667358	-0.7897444896054755	-0.4545819399152469	-0.9291499064554947	-0.7138842855096781	-1.1014072160285426	-1.9386903917153535	0.010759607137463535	-0.7688768720384277	-1.059207322521606	-0.586337391650876	-0.9401564483000449	0.4456751655890548	0.7098086236527985	1.3192079752880153	1.1103261017280013	1.8135057189047743
0.18818825612018486	2.4706535339700553	0.7502778617748308	1.9266486086407482	1.0313518070686838	1.0759124706195506	0.24210092317876164	1.0501804461067015	1.212439210109721	-1.0809946423088077	-0.5013034137997968	-0.7618679665544372	3.07132427758353	0.1932704323141715	-1.0149840178423797	-1.1956927227189262	-0.2881531995766375	0.22478604056246013	-0.15020804523364706	1.4262570062769555	2.4151230535323984	1.5787047337349343	0.20909040592376793	0.4538723050198767	0.6187941722479678	0.2164713667175783	-0.1291126908727795	-0.4955025274880075	0.6109053840763246	-0.4865319958705826	-0.9903151460352142	-1.038183027608452	-0.5638688106352588	-0.39356115265621794	-0.7928557938298708	-0.3717261024969852	-0.8865328854654457	-0.6852088577339662	-1.0254512564721323	-1.8571221745090636	0.13492643485158823	-0.7190082518216431	-1.050763002045112	-0.47754836191728955	-1.0843071624618537	0.48964163193455035	0.7313402570095474	1.3063074698367916	1.1526999313301047	1.6842894576412337
0.18893031128933266	2.4719170210074273	0.7623074099854817	1.9150151706238732	0.9931324004122644	1.0561411820914786	0.20634426315075402	1.0624073626053043	1.2924723388181798	-1.0611264540457876	-0.5386486672952058	-0.7735562404000161	3.0350003370408585	0.1546797591314118	-1.0662748765684433	-1.2066450303133427	-0.2791935484306735	0.21116596480640734	-0.14441837961926668	1.3793708090009682	2.444376685990066	1.5704701223025181	0.1686666913517227	0.4963512454649376	0.540106886533906	0.18476037311700516	-0.1680947781941149	-0.49369533275429045	0.6199383390175515	-0.48733092381427345	-0.9801127744511182	-1.00648919337077	-0.5517796490232931	-0.43384959601998674	-0.7882521682955194	-0.2667923122586753	-0.8404946980844098	-0.6261407850701913	-0.9307038605983766	-1.7711833339715242	0.3105824202201989	-0.6533398031222928	-1.043894085296124	-0.42010172426916625	-1.2330539547055896	0.5312356992483309	0.698893103772724	1.3216506832679809	1.1793052803478141	1.5343572438608946
0.19451137079946032	2.459698478868874	0.7513531219070393	1.9060783038806535	0.9656774008751328	1.0389933952813044	0.1725582566057942	1.077279781321368	1.3744237591355646	-1.0640709561033905	-0.5710177065709128	-0.7901862009247613	3.0008758673587006	0.09860172732761636	-1.1123054659834906	-1.2271460590160477	-0.2804110983748355	0.1922863810995777	-0.13263773623240854	1.3607130384824102	2.4718248266353497	1.5342246931064571	0.13455367810363786	0.5141596232316583	0.43551921108505603	0.17420471173331853	-0.19966793611021905	-0.5323782655146488	0.579266987952606	-0.4777275503537345	-0.9618819269430077	-0.996893501974786	-0.5547002870439612	-0.4817582563271031	-0.7614752067231165	-0.1392181707876486	-0.8296649121784592	-0.5770651162520879	-0.8396879506629416	-1.678132602271128	0.4884810328831762	-0.572930019844026	-1.0292987783289145	-0.36003468723707505	-1.4104897003178223	0.5691484319132132	0.6623292687555555	1.3031490498928715	1.2168508936357783	1.387043133085728
0.19733565065408468	2.4688464518145583	0.7512569080651832	1.900906324495642	0.926100384620305	1.041377223965394	0.1263877584449936	1.0664426472376805	1.4172346096006285	-1.066063313872615	-0.6235176403752898	-0.7928478991534085	2.9448825786545987	0.055303473435348804	-1.1238107993941777	-1.2514135543227627	-0.2712877153320484	0.17654190748679893	-0.14195934011698422	1.3423343903881964	2.5034110076136904	1.5154132724622733	0.10316501129726882	0.5260855060743713	0.33793586741847514	0.17930442103885497	-0.22420583895548796	-0.5730506612902916	0.5555612883991015	-0.4916379294010004	-0.9302910467086912	-0.960176273247669	-0.5546919463356679	-0.5325850632960508	-0.7141589390447772	-0.03241679504962719	-0.7990606625882957	-0.5445324376930831	-0.7277008418225808	-1.5569033760959436	0.6679629099696436	-0.5175509098619728	-1.0071146681412078	-0.3238181296885497	-1.5685237084534707	0.5861249302209208	0.6788803797275811	1.2664664162058044	1.2176232851557582	1.2547503687989823
0.1892199810180121	2.45345097229656	0.7612365781054091	1.9014654113336689	0.8890010979977074	1.0438801448401955	0.08462753461479249	1.0676947107871604	1.4014591087160366	-1.065689435225346	-0.6923804281846675	-0.7947627207446312	2.8978646177574197	-0.00018172843781374403	-1.1428468839049661	-1.231564359380634	-0.2821352282145383	0.15108052483824747	-0.16115070579887986	1.3276225538934585	2.540217630696064	1.4751414782380066	0.029011556107301616	0.513510773045806	0.2489295675740122	0.18940378929920304	-0.22074248284639877	-0.6125511255311864	0.5169516253141164	-0.5094204404499094	-0.8922081910650472	-0.879978171410016	-0.5764314464546677	-0.5735036861876494	-0.6682443105863283	0.0846354633181636	-0.7340209749990784	-0.5193739021431272	-0.6373646969091518	-1.3996358789214771	0.8326188143144485	-0.44974284040150003	-0.9558204747973719	-0.29933680011273633	-1.7396545561256702	0.5868565571273571	0.6558248365347426	1.2107816667301108	1.1978395995702882	1.1214062901032702
0.16689887212580568	2.454455979101654	0.7523692044879804	1.8876723299516098	0.8594994676571514	1.0535132144164296	0.030311017443608153	1.0760553427950428	1.358224901887968	-1.0685159577986996	-0.7499898887255567	-0.8041228445572344	2.8266806526822625	-0.06262170442098716	-1.1380900953775426	-1.207965717205823	-0.2948411530695617	0.12131269984204589	-0.1873868168441551	1.3315203074490098	2.551844640641238	1.4211829747370355	-0.033386394192165915	0.47803095801611895	0.20779182223059492	0.1987312135201769	-0.2149042668663359	-0.6596291653493944	0.4571206936961473	-0.5356664485355224	-0.8456347006905686	-0.7818884116910902	-0.6085701416736268	-0.6287652752190024	-0.5899312715726848	0.21122733950399017	-0.6824775050189308	-0.4885430894728734	-0.5876805470987618	-1.242087008243374	0.9935513801101727	-0.38690074593221985	-0.880207420966529	-0.26737251182834715	-1.8942517228448743	0.6023826739450131	0.6366140716035051	1.1834298237245116	1.16089651321305	0.9857507075545391
0.15918239240904	2.4444557931073683	0.7562354711707691	1.8848619810973495	0.8328349834548936	1.0750728706750299	-0.012537041642245362	1.0729808402179943	1.2963531799873915	-1.0808750011416814	-0.8190381923350258	-0.8320220625284952	2.7392023792234594	-0.12417791407446774	-1.0996136353296488	-1.157161481267336	-0.32368708701291393	0.08553271012673744	-0.2436900571312309	1.3504624122214122	2.547689726552925	1.3740273776281113	-0.10675674537229388	0.4362890883083357	0.15072499174522572	0.21877037767196975	-0.20778334143922672	-0.7128186386126673	0.4241910083770567	-0.5694844392369273	-0.7875633531042442	-0.6862564289589276	-0.6465680815998216	-0.6741291915074652	-0.5059485328062377	0.3265740889299056	-0.6230722729932262	-0.47577306446939555	-0.5237648086732951	-1.0882358994508032	1.1515773543491474	-0.3243401894647577	-0.7932978812377726	-0.24563698681139928	-2.0059807116344555	0.623253049906354	0.6255529114478735	1.1016263786332252	1.119127672347314	0.8604675751092768
0.1386694842151487	2.4403689369261903	0.7497975977023021	1.8683936351046697	0.8095824438293431	1.0908332334634074	-0.0632591041268559	1.0994147373748904	1.243023689749216	-1.0890028459861631	-0.8878008223647834	-0.850767230848907	2.6484371886951017	-0.1991594525491115	-1.0795411604648097	-1.0918360364626518	-0.358844940522393	0.033681960428300156	-0.3187126572102365	1.3482375401169922	2.561717276326714	1.3240029411436427	-0.1726902013368711	0.4144416724129896	0.10867202190500695	0.22176007272373588	-0.17865053452427215	-0.7842488856024057	0.3686537588250954	-0.6084656858357451	-0.7253280244143888	-0.5765808621795141	-0.6529674900377771	-0.7230509442405758	-0.42093408924137393	0.4298552442907563	-0.5585373342624727	-0.4535042140095277	-0.43843945881902935	-0.9303427520579135	1.301750034513009	-0.2812611751787197	-0.6821095703519616	-0.24827945646907307	-2.0903348956439856	0.6301898848038213	0.596017938656636	1.0241599564007557	1.079181798559013	0.7775461228685481
0.11099127342711763	2.4369100136069037	0.7492456764588512	1.8562253998456266	0.7798386344264505	1.1450802225502807	-0.10253010225805462	1.1045684291947155	1.1864048055099965	-1.0874569270164927	-0.9503126020917854	-0.8654805942892135	2.5902084606781477	-0.24190849448395307	-1.0548488783488768	-1.0425729607850143	-0.37893616290875837	0.011923566412289302	-0.39719253427772505	1.3447444561675232	2.5555112084009677	1.25918910560735	-0.2348986932015272	0.3847223104821303	0.06683906126512132	0.24541311271535254	-0.15051515341656846	-0.8511334183135686	0.31392333086027324	-0.6537578928179097	-0.6736317018457258	-0.49236996540608835	-0.6901128344215334	-0.7446066879784404	-0.3324185157621288	0.5329836833074936	-0.5244036769943632	-0.45267919539261026	-0.34829293907382275	-0.7785025168862842	1.4167547202477209	-0.23236459449325908	-0.5400934580694645	-0.28084454232763695	-2.1631866069577947	0.6048890349409808	0.598163788725255	0.9710336376427632	1.0451959562284716	0.6728773728178525
0.07598236220604068	2.4380646612560897	0.7354967587144446	1.8346937384494115	0.7691238019976553	1.182347146328899	-0.14514726727717775	1.098041611223936	1.126253332062263	-1.0747688704639136	-1.0197118402115248	-0.9047349525465229	2.5182583675681762	-0.3002763830008456	-1.0120695572152631	-0.9787577890014412	-0.40780792033919333	-0.044589246977763994	-0.4640904713195866	1.3270487893747025	2.528477963620212	1.2039617759101933	-0.2872663764763966	0.3465421672633443	-0.002520306489866808	0.2774218561596843	-0.1044073135337791	-0.9213223207183245	0.22551863883095677	-0.6709223012475436	-0.6277382475698045	-0.4287038851412861	-0.7343505610906048	-0.7650101892436578	-0.2558633531594976	0.6146807986972337	-0.47954275503925164	-0.4401664737099179	-0.28051192434858613	-0.6602191833649564	1.4997003127934663	-0.20723883614177066	-0.40382859966467216	-0.38067853419862663	-2.221094377489284	0.6036960999073671	0.5594584790983895	0.9346775337188598	1.008619063460387	0.6107282013297467
0.057353648312124285	2.440571402367646	0.7367833672440357	1.8085364005083917	0.7499936658578241	1.211008666893638	-0.18960601865417898	1.0995345812253434	1.0597300547688	-1.0569467677164668	-1.0660946130503917	-0.9225236137654754	2.4842022379454614	-0.33213393914041667	-1.0219249817166758	-0.9221192234258238	-0.45362455550109954	-0.10286687405069501	-0.5443597966939588	1.3035046970628381	2.4957279898161318	1.17415549035417	-0.3393136472621838	0.29799717890083993	-0.05120630760717959	0.3007739891631417	-0.05084075258055606	-0.9916382128031923	0.12955470103757216	-0.675950652571439	-0.5593575123002881	-0.3584572779181193	-0.7779381990541238	-0.7925078401895147	-0.19071046500991767	0.6509230392160912	-0.4297159968988942	-0.41695578913164144	-0.22756022957904673	-0.5491013372478989	1.544412337143791	-0.2136284180383278	-0.28986019025312143	-0.46935622957171075	-2.2272089195442426	0.5813454068215049	0.5148175469106138	0.8879823034114395	0.9898164074230037	0.5645592223727947
0.026332613093437995	2.4531575943303277	0.7217514640854219	1.774264206884025	0.7355801595613674	1.2363882051693325	-0.2309178767866787	1.0887730097049928	0.9728324730994796	-1.0399981562678982	-1.1170860636548499	-0.9504452646150993	2.4384551623642503	-0.36877756462807054	-1.0217900565094344	-0.8639700395449121	-0.49370370632549854	-0.1354288452513096	-0.6062266068670988	1.2884770237003873	2.447496841851656	1.1355483179174546	-0.3681751978359654	0.2578433937239261	-0.0784071496108498	0.32669724466535005	-0.0034752411905478757	-1.0468388701722984	0.038519861800461644	-0.6782389493560308	-0.4980622976396405	-0.2774565043189162	-0.828327893148453	-0.8031518176790234	-0.160806130014075	0.6624068514259058	-0.3956547519203179	-0.406009928098264	-0.2127899652233757	-0.4810632625705685	1.5254612169169206	-0.22689800729425924	-0.17573984828010222	-0.5811840540395474	-2.253046936087814	0.5479986068040982	0.5110002715336677	0.8507210560356968	0.986364340462391	0.5202347313780443
-0.01887151032207028	2.464635793225958	0.7143538676086493	1.7579113430049926	0.7167464666721138	1.238383495581223	-0.26470102072685564	1.076208905423759	0.8649467873854457	-1.011807152369524	-1.1915927478069552	-0.9579168483887612	2.4025838248468414	-0.3668062517906313	-1.016933718239573	-0.8371946949861611	-0.5338850522264386	-0.18558327301272276	-0.6857477665690629	1.2442834312718545	2.4123319358983006	1.1223355860773232	-0.39565668570308243	0.2429666111129191	-0.12627712482227596	0.3632985850661139	0.027589488650143424	-1.0602011562170026	-0.026514466482904675	-0.6797035826847242	-0.41014939456001526	-0.18121222710198165	-0.8854680004880773	-0.809753936799015	-0.14183253276126345	0.6379844937903619	-0.36315093688771527	-0.38280800833765255	-0.20655228505325862	-0.433809261094102	1.5020182293231048	-0.249089796658346	-0.06035058902825256	-0.696095235101172	-2.2527065599134217	0.48023480783699657	0.49090378870344004	0.8604373434804478	0.9634640089349447	0.4831466086005909
-0.05304985617912529	2.466205432318062	0.7111462027889429	1.738442592723785	0.7196097400121582	1.2442592065404867	-0.2901634404323706	1.0641619578260062	0.7682592574653974	-0.988695359131086	-1.2413046472791964	-0.9605084305829055	2.3950190598458017	-0.3688457400700929	-1.0397283247367821	-0.7958950277256618	-0.5703170475773047	-0.22840405769502276	-0.7396281178247026	1.193125595373815	2.3539879493794116	1.1009631670730997	-0.41417333243306453	0.21655048996473827	-0.1565412121380712	0.3775429599519673	0.04845651372288945	-1.0649031616120417	-0.08478286424236563	-0.6813168036902771	-0.33387870881622056	-0.11488537593811696	-0.9466568266450238	-0.8075495598009523	-0.15036855351364015	0.6215523043085647	-0.34369327697020935	-0.3188791534735157	-0.22221975659412227	-0.428992085837767	1.4364008710179499	-0.2918688644026651	0.0013145992099842954	-0.7851321800836967	-2.2043833340530816	0.4101899135233123	0.43044432238034736	0.8577248614749342	0.9830969089248809	0.505001813544863
-0.09259200924979819	2.4804804083108545	0.6951662511049266	1.7060317491821184	0.7211438757044142	1.2136897298370457	-0.3190018662728084	1.0420952518296902	0.6709878802274142	-0.9706721927555517	-1.2771659382088463	-0.9827143753962888	2.3852206539545278	-0.3695636264524721	-1.052515205318556	-0.7840947210088582	-0.5968866686060966	-0.261813623028989	-0.8052920318351209	1.164978009882855	2.3106680567682494	1.088640839581169	-0.39746820192499654	0.2156067414474519	-0.1732069198262885	0.392654247305342	0.036713494376844055	-1.0709212258475855	-0.1136370608761423	-0.6629278360832526	-0.2592324389855344	-0.08943924322342581	-1.0184682398723823	-0.8135470269196589	-0.14824192739571213	0.5790776601995595	-0.36124634281405843	-0.25398697277792953	-0.2294524842336755	-0.46168761932248686	1.361247335465747	-0.3274491219306958	0.050078000363816835	-0.8662272294377719	-2.068361269679148	0.3493865986049092	0.38360503461688467	0.8712754781024794	0.9628448648161401	0.5432829507010266
-0.10510770842196875	2.4891923526447366	0.6849510785647598	1.6842077603690693	0.7181044112346477	1.1800432086560781	-0.33095048314419845	1.0107099755225477	0.5657219075938531	-0.949992549354385	-1.3135110884228092	-1.0028171581254686	2.3953847391112455	-0.36304039164713875	-1.0667124662220955	-0.7718131948636667	-0.5937268627717658	-0.3089773181263446	-0.8656136267793269	1.120025800925038	2.292811157125203	1.0993723836949116	-0.3708696644463255	0.22075257948636584	-0.215881328477494	0.3953564961113737	0.03144650433208507	-1.0776033699288927	-0.12389489100143614	-0.6546186828226012	-0.19951563420414448	-0.08676085132503165	-1.1096704097633763	-0.8024220307436973	-0.16290297065575018	0.5245322571932747	-0.373508660038116	-0.18989228814837755	-0.2424051692234622	-0.5444546087260411	1.278597251446365	-0.39305850203463316	0.06601614338740194	-0.9691499901429446	-1.9058946573637647	0.2791546065757897	0.32507764594077754	0.8818659513240066	0.9447038190448748	0.5848215173654778
-0.12070919484271055	2.4923755159609984	0.6675681760904975	1.660259923384734	0.7147031855099388	1.1239046386067257	-0.32772337335233753	0.9822696079338282	0.4735393006621866	-0.9117987684322617	-1.3284435538979322	-1.0086433806406558	2.4080240532630732	-0.346777308602505	-1.1002793517331342	-0.7641227744003469	-0.5741455168963133	-0.34390053398844533	-0.9151497101123216	1.070475739145829	2.278586085157536	1.1070086868396949	-0.35809452745948467	0.19479899227141373	-0.23234355025761388	0.3820370311344473	0.04251507827197084	-1.0767270592885394	-0.13162001568712256	-0.6417849620500883	-0.14868293042094555	-0.10173306203705486	-1.1981241772599565	-0.7710822367830523	-0.1798702379352338	0.45636433342977084	-0.4116654108539559	-0.0761900148029733	-0.27455175992861364	-0.6608624796250522	1.1738894191024398	-0.45699726854126094	0.06684966628589536	-1.0772250578651672	-1.697342740978892	0.2222993528094092	0.275759973230599	0.9186274533737333	0.9499788530829226	0.618714465277007
-0.1324671931042151	2.4998229613430545	0.6536461539444252	1.6384823830970998	0.7223363479892242	1.0510752980290567	-0.3078351085563217	0.9372599139566967	0.38668240054411496	-0.8819416505027988	-1.3445403399082185	-1.0187534855458886	2.4448659395194223	-0.3239327094376333	-1.1228799608428361	-0.7743336438494739	-0.5382959235945506	-0.36727220106610803	-0.9435439794214273	1.0221547252084358	2.2665893414574905	1.0998289873881042	-0.3347626388989135	0.18521055292319374	-0.2540051214187228	0.37214051416614413	0.03582476029648681	-1.057044385426072	-0.12831632762407352	-0.6368393728399779	-0.11272948531383656	-0.1361641423108979	-1.2929246677204413	-0.7460852823590662	-0.21823099051568323	0.38829873685984617	-0.4741587253103738	0.024607508276595934	-0.3369236671053688	-0.8007146952174485	1.0362406520416898	-0.5321050835175712	0.07206999737015081	-1.146564850716206	-1.5253182529853597	0.1543619271623843	0.21754699253133838	0.9417366207207081	0.9324064844148141	0.6287650006419082
-0.12613513800121506	2.5015834634785348	0.6265581330623465	1.6193732892879154	0.725795857471674	0.9681469396789926	-0.29539803134500164	0.8946430344852224	0.3024519192567221	-0.8699332222468114	-1.366584881522848	-1.0110308342733971	2.448850644564347	-0.320110005080758	-1.1522155669327454	-0.7882912422030713	-0.5111695591729698	-0.4263768055245176	-0.9546593174934518	0.9768572672917599	2.2537826575051594	1.1150418714348038	-0.30459169183119095	0.17378708663020254	-0.251802883999208	0.3553206844425433	0.033332244665026774	-1.0305890352360805	-0.11840928161998318	-0.6219736617503047	-0.06318245320930652	-0.17023836210627857	-1.358239364246423	-0.7289027542960589	-0.24579496825308053	0.3098080083672326	-0.5413977476204881	0.16781644160513415	-0.3976474294953921	-0.9145268279075507	0.9166883725069719	-0.6268461913224311	0.04214020870169708	-1.1926767256700512	-1.318170928437739	0.10405060309105729	0.1473296277459059	0.9446186328515669	0.9163641279528182	0.620013949670654
-0.13560796395869304	2.5133596978098134	0.6055103688637921	1.6119457865540643	0.7298378695674055	0.8894915098881901	-0.2728722170278774	0.8577863785919686	0.21612477340492386	-0.862144360709187	-1.3704120664714514	-1.0038663364042955	2.45830914858102	-0.31001717772379433	-1.1639053996609383	-0.8123475679807051	-0.4646100317369208	-0.4655531410992594	-0.9801565799979792	0.9364059421720226	2.2407784513589504	1.1235788945879197	-0.28761533806054407	0.18414103154412534	-0.25644041274296686	0.32783720248050485	0.010207113213690697	-1.0169512124357805	-0.05088660091715819	-0.6188728761412119	-0.04314276707868031	-0.20331156817163362	-1.4310502723509162	-0.7110490024468569	-0.29421737585018504	0.24728339645743383	-0.6319997277095674	0.2852764627575085	-0.4837936854020313	-1.032684625558025	0.7938683472887614	-0.692168617802529	0.007897250234464146	-1.2212676633626594	-1.1183502723802448	0.05445324390183022	0.1001459288587	0.9294980198458305	0.8900000358879628	0.6050140231042513
-0.13416185042122702	2.507830677128244	0.584952007039901	1.5974802668866341	0.737013471052014	0.7917297229674589	-0.2299928964802679	0.816681156637566	0.1227168023856167	-0.8617544191274422	-1.3800537545804108	-1.0118477365759089	2.382475481724616	-0.3124458435209081	-1.1716627337283572	-0.8260479735624321	-0.4193409094447616	-0.4859707442298844	-0.987077345396051	0.8867271076677069	2.221941881337222	1.1145700657161535	-0.27473833801226466	0.20579620355020173	-0.24876371901049127	0.31350503738214275	-0.025680194518175947	-1.0014638230352713	0.046778587100018164	-0.6450578893637822	-0.0394943517702091	-0.2609929931914655	-1.4918505605132049	-0.6725349724477859	-0.3409853162367378	0.17804255262452373	-0.745084780830316	0.39047437753156106	-0.5857745040505746	-1.1515928652813003	0.6612415030985416	-0.7315925161278503	-0.01554876094725936	-1.2714623039895456	-0.9309421061216077	0.006482138055164283	0.00838824230522962	0.9006071381371028	0.8494817922880425	0.5912290714691966
-0.13413592319242543	2.4845227242785186	0.565564716621698	1.5734910949760117	0.7425745454543792	0.7035315351783794	-0.1901073425403637	0.7618832669559676	0.05244501072700682	-0.8644031416329836	-1.3767218973641682	-0.9734035241783634	2.3662423197099445	-0.3137574899636386	-1.1837398204928684	-0.8436803184849622	-0.36887192583872436	-0.5154762700177473	-1.0212053775295689	0.8459975229709537	2.2005186638921437	1.1015674475850183	-0.277578156694806	0.2088734937750739	-0.2190216494803156	0.2744441952276273	-0.06872099955562942	-0.9890353978177314	0.16365026259508983	-0.6794024205484519	-0.053613160965018516	-0.3412973848970865	-1.5386037057917001	-0.6358749416314633	-0.35517129530868646	0.10680308029979872	-0.857875973314288	0.49777102387496364	-0.6846426924888196	-1.233260645419647	0.5419568344321043	-0.7841217622471734	-0.057389762482182506	-1.2866416937794916	-0.7094799150691841	-0.041222540644722895	-0.07757958072534406	0.8697622374619021	0.7997539337837527	0.5688998429663279
-0.13151414393516508	2.473113601858948	0.5585523780807262	1.5251663048138246	0.7430870405655476	0.6154901521070713	-0.16618082844009052	0.6950022733963099	0.002264987835576124	-0.874552146749887	-1.3527113360841603	-0.9696816863924095	2.343392760887564	-0.328384137533201	-1.20685571374575	-0.8238101553760195	-0.30048342016640095	-0.5283213567033951	-1.0231458254835784	0.8191663471660767	2.147344994498439	1.0762522746926035	-0.2965320943451072	0.18718063575255034	-0.14790533655561716	0.21510944589709685	-0.10455529903650987	-1.028060422014324	0.3271740969156112	-0.737365460590155	-0.10008050395932196	-0.39992223822112916	-1.5681722117501096	-0.5881429718512126	-0.37496955801544507	0.028995189426984314	-0.9667791538566106	0.5995324502843935	-0.7907160039740868	-1.2966355630149526	0.4493658849156998	-0.8233227451064087	-0.1205827532591393	-1.3117681008339788	-0.4596714204132103	-0.05883068083973987	-0.12228020667413153	0.78425138965558	0.7481846446597172	0.5262604839260777
-0.15603012685177894	2.4735320551144673	0.5360371313812587	1.4796331136424272	0.7465703325008685	0.5268830811298801	-0.13350659852316518	0.6331445652971708	-0.048244957965989016	-0.860790643058927	-1.3384735308908045	-0.9677435494920642	2.32258680963223	-0.34315643217339353	-1.2046240826628236	-0.823274343379184	-0.23044759579254892	-0.5491322330781162	-1.054997371781166	0.8023549193662604	2.136817756366417	1.034005954533254	-0.31144134821241226	0.18155861302533688	-0.11482660671825122	0.16706431588884754	-0.15044555245518904	-1.0716675071143442	0.5323559886980795	-0.7915504508784105	-0.15862210988889433	-0.4722930921557122	-1.603065564894702	-0.5355257342460098	-0.3845312711081212	-0.04420469051685834	-1.0739801427317843	0.6781677042565194	-0.8810458926704061	-1.3379741803338463	0.36646554857084496	-0.8462553595381872	-0.17855265469117618	-1.3559839982989768	-0.27195956523250936	-0.07733614167798245	-0.17719327876073243	0.7199356403723416	0.6741095283622653	0.45715201399151706
-0.15307889298026436	2.4635772082135277	0.5308363505321386	1.437564812013711	0.7530070031258442	0.46660456880089524	-0.10138149344848035	0.585708338036119	-0.0896476008877961	-0.8564913155624803	-1.3248178859650301	-0.9380354441475923	2.311572070577702	-0.3414686402502795	-1.2211579933970496	-0.8279673392848265	-0.1724987567375752	-0.582668809617956	-1.0630237701363883	0.7860652478177089	2.09221893236424	1.010620353014928	-0.3532586386379923	0.13275086036164133	-0.08117144158253593	0.10718116358827896	-0.18772357112589727	-1.1374542055413899	0.7192014690025915	-0.8883072772571236	-0.22632422584638617	-0.5566497498356091	-1.607620981740837	-0.4774636253908243	-0.3996039385520215	-0.09490183665591731	-1.1574327921030558	0.7390209780228754	-0.9994127480134866	-1.3794993225832646	0.30554980669155907	-0.9188601506471017	-0.2527419374032857	-1.3771384042589223	-0.15633031388413893	-0.0816715699400415	-0.18699086888615357	0.641313022685021	0.6075576901048438	0.36215831423183387
-0.16724901756268615	2.4505139784743806	0.5104116414090687	1.383475291100891	0.7533057911252966	0.40372438832230895	-0.08033688172234253	0.5357033898719648	-0.14850410456075097	-0.8578749435045216	-1.2986823850966929	-0.9108717375308315	2.2903938458406605	-0.35952807975437595	-1.2486920122149008	-0.8378644333011567	-0.1424945569831719	-0.5975143729585172	-1.0758453855866659	0.7686299061175014	2.0399728232226924	0.9789268445843039	-0.39521963486405387	0.09575826916441157	-0.030746483785018947	0.06717169533560557	-0.22817893594007765	-1.1899724215550644	0.9135336367022937	-0.9714897783473573	-0.25928008026167665	-0.6284567317915826	-1.5752625088583525	-0.4301392451177314	-0.4195325389068212	-0.12615683272962414	-1.2500268644489776	0.8024119187019529	-1.0737084712919482	-1.3781163724892693	0.2522304937837008	-0.96514113000795	-0.3112426507766879	-1.3891036686527274	-0.07802592851884585	-0.06890027988445062	-0.16429536345606635	0.5578687471066497	0.5348396441671979	0.24886341941329312
-0.16898167168052808	2.4402831345693996	0.5161244892324188	1.3332047764703872	0.7531510376995714	0.3394270107742474	-0.0836824033882366	0.4703852413722839	-0.19359938059598833	-0.8576417540074843	-1.2928837193169742	-0.8930345054091309	2.325030865968646	-0.3608506015599714	-1.2695468525207834	-0.853812168079093	-0.1242802076154251	-0.6208283532720587	-1.1126871876020876	0.7416085894533373	1.9719323828746755	0.9265797557817846	-0.3992119123312661	0.0915076889008923	0.03890338336611733	0.021455482125629647	-0.27285258458419537	-1.2461841862452963	1.1173164570169987	-1.0686539549612193	-0.2914664622696843	-0.7121607076562384	-1.5685107054950087	-0.36583930996253405	-0.44755369583281795	-0.1783934053041115	-1.3069321124648643	0.817442082425778	-1.1713416052354897	-1.3493674405823606	0.18815225960746892	-0.9946251030325428	-0.3845742904810817	-1.374457157681294	-0.0253088538832316	-0.0892722275318722	-0.1991908984927096	0.48151672746769514	0.440023039872416	0.14633145371752257
-0.16421150860222813	2.4214981464006375	0.5133974910536172	1.279471502963505	0.7396754309529656	0.29162588650967264	-0.08474124909069111	0.40383574809048967	-0.25029001636241194	-0.8351159809302467	-1.2861610242945272	-0.8782052564834446	2.365503767488589	-0.3725621612637334	-1.2998209814606496	-0.8731178229365572	-0.09982190390181024	-0.644350507560472	-1.1218713948517636	0.7378202958991337	1.9053629369554408	0.893605585292297	-0.43205218606859697	0.04132931511091156	0.07917570082907606	-0.025459067485098408	-0.30683978787493826	-1.3016174141641013	1.3190308736438503	-1.152380870124833	-0.3093950332498747	-0.7690046418198411	-1.5311853408239247	-0.2654222794428305	-0.48207688750031297	-0.23079164214130707	-1.3679734096572074	0.8329131917722542	-1.2372644462418958	-1.2879716271044732	0.1417156778058513	-1.0197050945170463	-0.47603860538490883	-1.3680122974686377	-0.003982044558774453	-0.0848821667369058	-0.19409492649899254	0.43511596361712385	0.34674485485001166	0.046070547229683775
-0.17986440245938684	2.416051293172628	0.5259592346572968	1.2099585148132208	0.734135124326347	0.23182622403084246	-0.08302959318323433	0.3420775713247776	-0.31158740863984596	-0.8290065268867253	-1.2647969439307478	-0.8722979141284919	2.418135804321637	-0.3748272877696378	-1.334587240607117	-0.8741627596017476	-0.07760617773877872	-0.6330719927387392	-1.1593082510092918	0.7411683346336121	1.853624529332329	0.856011736438193	-0.46379230444505903	0.003719001778920969	0.12145540313036465	-0.08034256083085593	-0.3563896362035259	-1.379002797186472	1.5161627640783333	-1.2365687853945426	-0.3215094371469557	-0.8517267756017439	-1.4636464554197566	-0.14105922772918889	-0.5289786955525562	-0.2779545398400353	-1.4200750577025056	0.8480363400504581	-1.32059046126528	-1.2197343589251688	0.11871133783345392	-1.0472807327280724	-0.5790050628843387	-1.331493124383067	0.012882993619082813	-0.07214829622440148	-0.17835452555871698	0.36977824251305835	0.24198899338584182	-0.030161504425439755
-0.17292305747955034	2.358863533723501	0.5315737350263982	1.1435865549274924	0.7286916223318383	0.1566347890938898	-0.09838917177461808	0.263843911999314	-0.3660390838224931	-0.8098052273515745	-1.249285594887486	-0.8828074624806241	2.432950610365752	-0.3684401074333846	-1.3855918695939002	-0.8500626517895743	-0.05055660247793574	-0.6378233756061763	-1.193127575513763	0.7401892635073909	1.8059745333503447	0.8142913520667101	-0.49679648510852326	-0.01805153311480483	0.20220318528998654	-0.1108270324175864	-0.3913244691249771	-1.4428942832433136	1.6883048092040418	-1.3333487758529228	-0.3135997224381599	-0.9124304134589274	-1.3752460684562529	0.020593083303106254	-0.5586225012782263	-0.33672994042982896	-1.488752959977639	0.830857662932179	-1.3948965559614386	-1.1364776977834739	0.07251036036473699	-1.0820087663581215	-0.6760673101930015	-1.2752523306540462	0.01343822461038286	-0.06171198565743876	-0.1791989891307253	0.294568656905301	0.1322995503260815	-0.11038245197376953
-0.18291621609780437	2.3398859409533306	0.5342021039530878	1.0803803390354407	0.7144402386718557	0.09931904236109339	-0.13116818211422965	0.19811260690332558	-0.40366428824326467	-0.8111716845705562	-1.2489846846553685	-0.8892417116846987	2.5037792670792225	-0.3572131299812836	-1.4152892607700287	-0.8445322036238945	-0.01071788480135449	-0.6857425165015012	-1.2233007958280808	0.769534145216667	1.766720223182023	0.7780275718542047	-0.5347457915802429	-0.06212214905428899	0.2707175891342287	-0.155784959255113	-0.4092381000198201	-1.5207470159907537	1.8526659995715833	-1.3877670773124378	-0.2893104139685781	-0.9560247658051584	-1.2932485652258268	0.20111824508743137	-0.5823243794008488	-0.38476583294735694	-1.5185167995755653	0.8370675252827449	-1.4933118715181894	-1.036772252753342	0.06213469092363235	-1.114820458975206	-0.7623577671183929	-1.1713637281030878	-0.013734627036496697	-0.0392280789981871	-0.1363576831977007	0.23303533923146894	0.02300658106486459	-0.20205891752915478
-0.18539897176614648	2.3401599194543317	0.5405111555412456	1.025404887073643	0.688604120750591	0.044400512259492514	-0.14139581462162404	0.14795125235807163	-0.44501133602536375	-0.816048169919528	-1.2441815893895343	-0.9239299585524312	2.5176924639180465	-0.3354057787709048	-1.4029933445647322	-0.8195287005504213	0.04716925260256823	-0.7216251886569452	-1.2306985983672147	0.7859605056802433	1.7256405697245456	0.7456436742960364	-0.5858020273810117	-0.10868626259590344	0.3406268722604756	-0.1582491417136534	-0.41203183785709446	-1.5959913240449983	1.9790736680626757	-1.4262682221696148	-0.23978549568891303	-0.9945985430218466	-1.2175941706523776	0.4011179063866548	-0.6242555289686079	-0.43883728041753206	-1.5282685726642482	0.8426419200773253	-1.5473764005607724	-0.9235446464619009	0.03898183897388267	-1.1393743287850069	-0.8390966216675892	-1.0601343288980671	-0.09596084850186692	-0.02748732315921119	-0.1418062421726899	0.15661688589600414	-0.08983292694845306	-0.3013449780452894
-0.17643485591860247	2.326840142772098	0.5398843565798647	0.9588749595881761	0.6707891207581256	-0.009054216028667777	-0.15254052573746596	0.09305342509270567	-0.48039749045235586	-0.8315400393794785	-1.2511571363856118	-0.9461472261219551	2.5234899789608436	-0.33113699442212186	-1.41897737796642	-0.8108201939756423	0.08652303815788616	-0.7538033673077416	-1.2392293641163725	0.7984947761096584	1.6814819522197806	0.7111215032714324	-0.6485547492318344	-0.1493656973473765	0.4231614632090029	-0.17088873438348717	-0.4141449046383065	-1.6551164410231234	2.046894512458605	-1.417858922095187	-0.19697314662920398	-1.0461160015075113	-1.1515051783731771	0.5959780256749554	-0.6618651369662844	-0.4573471030521997	-1.5284483462302767	0.8193241424391704	-1.5900546144636976	-0.7924616593152851	-0.011252061833066703	-1.1765505438165786	-0.868703648193228	-0.9242687030934791	-0.21262997963571761	0.0033239286186211386	-0.1882156098437569	0.07753469415149952	-0.19240793634007355	-0.3623472735298431
-0.15606633556786478	2.2951299393438065	0.54643816974061	0.887558149345385	0.6497151878012286	-0.06720430280089561	-0.18001135350244207	0.055752331326923775	-0.513625300824548	-0.8586991382113898	-1.2615814095447073	-0.9731412933988329	2.5361910389558524	-0.32871273396466527	-1.4429438053887034	-0.7864204548264292	0.13093745797119247	-0.7906090276891234	-1.2279543925218837	0.8143673449433082	1.6110097059672328	0.6913011024804816	-0.7019731791381751	-0.1809244093865761	0.49633034386729247	-0.16872904560701193	-0.4072414939449933	-1.720133079570428	2.055911856735272	-1.3997374297668697	-0.13543146033809883	-1.076420596157894	-1.0685408480397642	0.7829746657081336	-0.6677626980885237	-0.47654445567095005	-1.5029531859571699	0.7828131577336241	-1.6395451536638546	-0.6364408834944439	-0.06152612149103483	-1.2143952764978532	-0.8721889681119045	-0.7691448999846375	-0.32641314882866207	0.02168944036571841	-0.21126740264323307	0.009770915874128394	-0.29625514534201314	-0.4466967365397517
-0.14372586870069773	2.2645586190027016	0.5512371873505145	0.8312212016156788	0.6288790793730434	-0.1381060866501412	-0.20183953285871853	0.0012705044102492597	-0.5444029507749762	-0.8867898872428661	-1.259681469984749	-1.0211050306257061	2.5068635618672688	-0.33251033606246094	-1.4488240245282915	-0.7594760277416874	0.1851524405683417	-0.7969370149011923	-1.2284072051206265	0.8092159222842898	1.555609693453584	0.6609709442686178	-0.7574104183113247	-0.1609325475042594	0.5839305135515911	-0.15608791565559962	-0.39257877562331	-1.7658525123945286	2.0442644276934696	-1.3490756086941573	-0.05426868135962779	-1.0852571749026745	-0.9932186916799939	0.9960659438067031	-0.691930176650481	-0.48629880124900626	-1.4713633246483613	0.7269032703708123	-1.6297738693854789	-0.46171575667285164	-0.1241490622788071	-1.2336833545895465	-0.8691695529793633	-0.6367452145933631	-0.45038385844840867	0.05696185007038172	-0.25716685433149233	-0.05841159444196942	-0.37792788620986506	-0.5215983715176753
-0.1258798889038763	2.241538364083609	0.5558684547181535	0.7844702494252038	0.6119583666013606	-0.2011982810012428	-0.2258345768087296	-0.048924568913267595	-0.550603757990453	-0.9220502439932309	-1.2811143610368159	-1.0597665442558826	2.4804345425629806	-0.3143656414816164	-1.4290553009881375	-0.7350732249800775	0.22745147724084513	-0.8271478240834407	-1.2132606547497788	0.8108479082466099	1.4752732483931887	0.6110244724575649	-0.815236397721209	-0.15962095443313112	0.6452296459986867	-0.14185084603345038	-0.37821713965588544	-1.822787016466945	2.0368112720057545	-1.2953394835607157	0.0151889069515674	-1.115346793361213	-0.8983115096592588	1.1842385018420494	-0.7128549276691059	-0.5079602301299947	-1.4298029447929057	0.6549694834097847	-1.6466471186420901	-0.28733709803275614	-0.17633710793060997	-1.2672270425801297	-0.8538233209572714	-0.4623373883017347	-0.5924630900910192	0.08195286611646255	-0.30641195693011636	-0.13818281558287468	-0.45302262085883155	-0.5841691801416793
-0.11595333644237105	2.2357525727726006	0.5263178828234463	0.7213168314441516	0.5806097105794357	-0.23324589027840595	-0.23191629426531266	-0.08584906861338815	-0.5907055971348016	-0.9597034240861178	-1.2718172724858705	-1.1113105050792362	2.3885333484149247	-0.32611967029506445	-1.431393127693387	-0.7154398640424626	0.27891917047391507	-0.8574188281499892	-1.1601368545850428	0.8118311042463346	1.4332804270042137	0.5692692102962476	-0.8887728165590761	-0.15178736931147024	0.7034004889942986	-0.11682232017246696	-0.3609193879447089	-1.8749698903223766	2.01119791802164	-1.2056900835980604	0.10921040466070946	-1.146119401753842	-0.8018823568927228	1.3357407679964812	-0.7300978575821927	-0.49765196047562216	-1.392406900164504	0.590447968973187	-1.6396308870094316	-0.11722490041727503	-0.24079199493252018	-1.3057317148403242	-0.8102771013843814	-0.29956612192364535	-0.7228226910768271	0.12728065543946257	-0.31500642086501013	-0.22577365060967525	-0.5271157945006626	-0.6315318441330467
-0.1228548965366332	2.2247933794738946	0.49052395849953945	0.6637832162917717	0.5659585137399168	-0.2786979707029286	-0.2548895791481668	-0.11545984343314326	-0.5939614176798139	-0.999678529052118	-1.232105859711521	-1.149805005398419	2.2882347195941883	-0.3358586803954972	-1.4440147612409455	-0.6831156331426028	0.3369877316104926	-0.8771752908013832	-1.1233298365278235	0.7905304034063807	1.369430633402699	0.5266029613301193	-0.959849156719874	-0.11725452447913828	0.7833059047035654	-0.0962863980888194	-0.35519465022382013	-1.9490072662950388	1.9518611576009957	-1.1333054658635153	0.17585546016718784	-1.1815721475689278	-0.7254905046943503	1.455839521481855	-0.7196726469367478	-0.4871784941921729	-1.3423324190787906	0.49493118640093786	-1.5994065004839784	0.03598418979440192	-0.27164032976067015	-1.3377004690351142	-0.7471096065866235	-0.15069588711769655	-0.8888379090477793	0.15750142682738164	-0.3326854001340983	-0.3456259210720553	-0.6004108876806462	-0.6955945195301754
-0.12312310924837336	2.231040939304864	0.4604886137664925	0.623734104505516	0.5370725809574253	-0.31577127042814745	-0.26136810815345746	-0.14052183319010608	-0.5856316286544394	-1.0352712223778335	-1.2154170833353264	-1.187084674984856	2.200694700292203	-0.3306537307059968	-1.4271293803799043	-0.6703036971285827	0.3664206092400591	-0.9268491125740616	-1.0770392207235422	0.7557716527308658	1.2972521527216254	0.4851024308225149	-1.022440200970824	-0.11650959055039138	0.8185007754763678	-0.11580447460442245	-0.34199255057351274	-1.9857058357744162	1.9023260212445308	-1.0629247854652282	0.225707358850113	-1.210054026048456	-0.6633034347665124	1.5357812733381757	-0.7001903144605983	-0.46404818034357165	-1.2756515119759373	0.366440055946491	-1.5347090284213423	0.16076975385061107	-0.32454317540736366	-1.3667807008615116	-0.6382316030967842	-0.0461481741533878	-1.0462455842589313	0.1722567010574455	-0.36991811780737804	-0.43786792565081073	-0.6740719282692194	-0.7341811745772542
-0.1205554195546473	2.2616648791975096	0.4227127245571863	0.5820953025902513	0.49879495753609043	-0.3265190925311937	-0.2592582093949014	-0.14436171140869253	-0.5719763965749776	-1.0736948694312405	-1.1819455985322584	-1.2144729336508555	2.1510054823346674	-0.3349815425177004	-1.4279628844821013	-0.6933332858564734	0.38961151269072436	-0.97492676666471	-1.0281640325963948	0.7274339512815818	1.2252994825888297	0.4369642942325303	-1.066360672087839	-0.11963952277289462	0.8197966355500815	-0.12648906436387605	-0.3435220258350838	-2.0193086776528726	1.8001685835081385	-0.987198382571125	0.2995785871262286	-1.253575075037467	-0.6164204663634334	1.564770532697799	-0.7083683368224	-0.42451760202783156	-1.1795845411953774	0.263182024128059	-1.4491606660535457	0.27750593892910624	-0.3692698959684342	-1.4037739170497079	-0.5305463028180298	0.04939925850765956	-1.179810927544216	0.21663553076776063	-0.4103203554174325	-0.5201068641506068	-0.7607274868454887	-0.7511398674693648
-0.1144464280235777	2.2815489981930632	0.4073320764144718	0.5464984311116993	0.4679461986245948	-0.3363768493739044	-0.2643415925247036	-0.1462849005207099	-0.568090056690597	-1.0930003010933347	-1.1416198046124784	-1.2295494758233245	2.0721819378776076	-0.3480286202901061	-1.3972180749449892	-0.6871557249066979	0.4235033560100686	-0.9954868310215128	-0.9693660992498799	0.6722000246043371	1.1464891198052571	0.38386121413332475	-1.1139152879826568	-0.12789479143388013	0.8234079665307036	-0.12211740399145794	-0.33525228754724806	-2.043933468770878	1.7004820017583655	-0.9247840270544172	0.3637581890683041	-1.284607064540256	-0.5597496628771064	1.5513896039309507	-0.7292388042962473	-0.37034235647334957	-1.099194328235609	0.13305357602504683	-1.3308234698137997	0.3656973231665527	-0.4321631202890147	-1.439989388153562	-0.426902147845918	0.10455914356741121	-1.340909411676065	0.27465722653124897	-0.4088225733217657	-0.6088199886071887	-0.8581240265253433	-0.743895417166476
-0.12039359788523071	2.2772583104859176	0.38829095454276313	0.5177175185245806	0.451576833452933	-0.33698267134805737	-0.29492963332078237	-0.15667759673186904	-0.5507433359457401	-1.118136577969948	-1.0997250177764115	-1.251583984540217	2.0362362655586987	-0.3747610645779039	-1.4296018553807328	-0.7206444173004836	0.4217053270424372	-1.0110938596484729	-0.9169553702282952	0.6165311418006925	1.0685086976368168	0.339377220978229	-1.145438647251949	-0.11683710680077405	0.8075799613446236	-0.14380939993723135	-0.3372725844756263	-2.0851934672656465	1.5788081111885675	-0.8675768402444417	0.39900941687778513	-1.2969403543923879	-0.5003638893354416	1.504238760784385	-0.7455912936063929	-0.3012376424629769	-1.0240370346366299	0.007806159117335348	-1.2564590609951987	0.4297327921167902	-0.48281321282470346	-1.4703203027001484	-0.3278737432154986	0.12775407758638954	-1.4681027906858772	0.3544340459328269	-0.3598556436494557	-0.711866863049032	-0.9269251550521442	-0.694973136488892
-0.13522844297158199	2.308691462388791	0.3524940512128742	0.5129442294182723	0.4194935709582288	-0.32308198273939726	-0.31702161761115777	-0.15975859931436584	-0.5322234844368472	-1.1233420765285167	-1.0390902407132723	-1.2564916285290912	1.9552164094701887	-0.38906379702821237	-1.4304768962322092	-0.7688534973115202	0.43905838070058606	-1.0361725533200847	-0.8848740013497267	0.5596062544148721	0.9919846294330386	0.28356135572409025	-1.1346445924721251	-0.11111907036718893	0.7689782557822339	-0.14312049451275832	-0.3524133650397531	-2.110071985905143	1.4727174104095377	-0.8682904714118616	0.4658284089904794	-1.2984458925752747	-0.4631538759649937	1.4448762496946483	-0.7520246237921644	-0.24047587080409918	-0.9373641755494033	-0.08910136390192638	-1.164752186636759	0.45953335749354124	-0.527429627423375	-1.4820568191457082	-0.25223366103841904	0.11699376587449635	-1.6205274198493413	0.45181811494429613	-0.2967692142959564	-0.7905760885177787	-1.009268060960718	-0.669628509909686
-0.1391081398469039	2.34584539276202	0.3276680016500989	0.5239588793272975	0.3708438169043316	-0.3030803500657894	-0.33900056081933083	-0.1778468957259783	-0.517275772651183	-1.1323821852723346	-0.987346241470233	-1.2578365380612513	1.8712683197135895	-0.4118551488219869	-1.4414169837131257	-0.8089526051861229	0.4468941607225497	-1.0460048860465025	-0.8405269392100087	0.49088289689755343	0.9180939092517161	0.24148024900568982	-1.1247210038536888	-0.1139084340781652	0.7565441698368335	-0.16401697265080645	-0.3586729939083493	-2.1399463553710194	1.3676251677357911	-0.8570489493695854	0.5052786150602229	-1.2680771574873249	-0.4167888516457426	1.3917764917837845	-0.8159666397007956	-0.15597999579601213	-0.856463556521051	-0.18485030814575693	-1.0613066408120624	0.46417940219661896	-0.5722181809048867	-1.4796629655258127	-0.17150243609930924	0.09278306452273613	-1.7358413646457442	0.5624555799205805	-0.2501726394895702	-0.8897960931023435	-1.1018741730430284	-0.6046193887569471
-0.15329972144626453	2.3772337541356974	0.30015957861299813	0.5331156308330344	0.3143975383674125	-0.2698964028022468	-0.36232301987225274	-0.1844907137948278	-0.506157147054641	-1.1175068001596595	-0.9369724487106478	-1.2446608367998873	1.842675798001127	-0.4380883638703549	-1.4591469451428385	-0.8556608290174317	0.457272603698077	-1.0783847175597048	-0.8115730208591095	0.43368003195260246	0.8621567157766258	0.1926163242860252	-1.1072252513616838	-0.13529281305070703	0.7112220736596004	-0.18514720017016462	-0.37699195521394285	-2.1723095210960865	1.2887313667538827	-0.8276351078864963	0.5288034418044083	-1.2483945012339945	-0.3617853001425041	1.3199590504391003	-0.8764882208826628	-0.05955029401721661	-0.7931109747053302	-0.24770486976213396	-0.9737452440426588	0.4456080745779838	-0.6136497161970392	-1.4462090613427603	-0.08001379894422599	0.02348264815121668	-1.8212898478650423	0.6613141211239408	-0.21532040899494698	-1.0004128782972004	-1.1722825529279397	-0.5414573081641456
-0.1670675269610759	2.403865531736476	0.27346172700090704	0.5585658858545892	0.2590180870720363	-0.23672574920449216	-0.3870094328593092	-0.20306289498703287	-0.4924011051970824	-1.1030529286033866	-0.8843639469314158	-1.2202434460794926	1.7852085820676042	-0.4717726130079072	-1.4936002941114048	-0.9134871407967691	0.4692435481558507	-1.0963263044494447	-0.794799699300186	0.377076893965516	0.8122306487253841	0.17478263276770278	-1.1053951459884908	-0.16049131740800188	0.6631423642845276	-0.2079044814312346	-0.39808540446685725	-2.1817975452868295	1.1846082341360455	-0.8125939376235257	0.5317212893393959	-1.187574564781223	-0.33725479051089285	1.263019652212129	-0.9327680668287005	0.044178034411076914	-0.7116154686039385	-0.3096307554517604	-0.8763381572641332	0.4393941842464691	-0.6431270705589363	-1.3966575495279745	0.013865330787446156	-0.08290709004327375	-1.8839353693987821	0.7963065297850964	-0.20342297362614808	-1.106265277299872	-1.2410274291958359	-0.4987851280548868
-0.19797859496794862	2.4201989760641434	0.25186671135206273	0.5839745928832266	0.21355210003293262	-0.24060110833375972	-0.41829097828647727	-0.22868522583867384	-0.46778767141850686	-1.1006296410747907	-0.8457267454575664	-1.162075151960954	1.7404451837104364	-0.49313948135862	-1.5292616702048338	-0.9841687594225927	0.4748025207709482	-1.1193062031551197	-0.7946003126826329	0.2917347841940816	0.7365947355923714	0.16957066177409869	-1.110685851664443	-0.1954067526657904	0.5964796913883661	-0.21710817354227768	-0.4269182839307235	-2.204114864031971	1.0998042355515714	-0.7987695683172937	0.4955620977002716	-1.109481115103729	-0.30330762121626137	1.2097001573570896	-0.9856109072816736	0.12593086535868425	-0.6375628395676806	-0.38042808401955314	-0.7744699427998395	0.4522176463989881	-0.6244981166205987	-1.3511720432644203	0.07760077949524492	-0.20208561200014583	-1.9499847545854838	0.9018898119157072	-0.16809320554474236	-1.1997612888449265	-1.3102001057390609	-0.4463685942839205
-0.21875748076764906	2.4506543310089692	0.23151073876634723	0.6288644080576322	0.1451800937555359	-0.22027633884935244	-0.45814428021249487	-0.2667584390016465	-0.46619670982963574	-1.1079061503920837	-0.8324610277654252	-1.110822722871049	1.7115026290092978	-0.5188315653347888	-1.556351938084555	-1.058419090983369	0.4656110076771336	-1.1367376384004142	-0.7922952543096079	0.2169881153233791	0.677646023462325	0.16967680991685263	-1.1176152836284607	-0.22324054038298696	0.5184170374959943	-0.2367420543685932	-0.44919420064456456	-2.206254234051887	1.0412773564083193	-0.7993399459483108	0.4764887323499883	-1.042302112412191	-0.26131451121010413	1.1795581549850833	-1.051882647857821	0.21530045879121146	-0.5400454229703018	-0.4199823318421479	-0.7269757547556635	0.44001780532904916	-0.6102661780117246	-1.2785178996549333	0.1371175239415164	-0.354618426552315	-1.9571387687897857	1.0646327183761677	-0.13620879883188572	-1.2916510393067153	-1.3693208605777207	-0.3647032596490345
-0.2293474126695251	2.4602215028313483	0.21231019176638818	0.6663558680132181	0.091242797003705	-0.2043461704457179	-0.5093682754547829	-0.30851824806722417	-0.46699858343926764	-1.113340407293352	-0.8084471897859753	-1.0347921005126226	1.665634579533387	-0.5546113558438651	-1.5873355839300214	-1.1183106510528695	0.481642027364639	-1.1385158956074524	-0.7954991053169012	0.1349213740104254	0.627117513719755	0.15255143505752394	-1.1476268167198973	-0.23760566799016453	0.4530059530420142	-0.21632586238084855	-0.4694196995628482	-2.247764182487182	0.9816452422141924	-0.8134962541881222	0.4570335798353602	-0.9298378462785684	-0.236785989447303	1.1596476853599869	-1.1254960232706284	0.28053774978245216	-0.4464681715060871	-0.462853986394866	-0.6988190703740871	0.41964054680966845	-0.5924973674227358	-1.186913825504026	0.1756066062591596	-0.4544747722724801	-1.9755272349297321	1.24917804677718	-0.10997848515156632	-1.3664978525588605	-1.419715252959412	-0.2993379381956479
-0.24522247605624187	2.461081310564211	0.20565912211169285	0.7081744981644948	0.03759554568766531	-0.21286428900815527	-0.5467021398417959	-0.3710346098434469	-0.48609968937601566	-1.1081044445487092	-0.8041552596331398	-0.9396772916305695	1.6350601960970608	-0.5940405256362709	-1.6364091763656181	-1.1557129136688666	0.4847653171399271	-1.1185467443648642	-0.7973265054067531	0.0613755106565691	0.5563586617713169	0.16032241728926758	-1.1830593853302056	-0.2398099720540247	0.4095199456480746	-0.2213417580782914	-0.47425865362007275	-2.2821659827397625	0.9694826612418973	-0.838520851781545	0.388727704794147	-0.8259423196998872	-0.19530417876069955	1.1439307376444652	-1.1861344251804398	0.34278172242727345	-0.36602107215567	-0.4905607519614013	-0.6784721531138741	0.38999757765009896	-0.5345424281049199	-1.0892124586404275	0.2202209834669951	-0.5605977874822445	-1.985695718367129	1.419768504974759	-0.0900410189998869	-1.4472693751480494	-1.4358899314746318	-0.26662020491293476
-0.27045056372252585	2.4645618169536	0.17503820141896437	0.7406793467034698	-0.024886414570614756	-0.2119548216450831	-0.5872185923374261	-0.43741633392211676	-0.5085129665120068	-1.1141302605541008	-0.7967226130648617	-0.8526513321548077	1.6668819654604943	-0.6127713808110287	-1.7009593615825456	-1.209029048101184	0.4722401566944831	-1.0923684908067002	-0.8150625972373531	0.005919675861048629	0.48700663435299535	0.16262716922234252	-1.1955662486245964	-0.25350465912533016	0.34581801883284735	-0.2236328857002862	-0.4932003107448429	-2.3139738440629563	0.9452467922985928	-0.8925626729251451	0.3202261723380508	-0.7283205737232075	-0.15510467551768264	1.152463438526838	-1.2375615761814065	0.39168282184292225	-0.26458886615540866	-0.5160081829193006	-0.6731754543394046	0.35667037417728664	-0.4318983336280967	-0.9917587120867706	0.23525043935877962	-0.6708544418043292	-1.9511098303235965	1.6534343927469841	-0.08609135473726218	-1.4866615424906238	-1.4636510982409654	-0.2418367392300415
-0.28411242521619956	2.471906079016675	0.13844590349183955	0.7560639079742328	-0.09013373815521729	-0.2395137867082083	-0.6302222589842215	-0.5082035870060018	-0.5348600378913366	-1.1154729003185155	-0.7897956704438447	-0.7467798411492776	1.6698913259728339	-0.6275872382299166	-1.7518114191664356	-1.2361611779462787	0.4589403191083483	-1.0695887400913235	-0.8349832458714908	-0.055873801515934685	0.43485754930416914	0.12447398355872397	-1.2289642997922918	-0.2835619791154883	0.28528807907624	-0.2298464889105633	-0.5002242139295541	-2.3450734089551886	0.9464182165672049	-0.9442092583897306	0.24653382030897308	-0.637198861979946	-0.11802691172287239	1.1603789739145216	-1.291018487330397	0.4261241906710591	-0.16464368926407494	-0.5425141903960357	-0.6663480677787611	0.31170607664180827	-0.32004470559467235	-0.9016735283358731	0.26260762503962687	-0.7527936548211811	-1.8729162512525057	1.942006574803446	-0.10904976274202464	-1.5051919222782917	-1.4923582138249958	-0.2280835068724803
-0.30235491280520993	2.4478849874452075	0.11725898348276442	0.7724200530793723	-0.148876735060887	-0.2783224085173428	-0.6589342394819655	-0.5847451324131355	-0.5680741238281071	-1.1328413636406096	-0.7966308654804772	-0.6424177851700591	1.738274865280544	-0.6509808234635681	-1.7977690631269578	-1.2300388310764823	0.4351357891666459	-1.0302182760147132	-0.8454221601848992	-0.09595566583332464	0.39250372881010154	0.09339127079378629	-1.2695099139242576	-0.3052139612762802	0.22680884147393732	-0.24484377603573995	-0.4648626578206567	-2.375947578183168	0.9272832883756552	-0.968993447174921	0.1354367101951695	-0.5327084504638313	-0.050760893285575516	1.1766545239756012	-1.3438436776951266	0.45287462289208713	-0.05938054628648406	-0.5704596309390226	-0.7035254448600449	0.27100566989220864	-0.18567787413732958	-0.8235046002070124	0.27953085836336966	-0.8068698764785276	-1.7128114515409105	2.2287318704073975	-0.12972605638601625	-1.5097684985750945	-1.5087224513746014	-0.19239422134102296
-0.3212858130210202	2.418589797746267	0.07233064180923106	0.7717272030108141	-0.20571053359395708	-0.34660714147568694	-0.686013253897061	-0.6739321134196746	-0.6033449393515564	-1.1329582353362748	-0.791156592945546	-0.5227926007552138	1.7673267041293719	-0.6645080730373751	-1.8560949664644368	-1.2303745728612807	0.4052037852888957	-0.9911849032901839	-0.8743369465828209	-0.1304319179771634	0.36359675276555875	0.05092479273004913	-1.2907735707696923	-0.30621739364525985	0.13856005292350662	-0.2616165408038784	-0.4296119633934376	-2.38687863830259	0.9286676421088715	-1.0160505591436135	0.050357493605985404	-0.45892227786293943	0.0007563950640914807	1.187867615145127	-1.378196463474686	0.45394797197128856	0.037547137584853944	-0.5921081457633101	-0.7761494667634247	0.19346359638879657	-0.03667269374347867	-0.7678312052099575	0.29158706575502524	-0.865921713328777	-1.5593309326826872	2.562179065315508	-0.15316132690675602	-1.4931796072663734	-1.5061344781941102	-0.17173118219069028
-0.328652275148965	2.4109112843618696	0.011991398979529383	0.7466099711324895	-0.2584920366326592	-0.4190113725542588	-0.7128288177957925	-0.7482527694652582	-0.6310113728955642	-1.1585176874521668	-0.7824078054346117	-0.39406120932109767	1.7542636816089943	-0.6721676877449754	-1.9203530098781023	-1.2280086856320502	0.37355750295704715	-0.9332046891081005	-0.9124732087570637	-0.16793740124495324	0.3114883632441144	0.0007436667974762057	-1.3118568236746664	-0.3218272612786781	0.07567944738921872	-0.25552827050914473	-0.3819115932427767	-2.3938936061548306	0.9078044884651686	-1.0806875546653343	-0.05272974788752015	-0.37766268702555406	0.0280499867367122	1.1775404793086102	-1.3903616915623582	0.4190383863095029	0.14631643082100845	-0.5886094557026802	-0.854263975697178	0.09554324979808229	0.10269022941950148	-0.7232006466677947	0.29413698971049435	-0.8920319652203036	-1.3880102284796814	2.8652722752623108	-0.1784017242591778	-1.4420339900424073	-1.5140448751712463	-0.14411440145546156
-0.3405425916815946	2.398815833627689	-0.023545485436322587	0.7079956926483081	-0.30290174780015605	-0.4907762026230717	-0.7313405559157149	-0.8067864966532359	-0.6799522178539297	-1.1741856952970529	-0.7680575002270702	-0.28493120983721487	1.7471044609080741	-0.6894296687803143	-1.979241736168311	-1.2252722143049024	0.35520984395800437	-0.8715581048480928	-0.9552171031089131	-0.2033517826988284	0.28079793052640406	-0.06847899501034316	-1.2954606434889693	-0.32021260107072647	0.021203965370481644	-0.2828467297403171	-0.3384002553901898	-2.40789332121159	0.9231441518887953	-1.160219850769449	-0.1525513366883586	-0.3386737590646146	0.0461881149771048	1.1719174159125536	-1.3992254642950956	0.3845821469989713	0.21603312258991228	-0.5803534945493924	-0.9456287925437037	-0.0223728101355668	0.2255401499058803	-0.6929503659865708	0.2735319348483385	-0.9287404856981301	-1.2206744936247333	3.1300485616076217	-0.23180038750620616	-1.3688735592849397	-1.5213625924402225	-0.08702066004798277
-0.3398885996861346	2.3818462146612047	-0.03798364049722235	0.6843406092140679	-0.35655864608299404	-0.5563172996161377	-0.7542472557025564	-0.8541129144472455	-0.7230269530010998	-1.1867618652025975	-0.7418188379379576	-0.17680702194455722	1.7714160174231826	-0.7113647850619496	-2.0274977469222675	-1.2035645743262378	0.342403537164895	-0.7960100136829675	-0.984395253761796	-0.1963383974680558	0.24785500036810296	-0.15096895307109492	-1.2416433356686436	-0.322777847907413	-0.05823146786465359	-0.3045078974732599	-0.3050652385515331	-2.42065336011496	0.9239683949775841	-1.226462134472455	-0.25184872241173556	-0.3108205978412354	0.08327410132017413	1.1812860181543188	-1.4115583047315565	0.3467343456774966	0.2889923386257983	-0.549431086244991	-1.0654716594249103	-0.19124791126510726	0.3332428130658263	-0.6554213063101183	0.2675152749999519	-0.9318666054727623	-1.0086900465755644	3.4308684594728027	-0.3339011338969767	-1.2819355626582163	-1.5356115234924796	-0.04391083603042998
-0.3450288963066354	2.372185488684741	-0.0625072384262916	0.633928320047732	-0.39831326411410084	-0.6389500612245048	-0.7690617352736636	-0.9075516529896033	-0.7775700946165566	-1.2043197603726412	-0.7196856069917568	-0.07325398486533637	1.7906940887705887	-0.7273313304867985	-2.0683339096966966	-1.1835589970381986	0.3207887290406409	-0.7230864194733349	-1.0341294814281226	-0.19932303849517147	0.2147997108512741	-0.24666323842361848	-1.1686202106279127	-0.36059922585254933	-0.12621726699333397	-0.325762403409227	-0.27224000319044184	-2.417433601939017	0.9199745625564525	-1.281538289974392	-0.3311068019768572	-0.27830069115489164	0.10906018642529262	1.181892171774812	-1.4190856229408069	0.3275203341069442	0.3187557382184929	-0.5187248377890937	-1.1649210272614723	-0.327318243763684	0.44731165291727926	-0.6408416168970402	0.24577978971478057	-0.8775193666878618	-0.8151511347255227	3.6679907904399727	-0.4466073301459629	-1.1832233302825588	-1.5321016040992947	-0.026438338746914997
-0.3465416160008498	2.3503014006614094	-0.09326361532616555	0.5880164370315557	-0.4421634177108742	-0.7266899425663267	-0.7962036815558106	-0.947579787478691	-0.8386939912541612	-1.1942643633911283	-0.6744118330791353	-0.0029137970019803257	1.8208740181796004	-0.7355972195368438	-2.105426919081939	-1.1597486077680346	0.3045895457063802	-0.6614624082949401	-1.0762404319691088	-0.18311598602604212	0.19112171304577644	-0.33399816886626116	-1.0702695384555845	-0.36547122108569075	-0.19084595619572092	-0.3482982017796052	-0.24727916217241389	-2.3794972450967324	0.9213582918630852	-1.3319258960688347	-0.41995029709150006	-0.26653423360925654	0.12419583344489045	1.1916061464345298	-1.4257482138051676	0.3182014613291785	0.32630733429055037	-0.4544220417382679	-1.2759498805956102	-0.4556393741136661	0.5647874512102153	-0.666138919508051	0.20936959476707764	-0.9031125956807141	-0.6109565123453378	3.8860116420866104	-0.5330860880162073	-1.1000169128409205	-1.5400212328475866	-0.011635735513247659
-0.34627340328910944	2.342425137889492	-0.13394081884675074	0.551819527308624	-0.49250651590561423	-0.8147889861066382	-0.8214851164817926	-0.9717125608317845	-0.8895634546767704	-1.208551512765434	-0.6348921072221597	0.044926240443022535	1.838476918806751	-0.752087857283989	-2.0990814883504267	-1.1421429438960913	0.28534432328372106	-0.6173942351227268	-1.1280834371014605	-0.16756504498177124	0.18843694969848218	-0.4108076295088218	-0.9634330216161737	-0.3795008737466663	-0.27247201003165866	-0.3844196181170491	-0.24331703676794297	-2.3401827007990046	0.9585485146851885	-1.3547014826911714	-0.48722615210356013	-0.24112052353333588	0.12236353969645045	1.2188825588170022	-1.414563263999807	0.3033157017284343	0.32429148175120504	-0.41688639940793654	-1.384425656688252	-0.5953769638222611	0.7359280800726051	-0.6998970592682145	0.17140536446113522	-0.9146550085382834	-0.38173089106380126	4.100197364762264	-0.5889751999752658	-1.0106698194242998	-1.5562014504254988	0.007722536118901632
-0.3423302294053422	2.3150377797444794	-0.17241661343451326	0.5131854123211574	-0.5395492125772547	-0.905994599063424	-0.8404177938193065	-0.9990162277802217	-0.9490448225064199	-1.2110966570383241	-0.5908146562759211	0.08474119739378042	1.8092280327865276	-0.7804799136307838	-2.0964736727748643	-1.1002461170560887	0.2748502185578576	-0.5754639835912461	-1.2012316166328303	-0.14453860315771025	0.18951023964162003	-0.5109264317948622	-0.8824254788303264	-0.38161279326944814	-0.3100538679757917	-0.41975834850127336	-0.22428551374022496	-2.299419454201151	0.9924236567812462	-1.3754194239050979	-0.549538104774067	-0.23527387595513055	0.0905014084633138	1.2528396750580435	-1.4019275785240566	0.28178906549659416	0.2906000925986819	-0.35666990901673246	-1.4966222599789525	-0.7240242709953053	0.9115042299209227	-0.7470347019646109	0.13030976885147955	-0.9206140634604114	-0.14208058703276544	4.199150352892376	-0.6937248742002329	-0.9678590402497766	-1.5524952020324148	0.012637279056768022
-0.3294966981697596	2.2897739400560537	-0.20655111065584583	0.4722486547256833	-0.5818300592486525	-0.9553189719933034	-0.8554391988218599	-1.0125657328874187	-1.0045678083419758	-1.2063652919939218	-0.5636980569829027	0.11119817265685887	1.780145620753211	-0.808313973915974	-2.080196113011605	-1.084880790061733	0.2620802569492274	-0.5559543199654833	-1.2532914003618367	-0.11815284767468555	0.18357837023878196	-0.572258080521365	-0.7643211239347554	-0.3833490623495287	-0.3584246794726282	-0.4501817226738277	-0.22961457983039368	-2.2320324465579118	1.0441661411065497	-1.386824008263965	-0.5913947495949012	-0.22162042083307948	0.07167652715383024	1.2808919240315693	-1.3981175720654102	0.2573683793277868	0.2567036484366842	-0.2965066581309955	-1.5821571058283024	-0.829848135515514	1.0950971334557902	-0.7970957511839181	0.08561036157490766	-0.9178347807917996	0.031300514024693304	4.234845603433922	-0.7787800452568219	-0.9228141488582118	-1.5643118691109967	0.02305160408126838
-0.30592348293491234	2.2817116448008052	-0.24070474195208788	0.4435606391893951	-0.6132527088457784	-1.0077716387401128	-0.8894730251523061	-1.0237693860283221	-1.0606734210489286	-1.2119225134280698	-0.5113224411553661	0.12813871691411807	1.7245733967364125	-0.8222642331983021	-2.059330819290487	-1.0728959948664356	0.24684088867496468	-0.540944725565204	-1.3029467429800967	-0.09421375659592246	0.18014336995559418	-0.6444177519303144	-0.6854924903385442	-0.37373113762503457	-0.42698837766186715	-0.4876723995254825	-0.2669111446219362	-2.1637085988353215	1.1056222053479139	-1.4142301409726994	-0.6257866783943649	-0.23778169657999534	0.034274177745199905	1.3080356933839585	-1.4058544057106463	0.2227000977471237	0.19056030201098945	-0.2244140956573025	-1.6322894865615658	-0.9391203473071545	1.2753711111591257	-0.840792844063454	0.021656729883986536	-0.9409317597413576	0.16966414227857332	4.260298376641696	-0.8703540875486666	-0.883729347003762	-1.5690988501806438	0.030551519460490378
-0.278787061824597	2.2691214584389683	-0.2613003816075936	0.4086144731999193	-0.651657350663293	-1.0324668931366738	-0.9189351353300348	-1.0111784692246137	-1.1206566695764946	-1.2134307675858669	-0.472050488387886	0.1222694891889897	1.7116921947426071	-0.8391459342755511	-2.040858042327836	-1.0702610370894028	0.22932635580716387	-0.5170629068430967	-1.3412718323560093	-0.06031022660493936	0.1720633722512928	-0.7140880916706653	-0.6280300625957485	-0.373060251402196	-0.46354268171022783	-0.5054680219078072	-0.3095673849490043	-2.099703785349525	1.1381679432500085	-1.4388321221548512	-0.6761667046455082	-0.23975454366515456	-0.01993604728873048	1.335915756688244	-1.3816623567021054	0.18793855946570234	0.12411907204354307	-0.13091235124535647	-1.6603528683472344	-1.0408431591929284	1.460389068398753	-0.8685120219922517	-0.05429598125133565	-0.9764418902838589	0.28249944535306176	4.246988245165652	-0.9509360394292967	-0.8396573374054246	-1.58124601466658	0.03658878949374959
-0.26096432712946005	2.2464490357983276	-0.2773604443984276	0.3866755562464617	-0.6767431489446767	-1.062445374843705	-0.9481000798684013	-0.991463587074597	-1.1877800386442412	-1.2043729342246974	-0.43552315368493144	0.09646902114813138	1.7183677956228653	-0.8462599685178983	-2.0103818371027278	-1.0724532149845762	0.21380284126524654	-0.5342510544310114	-1.3498920425691165	-0.0067444328230592265	0.17397980404161567	-0.7700814948649635	-0.5763954366710378	-0.35429810352841196	-0.51326148187123	-0.5500416283504845	-0.3783269813234751	-2.01635567965275	1.1776808456307244	-1.4721290141856767	-0.6800200895275643	-0.24592400795111374	-0.07637170535650119	1.3826361356617094	-1.3550285005214338	0.16177497921569	0.023339645233213312	-0.03551860507521023	-1.6852093595848192	-1.1296401052039464	1.6446300241984304	-0.8931145008698248	-0.16014387564293414	-1.016043852812278	0.3868538887882253	4.23446167892185	-1.0059287448682839	-0.7948205258155319	-1.6036490614544694	0.010518622936163905
-0.22946855541099348	2.2100365031893987	-0.3054762626011879	0.3678409774838144	-0.7193197689384025	-1.1072022049831989	-0.9863625187211641	-0.9638837227071513	-1.2563833502415984	-1.2178314577377964	-0.4177970288769631	0.05979711245818318	1.7558212654638132	-0.8517773753550621	-1.952547451965049	-1.058480191844793	0.1782799040863641	-0.544286043267907	-1.3528120316317929	0.04723795986353703	0.16805136894425915	-0.7999833360095742	-0.5651493431202484	-0.337057021599737	-0.5637919955798456	-0.5589100279147348	-0.43937457643729116	-1.950834167409456	1.1779075124801415	-1.4960421433635198	-0.6828376583840028	-0.24311874485753265	-0.17404488171555813	1.4245468283103835	-1.3255877723938079	0.11054191626861712	-0.04410819098821102	0.08813784025899492	-1.7143602418261001	-1.2358299243735362	1.8207045433213966	-0.9172611982531169	-0.2600530978872261	-1.044375877998813	0.5339625554709146	4.218584566790037	-1.041896704886788	-0.7743035477938263	-1.6068715650390242	-0.015928890107064088
-0.19295005364400541	2.1758594121013908	-0.36151325719692806	0.3385402888519672	-0.7381759044240273	-1.1350504251288656	-1.0260968362521918	-0.9373957170674012	-1.3292542549160475	-1.2079411212553741	-0.4114977926457758	0.015410473109193527	1.7520748514156324	-0.8498875255270569	-1.9199217199647554	-1.0788167397179969	0.1424439367948067	-0.5515330057136267	-1.369758651839618	0.11188543507483084	0.17611940613380578	-0.8238168543494039	-0.5628665130295485	-0.3057394898786649	-0.6012008784475829	-0.5805653704939255	-0.48132282503017115	-1.8448902722907277	1.1913738961565212	-1.54912356313974	-0.6581993991684004	-0.26603238754829456	-0.29425429740273246	1.4670176249238234	-1.253835719416397	0.08226259342415249	-0.14224048346771828	0.21919350226746265	-1.7067639584589493	-1.2951051082727045	1.9947018923715176	-0.9387389718800657	-0.35569986190057284	-1.1032670490900371	0.6042956869122857	4.154627083745745	-1.057214398991233	-0.7712985157589675	-1.5928349647233353	-0.056800229622373945
-0.16584626508028472	2.1360655566970337	-0.39705642167944505	0.3078742053328757	-0.7607119557863167	-1.158819737742639	-1.0440308280258623	-0.885449838838859	-1.3942305603419907	-1.1851882515183134	-0.390233651614987	-0.04979929952511351	1.7507671583834372	-0.8513112372690882	-1.9042208287373181	-1.0667570931894867	0.11296637134612544	-0.5766061815208442	-1.3725997558542273	0.17654559240457493	0.18830123011466307	-0.83380404214523	-0.5737332781427897	-0.27557221254705844	-0.6474751375914931	-0.580861074863847	-0.5228190824174114	-1.7053424649789364	1.1846525684233975	-1.5948411918312662	-0.6512552027609851	-0.30213781517862054	-0.41499699017581326	1.4984830543582448	-1.1845694464568628	0.03807274586620305	-0.2128926263588712	0.32104382688175054	-1.719265579463596	-1.3726818123611797	2.1432214468653994	-0.9703617438865999	-0.45927646230887237	-1.202667948299253	0.6589480752537151	4.105742941047756	-1.063549500951752	-0.762303026181932	-1.598708217532237	-0.09563995454683806
-0.15779809564333375	2.0820456753300665	-0.4281653760143588	0.2880279734253496	-0.7864372005822234	-1.1827696735123259	-1.0597338055957592	-0.8319321658553385	-1.450578353452883	-1.186420666318571	-0.4072512993918728	-0.12629218748996598	1.7456055655779892	-0.8604580409324359	-1.893179668499823	-1.0724815596771407	0.060785125715725516	-0.6028677046689566	-1.3727817504926794	0.24821183840379174	0.1933214204467612	-0.8372109246360594	-0.580716282531712	-0.2693650665031621	-0.688647467904762	-0.5685748282707587	-0.5680549252931333	-1.5586980311063754	1.1712174060761391	-1.6410212872992607	-0.6201611278948167	-0.3488692692778442	-0.5258033693568462	1.5275493968372373	-1.1017917388949672	-0.00865371961032812	-0.27443043174027026	0.4260028912367961	-1.7259852200629058	-1.4431447720093942	2.280109400016198	-0.9870317947752643	-0.5517921309759325	-1.2754773275339315	0.7076223777370447	4.035786356855758	-1.0894037751909758	-0.7559673168540534	-1.5897478604490556	-0.11564595640869486
-0.1303420543848611	2.014779194673393	-0.46762633593178793	0.2455381833884839	-0.7971513630827689	-1.1831795491353603	-1.10339716178667	-0.7719688843441079	-1.5126811108005558	-1.1553870769123684	-0.4317834019997798	-0.18736304090791125	1.7301081382559065	-0.8611372911572668	-1.8854012199181884	-1.0950775216929967	0.01858789402027741	-0.6245534133621754	-1.3688890528845552	0.30474594281368717	0.20961263411682474	-0.863965946511053	-0.6069247908067856	-0.25132251207063433	-0.7417147317495948	-0.5391523959212787	-0.5800383178842016	-1.3807405990170523	1.1232832994769895	-1.7118557624944415	-0.5708224868165782	-0.4153103045173772	-0.6232441110275418	1.537055146966711	-1.0173153690634313	-0.035926913081846354	-0.3492416926535898	0.5398091142962942	-1.713204000219529	-1.4846138830543862	2.3322056933703044	-0.9869997699776738	-0.6625418392916969	-1.3429696667100814	0.6912470226596584	3.9318124144342326	-1.1223157271784618	-0.7456948231806718	-1.5581930511893691	-0.123991103279425
-0.11781160351354455	1.9679824651871087	-0.5049879017685485	0.2282800420104385	-0.7959736292194564	-1.2001065191752556	-1.1365995150231274	-0.7199659563802472	-1.564606416945598	-1.1411680565360094	-0.44365635859397223	-0.27170447058806746	1.7301206672668044	-0.8616202942326471	-1.8571527690127403	-1.1355243432967437	-0.02856838673046208	-0.6584912891306838	-1.3541114609274985	0.34678942393651985	0.19448003203706338	-0.8562292014123566	-0.6276252855415041	-0.23101446712078264	-0.8250910074945057	-0.48581456932716927	-0.6067371528334876	-1.169197953760443	1.0691605010195162	-1.7594364117642112	-0.514562076207654	-0.4682198219502339	-0.7311631455151778	1.532684433990535	-0.928846269917259	-0.08018229885051537	-0.4128565175873076	0.6497251179922913	-1.7047503833966047	-1.519526490944469	2.3265655446200273	-0.9775455922318281	-0.7292022284657881	-1.3886349589119489	0.6344907223061526	3.8608522380966397	-1.1367641801120867	-0.6997173686822106	-1.516776863981759	-0.10613660598088306
-0.0986053382470141	1.9165404625177231	-0.5469178135357843	0.199773952990338	-0.7868388225680351	-1.2297847893181997	-1.177862827013564	-0.6592730492574445	-1.6290562762753695	-1.1288433546391468	-0.44088902207997976	-0.35262491289718156	1.7242526540574243	-0.8614169433452343	-1.8284141844658002	-1.1637164754976645	-0.06876050157495125	-0.6680758195833991	-1.3543443892190328	0.3975346914113237	0.2041850220012027	-0.8659118057695601	-0.6627904721898664	-0.18806762539803173	-0.9061614774682745	-0.42802316812111185	-0.6268823634247251	-0.966308487301284	1.015097023087373	-1.8284263743644005	-0.4565428812470477	-0.5424056388159657	-0.8455377561605333	1.5356246044007569	-0.8262671950107805	-0.09875859014571894	-0.48832576232386893	0.7387122356758484	-1.716025476898757	-1.5412783199031899	2.2828433705083624	-0.9722151790471548	-0.8022954188179163	-1.468164509629667	0.6038794904164106	3.802004767856308	-1.1760610517852501	-0.6736577653716127	-1.449900682831087	-0.08700088254810126
-0.08680397893044517	1.855763282728903	-0.5794529871130746	0.16045531883955963	-0.7771489803615766	-1.261962010596255	-1.2060926539895347	-0.589944844271534	-1.6776912943193405	-1.1063452762765218	-0.4659630143193219	-0.4387429255425369	1.6985844214727788	-0.8662640435125551	-1.7825666128908668	-1.2005318680028432	-0.1102367634884815	-0.6658641592093986	-1.378361470073623	0.43795561419231	0.23684779819356336	-0.866052424505038	-0.6796733314468836	-0.14967404905822476	-0.954858263068925	-0.3562498479206656	-0.6226397589581021	-0.762890789103835	0.9713496967233215	-1.8839899009385068	-0.3994077969251576	-0.6070648386030929	-0.9431710986869002	1.5261699093243717	-0.7257032967081908	-0.1143847426518501	-0.5385676339712367	0.810114139289659	-1.731348574582631	-1.5552638681533006	2.2266726414119637	-0.983901370810786	-0.8572502739936436	-1.5372084117333724	0.551348848168052	3.6913327272222105	-1.1767259965283308	-0.6559720878606621	-1.363756798248348	-0.06809311362088252
-0.09818960854381664	1.8057554823909254	-0.6225189468372898	0.13731329985119176	-0.7507152864414074	-1.2935869418398827	-1.2479430271513103	-0.5241152265931399	-1.7180509695591097	-1.0925455538793967	-0.4813213961102861	-0.5168134248152848	1.7005817496311475	-0.876973567315462	-1.7091574005598134	-1.2266997007344638	-0.15080848359308904	-0.6731015907984375	-1.3912911642511732	0.46703750698500607	0.25865722611923514	-0.8606736221406323	-0.7079336430174206	-0.11570906035612383	-1.0127750285163075	-0.2911329887210239	-0.6175321275054981	-0.5507512860547354	0.9274962178402589	-1.9347326216864378	-0.3164153659122106	-0.6761285833831321	-1.0519285133698075	1.5150559250226059	-0.6291797893074482	-0.13572497134173328	-0.5911668650755139	0.8453019216219267	-1.7239276197690487	-1.5599105892349925	2.144269158913417	-0.9894553857072086	-0.9053668010747116	-1.5917634708268475	0.5007682352900547	3.5912489205000093	-1.2061858989457725	-0.6497297675192233	-1.2393305625733175	-0.007290372425797986
-0.10358917745233347	1.7513051645709736	-0.6685888717829719	0.12081776655647947	-0.7188997239257194	-1.3099938759803351	-1.2885343085903456	-0.47904227943798966	-1.7571772338109906	-1.0789208620786224	-0.48973832496286984	-0.6019295595969003	1.6836698269523918	-0.8910575710743818	-1.6494773991958407	-1.2450257529722562	-0.1944158644914666	-0.6427939681772729	-1.4129901427484124	0.47062324568114533	0.2789446214693452	-0.8623083828067495	-0.7333122931663737	-0.06290859554043184	-1.0758708573225277	-0.22365102816388333	-0.5967350733240534	-0.35911542216973735	0.9040764744401709	-1.962681422432397	-0.2372552568352661	-0.7476226163909776	-1.1419390810199033	1.4894237856734285	-0.5308475859394571	-0.14697221529284338	-0.6096125129604819	0.8803723767452494	-1.7128572049748065	-1.5581513284586488	2.0622617542765473	-1.0217912813315184	-0.940103279538287	-1.6422326125084883	0.4238346595184236	3.463177540721321	-1.2534497937443692	-0.6828931769303868	-1.10420223555387	0.10823349453345163
-0.12359963383289796	1.6998946910255874	-0.693583134541645	0.08643401124446405	-0.6591159968334812	-1.3273188124241941	-1.3089192353161851	-0.4416677924856896	-1.7809008368897328	-1.0480683961059856	-0.485495326855039	-0.673877754255164	1.6810278242332717	-0.9010883557127427	-1.6154864927025798	-1.2662349909259545	-0.22961217851362256	-0.6137441176635632	-1.4280665040607436	0.48708915234878464	0.33269590928267584	-0.8651071842792953	-0.7556549439218663	-0.012089260223895254	-1.1192737029321136	-0.16110521523415391	-0.5678839229311239	-0.16938012222797677	0.8911214961347899	-1.9936223471373515	-0.1232225992794647	-0.7954918231750402	-1.1874445953495407	1.472226741958072	-0.4685001729672596	-0.1537919110069142	-0.6448801265681541	0.8963565093642337	-1.6710270560578624	-1.5329863239164507	1.9617799005089473	-1.0610422457498507	-0.9712331528624428	-1.710813314337686	0.295637884157393	3.3483841116116215	-1.2963232905537512	-0.7282412324113186	-0.9416264373519411	0.23698707179455597
-0.13392045898066124	1.647964306486135	-0.7124684221950169	0.06919800748931157	-0.5908616969495908	-1.3628335923469594	-1.313394440793367	-0.41105134088547607	-1.8025192814538085	-1.026380665092923	-0.4826948956766797	-0.7543409273233433	1.7039318153135241	-0.9230876100601492	-1.5651931043964922	-1.2558640979522475	-0.2625338279289045	-0.5863358819695296	-1.45898323148164	0.5038655798180462	0.36341448146871	-0.8577857802332659	-0.7894131170239416	0.03456141846041373	-1.1533879727796592	-0.13036368729869635	-0.5344842585829672	0.006156761898258612	0.8498637585548294	-2.0005418884228043	-0.030339544163468422	-0.8304018422107144	-1.2107853724490303	1.43872361525773	-0.4288472371098413	-0.17830697933074896	-0.6417045459542555	0.8903117823189677	-1.6375346680914409	-1.5303873390901914	1.855253554156628	-1.090282601564201	-1.0160499981403905	-1.7823367193276567	0.1654347237300613	3.2491759221976566	-1.3375021096159616	-0.7626255535599632	-0.7816650767411482	0.37635165413089366
-0.13894765924104538	1.5861056564406562	-0.7321069152798229	0.0646245322689413	-0.5130652740383438	-1.397729092878021	-1.3532932445039805	-0.3760230430872522	-1.821843018297395	-1.0215939106192955	-0.4839029055377403	-0.8073305755243538	1.7249961399514924	-0.9471080567288137	-1.4966906974856737	-1.2703473883371406	-0.30994097012075705	-0.5464632922330479	-1.4904695462181023	0.5540586250026953	0.394389415625774	-0.862251918140766	-0.8321880574163565	0.0807482770862497	-1.1747896113437002	-0.07251559089389463	-0.5141045895652484	0.13109817465029133	0.8366190463152077	-1.9846576155014006	0.06109420842573967	-0.8554081547820903	-1.2236168570990904	1.4184137149231757	-0.39138642951438407	-0.20240351238388482	-0.6298654509050473	0.8992130796719836	-1.5538389183605978	-1.5413406143735866	1.739531313102771	-1.1113228935812078	-1.0185800339279425	-1.816462191361964	0.05317998623278852	3.160389075533419	-1.371259962826245	-0.8340936314139901	-0.6047271044274587	0.5288573928422774
-0.13382166729850348	1.5364147983609953	-0.7730638192823462	0.0598180899949506	-0.41933008568769503	-1.4197179772406465	-1.3773114073954762	-0.3399279847073696	-1.853161107009424	-1.0082112706242348	-0.4956876096936206	-0.8400385472966004	1.7501776534338327	-0.9601191405253454	-1.4336863716210775	-1.2858846116096923	-0.3508122976191149	-0.4925698090709191	-1.5293170161091643	0.6094563189446797	0.43291768284551735	-0.8742479450148499	-0.8917723921911749	0.13090204258875487	-1.191088316534408	-0.034503985216131045	-0.48936244028975534	0.21175708341767546	0.8019296519556791	-1.9635160277148707	0.14756386868720914	-0.8825557711922347	-1.22514390177577	1.4061004374135628	-0.3645662950642631	-0.21544708163619375	-0.613005833306102	0.9091043847450878	-1.4436075396148265	-1.5365799911332103	1.6093828830800514	-1.1295678782656657	-1.0174956397231232	-1.8502271174418268	-0.0925945689007354	3.0649437953722822	-1.419222493401624	-0.9127526612238842	-0.4214025928286417	0.6640485805321823
-0.15381468985280483	1.473455611460222	-0.7900522047481602	0.04496713279322494	-0.3397529599918184	-1.442234836982097	-1.3759373570997104	-0.31957516764763566	-1.8824473534090393	-1.0250258396540788	-0.5089516890360406	-0.8843850519935434	1.8160279766065206	-0.9581046430938216	-1.3992108697195618	-1.2854966377446857	-0.3912645154164772	-0.42276581474014907	-1.5421032264591292	0.6899580057679392	0.44846387059233994	-0.881117088803531	-0.937240838868792	0.14349110763675285	-1.1877826535445957	-0.005256631451815451	-0.4885993786219692	0.2739769898974489	0.7663490135350688	-1.918119669676012	0.19822623142364235	-0.8879611889471777	-1.214406629966327	1.3870353794028456	-0.35927418910935593	-0.25615393349549526	-0.5534468571667092	0.9267970354497169	-1.348415257191048	-1.5329397214299108	1.4834700752685503	-1.1415508712783953	-1.0005711348607753	-1.8527720047292682	-0.20980758855037482	2.9885907144849915	-1.4579053006683178	-1.0012156918912074	-0.2815043327436145	0.7802437875393382
-0.1514825803242239	1.4080848726426984	-0.7983004282033515	0.013981683701908368	-0.24072381772988413	-1.4659560165021244	-1.3806215781642108	-0.28439336003323995	-1.902079554762102	-1.0373821135255998	-0.5186539960846835	-0.9153313405908188	1.8789763650445201	-0.9659054161784624	-1.3863940134503916	-1.3038707158735359	-0.45316962257972515	-0.35349895942695236	-1.5317767388677688	0.7598632903974704	0.5086230265185394	-0.880113755123363	-0.9505283093276106	0.15734662403318758	-1.1713612506392674	0.018619828913474273	-0.4831228999693141	0.27423953177452554	0.7264455947697106	-1.8824504790611392	0.2308099397645968	-0.8944428973412913	-1.1780654688738403	1.3797925694205653	-0.334330703466222	-0.2728535576550552	-0.4800635389455102	0.9274162014682605	-1.2244144311814864	-1.5290581874748146	1.3473921874487642	-1.1519680804375005	-0.9952926194741176	-1.8394666436868075	-0.3134713944604305	2.915148125659008	-1.506665414898681	-1.1207050941765997	-0.16976469794572052	0.8729811003955004
-0.19473143307114668	1.3591316469404	-0.807210474068633	0.0004808018967050659	-0.1488366599529786	-1.4938096950398652	-1.3638817015285274	-0.26905123467346864	-1.9274496430414203	-1.0384029407062172	-0.53644581871647	-0.938517687242211	1.9334756441333127	-0.9675333476103912	-1.380302649168636	-1.3028092495127697	-0.5009496669137722	-0.2602753477769343	-1.5397950623755507	0.8367920943706911	0.5311502739185368	-0.8660084472171079	-0.9570935036779978	0.14928631158500777	-1.1581952835891116	0.05051438790991457	-0.4777127921582339	0.2692386441735254	0.6554425476244744	-1.833104587237851	0.28069208878523166	-0.911989888475639	-1.1016298279569288	1.36245587511882	-0.3077570353562525	-0.310724202355256	-0.39557857444316064	0.9225666037308079	-1.1068581807589772	-1.540881285656471	1.2165683585680032	-1.1527904314899158	-0.985265722488245	-1.787656595140882	-0.4504658748391705	2.8237920531664176	-1.5251060990595895	-1.209932359278102	-0.048394602569064124	0.9414926183180444
-0.2172385027768263	1.2754713532701567	-0.831456764784759	-0.02938922207808889	-0.06098864362925425	-1.493137816597264	-1.3686481656828204	-0.2663445105296917	-1.9578745258260124	-1.0422314580542518	-0.5365415529518426	-0.9312423645749812	2.0191791861957866	-0.9686931478212338	-1.396249299495974	-1.3002200575848613	-0.5630941632966373	-0.19699405104398388	-1.5237683536337587	0.898801225670549	0.5292259213889822	-0.8601426371085946	-0.9466842649080546	0.10853250441283604	-1.1487167057520336	0.08186109024299348	-0.5035092687788232	0.26915238940815495	0.5782119692874886	-1.776700635260751	0.3594440848508789	-0.9415269123951407	-1.0414092190210167	1.3777098235783907	-0.2976110599000418	-0.3071678058663622	-0.29924772623945933	0.8994142538022121	-0.9757885786167602	-1.5202110334488563	1.0696028069540215	-1.1545363548299874	-0.9538803025081248	-1.7057339105228402	-0.596973767383153	2.7364735493729144	-1.5814729486264099	-1.2959541561404626	0.03181175145947719	0.9877700518833468
-0.22565904086191058	1.1991202774677312	-0.8395942819365596	-0.07433665046933968	0.03231691973473778	-1.494444357172869	-1.3474230871723012	-0.29281214230861413	-1.9875479175375197	-1.0676546521742505	-0.5267433478328554	-0.9411494678785777	2.061283676661235	-0.9600439124513889	-1.4399237375765481	-1.314246631162646	-0.6303599516603402	-0.13042430276546738	-1.532470554605486	0.9868308790239004	0.5399869702144211	-0.8555152491453537	-0.9315900112584596	0.05628690076884152	-1.1257528597945872	0.13230587995274257	-0.5240827544586422	0.22714694826960163	0.5023472866339423	-1.7171084212631516	0.4052761253834444	-0.9712901899460589	-0.9340717404191239	1.404688915357583	-0.29997921922194626	-0.3090555603980218	-0.1909850675984752	0.8794583941325154	-0.8464877094598787	-1.506953505320475	0.9319233593576908	-1.1503748467573693	-0.9188921246079529	-1.601790326739368	-0.7339261593307482	2.6158658716583583	-1.6271108603829156	-1.3833756821681686	0.08520050635787464	0.990830568664433
-0.2338064490022056	1.1510554061375926	-0.8363334780912256	-0.11277570295672486	0.108541208623395	-1.4940171139386889	-1.3477311579727407	-0.31211993317990705	-2.0191476477582007	-1.07785683114321	-0.5490769325664555	-0.9318199474026405	2.120943529449326	-0.9525321950639597	-1.4713580571516904	-1.3312816972256827	-0.6949104278290745	-0.07852452433376719	-1.5349992241383843	1.0730353496862812	0.5580791098572119	-0.8499979997633915	-0.9311414022202026	-0.027704648008735445	-1.0709810305061693	0.20155749299909093	-0.5359700194061358	0.1864951403102191	0.3902801365919534	-1.6662813087676898	0.4240303139421456	-1.019869875423169	-0.8419843433546121	1.4408083632588493	-0.32061334883973397	-0.30916771581600844	-0.0936915508060588	0.8159844471944	-0.7180350883412575	-1.4674198854998382	0.7810063283463026	-1.1620427386366634	-0.8701899790113075	-1.4816149316781595	-0.8943468770485161	2.5434710300388104	-1.6771036038982525	-1.4334976322700541	0.11419479156997148	0.9472590940017046
-0.23826280320776932	1.102626245604482	-0.8642250254517346	-0.12544971578288236	0.1687926461232962	-1.477777901300156	-1.3630788090441956	-0.3375945960952728	-2.0502122591124436	-1.0909736018779905	-0.5543192693925301	-0.9152398176366086	2.123187481295898	-0.938663398791066	-1.4837090095497816	-1.358913032666208	-0.7593581594853729	-0.03161289531441885	-1.5413827016106498	1.1519053864206774	0.5464371616757676	-0.8642868178340922	-0.8924841989174727	-0.12321619887612104	-1.0190539943707158	0.2383884854810872	-0.5501124809175907	0.14581311170311526	0.27158588478812706	-1.6025864918160029	0.42973330224376627	-1.080598887519389	-0.7444481005739584	1.455495200197348	-0.3273768245609987	-0.3017045611241279	-0.00755317235937088	0.7335510812003743	-0.6103678317634847	-1.4375339273230054	0.6782568702699627	-1.153596770143535	-0.7951574640623348	-1.3367660400984958	-1.045045574807934	2.43824727487818	-1.7052915604069754	-1.4608885409132328	0.08113670531343746	0.9070679978309609
-0.269016072735902	1.0621635147468902	-0.8765927310981976	-0.13700525663970323	0.2119499800218772	-1.4416463230729941	-1.382458189042347	-0.37049674658010956	-2.0923806987077738	-1.124342409620321	-0.582773799679496	-0.9160841337670151	2.1179151056572465	-0.9046106854092135	-1.4936812907724986	-1.4070912882164484	-0.8268233930790994	-0.0042146921011017155	-1.534571878366182	1.187012663716714	0.5448904338631019	-0.8930403631272122	-0.8726788644196428	-0.2089393624884619	-0.9619644698308555	0.3021984774709515	-0.5826993370461636	0.07529889661757891	0.16920452767928088	-1.5612461757670775	0.4377393768115846	-1.1253393096621438	-0.6578176814161736	1.4730165936617376	-0.36088693290806895	-0.2894012844892014	0.07081471369835927	0.6347604601326007	-0.5148231930131084	-1.3873018375706323	0.554865886759601	-1.1627427092125715	-0.7191560366966807	-1.1846002532257953	-1.184249137322096	2.3541678067342873	-1.7535616232380378	-1.4792479164005534	0.04161740089764452	0.8660381714229963
-0.29022499291675896	1.0349968072112217	-0.8863868171171028	-0.16411253084545674	0.26193650890561176	-1.4152614482207038	-1.401957525812351	-0.41971698158651705	-2.1267190573125805	-1.1359237853769835	-0.620287857807841	-0.9011027293253644	2.1239494130112737	-0.8670775492742626	-1.5018799528010056	-1.4512914932925765	-0.8817867623093456	0.013152786079624173	-1.5321177458865747	1.2135928783493126	0.5095369438432852	-0.9187035538166979	-0.8421864828024906	-0.270003252036615	-0.9124298238713584	0.3428682145143795	-0.5967265423791498	-0.018424587038647345	0.0366693611349417	-1.5275465721371568	0.47376926442000417	-1.166862137326958	-0.5713924228306303	1.4732248181919818	-0.4089960387409426	-0.282413494937045	0.14210454988579135	0.5496918519246086	-0.43422759967696856	-1.2861498892355065	0.425569885178316	-1.1756092435159697	-0.68305262162964	-1.0503032858985124	-1.313127480304187	2.2647466239756393	-1.813644800093811	-1.4594541686353173	-0.017919712974626363	0.8094277804788165
-0.3081340027008391	1.0088494703400095	-0.8898931876717769	-0.20047546208675313	0.29443874787744057	-1.3857052475732394	-1.4315623118475098	-0.4824192435185612	-2.1626940660176612	-1.1608878011287067	-0.6183267531916258	-0.9114304118873215	2.118659652620658	-0.8511626720442301	-1.5169190251565985	-1.482278425991754	-0.9254246094281221	0.02726537136278171	-1.5327612491133198	1.1948601327679338	0.47173558807422894	-0.9417709986593866	-0.8116666633236711	-0.346229068349613	-0.8786579595759589	0.39794980755457277	-0.6167432429246357	-0.08382458709422957	-0.07246729251311194	-1.5026632288687385	0.5073956850015471	-1.2027081838471236	-0.4747116517466591	1.4399239095450498	-0.4845560665121657	-0.28067879104284693	0.21363563465588647	0.45647037699496434	-0.3713407231882289	-1.2277109122174585	0.31577296893514223	-1.1933801468218108	-0.6354089830159664	-0.9167219820354127	-1.4225881778094471	2.21046433799192	-1.857014348931872	-1.4447419021054109	-0.09185327544769936	0.7770060937860365
-0.32751639431474555	1.0220927675930818	-0.9015576063654256	-0.19980528230766376	0.3281656156900744	-1.3409176519511445	-1.4738039076629408	-0.5366146639451699	-2.190754501279622	-1.1776292561119734	-0.5882728659068738	-0.9089168663411303	2.1022694283641075	-0.8615890684492316	-1.5461235135746172	-1.5242348488819268	-0.9691421247517281	0.01212435146511312	-1.5426231224058333	1.1459280607762499	0.4409581711481742	-0.971261842187175	-0.8014474317457723	-0.3922750262246527	-0.8342218700537772	0.44711016039031676	-0.6211502361280821	-0.18089267797729613	-0.16438613246294823	-1.5008619015680007	0.5435855012795227	-1.2341574386140837	-0.4114948518741238	1.4170647603342164	-0.5439994050730167	-0.25660564738090363	0.24869098345407575	0.37371059281645197	-0.2776184200734856	-1.14657720063313	0.19414729412180817	-1.2264840657169092	-0.6008925133345354	-0.8260835324340258	-1.5154555368130613	2.1496747934653735	-1.903778628828095	-1.4040627799852203	-0.1571429459527896	0.7408403689667588
-0.349799059384936	1.0342698265649404	-0.9256287798380063	-0.21080416528604345	0.34197683639202936	-1.2950507833507205	-1.512703071608116	-0.603867823441777	-2.2166293090244444	-1.1973844499393749	-0.5702429910606044	-0.8680983469344167	2.086147768551686	-0.8600993277183747	-1.5859081043131353	-1.5364252639477836	-0.9984699139753286	0.004353944337998156	-1.5704596060994775	1.1119496831227225	0.40822646070272384	-1.0208959123750854	-0.7775202444790068	-0.44554009423448643	-0.8015541416838661	0.47514121950997534	-0.6367264512781797	-0.2620847922979076	-0.24878419132619403	-1.4817538638909311	0.5897816347406521	-1.2682653497601861	-0.36538602631127876	1.3819994491173095	-0.6407345611578203	-0.2438746424082301	0.26594622861406425	0.28329261682154	-0.2072604386258637	-1.0564319614919455	0.10516044649734294	-1.2620075724442525	-0.5962321613310216	-0.7753270072691443	-1.6252523303132755	2.069236621059276	-1.9465999951697448	-1.3747716597631787	-0.21782534720005345	0.7144011364684639
-0.3508008338632856	1.0431315342378213	-0.9503380241864946	-0.20783243976595997	0.3488996739479531	-1.250167913976056	-1.560075545710514	-0.6536434839137422	-2.234534109124445	-1.2426603232822107	-0.550629236160249	-0.8412423428605791	2.0942616519250965	-0.8613212728598766	-1.6081925703012836	-1.5540129730421555	-1.0267334458695778	-0.03560657507572575	-1.573951667046162	1.073180614956295	0.3765870876923735	-1.0761552749115983	-0.7746426987366731	-0.4987825595481912	-0.7489941001458486	0.48397989617955667	-0.6426324456380564	-0.34731092237149525	-0.340534810754728	-1.4684147296726384	0.6075694458067156	-1.29135661212421	-0.34999338816798764	1.3441866752886031	-0.7415081209223058	-0.22401795187767853	0.30238846761627214	0.21256957355575867	-0.13961119064617328	-0.9528819127790701	0.02787802343602544	-1.292572382387527	-0.5902591902449459	-0.7367071557163204	-1.7248816594664351	1.9846031939995228	-1.9691954901101787	-1.339192446065855	-0.31501564911230223	0.7124966111337825
-0.35569348074661306	1.0797708262238697	-0.9575967345735584	-0.17604583883788033	0.35799834801921654	-1.2275880346170207	-1.596634643841141	-0.7000709915792855	-2.2578030623392205	-1.2857256045046759	-0.5437575605364925	-0.8568351601862633	2.1082294009166342	-0.8651300007400774	-1.6166356068713814	-1.5837792319822412	-1.0325184564120355	-0.075649636724546	-1.5707788731444072	1.0653724836359586	0.3702451259860994	-1.1060343130180232	-0.7765352252451594	-0.5202761318273822	-0.7196598031959007	0.49568019709957245	-0.6390652835838456	-0.4431900826054707	-0.4073076175747297	-1.4559338304261287	0.6178173573630285	-1.3174688186136332	-0.33283828885644157	1.2815125933044111	-0.810621561894717	-0.22895386557936606	0.3348238932643163	0.18098272774340535	-0.07317912446193661	-0.8556851425025878	-0.03108700397710478	-1.3168746287876882	-0.5845740433332577	-0.7205055168685691	-1.802007741403763	1.9430784785701178	-1.985920994373537	-1.303245425705284	-0.3993212295684599	0.730883116335731
-0.3584802108215934	1.1184110458934935	-0.9742397163727927	-0.1366335405964024	0.3630578253682187	-1.197557450076553	-1.6470542017012786	-0.7230962294102931	-2.2689596424819287	-1.2955284256889228	-0.5500379011342291	-0.8500226937161667	2.0973051824671582	-0.8810639405187419	-1.632111507373558	-1.5918105421036501	-1.0149370571957668	-0.137980160276214	-1.5495488569407914	1.0549896506333056	0.34337097094019237	-1.1290165179322558	-0.7883966128438322	-0.5245292588735643	-0.6722812646204035	0.4737024700569341	-0.6289844992278836	-0.49621724580660825	-0.4301267125566596	-1.431663811458039	0.6463152851828813	-1.3362246103021247	-0.35124136664635797	1.2008631283151292	-0.8995758479990126	-0.23336982498036832	0.381886852829604	0.13703999638977687	-0.051528674162705644	-0.729717370085005	-0.07547538794042041	-1.3507671583234544	-0.5743605236044991	-0.7187718660807846	-1.8714006600951507	1.9081093168426313	-1.9986442038540904	-1.2586700590521733	-0.4961274282555136	0.7350033403028948
-0.36018470260470253	1.1339540518869644	-0.9838828392507104	-0.08756770043254045	0.3671956171058378	-1.159452415005797	-1.681627197370665	-0.7440618629211897	-2.2786923683308986	-1.3165575763884994	-0.5427309159895636	-0.8401110666259622	2.094024859613867	-0.9071915398486059	-1.60607142697144	-1.5804682705517479	-0.9676927128597159	-0.1735706364307839	-1.5082882499494328	1.0493463395597031	0.30396251901760774	-1.1675026170947957	-0.7683601143614572	-0.5105034900561487	-0.6638393748422958	0.42379824445165004	-0.623360283196226	-0.5720401583821203	-0.4244704068025043	-1.4119191107973577	0.6727494526179292	-1.334936867670976	-0.3669998143542084	1.1207432343667083	-0.969380903869881	-0.23747178264034266	0.4342108292326092	0.11293559281391867	-0.01250352181332598	-0.6098533059226339	-0.10399561153918753	-1.3596025712301392	-0.5518272293538453	-0.7058026635023673	-1.928342332981957	1.832223264857103	-2.008180204042512	-1.2370321183581887	-0.5812384499723867	0.7450575642741752
-0.3655936589581298	1.1839367673982466	-0.9924490917229155	-0.06926382803275848	0.3746110529039079	-1.141155884772711	-1.7088741967045251	-0.7784191001569305	-2.2872971869952217	-1.3340838995838848	-0.5486933621297398	-0.8354290910143973	2.117538635856102	-0.9373329555510523	-1.5979360392576683	-1.5563209153074058	-0.8839158264039446	-0.22637965858983972	-1.466240034761633	1.021243228347145	0.28437519095871994	-1.1924192797484428	-0.7535628755644079	-0.48198716458543245	-0.6612511705942923	0.3926094692150398	-0.6152160165663092	-0.622052056456894	-0.40839997694947616	-1.3790345102840027	0.6871555095827034	-1.3390291685557332	-0.4062289456932149	1.0664216589598694	-1.0269488888100775	-0.2414191741996817	0.5152675244023771	0.0931240805535329	0.030421233386070733	-0.4852222605609097	-0.15297131418995832	-1.3852847432836228	-0.5435731180111736	-0.7012167620265162	-1.969770393584989	1.7705280925487645	-2.0313545096918135	-1.2185083723580343	-0.6376411498204653	0.7043963247671305
-0.3482255448093923	1.219518342487946	-1.0182593605796744	-0.05489610594865703	0.37966528638953384	-1.1358691839400112	-1.7453669551052642	-0.806831785441197	-2.269125498037024	-1.3446893135976024	-0.5485246121084615	-0.7914080756876289	2.1171808097027522	-0.9844049296939964	-1.6062800799086514	-1.4939011938590052	-0.7843141971766135	-0.26763071117679893	-1.4124745947964839	1.0381759412103526	0.2755830215252344	-1.2062134890623075	-0.747872263054658	-0.4810451096786171	-0.6684132729817702	0.35150713351228585	-0.5894897995628134	-0.6548849643749748	-0.3914741451211968	-1.331796619551858	0.6801815987687588	-1.3641905459212262	-0.4549369444779277	1.0168331872981895	-1.064194600240209	-0.25006628449624135	0.5984224159476783	0.09233584639240447	0.09568377315703487	-0.36685142393822245	-0.15540793008850814	-1.3910640755059496	-0.5224171935012539	-0.6737525506969393	-1.9784876923746755	1.7110025801876958	-2.011794333112351	-1.214227368149332	-0.6826969320334195	0.6654235636496867
-0.3176819282176036	1.244112124380987	-1.0581051758645283	-0.05782790278221376	0.3708692289576708	-1.1212421818332454	-1.785515214375526	-0.8348418120442048	-2.260528726272948	-1.3667830491268844	-0.5160466771879556	-0.7876290553252424	2.0873689574560066	-1.0273583712119556	-1.604855369408384	-1.394996046027509	-0.6961995143268163	-0.301710295735431	-1.3538772903517438	1.0277296976154469	0.29433278600190893	-1.2072227949667618	-0.7103985233202825	-0.4805262027111564	-0.6478648499291652	0.2965773120898402	-0.5679311047858422	-0.6796101006353501	-0.35373786125277085	-1.2979509192566612	0.6753083113308286	-1.3905085656828426	-0.5175592117127338	0.9574396427448104	-1.0800453318259307	-0.24853600098385886	0.6586779895122747	0.08972161342445065	0.19912531036854553	-0.25521466014811145	-0.12978727196964004	-1.418203375849804	-0.47958733921604535	-0.6315271099651657	-1.9867137896192801	1.6551479848747301	-1.9902827018535316	-1.2100613495908639	-0.743579410379672	0.664575458603785
-0.2983478148918105	1.2781609153681233	-1.0790689240430182	-0.05606158041664797	0.36284556530152234	-1.1065005534929189	-1.8074109602923119	-0.8684302245730166	-2.220878072354959	-1.36422461139098	-0.4923753089118833	-0.7585721041441017	2.055198174210047	-1.0632858581434048	-1.5760359266561816	-1.2813057666553032	-0.6004179480492946	-0.34838580530487145	-1.2925270840721217	1.077175638623085	0.31947215026995446	-1.202320141756851	-0.6810233428355583	-0.43894997574773464	-0.6063566435912527	0.21665063153646616	-0.5442855450933384	-0.710523682624733	-0.3133125467498291	-1.2490167427589125	0.6115103831285096	-1.4310615335444499	-0.5788920610501334	0.9251453195073026	-1.0885527378489142	-0.23463664076270865	0.7061363880649347	0.0479743263488547	0.3672767471159385	-0.10686622957389688	-0.10180461213305092	-1.4328690175321295	-0.4318217698312596	-0.5900481208914365	-1.9827108027539673	1.5782645717710853	-1.9846464856960195	-1.1850092195899395	-0.7879652121873268	0.6199776548788278
-0.2668399736013154	1.2861853969780337	-1.1237874269505788	-0.07052343533803633	0.3495663982659913	-1.1059641424172524	-1.842559657590249	-0.9037622229383023	-2.1710015964228524	-1.3760064968814372	-0.49146258428223144	-0.7267590878014482	2.0101235288453085	-1.08027554625888	-1.531334492449685	-1.1695607116519302	-0.4931901485940875	-0.3784095087217527	-1.2349136687308233	1.155281215788235	0.31572868285208056	-1.220261246443617	-0.6517358263188607	-0.41523178881295053	-0.570437763023223	0.15543538028052734	-0.5294391520541541	-0.7316216611940133	-0.2771459464242797	-1.1884941824962953	0.5861741657085707	-1.474768660286403	-0.635888082653992	0.9019202757493341	-1.0668929685871336	-0.24895878178006772	0.7862613407279759	-0.006402682856619019	0.5085668453724576	0.010986724235017935	-0.06349477656224752	-1.4435241251876219	-0.3686446895886366	-0.5429765698327331	-1.9395865681848896	1.5161015803350726	-1.9742447697065384	-1.1723784881642643	-0.7865160702965335	0.6038063460019251
-0.234881981976283	1.3042054630344029	-1.1649166302180158	-0.076777196618639	0.32765784189824704	-1.1033386558295093	-1.8655568247758627	-0.9529153860134901	-2.11739225287608	-1.3997419750929492	-0.4908379907568719	-0.7094119284868162	1.9617628656223254	-1.081652342666746	-1.4694378132325265	-1.0840524143812114	-0.38624877007114183	-0.406458167822338	-1.1727770965389808	1.2239775007467606	0.3192544291984614	-1.2221386965875676	-0.6245309120973476	-0.3880537976313174	-0.539088353431515	0.06891215459352527	-0.5096577314502565	-0.7442533882639354	-0.22018163236086535	-1.120119464836206	0.5858628152135837	-1.5069185259867848	-0.6480519631110839	0.882391217403194	-1.0358881759851077	-0.2512801147830503	0.8714645823418659	-0.049093119869789106	0.7017714193915252	0.12436069885863892	-0.03599560724932964	-1.4450372968737766	-0.2928949616595794	-0.47486603613244477	-1.8678864289580985	1.4429880290353614	-1.9629229572122486	-1.1462140931235787	-0.7762474850774714	0.6160861204011316
-0.17793684710434637	1.3117138682734362	-1.2174590495124984	-0.10044250725113583	0.3045787801930062	-1.0839539207037903	-1.8719590630917817	-1.0180139155790864	-2.0492385841825347	-1.4015792424603433	-0.49086827838205016	-0.683625669707537	1.893178718266438	-1.0707529088619225	-1.4050404832529457	-0.9703259743380921	-0.30059006567369345	-0.42827043625979744	-1.1372334815350442	1.2678062129919843	0.32751049461312	-1.2179635688816748	-0.5482314388544178	-0.33581610174748994	-0.5193778624908056	-0.012269786245862103	-0.5020142123385349	-0.7585408290708721	-0.14510650589945479	-1.0637653313447153	0.6041292780424323	-1.5426398158316839	-0.6725457041203023	0.8809166273404575	-0.981842526460996	-0.2810229739015718	0.9302355153973638	-0.1074232811454185	0.9309182696548245	0.21453617212389223	-0.012070107271953054	-1.4413590201219448	-0.2291615995792346	-0.4333875655967179	-1.745358751263323	1.3741205032253663	-1.968931087378158	-1.1517407752098126	-0.7133464922771754	0.62835464420871
-0.15034893459593504	1.3150281543993052	-1.263020128030958	-0.14240176137844052	0.2814941681322153	-1.066440917842099	-1.8728514687732911	-1.0795988671996006	-1.9729173117380967	-1.3902476730294855	-0.4935055299281833	-0.6769501075856275	1.8091220637311967	-1.061058708527281	-1.3410333218049248	-0.8742012933166892	-0.23537916755871174	-0.44777006740484343	-1.1345936275643203	1.276390681061906	0.28998282668773223	-1.2174564727467847	-0.46205400615700387	-0.2959893234644263	-0.49147704796348607	-0.1066459798422938	-0.49772117559635687	-0.7488795398331954	-0.08816637275544448	-0.9922162733924104	0.6274357624540678	-1.547394666291306	-0.6842322875453164	0.8896260187496958	-0.9504081637256719	-0.30148718687510834	0.9659953691433459	-0.19595705526574045	1.1737577392910619	0.2610933412965446	-0.0058505276074410474	-1.4208002438115677	-0.1660115150792934	-0.37296298040800496	-1.5852633271828798	1.2897700195503206	-1.9734934409030196	-1.1548593924286519	-0.6352021958899601	0.6327343681359208
-0.10085296077139679	1.2900146943016713	-1.2905151455411394	-0.181980677724849	0.251867550952897	-1.013234447149828	-1.8641446064163258	-1.146364688787721	-1.900799650572786	-1.3998333676511698	-0.48816789575999586	-0.6557320440083226	1.7454158811487885	-1.029555368271263	-1.2741713395789624	-0.7543833496982523	-0.16963421775342097	-0.4303747490901288	-1.1351135235110252	1.2747238800785248	0.28728144765438013	-1.2145034793017455	-0.3820686609075635	-0.2711763383326498	-0.46493946962334765	-0.18902229318282374	-0.5050251531759762	-0.7603316857669148	-0.05616467275754552	-0.9353233148892748	0.6375413261520178	-1.5389260140125676	-0.6709713259240587	0.9065562747856768	-0.9010956583690666	-0.31178453628013936	0.9812717222034377	-0.2618423139261337	1.422083602383515	0.29751768244520393	0.015362576066688203	-1.3748246437706009	-0.09897939061604999	-0.2998143638898972	-1.4322874720531615	1.1751014220363598	-1.9690661015391897	-1.1823903476971154	-0.5361083643106618	0.6657688124164023
-0.06136847343374794	1.2641091517259995	-1.322913445870601	-0.24139473799134076	0.22169605935527253	-0.9562715606537624	-1.8364736689455774	-1.2199655098549391	-1.821894876098988	-1.416495615750645	-0.4757492594853459	-0.6485800118026718	1.6696136507197283	-0.9965774146688249	-1.2503122154256494	-0.6475005049622916	-0.13041932959245475	-0.4428426145008282	-1.155691340498345	1.2808953811173645	0.3010802438984596	-1.1916499486744176	-0.3186485638317336	-0.252563177244615	-0.41826750413452185	-0.2744490305499094	-0.5015441126120901	-0.7289589388112206	-0.02702343971236417	-0.8771198980500026	0.6435182348344739	-1.5194322548720711	-0.6445088163269521	0.9059936681222295	-0.8583532396373584	-0.31907017006154276	0.9855913164193348	-0.34402875914360254	1.6223980195801413	0.2942277768642213	0.05512397156158557	-1.318235682685287	-0.03893596835905557	-0.2510314429731795	-1.2308573360450574	1.1092329647616639	-1.9668521193244946	-1.1946193664344738	-0.4225402849177802	0.7447038255537037
-0.04060880954505607	1.2305306346660916	-1.3421674861563582	-0.29176982572401833	0.19127581167471838	-0.8793305125700087	-1.8074863876564318	-1.2879803887400196	-1.7280027499148083	-1.4480210632883659	-0.46277729789820665	-0.6191431741792515	1.5839620171287208	-0.951359618345992	-1.207203784781916	-0.5478961252685874	-0.1071517084077176	-0.41815769569734734	-1.1931896897248389	1.287946870612705	0.2856716517000109	-1.1772525447075948	-0.2461254532804446	-0.24510619760915398	-0.3979646917703067	-0.33734874856786723	-0.4933483986550039	-0.6985243540882162	0.0309220982826584	-0.8276562535483676	0.6213102675608895	-1.4914656144129972	-0.5838013185444254	0.8960264203560138	-0.80624446508465	-0.3177843664170819	0.9709517137871682	-0.4230277368203934	1.8082684534526798	0.2861748130798503	0.1127763005047695	-1.2365953236847465	0.027645835816846803	-0.21344951004840565	-1.050776844118715	1.046095867780011	-1.9747898268751474	-1.2002344990208882	-0.3086466932739677	0.8872961779919303
-0.05096047915466941	1.2030289301879236	-1.3530050294057703	-0.33266050808681313	0.15386090845503114	-0.7809909300373388	-1.7747463678114894	-1.3618952006954248	-1.6403965939737213	-1.469851699028829	-0.428222918541117	-0.6061638934997584	1.502279400342676	-0.8832567468837128	-1.1409822300019197	-0.44231562969598703	-0.1024911733687451	-0.4120158110025736	-1.2432369730149873	1.2908075859161499	0.28172080930405025	-1.1444889222706878	-0.16068045372183745	-0.22979468556463348	-0.36934240750571146	-0.37664871690482726	-0.5021372794519621	-0.6602580255486278	0.09516622721450954	-0.7879536495721406	0.6358802230558116	-1.449798999393637	-0.5079096294299165	0.8836956239556354	-0.7741902541064372	-0.31115544077314866	0.9438109339481098	-0.5061218633388134	1.945617134930086	0.2654417794092378	0.1627925306955628	-1.1725302879761905	0.061275293209152606	-0.19994403384799378	-0.8611867035277658	0.9816930921729836	-2.0047217162971958	-1.213947274898763	-0.17364397988737118	1.0491048009818367
-0.07736691466786556	1.1629155761097902	-1.352492559863164	-0.357717996081989	0.10962996764101848	-0.6618412277213631	-1.7256377011892101	-1.4261103795205965	-1.5256352254024805	-1.4868833946212348	-0.43544186969409954	-0.5786281732115368	1.429543756233627	-0.8120317059281396	-1.074313116748443	-0.3818940992102564	-0.07532728247550917	-0.4090090765317737	-1.298503092319729	1.2967594952053811	0.2815638387143477	-1.1184777137841309	-0.10899403883323026	-0.2274007098619922	-0.3688557065710489	-0.4003750509248034	-0.5052275522122619	-0.6191264144389284	0.17559230858700833	-0.7485521437108611	0.6086532177482823	-1.4142933905805557	-0.3992323550525265	0.8927473845444089	-0.7478921940290782	-0.3026586510517146	0.9234487489903429	-0.5875334811304315	2.0129216730707578	0.20343003527361816	0.19474017101840846	-1.0552176785009264	0.08688036390001198	-0.21080910644058282	-0.7025130633386513	0.9051458188248895	-2.0109511196714625	-1.2260097118607827	0.012756927131185637	1.164152091784754
-0.11310089425301384	1.1217658085974709	-1.3605443299508835	-0.39139360314138727	0.06578929352898115	-0.5475409594111891	-1.6813800137195751	-1.4819234888031523	-1.4267337249944227	-1.5069537543009264	-0.45094240562920174	-0.5876773305505736	1.3707028799273717	-0.7406018320103269	-1.0470049193908382	-0.33454069618628207	-0.07697811756676814	-0.40441771173176805	-1.3473826284416515	1.2488727424837882	0.2705385518444695	-1.0844040025105106	-0.056562507654261275	-0.25319643475361564	-0.3656009164933218	-0.40272611982358797	-0.5063491571783761	-0.5480602947743872	0.24075484413627657	-0.7194733083648658	0.6548204279393859	-1.3463827639967723	-0.3275044879199049	0.8769203180869312	-0.7007424593775848	-0.32291877793678325	0.8978806735645808	-0.6393262434247176	2.0233471568419623	0.12353145867724877	0.20939918488683068	-0.940606589450981	0.09278504358195626	-0.19923908953656927	-0.5455394390861728	0.8416138932763086	-2.0081239481420825	-1.244522401548414	0.22052969209960152	1.3154439641997326
-0.14639324411895374	1.0839303272110201	-1.3350838930128401	-0.42331439343325855	0.029948282893539922	-0.412245779935121	-1.6178147385622157	-1.5443491348783365	-1.3390764265317652	-1.5053541075849073	-0.44147694933857984	-0.5941914025275133	1.3199941361882952	-0.6732002221393547	-1.005433812297459	-0.23688470492011687	-0.053045080063495564	-0.4126217728378629	-1.4041289293963308	1.2000009539866574	0.3061539969888967	-1.0280604098012192	0.02531515831970299	-0.280805468900857	-0.3576368733235705	-0.4081460537754774	-0.5053947154234983	-0.4855046243064973	0.29473858279384546	-0.6899962021717317	0.667399781908981	-1.2519891850976304	-0.228692700619973	0.8517616392741909	-0.6745205867314936	-0.3479720585496165	0.8503711086892828	-0.6667786903869417	1.9997233720867336	0.046257907483797406	0.2356263587573618	-0.8228840053794189	0.08846259481171843	-0.21488313798915443	-0.4482424408544568	0.7742364136720378	-2.008435855856688	-1.2582816139388833	0.39221577134827157	1.4385632328551101
-0.18869262386631588	1.0448730922695735	-1.3099716777200086	-0.452121427989258	-0.012714188405409799	-0.24776011208056695	-1.5684220833702103	-1.5898544542709012	-1.2433085813114673	-1.4754155671944835	-0.44890195027482616	-0.6348500802337071	1.2616798032547751	-0.5961287026290876	-0.9651530650888045	-0.1565944426853338	-0.041693624577763475	-0.4385752988279723	-1.4681009765254647	1.1545772539776435	0.3294557993838324	-0.9799172239670646	0.07798494617045781	-0.2874538450410111	-0.3230778780753117	-0.40254945949002174	-0.5020603701189574	-0.42675814056447503	0.3381395397326319	-0.6654921561575594	0.6394967660549594	-1.135376935721363	-0.15267597177708667	0.8305042172190792	-0.6098426637263428	-0.3719423401486248	0.7860400756743394	-0.6738017289819338	1.936870788936225	-0.0444234969851098	0.26266552668588367	-0.6893430870672552	0.06969592394333739	-0.2581907189179528	-0.3707090285072342	0.7416631055458733	-2.0038191216280774	-1.244130270997617	0.5770249733113435	1.5417230144121952
-0.2539814091793041	0.9997896404690219	-1.272744972289197	-0.47258519943418004	-0.04432029785376851	-0.09344839083506538	-1.5180711371485187	-1.6234997012223513	-1.1275069810042726	-1.458979861860539	-0.44927636779776564	-0.6753115559283809	1.2108898127766077	-0.5358218002847701	-0.9477855117965499	-0.12860118664096346	-0.008276054323311516	-0.45650083374856576	-1.5338426575281496	1.1346904182445048	0.3604168226185484	-0.9430924890151923	0.09011742670186641	-0.2973067104661102	-0.2829349528864911	-0.3702136498610687	-0.48322782427574856	-0.35097533330687675	0.38087310329586554	-0.6027008564613319	0.5976584052777651	-1.0082252142249135	-0.05193508985838222	0.7963407784987913	-0.5496303400258967	-0.3761990087696852	0.708624706656053	-0.6778969968320961	1.847837868112821	-0.15417566704160784	0.2825332055262272	-0.5728205750982612	0.08624450982848794	-0.2869485124169843	-0.33855570911123184	0.718967404272749	-1.9939062069067752	-1.2279946885023176	0.7337552632539494	1.6180329853107995
-0.29378328155917843	0.9558485868269125	-1.2402017473443876	-0.5078123576957557	-0.07966351160384393	0.07898916183683538	-1.4765974464256286	-1.6590746372912673	-1.0120679382582147	-1.4407085508420765	-0.4331622698920925	-0.6939856247824184	1.1694898843450545	-0.482938278557614	-0.9194573795604013	-0.07171977328185022	0.03318630136770726	-0.45740676675728525	-1.5743647265498157	1.1436026408989295	0.3956568664114847	-0.9160898912970407	0.09225856081545233	-0.30846053614472163	-0.2233827919352276	-0.3183498349102788	-0.4622682716091536	-0.3171745461858475	0.41193690520057713	-0.5923027921048402	0.5479013068657728	-0.8990032119682938	0.02621053527044051	0.765153649157676	-0.48010765826643187	-0.4129382933518328	0.6346464636470813	-0.6655449637169343	1.6822435249438334	-0.20538699746071204	0.339840023696127	-0.4597733598515129	0.0557565743990263	-0.360839772579686	-0.311036132357125	0.6876616629621038	-1.9742641467389093	-1.2246969590206138	0.8955877192424658	1.7117680011800533
-0.3529139030106114	0.9121381431627082	-1.2346632116278313	-0.5359712435622435	-0.11756480283080104	0.2284175574239295	-1.4253486419418893	-1.6912289454930125	-0.8938388563764523	-1.4271885450625372	-0.41415997987466424	-0.7128924533549346	1.1454641919007027	-0.44027174628366944	-0.8850195376448993	-0.06473329310142943	0.06105576684907212	-0.4786214504808539	-1.6220870749193952	1.1108366216509737	0.4037993913047474	-0.9042589149850622	0.08680981305629776	-0.2962416459567013	-0.1986879825872895	-0.2568212259558688	-0.4474018797974913	-0.2657681855776389	0.4484088501249275	-0.5480218019623094	0.48584104335678724	-0.7986424578555193	0.10068180037249919	0.7431939698527279	-0.3804946870382571	-0.4508811454150295	0.5424467491328198	-0.6415537059691168	1.5261339158621476	-0.28117657397392554	0.39369538493782325	-0.3800543171449916	0.02785647433758213	-0.4489713826195213	-0.3087030269270212	0.6936023896225951	-1.956056612032004	-1.2044462170044494	1.0474669719326368	1.7748437861764832
-0.4273330960524223	0.8800013379046204	-1.2375238625074543	-0.5718103291861724	-0.15716148147976347	0.384332954260863	-1.382963915887316	-1.714933246611961	-0.7836928857929871	-1.4252776097542734	-0.4002663373460643	-0.7436245345430881	1.1291957088658346	-0.3893033463156137	-0.8220405076606138	-0.08173828805098	0.09982962281681651	-0.4892563816646092	-1.6768593862460843	1.0780130406416486	0.41237315479079084	-0.8819032506914539	0.0731779795989477	-0.2804615259023025	-0.17899892499999223	-0.13318122587077963	-0.46158936899857056	-0.22015578421421686	0.49710844751572714	-0.5251229451873735	0.44518740240478083	-0.7092962380049032	0.16318670689102993	0.7434642613102559	-0.3015765712548577	-0.4949989527566566	0.4465343144753654	-0.5842038738325994	1.3837872120493244	-0.33758756499208453	0.42262126115005405	-0.27629497372645817	-0.011973585633860518	-0.534219443341581	-0.34964875207095125	0.7015964014513559	-1.9485864535204782	-1.1913216369527708	1.1618295375511298	1.81410520298425
-0.481388238955358	0.8254442364805806	-1.247226968073391	-0.6063974352901897	-0.194054050017112	0.5584005316713907	-1.334714030699891	-1.7359831080059576	-0.6863741212535484	-1.3679135473773658	-0.388920366862011	-0.772455195392709	1.1209422858815759	-0.38283633836283854	-0.7915424264142182	-0.08905649216387568	0.14002015198931095	-0.5297876037601436	-1.7338510383345138	1.0629442864808933	0.42550482726935046	-0.8408974158094022	0.04931550514627635	-0.2529846697752391	-0.14099504754889053	-0.017034012432509748	-0.47274686958031	-0.2071980519070047	0.5102363295417787	-0.5246253830841741	0.4529337346653059	-0.6081397195623157	0.2111906108839921	0.7514168366384155	-0.21344714107308774	-0.5502966439399325	0.3493121099594033	-0.5303833611028484	1.2305361535260348	-0.4035537566974442	0.4654216415321609	-0.1772275204970675	-0.06040018685868326	-0.6266537844952935	-0.42573250127234485	0.6954939475256425	-1.9217917681457355	-1.1680112447178863	1.2662267139333518	1.81934726696688
-0.5165527135492448	0.7730020362626838	-1.2642753362272243	-0.657963821166456	-0.22813172575780266	0.7201528352621146	-1.282165694521082	-1.7412017998802658	-0.6007166563223214	-1.3361233383679494	-0.3893711314819564	-0.7984063145645609	1.1317709481426719	-0.3889035489652383	-0.7576201455535576	-0.13714290212115343	0.15924722159942223	-0.529183648420997	-1.7877804598169036	0.9961113174325144	0.45894469100879964	-0.8056737798958501	0.008535434486365762	-0.20358500661906548	-0.11962396860862587	0.09721262548617463	-0.5040491711235682	-0.22785071664018006	0.49671674472057736	-0.526576462085875	0.4486559263161487	-0.46009274921933613	0.24382210156115552	0.7698467097239415	-0.14005115379749816	-0.6157585243449364	0.2656107822028443	-0.44832783258226405	1.1227955987996556	-0.4576831873731345	0.49081195454329896	-0.07005253226051492	-0.06958520139482577	-0.7201088352971177	-0.5161392666440093	0.6831986340581176	-1.8952139805204276	-1.1403004400990568	1.3416595160420202	1.8115047012696288
-0.5408688779956122	0.7416108521802698	-1.288660513033059	-0.696430444475808	-0.26376554433375815	0.8715061576250868	-1.2274508663415422	-1.7457973037322176	-0.5276119623726905	-1.2988041565332895	-0.37064572256740214	-0.8282972744469275	1.1816527172150604	-0.39115706929206984	-0.7605314563105181	-0.18904075979478394	0.17791869064340693	-0.5564107978380938	-1.8186704781270369	0.9488821180752751	0.48057863187980965	-0.784511474600623	-0.020574593362673244	-0.15757737782309467	-0.09092504491187536	0.20447873455375273	-0.5390081667847877	-0.22879574147828907	0.4847118939030005	-0.5331435310525552	0.44392952372011624	-0.3112300534785023	0.2364724084249945	0.7789890680049609	-0.07566382235310727	-0.6872687742808963	0.18251987998978697	-0.35179337353691426	1.0152659017610477	-0.49680830832953726	0.5301543341020951	0.008046856307863521	-0.08278507625240625	-0.8203299157865247	-0.6062097831571689	0.7130772411440491	-1.8826795408390944	-1.103904533450073	1.3884627494443607	1.807551938663405
-0.5529777878883101	0.7092093514048183	-1.3311499948428893	-0.728600948858445	-0.291025259786046	1.0289023169882892	-1.1922440081845256	-1.7430392701704336	-0.4620120221775908	-1.2758906574514775	-0.3449947581679286	-0.8281773542329514	1.2130488251229818	-0.3937079919526885	-0.7470000987258356	-0.25673555094843287	0.22043920492533822	-0.5760558999535323	-1.822355093128057	0.9383619765289781	0.5288816670045444	-0.7546861865127789	-0.04923334384140843	-0.1076393630138333	-0.07667709927791293	0.2983153804302354	-0.5856319280795756	-0.26786537261011134	0.4954218713166217	-0.5446932517568132	0.43546634806129675	-0.19207472033350728	0.2528872490237489	0.7984585621224978	-0.025519223268006562	-0.7258980420170178	0.1364264405232477	-0.26624436706161775	0.8955002798518354	-0.5424890937313674	0.6078645350306445	0.09101618722127372	-0.09062770466121799	-0.9127432480490038	-0.6998866871470539	0.7430708010663437	-1.8834427458882594	-1.0504200638751027	1.4104479047246268	1.7823366528273734
-0.5784244689146625	0.6770006469619341	-1.362806764223819	-0.7776548530296744	-0.32526026817622405	1.1551792403226753	-1.1687906417605025	-1.7300989780738791	-0.39074974650855526	-1.2432297266146433	-0.3474573616337875	-0.8431558136948363	1.2401604057578175	-0.3994809442641749	-0.7215584451933704	-0.3625108131680036	0.2026888047220096	-0.5890800664199741	-1.8250943298365019	0.8823162205432513	0.5476678639039646	-0.7288677179918381	-0.11540563953233236	-0.03864314958019876	-0.06441905226412112	0.39432534861098567	-0.6464050532367986	-0.2957798071519141	0.4955566225731073	-0.5515825866167701	0.4478789678860357	-0.09604788624832397	0.23006038466574527	0.8120182336291302	0.025426169209243808	-0.7489180390610413	0.08881844019186458	-0.1824480317150826	0.7699551491292301	-0.5785662497371984	0.679900145655728	0.16543152313682677	-0.10533516785406123	-0.9936405237682916	-0.7895089160094537	0.756888790581165	-1.8860923987985054	-1.018585623229141	1.422863406025472	1.769252707490048
-0.5979235330581757	0.6651415421628448	-1.3900280352383425	-0.8234241220274949	-0.336297671057343	1.2935355853175086	-1.138197575502694	-1.6979873261578884	-0.3380317178676623	-1.2279998491549275	-0.3315844288070674	-0.857085408512923	1.2958629494721816	-0.41222959860434444	-0.6998620011191814	-0.4834390651645165	0.18760928932714893	-0.5954672452682713	-1.8057581759285881	0.8464034144615071	0.5866278610405387	-0.7075821677045129	-0.18260473546095762	0.012339300798906277	-0.08917772900140622	0.4701260988057262	-0.7105830675301082	-0.34516783773029724	0.4849930107504038	-0.577060367894432	0.47185465736886345	-0.03168880732181093	0.20791003515740267	0.8345965800479762	0.0148056412905249	-0.7712076051414255	0.049122744929838494	-0.12254828823749708	0.6256256879161206	-0.6321233964671509	0.7494129125096967	0.20265140054868463	-0.09833377308425531	-1.039463791813299	-0.8941073296726101	0.7812066290471107	-1.8785547332064645	-1.0207526604835464	1.4327537101896808	1.7518970959151798
-0.604292243898447	0.6621883497206233	-1.420746417734893	-0.8791355061305065	-0.3658351425592685	1.421635115387253	-1.1286119389155664	-1.6646114231822022	-0.3226138569940564	-1.2187409521656707	-0.3201180560020067	-0.8686668338146427	1.3629167171127032	-0.42728359989484976	-0.6671378270230968	-0.5711549337271232	0.19297087709683175	-0.6083930934236885	-1.7666939274408722	0.7989302493653638	0.6217104329939833	-0.6824396463869322	-0.2509240506867946	0.05355273857207227	-0.13508192179259265	0.5522618656935002	-0.7882134029750807	-0.40507838304672317	0.4884291053481215	-0.636474544405344	0.4694387136372701	0.03609854275064843	0.17898673859019348	0.8689817578713844	-0.00789548952658516	-0.7801839386694229	0.05078888759694653	-0.04595884066383321	0.4667003177115793	-0.6676923215820377	0.8112492771057322	0.23272800389011877	-0.11325304200506565	-1.1012398976910225	-0.993010455047709	0.7968704497833268	-1.900015109089336	-1.003292531748054	1.4388706817570782	1.735003415565935
-0.6165455416342989	0.6662993853313551	-1.4493199159242907	-0.9198350677258817	-0.3903612157878662	1.5217380562904015	-1.1181847873986244	-1.6142148496897881	-0.30034316645994485	-1.2240993255489008	-0.31796215160394725	-0.8461106809381025	1.4249642756618797	-0.4349194282724981	-0.6702022007011499	-0.6221123502854511	0.19166596684530407	-0.6159701244849887	-1.7157149309845852	0.7158213737892359	0.6629173840462592	-0.6634126827389456	-0.35138455723201256	0.11231660322999992	-0.18758778977824814	0.6182647962087773	-0.8430620553217002	-0.4660033095877779	0.4822654967056142	-0.6733306321977273	0.4696099847656603	0.09447162723624183	0.15287003475892277	0.896220629773645	-0.04024200628276152	-0.7535959172995781	0.07873799476107445	0.04384874144030606	0.34678460838153213	-0.7394640738493319	0.883670288711004	0.2687253403726698	-0.12012848598555634	-1.112602847786997	-1.1113469810363337	0.8111931540953053	-1.9276855113141043	-0.9550060769424004	1.463999562841376	1.7345031611571489
-0.6357513598796428	0.6968112690130284	-1.474598391956397	-0.9623904396715675	-0.4133320505843364	1.5962857979365555	-1.131142390667259	-1.5354997837108093	-0.2817905908900468	-1.217178416367233	-0.32539703725017727	-0.8571593572738007	1.5036758623162931	-0.42876181621627946	-0.7073606996944222	-0.66154144612887	0.18512725113028242	-0.637835916207072	-1.6470650626193284	0.6815217447562374	0.716503423204073	-0.6432841151748006	-0.39526208809551827	0.16136847137884164	-0.26638626401779286	0.6684297943186726	-0.8861792012632543	-0.5464994675752478	0.4636904918305163	-0.7656883204818915	0.4607203326546916	0.17833856210271637	0.10576157530713796	0.9267775795869309	-0.09655732382700685	-0.7051981522337016	0.1189150735980438	0.1396544121103925	0.22141488344974358	-0.79606433589519	0.9239901195493125	0.29385531341627014	-0.14350334317110988	-1.130860813898526	-1.1654643469479544	0.8406243731240888	-1.9798003524067682	-0.9001922700584778	1.515018638404565	1.7504018074292738
-0.6241587594570448	0.7091534298166429	-1.4884865983588877	-1.0071429547093782	-0.42587679202771567	1.649183571746152	-1.1541154756221603	-1.4431968625924887	-0.23803288849589718	-1.1795136044942092	-0.33326766931057594	-0.845651556466233	1.5665260448899243	-0.46081408632444604	-0.7609510882428999	-0.678540665415706	0.1753932744826002	-0.66908157577525	-1.550194223593868	0.6336605299991958	0.7746537089383624	-0.6433552389367607	-0.4488991977593459	0.21271995056572646	-0.32795985187917126	0.6978973223786159	-0.9128057194241739	-0.6523681258730872	0.40008096763437406	-0.8419551215662155	0.43624444073729396	0.23086076997026522	0.07305974326658307	0.9304795714755929	-0.13102567959084668	-0.673341110556348	0.1871930425466541	0.23426195632901106	0.09579389802561385	-0.8498425907942261	0.9766289362492568	0.28825163149001304	-0.15095263578419787	-1.1506305532481207	-1.16110855100607	0.8905302938656113	-2.018997588629614	-0.8150785649979625	1.6035673255190492	1.7417462427749253
-0.605673986385096	0.731786228017662	-1.4978044459890236	-1.0388694282343744	-0.43925760392696145	1.6720209879676022	-1.1966278829376826	-1.3412801084158517	-0.19010778587373328	-1.18922891038028	-0.34252840288120834	-0.8726656857532863	1.6373369571669076	-0.44753162951656494	-0.818649302070859	-0.7214359662255123	0.12234253885565904	-0.6979916738325762	-1.4412104922665048	0.5716445306662414	0.8102385034026544	-0.6496895971870408	-0.5111580381001615	0.2715960901373252	-0.3675892659651546	0.7189885715518124	-0.9502886350604076	-0.7476673959490744	0.33399744658590336	-0.9217331431586574	0.40069887612107646	0.2939025734707488	0.03696644022220938	0.9332220286900308	-0.19055065933325363	-0.6174387384235385	0.2517291441483769	0.41021197935219433	-0.042922964067610515	-0.8955962830469144	1.0197972901856385	0.2594946213707265	-0.15502029951749224	-1.1448215502602912	-1.0987851639295916	0.9994881998634266	-2.072866988750129	-0.7335028504611394	1.7343901391071612	1.7445034589349806
-0.5964564095249573	0.7697894741686393	-1.5020475166717178	-1.082592405314355	-0.44831235415252085	1.6905174938375924	-1.2516348785577578	-1.2334323023928064	-0.1289888961962824	-1.1859155147240381	-0.3475279908902658	-0.8939496339501231	1.6899118641081585	-0.41798733154054235	-0.8467045240186618	-0.7576075606747621	0.10515486540202001	-0.7581243567524314	-1.3174348827135378	0.5527477688104908	0.8129303636528942	-0.6937342083720679	-0.5844269377867749	0.32193565616896447	-0.4069508363215994	0.7501109006507345	-0.9398153325007413	-0.8202178530941794	0.29013551921118097	-1.0015357256596904	0.35717956294471737	0.29446335825027514	0.01493865047164559	0.9188800636297488	-0.20988328350696173	-0.5547623573341094	0.318208038563642	0.6359813794960617	-0.17920669836589875	-0.9478344393974162	1.0531794211988177	0.2046458077244901	-0.16671147099826428	-1.1543694553064958	-1.0005700264447106	1.0782374037727496	-2.1320369448222576	-0.6221465453760294	1.862762840630698	1.7238315233314148
-0.5789591062533982	0.8026378150629412	-1.4912502302599024	-1.1399132947429975	-0.4444287800878888	1.6907010942982736	-1.304519457203123	-1.1210253275482651	-0.09617408403827671	-1.1668083772185702	-0.36100942462902486	-0.89137516347054	1.7056248623545915	-0.4008673741584133	-0.8496159040035376	-0.7618283019850144	0.1146128164445809	-0.7819429708460237	-1.1867440980414958	0.5068861650959482	0.8203190833073138	-0.7211402026943128	-0.6525856386298782	0.39781023295107965	-0.441812599661173	0.7699526321104296	-0.9415413262662442	-0.8947351707284605	0.22651238251554234	-1.0863623584155548	0.3358381595260332	0.3052445411424868	0.007586251470702359	0.9029553919237193	-0.24433320826138746	-0.5046907854787841	0.39214306048729936	0.8881704328288599	-0.2991237052817161	-1.0122500331290094	1.0818505676836607	0.15561738666606312	-0.16867258781057765	-1.1571574072823272	-0.8539600210484106	1.1548515383604316	-2.1877721656403626	-0.515422024441585	1.9805054653947938	1.710610709482793
-0.5539232376971946	0.8447238697372847	-1.4704422760429119	-1.1808906952243432	-0.43834918122010585	1.6590885684911787	-1.3546136777577815	-0.9990848272127216	-0.05065276933995246	-1.1681150138539884	-0.37375740196461993	-0.9051467191921481	1.7274140712020258	-0.36941864989293555	-0.8580211421317918	-0.7424223200994495	0.08011659364031817	-0.8069103039816801	-1.053452839808552	0.45778430907191303	0.8105417347103419	-0.7674586025441357	-0.7319737988201347	0.4767266869451463	-0.47613625925772834	0.8045928585889147	-0.9280976668883592	-0.9948191563347187	0.1283722556397808	-1.1827719156632401	0.32131527523527115	0.3200392520040436	0.017049118657666652	0.8915540978133958	-0.2660294205111244	-0.46337625071569083	0.457122153070345	1.1875745574389844	-0.44597419027829127	-1.0830887887354463	1.0904857538992772	0.10508969039615046	-0.14769383101289424	-1.182476078505331	-0.70853450435719	1.2127213107789871	-2.2340707716941384	-0.40239135138807214	2.0681832887636427	1.7287149918144498
-0.5242723224143143	0.8859551229923746	-1.4689306317911552	-1.2043625413564862	-0.42145895018379315	1.6231301701580108	-1.3966326265345468	-0.8619867935471314	-0.023506551356074695	-1.16827785877591	-0.3782765166121216	-0.9387417938233916	1.7357396289174503	-0.3324158921217871	-0.8391713914782677	-0.7399167666733428	0.07197928319896998	-0.8235095449515233	-0.8643753178673172	0.45080317927482527	0.8243449627966113	-0.8058518607654908	-0.7906547488590301	0.5238318007938185	-0.5259890797645606	0.8169895734740097	-0.8929765652286141	-1.1017852648626103	0.03540974910009431	-1.2690454827612994	0.2920177040676372	0.3277289151443334	0.030398748958670552	0.8735436770267746	-0.30078075544155075	-0.42159543244880704	0.522570794093332	1.5110622664417217	-0.5865909342044098	-1.1689238727935192	1.072393606008948	0.07317458917475247	-0.15252619936711836	-1.1973799949817692	-0.527174537372215	1.2979651254255744	-2.292054353332757	-0.30238685720478736	2.190155911071025	1.7506707540539714
-0.5020459820135896	0.914820249048917	-1.4691371493680263	-1.2252008839375563	-0.4207086305439124	1.5716565404623482	-1.4489056073961486	-0.7324506224698957	-0.011189876427730788	-1.1667529877893448	-0.38242929626197475	-0.9347231190877311	1.7354104576311304	-0.2854896212661047	-0.8583222558728979	-0.6947871607867494	0.08135785174336643	-0.8381088108904896	-0.6439318585306859	0.4203811919264286	0.7922484003504711	-0.8458027836667164	-0.8594963437816989	0.5879575597978232	-0.5562384433546013	0.8458601026792764	-0.8526070692696897	-1.1925127490553944	-0.06021031697435349	-1.3558059320414046	0.2852485246356419	0.3293246728437976	0.04354822311240874	0.8383524800662225	-0.3101157474366791	-0.378175629616141	0.590200918196393	1.831689750083471	-0.7212903008289775	-1.2294557343395187	1.071139933472858	0.0575508913602214	-0.16313094544165868	-1.2379811964441594	-0.34909155729256025	1.3904429609808262	-2.3424477638722663	-0.1909393006869921	2.2922494528243336	1.7747206045163193
-0.4885463892105185	0.9531297324684737	-1.4629726198268411	-1.2345962700692805	-0.4050319745322818	1.5041203515443757	-1.4988603327653574	-0.6095850819839834	0.014244587053565651	-1.158770263249433	-0.3876294728885584	-0.9148619894906563	1.7163239182924284	-0.2525564825400608	-0.8539116623051312	-0.6706554061096325	0.06577483329397948	-0.8763977735458381	-0.38767719616880314	0.4058403034392972	0.7909138848244945	-0.8765559382369232	-0.9199666471097465	0.6404936112705487	-0.5902954542686573	0.8247205117175707	-0.7945640269351535	-1.2648643165626854	-0.15272148798026944	-1.433425329134425	0.29834282623629016	0.33008210092746415	0.05935290614656465	0.8008247135632874	-0.32927821333160356	-0.3485004091848702	0.6400583509871777	2.161518830252283	-0.8002102397876696	-1.2841379219103453	1.0770507928312019	0.046022004258611894	-0.1868704929404244	-1.2434371884828839	-0.17958645425283604	1.5290030386867992	-2.3662871392777607	-0.11782766512212439	2.3894193832949004	1.7977323073204876
-0.4832250490095925	0.9973690345808522	-1.4682909506417432	-1.236937446203519	-0.3995030566859116	1.4497989298383074	-1.5387268753744499	-0.5179848927046925	0.01241302314730354	-1.136143681411006	-0.3902641030751377	-0.9331143255473263	1.714677342491782	-0.21351285662668093	-0.8475004650539277	-0.6884256135900195	0.07742463247090321	-0.9072240754200571	-0.11306529986556224	0.39654234170171965	0.7961690670128779	-0.9104265938847949	-0.9558471388117697	0.6891673649644624	-0.629950494597499	0.8031820533576404	-0.7578685351077254	-1.33532491518239	-0.2533233354817504	-1.536468118478855	0.28814425437590374	0.3472760377192058	0.11387465663524639	0.7506138207396889	-0.32599986816415394	-0.359359928568782	0.6744964918755104	2.504196738372388	-0.8853354810620045	-1.3514668136103603	1.0491180043636315	0.018025388645830222	-0.18468126210245095	-1.2679812125439884	-0.00121660024177066	1.68305046656379	-2.3787165679449584	-0.05624636305194476	2.4446930744577893	1.7858856533252765
-0.4857136159533554	1.0305928489957612	-1.4647314410614414	-1.24165900273198	-0.3815821410371378	1.4056762656143553	-1.5634811366386772	-0.44364961164685035	0.008112849065210832	-1.115234171878555	-0.3938971435817852	-0.9461112548420239	1.6944315998816237	-0.1967402158142571	-0.8170299572862623	-0.6893788842100238	0.06648113313749006	-0.9201504251995105	0.16235283889744329	0.37282318982786544	0.7789163470653782	-0.9476406092742649	-1.0506552400696094	0.7196659723534881	-0.6370633743930296	0.7793481540939288	-0.7208992816041631	-1.393061273774337	-0.3414599611792363	-1.6042591944532636	0.30396982006372464	0.307095930203454	0.21308126526341703	0.7000960470038489	-0.3388641095847548	-0.3809940568264159	0.6963265971435783	2.8535046937633175	-0.9493136426315211	-1.3988323025738567	1.0305360975869504	-0.011364054038731928	-0.19989095044054533	-1.2992123512905125	0.084276417225495	1.7970071946900634	-2.3745161273795286	0.005112191175282647	2.4588539959583673	1.76920206614087
-0.4880506427149852	1.0627136766572272	-1.473119355743093	-1.2192674044156897	-0.3618628030015253	1.3607130090109603	-1.600381021052976	-0.3738249281197913	-0.029030301325752718	-1.1188078978521543	-0.3896336387966108	-0.9548596521355648	1.6847524294098526	-0.173130099448442	-0.7947262528604067	-0.7023604395099936	0.04850480489398101	-0.9488212485917427	0.4192429296386324	0.37220512475835793	0.7333345275621593	-0.9635935062030361	-1.119044796221314	0.7445365784430014	-0.6588885712081857	0.7197483825010328	-0.6836167967063504	-1.4318727072471937	-0.4066877493063671	-1.6709892624569953	0.31152049490936695	0.30739139912024527	0.29660282441671737	0.6657408765376236	-0.35663774209719484	-0.40838215360723523	0.7181190505354045	3.2345505729371467	-0.9930708531690244	-1.4364355716476087	1.0127215486153267	-0.0459965393976841	-0.2286007010782704	-1.336555999799102	0.11447471370845785	1.8638127539977938	-2.3482639989111536	0.02900502995385118	2.4691861942352022	1.7498844444565758
-0.505085726079978	1.1015466926594177	-1.4838027153045095	-1.1885201851237626	-0.3571930681356434	1.3261579136583512	-1.629504162473879	-0.29051874579253856	-0.0807316354139149	-1.105493940749333	-0.3859832208605885	-0.9606341514501674	1.6875506551069641	-0.14901556658130397	-0.7376109380806619	-0.6986150289633171	0.05410135892432303	-0.971742958909261	0.6982487852333794	0.3671478549574443	0.7041004984378032	-0.984354586612092	-1.1757869800953495	0.7517479845602413	-0.7309438014866254	0.6645657544876147	-0.6534110170759734	-1.437472442166659	-0.4663462580121337	-1.7173540885502732	0.31747698716592276	0.25719770058836333	0.39124511944324064	0.5936261646436324	-0.38392783236813777	-0.46740069689156166	0.7817972362224633	3.52964568218374	-0.9875203527967467	-1.4784190077548605	0.9746650100032985	-0.07923484806838597	-0.25258256471080254	-1.3882890778603705	0.14039772238659307	1.8661746807961805	-2.332349204679545	0.021928002242215243	2.4351129578043924	1.7383792773970477
-0.4952007465887925	1.1353915029963517	-1.5055204740511858	-1.1390137274296783	-0.34978500154832204	1.2755258687770543	-1.6578530374582787	-0.22660431409445336	-0.14281101204587007	-1.0752324799865272	-0.3734694510787972	-0.9673125734982759	1.6952353748965527	-0.1388502708759235	-0.7489719935927288	-0.6984802425736458	0.06039679541358865	-1.0024082394679767	0.9589744285085022	0.38323022888308556	0.6742135393538191	-0.9757274371651947	-1.242377984414778	0.7375941698775178	-0.7862169693318009	0.5673534669492926	-0.6504716531670545	-1.4350440242432276	-0.5124720689384683	-1.7429817670319108	0.3178013814885684	0.22151447210202102	0.48369893077366266	0.5493829568244386	-0.43473983335114336	-0.5093403044983675	0.8391877471508472	3.7332248374426804	-0.9751175182326339	-1.5302042975095307	0.9417567947620039	-0.11090153979733045	-0.2771467995449375	-1.4630607183244204	0.0699042472707336	1.9169913932164402	-2.3005796225101216	0.0034405209471350005	2.4055405175374203	1.7402591663996951
-0.5214042344834386	1.1700240088467295	-1.5281693734514745	-1.0799542142974146	-0.35124812484608914	1.2330531276119283	-1.6721265301635995	-0.17351952522377653	-0.19448328788313954	-1.081354119704478	-0.3398680997544997	-0.987446087144473	1.705049846696538	-0.1505544713115809	-0.7655059043269549	-0.7390606138218956	0.001974447009617175	-1.0364098214890365	1.1948717793323846	0.3997137399525928	0.6506682982992317	-0.9546427707856949	-1.2981166284983405	0.704368798695357	-0.8679809623063661	0.48356044064249337	-0.6343959829978179	-1.430615880876223	-0.5492140159170555	-1.7809819159147828	0.31966778308966487	0.1571374690949882	0.5933009763176471	0.5134167241364117	-0.49186993103012816	-0.5536102153129727	0.9115648362654095	3.878854585631916	-0.9343911668306871	-1.5790079229745588	0.8979705593614075	-0.1541235219297551	-0.3298564305391148	-1.5007325041623358	-0.030018885628166216	1.956345062678699	-2.2690331887457362	-0.04271957351497193	2.4000617690825488	1.761662664196138
-0.5425139159609518	1.1924235341370732	-1.5505409032407214	-1.0363475715976027	-0.347866996968877	1.2147392297676967	-1.6908275182663874	-0.13380651506132632	-0.2524594159640511	-1.0744858304805738	-0.3181125630306808	-0.9894023181280811	1.724011935190148	-0.13582203426301814	-0.7915593457167578	-0.7831219518770859	-0.0013095862806596248	-1.0610194966871418	1.3832308883083164	0.3752033744513912	0.6198788513782533	-0.9188468871995799	-1.3533428705152704	0.682688006055697	-0.9506330847499507	0.3690639817623509	-0.6157879755944448	-1.4049365969197072	-0.5773781524903387	-1.7753253407820289	0.2881901913341799	0.09523405263531885	0.6804691973955876	0.4746328031116017	-0.5416911779590234	-0.6088491822982568	0.9635828833167155	3.9871713573340886	-0.8636915882051506	-1.6130563489640246	0.8518002796490484	-0.2084021226174638	-0.3776793886995866	-1.530097959382342	-0.12329877240242222	2.0310883548223866	-2.234762719269425	-0.14317820942055423	2.407815225950048	1.725047600054276
-0.5489018487122312	1.2256036764545497	-1.577735604742431	-0.9969860684407992	-0.35184469595261914	1.1855145023843814	-1.7147366295471076	-0.11583513749771528	-0.31215083024265244	-1.1016765012871432	-0.27109859411707865	-0.9794216541205094	1.7497299181391206	-0.118122330093553	-0.857894185057621	-0.7981347393249824	0.002192028569110341	-1.1057146999041485	1.5592476550866314	0.3627722345459417	0.5646561324036521	-0.8980000239325874	-1.420806398835712	0.6639438129996821	-1.0201594936041416	0.2667716710160729	-0.6059830597106339	-1.3660169735280099	-0.5909380128261061	-1.772793704758523	0.2527920786828014	0.03058753996771061	0.7711591018349844	0.43495727065476436	-0.6000096471909225	-0.6602219910075717	1.0262654000226943	4.056187534598289	-0.7510604481556944	-1.614441301815098	0.7982058476143145	-0.27508262354524265	-0.38013991371008843	-1.574888299727568	-0.29717392845792184	2.046159674513364	-2.1987701941744	-0.20444882910885243	2.366574442394385	1.6845160434616833
-0.568985169546152	1.2630855203691091	-1.6138681293273638	-0.9700923722253041	-0.3409322346901053	1.1381713868365873	-1.746118048074478	-0.1051243472699294	-0.35369831736890867	-1.1159437104669279	-0.2142263418002147	-0.9844056336859914	1.7582995218036621	-0.1544982724251146	-0.8889595406117105	-0.8504858069739892	-0.013887762345084681	-1.1209088919496157	1.6736805419232574	0.36334103624482905	0.5277226583847076	-0.8699376278682844	-1.4513118134371572	0.6164852821209515	-1.0963974674480892	0.20394680971766727	-0.5924165926214016	-1.3134554097727609	-0.579054612978809	-1.7510425757500023	0.1854541690784618	-0.056557605614403664	0.8708201400533296	0.3925413181802154	-0.6720544503729797	-0.7265882463478771	1.069435570446677	4.122392975922343	-0.6104634769651325	-1.6186793211189723	0.7326786572954092	-0.3600436681202328	-0.40998826522145243	-1.604333156079115	-0.4551704340689671	2.038875810773308	-2.1711247945720453	-0.258144850167628	2.3396041306903426	1.6593568737152826
-0.5737879651710467	1.3047998296287249	-1.6420318129100262	-0.9327055705985439	-0.32372445766334296	1.1008945387087428	-1.7681373858168086	-0.10464334686675472	-0.3972247607909546	-1.1290289092270502	-0.15635589760991198	-1.006567409118732	1.7886562361559182	-0.1467276007912616	-0.9759271232600618	-0.8569987273848033	-0.04924291828459465	-1.1176984981202662	1.744234210857989	0.3662243708883044	0.4607061572085748	-0.8363525531272147	-1.4800687503038679	0.5813206441796486	-1.1652163194812997	0.16522127649914448	-0.5818865058187431	-1.2650931876014262	-0.5966540762041989	-1.708395642644484	0.12814656595770973	-0.13954666934258056	0.948126342398344	0.36168179209641915	-0.7372719708600848	-0.773970985380527	1.0878743039637215	4.172470129327704	-0.4936744241296691	-1.6133762895762616	0.6695428128975424	-0.44568705247631435	-0.42055618558179175	-1.6600225170517422	-0.6181635498201599	1.9968214830795574	-2.1512083306231933	-0.2824882705358615	2.295918774132798	1.6328351779389323
-0.5818464160952815	1.3687815827132792	-1.6747553884872695	-0.9040336202861837	-0.29203350180213505	1.0704228168451784	-1.7881097339485497	-0.09226823024393035	-0.44232779314392995	-1.1429061768250908	-0.12434554769982217	-1.0141348376309902	1.8084461385801038	-0.14197014059793467	-1.0380738537078793	-0.8752072888315994	-0.1028034128431673	-1.1439023345042583	1.7822201566414282	0.41547864397061235	0.3828435039260819	-0.7823761329533836	-1.4906570211211887	0.5341737185266171	-1.2423522827395619	0.11160741130500455	-0.5555642099050769	-1.1768792428231545	-0.5669565977151352	-1.6282809270799976	0.06353958016677733	-0.24087841100252083	0.99882742293562	0.3325893214431993	-0.8058860540121568	-0.8009434440996561	1.0741726039115234	4.159567791397005	-0.3099972963961951	-1.6017883006010099	0.6140939787559909	-0.549362679642717	-0.44623259284872285	-1.69563392454774	-0.8157286837953241	1.936206163945623	-2.1232141444381734	-0.3345222256166339	2.2491567759749507	1.5782054803403123
-0.5864842609024556	1.4347738500393818	-1.6994718790665253	-0.868952625733025	-0.2672002664709613	1.0296258020468658	-1.81716244620416	-0.09767245664875371	-0.491701203695583	-1.168794088256288	-0.10542048948824874	-1.0224737019982169	1.8168985450374417	-0.142226028482648	-1.0679667237489057	-0.9385602192611202	-0.12748588640209715	-1.1559352918758878	1.803619744641282	0.4638560035758239	0.31458573953610736	-0.6882171218689499	-1.4668018582412994	0.47685487288350015	-1.3012177670072465	0.0759374602644521	-0.5324189217843451	-1.0897367459259582	-0.5224827510224419	-1.548445577300441	-0.02110278162042451	-0.3144913339379851	1.0095160406133534	0.2953477585560047	-0.8608539142980485	-0.8269409919872232	1.0802214186873642	4.110019889700531	-0.12675501437046993	-1.5946082034186655	0.5789015997071835	-0.6210936512745169	-0.45313789516393294	-1.7001638401236996	-0.9956506123980068	1.8728770298688473	-2.0920958805826158	-0.38388718685448087	2.2065256876833237	1.5224486705511722
-0.5932543967679645	1.504056437096422	-1.7244113925260671	-0.8486789097223714	-0.2524986910270503	0.9533115262384809	-1.8156239097288083	-0.11313434460891032	-0.5076849851815731	-1.184401721623318	-0.07394601646611812	-1.0291890000835768	1.8069500308050739	-0.10254439490943894	-1.1030348304523836	-0.983633114417743	-0.15624292161757664	-1.1416254630055989	1.822261461669368	0.4869594820308197	0.2554838732627676	-0.5934419944099204	-1.4603848283439143	0.41339048150213314	-1.3594977463911264	0.06239235792512828	-0.5008864561596363	-0.9889672552938947	-0.479137680262782	-1.4411683010709557	-0.08557320420699767	-0.41371637940184336	1.0010237399469273	0.24869472720404	-0.9201827050559883	-0.8379960729792488	1.0696902077599566	4.001346384802313	0.05086207886390197	-1.6079071597371861	0.5717632433931732	-0.712596206817062	-0.4427657917486972	-1.6876986726874397	-1.136294149566113	1.8190318789874709	-2.0804077796699714	-0.4280552389542637	2.139565189689435	1.47787812419024
-0.5882696635202728	1.57801992737703	-1.7484692812422407	-0.8605633402297936	-0.21986524660747966	0.8845333050148728	-1.8006915635417222	-0.1618072060315092	-0.5195839812820868	-1.205710035046189	-0.06249434511922177	-1.032748545031519	1.812163298287049	-0.11003050817658806	-1.1788418208634792	-1.0342896942833346	-0.19709677705446127	-1.1371961227691683	1.814108971465662	0.4944959033065455	0.2010767323598545	-0.4910258946125737	-1.4542154251480741	0.3416041912583775	-1.3602497183497382	0.05569914827169261	-0.45948990842033544	-0.8999304841257668	-0.42829719262430943	-1.3269298696943044	-0.17459721455397975	-0.5069592365606382	0.9873623548216945	0.2149099467941591	-0.9746667497575199	-0.8148835881091646	1.0185848572746403	3.8964368537287526	0.23220903605438084	-1.5974208630130355	0.5741886175687624	-0.7661496745878985	-0.44134715242935696	-1.6289396477651361	-1.3050238165733303	1.7891191677299694	-2.0545263150788733	-0.4664191692322481	2.0991478801208117	1.4273490071900432
-0.5824767159678705	1.6279701551085146	-1.7634138270632698	-0.880249418473954	-0.1927137245675496	0.8438831705851049	-1.7800535462025422	-0.18930174157743268	-0.5231869808677637	-1.2489054814273328	-0.03403233303519546	-1.0554036258384685	1.836384993618731	-0.12991729994643345	-1.2031766792518666	-1.04476831592247	-0.23606277075482018	-1.1262567057956607	1.801836445641295	0.47541776978418804	0.15285329173123532	-0.3781727899447159	-1.4187142618835988	0.28462608603461725	-1.3646517679356944	0.05610189063588159	-0.41953729641520676	-0.7848495650476381	-0.4051796092474528	-1.2204081033094352	-0.25734781867336143	-0.5718630158184873	0.9588746656462781	0.17309816079735124	-0.997702971944204	-0.8107249788699511	0.9655503981384813	3.7817829507222607	0.382218524505114	-1.5765781883690102	0.5780309172425584	-0.7961203673487294	-0.4431310884880125	-1.5313784241607793	-1.4115236082338964	1.7241712642192506	-2.0500208425200017	-0.5034992405001231	2.0433793660240065	1.3651184536851213
-0.5651094958615058	1.6722020010091367	-1.7910187457400901	-0.8926089875670475	-0.15535852535349323	0.790431618088697	-1.7596445372459897	-0.23116490479214158	-0.5256059684920701	-1.2768267388053807	-0.01916725834526914	-1.0808637732933628	1.8680702627055386	-0.10550783418880542	-1.240748122760887	-1.012592475609134	-0.2626279962964493	-1.1146641743274948	1.7829649060322281	0.4679002848223123	0.10530195758880581	-0.2913469536174517	-1.3999886072423675	0.22767956091587055	-1.3360847263438989	0.06669299842953956	-0.3750671678754909	-0.6727688007720137	-0.376688522915617	-1.1030119073438065	-0.33492989682259855	-0.5911537810466846	0.9091355467988187	0.1174394435393269	-1.003764951892072	-0.7735459871051151	0.905181680371489	3.6441862785398493	0.5093650150960575	-1.5426691978309262	0.5949596294661538	-0.81398620130457	-0.40267147997238145	-1.430434874395915	-1.52250489043919	1.6572343623152854	-2.038090841235509	-0.5101250777878168	1.9664122435493543	1.3098509488238632
-0.5354885309981031	1.7237180332095363	-1.805892439526949	-0.9124672236485278	-0.13486642508162866	0.719498324430659	-1.7276265299407207	-0.31316848602755437	-0.5304481013058107	-1.2912440533383656	-0.020216686875654005	-1.1156638656020301	1.905359356719299	-0.14834603161249077	-1.277842516704439	-1.0138238845674035	-0.3012582846647306	-1.121509837544546	1.7673239265412177	0.4981950861581386	0.0643020624021278	-0.2002328105047662	-1.3571683943782018	0.14747949662517873	-1.2745610068519126	0.0969905759611154	-0.3404690568983231	-0.5877824652421242	-0.36163110030724155	-0.9777509243191785	-0.407909488738562	-0.5990226145081772	0.8456061093770935	0.07238115681376474	-1.0256511882932957	-0.745926113603568	0.8292216286565146	3.5159143781786275	0.6265605675691548	-1.5074907460901965	0.6230122745388237	-0.8110523295353035	-0.36336414626092167	-1.351870857642044	-1.6111512791532323	1.5874765507361641	-2.041756225681295	-0.4701298107097661	1.8996197637904886	1.266104350900932
-0.5196590637723821	1.7706735267475833	-1.832476042233941	-0.9434573388990491	-0.08879890946694585	0.6629161359709037	-1.6777717685480564	-0.38471729599977633	-0.5041481937029297	-1.2778608594490126	-0.013610527668872541	-1.1387844020557618	1.929566364932942	-0.18078318122131193	-1.3078190348357221	-0.9883115267750288	-0.3768525921062974	-1.1189681085549663	1.693657714489475	0.49153691606241356	0.04186834027207143	-0.09616522781329936	-1.3065674898917978	0.06480520114319728	-1.2155498638937714	0.11303632723786076	-0.31505842395315364	-0.47904513714324076	-0.3367550067889853	-0.8578062721817432	-0.48543672609933824	-0.5941549896528329	0.7944346128920816	0.034141722913952885	-1.0274936543394537	-0.7013074233967137	0.7368396388321943	3.3584298303167492	0.7159967440657662	-1.4784953418161595	0.6630215803335775	-0.8113384367894924	-0.32649415643309593	-1.1988865585333475	-1.6324278473238052	1.5476944649251025	-2.0399297841140056	-0.41010685903525446	1.84389802400087	1.2418088214608087
-0.4987585882100262	1.7925026518385365	-1.8487937487853938	-0.9559319639725292	-0.033602281590965476	0.6167912342906031	-1.6013788432915685	-0.4406892207279508	-0.49236225655088894	-1.2658972966306972	-0.018827579297583656	-1.1601680915077444	1.9358677380455838	-0.15996544714686187	-1.3149800880988665	-0.9246752121988026	-0.44105016559942933	-1.1347090707994947	1.6322447728566662	0.49361649394221124	0.01108202492155369	0.023623268898463484	-1.294069543902449	-0.001989395082286244	-1.1342817860217185	0.10397926129795673	-0.3064060788767137	-0.3787103705286441	-0.32712934613572897	-0.7484231017447419	-0.5621743014761074	-0.5370368727396313	0.7094129773522495	-0.014196435524573031	-1.038987163241449	-0.6563834119327472	0.6661622270691727	3.1759556834655838	0.8090169605937547	-1.4775739112296107	0.704585026774445	-0.7828279604245144	-0.24205069083972547	-1.037621969137024	-1.6074766737689814	1.5236329054258515	-2.0653649518950266	-0.2890667646933347	1.7837776529815312	1.1942011628342224
-0.49616810043580195	1.810895528482743	-1.8571868968559333	-0.9849610139573489	0.02987097819796446	0.5779835552946455	-1.5292066697537876	-0.4926126739376964	-0.4800121869865194	-1.2742195583717584	-0.04614192740194496	-1.1777807184217264	1.938956229153069	-0.20140102377541874	-1.306245602004661	-0.9190132666322522	-0.5070319222756293	-1.150633125817103	1.5724791001015888	0.4942319670530896	-0.015523023505236561	0.11033176730637857	-1.286540594661006	-0.07343549883191473	-1.0354823573218417	0.08616910461706409	-0.30971073956070266	-0.2962447014493545	-0.2768650668589777	-0.6464609923783449	-0.6314251734750569	-0.469316552948628	0.615623151367423	-0.04763928222448899	-1.0676380816649327	-0.6239848150329232	0.6069292256626696	2.960620414971431	0.8902249757951358	-1.4856051632604559	0.7242202940138668	-0.737007680651862	-0.1623021370170698	-0.8909594908957216	-1.5518146726252449	1.495237683866975	-2.096584476371359	-0.11424169757295881	1.7190623217325733	1.1440087423718133
-0.47405530341638025	1.7947283310479225	-1.8543475821002364	-1.0268750553456942	0.1241667290117116	0.5417844914927464	-1.4555373084764074	-0.5478443171078673	-0.4456540017136045	-1.266583571658795	-0.036693946841681785	-1.2079621893947352	1.932618827640669	-0.23329328090834273	-1.3145273375317263	-0.8695131062780457	-0.5707302233706292	-1.1541560314207777	1.494617694233783	0.4415223668305809	-0.025679584937239198	0.1921981491414705	-1.302323538638444	-0.13131247826245002	-0.9274222647961741	0.06754089942470287	-0.34465409440437605	-0.22966156303549448	-0.23691317385802627	-0.5633667243151843	-0.7046351874422282	-0.38979157328544006	0.5367936576644601	-0.07336617374572127	-1.1082713783410454	-0.5830232940444776	0.5609398160044442	2.775787296760357	0.9083602816884451	-1.4995841506380045	0.720516380500785	-0.6681831881499605	-0.041701590906835076	-0.7580508523534274	-1.4524683448601947	1.4663624444093784	-2.13326707384499	0.11586404765478928	1.6630094690841901	1.1005563433139125
-0.4246880716934774	1.784935129492003	-1.8472531196105675	-1.082548513588504	0.2279121527543305	0.5092490012076317	-1.3691143613188839	-0.5958959730097715	-0.39910505314871314	-1.236975152266552	-0.022444716889603884	-1.2352207945291558	1.9331408497789453	-0.23350869281848247	-1.3389577304434557	-0.7877113279990887	-0.643132687920241	-1.1585989155061758	1.4044750665520591	0.42535937169349347	-0.04099524741005083	0.2368979513358136	-1.3329606549758906	-0.18480561065970028	-0.8178082882308407	0.036642683111405255	-0.39764861286966274	-0.15893945507751053	-0.20081001527325051	-0.4722104253086237	-0.7381991677878914	-0.33626673055592626	0.45580357298404744	-0.11367092969949204	-1.167495678037002	-0.5467858952075986	0.48401211107006076	2.5974857586858726	0.9365897235578899	-1.5223139216165167	0.6976881064371222	-0.6275943306251435	0.0965505193191287	-0.6381069358971279	-1.3386409471463856	1.4877849831485106	-2.172253662974005	0.3934622570315778	1.5944937253763647	1.0537637366720924
-0.3584569657199087	1.758293019712076	-1.8337509762806286	-1.1151639010953025	0.33655676178841964	0.5123741787789045	-1.3014478368329594	-0.6412420568938648	-0.3756752066339952	-1.2201339963106803	-0.033485774107054375	-1.2748357692799137	1.9226079680909147	-0.24985495603510724	-1.3847196670869582	-0.7097630467722091	-0.7305287086188819	-1.1924891369912802	1.2850270161989577	0.42396238133241565	-0.048464266288012	0.2792686566391714	-1.3479863139713175	-0.2029550981292648	-0.7159086255218289	-0.030137972130176133	-0.4568990252647375	-0.11312432353562682	-0.14119188823456844	-0.40411874010939003	-0.7793472832327569	-0.2487473854320076	0.3963206996966687	-0.13490497654892436	-1.1811979875505003	-0.5059876208037036	0.40874890192606195	2.4236872462007986	0.9606622567255554	-1.5531715991298873	0.6316223879925495	-0.5462253314595013	0.23106926178786344	-0.5389790550480666	-1.2410073433745443	1.5027316957610077	-2.217375895643237	0.6934076326962921	1.532805799614883	1.0152257383807792
-0.29150302648820003	1.7170575057645543	-1.8115666407862066	-1.129655414891635	0.46429710614670794	0.5046768535192052	-1.238606391742119	-0.6721430909201155	-0.3546550491032976	-1.2076004762656392	-0.027096865534462687	-1.3051160618663729	1.9091226759400801	-0.23890400735355266	-1.4081387786095758	-0.6178609527619687	-0.7948489711474525	-1.2040836749555892	1.1724496671898013	0.4364107781844325	-0.04581875923603411	0.3032948063587213	-1.3815393890574317	-0.23264287995511096	-0.6499971353007343	-0.10521327787711934	-0.51094564698425	-0.0765541918090638	-0.059459743733756884	-0.3510211403981255	-0.8270084086768568	-0.15190610875772026	0.31203320635021303	-0.1408385747972963	-1.177395599834981	-0.4610497417373839	0.3067800781169952	2.2593341222937737	0.9622147254157406	-1.5889399138965463	0.5306606256228095	-0.49519438837030794	0.3863539902611173	-0.5037396985684321	-1.1262965268155383	1.4918051068566103	-2.2443199716868993	1.0227945681421047	1.4382509221868636	0.9543427717077991
-0.2432149039088653	1.6828856872834315	-1.7734820621462088	-1.140655192749862	0.5954027345790986	0.47423788200808675	-1.1681363320958518	-0.7212147195519607	-0.3331617785430669	-1.1633337983232832	-0.032259414729116864	-1.3381663365042853	1.8944851344185742	-0.1969662930414842	-1.4454985923810209	-0.5567956242203085	-0.8767616216101992	-1.2130978588795587	1.0662610132466406	0.46108769059277394	-0.06438604397535459	0.2976514887513621	-1.4245242290915994	-0.2306902616878607	-0.5641117486942677	-0.1660882944165602	-0.5727758243362373	-0.04664267613036396	0.05384564422116296	-0.30085827825753714	-0.8682978001177257	-0.04924743536411856	0.2682354520436077	-0.16594845098576072	-1.1941523904470537	-0.3808960420170159	0.19995617372525007	2.1134865329315438	0.9783210087970511	-1.619976967018485	0.44258762950573693	-0.43845147950800484	0.5560318184598999	-0.4799593837582476	-1.0392088367803398	1.5212069889636137	-2.2468371106983556	1.3653654928922165	1.342118027342725	0.8920281809369414
-0.18232436004723007	1.6561136263843157	-1.7267185118887354	-1.1426554622755476	0.7252569370406883	0.4623539700273921	-1.1025313374352872	-0.756594127331985	-0.29697889158160096	-1.1196282152989774	-0.06228752531158892	-1.361958317712986	1.8568016463249202	-0.16979996368230077	-1.4760900620853783	-0.5113547816813552	-0.9496508863631176	-1.2103875842139376	0.9572972205810331	0.49605738717184844	-0.07844123693054765	0.3042523059321359	-1.462456386899777	-0.23776299548913454	-0.4957347519397911	-0.24450604416611119	-0.6410152180365657	-0.044849584365583735	0.1780815570586137	-0.2416359329189428	-0.9167525574064243	0.014632563832568201	0.22283329299090315	-0.20022325979734532	-1.2072521843582762	-0.3295684743406886	0.08248860564049391	1.992883665274626	0.9921457038645272	-1.6469494919511718	0.3446366857210087	-0.3912765507972712	0.6849824281721207	-0.44925921172135563	-0.9303303455877462	1.5357430520263653	-2.273776186217535	1.7079084820260213	1.235638778839313	0.8316140162888516
-0.128622363881419	1.6093253650242414	-1.6625354254347866	-1.122356178269252	0.8553325507888678	0.4522499900803836	-1.0186501561340744	-0.7700680698758451	-0.27482117058595995	-1.0624846028503854	-0.08860399829012444	-1.3908249668532502	1.8152580838736945	-0.11206282576918994	-1.4848972374908218	-0.4123007849770553	-1.0145782755560828	-1.2064779264786336	0.845710717466958	0.5068362033980836	-0.0907647359382555	0.2816918594970307	-1.5135079582640631	-0.23244403989874535	-0.43149233021117117	-0.3020127624218351	-0.7081578597456468	-0.022090918244350596	0.34578817528410544	-0.1983072308957881	-0.9586616384144474	0.08669459918126639	0.19626015779946823	-0.21242611824116037	-1.2063779335844789	-0.24734044540003172	-0.004468433968415892	1.8656198285964884	0.9944095276112603	-1.6661841440770584	0.24374876604130633	-0.3546659165660051	0.8123851515563804	-0.427341096510489	-0.8545165462844467	1.5245672564489172	-2.281656387736638	2.0303846398461602	1.104140815054055	0.7869268853299975
-0.06936523543428226	1.5617904173153854	-1.5574409252047987	-1.0895059913358123	0.9792650229747621	0.4678599989779865	-0.9222807933104423	-0.7921748321557361	-0.26970065972866847	-1.0314172258923553	-0.12808132365631603	-1.4200839255724604	1.7660613999182595	-0.06781149555137331	-1.5102249626428066	-0.3386198395915945	-1.0512212542907746	-1.1886125864423405	0.7295114888099679	0.5434738128174997	-0.1194759813846988	0.2870915592171456	-1.55046607198306	-0.20066082896785553	-0.36681061550521465	-0.35924647344434596	-0.7549931329845498	-0.030100019487246582	0.5117349720723746	-0.15762866254991267	-0.9867899722132016	0.14146524656351978	0.1760857915916869	-0.21740103273285913	-1.218639665751756	-0.1885266790770905	-0.10320114501530187	1.7730928868831586	1.057649069375591	-1.7071310231937857	0.1715523753576245	-0.3148121482388829	0.9108835528135726	-0.47676412018192516	-0.8382689851360091	1.5341008804101754	-2.290742965787181	2.327135330861881	0.9599639367643246	0.7512413636826014
0.01109544893947712	1.5282949837579096	-1.4449222589852249	-1.044767964828865	1.0933381611069752	0.4914089910389423	-0.8464607161653566	-0.8031917604526271	-0.2689495262955955	-1.0134195386542646	-0.18038960331031373	-1.445891835800453	1.7402936006627976	-0.0559196337790536	-1.5463208131336927	-0.26973074811262143	-1.0783875627019497	-1.1801195898916037	0.6263942770103498	0.5556787014134231	-0.14905006630615333	0.2562263494314353	-1.5672868530780553	-0.17455758006974864	-0.329051362496838	-0.4118519568807594	-0.7990768246075683	-0.050651948728017905	0.6811455879986215	-0.12864795443587385	-1.0073531128190067	0.16961776742034285	0.18645217990569274	-0.2048109567491479	-1.1973300412261763	-0.10305700754859896	-0.2104392200457053	1.710483286934803	1.1022226853510109	-1.7059548684210124	0.08115892781259874	-0.2904725986682427	1.0350108253560173	-0.5274673250563298	-0.8709328382208902	1.524396915204876	-2.285737440780044	2.5653708563961546	0.8052968738207236	0.7264050667543476
0.08082717782244157	1.4783644617289249	-1.3305876068216629	-0.9647980925944741	1.1920287383796193	0.5121652712276967	-0.7681742005641025	-0.8180806444949915	-0.2714549286875562	-0.9643627828725281	-0.19985920527987114	-1.4786002482564953	1.7298415880451077	-0.01899007568358985	-1.6063317239335877	-0.20001469473491268	-1.0852434238045032	-1.171072298781269	0.4998040799994814	0.5554301642630455	-0.18335242559377926	0.232802308505882	-1.5942863949049904	-0.1385628819892079	-0.30209816179285776	-0.46062316784760926	-0.8499459964227766	-0.07942452374573224	0.8330381659258255	-0.10421741654386081	-1.0354403869167825	0.19261408783996825	0.2323934475895178	-0.21045670961144447	-1.1701692219792368	-0.034729508855807396	-0.3058460572631775	1.6759664261749314	1.1482282799093184	-1.6623090289550149	0.03315360903462532	-0.28448430464163676	1.1851626459146134	-0.5442294710755077	-0.9040677454347807	1.5219161491763804	-2.290233537355511	2.7412340375536406	0.6545193407002072	0.7142007069048653
0.1522379182809	1.4345325883303963	-1.201483123512242	-0.8445270933634553	1.2638078657503242	0.5167220361748226	-0.6919882007390609	-0.8147523573302207	-0.27696660830686415	-0.9363002824499571	-0.2178391923771316	-1.491279608794469	1.7147264753976752	0.007349000392218375	-1.6583308880767305	-0.17319270542184176	-1.0923910353675033	-1.149279744168417	0.39269951474548065	0.5965113100232742	-0.22468692238431323	0.21105532245298586	-1.6197281521357776	-0.10640930518964142	-0.28333125932941167	-0.5074333919402451	-0.8779568194190152	-0.12333638407801897	0.9905901530072991	-0.06615033627501696	-1.0414826281621214	0.21627585472674987	0.263736925778623	-0.21856224988297587	-1.1200036078610116	0.013727777140538546	-0.3977480642377803	1.636780600408637	1.1938693146558017	-1.5963351941713113	0.01764450875038554	-0.29115129562860875	1.337720543548593	-0.5837955896645464	-0.9434689372556289	1.5258799265364995	-2.313482225806492	2.868125125111579	0.527735119266765	0.7166330656533594
0.19546531401088357	1.3795866987218988	-1.072311411284034	-0.7056310024807448	1.330548797717705	0.5156923849426231	-0.6240842163706731	-0.8035328604260371	-0.2960936431444088	-0.9168164968257587	-0.23549880018642105	-1.4972689746833399	1.6933018667621145	0.008101587767950832	-1.6969386042523449	-0.13671179912261058	-1.083372045144839	-1.129123487160462	0.3125466535168758	0.6195964660021159	-0.26127170521376264	0.20974845318809363	-1.6225274999723607	-0.04501847241720425	-0.2793907253577488	-0.5545214701497516	-0.9049123045298824	-0.1835622944453505	1.120347495457103	-0.05474988420171899	-1.0560051721791188	0.25733123252129786	0.299670573765084	-0.2033286733906668	-1.0506959016367732	0.06486061337056369	-0.48003750949316987	1.6313616184777433	1.2138892094068479	-1.538053542818998	-0.0004285592083075329	-0.3074350473963373	1.4957988749396378	-0.6581045159834646	-0.97570184760738	1.5061581434502145	-2.3265185931327714	2.957240478217728	0.39239181506968535	0.7254617621310719
0.21313293235439743	1.3663497925074757	-0.9422898772141591	-0.5874933968060507	1.4001171618637616	0.5168421208004572	-0.5491040547317768	-0.7917654390625828	-0.3155537302421836	-0.878089869594491	-0.25238865668505783	-1.5167106254025797	1.7337179980747828	-0.000395096106812623	-1.7207564685680403	-0.10262559558724364	-1.0486894536848632	-1.0863946501639306	0.26525686851322927	0.6613127890053777	-0.3208943253515155	0.19181826138388786	-1.623689493413961	0.00872666412448871	-0.24006460100775037	-0.5682897959382488	-0.9394177886637106	-0.2468308574010431	1.230333119486609	-0.04353392994888456	-1.0631931719035508	0.27838301927749	0.33114743378097755	-0.18175290806335562	-1.0307951096943864	0.09370795632748473	-0.562651948898362	1.6129620804768543	1.2337770284633562	-1.4535937393978102	0.013198888812231446	-0.34433990259301017	1.6198234462870986	-0.7289923311197649	-1.0137294687010008	1.4746668812836796	-2.3286944463482864	3.018032506991304	0.25983952147336914	0.7017230822291557
0.21747663722103003	1.3349873680989808	-0.799511555162449	-0.45433344313218127	1.4432809739685188	0.5026071304881186	-0.4710106653074556	-0.7600424468473665	-0.32426405270974745	-0.8447808824357239	-0.2762273004676599	-1.5199952878528622	1.7615923496888826	0.012506876318865217	-1.7506186221829754	-0.09816527727640333	-1.018029831850861	-1.0506153125598687	0.21387474461563913	0.7291408121237781	-0.3899377615634207	0.1788545170035643	-1.6152516650047961	0.0967646367004108	-0.20224345381888767	-0.5968212973836294	-0.9785874169213631	-0.3050835483512404	1.306934650484469	-0.03236337263610091	-1.056154041951312	0.3077935244217912	0.4064116708722419	-0.1563649820514526	-0.9941860331378333	0.10724049088719287	-0.6122448128292122	1.5725752042165013	1.2700306480553563	-1.3626599104299668	0.04745232223799309	-0.38447841140171	1.7157880949515871	-0.7690566026855011	-1.0373114943806856	1.4875579887162365	-2.3763781976837577	3.050461408707223	0.12293612795975331	0.6806983365579671
0.22583548638241355	1.2982159946475273	-0.6651665172483624	-0.32600520143466105	1.4944055434667596	0.5023565406701616	-0.40084667263828055	-0.7243545731837864	-0.3484767061510122	-0.8131867520057636	-0.28707519625298705	-1.5268362525838357	1.7553707665930127	-0.006074917902558532	-1.7415255354866617	-0.08972841518607191	-0.96360216261861	-0.9977516635433104	0.15661432433588496	0.7547161918196598	-0.4386200343375327	0.17559270526995377	-1.5772015243914503	0.14404568229540002	-0.19916029703553084	-0.6172263599609317	-1.0041641912591435	-0.3990187654205619	1.37950425903967	-0.010837074883242436	-1.0569463127008507	0.3177439617763175	0.44031108961189513	-0.11968573050926123	-0.9753055178791732	0.08937734201802296	-0.6704681279451161	1.5306590536813025	1.305187498721951	-1.2545180625788979	0.08503606787277054	-0.44868996055924326	1.7959015477502	-0.8319880760487044	-1.0597295456438842	1.4678648315804126	-2.4232156102505398	3.089416483161409	-0.009111741660645845	0.6613114251898293
0.22075062038900536	1.2674995977290984	-0.5128081145264114	-0.21808252137865275	1.5432948973592313	0.4830015785921204	-0.3640794222455865	-0.6877568206325455	-0.3891232086795918	-0.7859368145099228	-0.2867431956043279	-1.5405091451042623	1.7523129685648562	-0.05875635617180841	-1.7245460046605885	-0.08804342836782288	-0.9179616216611735	-0.9762876726739315	0.10682897667384325	0.7468974052034565	-0.5070447496471567	0.17547412947138843	-1.5625359873304028	0.20665532247961763	-0.15538117843444105	-0.6220110535907567	-1.0281609136969014	-0.47031374353190686	1.4215706290438586	0.013107482945405393	-1.0649177927692255	0.330297373152099	0.4917845892430234	-0.08002856786074099	-0.9476488454337332	0.08439754674295914	-0.7053297424398596	1.5021145499125814	1.349890100901979	-1.1464191647698496	0.1549061933943206	-0.49853895986879015	1.866240455070616	-0.9291935825837584	-1.0987973930137032	1.4584643762890923	-2.4707355944092044	3.1172105786679074	-0.1334173556292148	0.6073441643424558
0.2066140223955514	1.2426235449624103	-0.3765010348358522	-0.11963664447515616	1.5982018817563701	0.4736240610084562	-0.34918341341835546	-0.630186036751707	-0.4148746753256257	-0.7809667210255603	-0.27621816939854754	-1.5299438972972763	1.7227508572721828	-0.09527054031046969	-1.7118797191075548	-0.12754193009897524	-0.8622098119210564	-0.94933691810058	0.06962021632222772	0.7625433173630646	-0.5846281422801634	0.17911295143633474	-1.530539324947353	0.2684027105550493	-0.14495658758455643	-0.6663933891724604	-1.061204678392269	-0.5248020120906732	1.4549181306777752	0.058165691982090185	-1.0787229262649862	0.32166712926109065	0.5264860921956911	-0.0500571244038319	-0.9038509653927489	0.04438079446926914	-0.7698664411915392	1.4537684297208144	1.3823034845100968	-1.0311495038033376	0.216707772021635	-0.5533512881206287	1.9233494922638061	-1.005050020752092	-1.138432466068153	1.465920744122779	-2.5211052524574216	3.133938779514412	-0.23478460317317823	0.5562464681726339
0.18887175151393681	1.2327909320014914	-0.2444327626288854	-0.028610957858757547	1.6332297502302975	0.44144237377324946	-0.35163184927111113	-0.5875699372808868	-0.45272689174337016	-0.7583152139439823	-0.23648154788315517	-1.5344873525428768	1.7170651981214178	-0.11716231867993536	-1.649033994397288	-0.17879986945532664	-0.827038222514193	-0.9282335949129672	0.04769818569301535	0.7506958328705781	-0.6451557912439371	0.16434131758004578	-1.5144730850482018	0.31967861396642744	-0.1531371527564373	-0.687050324537461	-1.1036329336153519	-0.574358648699466	1.4592610175584777	0.0710939256917164	-1.1132454010943973	0.2942850830758398	0.5333636317365544	-0.005466637110290403	-0.8598722786096703	0.014998325865255796	-0.8293655200473422	1.3956048365313543	1.3801053124243914	-0.9167157791664999	0.2636702143456583	-0.6323107655341543	1.9931197936031027	-1.098638352024717	-1.1478847328128452	1.4651686113067306	-2.56520487786995	3.132721848049438	-0.3203157935678932	0.4718556024380586
0.1769215341423515	1.2048333334330548	-0.12165021309565247	0.05113182796101057	1.661765678998632	0.39341150082409226	-0.34524968553920876	-0.5856681575618148	-0.47616885331346037	-0.7218135800846843	-0.18168652641074082	-1.530717353174467	1.7063889461823654	-0.15040127076993742	-1.5815637064781367	-0.2187336803741744	-0.7885760615298975	-0.9121154113934906	0.008247686195144968	0.7641021871484188	-0.7089276677991228	0.17389820118671923	-1.520198680831577	0.36095686099139385	-0.15812736208902872	-0.6691039596267105	-1.1415124042027776	-0.5759446031079919	1.460012202737124	0.09358636345078694	-1.1481081496888217	0.2932186460994955	0.5181200142481018	0.03347712627386555	-0.8300489625980283	-0.04901639863970331	-0.8862695109054248	1.3129165671244991	1.3599672446834952	-0.7873409185729707	0.3193876994903968	-0.7011680434225893	2.027769546613136	-1.1942885281295463	-1.1302823929630974	1.5014294956615803	-2.5872884441164716	3.116974710667428	-0.3900604706518907	0.38259598158541214
0.1615064555562694	1.189820251060866	-0.0030225717707765775	0.08855604408805945	1.6930975533178974	0.3144701505320887	-0.34659633661776745	-0.5722526338169212	-0.5232229826994698	-0.7073320138137984	-0.1257530484840951	-1.5328176447007766	1.669635032765695	-0.16799554320260107	-1.4633225653199342	-0.25695582342418655	-0.7310600131297145	-0.8959435541021795	-0.020812192788428763	0.7555886636598379	-0.7509864953483635	0.18444623513601527	-1.5049199075622708	0.4194438521721799	-0.13260691192657237	-0.6548902033243815	-1.1674300554294506	-0.5656488061875394	1.460178924634629	0.11587451497962802	-1.1866057593534112	0.25917607361891354	0.4837761191635045	0.07131357563209226	-0.7903951823299137	-0.13183662824493197	-0.9432627599676193	1.2149854098953585	1.309902060356225	-0.7070344247979753	0.3751830087687217	-0.7825589521247546	2.0268690364526702	-1.3103754941104755	-1.1437283728509868	1.6055632195320872	-2.5819422583789544	3.0871565728818156	-0.4325801622382454	0.3020231314076894
0.15673405737203855	1.1550769672072454	0.10619704660774676	0.11033341392238949	1.7138596346744688	0.24353273826912208	-0.34725923409676607	-0.5654923275254313	-0.5678857825514221	-0.6910176113298562	-0.08788218509231274	-1.5407329423030922	1.656666607274968	-0.17407762054869227	-1.353828717420299	-0.30818657949841033	-0.6609866073406189	-0.8894680894235749	-0.03674544448823623	0.7453734488848327	-0.8049507498045004	0.17752296127811734	-1.489401053003378	0.4331641025744588	-0.10769314097282368	-0.6338058147466629	-1.1901608957202623	-0.5519475200270255	1.44660139302658	0.11477916829788726	-1.2281322025126769	0.21453263040808063	0.43554715505843067	0.11784144702302912	-0.7681821018485514	-0.20460094067203602	-1.012462382731576	1.1229268998050312	1.2917706163253289	-0.6235008542514999	0.4377903130913462	-0.8567274683503057	1.9869166414260462	-1.4001846637101707	-1.1964715973447888	1.6730747359396965	-2.5741501911038576	3.025468245706418	-0.5042997613528922	0.20233714110154843
0.15530046042778686	1.1259476782198925	0.22307190522366155	0.10944343460743544	1.723373955679455	0.19454232961504714	-0.3453255218468685	-0.5849284000667498	-0.6120011249565578	-0.6835389305958919	-0.0646389175983762	-1.5330350628820626	1.6185282381540698	-0.16315196935124648	-1.2480438658563604	-0.3382680515090782	-0.5946477173324219	-0.8967346152066931	-0.07782225552902142	0.701188212756265	-0.8505798654511277	0.14891709280372342	-1.5066375177026292	0.44210864522910465	-0.11857444787552121	-0.5882331658494742	-1.1997032831658079	-0.5273737892117321	1.442505779072514	0.12544046506522816	-1.2884621739265698	0.1498171843910866	0.3606256168191639	0.17251103769762696	-0.7567760815134622	-0.26618490124680566	-1.0667351423050622	0.983325335890106	1.2708972499809217	-0.5440623503887212	0.49479170356756325	-0.9148782101895454	1.9044994215043864	-1.486900016832321	-1.2378354552562436	1.752799953791358	-2.5758966242794252	2.948998365775974	-0.5495124590574278	0.0955215400169219
0.1709993974671275	1.0728530594732812	0.33555554799452647	0.10111939010641557	1.7162368750692156	0.14265872505285784	-0.34478576181170284	-0.6055774142497562	-0.668835862824408	-0.686569286268793	-0.06477180414425855	-1.5241506861978789	1.5656703793877542	-0.13996179122163893	-1.133063913339879	-0.3888561395483391	-0.5161827771131858	-0.8939521066799119	-0.10554704544830969	0.624883496411085	-0.8764503099799821	0.1268574336629442	-1.5264092408199175	0.4287945557258226	-0.1472494634561827	-0.5286730014906597	-1.1885720015928416	-0.4881016797401788	1.4386374563944482	0.12754152857271267	-1.3448664069135063	0.10548312363811685	0.287615018256951	0.2216170891615928	-0.7475459742153785	-0.30828307533130217	-1.1231180412532238	0.8732629107613882	1.245308549629757	-0.46682471489970023	0.5391520521065827	-0.9858062743960392	1.8407249137389396	-1.538646868559265	-1.289423235119728	1.8008913485012314	-2.582139154030459	2.8408587842561532	-0.5862568776994077	0.023617804476166064
0.19623821364188146	1.0418197735551904	0.42074445102225405	0.07454618871628685	1.7126048590624188	0.08770209537457843	-0.343647067293008	-0.6516383866080695	-0.7378543050645171	-0.6946157086523138	-0.06852804854993604	-1.5139150209639913	1.4886611855772742	-0.13744221291042186	-1.0409921011019692	-0.41227814689036907	-0.4060427860986187	-0.8914429832526609	-0.1436157211494807	0.559026645118878	-0.8988933970442057	0.07450030066503291	-1.5601914220509514	0.39451351129532075	-0.16138056642436288	-0.4592787134679754	-1.1750781309950864	-0.4626295772116957	1.418269910129209	0.13192582535993716	-1.3861098557248688	0.07260804808924533	0.19069362468931145	0.27193825088906814	-0.7402802963430072	-0.34551973269853126	-1.1825665195073995	0.7816354630297567	1.2202875430533617	-0.4015827217768977	0.5913611759889376	-1.0223923181577272	1.7684800026538283	-1.5895248450467783	-1.392532452065398	1.8074453208532586	-2.56522425490232	2.7047047180668855	-0.6038912549434625	-0.06034064162119205
0.22113908179984273	1.030025111729142	0.5066188072237406	0.06237539665768003	1.6995583413598698	0.01575785788263216	-0.3227970399910297	-0.7013213001272941	-0.7892286891251359	-0.7110752314408253	-0.09552477525502455	-1.4977904593675484	1.4432431374085735	-0.1390413716483033	-0.9536548206166605	-0.42878028251003314	-0.29767930264766074	-0.910362235388245	-0.1675214498578756	0.5050407720883598	-0.921680907230418	0.03599161563610008	-1.6122307564352512	0.363557533574914	-0.18516024455446392	-0.3859244643256031	-1.1676064488433695	-0.43684317994691363	1.387213429626176	0.13504308191009962	-1.4304775848219946	0.020252182455386014	0.09312631277026581	0.32355806296201867	-0.7179667754314234	-0.37897581088667565	-1.2160251458924394	0.6994393099908873	1.1679260953350858	-0.363363677612494	0.6114060221788867	-1.0567726539853648	1.693051028488662	-1.6189575481639058	-1.4733781118437919	1.8235674561532043	-2.563996626141828	2.5384929606540183	-0.6039113186594399	-0.135607612872893
0.2522678491244115	1.0161698725254633	0.5618226463085796	0.042309377998286817	1.6877130050093794	-0.00948546869993523	-0.27262789189213427	-0.7584694699038976	-0.8370607069934402	-0.7277435723775152	-0.10546011024567167	-1.4664508777594554	1.4115974336193382	-0.10880161261520885	-0.8887740721033882	-0.45795918166354876	-0.17014792383252395	-0.9080015926756015	-0.18731004367926604	0.46639609871025894	-0.9218238378631745	-0.014832230215619368	-1.65128855251832	0.3436082220639289	-0.20951157922981825	-0.2942203456199048	-1.1472756417035743	-0.4134117266557917	1.342940960506312	0.1263309435046882	-1.4625166282897515	-0.04010312348701165	-0.0018246579690082976	0.38650048429876793	-0.6926442319219211	-0.41725095610854857	-1.2768156401028055	0.6177759175120123	1.0996390993964462	-0.31757629494101736	0.6103016193343189	-1.1141462226116476	1.6328166146125505	-1.6550251070584483	-1.522301480006826	1.8642891990785408	-2.549396344783598	2.351079618348054	-0.5964584297972102	-0.16378158531760628
0.28773853323086807	1.008391445903525	0.6065082956109771	0.01871470321508211	1.6639148088242908	-0.017973268375486715	-0.21160085159080513	-0.8168074981778405	-0.868143736808249	-0.7319448605842342	-0.11109744772834906	-1.4527503428296722	1.3850179462894325	-0.09662524358221455	-0.8495234362768519	-0.47621247310691794	-0.04087225088032355	-0.9070760963294843	-0.1821688007371489	0.43046771504922976	-0.9327500906783077	-0.06589176175487156	-1.6948783974022468	0.3149136160765854	-0.2219182555103151	-0.17478544589478867	-1.1102303179763422	-0.40769970943810596	1.280881700186334	0.08643052527224926	-1.4939556556852018	-0.07343902341040084	-0.0906265110250249	0.4582041779884086	-0.6950143708472484	-0.43103782661836504	-1.3132499590108453	0.5532563329435238	1.0307844096830379	-0.28201913881402285	0.5762232867649718	-1.1757808049316338	1.559186704555079	-1.6644876153774653	-1.6001446958181664	1.8664511505999357	-2.525271939482592	2.1933716394399725	-0.5736403225781859	-0.21696239285564803
0.32038806663100383	0.9866661751906118	0.6343591030518383	0.007150597079721714	1.6579963277006073	-0.022597518897350084	-0.1646761706651524	-0.8603443234204132	-0.891678327141185	-0.7210453287013314	-0.17031095640839208	-1.4288460377537202	1.3720854892510443	-0.09883087756033879	-0.85230411395733	-0.49277550430086264	0.06913673813370862	-0.90757170087689	-0.1776068846188938	0.42718696103359866	-0.9447632118466901	-0.11716065287407136	-1.7366134428374802	0.28989797071444967	-0.2108161931755689	-0.08359136164367645	-1.0695001313210084	-0.42882123492873647	1.2231765664255412	0.05501293269675993	-1.499282641476483	-0.074797531974865	-0.16693391355192883	0.5087928231454921	-0.7083571391746889	-0.45748817484472004	-1.3426517371611064	0.48927623423298766	0.9318921541182326	-0.2638555998620766	0.525875040001434	-1.2344525216031064	1.4856109163971862	-1.652795393650285	-1.7218495599704138	1.8786006924954108	-2.4824880770745623	2.008921388890031	-0.5397562143657739	-0.2372816183056054
0.33690326435640716	0.9851115550393326	0.6488358644199936	-0.01772233260024836	1.6460350937628854	-0.02735128217661235	-0.12416172517354247	-0.8967682414509461	-0.8977702329733164	-0.7164751468959736	-0.24634414560734924	-1.4304381342157035	1.3637138859218845	-0.09332711603278496	-0.8476389831899823	-0.5250838081829955	0.20275872373631304	-0.8951539978697743	-0.16820583044693088	0.4021075564057218	-0.949851145343272	-0.16843364799721516	-1.7500319290857589	0.290998632878522	-0.19805705874069285	-0.01909337897540352	-1.0217381182136267	-0.46773235876326186	1.1708958263861944	-0.0058160569112004675	-1.511363494380334	-0.12829819869329623	-0.2414354832274535	0.5660492932737335	-0.7220721465933988	-0.4690892683038454	-1.3579538619561882	0.45808269407937924	0.8346141570422269	-0.2598737589584489	0.4669907986954643	-1.3076497714674455	1.3963515146407894	-1.6521383087760042	-1.8343689552296332	1.8650061724919056	-2.450000919641878	1.7991050090635263	-0.5114291277186016	-0.2646858422427913
0.3666020109062142	0.9927397922530277	0.6511063500604484	-0.0516688751867946	1.6292393226098079	0.0032460819481533983	-0.09337591019368902	-0.9344324417710836	-0.8677759791613525	-0.6887228272770625	-0.3434616942610278	-1.4280922505139564	1.36583077921057	-0.09648038354442288	-0.8496933215814029	-0.5609383061933855	0.3106921637119568	-0.8990837205665125	-0.10725713042770282	0.4100801499013985	-0.9450664431543775	-0.20881489680477244	-1.7729672376532601	0.2831910249400173	-0.21727162847988035	0.05113173986451014	-0.9757391369773296	-0.5003365341539043	1.1100104880411579	-0.0703460611574138	-1.52982391325524	-0.1760870537204068	-0.2831738610517467	0.6142075727472747	-0.7371863361873394	-0.45943041919197397	-1.3755873858995185	0.4396485792748579	0.7530673792699434	-0.2582903566218781	0.39821882832073296	-1.3624070285048562	1.3184590159381557	-1.628935353622309	-1.9215083131451969	1.8114408449537336	-2.4483719987916532	1.5979744683546773	-0.49231625339783475	-0.3010372291976415
0.3635721013059222	1.029380149412184	0.6426431550924907	-0.06003020634812506	1.5973259505696351	0.03928104663560024	-0.07927480990973557	-0.9681933644444938	-0.8393378313427892	-0.6622727131392312	-0.39861286565699094	-1.4127283867596163	1.3795558310699518	-0.08604233496492283	-0.8545450908088442	-0.5748817855628013	0.4094495297424466	-0.8948449974636998	-0.05116017143561025	0.4074532604330199	-0.9204262938984483	-0.25161663382278704	-1.7680483150028965	0.32125055889886966	-0.2186712434631509	0.1352743389205417	-0.9307254776216973	-0.5338912118750554	1.017778310832265	-0.13046831353071037	-1.545279147662138	-0.20749754228883757	-0.2796800078536291	0.6607118186626643	-0.776359373764155	-0.41799721029062387	-1.348735752355471	0.45701315240082996	0.6509412001201602	-0.27808863504723613	0.2998090472761061	-1.390466469908054	1.2164053275354818	-1.625982117658372	-2.023213529326015	1.8213802239885013	-2.4388641265534465	1.4136399405424709	-0.47813557590698474	-0.3059079689091259
0.3693869528964502	1.0698684444243705	0.5988902124346873	-0.047109304694720584	1.5844191129071885	0.06842623035986939	-0.07795030539579861	-0.9844835968489688	-0.7978377315179885	-0.6362884241011828	-0.4548471992040971	-1.4068352377186983	1.3949132212175965	-0.0823434850460035	-0.8479250190911003	-0.6308931581127951	0.5383225211269222	-0.9005379286464006	0.025285775790199187	0.4160750162475546	-0.9201086702701016	-0.29979967068081814	-1.745826390838739	0.3829658645164078	-0.18830294560593475	0.21815300030776125	-0.8750127682273069	-0.5904492170446141	0.9291751135923988	-0.2022651456537654	-1.5521294256747948	-0.21824917124096968	-0.25498874497084734	0.6942116518115424	-0.7956546026070156	-0.39993088349657946	-1.3148528352114481	0.5078356661928336	0.5505364075225242	-0.30498510120472105	0.1945347891484306	-1.3885930192490055	1.110974041356426	-1.5866566817237775	-2.086303374249083	1.8129757946111618	-2.431418345598774	1.23686940467064	-0.4465355925137784	-0.2967795235482504
0.34510744418735384	1.1334433013816287	0.5599225598051683	-0.028257041401754744	1.5914305819705734	0.09241546655249122	-0.06830941599254461	-0.9945313458959933	-0.735631240685129	-0.5981904668916196	-0.4882788557254439	-1.3735676512164592	1.3928678152279343	-0.10444648463127104	-0.890229644408371	-0.6685565748519375	0.6193923369261563	-0.9141439789944116	0.08685355572837784	0.4349282535360569	-0.9180972193862111	-0.32242989441277126	-1.7069606597873392	0.4369118976414662	-0.17561709256049865	0.26110601340280315	-0.8222392693562581	-0.6565386004424597	0.8380142026282987	-0.28938193181266786	-1.576108517895273	-0.25846388639940804	-0.1766650457199649	0.7448511568112176	-0.8182816347982659	-0.389387828481354	-1.296275185757018	0.5621987350252576	0.4323661518711851	-0.3069351007503574	0.0753364998973917	-1.3581906207792256	1.0104575453160134	-1.5469544955221783	-2.145470740443893	1.8319421893811505	-2.4126957568701557	1.1309388743928093	-0.4223815729235326	-0.3058669083557372
0.32500177229412136	1.1898926828322174	0.5262854760691809	0.0009897200659517908	1.5803928441253292	0.11571441463469752	-0.06752324475519879	-0.9972137356443728	-0.6730454010926165	-0.5410701180033024	-0.4784706020615004	-1.382398869421111	1.3997921199718881	-0.09810989926323546	-0.92505343195259	-0.6958617109069332	0.6672420881922495	-0.9310130936955344	0.15667110914764937	0.42333899782254003	-0.9038825694438491	-0.33933997601585847	-1.6577577143528721	0.5035573670081531	-0.14422310997444998	0.31413466853216393	-0.7592848208359161	-0.7020947788091837	0.7571753128421649	-0.36466844999791864	-1.6010857464931232	-0.31675295396018843	-0.12280471339893377	0.8123339740947022	-0.8833193529475791	-0.4047859372091345	-1.2779156531816505	0.5974235942175729	0.3036651921453258	-0.32618010146904597	-0.057403312587289236	-1.3422411278363486	0.9159784449843084	-1.5136018071538244	-2.1995008722221963	1.9232828308025625	-2.409330403893329	1.0462047693955658	-0.4323500252614726	-0.2896384089713897
0.3023605962325714	1.2394498616868117	0.48668550929152987	0.041641853029411716	1.5777871581973688	0.15315820818035203	-0.08202392831630076	-0.9914378308030086	-0.6153033931038971	-0.497644805490875	-0.47149447072068895	-1.3557279844363959	1.387628446639046	-0.0869261626218509	-0.9583182414544975	-0.7424923964662884	0.7048221847901015	-0.9523622126607073	0.2304384617692869	0.39432717518201377	-0.9038900137476386	-0.3692179282633219	-1.5630977775480352	0.5524712313714765	-0.10104651679803296	0.3547247464392053	-0.6981992763257344	-0.7480138567872909	0.656793931634138	-0.460198237827899	-1.6169946792533723	-0.3545958121246042	-0.05482752377395848	0.8760538337496598	-0.960591947194648	-0.42169560902185427	-1.2967227339353822	0.6691655639846619	0.18384410616813215	-0.3637008523518282	-0.16886430691435622	-1.2850741191545243	0.8082641927496352	-1.4621800139368204	-2.2329667799793294	1.9877942727627143	-2.3850997374470677	0.9663332306457063	-0.44120788506677516	-0.29026047635522934
0.2903594184457554	1.2804968399941994	0.43846397714681606	0.09655965342237056	1.5723965805346016	0.14645584855230748	-0.11058005834064004	-0.9652655588654069	-0.5557396205452164	-0.45771124259679336	-0.47216926874266996	-1.331104232498458	1.3694793950368427	-0.09423769769563435	-0.9636285763939781	-0.7836640825744894	0.7162563303780887	-0.9848719647991911	0.3172409598646181	0.3751482217134361	-0.8971290970461234	-0.3665049096487124	-1.4314653221468254	0.6054976658458449	-0.10701845135368955	0.3882937671625931	-0.6592986665208038	-0.798458451577747	0.5754146505950498	-0.5503298347755826	-1.6629265334236745	-0.3704885438417068	-0.0005008763534353089	0.9510587621882035	-1.0338643203630062	-0.44508165728106663	-1.295870380944003	0.7352935181800687	0.05693123508202458	-0.3932227497394	-0.2853679579269716	-1.1862323263738705	0.7240226083624055	-1.37777685417376	-2.3011113130011633	2.011614431305603	-2.372570298290217	0.8792906413025209	-0.4708754925853288	-0.3216067871547583
0.2669918329565758	1.3371502020949897	0.3929495160462933	0.1489053091924632	1.5752132938612784	0.1444297926578162	-0.15440825512887152	-0.9328462738790577	-0.5048620655173589	-0.42972130232650657	-0.4463045051657525	-1.3108177872224958	1.347075725128622	-0.10779408281629074	-0.9635297881586095	-0.8075529769123216	0.6897395650824316	-1.0209402378478942	0.38507775320689197	0.3780911681045508	-0.885206300097052	-0.3661465761915094	-1.2823697653089952	0.6660853070361317	-0.11967975050559203	0.4084486085770342	-0.6226959098088874	-0.8569599466022446	0.4980425771944888	-0.6606915304352605	-1.703315327961913	-0.42563233350580554	0.06906334154202833	1.0140321669346215	-1.1116798135473835	-0.4829554220525078	-1.3118337707441963	0.7980747594284893	-0.04627889160995132	-0.4453624774447822	-0.3844020954478134	-1.0760734447779576	0.6389500245917591	-1.2895460737410613	-2.2965437500861086	2.0216177977590486	-2.3476870633989684	0.760325603065695	-0.5023473205313588	-0.2972359800334223
0.2503666680193587	1.3869795326787042	0.35007706288903806	0.2006062253391295	1.5602336981936618	0.11822544171794747	-0.18796897922123873	-0.8981992826504452	-0.43833641885882335	-0.42032670123564825	-0.4040524215613316	-1.2524803428220863	1.3114929145463905	-0.13163656296189974	-0.9708223952295117	-0.8269367978311635	0.7259637088340746	-1.0438820131268456	0.4859737173384904	0.37020360850263134	-0.8695970839114798	-0.36161691553477826	-1.1193433544535796	0.7115641600818249	-0.1430691637995394	0.4382957562534435	-0.5859138814478072	-0.8986100495873129	0.43468257386068015	-0.7505836876247777	-1.7468947561700916	-0.4772213332487564	0.1422896169195227	1.0924872657205642	-1.1886224527275375	-0.5217219172076561	-1.3123938345460537	0.9131459233126489	-0.13995516904845193	-0.4606668963553281	-0.4542362708761446	-0.9333909850877127	0.5681272153234195	-1.1722039784243812	-2.243678438569275	2.010206767965939	-2.324573389109019	0.6749963736197415	-0.5569442613234348	-0.3019004588983841
0.24534617307676845	1.4216834051273248	0.30946379125224044	0.2645104048988675	1.5407826664221314	0.08469573012736999	-0.20535666786309698	-0.8566561756415076	-0.38340116967632143	-0.42379020224509	-0.3676775079941013	-1.1877737151965495	1.3024698506084726	-0.15077193768406577	-1.0187737339275065	-0.8376475132209349	0.6986443825260364	-1.0886454372127266	0.5997402429186943	0.35887511799177413	-0.8545104578519217	-0.3679371576185624	-0.9378288665416431	0.7377988866348774	-0.16487363833400376	0.46894578417291044	-0.5476426009371378	-0.9717006756265583	0.34886340751557776	-0.8275441888738033	-1.783716347405108	-0.49608919449299665	0.22793016081707104	1.1665135889209355	-1.2762199676600072	-0.5653393988396351	-1.3187801961923744	1.0386778495644182	-0.21214483183874816	-0.5077620570779626	-0.5044220912748417	-0.7834254344919918	0.5153120661871957	-1.0621545772599306	-2.192550676086393	2.0083134139248227	-2.305198231935414	0.6129134097960429	-0.5959734325450584	-0.2992363133260106
0.24419285841628552	1.4328384305019566	0.28002299975365946	0.368163911495965	1.5176955990743046	0.05101555051600219	-0.21197155682002772	-0.8137714553205291	-0.3501937134912544	-0.41647104306729404	-0.3225733141999501	-1.1127830481207512	1.288908365286101	-0.1781384074499514	-1.0810894497169734	-0.8166708084704697	0.6971414006342241	-1.1122222685210459	0.6886358035846485	0.3453306733958647	-0.8398317796400215	-0.37714334135653066	-0.7547120075083495	0.7584988814364702	-0.18626533910069154	0.48073946542026935	-0.5118393936150477	-1.051053233936519	0.2618657796142795	-0.9156002842833233	-1.812201798520244	-0.4911123194417966	0.2849220815726857	1.2456599330825195	-1.3445133652159684	-0.6006920346175818	-1.33964272995629	1.1620359694533247	-0.26666189391893297	-0.5016482707813955	-0.5559831904456295	-0.6275653767768943	0.4609577032683654	-0.956030427748288	-2.1295036329577104	1.954782811722635	-2.27274857843635	0.5277248166453756	-0.6042633784069531	-0.30241850621363897
0.25657668633851716	1.4423174059909851	0.23693166614470718	0.4491781511256585	1.511917467918974	-0.0040230542868841535	-0.21162372761982642	-0.7864511199206202	-0.3025941973940919	-0.4034163084932457	-0.30351379662676187	-1.0305155274135134	1.2445589038679317	-0.2355540373377507	-1.1041974509874923	-0.8192451594563572	0.6605572335177744	-1.145042525937712	0.7641459381063891	0.3178871307884006	-0.8417593580345517	-0.3755487574719782	-0.5528612624753257	0.7453085713008405	-0.23203854670004165	0.5092896429311187	-0.49716027657061257	-1.1228744290763062	0.20451746817974245	-1.0092293778949393	-1.8539601949626605	-0.4719434915289741	0.3248386262868569	1.319483537689745	-1.3883598668057975	-0.6816637891594478	-1.3676138625251508	1.2706151739779976	-0.31287691727591943	-0.48843386178968995	-0.582810542822037	-0.4691795919003944	0.43720275385070756	-0.8365004504563167	-1.997441957472775	1.8891494570216483	-2.2467083471929272	0.49283846519945984	-0.6030394486507469	-0.3134083633281385
0.25457179631825894	1.4351642359835044	0.21382581138085843	0.5408973824078301	1.4772560501977388	-0.07060352837439082	-0.21240490520216224	-0.760537617262419	-0.26609614017294414	-0.39203045742174747	-0.2345800682744584	-0.9879001286025305	1.225162256522649	-0.2966416864795059	-1.1403635401214092	-0.7998639187520544	0.5930254302709641	-1.1659943586665027	0.8445086832542195	0.31661978758160164	-0.8011303330997919	-0.3606735755622179	-0.3374452386341035	0.7138909892228762	-0.27022675020120174	0.5055423602712581	-0.4962038272692083	-1.1871967482422208	0.1286714184154157	-1.0861098524868236	-1.8855909099124009	-0.4731085920047759	0.3544853541878763	1.3856423773171047	-1.454129936638172	-0.7531552072368488	-1.3913559162400309	1.3757242709583626	-0.3231599755613181	-0.44638178001685136	-0.5788961914189688	-0.32374457798238404	0.4383451171744735	-0.6837085289463238	-1.901535161522674	1.833445228400624	-2.2354396652712656	0.44050674888070773	-0.6197182064890939	-0.3431847923031036
0.28176051890736403	1.413027808450862	0.17825253478381903	0.640798359511279	1.4438132319630597	-0.14559216419708446	-0.22231065370508657	-0.7495340424142212	-0.24692752968412232	-0.39655521989514064	-0.16761929526801939	-0.9326252877358542	1.2102847514713662	-0.3250125951517067	-1.1239240285727106	-0.7376995757640847	0.5489964463314976	-1.186450586847887	0.925306476336425	0.2953406173884057	-0.7766926689069333	-0.38420522511082833	-0.10206885637663192	0.6893429331575545	-0.31747068005586304	0.5278583527853957	-0.5015755661292556	-1.2527170264757324	0.06014846252595287	-1.1477338123565217	-1.92690354772265	-0.461552740643152	0.33278151059682964	1.4337582610749926	-1.48423730478939	-0.8134745416507023	-1.3881111919468903	1.4851207453870874	-0.34787126077215835	-0.4266829292478257	-0.5712288817310769	-0.1792486912537175	0.45240416088609514	-0.5415724013322171	-1.7754791892441186	1.766226340303863	-2.222522685467009	0.3414459478255915	-0.6377164810730902	-0.34460685613546765
0.30300922397379576	1.382690080572364	0.13853839961474373	0.7434043027136192	1.4262748453449752	-0.21298325912937174	-0.24562623796271227	-0.7389984273332673	-0.19845836719524615	-0.4213491900991431	-0.1211047991115722	-0.8502695133208968	1.2292789118349785	-0.3726266049435545	-1.0718954010287458	-0.7133291041578926	0.5318352007444261	-1.2129834885993875	1.0173819740384071	0.29279875023194035	-0.7503165080073206	-0.3937526400273599	0.14287236445797863	0.6618856044865546	-0.41161835855757384	0.5433238501423537	-0.5265540013752702	-1.3307536644564908	0.017252354479050085	-1.2133105070769343	-1.977726837265017	-0.44396134459048875	0.31864656090647925	1.4578587488315105	-1.494570860050334	-0.8603981844865256	-1.3863958001227954	1.5913139311578905	-0.36925969127589053	-0.3661159298328021	-0.549162984535049	-0.02405766587256992	0.4874463302716312	-0.3980882369563006	-1.617524476528019	1.6518214008904935	-2.2048489567486276	0.2813733164534786	-0.6125927636261257	-0.35957000613288514
0.3169612022173352	1.3416175381103819	0.08797126257061974	0.829510280835336	1.397954633473106	-0.31214196568923924	-0.2852399625874916	-0.7426505772694997	-0.14375138174975635	-0.4312849459135302	-0.07749350235032619	-0.8038717292157728	1.2875922316570911	-0.42806744678397657	-1.0496432298631624	-0.6631599462802138	0.4789764127452796	-1.2049454650491545	1.1101686173429974	0.3361483737367402	-0.7190176771552503	-0.39506490058199534	0.36076534126119497	0.6654435490032988	-0.5081373885236019	0.5381504529594576	-0.5444343927132396	-1.3974976019000998	-0.004788467699088664	-1.2847535748144618	-2.0233779655791837	-0.44301826870626526	0.2839189098333118	1.480319468412358	-1.4798349410526375	-0.9026996646416794	-1.3771487758925764	1.6595852085721539	-0.3583422602992933	-0.3018741654051386	-0.5029495702214757	0.0901577453657163	0.5168938602112804	-0.2428061987353173	-1.482275188360798	1.533900970243187	-2.215603209714136	0.17803799755967384	-0.5884517251370269	-0.33783939259444523
0.3036189608718186	1.2912119488751816	0.058692786641228546	0.9170263296553477	1.3601030174258784	-0.39229180398649544	-0.32078940392609673	-0.7646486269582677	-0.08876825351078407	-0.44078755639137723	-0.03751192570695971	-0.7481028493878702	1.3513083966839714	-0.4724590119440051	-1.0576385695039487	-0.6179308194471421	0.43403744648265385	-1.2003661392260094	1.1746326090238517	0.3658651252717771	-0.6964678884033789	-0.41692378440084515	0.5801529955787252	0.6569958709121704	-0.6128458243547371	0.5108337469915734	-0.5487420434918644	-1.4724123462357852	-0.020833639496858316	-1.3523652863147053	-2.037224272200512	-0.436112246648248	0.2491822229928268	1.496297197330421	-1.4782223070908045	-0.9387314730700288	-1.3498250795929785	1.7144892252838246	-0.35220164417907385	-0.2435811508921019	-0.47411659665481753	0.1855211876309259	0.5321241539954792	-0.11198205865418538	-1.303318542130525	1.4360322507935641	-2.202942506789616	0.12129191579057305	-0.5515962322863142	-0.3293008505172545
0.2980620405057476	1.2384033291080967	0.04272197325934649	1.0044877098393452	1.319327164567866	-0.47463264086237905	-0.32360166775911825	-0.8033408234525717	-0.05265108290133645	-0.441262797694128	-0.055282968603115844	-0.6660985588395784	1.4240108898694481	-0.5485465870875068	-1.0460260712801213	-0.5647640235633805	0.39006202594975614	-1.174626806699202	1.251671001594902	0.366669368472875	-0.681937103693428	-0.45284291297905954	0.7932049732587138	0.6808697299371926	-0.7033051378018975	0.4939793601944526	-0.5687737893579492	-1.5327874206834924	-0.016448110524843008	-1.3929536544327716	-2.060358351237873	-0.4328572956517257	0.21625164702733124	1.4729730467046918	-1.4587405460203904	-0.9585422539808978	-1.3030242374299068	1.7664026774360342	-0.3336790552754995	-0.18654714753211588	-0.38450710774348645	0.2686914341182202	0.5561785344527361	-0.010503280445486596	-1.1538616976715663	1.3621999000067864	-2.1876183995125213	0.06888993292030263	-0.5490097238801794	-0.3269316565867231
0.2762751219310906	1.1822218386941967	0.022660227835415967	1.0957301278321319	1.267429497869248	-0.5454437657814448	-0.33318238339230966	-0.8177690602338217	-0.014943308343028674	-0.4574187864104867	-0.07168009142311726	-0.6292295385075255	1.5197705997421402	-0.6205310789584404	-1.0057939636048725	-0.493447954666175	0.2893578986547554	-1.1740564601704566	1.2794503402143564	0.36581045897124165	-0.648487365333146	-0.5041986125499844	0.9921395194617812	0.7401122878643415	-0.8059208959447781	0.4753266080455666	-0.5798362504314446	-1.5914507283886306	-0.017982389080496902	-1.4486892936108766	-2.085906672638003	-0.4193180246053436	0.17018982830630805	1.4357348924931004	-1.4082511353192775	-0.9673687126582321	-1.2731334248937367	1.7595830791042786	-0.29840247915036466	-0.13408384029755122	-0.2735652853891951	0.3425269153236852	0.5770339846093301	0.0749621287209313	-0.979607745735762	1.3502869469144325	-2.1967118532842287	-0.009102548661986986	-0.532221378763707	-0.3539693466506587
0.24249104876029381	1.134640023368584	0.0016138726261771944	1.1671798490389331	1.2398395077897628	-0.6128362501226241	-0.3387288546416495	-0.8349873999787363	0.023570944440052484	-0.4567330652766806	-0.08155234994950031	-0.5862851950251985	1.585664744479261	-0.6818141575531905	-0.9784253995049831	-0.4223377441995102	0.2240951887348392	-1.1485247999944852	1.285682259011597	0.3778108122138912	-0.622681934390719	-0.5533348164041751	1.16635622211682	0.7945687408036386	-0.9131894016532132	0.44993249502683186	-0.5958180350933397	-1.6030677342516362	-0.003432394245790521	-1.486149451711963	-2.081013535897114	-0.3754241152704762	0.1398636385053635	1.3814388446128067	-1.3521390921906067	-0.9696469218194256	-1.2388193026228065	1.7450337741844657	-0.2779317274100034	-0.04609753405602512	-0.146262347607868	0.4052220331281662	0.5589066694341686	0.15667861346165632	-0.8201938892763774	1.3164410450313322	-2.2113440129860353	-0.06089687659602255	-0.5337915799469148	-0.3577065413515914
0.19248100057158685	1.0773933598465786	-0.034933297386001524	1.230564614767215	1.2024193255354665	-0.6802653404259232	-0.3534850915649688	-0.8311721405307855	0.06446752674631433	-0.46658961420727535	-0.08398583447964855	-0.5476524826592328	1.626544928774519	-0.7275366933674471	-0.9240292880167841	-0.37433734139353625	0.15454072514893002	-1.1236181633671651	1.2593626043524249	0.38470727873620897	-0.6210024994558351	-0.6007928252337991	1.3498085090089933	0.8848931257164564	-1.0216225382831579	0.4557049238334351	-0.6114682429948028	-1.6153950512554514	0.021974543042974512	-1.5230554179371971	-2.088376493049057	-0.3302360492607034	0.08440877127638106	1.3328529540426615	-1.3004630622474986	-0.9606421733569155	-1.1956742753549123	1.719570480295512	-0.24517278435313478	0.009315460316422376	-0.01806744248204447	0.47116629539676513	0.5421196211553297	0.20977722894229908	-0.7151691901229555	1.3254692581919314	-2.2089806401024203	-0.10258453343188814	-0.5738125695798486	-0.3445671642671912
0.14583255170335713	1.0112583593239897	-0.06427222700841166	1.2808858392557412	1.1651304492181493	-0.7193141811080735	-0.3641681508618629	-0.8160915591402403	0.08796358136806634	-0.4962074498024859	-0.10077219096523456	-0.5251603751188323	1.658982597936833	-0.7720997703591314	-0.8792892578628573	-0.30097568970992356	0.08890003629914615	-1.1010044502076504	1.226895506223075	0.3910537814278223	-0.5980085339111968	-0.6509828552098539	1.4904316657319592	1.008240381391688	-1.1194234515463906	0.44044581605711636	-0.6223939698487978	-1.603017114666704	0.06542530424597368	-1.5556218441020007	-2.0858216041967497	-0.3124141705367836	0.006769079611443402	1.269600248123465	-1.2573720860177409	-0.9507944485038731	-1.1670129631514388	1.6626971208991215	-0.19164795058282363	0.08057803476271228	0.11610245217416182	0.5100647011059082	0.5611731380914804	0.2542861813999331	-0.6291214512095603	1.3135188032334961	-2.202218680870751	-0.14148578575671472	-0.6200695713919675	-0.3296142794081211
0.10185460740168754	0.9534535450933378	-0.09233788519152668	1.3049491583537243	1.1324449848699747	-0.731682450952744	-0.3667677458786044	-0.7881836110602946	0.1204122595648252	-0.5098371266518903	-0.1540549282663763	-0.46299089540439925	1.6773104427208705	-0.8096608614916734	-0.8368211854371743	-0.26476580010571377	0.03152247871075279	-1.0935824209734237	1.1777077593857943	0.3737166305953985	-0.6143204923744866	-0.6894200907191387	1.6354757479160305	1.1065918687067682	-1.2064527970208099	0.44804710175094425	-0.6138843184726712	-1.5763671623932947	0.1261106762222569	-1.6039847175695705	-2.0777015379176524	-0.2794287170480999	-0.0527270693033009	1.209350280081511	-1.2018638282818668	-0.9373775850138536	-1.1493555532098254	1.5896311446470428	-0.12814124517673406	0.1369372828168614	0.2162169523354447	0.5284411018347648	0.562686529859349	0.26788986383661045	-0.5408926245724515	1.2862075659665801	-2.180025728151171	-0.1557547162670948	-0.6757129642170492	-0.30480617739319454
0.05057054883221437	0.9061295016598867	-0.11752441460656168	1.3110726933098598	1.1061677191961552	-0.714159219064305	-0.38035112364040324	-0.7449504498222532	0.1614612859257693	-0.5124930497832308	-0.17806295556548224	-0.45754397458821694	1.7085456205793375	-0.8407421579431091	-0.7795695885830458	-0.20692128243303443	-0.035595023498017825	-1.0703622443545835	1.103655880197482	0.38059057043243194	-0.6205846258697907	-0.6962392849956036	1.729170557936729	1.2050115843293732	-1.282988904785371	0.4425687892134572	-0.6226479357627763	-1.5541190363394983	0.18862421312520833	-1.6525780678097068	-2.0531536213866604	-0.23909002053836495	-0.11737506521304689	1.1286456556133038	-1.1482189881357494	-0.9335460260993207	-1.1313712822390696	1.458718833826575	-0.02671448020491619	0.16840647423561148	0.3279993552368733	0.5182831791618666	0.5531186909132798	0.24646695241755628	-0.43830951097791165	1.2957667549596756	-2.1707947599561908	-0.14439752462650846	-0.7250479800861174	-0.2971764422310078
-0.008069690377919816	0.8583176089429232	-0.13727115832766532	1.308369303904033	1.077847842288411	-0.680899747503153	-0.3900785145988507	-0.681958693897555	0.17739057201508532	-0.5092444597591823	-0.21690156483171824	-0.43816728353096523	1.6974864604861704	-0.873350865379012	-0.7640920266108987	-0.16299579800953884	-0.14390076123637113	-1.0472865354580636	1.0069933101217587	0.3763975377810857	-0.6438654452537793	-0.6697329248227295	1.7942058354996349	1.2948484704719136	-1.314983589551105	0.41853783840184117	-0.647692642600875	-1.5042428793407385	0.23639228469609366	-1.7137108677087771	-2.0457838587594166	-0.228143150913639	-0.1820105292085819	1.0651952364983226	-1.0739456390995858	-0.925709632885288	-1.1213561345903658	1.338297987820917	0.04665051708524753	0.1693987216631	0.4636440854188191	0.484286111536822	0.5190727557226464	0.21712710001139404	-0.33400040687208615	1.31326015186777	-2.1533460548395285	-0.16384184131990895	-0.7739225829096219	-0.31140050226742727
-0.06673138660499345	0.8218247782592396	-0.15271545253061994	1.3126221138457332	1.0572679814158104	-0.6050470531772701	-0.3915024196560092	-0.5969138413629486	0.18680812760437424	-0.5085354750651019	-0.25315135763074476	-0.40628527279772825	1.6475824509207524	-0.8893867616845389	-0.7514277140534558	-0.1524918136776099	-0.21533558126447572	-1.0270510218524465	0.8884971600533949	0.3498913890366063	-0.654355958153774	-0.6155851561048178	1.8359305917367426	1.3686480560798515	-1.323869487199431	0.4010325208467006	-0.6635082294784026	-1.4094591546269666	0.258189418156179	-1.7670010552080266	-2.025815459982561	-0.18156281450468262	-0.2308760283682319	0.9919459511843707	-1.017393931002975	-0.9221861810057612	-1.0824238431249953	1.220567334099608	0.1534255135235796	0.18808909191788897	0.578300277741741	0.4774133612253303	0.5335780116738096	0.1466417432839739	-0.2264639557515223	1.3515045713625748	-2.1063942552752057	-0.10724074466235263	-0.8363462008234857	-0.31391956721782693
-0.11364000180361136	0.8112460115360933	-0.17151905906050763	1.2982661104263005	1.0435974255484852	-0.5334401592020401	-0.38868726141148546	-0.49672438238413097	0.19408207837781558	-0.505834132601797	-0.27128974037904524	-0.40099579145037534	1.594652175670395	-0.9024280491439154	-0.7098794729405549	-0.13577890403620274	-0.27539216630130686	-1.0220944747543523	0.7848127026439683	0.333898542759935	-0.6780705323052237	-0.5607643665734472	1.8431947656130987	1.4209777544873576	-1.275751748708131	0.40814667885195643	-0.678993631344045	-1.2751818912374024	0.29855720423808296	-1.8303303685910985	-2.0163286274139933	-0.16156861898317051	-0.30073578536088486	0.9260218646932717	-0.9473816815080884	-0.9251552630845085	-1.0833390540065944	1.0971932050775186	0.2713979182397558	0.18674445123224073	0.7052193093062887	0.43214282141560323	0.5447616827542995	0.11546197220826286	-0.15112739645561213	1.3643012318683791	-2.0696335246065325	-0.08041923611408136	-0.8729319413210455	-0.29632785746097323
-0.1666433038553392	0.781453119702391	-0.22194497511834274	1.2838342552864648	1.043241358683667	-0.4870396186463365	-0.4072763852807036	-0.386345758614754	0.22411758060044645	-0.5030519215718233	-0.25942164422235914	-0.39879497723927093	1.5544395178926067	-0.8778294910808271	-0.6643260992379733	-0.14454064715427056	-0.3341827960915924	-1.0405110996060285	0.649360056208218	0.29641112716774587	-0.6921973394628708	-0.4607610779637016	1.8219983315287482	1.4405058472468544	-1.2289170982477369	0.4103111332013274	-0.7075914248539649	-1.1276881312445153	0.3088320874533426	-1.8985753557648117	-2.0021335401835274	-0.1038582955244343	-0.3870101257804528	0.8861123299097784	-0.8820734344882482	-0.936428749063374	-1.0998367358736547	0.9808813406817724	0.38036652976614516	0.1980325339298188	0.7952686719583325	0.3920251859124762	0.5698142536196965	0.10402820926640421	-0.057992842155099256	1.414308933767098	-2.020246469619157	-0.00733914789427752	-0.8763826850611262	-0.3101358372230538
-0.2213671904528806	0.7516857920232832	-0.26837209898402065	1.2522339172066332	1.0684514286554063	-0.4424508871340329	-0.4157004086536725	-0.28790244484955546	0.215933435999046	-0.4728059698492009	-0.23582430204785337	-0.36090217774991096	1.5094697205664356	-0.8347891182083845	-0.635925900741826	-0.19142835598235147	-0.353474039814284	-1.042377141019338	0.5496053164767163	0.23929926250314462	-0.7275041834751439	-0.34668871656123723	1.7807557957104394	1.44270690416282	-1.1551536000683582	0.4198008613245892	-0.7490966237180946	-0.9672064182966956	0.3352203548262348	-1.9474135002739916	-2.0133052950118513	-0.04699878439742235	-0.47860391277758313	0.8568012234998028	-0.8104109017425769	-0.9564428917604587	-1.1157454393093569	0.854172348395293	0.49104657968710513	0.19582212861759557	0.8393558576506969	0.34310777652741126	0.6193610268853156	0.10130102346267025	0.054485483763316724	1.4396883571865131	-1.9411637999915388	0.11195853793197522	-0.8498845969152103	-0.2914970833547871
-0.2761223685334582	0.6928669329937148	-0.2968084823845635	1.2192264870999987	1.0735134065116008	-0.4002041730225291	-0.44934367845405243	-0.15857561457278915	0.207838701400392	-0.4571800579705264	-0.21149055990185187	-0.32689909052486654	1.452019949332297	-0.8134415679364457	-0.5947010232220613	-0.21258234846659935	-0.4010335955235149	-1.0286983551861306	0.4451648048900747	0.17929963893091486	-0.7555895565247983	-0.22641284291332017	1.7495953021616935	1.4560877002709864	-1.09139599288673	0.4162186776244333	-0.7933915363037647	-0.7939559150496027	0.3641219953917432	-2.0170058453479336	-2.0402266210538103	-0.029087461480895284	-0.5674845438234289	0.8534395986317312	-0.740824489196856	-0.9752251634730978	-1.151755467458414	0.7146429644717145	0.5960746394915629	0.1591840518267511	0.8744883083969557	0.2773609928856692	0.7300661335392584	0.11972208598010939	0.19454253443931774	1.4622826514978717	-1.8530751857706604	0.20140432736504638	-0.8062856312721361	-0.2713739904815172
-0.30770799151035766	0.6866697558507586	-0.3169093655060056	1.1776328979236932	1.0824653227508014	-0.37920876563917383	-0.48072858663296686	-0.0433230835931024	0.18389336151483837	-0.42426987470217964	-0.20495146927148808	-0.30028721145243176	1.4357631680339233	-0.797431837917512	-0.5573364327244498	-0.2183454553933978	-0.466035213505946	-1.0264169690711493	0.3453602495612908	0.10893831922011585	-0.7848417001217086	-0.1143266804297722	1.691910627739394	1.4260203841588783	-0.9957442987147462	0.3985230420688022	-0.8344830204308069	-0.6123080381960813	0.37637730371152733	-2.082940826687518	-2.0671434101122346	-0.017260317213562446	-0.6393514227609377	0.8408925690653305	-0.6648074892128895	-0.986340974423199	-1.184905461602475	0.6018107180688015	0.6890042567273329	0.11776736012438449	0.9114688928873511	0.19656803290423144	0.8689159973235856	0.14802048721808425	0.36042262103085515	1.443261773873149	-1.7820977412638652	0.34531909203621425	-0.7613934360440509	-0.28071868809024064
-0.3430839071253326	0.688312785370011	-0.3345541789656721	1.1311068162548847	1.085127617615878	-0.385849495058525	-0.5168786957850167	0.07090216215051355	0.14478453221349288	-0.3714975960080277	-0.19432840967956008	-0.27013806083497843	1.4310752617615496	-0.769779336909181	-0.5363237887698235	-0.24469660263728638	-0.5046572603357969	-1.0083228884745152	0.271449866545809	0.05532573479116691	-0.8303586549245761	-0.003932503379598165	1.6287459263956396	1.3661372467225728	-0.8947089014867915	0.3661281360326867	-0.8761830550688579	-0.40961544666488797	0.37145026576297546	-2.1484387169760986	-2.1094791377092905	-0.010947065573057782	-0.6854857569899798	0.8296274217632433	-0.5975733509096545	-0.9852595354449953	-1.2240451841055706	0.48815732009529694	0.7628422164617398	0.05729708285123632	0.9266707056340362	0.10861032508184218	0.9580149895944832	0.2002394515914438	0.5110700279733347	1.4283693420498538	-1.677471955032956	0.45066583427110823	-0.7020128376199442	-0.2905294229799261
-0.37169326304428835	0.6862143943470436	-0.3541294285586137	1.0786979649222315	1.0911656809321673	-0.3942039114804791	-0.5601739482637563	0.18227509987832452	0.08759565920676429	-0.3287436033778076	-0.1877697134642004	-0.26506706083850223	1.4527440362410695	-0.7585553798233649	-0.5336805977294583	-0.23853679557246563	-0.5285264039387957	-0.9585738230964612	0.19718551948709018	-0.013571929468325129	-0.8613229883930436	0.09249011644186958	1.5444684764456205	1.3026300375576947	-0.7927287103303416	0.3105434008954013	-0.9395054485211493	-0.17893822054562267	0.38155071541243724	-2.1946766644420554	-2.1426104599627385	0.004397723548831803	-0.7143225743133692	0.8138573167277411	-0.504124133339616	-0.9664449487087932	-1.2546726911151154	0.3502800129252597	0.7836182638733288	-0.03316855683964228	0.9395415140608708	0.016445359475990982	1.0575679854081717	0.24376099426327516	0.6418088630482948	1.4370615351974407	-1.5734725219974328	0.5515027213698345	-0.6349941179226372	-0.29288903611466643
-0.4202616679073917	0.6729924005561336	-0.371549367323465	1.0497852493175812	1.066139171300899	-0.4083351943282755	-0.5894692094769991	0.29231312336221055	0.03574232811393326	-0.28640392367819084	-0.19406580406392332	-0.19620381222291958	1.4679945401378478	-0.7665077844945738	-0.5312855679976602	-0.3097521607679143	-0.5644078645224908	-0.938935743717525	0.1381520490521753	-0.07771681058814976	-0.8849199425446208	0.16611998659136346	1.456033504506499	1.2363576591171335	-0.6831397662513823	0.24986378427902708	-0.9907771492046521	0.09886565026693457	0.3871394582103754	-2.230288235863787	-2.172090077594655	0.008341303199230547	-0.7433908462918946	0.8106509592858273	-0.42578701020915866	-0.9465026790813574	-1.2916167875128373	0.26714899960955985	0.8216730560949367	-0.11064231610298902	0.9863641167906352	-0.06709612875865842	1.1743806506189505	0.34923648514316835	0.7011351543438366	1.413781253099567	-1.461880255083514	0.6422910419781349	-0.5693219382115047	-0.31531494169048885
-0.4630907677604412	0.6580395004645532	-0.38280034829499543	1.010035538760287	1.03781828950078	-0.4179238226686753	-0.6187208764000715	0.38154072940280176	-0.02291944057303958	-0.22775410648068256	-0.18830989921192645	-0.14678333065464672	1.4869397834062796	-0.7764115195460768	-0.5134934122086935	-0.36088353777606963	-0.5789118732887355	-0.9019635441562459	0.1042439012258662	-0.16215053322322845	-0.9120961179581327	0.20947105965785884	1.3728693457936207	1.1614714886862896	-0.5943960682174275	0.1922534202123551	-1.025773873206552	0.36244856569754247	0.41085686576230085	-2.246348858436926	-2.1728993620324446	0.048913301740115815	-0.7332041307357052	0.7943113401385188	-0.352339215480307	-0.90543251275507	-1.3239226001912483	0.20181397266363899	0.8701340227756817	-0.19445543393084236	1.015067707218582	-0.15650267273632817	1.320803211468117	0.49441934760467915	0.7404360676749826	1.4024022095318878	-1.3523384532337077	0.7643784786926829	-0.5142564481062204	-0.30551241891148123
-0.49805810601119854	0.6603402743780602	-0.3821385258849056	0.9489702163699489	1.0067128509299788	-0.4340603530279411	-0.6415886265865979	0.46087085839732617	-0.07330148536567573	-0.1581500160273685	-0.16743211381237855	-0.1050958131038946	1.5401630816483565	-0.7756561622236	-0.5134475902514468	-0.37189515263752027	-0.573483996078275	-0.8689963108970795	0.08777687726459954	-0.24776351914655276	-0.9461443783430807	0.21621207208911591	1.3229152888960187	1.080989597426178	-0.5162630245835096	0.1396360831915314	-1.082414971364378	0.6016009206314343	0.4482718571770105	-2.270842253630548	-2.171639214856012	0.07714510299713126	-0.7138363805257779	0.7795139339723024	-0.26119720728715906	-0.8493386462498707	-1.364342109339217	0.13766406017965838	0.8594405257529878	-0.28302038207708324	1.011378328040946	-0.2803471399901595	1.4341879390151948	0.6577683787470712	0.7348468666915793	1.4011809853237003	-1.2617755169922558	0.8448514071350139	-0.45110452345689944	-0.31137381290772537
-0.520222310467037	0.6516537876814621	-0.3865003542385101	0.8924565937903596	0.9668035502632037	-0.44152736887732685	-0.6610736503326875	0.5249905683924758	-0.13053908682390142	-0.09240458584947382	-0.16308388450195835	-0.09657275460508971	1.5601929919634119	-0.7510974259779213	-0.5387590468432971	-0.37556037564086725	-0.571715361931046	-0.8229958819388269	0.05735283976595725	-0.3133219642452652	-0.9842473028586445	0.1896946850184909	1.2787705132598748	1.0478105585876034	-0.457218659963457	0.048525088374545285	-1.1432334806071256	0.8225195218434876	0.4795899724180758	-2.272550459002977	-2.160023969887287	0.12744107380913355	-0.67006302279093	0.761892933100416	-0.20340726296386955	-0.7764766254489347	-1.3808731058880936	0.10993305430004825	0.8721051173514794	-0.3926898310290262	1.0026198410649116	-0.37157372183946835	1.5430218625000767	0.7865613082488911	0.7188583583082038	1.4294604308162657	-1.1922313478153004	0.9220976613307863	-0.4110174035699248	-0.3434338929936619
-0.5498110898050308	0.6392993773871045	-0.3652620544276105	0.8436349322462068	0.918626330100369	-0.4155147960619012	-0.691898087758024	0.5862133072093835	-0.19725772497336533	-0.053574546553842514	-0.16782308412866764	-0.11642941357403602	1.5811122318541295	-0.7107288762756061	-0.5610915777731533	-0.409909245016317	-0.5682050159954624	-0.7734454596789644	0.04000719786618045	-0.36985409974179373	-1.0213914010461362	0.16999919058384944	1.235516096234828	0.9969704733593254	-0.3853641444903435	-0.0288154843608801	-1.1920782154367704	1.036220425024839	0.509163627115846	-2.266836264677081	-2.1306118398854323	0.17045277019146746	-0.6052739994051268	0.7349718038226718	-0.14728417265766516	-0.6735964388005431	-1.393901660793929	0.08327979934856038	0.8964464361431167	-0.5006429692466476	0.9700050678567897	-0.4641416852107133	1.6209547896096244	0.9372071306035259	0.6435996575144598	1.4377314969420427	-1.164287791940668	0.9456667712786959	-0.39996490188777173	-0.37387960898886363
-0.5559482436708327	0.6525410768805143	-0.35096242314488085	0.8135477933750904	0.8545868838006825	-0.35173608485308994	-0.7230169190942817	0.6478232026008055	-0.2573205484033761	-0.022060730796259094	-0.20273039132152157	-0.19060861645977806	1.5524842512424029	-0.6765739508367483	-0.5883978367491246	-0.4403939461750331	-0.5734878421295427	-0.709157323246245	0.007499042243310034	-0.4038421771891132	-1.055298219659086	0.13111539557676322	1.2179167658150294	0.9370207757581384	-0.3383014865171894	-0.10931332854503231	-1.2409333263495872	1.2333352293819748	0.5349040519094824	-2.2712170693919944	-2.077517222961603	0.2037433489045762	-0.5131261322054893	0.705916373109928	-0.12030918725349252	-0.5736197174612429	-1.391061741313803	0.09128296970979057	0.9186869017818664	-0.6132103048802822	0.9344473328117504	-0.5445020931135521	1.682451613095195	1.0811905498493957	0.5090079883452501	1.4143081540934979	-1.1618019062072282	0.9690759332387809	-0.4175980279191093	-0.40543395992556164
-0.5561198998063465	0.6869754605327848	-0.35483754633194076	0.8072964184407481	0.7908167486574535	-0.26339374589150266	-0.7612189706175777	0.6854273591206145	-0.33257823521914276	0.006878030396653115	-0.20913086664314462	-0.2167054430240274	1.541977440687576	-0.6310160438942287	-0.6061723117284814	-0.5069940357957268	-0.5360553240131896	-0.6739774263650076	-0.03041572065423618	-0.4296546314271158	-1.0706493666466268	0.09987843654638416	1.2114133066533932	0.8775620596525199	-0.26402959645628826	-0.1659184502116497	-1.2868285467541674	1.394707821840737	0.5386646610020815	-2.2618827601030644	-2.0382921646997096	0.235205600920643	-0.4262644599596851	0.660874373947381	-0.09889777631974007	-0.45110463778945753	-1.3695215994933185	0.0982360432756975	0.9471982596074886	-0.7100532885586585	0.8695615130963359	-0.6143803272678878	1.6948200973267114	1.2373879696868557	0.3529540115996452	1.3840757302598616	-1.1447224898236097	1.0165384716352608	-0.45136343401800805	-0.4679349656088047
-0.5664130096405632	0.6633163680421067	-0.3923070004934603	0.7995246000322582	0.7310600531700989	-0.1412775563483784	-0.7736912942182635	0.7220894211007598	-0.38951139561801595	0.021920137691296068	-0.2252191332348808	-0.23091316300702544	1.5075520529384097	-0.5824827950783036	-0.6372701144065492	-0.6111752515176582	-0.4953454207808944	-0.6486945717108104	-0.05586571424413511	-0.44207500021826507	-1.084513141737049	0.07807357964014995	1.2196714170686387	0.7743694313762532	-0.19517866363465208	-0.22977852454850592	-1.3203378817901084	1.5290404897511227	0.5383684954740414	-2.245162135863031	-1.9790612775468095	0.24882606953194494	-0.33539944930026294	0.626279369866573	-0.10764039198990379	-0.35335542445369084	-1.329561581522856	0.1324812093081639	0.9301056565657962	-0.799170668938301	0.7836197120724415	-0.6678113001879405	1.6467168138092627	1.3970207037868922	0.170107466959366	1.3575717298281442	-1.1164413985463975	1.0326814250055754	-0.4945849248475763	-0.5092952610372925
-0.567763013622989	0.6520020992878128	-0.41543495626114996	0.797940662702268	0.6799341438153581	-0.03277712734763504	-0.7782436082718973	0.7527735093201671	-0.43330871111388236	0.044676103697449634	-0.2299345767906335	-0.25116266313971314	1.4725786258704423	-0.5467050488103672	-0.7077862229224099	-0.6718108581975113	-0.45765411835781744	-0.62458902866872	-0.09714924137937953	-0.4616164653831901	-1.0895613722800879	0.07005575994934161	1.258201034314617	0.692878052771383	-0.133199599290629	-0.2965199219381828	-1.3480451817968722	1.6130897774347084	0.5301811390107218	-2.216826879114588	-1.8976263929809156	0.26520051003197403	-0.2778039184360603	0.6034699743055143	-0.10261851015579722	-0.2524524876804049	-1.296564960630931	0.1803475964523165	0.919361955331728	-0.8709137427523398	0.6753114286412152	-0.7113903016263616	1.6119151282377608	1.5378572455337416	-0.010419699397723548	1.3368266644326936	-1.1215789373998768	1.0507076369422184	-0.5548426030765623	-0.5275234093716714
-0.5635337461800322	0.626573754264572	-0.43878835031938107	0.8125506415450726	0.628040396197002	0.0688354559380296	-0.7681337515041395	0.7713895249241137	-0.4646483449542732	0.09574864697697341	-0.21891438122629897	-0.25652853322215335	1.4753510741767113	-0.47634845259714204	-0.7688327625692853	-0.717843800333198	-0.407200848618388	-0.6230826516891049	-0.1603062506764604	-0.4636716634827699	-1.074701549342646	0.03964494956313313	1.2892977348349866	0.6232425204860101	-0.06029321281327367	-0.3451666893259395	-1.3598671496018322	1.658919389703625	0.511858090261629	-2.2052460033051897	-1.8331995254362634	0.2743402404492544	-0.22247349457481164	0.571492042235235	-0.11902369577256991	-0.1727003467002534	-1.2434714150779662	0.25542728773542706	0.8871215831597299	-0.9067584950662241	0.5938663856848196	-0.7318113713070986	1.567797303156786	1.7086304445183127	-0.17803488920639104	1.2885655346753775	-1.1286456448452236	1.022483819422346	-0.6065472915108729	-0.5688077427763907
-0.5520229506345149	0.5992648461189714	-0.43827950389215864	0.8165524589962253	0.5781834284221199	0.18307905621412346	-0.7628928219666324	0.7563826373453385	-0.4957139398185463	0.1488355320901811	-0.2285734904539602	-0.3016054354278662	1.4882705825722573	-0.39350353615294065	-0.8236444007744794	-0.772071560346185	-0.3521910520549817	-0.600434326471117	-0.2097919593842724	-0.4579687638252147	-1.0580382197404974	0.03125625474412002	1.3130074770480402	0.5632346034331613	0.010871308832782112	-0.38332614718866365	-1.3658302394871964	1.6686951396445457	0.48091065337268313	-2.185878388252957	-1.7615514814750906	0.26755982087447244	-0.1600952417117135	0.5542584591191393	-0.1430939083806085	-0.09629052632100277	-1.1921988626046653	0.3369683528925279	0.8469921984496454	-0.9463558635712784	0.48516836163770316	-0.7307961852234774	1.4730311611359883	1.8513304822094843	-0.35527976938837824	1.274807774908718	-1.1185500859671924	0.9791305438467198	-0.6397224243166261	-0.5614955425604109
-0.5436323629689085	0.5768333656353842	-0.44875996899208764	0.8425930364238162	0.5396517682084253	0.31369442866136177	-0.7505177814903917	0.7403463114036879	-0.520311838609145	0.18563870600218055	-0.23861111307886457	-0.3383635671716159	1.5101601434017167	-0.3383271526782119	-0.8789255219339818	-0.8040579338108813	-0.29988129336865255	-0.5968161123006333	-0.3011093531400737	-0.41879896967036057	-1.0282873077896986	0.019468006982265536	1.3596449824166361	0.5210630851232773	0.0866910054500565	-0.4105538432826198	-1.364321647220843	1.67231343261231	0.4110486833641536	-2.195567142881515	-1.7065887615813389	0.23071994999200768	-0.1302019624735467	0.5298223594695235	-0.1904393241003599	-0.05122389417200755	-1.1114579026174711	0.3962403775269916	0.8120701490177856	-0.9523192909018396	0.3710451041322117	-0.7205578574337713	1.3605938928670838	1.9932365085852488	-0.5110950140303507	1.2387021068185933	-1.0932195541609706	0.9027188938288943	-0.6846669390691046	-0.5652258938357788
-0.5292494563018395	0.5318372580296968	-0.4533939335678457	0.8879647230894114	0.5013824820441606	0.46060023827566254	-0.7491212392999038	0.7355143698535542	-0.542234768937574	0.19153938067012402	-0.25417557742008606	-0.35649911404875423	1.4943138820393682	-0.2906870430376075	-0.9459679744127694	-0.8598144050204084	-0.2827597719968172	-0.6250169139712877	-0.3863590704955614	-0.38484447956870865	-1.0016019601393669	-0.00023848720365307884	1.3673118069129562	0.4900818114840762	0.14922443385440737	-0.4359265487025013	-1.3320493217525875	1.609911572649383	0.32795829864980297	-2.2079465392261675	-1.6536654157858988	0.15775801725584793	-0.10324910263588334	0.5184131067773949	-0.2753723740928195	-0.030439873896312697	-1.0259340857634602	0.4597852324979275	0.7929037258600993	-0.960796817542539	0.2920403829854895	-0.6767312356854094	1.2467911877581963	2.16583836424214	-0.6327755219234119	1.202074061906974	-1.0764142790308027	0.8216305710315618	-0.7424134155265256	-0.558365359707075
-0.5238114435713064	0.4781301647459254	-0.44963152952605645	0.9430307709824319	0.4699057692372688	0.6037904360480126	-0.7374168298793929	0.7390012165262293	-0.5540866012616388	0.19945573759593865	-0.28077511354111057	-0.36353325669434716	1.501275237886076	-0.26696567395834414	-1.0010730489832445	-0.9158598790920001	-0.2543891001029691	-0.640601369516635	-0.4636830020949277	-0.3641650982962387	-0.9628533663418037	0.009040774842404833	1.3773533783365608	0.3968381769445007	0.19643514204715667	-0.46894214805730583	-1.2930821218549338	1.5371591408420087	0.24053008491006808	-2.2250681697699837	-1.6142101056096803	0.09144244353155542	-0.07819802854792274	0.49684289744115545	-0.3460131698956645	-0.014575425949182952	-0.9263917022326538	0.5321736788413556	0.7452985478901631	-0.9659801571256266	0.20573937722676247	-0.6281071848837022	1.145782769295585	2.3786512215149926	-0.7235245997411204	1.1461918659390282	-1.0340837766736812	0.7130206908314098	-0.788516326769037	-0.5507780537833902
-0.5180225192095801	0.43896481473400567	-0.4532461909738653	1.009090375188073	0.4389542801782934	0.7220836174040369	-0.70842573178387	0.7303391467656812	-0.559617951081551	0.24038865872786946	-0.291364248917596	-0.34596017968913667	1.5013556273770532	-0.24459155689186945	-1.0825839350332387	-0.9425602668489159	-0.2282639727135392	-0.6209768339866661	-0.5414284407306547	-0.3435308862127707	-0.9264566762547661	-0.015568969775853208	1.392842737194161	0.3347171815827583	0.20032181100457067	-0.502107473556021	-1.2289840936288563	1.4518783617637918	0.16643074362473315	-2.2516329458564415	-1.5924189736982373	0.030009613480034482	-0.05156862832846024	0.47498738045530287	-0.4326702779681863	-0.04461961096216261	-0.8205713617729999	0.5875827288791555	0.6638217470648096	-0.9838013808607687	0.1321714619002879	-0.5635455989697897	1.024278257048164	2.5748271110831884	-0.7814036319249514	1.0825908264943656	-0.9641193696698593	0.6324345457488485	-0.8333251689508143	-0.541113083858235
-0.5237667414526831	0.3917936236415676	-0.47234000904598794	1.0797287812798435	0.4085106359235396	0.8123217551765242	-0.6996529840787282	0.7035440930560639	-0.5389554335618394	0.27849874622243354	-0.2877936677634844	-0.28249666310745597	1.5216924840717285	-0.2462184662032279	-1.162490699517247	-0.9555034014360405	-0.21292042589915328	-0.6111570418611442	-0.6116268163780322	-0.33150835374013726	-0.8886123172241531	-0.037077012564333205	1.391826164419396	0.26691567662996113	0.21077202056324346	-0.5467078236162575	-1.1591306776344692	1.38240172225001	0.06625317525320668	-2.2734845883463315	-1.550506886938623	-0.03841519386424333	-0.02735650438417051	0.4544868245352438	-0.520080943225472	-0.0601119904138544	-0.6942587268086131	0.6341087056593844	0.5621346616714292	-1.009529798643175	0.06378174454778371	-0.509539494997294	0.8885183624871547	2.7578742666158194	-0.818400066073715	1.0047416185759217	-0.8931182351783269	0.5013182515060713	-0.8806498743331383	-0.5226823701271381
-0.5275883255737948	0.34548575535324877	-0.4666106559192231	1.1730050907125835	0.38600222580084076	0.8950913239389718	-0.6712410863509344	0.6637014971599948	-0.5084058774694177	0.338871047273153	-0.2948556104015233	-0.26449640456072643	1.5206689418130093	-0.247397533386816	-1.232751633936704	-0.9414928992675501	-0.2230871877072675	-0.5847440282542088	-0.6643977457096464	-0.32491944306754805	-0.8817020181599313	-0.06940477121420634	1.3778033592678998	0.18038580687539635	0.2128814167120278	-0.624368557474004	-1.0823827603931409	1.3110923263713148	-0.02419233017541957	-2.2990477216914096	-1.5008773911885107	-0.10150002079669532	0.0014297056916497519	0.4376466456301822	-0.6075366860462575	-0.08995705415172803	-0.5044894990775594	0.6930539685343575	0.44852847087611414	-1.0309072412167057	0.037020754156060834	-0.43795852522992307	0.761758092133742	2.9250298528215213	-0.877091252115093	0.9391759707961965	-0.8189678953807308	0.3531700026574225	-0.9314240002350109	-0.5049373676376333
-0.5467266436200175	0.31496907839258903	-0.4285820342834851	1.279927039419184	0.3666295284046063	0.9790716633069936	-0.6541033076504357	0.625728871581335	-0.47537290490471057	0.3841833412705027	-0.27891392149817285	-0.2677438560753372	1.5287190830941335	-0.24985951520391048	-1.2863789001957504	-0.8974944657128026	-0.2323836430570994	-0.5408102903236001	-0.7282840752274958	-0.32947342386639134	-0.8557258645172675	-0.1223368719613785	1.3262627080193983	0.13057346305661083	0.19920786141450403	-0.6687657576792441	-1.0054967600414997	1.2603411557016657	-0.11194462131142813	-2.317642424738673	-1.4773060603631065	-0.14167110636078942	0.06017893027755818	0.4139326246039558	-0.6902561673638073	-0.10260755014328353	-0.2756572354694772	0.7291386278302051	0.36843228586355	-1.0689636501432505	0.0068947413580175785	-0.366614653338999	0.662071421748803	3.0856348456751173	-0.9054945942051124	0.861457413362119	-0.785683260554208	0.18274026201723068	-0.9614801853105128	-0.4961182451122868
[truncated: 200 more rows]
[truncated: 1 more columns]
