# Supplementary material for: Obesity dysregulates feeding-evoked response dynamics in hypothalamic satiety neurons
Source: Sci Rep. 2025 Oct 14;15:35837. doi: 10.1038/s41598-025-19800-2 (PMC12521569; doi:10.1038/s41598-025-19800-2)
Supplement: Supplementary file 4 — Supplementary Material 4. [file 41598_2025_19800_MOESM4_ESM.zip › Fig 3_1/Fig 3b/NCD to_NCD_1st_MPK174_matrix_4.csv]

0.23592652684584792	0.08779896492420229	0.4169452116232134	0.1235294325888607	0.12766518096023474	-0.042328787577649615	0.08308313117945887	0.36676147749526916	0.18047287024905712	-0.07528028406590244	0.10250123333638841	0.1308957234408413	0.07924643618073278	-0.04817341613070704	-0.04578103688378702	-0.003138382327859954	0.09678740538722592	-0.32309154397480533	-0.03079305672383868	0.4221615917091821	0.2297553951958856	-0.33009535220689734	0.37481054208131515	0.07680065258836251	-0.05618900289409502	-0.15508024551572963	0.5256913741400429	-0.062066410743408615	0.036347785824139375	-0.06011008549177678	-0.5264062913861821	0.5245391719428155	-0.049229448195693776	-1.0202187825476337	0.18133485286622658	-0.07636255912726103	0.07920014215651237	0.6506341249980223	0.09760953468419074	0.04220228242885575	0.2132732521761585	0.09073697578598006	0.7308196810212657	-0.04335567907092678	0.14114903914270188	-0.43617918997392097	-0.1726941863334673	0.47431724618770843	-0.696344254045128	0.21169657625342878
0.33687419452513295	0.026665671938856092	0.46323706228776174	0.1504350493236639	0.1640943039833349	-0.05160211835825387	0.005702336465492536	0.3695676644974173	0.26165268816400333	-0.0955373992415714	0.04656517702749543	0.1375642891269767	0.07554411820666582	-0.0702850049100523	0.002744972712988878	0.02260623687870114	0.12557472468639974	-0.378312513139931	0.023452114532928614	0.40726569573969096	0.13878234220226843	-0.2079543783676902	0.42220923626526763	0.14772707464607304	-0.03035527366208471	-0.2796739979100661	0.46961676816368486	-0.11633515035989977	0.06013901842412012	-0.11828498335877424	-0.48149757247278746	0.39777246914471975	-0.02137924583301907	-0.9056277745109927	0.21503791799857158	-0.09262632245847746	0.04691899777727938	0.6782163896429549	0.026622543733348974	0.09700118956664139	0.3394314635206107	0.00586304230052366	0.7691714326862655	-0.06005693342138829	0.13438230305492183	-0.4123965798505978	-0.09004897484343495	0.4506440307585998	-0.6354181523949033	0.3470473095900097
0.37751110827978945	0.07666260322328082	0.44230540566134263	0.14812489628496242	0.1909902199266504	-0.06823905549641275	-0.02873679387227243	0.40013853396309096	0.26908845627893463	-0.07496378298407569	0.0728440597442304	0.1705576024634179	0.1589702544284951	-0.07500193778332002	-0.010233162288470814	0.058618184511756856	0.1613072157302284	-0.3011044275249675	0.06863225130288465	0.4013058388713126	0.13892768341744727	-0.1736129602718447	0.3927525962471236	0.1740405718024448	0.021299529722448095	-0.2727657533646315	0.4096334604058572	-0.13079227886161202	0.030797540248693422	-0.2695782249033132	-0.428448672365139	0.3442610206013537	-0.018957280579418107	-0.7413034787808961	0.2753134076142716	-0.09630631578598398	0.04315112571365715	0.714366891027983	-0.035463849237231594	0.06196770371156294	0.31381974284051184	0.06091828665037729	0.7089128454147335	-0.09545491666808416	0.1222564221529594	-0.395867944872742	-0.1061942731975386	0.3788361203535399	-0.5832569622260095	0.36742197532662546
0.4300291270954014	0.05670718476779603	0.4728302048745948	0.13797413561749705	0.1687204073738401	-0.03712835476284229	-0.023763432232456236	0.40718594737321356	0.27941190133170235	-0.04682023693589331	0.07545461817647037	0.1496907387380562	0.15745779064483795	-0.07235144699071067	-0.00786036332884448	0.051340716840465386	0.14791501481364186	-0.23296676569075306	0.10251655844157878	0.38508351286554604	0.17483552155825688	-0.196461964407253	0.38569064634204814	0.1238344691359107	0.06254788622721577	-0.2661471998613229	0.38669894861341564	-0.10761496097433286	0.017739505848729086	-0.3066687978865283	-0.3325903687728807	0.31992104930570797	0.014191041940769238	-0.6076562977203911	0.2919341201889341	-0.14559142084067234	0.03182357292749833	0.6705197822217778	-0.05914063483457112	0.097959029265349	0.33363813647024343	0.06727617155948695	0.6473601897062558	-0.12360845971600715	0.09915632882774528	-0.38924012968133487	-0.08137779646816468	0.39089666673790624	-0.5216539038907846	0.3973353953751398
0.47840169372038865	0.06401407368033452	0.47753296606958023	0.13633245514339368	0.2233346422684496	0.01963349373653204	-0.024114400534872123	0.40503424438301605	0.27444058500340696	-0.042871351465385094	0.04605643586182773	0.117139466658331	0.17624094396023832	-0.06166548342081067	0.05566350568894899	0.06618324195004514	0.1724164849136715	-0.20144006320190538	0.1687159271408679	0.3638059227591122	0.16854147532962652	-0.16048855657363778	0.37611862981364186	0.10014408690439285	0.10316459271134208	-0.23801110519621133	0.3497464155499025	-0.07082286873731203	0.018297112430532905	-0.2906239969421299	-0.27365102311289885	0.2961731764254908	0.0182748256467049	-0.47422799967128454	0.29599921320198186	-0.13538252226788716	0.02616289569359872	0.6642113669660461	-0.08962335191478088	0.06885217654602485	0.3331132093213195	0.08899325795329671	0.6461522375623551	-0.09929967555920496	0.0785527851060971	-0.40290968314000797	-0.08834846666345121	0.3703574334742474	-0.5080322722623591	0.4228136709105369
0.5406228189198377	0.058504783788545796	0.5017151680158108	0.12660169946951252	0.22173817508785867	0.05444162078953888	-0.030312241960957276	0.4139525925036342	0.274679570349981	-0.044347655037615945	0.03346608854434346	0.08677544320101144	0.19557806205151493	-0.030144187931850506	0.11190885622154305	0.06889635734398267	0.188161329602633	-0.18029413117327378	0.21036826081887391	0.3294792024466197	0.17254987079503104	-0.16059587649426713	0.37739297723827697	0.13559399991333235	0.11850137778239979	-0.25877584378595503	0.3435547528711635	-0.04746742236709142	0.018136492078580525	-0.3010251939673891	-0.2328139474523292	0.2515383421759148	-0.002113506484055986	-0.33330113368670783	0.2698494195653504	-0.14779372249220166	0.02363213406527498	0.6429112895476033	-0.14869109686529125	0.0971195891960651	0.33529371299596694	0.12479077299630888	0.6556530028031631	-0.1144551842346551	0.08520695163214687	-0.4097512642937536	-0.11662088738762204	0.36769609363073535	-0.469382190181483	0.4193869220469438
0.5626900666411772	0.05536163879386223	0.5032451566313995	0.10093564142129104	0.21179953558088624	0.08194358707764952	-0.036827842142723714	0.40633326748818005	0.2744712665708716	-0.03481024014639993	-0.009527617739280748	0.05743452695738716	0.22616352262716966	-0.021955008660463477	0.16668139113706418	0.06368224534535996	0.20662561838240995	-0.14586393972725742	0.2583408087790546	0.31674238389842746	0.1769385945939074	-0.11885547818167073	0.3530447566484872	0.16539822844751675	0.13724815672177654	-0.2649897025632585	0.32912236938786094	-0.03027282755885636	0.013732810183743624	-0.3352838238057646	-0.20201925252773645	0.2224808436566455	0.010598586171034078	-0.20310710502532806	0.2519778581832068	-0.1242574409928681	-0.004152337913785192	0.6217916290444236	-0.19179591697931067	0.11258169232644707	0.32722615552550344	0.13269444002109168	0.6292613711839002	-0.08038732799518152	0.10012131982601333	-0.41103973611968586	-0.17123495593453855	0.355409199824477	-0.4856395826904076	0.4057051105882012
0.5792234940757873	0.07666786134459101	0.488165198810691	0.08148766861141327	0.2288622346612617	0.10112770120100749	-0.052148486623344745	0.40983243414713366	0.25629204304856235	-0.028057198273243645	-0.027806914809049153	0.05543962777215331	0.22748777209437096	-0.0068073425880797594	0.21706728275680498	0.05403385722634516	0.19567122511757376	-0.11202006184851848	0.2783470752469574	0.3174260157144907	0.17532342887656668	-0.06405457757255013	0.34150939792508855	0.17101274770050687	0.15338507073302804	-0.27177474395776013	0.3096093032882237	-0.020485918803033777	0.0188722929149501	-0.33506855484301457	-0.1647319917253139	0.20225336175813988	0.023756520267310403	-0.1017481833477768	0.20721668974985852	-0.10120217077935305	-0.02327796551367043	0.6193158405428342	-0.20561020893828025	0.10606412412210973	0.33250517452578054	0.1436256298375376	0.5946905479401713	-0.082356090346106	0.10492072183791128	-0.4174092999223995	-0.17462709301519308	0.33208786920098743	-0.4825019265183749	0.41538780945900955
0.597908340994709	0.08418228208595115	0.478224084185393	0.07564667104267887	0.25341183326896194	0.1297405758739082	-0.05204271719295648	0.38618045634032083	0.26971727801211653	-0.016666984558140037	-0.04955668257012304	0.04829648562846493	0.22148707263398223	-0.015417232343105127	0.25911943794660897	0.06167260605941446	0.19478160826115715	-0.1114069018454582	0.3031742672422981	0.33349564099905	0.15627579027562685	-0.036604383286869116	0.33466670018473643	0.19761905854838493	0.17109586569506025	-0.28124890555973014	0.3006747598086654	-0.02224874321362317	0.04046942811535349	-0.31986432427082045	-0.14390703808661678	0.18362497845167378	0.03246169538229377	-0.02775417808400566	0.2057838715319402	-0.08017911297869346	-0.01755695126201655	0.6120483312673825	-0.23950687777302404	0.11421913417844662	0.32183748002536405	0.11905846310837655	0.5542865621915358	-0.08308209082006239	0.12595512016991972	-0.40908432876270817	-0.17763588894440344	0.30360993983718	-0.48784027930793045	0.3808490564119556
0.60939441448122	0.08984454373060327	0.4774751101298603	0.06525575380713725	0.26658265702829315	0.141204858729105	-0.06773907440799828	0.3693810968292835	0.29982746144254546	-0.02082727494710532	-0.06222054391852737	0.04809958812974691	0.22223291007644375	-0.022923885170391824	0.28594588290194933	0.05967198963871408	0.19152914129381365	-0.09879189494929826	0.3067806007048274	0.3152136639785534	0.15380423767974025	-0.02185589696328593	0.31305859521143187	0.20043108075441918	0.18347932768589395	-0.2698605660564356	0.2816641440349621	-0.02303216378878696	0.035707456717979126	-0.31158386010163647	-0.11617960080921544	0.17392317803281043	0.03897120589324773	0.023257859764795146	0.20703017731695436	-0.06298104984307805	-0.028092799059086553	0.607134395316782	-0.23957144469210992	0.10674606108885362	0.32769173340809277	0.10466234539468397	0.5302235022181552	-0.09575286415370518	0.13928488949030854	-0.3942370237323208	-0.19889498936047567	0.28195624724199286	-0.4812372214345566	0.3465942729726882
0.6735585596843452	0.08387104653555078	0.48123922723281487	0.04754035742088335	0.31082956694488145	0.1656075102537476	-0.1011617331915526	0.3545642077770005	0.31104518394699965	-0.008145555638307638	-0.0970558806834089	0.02890738759257343	0.23493650553567083	-0.020489403255119967	0.31627940107697333	0.06147250956032604	0.1921955486425876	-0.07102696260547811	0.33014303021992786	0.2779130857432062	0.14690938693141642	-0.00016177760655701202	0.28572704787599634	0.21223073903140502	0.2076959800906896	-0.26685073524934866	0.253911980321441	-0.017033797189439943	0.025242678382735438	-0.324110890098232	-0.05316179805795882	0.12154530986438299	0.04406467200533744	0.1856341521302504	0.22630088186731653	-0.06450594416004057	-0.026406654893662496	0.5787497826663064	-0.28891714626192944	0.10900795962736431	0.32966124539166497	0.08944659673487718	0.4700176918112023	-0.11381335478896741	0.1381897231164012	-0.38247576727650257	-0.17915380467489012	0.22416742448175878	-0.46288182709773873	0.33434200907290745
0.6996737387492852	0.07482612802820013	0.4664342433540112	0.019649316581118615	0.32524672697874124	0.2111516260547442	-0.11006798981188766	0.3412779883635686	0.30819405417040724	0.0007008357758368971	-0.12772674710101378	0.010449628714956898	0.24298392882122705	-0.014536913114267233	0.34694916621894994	0.0614010139425392	0.2011042003344305	-0.020564628084102022	0.34034904208233097	0.26346578491053296	0.15162849364871706	0.025119811396449514	0.26349097211793293	0.21073965266536226	0.23351848130536695	-0.21611105361755856	0.21650878650301575	0.005435549077330447	0.011848833284831144	-0.338461058785184	-0.003036718170791339	0.08624895020963927	0.052179582297929364	0.33858764172859773	0.2191820969362223	-0.05596601964894562	-0.031506006369681774	0.5704760034063747	-0.31154544218814245	0.08889931245261881	0.30606797273780073	0.07493627385961792	0.40777327042801126	-0.1416408257281435	0.145708135015912	-0.37848761003063147	-0.19966847324740505	0.15961365161799967	-0.4457840327599988	0.27963719419367666
0.7198836164740169	0.0480255854812836	0.4391101518434885	0.002167873762229833	0.33333582110604987	0.24615381523064433	-0.11029477387175572	0.32625922904124377	0.3118438071001205	0.01447918426591526	-0.15643568621945855	-0.011396374032864528	0.24045828055358318	0.010855887699336863	0.392543613816145	0.0607370264716083	0.1756063219082949	-0.011362865333410872	0.32600424128355376	0.23705103873963976	0.14167969303514183	0.033491339108854594	0.26462664318182416	0.19074302085558933	0.24022366746910323	-0.17331127136490393	0.19574581071266997	0.03424682839049884	0.012682200057517062	-0.2837807891778994	0.020090307950728352	0.060794899782816866	0.054259905980973924	0.409016715446988	0.17194652658403278	-0.039398551815784597	-0.04823592273188122	0.5357428854142879	-0.34055718993562545	0.08702952954076629	0.2855929939233401	0.05149287895653343	0.3954483302304131	-0.16288901465047018	0.15135395025242665	-0.3681644572055711	-0.2013362175750364	0.12256355195763888	-0.43301086666767397	0.23307974534332537
0.7157524513027639	0.033713861282942875	0.3978360178107251	-0.011526682709335203	0.3436364278541272	0.2919775749240334	-0.11807201444879319	0.3017719434296284	0.2941890917416101	0.008239205409078073	-0.16012707608148957	-0.005284654635218355	0.24627681822830091	0.028178584646938877	0.4095087048942225	0.07315832498652039	0.19953059209060103	-0.009965102792942344	0.32028689874689287	0.23701882140713257	0.12630172864295158	0.049309262383639904	0.2599745140671649	0.204034504456383	0.23775576541480178	-0.12866414707278684	0.16646422764221774	0.043091756631322926	0.01624148176845312	-0.2532839972095137	0.018011082458935613	0.03389310935281766	0.06692998833311334	0.44687118792578023	0.12081549240827535	-0.001778089063487566	-0.056962449484019	0.5242209897661702	-0.3506226907784392	0.06145870170917127	0.27892348924816	0.059484454774379594	0.37717642194310785	-0.17720582151834305	0.1497621785277672	-0.36376069489129004	-0.2282925164916032	0.07131015533723506	-0.44177794914711865	0.17624949300105616
0.7311872604025419	0.0210552904244621	0.3633556268008721	-0.0072741042517320414	0.30574986972072055	0.29202847125618664	-0.10961839000232787	0.2658199277889456	0.2817768185038867	0.008959463971442164	-0.14441857316787526	-0.013572414923283677	0.23171980902078917	0.04905500738607275	0.3874303050296267	0.09561433942498668	0.20522677603770595	0.002452066855208765	0.2809726218588355	0.23831395817392526	0.10866573087778944	0.042537777124254224	0.2665119859849674	0.20943275997444882	0.22033468875212542	-0.13818434064704	0.1480930801113693	0.03985483574868903	0.025222887166789103	-0.24154365389129265	0.03456603289980596	0.014274180548316393	0.061072336683233294	0.47615727749728387	0.08474549056493297	-0.011168869558507537	-0.07260388067069035	0.4812714775797865	-0.36033259172360094	0.06061809759858653	0.26519148141869653	0.027455477938719757	0.3577843468891348	-0.2060072430954198	0.15905312690669626	-0.3477658631856281	-0.23640831544806126	0.05597441369680965	-0.449245985299832	0.12306087774866074
0.7251704720294505	0.018464631016713043	0.31472161340253646	-0.00294722179209974	0.2962157436294329	0.2970214443305806	-0.08743103419142766	0.23692088963958452	0.2567771163741789	0.01174711680455517	-0.1335180952267278	-0.01705281921676414	0.20825527530093213	0.04149609136005855	0.377024296709875	0.1264178739052889	0.21641390032294608	0.004872554222825934	0.24119146486104054	0.23650679059235422	0.10231473237600894	0.04599611852378462	0.24751245981408893	0.19082029748463866	0.21625811068933304	-0.1135895711703887	0.12492634286196713	0.04259447837137399	0.023945836411221433	-0.21033709242541843	0.032555183152521705	0.010033239539897655	0.09478707431763134	0.44837442637014957	0.06332208085109375	-0.015213538991713516	-0.09415790285943088	0.44844329669565397	-0.3470285298616815	0.02820300624488179	0.24718408942972556	0.008385305076073647	0.309967810367787	-0.22583474090092123	0.1518594287807319	-0.33050311491364603	-0.24142246971507295	0.02038239188846614	-0.4557500982894114	0.06356149553587706
0.7282245144499327	0.00858560485278175	0.2878019874680909	0.023734801648792637	0.31321907220956097	0.2867546343024134	-0.042766630684082124	0.20291747010339015	0.23156187623303293	0.017613327338217376	-0.09444739575439146	-0.01833059265550515	0.17181215543968145	0.04492123176390939	0.3550517603631004	0.1504378453003384	0.22059691831049041	-0.014135192346872294	0.19073840279060233	0.22422099804947995	0.08234239241488549	0.0270842824569529	0.2583625493290548	0.16393310909874398	0.20186047252990588	-0.09719660542320485	0.11363073846407479	0.05108091343154383	0.03194813821047103	-0.17019685488684333	0.031135343765356382	0.01786696226621986	0.09325156083743107	0.398690361945721	0.05851809296843645	-0.014003554768736607	-0.08647652344712889	0.42607491595124997	-0.3233669704930219	0.0055191671301731745	0.22856685616316313	-0.014679959322559239	0.2992693398923346	-0.2521628585382788	0.12414420816935641	-0.3219391733880922	-0.21087692289462495	0.016092253889360888	-0.45714091862737394	0.029187072456369218
0.7358038769846964	-0.025019285902891784	0.2781617399085315	0.0518531946118395	0.2829471842221908	0.2873932917719112	-0.007630133296962535	0.1702962105224431	0.22583967366099572	0.016579115600951565	-0.05855400928262566	-0.014158866015578161	0.14764451951893914	0.042688185058347816	0.31622994392796633	0.18113812554606873	0.26580956509035536	-0.03153145382115942	0.15028613985281272	0.21053812211090245	0.05843917597413513	-0.014985700333054273	0.26657330038699245	0.1533584302858783	0.20216338666657846	-0.0857579477026154	0.1053241059631705	0.03332480908727188	0.02168708712218718	-0.16099797953125486	0.0031404689802226465	0.02231284761664855	0.07144512669720005	0.34071375432965645	0.07462370328382831	-0.023688811631079044	-0.08811378656531849	0.37472810755870445	-0.32063029680913857	0.026427011803527977	0.20652712559854206	-0.03676542699971168	0.31157038472010107	-0.2758682285443927	0.11972664424864723	-0.31255227878005715	-0.2055261361053955	0.016029972593426933	-0.46357930958310317	-0.03614303722919573
0.7314010170364559	-0.05189025335199895	0.268256053796349	0.05416487467497259	0.25319487191956835	0.28252251278485263	0.025081967967817385	0.15820769267368553	0.19071866386416889	0.003816863188068413	-0.028455858755115877	-0.007314469538488988	0.13096027835682683	0.06439712471558869	0.25209486580946733	0.18887030302268382	0.31350954958387217	-0.02607090251764706	0.11032704101955806	0.1887251398774208	0.07139447619136892	-0.013564141812205216	0.2692649970382638	0.11341288498477076	0.1893287935300937	-0.05162170122820735	0.08729886293097021	0.04141669200358659	0.0030412995558069104	-0.1372789039905579	-0.019913684049251913	0.018480951288406537	0.06307945589457822	0.3151421390278958	0.05203231413625281	-0.005615290255808985	-0.10777792636804887	0.3372992509938034	-0.3025230343784429	0.003460659865185104	0.17088348369661985	-0.004193279273679335	0.3237860527225006	-0.3001313192260888	0.06296044314592819	-0.3088866053786593	-0.20365024495104905	0.021623907873910574	-0.4630174157982047	-0.07388878020351966
0.7127642476812281	-0.07996007245978327	0.26076888024465167	0.058896636755418286	0.23851291626611318	0.30562244218836054	0.08232041439597933	0.13776407825801756	0.13834513796233003	0.020084516743301382	-0.007884526033858488	-0.00574655229659539	0.108793675403469	0.09300975219669422	0.17857047264538162	0.19652773155979258	0.36420208493341877	-0.022581850447097613	0.08083474688244005	0.18746911345381145	0.07812347973876534	-0.03264183593819131	0.2808727613765606	0.11971542195639973	0.17428728915946495	-0.047273970771456335	0.08350741194349916	0.047020087168809385	0.01139303223096177	-0.11364944528378333	-0.055601823255858406	0.021367741621373785	0.04394355649047225	0.280617478641891	0.0336243361540871	-0.011372602602043485	-0.11873786344330664	0.2888259575497888	-0.2733482310681344	-0.0037470838675907046	0.1368317760253641	0.02190956387342301	0.3383210294062742	-0.30734250151576464	0.017137827692322933	-0.3212157636829235	-0.17199972114927337	0.023537239868795173	-0.4699158609908848	-0.10060719717583635
0.6722330051988813	-0.1098983904175939	0.2292658656262232	0.05304259561993221	0.202190776207449	0.32649722493406913	0.13654062916064363	0.12216018052541736	0.10775353968240511	0.03144177462346369	0.023774597044661245	0.009682099923827195	0.09294698785563643	0.10105838843118728	0.132953658647995	0.21294728500786447	0.41087415148903383	-0.020237412635201603	0.06460611062023008	0.21186737428560623	0.07261907907963158	-0.04369291824641545	0.30053445713666205	0.10726277616394249	0.16160294385808308	-0.054862693662788134	0.05326154368684486	0.03155456556829776	0.018881238245781008	-0.0960421148281814	-0.06406786583371189	0.029424887618951727	0.05545100546447782	0.2557138769207189	0.008765254127553699	0.00013474944147273508	-0.13963375524351013	0.25527654000450867	-0.22467209808608968	-0.020333674650212706	0.11546700669511663	0.04132931595012907	0.37341572173563237	-0.3089692470693812	0.00651634792944662	-0.30960221675473	-0.19410183048973004	0.045992018168310105	-0.4748432372584565	-0.14422375649959573
0.6549332023876013	-0.10104235719704353	0.2263697287415519	0.06109390744957318	0.17743916306735064	0.32815921892643035	0.16974523489614224	0.11879828160287867	0.07784984019301522	0.06303087620798534	0.04841746784376281	0.020052478711552055	0.07865031338215998	0.11896183852275215	0.0915954610475378	0.23253499286037127	0.45592670776117983	-0.044068759425416916	0.047316659754706586	0.1918479234604022	0.08299625570736326	-0.0918652150260023	0.32112956225641304	0.08590683395981417	0.14727567063317762	-0.08702608501968488	0.04866897664937138	0.03232354392305826	0.0347227593477656	-0.04731773542008817	-0.07258380755327834	0.05442416262207457	0.046944970884105305	0.19345258584930697	-0.0007464098649833564	-0.012165639928210337	-0.14302519285059506	0.20214805072189995	-0.18255981882461175	-0.019640238618335866	0.08902698517133037	0.07243699139096417	0.4273088064370949	-0.273981926700221	-0.004829317332567559	-0.2977744451389567	-0.16201895232258648	0.06678385425151742	-0.5038592191580756	-0.14815994412965433
0.6481057189368108	-0.10694990737385979	0.24593414817503714	0.06126540403962281	0.1524899908600881	0.3303769741786891	0.19101233732074877	0.10551578857980322	0.044797372650655747	0.07848378527313549	0.0594850951696879	0.015487065885316958	0.04800351728778229	0.1149552147833904	0.04343287322967343	0.2279103960361765	0.5053361194897945	-0.04423984917903069	0.03335091224676571	0.2009235710023805	0.10920845444199315	-0.09241271879220748	0.31979635948551466	0.08678054284700952	0.14201203265159182	-0.10988779261696173	0.04465636135171883	0.01369640597236349	0.04299019815237294	-0.05063985045091827	-0.045522790922120894	0.058328571956683825	0.04715106548698208	0.19232098193115146	0.02227720306234295	-0.025459536862855302	-0.13124536439543757	0.16239666957661258	-0.1391049331202902	-0.02879608861332672	0.09225039867499038	0.11102928315196395	0.4451024270301053	-0.2411621544065023	-0.03392449833345814	-0.29702534682028736	-0.123803451909076	0.08042377420976218	-0.5183749072830206	-0.12759391189778307
0.6281473454240561	-0.09088488806722642	0.27145666157295956	0.06850484228611543	0.14983037992735376	0.30260692505419423	0.2133265541429017	0.10805271182593745	0.026849810754687252	0.07846592063837797	0.055988203484939325	-0.0022105854731739602	0.03569418938089687	0.11668704098757825	0.011796213819320639	0.22061098780828883	0.543253096286519	-0.06115169086995642	0.02545320974784936	0.18205260564437012	0.13763980203533988	-0.08866340841000818	0.3231192550577244	0.09126311860872796	0.15009313560119947	-0.1569878314678304	0.03947900597917223	-0.009326822740774664	0.05432943617638679	-0.04818568230812183	-0.03410263349107573	0.05892769581256567	0.007905234187850474	0.2102236072989093	0.05564371878352457	-0.03785308095578842	-0.14058970727035133	0.12812070147834298	-0.10098075007682297	-0.030273257023677107	0.07946489001289767	0.1000140560443747	0.46856989860777165	-0.19079319567997294	-0.04511213770984329	-0.2936275689596748	-0.07371201866020691	0.08596017042496712	-0.5116523129376693	-0.11362627335359207
0.5791566951276892	-0.1101552581244281	0.2646647360365137	0.035674756706585396	0.15330529609159588	0.289716666444536	0.21299197515070448	0.10019048311563297	0.04123924029578629	0.09131261796647011	0.03939574469751089	0.017005650150477565	0.023102249698817152	0.1174282526042743	0.004862909970339948	0.19440075629564196	0.5687646822560505	-0.09514214761741736	0.041390865382263504	0.1631570652048196	0.16530957407021898	-0.10176676898652337	0.3202832922186028	0.10190411042889727	0.1483835286023695	-0.15388991093568885	0.04897500122171064	-0.02091768295833059	0.03107865813991397	-0.05474036142251541	-0.03876001164397217	0.05330377723682039	0.012895549485391311	0.21467102551490586	0.06785651050272742	-0.04298403366453398	-0.14432835149129675	0.10001766301729734	-0.058917040557463274	-0.035207628096550994	0.07380490434191149	0.09807187192482349	0.47389875622904976	-0.13718238611439432	-0.06299442099165016	-0.287091192999655	-0.025920415117997003	0.08186604462626355	-0.5165121909002062	-0.09093866945421426
0.5102995822818974	-0.13485811557892957	0.2801378749805729	0.002231042232248151	0.1323473223302843	0.2862554299236696	0.19919599176094677	0.07000279218036205	0.036099707761871866	0.09350678838766875	0.027138015896970513	0.039723711735672296	0.035535950236304924	0.1333126961875799	-0.02437481151315287	0.1505421452454628	0.5925342621705949	-0.09910941088650443	0.04457157152545845	0.14788155415462195	0.16447782522920357	-0.10897040344502092	0.3409828440228553	0.0992861231303668	0.1539943465731342	-0.15369008323724165	0.05054997251211089	-0.032888420160299095	0.04443344089938352	-0.055588657615253764	-0.0326571645769379	0.04264436530092842	-0.0307581029605829	0.22622475002648387	0.08545562257056757	-0.028971111240567716	-0.12988576578267186	0.0803226789102652	-0.033320208249873084	-0.020580118822691718	0.06621230492901042	0.0749467194536626	0.514904795433672	-0.0845051838969869	-0.05774384697865416	-0.28522463999373715	0.007333610163657969	0.09539973861783871	-0.5149088101104218	-0.05935627392408458
0.451766028225001	-0.14416275135563045	0.25499556264531364	-0.05697223868217893	0.10930628869226253	0.28185772948463034	0.15458652321553049	0.045135650495154944	0.028937772636562158	0.09699035032780973	0.010298130975000755	0.050582527971461046	0.05370080292146885	0.15702008947687168	-0.05297494207962716	0.12524969902788413	0.6094560816032211	-0.10491370746378763	0.048115211981899865	0.13848488212268406	0.17018550039109007	-0.12719412943252292	0.3376316447985528	0.11687346283793705	0.15311650948276642	-0.18384396469170466	0.046757202453207546	-0.040963950756093034	0.055345942241171085	-0.04582557285800582	-0.012049043916715203	0.018874601813953108	-0.07152027193620684	0.2511458836393453	0.07831369986745644	-0.0528972474237963	-0.11853427640121754	0.06970690114622319	-0.0022975575364474117	-0.019801375192648536	0.04520357629672465	0.07258044421585812	0.5329389542985945	-0.05877592552276693	-0.0293118962454958	-0.27328356324341907	0.0031160672087663295	0.06189556289247922	-0.45769215478516195	-0.049368673824945766
0.3840343638084075	-0.1631607846523385	0.22084405115679906	-0.11834116913867772	0.09303943420791261	0.2740251995243251	0.1272214811385032	0.013608981892887095	0.03029434911801545	0.10825883477961988	-0.041930528384483634	0.04544931424303326	0.0593927222233781	0.1585216455207003	-0.07716231807055159	0.09824453384509842	0.598123633707299	-0.12683018128856965	0.053217111043188194	0.11034891122651716	0.1804670031004417	-0.13306745599787229	0.33405966080391425	0.12758656341258826	0.15054295097759388	-0.18473254762296581	0.045363823330014055	-0.013728112702563088	0.06821017727745379	-0.019021069118774873	-0.01309836076071871	-0.030490119136069072	-0.08694269025999368	0.2855091813257905	0.06590057201202565	-0.052315545366354924	-0.10795480520907268	0.061023927383216436	0.03131761880478856	-0.05686777603326554	0.025545966335533736	0.06717728660251975	0.5349695536707293	-0.008086100273262498	-0.04163880709482397	-0.28229246825281146	0.02798832814427187	0.044444154082561284	-0.39610824070604345	-0.023205315852939067
0.31807428979387586	-0.17270234119825809	0.19359227422537828	-0.156266750662246	0.08498774050688354	0.2581323909078216	0.08288094316604892	-0.005934260513189555	0.045345733477161365	0.11408899807837136	-0.06715791259201585	0.01652813888212281	0.05960286597196699	0.17733300144791925	-0.0665947403903561	0.09112673068319299	0.5620520312448221	-0.13506387911493334	0.026569920091594295	0.08751761153904199	0.16505517265398156	-0.1700744637087788	0.3103647918158291	0.1374499591529425	0.1594933771109013	-0.1984461668335718	0.044007817897408284	-0.007978804523459976	0.08740127176864897	-0.005848174190922023	0.013526418513393906	-0.05461495860667931	-0.11034224292638321	0.28849237475362804	0.059741335345255095	-0.11177236180847547	-0.1094983376593697	0.07569461433836829	0.05619457814883859	-0.060342439315296516	0.0421236691860633	0.029866321044451444	0.5248782284144198	0.03212560381609024	-0.025087754874047373	-0.2906949384935079	0.047558626854838575	0.02845714609886716	-0.34462384933138057	0.01329991064459998
0.273221212978526	-0.1863212146247593	0.14843888168714794	-0.19170915553263174	0.07149666335100699	0.24164259881483607	0.03605625077407972	-0.026681693614317426	0.058607931253604154	0.11475975026530597	-0.0849539327499779	0.006580096873178315	0.04236115763816861	0.16775849692684291	-0.02199361651363116	0.09509609302108264	0.5188714760375179	-0.15066843668028926	0.01211100457531842	0.08177193749514629	0.15696970280270267	-0.18762098378001127	0.29559004116328924	0.13557170238599178	0.15737188766329901	-0.18631165940566702	0.05427459054700197	-0.011738999662768325	0.08943337096821159	0.011434801745382325	0.030179748431622477	-0.10147096134028921	-0.11833086722424342	0.31567581535461164	0.04152572594696837	-0.11972926595718274	-0.114206036043528	0.09284505133163092	0.054971661427644314	-0.06266021183623206	0.03999491073515732	-0.011485696663404352	0.49760505473914457	0.06830572632496416	-0.009229809132449942	-0.3048525756086808	0.08083520137605456	0.02490679608192183	-0.2877098895629607	0.04382238581758824
0.24583429167312834	-0.18472668085666497	0.12630920925716738	-0.20966293553515197	0.04433716655420825	0.232390236560587	-0.010864999501180497	-0.05779312404587815	0.08296846414110226	0.10457283096575842	-0.11018555333909437	-0.0028556733117587837	0.0223540748205251	0.19497377968914748	-0.007661752945581001	0.11080189092192017	0.49187091678925715	-0.16204743901429836	-0.003278514795905582	0.06686190585883374	0.15363222332686607	-0.1986014759800138	0.28588093130082737	0.15012636908439225	0.18547747049704294	-0.16684796861192872	0.06655866310735907	0.008576452488187091	0.10011014824955937	0.024714312264529574	0.01427728280850581	-0.12519567166429257	-0.14702004334699756	0.30986118677087443	0.018857083411830948	-0.13903631428459096	-0.12163343558154023	0.10909786267317692	0.043562397719556625	-0.06678341241426333	0.033317687577858204	-0.019094963739180387	0.4699156516098979	0.10006175162622273	-0.016080538273700797	-0.3251117171553385	0.11118480751086049	0.044522558962722086	-0.19317454635547143	0.06927778392121574
0.20922511033657934	-0.2128815797595812	0.0922957412111966	-0.2419674226613037	0.037467588993817524	0.20324450913996378	-0.04737235897270754	-0.10749341082502477	0.09886079416848922	0.07448720365440288	-0.11031854354578319	-0.0063537484951929155	-0.007828159284750618	0.19666540504087418	0.00709591285754072	0.10419261292878061	0.43347022871200347	-0.15081303201580906	-0.01668463754028171	0.06378982086886788	0.1460691442381048	-0.1977050389959338	0.2567662335285414	0.17074522265169628	0.21073008924925993	-0.15976827426604953	0.07021468942776053	0.0145970414718323	0.09123002275279031	0.007837346377120878	-0.010961082007810558	-0.16047693434885824	-0.17017452872443056	0.331556590904854	-0.013439294418442998	-0.15080487746729113	-0.12243367375688179	0.12144794326357264	0.02068836202667344	-0.07573472372359284	0.04029364089148488	-0.017842885199577073	0.42411268346367326	0.1118769130318424	-0.009369610338276307	-0.35077464204181175	0.11803116779574716	0.035450355571247365	-0.103452779641626	0.07567192512853249
0.1429572618832374	-0.22417846681559112	0.06434702151185119	-0.2559834932879911	0.014614184085946322	0.17768249349641713	-0.07919419928889385	-0.15432656902388148	0.11367311497314395	0.0578009779414243	-0.1349442006931317	0.01240037203066876	-0.02751989119383546	0.20052691328941513	0.010290200199389811	0.12944381167455904	0.3995254930187869	-0.16087120497016638	-0.030515030996720715	0.033714965947995	0.13979196728501958	-0.23107292576186528	0.2515346886579373	0.18357024520038778	0.2234559160164034	-0.16574678792811698	0.07120531207356483	0.038751934623083094	0.08558523820339928	0.00433777661817083	-0.04509905512042954	-0.19248964355300385	-0.18125483084822364	0.32385503184399583	-0.05252613028267179	-0.1817018256995866	-0.12415458897652425	0.10490924950720142	0.023831518195189708	-0.07378013208841734	0.04402595459767758	-0.03867000698069888	0.3776682609107992	0.13399400097920813	0.010492631874571477	-0.3646845675268061	0.10560852832602255	0.06077070578114404	-0.026164082297191554	0.05234963838056722
0.10948447413689381	-0.2397855207178062	0.006136693313126923	-0.2907956230192128	0.002253596346373339	0.16472975820936878	-0.11551945733973215	-0.20415667976894944	0.14035066569161997	0.0632831197465787	-0.1434040938412063	0.02991354950082612	-0.0679138488142335	0.2074333292522533	0.021063693349955098	0.15528018229961302	0.34219976852828426	-0.15796833606265345	-0.055777065896059706	0.02799991085731964	0.11944159435787634	-0.2557415860203148	0.23485008776095975	0.18200785665467845	0.2246228220479704	-0.15714532880175489	0.0811621029365216	0.055217044226729406	0.059027661698175804	0.012889776780435777	-0.08182305660632647	-0.22085768263387023	-0.1832293434297812	0.30165709301225346	-0.08985028860594209	-0.1946904251804769	-0.11997954282872378	0.09862079983434519	0.018306883492591176	-0.06413139374846646	0.0421613078823874	-0.032574654668603195	0.3603468432494742	0.13887026115092618	0.020958478011372676	-0.36502815273236844	0.0957690937643895	0.08453750122850583	0.03856164104515923	0.01091408011831832
0.0527476257892317	-0.2461799390045639	-0.01674738567506599	-0.29306095537376287	0.0008555292120169825	0.1767315231704655	-0.14549445261963306	-0.22992377987991244	0.1506330515879276	0.030819103824933858	-0.14440688289970643	0.01778227029251504	-0.09997700475505536	0.1917551311834686	0.022832325832172495	0.18240192484401208	0.2999047294933597	-0.14143416184031965	-0.0945281721330308	0.011576563681513866	0.09684710032983217	-0.2810840087751221	0.23057095416789042	0.18037326275870105	0.24079758878671984	-0.1440524761099946	0.08535762947281354	0.0804281295675339	0.059982469739995735	0.032364005647405804	-0.11511579608136187	-0.23889142956968484	-0.21140250669701457	0.27875538385639637	-0.1379743047853054	-0.20216301704963185	-0.11376963411667249	0.08295491902077615	0.021936893504722402	-0.026686845776797242	0.037298003800534586	-0.0349938542495725	0.33594903682197186	0.11986083560938762	0.03941162146454631	-0.38676714190672074	0.08106127195729304	0.055510623538762974	0.1341451618789979	-0.049778332754488064
0.014693502278462172	-0.254036589942584	-0.05668483325070972	-0.2901307465132497	0.009436272770915983	0.1665330753037905	-0.18690145450723789	-0.24277300247705896	0.19322313704836486	0.012274734358159723	-0.14900523379630512	-0.003537842421549377	-0.11827119054557363	0.1798369716162784	0.03475887388292883	0.21360898740758727	0.2444675906184949	-0.1754612447057608	-0.10530137270332329	0.018618273580551594	0.08768646224695108	-0.30003544417095596	0.20757510193091983	0.18728333892834165	0.24876895604174884	-0.1330879657685617	0.08703197081112832	0.10016592551382571	0.02663203004155985	0.04449642947723169	-0.1440333124215576	-0.250086367888661	-0.2121062923348656	0.2666549137897507	-0.16519567047226685	-0.20814751728156772	-0.11285701992552384	0.0888878358072139	0.03300732544041366	-0.031247060717363617	0.057738411825869786	-0.04048336210702146	0.28674092776838883	0.1167243978822126	0.019608423728597436	-0.3990100598656637	0.07988627027191714	0.027195712744671207	0.18042472342696994	-0.08277087817729778
-0.05599708066189556	-0.2712813281309988	-0.06390346184468315	-0.2622637252643849	0.006543341527071253	0.16661407100241177	-0.22036268173709223	-0.24122040875909528	0.22933624435314712	-0.024882157947800587	-0.16002465217230583	-0.004554692165750789	-0.1632284692713286	0.151034503292115	0.023980004053750545	0.22536780892236652	0.1899549767661411	-0.1903677542450664	-0.09704346759849805	0.027801961572472455	0.08998263628807564	-0.30257840977688427	0.2171724418823923	0.16547621229571613	0.2522552554235445	-0.06618305102107333	0.08251634960721711	0.09855627016817389	-0.01999163733581493	0.055920956088723626	-0.20268804023030834	-0.2644968419817637	-0.1890301146254774	0.25923497373216203	-0.1808834623425517	-0.20392630484433782	-0.1294498677841382	0.10086840226445495	0.04210594148834288	-0.021019627559443244	0.09176522116771035	-0.048511149317559274	0.22751020056962976	0.11180902351740478	-0.0011561474933658947	-0.4123649278089624	0.11697366627890919	-0.0007714344680637419	0.19731487166316805	-0.13332336706730455
-0.09604765601939771	-0.27570507039749936	-0.07129015448115841	-0.23350935179616422	0.011762457976000082	0.1560787923532848	-0.23513558198883283	-0.23717059584319283	0.24458096770727183	-0.06399408977827781	-0.12760828929191076	-0.003462492341812129	-0.2063841486623458	0.12474258581964863	0.03243903152754109	0.23196302791807555	0.1387029056049361	-0.192636559123334	-0.08660615086899452	0.056285180368779865	0.0706793064387069	-0.29884402088097567	0.1803288309243298	0.1436511671447296	0.2472863327026656	-0.047327711415803664	0.079451267288574	0.10171285503511944	-0.06380945583678307	0.048746887497868416	-0.2255514843082989	-0.2592562913495143	-0.16581988743807508	0.22872601739129556	-0.19303047394957304	-0.20233263895268988	-0.13186066087660409	0.11583466824547946	0.04113830501887808	0.012795107053998323	0.10928742049389713	-0.030501552437013312	0.18721633212211067	0.09200690294253966	0.023708684092139755	-0.3842588322885453	0.11209763413456357	-0.028708863702027666	0.21617762825950063	-0.15866221432055516
-0.12790231043626443	-0.2939597749577914	-0.07215185688737011	-0.21284753659773523	0.012761908048599202	0.12348626810153554	-0.23679712524399193	-0.26175443260117426	0.22666999358050485	-0.09043284552810157	-0.11726830072185668	0.031980144609500175	-0.23864256692750035	0.07804979293297279	0.03248184768826893	0.24642985246409013	0.11748486023470732	-0.19860505974405113	-0.04557006046913679	0.06143695660878157	0.0629374436950733	-0.32949791885195523	0.17793029741528318	0.14389521639884817	0.2220367834803671	-0.03623431812093357	0.07008805857024021	0.09508555303111535	-0.1080272870688953	0.04309523991608434	-0.2520537644018964	-0.2590381579615099	-0.15239164918682807	0.21842932258426964	-0.20650583588398264	-0.1783137819882563	-0.1319468326196667	0.08256523568833109	0.035190246243026746	0.007792889002466027	0.12199285396351725	-0.0014600154984049263	0.16404146790472993	0.11090983087516841	0.05238202341895322	-0.3799082821022284	0.1427890122194078	-0.04318088706584626	0.2502209904944146	-0.1962781358031223
-0.17247491396810044	-0.297930029703828	-0.06412070493270099	-0.17896403908699693	-0.0014378222184881656	0.08854831409989508	-0.2460613481058762	-0.270603472342662	0.22722988706678016	-0.10963160869892943	-0.09664945617675816	0.06044173466164713	-0.24700592735954033	0.05055941162490892	0.0018583901295509257	0.2530775506375358	0.0862867673904033	-0.20335830577019304	-0.024176431180222772	0.059060366406151366	0.0629526137813536	-0.3493572692982464	0.16363827618467888	0.11450599671120713	0.21714225647145505	-0.027780719667297938	0.04397264265920795	0.10285793676186476	-0.15561246339433313	0.03304262173748819	-0.26799982806158906	-0.22487086147802873	-0.149922343937389	0.1731902510153272	-0.20090624009410543	-0.19124234366472856	-0.11278949353037533	0.05305781190762453	0.052751330359377215	0.0016926474213211987	0.12188232703163313	-0.0006668467238729548	0.1546770182484962	0.0870828526014463	0.07401379349976206	-0.3535003874242556	0.12074529962755705	-0.022858847966180977	0.28436165212812736	-0.20275074688990102
-0.21782327412166103	-0.30843514546064366	-0.045424414109922595	-0.16646928752624773	0.0010458147208737944	0.047012141488735455	-0.25949893215687386	-0.27122632959872284	0.2220215556298219	-0.1438381712178484	-0.06440898356972531	0.09356095901275878	-0.2652184006023244	0.00440687088965048	0.01772464143032725	0.21792610659927408	0.07032929974997457	-0.20110190798939104	0.013135701323059907	0.05572439898574234	0.07191343483820108	-0.33806801711268997	0.14813156927365412	0.09117367091060281	0.18452571427961698	-0.029824519529819803	0.04089305055480751	0.10718333518482481	-0.20715057131635536	0.025932682825607005	-0.2707603909971751	-0.22747835786270376	-0.14945229090290135	0.15523010995546432	-0.23524760178011803	-0.17004866912903793	-0.10066195453303525	0.038214808352309684	0.07635449039525115	0.00967514378539547	0.13382413956343903	0.013671472036100692	0.1215522931671856	0.06762213169343309	0.09338638896848411	-0.339106506809931	0.12442641480372293	-0.036667591335738804	0.30332665089387667	-0.20089747297202482
-0.25944445597430676	-0.3165336021321967	-0.03911174906312577	-0.15058554855587064	-0.00019028916819369758	0.04703259056750593	-0.2614130804996292	-0.26779647885203417	0.21517694912800903	-0.15587035834614946	-0.06137380385255359	0.12324380576237429	-0.27333238444000896	-0.04474724987492616	-0.0021864032573766707	0.19913810395542803	0.06590489694900006	-0.2018930779204052	0.044528026929823813	0.05760019697795717	0.07032748142542597	-0.3174821050647048	0.13783167588674464	0.07508274482669065	0.14941538501078538	-0.013871411201704592	0.02254476692878888	0.0931358532766792	-0.2451374782049053	0.04101891527653774	-0.26941979059041304	-0.22946652184873936	-0.1373386691541857	0.12921687115275984	-0.2561997148374933	-0.1783155397281839	-0.10565840384570149	0.0004104409024794503	0.08724972433258708	0.027617676391501155	0.14726231950112945	0.024431826648976106	0.1050994943832699	0.04540519771897747	0.07371326311048637	-0.30476220673619003	0.1332915423363557	0.007103829906122916	0.34022039549958133	-0.23305685290996142
-0.2744835738924142	-0.3368770360169957	-0.026804560353192335	-0.15516997794936577	0.01425306269347849	0.06611003224880455	-0.25097926722422575	-0.267793997349022	0.21281045275749913	-0.14352077899616242	-0.04422932845720033	0.14071618045350454	-0.27611475982368694	-0.07551176976660905	0.007532652267910313	0.15654735885534232	0.027461657899406373	-0.20492086752851235	0.08818188133686893	0.06740225795660756	0.06517006624284541	-0.3108862342208937	0.10474759700302842	0.04027397025010139	0.11947922904298691	0.0035455236984693146	0.01838089810687695	0.07890975371361104	-0.26066735820032033	0.040592408986922235	-0.2951532384146934	-0.21635355507447565	-0.11774845070837844	0.10399312184421013	-0.2588251826870675	-0.14505410171641436	-0.11826165117901284	0.03779001981149426	0.09299367454929866	0.04686526558709555	0.15393002738295472	0.01989426059555268	0.08130271038253471	-0.003858297029116081	0.0655653962642526	-0.279033684140244	0.14574328381611212	0.016141889236882867	0.36273149469210775	-0.25749791242466447
-0.30788136685750467	-0.3568219382298608	-0.008740455469423071	-0.14475130839653488	0.007076802640151443	0.06744882500084465	-0.24542989693227998	-0.24956156755075387	0.2038681294401563	-0.13627878239841945	-0.06884431421296432	0.16688915609432842	-0.26571129141178323	-0.11086918105569932	0.0060406379633599055	0.12941132493338947	0.014800523828801393	-0.2067404072871085	0.11897086048524678	0.06059266269968033	0.048423156522116935	-0.30482007614040296	0.07930346868254064	0.02413909308341676	0.09523936937646703	0.031185596354712426	0.011526123562673062	0.07659023994123673	-0.2818886098399743	0.048770403543676885	-0.2988721936058642	-0.19343825632481684	-0.09614422942938305	0.09437982433301079	-0.2706764387509465	-0.12897396727830715	-0.10053546852421211	0.02472721223627892	0.08839573896209398	0.04442277435539082	0.132469377833736	0.008156894752941794	0.053274138782450464	-0.037768205743165396	0.06727965600335253	-0.25954565972382676	0.15720838364009926	0.022351049907658238	0.3962059231873266	-0.2617502875102017
-0.3208334387415291	-0.3590539598409054	0.023856955416404695	-0.14307393078974967	0.0032390106069385706	0.08166458041060413	-0.25357757695052113	-0.23443060293389445	0.18058167701367697	-0.08434591262069284	-0.06614911752418241	0.21587239472202321	-0.24254812908072876	-0.1243034960179749	-0.014307350127940554	0.0916137684366029	-0.010681144023009414	-0.21866729056345027	0.1506102965853984	0.054240253868240364	0.03446472271610816	-0.28377848485723234	0.032547433294484146	-0.0005786094844796475	0.06889298825955144	0.04377533256310408	0.004742139185346571	0.06696878612079618	-0.30013038382862184	0.04996860729731849	-0.30927771730878734	-0.18288880263628388	-0.060952670248401196	0.08559405982797307	-0.2955728089224664	-0.09851151038447767	-0.08881611146769496	0.033766601637362864	0.07668696184427613	-0.006822148400315914	0.1225433448767728	0.022883789611413227	0.025498782043048184	-0.0656167882246371	0.07257018793849204	-0.22968127035438446	0.16574625810628546	0.058439425191211126	0.4088592501836946	-0.25976315320971477
-0.3240300441079974	-0.3541799866968164	0.04486218104395674	-0.1236768274307386	0.006820699198436808	0.10627345739195068	-0.23729746193583817	-0.22327955556476042	0.1389663720235588	-0.028336433601453093	-0.06781203135862562	0.26192726665484534	-0.2575287628320698	-0.1533489926959239	-0.03935424933705935	0.07766983789694866	-0.007571098530093412	-0.21072317713889502	0.17496186314074746	0.062380649729805296	0.0410471441414731	-0.2693746593601505	-0.014661959224986925	-0.024491475960821317	0.04666305274466917	0.04694951869613358	-0.002576508812618415	0.048928277186538346	-0.3202358690137559	0.020672819265473895	-0.31909087609334585	-0.14924258937150445	-0.0407070585438719	0.07220052612919148	-0.321706380622518	-0.09643820120996124	-0.08835904847963752	0.01724265144772512	0.09130992348919573	-0.019870718795836625	0.08494020986252837	0.04130981750791123	0.0141019836454296	-0.08370063169606902	0.08846855784159847	-0.18449591665841356	0.19430091907491134	0.10052324461735984	0.4367753649654767	-0.2786420830331589
-0.2986349659334059	-0.34990360752044836	0.04314604617739205	-0.11884303998165294	0.005463085279477695	0.13173401396138293	-0.2119946464172028	-0.23064920592714472	0.10233839462795702	0.03030604992322473	-0.05841745300789529	0.3029593156530834	-0.27041201766777295	-0.1654219035945461	-0.04610772306929916	0.06495035695444125	0.0008972759339709493	-0.2230271262998405	0.18146783025743068	0.06910183463241007	0.031698741340370006	-0.2386134414685412	-0.08368826680081984	-0.036800194031673186	0.05445311579176145	0.014726533753428079	-0.011549272386933119	0.039867833747051704	-0.32725784997391033	0.002615428040564802	-0.2749782144638195	-0.1324469128640642	-0.028991496461335697	0.034282162724953415	-0.36237595482548884	-0.07958625415531881	-0.09229926402938417	0.001387959862704724	0.07853053048439716	-0.04448919455199755	0.08118018864584055	0.05180555040496465	0.011675564127243238	-0.09432002667007759	0.09137158166621674	-0.12651396363752726	0.19519595042978696	0.16590722399443172	0.45925164924277456	-0.2755990672663847
-0.32043445561991085	-0.3231299322772576	0.05244259635537718	-0.11186537735206552	0.017519346537419746	0.15671675023649484	-0.1874910730492429	-0.20622033903227494	0.07463897625709412	0.08637879024990605	-0.05994791288648367	0.32709637562668875	-0.25784984083420537	-0.14853732157570607	-0.051648862814736185	0.06525322571451364	0.02377340191466506	-0.22867263034262178	0.17481704170952875	0.058450534758738605	0.04728437630295399	-0.22844846588465711	-0.1012139370285888	-0.03538796363578625	0.03992634331644304	0.037012288262458226	-0.0322969469486614	0.010009586630264558	-0.32392244636497347	-0.006329893498668686	-0.20697778431503716	-0.11728218463096748	-0.02944602252925794	0.000336955612899259	-0.3630445918184972	-0.08902031899606733	-0.08137208229505652	-0.024049714876907508	0.08905166176517842	-0.08538894968681768	0.0738782664035052	0.049592477213162886	0.013642780555527798	-0.09912774662913709	0.07432445203285083	-0.06825338090521434	0.1939573483251361	0.22762956900852357	0.4698282783875583	-0.2875957270735069
-0.33474008542521755	-0.3000399272070279	0.04847153810533117	-0.09686865499127892	0.017208954579874827	0.2020660493653547	-0.1527485619148105	-0.17589844014242761	0.07748060828375818	0.13573860455063425	-0.06156470914925276	0.35152222878880995	-0.2700169834966054	-0.14009572492021188	-0.10012308951555351	0.03841287613383639	0.031180520828096907	-0.24032164499664396	0.1525839622784722	0.03332750881891187	0.06290993279013832	-0.18233533421318773	-0.1433269419948918	-0.056371128211167375	0.03187827820200824	0.048228652448680395	-0.045149978986901804	-0.0035737409492442042	-0.31900590331485756	-0.03069746943688224	-0.1603873358302611	-0.10663703754878687	-0.024839689114877838	-0.05218741385729505	-0.36297192774108733	-0.09701820045684768	-0.0479503465518014	-0.004625435070736955	0.11095204759195343	-0.08205197586147636	0.07142334524993585	0.053754698253879664	-0.0038053903169087883	-0.1301782704587431	0.03846135821454116	0.015254613390209592	0.17244820046942672	0.26445709997681477	0.46475145850427724	-0.29327036872428847
-0.3420549076658127	-0.28527634380966116	0.038986824622764094	-0.09245934677329799	0.033881243520398105	0.22527730734708618	-0.12100755121480673	-0.15511998825364717	0.055164279948535545	0.16026857218981477	-0.06662262701009454	0.3650110638732309	-0.2777801264836411	-0.1338627785091131	-0.1339456876615645	0.019007702867802585	0.047515507615702376	-0.26123158731668983	0.14863212724097907	0.03893532264928805	0.05744489990092174	-0.15018010516003627	-0.1829439129174316	-0.05970658071253275	0.015000633539378075	0.04087765357375571	-0.04481097762875042	-0.015016591701570867	-0.2968807403111508	-0.04145806719213194	-0.12274749716904598	-0.09993386391598877	-0.01730082928185984	-0.06795523690376615	-0.368394962570942	-0.09845597678862622	-0.04034606817276622	-0.04276465220039944	0.09592179396669893	-0.06981507483564166	0.061596245263637404	0.0845169727182721	-0.012569540111934629	-0.10028360356983383	-0.0029027558482954546	0.08753727992895868	0.18089928284830079	0.2510239412751226	0.45489564020642287	-0.3188561653040801
-0.3534215373786638	-0.2624940914912004	0.01892378397852034	-0.07617344662120648	0.052217728617016276	0.2666043665635938	-0.07740857596246149	-0.12695244756222063	0.03252009199298286	0.2111613227679156	-0.11566491072992384	0.3654985395833184	-0.2574539047585373	-0.13792237473347058	-0.18284392885461662	0.031221098632833476	0.029940835633684333	-0.27416770327396944	0.13125169880969006	0.031488873145123976	0.03975011107132348	-0.12402618311234273	-0.23305796646071536	-0.07186654127246363	-0.00039249356110048205	0.027681339795521197	-0.05928734690991623	-0.028331154218156306	-0.260564108029813	-0.03175658645869294	-0.08606257977483411	-0.06973992356005496	0.023010384828151337	-0.11682992387785487	-0.3353653787034344	-0.11210263015508333	-0.038396369494933656	-0.06985446309298252	0.08081429132302723	-0.06887519463128448	0.07316844750794996	0.07665561863952781	0.005252000667841627	-0.08571880837978747	-0.04781445534676602	0.17806624752906994	0.17187573245311313	0.24625072804664178	0.42364608610505217	-0.33936276814194766
-0.3665166550265332	-0.2200921941671011	0.019205558527132204	-0.042804069709875145	0.055030906371769404	0.2850979348629564	-0.03151440888288307	-0.10453827160456812	0.026806520867792734	0.22869137425345962	-0.1427434328144307	0.36439142027633287	-0.24365025638019433	-0.11590311262776257	-0.19349304778331888	0.03458317424975967	0.049316265916359237	-0.29236908465195677	0.12531171593600168	0.02445500529446424	0.029900471867282723	-0.11108810669166322	-0.2761597164111231	-0.07212010521153361	-0.01760003999055344	0.03534751070015688	-0.0660656153110352	-0.024743287379724005	-0.20037629703793686	-0.061362041775994726	-0.03147652197248124	-0.06426869835591287	0.035637793900514046	-0.16514901896765402	-0.30616015622234477	-0.08936241912956597	-0.02096145741025101	-0.0662948322112171	0.09077629235823159	-0.07222164707864492	0.053858326209834564	0.06569819048565809	-0.02128829504257513	-0.06847660690789521	-0.06188935037059766	0.24935375552983988	0.14273748945551148	0.21883304729245143	0.404714232559618	-0.3300190826419215
-0.37070628505125097	-0.18306497882925468	-0.019091258984348963	-0.004377681226288394	0.05025487043200392	0.2955966472614648	0.014391935066679875	-0.07661321511581667	0.012218563537217508	0.2075115486006925	-0.1529633011977985	0.35729489080795734	-0.23374373734800077	-0.11350974632025312	-0.22272561339405308	0.05410992105004746	0.06931824228753805	-0.2983624910329002	0.10228520358680519	0.021817179977084704	0.012525213450111353	-0.07410365338118821	-0.3213198675250416	-0.07344878025226004	-0.028814819975455673	-0.011845524887297265	-0.06958577727388975	-0.035773975796865656	-0.16900398301053143	-0.07951848260781282	0.030057364897186484	-0.0605812336714993	0.01722866004477607	-0.21762812428112302	-0.3050791187198253	-0.08370634161731323	-0.007802377137769348	-0.09940497216946952	0.09065255515807308	-0.09512050125071962	0.0322437181654358	0.06155407514128651	-0.009092231384708424	-0.02062932068887913	-0.07393459666908916	0.3148751789953963	0.10822411162938157	0.19300685914603488	0.3855467862459948	-0.32511356120674645
-0.37747139721317263	-0.15532163816977573	-0.02797342224837872	0.0332755194117924	0.025146306540728892	0.3238287188019007	0.06338252381241546	-0.0702477463057012	0.011541132575581587	0.18669774295644678	-0.14843519916037798	0.3496951118722369	-0.23757457671337207	-0.11332598891352737	-0.25198228831414043	0.06013259415315435	0.07224424602598903	-0.2776516574467228	0.08445298180171337	0.0206044096929343	0.00028607160051873776	-0.03800800414065246	-0.33570628515016504	-0.07610902820730224	-0.03972814586982387	-0.03860883873644748	-0.07253258285408519	-0.03573749754339567	-0.1125044048162839	-0.09479088329718371	0.09801734247567621	-0.059197542861487276	0.007476172345094634	-0.2790471222952676	-0.30195010156188523	-0.0769652002615959	-0.036442639390525396	-0.11257640910281337	0.1140277265115989	-0.0959506289895996	0.027206894378277967	0.046468548220581926	-0.03069307526598065	0.010244502423702864	-0.11720491733771121	0.3659423994774272	0.07671395844994329	0.17917029468996853	0.33941594596345	-0.3087375897443695
-0.3706679229777313	-0.12876656507962717	-0.050793611241788786	0.0579985483796717	-0.0006003855190784002	0.3050365825151099	0.11123730372703004	-0.045058340095977104	0.004378069451467894	0.16042145915654535	-0.1724785415277129	0.32738195451962826	-0.23167747413762568	-0.10763475055723923	-0.281542868308044	0.06631576446108693	0.07976309472160792	-0.2700318682968799	0.07196801286162885	0.03169701209792647	0.015249407287568675	0.011571503576811647	-0.35430212043278303	-0.0731164907473454	-0.054570494292727936	-0.06070753560113198	-0.0968061353548755	-0.031711556231106074	-0.07166611320921344	-0.11395819015605076	0.18108667094365993	-0.04361069383231271	0.010463767738484194	-0.33180166540750455	-0.27195513529210413	-0.04946228304226186	-0.05134682344210574	-0.12578912802301082	0.11604394902072653	-0.0701168941157033	0.01512194892841478	0.03801318802710909	-0.04457800281591879	0.07400295075274117	-0.17112509285527816	0.4417165155710155	0.029908546863567958	0.1959717017514595	0.3032832151424974	-0.31976203082433685
-0.3588194849341873	-0.11540944432427387	-0.060207122019326556	0.0692083843931338	-0.027907609237531522	0.2976987420285776	0.16182898447521313	-0.03478946704767828	0.01680419451450268	0.1181859900732288	-0.18242921199270254	0.30801572958631107	-0.21494083232404143	-0.10392519830561575	-0.2931137732227015	0.07187177954755516	0.08087925928144388	-0.2632492469039694	0.060495175291601824	0.022745089102646953	0.021182074373272415	0.04740947022717322	-0.3694487979684839	-0.08523926192954619	-0.07714002482680626	-0.06910680220421363	-0.09928071336223795	-0.0332893455162553	0.008241266982526835	-0.09885279566919357	0.2672314355686142	-0.06381168810513223	0.0190399324511769	-0.3870653756302171	-0.2663740242236739	-0.0003911828238148396	-0.07051827252441337	-0.12529734471495885	0.10280124115090392	-0.05889719889490286	0.011542456838030443	0.03228273513367513	-0.07386739427337016	0.09012161329560192	-0.22392420122546314	0.4836421722911889	-0.020926176133787073	0.19594071917784756	0.2853214425003062	-0.32515452709970033
-0.35259894742462167	-0.08945196520184623	-0.052924774488119976	0.07641996702910986	-0.05333834514288007	0.2726330609350077	0.20253989429086555	-0.009691959166172498	0.02198970157246508	0.0838863097145451	-0.1852166438248332	0.2563128632193755	-0.179431499287261	-0.09130720165631093	-0.29369720505892494	0.07488877068209703	0.0772836159338066	-0.2399068725235803	0.040598272161824024	0.017876375844534283	0.04054180343911825	0.0510221916194802	-0.3737747481022311	-0.07833411214500718	-0.11236244040391719	-0.06187043821310247	-0.08412853981715698	-0.02223140323157862	0.06327755669999742	-0.09533691896276428	0.2976006314457357	-0.06031442147020503	0.031242523718311786	-0.40553068463639663	-0.26157182107274235	0.02937993298456008	-0.057242180095562624	-0.15888450579107666	0.10693464184741941	-0.03859798153010215	-0.038110874218502205	0.01893744418097305	-0.09329262494527199	0.11403918322171061	-0.27837962335086985	0.5037547969958481	-0.05222028061623657	0.21043297605912753	0.254327168172759	-0.31388775256845436
-0.30442285474882513	-0.0900084440532596	-0.05117485575550514	0.10452208627463919	-0.07479905161449814	0.24335576554265334	0.23217014419142418	-0.02689882512788382	0.02799431894902254	0.055650477557133884	-0.1991436142196508	0.2129246105374017	-0.14833306549527275	-0.08855675376304967	-0.3157350864886953	0.063066703043891	0.0632456034741233	-0.20654882979874958	0.03925327049357992	0.0010149728453346773	0.0539076266660557	0.04602636322868818	-0.39228203905791437	-0.09997881296294835	-0.13126915743047823	-0.0743859189217155	-0.07309494697480587	-0.0015972904755964773	0.11492063497397406	-0.07749256126047452	0.29799934272077727	-0.06626464857460002	0.04386724144980274	-0.4468777455462331	-0.27824822683831485	0.054035481801496886	-0.08155672163223929	-0.15450066917809724	0.06543526647457756	-0.015979495019836892	-0.07495400937805863	-0.005447446932091432	-0.14229309147480065	0.12942508726741975	-0.28788208983663793	0.5146628245032743	-0.06320580758175812	0.21046079714563662	0.2218929892135006	-0.30127256547616305
-0.2757335234904203	-0.09276682056911571	-0.05634725117653403	0.1148870247040513	-0.09300976580971451	0.21672479348781376	0.24264558038819017	-0.05200708618910914	0.043348638666928375	0.03659866460438993	-0.20715359291848384	0.17419804817977275	-0.09358944651200041	-0.08066302475364445	-0.27574406382153505	0.05912125649364134	0.06421792259114885	-0.21421482737468894	0.05146982943063598	0.01262420140555634	0.05690940050863434	0.027927748164699916	-0.4008876316601736	-0.12178048193364714	-0.1278229234918268	-0.0686701372986713	-0.06108743972479541	-0.0072304552499729184	0.13334721421365806	-0.06392649869118497	0.32686464164368456	-0.06936249930560659	0.062220892278347296	-0.4723433379456815	-0.2760415335401298	0.07707972690519575	-0.10387641251343165	-0.18285216312182664	0.046240909137253615	-0.00359742141466709	-0.12741554723184584	-0.029161730907426187	-0.1485201931614441	0.13211370001863462	-0.27189275109954314	0.4960312859844606	-0.08541456004948249	0.2241038785909848	0.20697710719054352	-0.24686928264845243
-0.24053864734031558	-0.09322519305389336	-0.0821414467276409	0.1186011508542661	-0.12791056434999695	0.18959266412193534	0.2603023609898979	-0.055891465570865204	0.06646052199852497	0.0324702479220803	-0.2217449780959125	0.1196676721614309	-0.0616908881424984	-0.07662912858395246	-0.262719351300725	0.04921419471755537	0.054105579092566566	-0.21198539557324975	0.055834086578138785	0.011538302477326528	0.05027940736791943	0.05857074197262062	-0.38259712164284754	-0.12449482352902455	-0.1217229234234664	-0.0746383639727127	-0.048991994379285225	-0.00730844324015065	0.16727465887329576	-0.055386599711493664	0.3815855823942334	-0.08303227086974133	0.07744368556865958	-0.5078235002879803	-0.2799271494689962	0.11166397407157413	-0.11514475372175556	-0.15914463197079506	0.021583091843951956	0.013893130583610414	-0.13966303547135012	-0.046304343482184554	-0.16815179236022793	0.09975650186056155	-0.2579309175316331	0.4608549041959408	-0.09547042876519134	0.2372227854746145	0.1934972812117309	-0.19991833043197665
-0.21994067184205845	-0.10716362456258799	-0.0878286826086391	0.12442153033029621	-0.14212553349872087	0.1573094256339257	0.27470129319790043	-0.07058030906771863	0.0879894349767422	0.01931519528356058	-0.17678302696759587	0.06774345970843014	-0.04655602872159213	-0.0527812070194541	-0.2369608351710463	0.03052970967242054	0.05347696356904277	-0.2072941346735238	0.0790369840038196	0.0037317181400190413	0.05266180892400414	0.08894687073726568	-0.3602025311845526	-0.13744155676846992	-0.11811017152560302	-0.06109146491288281	-0.02439263123466797	-0.0044518186321989995	0.18856135376210198	-0.0805520630596838	0.4172308094097632	-0.11096463754350319	0.03443378115648431	-0.5107834795509326	-0.2659697888618099	0.1365276447889302	-0.12377200659445838	-0.1580297079348681	-0.0009665673569265954	0.03819931068800538	-0.18752975442458908	-0.06253888574790897	-0.20598728994756535	0.08762098003058236	-0.23350582663212904	0.43847571807514985	-0.08756213420697112	0.25602541387245936	0.17573467001572127	-0.15714128342157613
-0.1837188377167271	-0.12440266362597	-0.09296058015479504	0.11752669619077602	-0.15441288437621772	0.12865326564795518	0.26110783062256426	-0.061833838117401965	0.1060028855388409	0.017466151197352092	-0.15098882562913607	0.02952796491160317	-0.015557165186445867	-0.048452201471827466	-0.23681363500381067	0.009059842888153846	0.02531801343208076	-0.18149093841309247	0.08614951583291583	0.022243947246762454	0.05658211287724152	0.09485922272829825	-0.35567659300203847	-0.1628534932525932	-0.12105780879529096	-0.06915256156474557	-0.01798985850133279	-0.001850961088808159	0.17051051880754936	-0.0702474997972622	0.4441378507816359	-0.10310951753661397	0.0421441311595607	-0.48890857517853553	-0.24550146558297978	0.14225324091533761	-0.13207724926940084	-0.16906052175831937	-0.05368439673667743	0.04887074245626427	-0.20893489693725167	-0.09476215063281726	-0.22391688597001744	0.08479470845563021	-0.21500833637329103	0.40409265571853814	-0.07275094565784232	0.2744847047708918	0.1342615206676131	-0.11370820513949961
-0.1571797884641676	-0.12279876700960768	-0.0808698049037641	0.11472145833855421	-0.14780622765195767	0.09225433433808711	0.2364059260858271	-0.0702857133017879	0.11647450451448142	0.029386075622036045	-0.1413523981525317	-0.012381198738736826	0.008267002952938194	-0.04734150845217348	-0.22485036817228385	-0.02486850710367764	0.015863257547305686	-0.1710207889319524	0.10186550708011914	0.01923999317391284	0.04372071828612179	0.09929968487741614	-0.317498721829909	-0.17069610514329342	-0.12412155305356594	-0.023637369196799374	-0.019963629054824007	-0.005968391537961823	0.17163664286795471	-0.0711903927570419	0.4668608062889663	-0.10798215381688803	0.05488162642487091	-0.47051372635998484	-0.20630939428734374	0.13811041269302432	-0.14703888114968958	-0.19439909489821222	-0.08933227460668884	0.0849184408673182	-0.22888478838745158	-0.10166390280523571	-0.26433144188092217	0.06449003195440071	-0.20699889109688924	0.37817555117598717	-0.04226077617215601	0.29079102295201376	0.10897280701384746	-0.05878967523561764
-0.12314615949287444	-0.13099451588707706	-0.08655062612665161	0.11711304708679623	-0.13412933138312527	0.040060479305201825	0.22122067170076815	-0.08300548415846457	0.10889281847428589	0.07108058515637547	-0.11733962208270163	-0.06604467250784807	0.048843817201266085	-0.04580210339982583	-0.19467203616306047	-0.07385617349466791	-0.028402622710807245	-0.16983506414499902	0.10441453089515125	0.01466912790609696	0.039125950435509614	0.08036259706455429	-0.31826712374756116	-0.18117481604245783	-0.14914553221542226	0.005096494065649668	-0.019986053269176646	-0.019193645227085995	0.17418455858668552	-0.047471871762369854	0.47650386896491614	-0.12137821850043433	0.06763123272410225	-0.4426277627631491	-0.14424636836736054	0.12851805238587935	-0.15486992727362653	-0.19886543340672325	-0.14415577577063504	0.0912681198700016	-0.2299774461611724	-0.07083477653895177	-0.3141435903893995	0.07873120599900094	-0.1665440074034879	0.37554622983921676	-0.044920430069071815	0.3237103235632724	0.11165850358588805	-0.01310751173190965
-0.10705076777699596	-0.1443907163569404	-0.10143562645072894	0.11861671307908142	-0.1279791393173611	0.007624242058411881	0.21439788619671588	-0.11262395966112149	0.09203025155576236	0.09093637779704088	-0.09540803549738475	-0.1118072179104574	0.06327753606357556	-0.03851223832086116	-0.16845442318955492	-0.10347058015649158	-0.03817321379747842	-0.1527861556171042	0.11672344800990797	0.01772403031872556	0.03019528341519386	0.0677493499223571	-0.320903098537917	-0.18090386486185173	-0.15415485560442305	0.037548630534740245	-0.006754008039332547	-0.0339819291838632	0.1838212817420047	-0.020703880211937902	0.4610492160147654	-0.14204929913993636	0.04954604314747252	-0.4363462453515508	-0.08723158361480161	0.10436291564764862	-0.1648603062573491	-0.1995582258477558	-0.16953866992841832	0.10553095163357158	-0.23235047346168552	-0.05641358939954928	-0.34325188409968127	0.06102100790628364	-0.11609042015814022	0.3421168113862675	-0.017027470432286834	0.3081203983597456	0.09565435941683723	0.050087282517555044
-0.09009745261830716	-0.12971343399578425	-0.11698475771120694	0.11351578025684635	-0.10454635112710917	-0.03958849664861882	0.18368764685705768	-0.12730577223277398	0.08129567349896996	0.1259191817068226	-0.06802492293949366	-0.1422001450785334	0.05059856259720863	-0.020084174720172664	-0.1589067499955797	-0.1579012861642404	-0.0713466020774902	-0.11923911754523228	0.11040652951366199	-0.0004395523060006651	0.00666885282907616	0.05535475994465087	-0.30484706058708777	-0.1580787635351733	-0.16785073460284772	0.05400775225664639	-0.0014161656424987747	-0.048406772334802776	0.16959191203685514	0.013429168874820884	0.43245373652810154	-0.13990600486978877	0.033082179419593884	-0.4447487197407221	-0.03051650631134948	0.08137154006522354	-0.16492128158431157	-0.211914203864844	-0.1964590913119672	0.11831212511320291	-0.20533997546038235	-0.06179167758717865	-0.35708383618514894	0.0728522198680327	-0.07205806845695721	0.320781128856612	-0.0024475561350635862	0.3070948119434528	0.06965673593308294	0.09270738976903195
-0.07500702432955356	-0.12268274910715493	-0.11790748489824568	0.12482478895594387	-0.10278786439088775	-0.07004414697295076	0.15143913740502513	-0.14221216082702975	0.08441350731274305	0.1458880361483507	-0.051991559270991326	-0.127012337136285	0.043619174621004286	-0.028589024778469762	-0.1489872991462988	-0.20676579883614132	-0.08788912363426679	-0.06804111539637586	0.1230583620686122	-0.03649684120268261	-0.027712053694513468	0.06033566684915187	-0.3054307407192379	-0.16891246394903567	-0.17281298917386484	0.06529860842512991	-0.014246333775909767	-0.05275690888367903	0.168014977606613	0.030646900549544963	0.42359931586656907	-0.14817664817791454	0.02322866292412699	-0.4409228382683329	0.05074685473666148	0.06551947238278226	-0.17668810868876167	-0.2091798464589151	-0.22837149344410448	0.13507032884184386	-0.1693769258808211	-0.05520398960906555	-0.3845572365800475	0.09075328943904072	-0.022739993510405156	0.298801033695553	0.0036760721126173944	0.275738550556038	0.062157911079827134	0.1211065623212908
-0.07273211825580869	-0.1161373040070289	-0.11250848098835738	0.11427126804333225	-0.098107422356652	-0.08706136898738291	0.12125098535500348	-0.14450548319413342	0.08899597989337762	0.15804077818310006	-0.029724279663952365	-0.12284926613814837	0.02059639372543423	-0.04515980361980784	-0.12652618781362526	-0.2521398381272552	-0.10909590536531402	-0.04866423249661679	0.12105548500736596	-0.05489218882405017	-0.048447932949199954	0.06503650893404256	-0.29222593187079504	-0.15189421831652483	-0.16993620554017194	0.08541907019580605	-0.017963916763161066	-0.06473225827861548	0.17416336201182064	0.03284081639924402	0.4428163748098746	-0.13377092903604887	0.03432792295653113	-0.39778729572929533	0.10124120499134519	0.05931795169204103	-0.17568982668287228	-0.22149913627415346	-0.21535133328909078	0.1540595008687246	-0.12661811003254123	-0.04453207435910922	-0.42336369748422936	0.1093537872983014	0.010219490026676692	0.28068404727964874	-0.002257397305719695	0.23694583920436824	0.05939166475417283	0.14600401650256886
-0.05615350048043312	-0.095759268291674	-0.1067716384179694	0.1019819432199007	-0.09721063422349893	-0.10491311452288272	0.11324269881360363	-0.12172693987752395	0.06884184478531286	0.1614109603569817	0.0009949565788271524	-0.14484839513402736	-0.005300260765377549	-0.05983835602036024	-0.12271381220388548	-0.302658308577307	-0.1381278121749736	-0.0006424701903046615	0.11327147114054156	-0.08070101937678414	-0.042025309303853606	0.08036259706455404	-0.27317261756568106	-0.12938208733749884	-0.18094834202592266	0.09515002878336272	-0.02378629806619793	-0.06333392522892849	0.17024893946275949	0.04140849758575107	0.4219802707534678	-0.12019554325397161	0.03348092693039231	-0.36201211946410883	0.12801638774684254	0.051079259861116943	-0.1724021983101203	-0.2374148010433652	-0.21160047713287916	0.16686661584019602	-0.08393512583537256	-0.04608707512603621	-0.45726577634209875	0.1656456398257855	0.028009606754542737	0.27248378312521626	-0.0052562534387639555	0.22281778563738203	0.05934678430222871	0.13974892853753357
-0.06877721232784335	-0.06866359248413197	-0.07357556887285863	0.1026741047997796	-0.08206649431814399	-0.10931531366394016	0.11039611041289658	-0.13084687703117637	0.04280709095319945	0.16225092033973088	0.007159696159853056	-0.15672794988061858	-0.013915252553024138	-0.06619249182990235	-0.08831609606647375	-0.34771081123848224	-0.16415869329947283	0.048014997910990856	0.1007750764465146	-0.10908723653010058	-0.041325717042702145	0.0647960434434352	-0.28181892020331256	-0.1171943554890034	-0.19056210972999205	0.100668938739002	-0.033160938736946546	-0.06485804535954694	0.17225545449051952	0.025323368517032367	0.3853114153147434	-0.13357657040423018	0.03612051124649768	-0.307324141319364	0.14029597942492772	0.05248894531166994	-0.17420827741618145	-0.24929526023444054	-0.2092830644014963	0.1549569767114201	-0.056579656067336795	-0.040850350644491676	-0.4947429067649063	0.22669884644906108	0.05825403916786143	0.2950378353079038	-0.028575764744113098	0.2019854825192528	0.05369729458885884	0.14769977367711304
-0.07057979085794351	-0.011992307319078438	-0.06567826945076725	0.10564408341747625	-0.13580159813113926	-0.13154734623045602	0.09694593463037621	-0.11934742663913038	0.003833694521536929	0.1685486684885426	0.002369903715722897	-0.15570599874367136	-0.0257477886457828	-0.08424215493946138	-0.07491648109521451	-0.3863698395805747	-0.18373953964403597	0.08603574232005287	0.05495209026082755	-0.12586372562966847	-0.06898120313743361	0.05133571500258086	-0.2941566052983264	-0.10532611420373543	-0.19785249773379437	0.11064140506269982	-0.04947037761880405	-0.059051294413485333	0.1669048547194028	0.04558186821830622	0.3761930431847059	-0.12310497904220596	0.08312876481891074	-0.2420647581769785	0.1339683469457808	0.04542436882331575	-0.15911512024385016	-0.24262812624031196	-0.20491525687813866	0.14105283596002247	-0.024697897344128233	-0.0418002033297078	-0.5183751739965834	0.27345351636452575	0.07905460559539793	0.27426060947398057	-0.07252044232010998	0.16913826381394784	0.05736227492515335	0.14737723939314895
-0.08209086650643077	0.031542494645461445	-0.09679663123380375	0.10546288770521059	-0.1740917946380578	-0.1525306458656273	0.103133981980952	-0.12421365404604483	-0.025149648183821288	0.17321926219259604	0.012553843293251104	-0.15820727014751362	-0.057499291486497905	-0.08910921758415888	-0.06260384223803993	-0.3913915469236506	-0.22054498347358886	0.109997093516038	0.016306000984778236	-0.16516587432739072	-0.09590745480855822	0.06006421057932535	-0.2955931606715261	-0.09056869294986533	-0.20685231906565518	0.09672795815364743	-0.04389861988794129	-0.0609544529479767	0.15802558682354859	0.04838303941856497	0.3413156311813116	-0.110239269732274	0.10259624776967464	-0.18310389768816998	0.12071735128547915	0.06294510296296087	-0.1651481501148776	-0.22846944766286162	-0.16581083236070454	0.12537070526789912	0.013600604709249906	-0.03977306171191865	-0.5280419609288127	0.3005595798755244	0.08799100851423922	0.2794191124273958	-0.11276473186561534	0.12468016757326142	0.07282216960307783	0.1264188577639692
-0.11990419558318524	0.0648017741759345	-0.10950235837571949	0.09668548414842296	-0.2332321397931291	-0.17173590977735761	0.09679868157889791	-0.1313620370565082	-0.04357388432631265	0.1565865885463376	0.03483452917112607	-0.16438003899933076	-0.08576849595601378	-0.07948568719620797	-0.07745546261375376	-0.37145958341119745	-0.24023467224576348	0.17024034906171365	0.012926396269101395	-0.17706381014635936	-0.10521472154747794	0.050220046950691724	-0.3183602479534768	-0.060490214028992094	-0.21370960851455273	0.08636139377141429	-0.030990186849536118	-0.03945869868761489	0.15547429603025004	0.08063660025201269	0.31915645031157924	-0.09043769136337591	0.11473968129419569	-0.12815322528173895	0.09664323251622921	0.08418700548792721	-0.15656221936457926	-0.22757794298134945	-0.15279703252906338	0.10880406947899987	0.046266852417930646	-0.05582445789537606	-0.5460349842631762	0.3340591149112483	0.11282640341272003	0.2813044731681972	-0.1356697483172717	0.10373405091941545	0.048690578208350085	0.11123262815049022
-0.13861253171286841	0.1087412140178009	-0.12577720129046127	0.08036662711738228	-0.26595262531767705	-0.18448529801450197	0.07662535544526805	-0.12063036369643512	-0.06709881374790512	0.13191259931772156	0.049640521932090266	-0.16267985351535874	-0.09578968763590798	-0.08088819253257436	-0.08975857599600831	-0.3460992434677358	-0.2398124089571135	0.19911705348202044	0.008297647200026246	-0.19212304049925996	-0.11993668534024864	0.09007763244644199	-0.34371547573422057	-0.03491155321769394	-0.20700357419123377	0.06420351716526651	-0.038869000515834376	-0.013098338717367302	0.14991879050252999	0.07169981103479348	0.30499355336155387	-0.07929190735281336	0.10961278044743554	-0.03705786254195444	0.06770571979401854	0.11425328977372098	-0.1364781056982913	-0.21960331845021086	-0.1326267124807684	0.10166966034815643	0.05438246289092648	-0.0995622492832548	-0.5443933660174505	0.3318386723003835	0.13331740089520744	0.25884556060050823	-0.12101595474513407	0.05130015501466023	0.026118051413609483	0.10495503779355086
-0.1613828803286438	0.16257624819422903	-0.1276909076268374	0.07307654535731162	-0.303420222983621	-0.20130179404482468	0.0642891968658174	-0.0993506481991916	-0.09099274316220121	0.11126490967418841	0.07098520879276751	-0.1581224699467879	-0.11205742929974376	-0.09933336859776035	-0.09191506461064228	-0.3317209170184942	-0.24949534468899945	0.2410465417801669	-0.0008171051855376144	-0.2087361952154189	-0.1397266678347628	0.109491060013969	-0.3441515819881459	-0.020238170297915137	-0.20953447026939767	0.027185495148516405	-0.038959137063721686	5.320793522980982e-06	0.1072678625364137	0.07093969864119928	0.30379088767453033	-0.036517673634958184	0.12297414922934055	0.03053152979480094	0.0548001334630885	0.12771076638042067	-0.11934555060681104	-0.17531780322070872	-0.10138827334164477	0.09058815345888814	0.06983033367938148	-0.10412836662706959	-0.5461774691209511	0.33541124412547374	0.12985511245669903	0.26615956758919185	-0.1285933986374342	0.021680814641769092	0.039384191968849486	0.13216469929067476
-0.20025485339993124	0.19812779722894966	-0.11416282131512238	0.054221317525294334	-0.3496742389826572	-0.21711954010255066	0.06358438814264436	-0.09536866303228912	-0.13131237007028815	0.09008958574203012	0.06849432367151959	-0.1625803763568156	-0.0979134472581818	-0.11746688726306038	-0.09068857775311923	-0.2961147825399188	-0.23448238197347976	0.2803042005543238	-0.0011376737553124958	-0.21296790437823612	-0.16799561174369962	0.14430747875673627	-0.36036231807339	-0.013838699454721437	-0.20273832908755623	0.00933290039335521	-0.05382463241747352	0.03727745846040494	0.09310914808081402	0.045202042624806385	0.3180996325343634	0.008403688032479744	0.13060668842730289	0.1469160434217002	0.052177648665113804	0.11502870026417178	-0.09812714468052489	-0.16689900934229565	-0.05376506298338022	0.08878422202632211	0.06654305054808976	-0.0958234229878542	-0.5418240750055305	0.34233648069672545	0.11816278963960272	0.26605626266490245	-0.14166360601249517	-0.042388618397773	0.029165895931147694	0.17805169225915418
-0.2313374820603471	0.23101903540641366	-0.13002468854069354	0.045349104209819725	-0.38113200270317416	-0.23060100631279484	0.04750112720730616	-0.07831494716481384	-0.19084038630533173	0.0691571836071509	0.06999743475760269	-0.17568581250610243	-0.09475046817534283	-0.10386814929111961	-0.09966262087332049	-0.26077469928935726	-0.23766586284625638	0.2857986218604377	-0.02004382119636604	-0.19495267133110145	-0.18188042875064372	0.15339523781109546	-0.36253368958505905	-0.005391397941706097	-0.2149547350539187	-0.0031019397884292192	-0.05453473253863369	0.036615399124435975	0.0788267177771376	0.03525138953766877	0.3041540538420788	0.03848921550020622	0.14163259441156267	0.21259059977626227	0.039576104131767605	0.1073804552468312	-0.09558533022433849	-0.14795332123183597	-0.0026546029621387244	0.06557406995216708	0.044349821782621916	-0.0803291251534972	-0.5249893179253837	0.32336624164807787	0.13341575005028217	0.2738543165279638	-0.15066017441162766	-0.1115018879618334	0.04311755874577189	0.21455893820212008
-0.2732961535963946	0.26932733263555264	-0.13986006999998207	0.042183297294092224	-0.416591977969299	-0.23752994623867774	0.029011842589177918	-0.08408113299748435	-0.23265074484861015	0.03544412848558853	0.06899695157768629	-0.17319022790073052	-0.07453432389451053	-0.07245508043408458	-0.11492352227444388	-0.21990922168111102	-0.23122716068666893	0.322080408548724	-0.02898238893221274	-0.19812495472263253	-0.2117119846144476	0.18710115363184338	-0.3699469870263523	0.001718051930883141	-0.23677216613633473	-0.042671903403841624	-0.04973946819103352	0.04268839939180266	0.04834342605532489	0.0427784074567343	0.2757244461697298	0.08140128336704855	0.12154254790261687	0.275452389321254	0.03300272684205398	0.10390382144312633	-0.07526845206611711	-0.14152767134125746	0.04454032634866092	0.03163860762670108	0.013941941319887501	-0.08854284393804764	-0.48325689750764694	0.32552735504110697	0.1079477720124467	0.25281754395264266	-0.15514625247012084	-0.1486145850668385	0.04882631670768588	0.23990355529944854
-0.3250170949925558	0.31803755075037876	-0.15680802437247915	0.04955610686130037	-0.4507290779512484	-0.23278921023961535	-0.014132161764362577	-0.0913887457845636	-0.25510107944172916	-0.005170302803090254	0.07488208997416579	-0.15381124948554903	-0.06485418289191318	-0.05759598705337946	-0.1310517087239461	-0.18162448025683703	-0.24811301136775307	0.36270644198193536	-0.04236889746565492	-0.19500561764498925	-0.2465959702876514	0.21465310416431244	-0.37944107615061157	0.023894029573542513	-0.23538437915516086	-0.08364160683831941	-0.04067656806883168	0.0671384728929725	0.052271625548111954	0.059253256098533914	0.2539527867460499	0.11317297598036072	0.10713771521096667	0.31795586212246707	0.042299458142462706	0.09675536780257958	-0.07097901418922212	-0.13107811410052345	0.06828879086303918	0.027001565960300743	0.00878299663962714	-0.10390761640623888	-0.4418752509777672	0.300285592544414	0.1012079098853571	0.2572174988474228	-0.1367972102953122	-0.19219315559540168	0.04746071942055194	0.2341094778762506
-0.3479672713145212	0.35050058109770243	-0.1853710001861261	0.03038627843532527	-0.4774743177814528	-0.2535045416391148	-0.06754932312290166	-0.09829518225133789	-0.28538255024252074	-0.038962242629184705	0.08181420449781976	-0.13790385246327955	-0.060081755228143296	-0.05327294399011047	-0.13286982637621889	-0.13978230899238817	-0.25478201208173334	0.40498356707888855	-0.05872241245772329	-0.19529082844904616	-0.2617130543338102	0.24006841264061635	-0.3885010945227137	0.02034051208457675	-0.2304507358340664	-0.08455147319308393	-0.0359076851498812	0.05718619904968275	0.01429799764146635	0.09738587779916227	0.2372344326780241	0.17704784074510513	0.08170542383840018	0.30208042236534755	0.06237061487187183	0.06467053892690285	-0.07274427510120086	-0.11668538838497403	0.10198063801147661	0.023840694954565155	-0.0010868093942988243	-0.11546671077713774	-0.41769998206612347	0.2599717288342945	0.1050776966177398	0.23838737817174924	-0.08370338755677231	-0.22582315850747087	0.052920444162309635	0.2174415523035233
-0.3732171968837009	0.36638371689971855	-0.20966373809544145	0.020575565972268707	-0.46608977038512345	-0.2632296869757845	-0.09841173914548035	-0.128589122873914	-0.30042107541530283	-0.07698523502046192	0.06588219223683466	-0.13777213617517053	-0.040434527796629476	-0.03662398044874028	-0.13811974382231842	-0.09760102541471107	-0.28281502231603606	0.43658412384551076	-0.05908727962767886	-0.1840791967365116	-0.2576162003580365	0.24118465459582467	-0.38097126460516717	0.0527746724462491	-0.2308497666457329	-0.09796889809326896	-0.03978355670903168	0.05980885968710196	-0.0013927682855390104	0.11570359653776816	0.19976709995413883	0.21687389770952178	0.057124838338497	0.27412079710500936	0.08676235214790606	0.051102269775363085	-0.07121838014217353	-0.1106884069211935	0.1272421656350852	0.011857222349013727	-0.012257699282555526	-0.10534075190930012	-0.40075917898262087	0.19977435666176704	0.08499594662183416	0.2496744090606006	-0.020511103094465206	-0.2679392251020727	0.04633912258521649	0.21087143085182564
-0.40147232126305116	0.3674938250400283	-0.22314563886875885	0.012686722829991937	-0.46570729450720505	-0.2820628548561931	-0.14367486535408286	-0.15302076078048077	-0.3106197186804136	-0.10460050457359449	0.07358897471445096	-0.12870499597522117	-0.005412403570955168	-0.002605700141239231	-0.11276551536736701	-0.07028654679644658	-0.28703765520253866	0.44185663665931385	-0.04855610032953876	-0.17117428196661777	-0.25511174010160576	0.2388454246680966	-0.3622532992164323	0.0431020533838614	-0.21124052307569013	-0.07075005986052783	-0.05974946160176746	0.05349979899785422	-0.007002584849248336	0.1438306980380751	0.16940823726838114	0.2793773156636902	0.03623785940170922	0.2394145811607949	0.13162018178811344	0.03449173731396437	-0.04193535731470238	-0.11665610610948714	0.1519822045632584	-0.005242211772291722	-0.050032795150176466	-0.08896623868336441	-0.39388048098448286	0.1694603509190364	0.09055746349124164	0.24719990749269166	0.04032982889728666	-0.2677014812719088	0.04957554789357714	0.2401447347819115
-0.38821018375001315	0.363687623678863	-0.22501529788610783	0.01757085174386711	-0.4453142621802497	-0.28439693777398134	-0.1844617313025735	-0.15816243502174884	-0.3274256826189608	-0.11251566738502931	0.07186053102816335	-0.10724280947318579	0.0023534451295820534	-0.0028639102076376656	-0.0919173739933012	-0.07236091120079094	-0.29405353264371875	0.428323972805436	-0.0847249909362762	-0.16665736199974407	-0.24162106613390294	0.2594674926251707	-0.3661960661422383	0.013583830023600075	-0.21076930984468176	-0.05601921124770759	-0.09744324685677146	0.043817464230243075	-0.03940855695973073	0.15727645157263187	0.14252796582232002	0.30765441630214585	0.024169835178140926	0.18559576906777392	0.18413011244335234	0.009343916951362868	-0.0229085356608101	-0.09556847262399269	0.1931745497805663	-0.023999406997141835	-0.08836000605990682	-0.08768700159924268	-0.35883161452352813	0.15404921424229512	0.08969790319793305	0.24581107095282553	0.05603849002950534	-0.30660294777993	0.08217178199396025	0.24534740318710663
-0.38359257958587417	0.368373118616511	-0.21141109096481184	0.014250999945883585	-0.4211826910623201	-0.2924598603707299	-0.20691193153090262	-0.16662187879032206	-0.3391148905754401	-0.14476237906093684	0.057853552008998575	-0.10306844850749722	0.00484175455091055	0.014815411396035278	-0.0916893314224853	-0.06722689841735954	-0.2932819290147498	0.4319875139911743	-0.10066672651699449	-0.1731537748150888	-0.22826208340599355	0.23463469601752318	-0.33837737234602916	-0.009131248702468241	-0.19866099979770446	-0.03168575491518006	-0.10502878697457793	0.035164151642704436	-0.04625325244564267	0.15147038763027657	0.12074367099365738	0.35266246667432644	0.027305764858784536	0.11640875711478586	0.2135725767631429	-0.0008145509642991267	0.012473531647871915	-0.09478697046985654	0.2273952867279995	-0.01611069910356608	-0.11379668065885418	-0.07937996884121787	-0.31640839607735505	0.14225868537934666	0.05925641627522247	0.2556131119040296	0.08265950552365645	-0.3317437255223628	0.1138402282080179	0.23609488122351435
-0.35419368164495274	0.3621241501421968	-0.21395599965928666	0.012833887712059705	-0.37486852158313916	-0.3024103315853834	-0.22452832011910878	-0.17323508431782214	-0.3398909041205364	-0.17456574003894443	0.066874336716292	-0.09156071002562507	0.011593862593018565	0.030137069923100557	-0.07564404244019299	-0.05990374868692385	-0.31901096825987096	0.41478093918190534	-0.13627475542708786	-0.18777844579928632	-0.2136187620850432	0.21388120420042706	-0.32696482280485084	-0.027580560909197204	-0.18933839316180512	0.009653068115527203	-0.13339190060658287	0.021616463736126364	-0.028810485310712407	0.14597220105254421	0.08601435021985414	0.37214094610666015	0.01451320061872242	0.08696079205321414	0.2347892762988769	0.01363703743046275	0.048977746543992284	-0.13513002491574738	0.2499695199055449	-0.023605794745953833	-0.14034390193993884	-0.10033661598850478	-0.3106806695904263	0.11791242823496914	0.0611185114212723	0.25988159614471856	0.08905038401798458	-0.3603507577247943	0.12389919272041354	0.2103449902781424
-0.34606210715715524	0.3575856112143218	-0.23059861630571166	0.016675948304792586	-0.31836294898629325	-0.29022418655958565	-0.24595906422157432	-0.15197935668302967	-0.34565061490879906	-0.19733965842927784	0.07305537832265444	-0.07736968077415249	0.012282601964734805	0.04931695755629545	-0.09448821936590479	-0.07825856379782167	-0.35409104527744384	0.39000891006881677	-0.17067610094187097	-0.1956959176996421	-0.19128550997226496	0.21405756469031695	-0.2973553963277032	-0.04894706586255891	-0.18576041984568722	0.05195700572117625	-0.14554318664273558	-0.008654784296385448	-0.04049881117026651	0.14327490565678105	0.036938651424511484	0.3644700507417653	0.008864179642925723	0.023770310722246245	0.26228167899457755	0.034955621359790745	0.08069413845275554	-0.15351100027731915	0.2450092771705862	-0.041376215531197844	-0.1801752750564649	-0.12006068303840745	-0.31507824161771036	0.07856485138369794	0.06538456981069644	0.2697274453564451	0.10330651436254024	-0.33411357625495597	0.15847922568939754	0.1840812370191774
-0.3166080744892198	0.3540033854669442	-0.245457957997346	0.01905347500387001	-0.2612520920210741	-0.2896761455298465	-0.2225930229557404	-0.13477592346715178	-0.3268130800045791	-0.19593079183110793	0.08112788386866487	-0.06971282478025147	0.03277049007153199	0.025256814553809993	-0.09398987063860467	-0.08601223721039777	-0.37878778135331015	0.3794393907248118	-0.2002213391663194	-0.22497323130556318	-0.19089229761316356	0.22545539938380416	-0.2546938236347588	-0.05625743497067783	-0.17504129826262302	0.08641918417828807	-0.15607861017408042	-0.012135312825756212	-0.031626680727185795	0.1261070391999029	0.007721204835519979	0.3871892315276476	-0.008415263882074482	-0.0342835688796805	0.28105833155897103	0.04955973763680956	0.13317677652232085	-0.19703250698260275	0.2413645805935757	-0.052595411877155364	-0.19381454202153592	-0.12498891430913747	-0.3134868797081642	0.04353444033231738	0.02583296923152375	0.2476084481923896	0.1309566360348245	-0.31583006403946384	0.16933076240460163	0.1432858429573906
-0.2875530174811718	0.3343059881126448	-0.27770572725175	0.017585014475960836	-0.1979863710697994	-0.27975636461285813	-0.21201425432353202	-0.10159872449470611	-0.3164314843574759	-0.19651710328658856	0.08263780534033272	-0.060397263479459375	0.0409232558027328	0.015307211082529743	-0.09097147701673015	-0.07951395945592411	-0.41717796895799253	0.349084030404213	-0.2294389915037792	-0.21301485676979767	-0.17525082184218613	0.2004877354962214	-0.2031508478499076	-0.07969591954043945	-0.1590423751996399	0.13972340010098028	-0.1703848192404535	-0.01174243784298039	-0.031232571610080785	0.08812237696750998	-0.022317195068344387	0.37406403264132615	-0.005180013371967822	-0.10680261039792183	0.307693731576082	0.05217116790442701	0.17247043625205977	-0.20277070315526022	0.24653725812918065	-0.04727890267448429	-0.2120378620660232	-0.11557325583640299	-0.3032634136905154	-0.008036068810014462	-0.0012348656177001787	0.2567829530138087	0.14338634221780164	-0.3122582159102162	0.16456970432899792	0.10863389037772775
-0.2507168503013736	0.31099147822415996	-0.2889655904555011	0.016892886457058692	-0.12701418726562422	-0.29909153807650757	-0.17314327822447378	-0.06129473158800293	-0.32664149785052904	-0.18259101384869073	0.0887805050121053	-0.06792219411177855	0.08267870139977221	0.013715877315926734	-0.07614610115419504	-0.07185401346748514	-0.4292821929358017	0.32635985911267806	-0.27446331748889774	-0.20066038386692728	-0.1466205879029464	0.1965278025959957	-0.1521289605178217	-0.11669741846631917	-0.16408145283457223	0.18959997978909207	-0.19425781371624243	-0.03463484799195006	-0.03272806161797636	0.07003647878256411	-0.07085883384374037	0.3412468451247447	-0.010890728161584942	-0.16327365815312844	0.30978390738873574	0.07664566401583679	0.199017733005038	-0.21703831651546376	0.24520396088691038	-0.06651302224931573	-0.2371981489704169	-0.08434858974225713	-0.30944889179793195	-0.06404332762537819	-0.013235911406644643	0.24038756242764378	0.16609683132646588	-0.3054559602588721	0.16508452692749023	0.09251698491445648
-0.225246584218385	0.2941517849934304	-0.2752142740415316	0.021795138298258385	-0.08239083185750207	-0.28672229969103546	-0.1424630119471148	-0.010387979402710279	-0.32885702737312783	-0.18597558814050325	0.11032432861977473	-0.06079931176840188	0.1329907314490138	0.017888223178750925	-0.07686921230847901	-0.06603358853127086	-0.43984074604255435	0.29131438703680484	-0.3074143111233582	-0.21212475930424768	-0.14530581606933074	0.16066171468300894	-0.11630209388844179	-0.1207679649015216	-0.16913669800669262	0.20005971826977237	-0.21761768940479054	-0.019744173351294716	0.011871130908612703	0.04916105486389182	-0.10217219965026096	0.3094851973459209	0.010241473333824774	-0.17766782630250208	0.31827699948915855	0.09672026244045455	0.24462934367906572	-0.22949693458828807	0.24624838380581981	-0.07368534586823298	-0.26778011746988883	-0.07189604889398873	-0.2947813813785677	-0.09533121170620784	-0.04455994555912265	0.23677234880276393	0.16030713740139665	-0.3107312176393484	0.15997230003858526	0.09413715713157862
-0.20209703923470196	0.26928927062194	-0.2678716287240838	0.022448234901460643	-0.020286925247317022	-0.27542402878915717	-0.12239570345163098	0.04330488028952391	-0.3258192363544751	-0.17889330639799797	0.15866707312740413	-0.05159129786221759	0.1666183740923282	0.0014288406576790063	-0.07974251294589689	-0.0728817261796528	-0.4207112828937115	0.26037297504093304	-0.33691650758055963	-0.2221945488135005	-0.14233415438267796	0.1641717073812383	-0.07319459364553808	-0.15462353225878034	-0.15341617322958775	0.2404083359340523	-0.21711820102235196	-0.032038602641526796	0.03910428668404263	0.042472770238432225	-0.13858766703320544	0.2867505748558959	0.009865979525719878	-0.2064582414816863	0.3100782606426646	0.14020290320450593	0.27758781811590355	-0.24176995753916217	0.24782915544840814	-0.08445854810447961	-0.29279893314907973	-0.09882270122482444	-0.2997327301862729	-0.10741756967056681	-0.047278375487127655	0.21266211252501527	0.1273282642366619	-0.3223364044979438	0.1513197870505822	0.07853030588480799
-0.18459606377861298	0.24705616970842179	-0.25071370120942765	0.022138131478357324	0.051753283596821006	-0.2717906597292112	-0.08424754380185519	0.07516820613377978	-0.336782058201232	-0.1770066001473663	0.1683980952510235	-0.07593217520189571	0.18866935288873704	-0.014710338534574227	-0.08806437178749106	-0.08011401528206633	-0.4148823742534168	0.2526927436398938	-0.3777096531264881	-0.23457999031506	-0.13010292331427462	0.16079313854303148	-0.034035152633038725	-0.14579999015807832	-0.1429796866914595	0.2501448518599677	-0.20019495423390646	-0.04709573551928132	0.052269954609555504	0.050235997311534386	-0.15044882686808952	0.21744918142863828	-0.004439221797136704	-0.2218439663037413	0.2733600824807417	0.14909426584246693	0.290258390273035	-0.24733396235074992	0.24373588261026247	-0.051675486666521366	-0.2988220014151087	-0.09275381108431072	-0.2893957960225429	-0.14637639048442502	-0.0666611798805617	0.19134973782485892	0.09724231074902837	-0.35657530982609786	0.1460238937211335	0.059294222712931874
-0.172412953952262	0.2434327474286643	-0.25298876661937664	0.014838619083882846	0.11879684862555458	-0.28659143702428186	-0.03308312162611067	0.11242301085586433	-0.3332736209616642	-0.17027799215175024	0.18524632423596113	-0.10105180941450784	0.2293761360850924	-0.019144617096780957	-0.06932600233750472	-0.09126527896573879	-0.4071668306863515	0.23818289495831144	-0.3889931088249209	-0.2348137532858106	-0.13032628654784725	0.13763212230326202	0.031514721472177654	-0.1257172432048084	-0.1314510169809989	0.27319846499249867	-0.1827537520629674	-0.06009616576575416	0.07268710856580488	0.0703117164466225	-0.16583709040222686	0.2007014704918025	-0.022283381096117848	-0.19317122268692183	0.2422427111766529	0.15281298437776394	0.31844945081955695	-0.25365108717453505	0.24053114694727432	-0.03252966793891427	-0.2889156597891053	-0.06219905575495782	-0.29774402694002255	-0.18467692159758656	-0.08675679620411358	0.17304109600323497	0.09951650755943497	-0.3574333374259183	0.13779596875541764	0.0383162236138865
-0.17564542390714366	0.23922711881877484	-0.25143342584945483	0.028865576891355105	0.14182099417402602	-0.28492801335966894	0.00351351513665763	0.13441781280445564	-0.32398644585001074	-0.16183409054031403	0.2264328013715667	-0.11068633320599705	0.25795104108501243	-0.020959250606267178	-0.04657446405490926	-0.10379831358970551	-0.39225655136564463	0.22002169701001298	-0.39133196065691445	-0.22494525966803716	-0.13760653194209785	0.15766232376758205	0.08407982447013825	-0.13590471780824084	-0.13141852843012694	0.2936520123410014	-0.1855849190475815	-0.06022656503965319	0.0678040949449976	0.11405934176692259	-0.21511806098869513	0.14959471966284693	-0.0439688601668048	-0.19546298048124186	0.22794273944447863	0.1278626515890169	0.3177748923677229	-0.2558330046869165	0.23165681902991322	-0.04293519941581342	-0.2750401996934459	-0.010546985945170274	-0.29176384618773754	-0.21039352750638934	-0.06293705319547008	0.13834724729579775	0.09219211624442877	-0.3839322900279058	0.1199597607233035	0.03395768339731257
-0.18973280687244856	0.2364326749830683	-0.2556705213535478	0.0370425074561339	0.1684665797387911	-0.2950329368332258	0.050799889154731236	0.15671163586601639	-0.3181293842529812	-0.1350599010867133	0.2220806968576754	-0.12770399400028848	0.27043118970426994	-0.013443536833555425	-0.005497233498705794	-0.11044051210024433	-0.37227270718702404	0.21112335417719663	-0.37189546780370464	-0.21106833049412477	-0.14691845208171703	0.1627999062781357	0.1654895650432336	-0.1545713705341721	-0.11459160774939683	0.30974112765736533	-0.16511468917715458	-0.07011259102031933	0.050067530335431765	0.1229705669614275	-0.2667182708677999	0.0939305858206405	-0.03091425248767492	-0.1752209909571452	0.18294876026975646	0.10819978726373455	0.32493828385783663	-0.23734784973085174	0.2178297651233975	-0.032216374537462025	-0.27012337502871053	0.02968108584337529	-0.26372790948957725	-0.2360534503701242	-0.08044822139172175	0.08849491474221913	0.08549158722393807	-0.378674736975208	0.10371362920979696	0.026124543076925265
-0.18941928251186363	0.2356881250055741	-0.27124103480772827	0.047642070672441875	0.17132702810335804	-0.338240062716189	0.08577016383256478	0.16190790317355302	-0.31174879133911715	-0.13334788502472716	0.25600853633715553	-0.14805612580377475	0.2807268173950631	-0.0007356952659347965	0.07938884823026084	-0.1171277536245892	-0.36376535836341184	0.22738841799767323	-0.3756693467235458	-0.20445703416751412	-0.14295812888246437	0.1565487791579718	0.21691112314758657	-0.17369154047684005	-0.10600757847809858	0.31498417488409125	-0.14555417890467223	-0.07063376882564501	0.035282213921216395	0.17097956003456724	-0.2821817081014066	0.048195503404299164	-0.028938549505347688	-0.14275151177167034	0.13175328453061175	0.1007599662583637	0.3496242709606621	-0.25357465031677184	0.19598916633632557	-0.0438646032484654	-0.254911388848066	0.05112171218144379	-0.24230860703608226	-0.25840276528274375	-0.05917284773492104	0.054739388515392715	0.08211948014545682	-0.40818974827369203	0.09923618243341994	0.01538397832559869
-0.19308610111868013	0.24852435387454017	-0.2593585221233598	0.04201725100663072	0.17200912846587552	-0.38045833195853607	0.10747672247417603	0.1705367922394753	-0.30436753715037873	-0.16000267315870356	0.2755920950232481	-0.1729260008453155	0.2562822742450912	0.041439451790393066	0.15756297557363244	-0.11430685258368485	-0.380217366774185	0.2156745888496207	-0.37165657433169375	-0.18004878346517442	-0.10500871549851407	0.1525433931148913	0.23761054773297863	-0.16765285489552342	-0.09632895887679484	0.30661505979764003	-0.1333215501301824	-0.07845353235687888	0.011165756922757439	0.21620531954967426	-0.3199352273941761	0.000126726582896447	-0.012819229165553359	-0.1222950164344289	0.09286270541580771	0.09043626529652742	0.38001917635565235	-0.24489804577459434	0.18562230180789188	-0.05850308776887192	-0.24138856487445537	0.07009508920593346	-0.1983742504723942	-0.23205657269478958	-0.05133086698799899	0.05768302838734455	0.08319040841747571	-0.4229987861627172	0.082606317134884	0.0016419406848599716
-0.18279943839271473	0.2839212123726572	-0.24022530755446417	0.051890439241149576	0.16413228088046655	-0.4319579858018381	0.13403284837652674	0.1846662635989966	-0.2982231832820009	-0.15843238431479384	0.30035889338995375	-0.20159265015996586	0.2368683740173485	0.04695898314034772	0.21777493890228877	-0.11299320774939678	-0.3898683248077821	0.21287660981877848	-0.36941136607471936	-0.1836825988758798	-0.08970940428096601	0.17364294863326799	0.25743587697138387	-0.16509451549504037	-0.08282137130572599	0.295329524485032	-0.13715828923683573	-0.0834845963038642	0.0035028437693492035	0.2710436896797378	-0.358715881970421	-0.040074674344803066	-0.009482742833440735	-0.10397800089945941	0.04512081304703466	0.11724536960863392	0.43300698745017663	-0.2744067203684633	0.17203508991364638	-0.05686877378295182	-0.22823797092560616	0.08010753928514207	-0.1740215904481377	-0.21963835863749268	-0.04381239148148043	0.05166180087304734	0.07957417851753884	-0.4323985196180882	0.08001657295599299	0.007295810896960682
-0.1850708067283296	0.2847158332343677	-0.23295194054461218	0.053631146410640027	0.1469157683667065	-0.479392509565243	0.15076777016896634	0.21353158225826027	-0.28467202830797544	-0.15013871716928368	0.31949570150672224	-0.22166453987998977	0.20751591910955908	0.02869402551671636	0.25392158592335257	-0.1230890009152312	-0.3956873789955998	0.20644822250417602	-0.3380196307985754	-0.1933423041992653	-0.12211215016722968	0.183494573005047	0.26603994294731637	-0.16244392711862946	-0.0547369900382363	0.2967321612145184	-0.10654264128860472	-0.07417551373440329	-0.003562404540177047	0.2940073642718346	-0.35102648848022067	-0.04319653757955703	-0.014152892080404007	-0.06993086627955405	0.042656226014463554	0.13524391239009778	0.48548074126342494	-0.24752941548700425	0.15367723074206813	-0.0725494078505462	-0.22734060265738823	0.0783081116175474	-0.14669057349830425	-0.1796272141999502	-0.05563916679113765	0.05531600614341821	0.05964990171586104	-0.45879314314566855	0.06908380143858932	-0.005542669161152378
-0.19832033830599566	0.2768795363143218	-0.2452467019235657	0.06552347844274163	0.16080655035977234	-0.5423460303071275	0.15574517222584428	0.2406814833794156	-0.2742027330098707	-0.1344372930445109	0.3407778347076808	-0.23862248929033872	0.1540954751997518	0.0236653441562734	0.2503390445502113	-0.11906855368034197	-0.40372910493966147	0.2043045187101334	-0.31465448766691384	-0.17748588217688227	-0.11122975382556122	0.21755917840008995	0.29900346923878685	-0.1684009892605125	-0.03540892752527374	0.34881044248412324	-0.0829295038850175	-0.0653658058762399	-0.049739898125563134	0.30573024762608825	-0.3696102298726537	-0.03893942973693203	-0.0028718159276101577	-0.034051122328360085	0.04610451893007574	0.15823751810505643	0.5316402228091348	-0.24447634872692947	0.14874584074677238	-0.09122179435207291	-0.22288737406100978	0.07558111519870067	-0.13288100193031013	-0.14310547512481625	-0.07914481839649475	0.055216004040864394	0.03585737032251678	-0.46121926834869925	0.03951835965236712	-0.02756270210069749
-0.22512863313222184	0.26825676013975513	-0.2260663609997493	0.08304556360420405	0.1712142603792468	-0.6249300947998199	0.15342586828129628	0.2621930870614726	-0.24733479414128695	-0.12396112815484484	0.33329354270085176	-0.2516862361890721	0.13085885017671312	0.021913645990695115	0.2746138686264755	-0.1292395411809183	-0.4291747794037993	0.22208099307664586	-0.29626207068749155	-0.18682641113635862	-0.10325861802946731	0.2219317477865856	0.3152109994087454	-0.14942981831823146	-0.02181280824919345	0.35804864015625765	-0.09010701123970562	-0.0605452256446801	-0.10128699149200729	0.2928879499782343	-0.359082892299316	-0.03427826991293011	0.01419408005056148	-0.04737633015676233	0.04715661828246803	0.14911706702509667	0.555019050080382	-0.22943448394351357	0.1413909940831351	-0.08360547212281712	-0.2191228007801827	0.11200350888995383	-0.07565368282077489	-0.08317414453511715	-0.09159678062266763	0.04532359421716918	0.03409583143716819	-0.44041858010160206	0.05701575579772337	-0.006216009965063954
-0.2311748163344168	0.2777352192299551	-0.2126614361237608	0.09137533085608396	0.15826261456935523	-0.672054474996134	0.15907486916726682	0.3087255698120184	-0.21752960955542971	-0.10659167848064337	0.34014613122590903	-0.24297581714907782	0.11389127571580633	0.017525438483430737	0.2680255599155067	-0.12761030090183162	-0.43228878638661117	0.26729251118085734	-0.25797687337117253	-0.18634190241493093	-0.10119739418965679	0.24112537038298426	0.31440444201044077	-0.1387864116034044	-0.0244032572466272	0.39585698663242874	-0.09049701669324715	-0.04555979140305662	-0.11487570564935892	0.2891262770601954	-0.3721115528466778	-0.016318046410619753	0.06260208965883882	-0.05239234989082607	0.06090147470748203	0.16254191558438202	0.5943012807157781	-0.25393040792618626	0.10487059548864033	-0.10635216946775358	-0.22260104327273048	0.13499983236788515	-0.04018959469465627	-0.04822008207505327	-0.10773878889928568	0.051147111152564886	0.025829061788493347	-0.36828735494878245	0.055356481674646886	-0.008777243751319096
-0.254601402205562	0.28919392072885974	-0.17893401906514206	0.10903778480186743	0.15955250068246152	-0.7077956617588315	0.15893937812423495	0.34006802817401455	-0.19437093683344972	-0.10710096700266185	0.3552235419837016	-0.22930241200252585	0.11536773847815632	0.01671855442444819	0.2796719479281802	-0.10648942645901446	-0.4449394397542844	0.3046453829068196	-0.22129920346284532	-0.18384793123339804	-0.09698716941264278	0.2741396753141577	0.3107254761138471	-0.14922165439872798	0.002299350895015817	0.421666389264287	-0.09032070081177035	-0.03188296209338864	-0.1215564721036608	0.2801247322407655	-0.36272856535397546	-0.007923477185874966	0.11344659086054729	-0.03402065980034978	0.04336011145905657	0.19948169904247548	0.6197016738985721	-0.2291787839377241	0.09049713198329348	-0.10722220719407996	-0.21610695274096287	0.13161754901590858	-0.006309382952415522	-0.021878372074847524	-0.12134381895833941	0.051198488379564665	0.03587857046227407	-0.3066389887329065	0.06296934313798888	0.017982139113951974
-0.2478994645658566	0.2845773037880357	-0.15428188924407443	0.12271232550703219	0.17661257905831554	-0.7463742237275847	0.15701492206787623	0.3696335649457449	-0.17930533968937581	-0.09038025041171142	0.3486180578426852	-0.20093954644441886	0.11098547470125124	0.030005352775229865	0.2964084152789148	-0.08566514651295394	-0.4498449861974604	0.35088278941911966	-0.2066396755109961	-0.18420007417010556	-0.07483558606317016	0.283239945460868	0.3051200604558926	-0.13791405505721738	0.017650716233185086	0.44339304006201025	-0.08079524630723953	-0.028673295078289605	-0.13998703503791599	0.24943512846274524	-0.3412534631684393	0.030789314932764895	0.16399778766383616	-0.01162578169515941	0.02642976386506245	0.23082016408001285	0.6549100371146598	-0.23075774854497402	0.09011620643439426	-0.11882803154342188	-0.22393119863299327	0.12928748517079608	-0.0076305814020937906	-0.027441118870192054	-0.1629492262043201	0.07536321662870002	0.03494319459901085	-0.22374416458837523	0.06412042607499721	0.058296097385864866
-0.2481619419109909	0.2998077350832646	-0.1198048552386326	0.14496069559757113	0.16579457718914575	-0.7629303049572975	0.15404524288110383	0.3853784947662052	-0.14167732547903755	-0.10792654018084917	0.34104742945167543	-0.18652497583541278	0.1502289764695301	0.018600405873669935	0.2802222813029823	-0.09939799844104906	-0.46939079996346694	0.4002347619695512	-0.20302392426498592	-0.19102465423285023	-0.05190288287229228	0.2944807028159798	0.27036254468065424	-0.12382555962355994	0.01765160478131948	0.44280455340214475	-0.07892788084930301	-0.014945731645979487	-0.12237578528716395	0.26589661309438906	-0.306383011345756	0.06969355327559017	0.18304828875183238	-0.03713198155915348	0.06214830103924829	0.2541187211936778	0.6687128354256691	-0.2414344330695597	0.06638699635349846	-0.13459347433434007	-0.23045380316462194	0.14205200109456076	0.0013520177089125494	-0.005080958987215486	-0.18884064944889264	0.10138578210417307	0.074448119634028	-0.1576817300789468	0.08619958348252992	0.09765480027221263
-0.23239706096582546	0.2999581919841297	-0.09092563678012516	0.16314381453318388	0.16318782612708804	-0.7766732677534885	0.14739963516629787	0.41480188277371993	-0.12123514459642348	-0.09531023388479887	0.33704365739165054	-0.16244794921889874	0.18158628887073788	0.009736969049497831	0.25324647482360146	-0.09182434293821587	-0.4675125413213029	0.4150189402748037	-0.1833098808055935	-0.20295355865050793	-0.06449033176423677	0.30291886070370583	0.255406033897686	-0.1071106247600696	0.040205298964332656	0.45348683963586256	-0.0925125578421011	0.007596151837461413	-0.1199873944043782	0.25450360226691304	-0.28894702677471723	0.12338633402411255	0.21111835296107156	-0.07471231900425132	0.08105313558580898	0.2648994559592649	0.6603266114693809	-0.20619221816621153	0.07877245405704411	-0.13905042218238975	-0.2446478265597924	0.17993747432513946	0.010189696155611144	0.02098456576788795	-0.23809700015531682	0.10114953860502152	0.1243010834320432	-0.09846012136352218	0.08464604486220076	0.143139635108451
-0.23873276370250904	0.2827857024179157	-0.06151613991779479	0.18889085937293168	0.1592423593644168	-0.7786919649725975	0.11567648174810971	0.42307215329599657	-0.0996681594025793	-0.08296966215978425	0.32326434366381573	-0.15896771218419692	0.23614889562078326	-0.020200122866399772	0.22930933799613612	-0.09738959126156418	-0.4326662119164899	0.4478677792378888	-0.17384383409361093	-0.2124199599788493	-0.11341944409848037	0.2939160393405406	0.27553546710032234	-0.11161923308619866	0.052741513598484	0.4980893278592434	-0.09560006437509647	0.00870685176208555	-0.1292882146466069	0.2599976654380607	-0.24946545523094055	0.15225316748975604	0.2384812673563704	-0.08879354635176374	0.0828894970508787	0.25404716964343715	0.6302892281010025	-0.1788546656899661	0.06889111348642914	-0.11156890370181038	-0.2705327793418252	0.19967129059615152	-0.015951052491655505	-0.005924119282605599	-0.2505221838313115	0.11907986972033428	0.16707024537988163	-0.011440188846675674	0.11233402721477181	0.21884298973164454
-0.24596178482031647	0.24731394113365401	-0.03767127343777245	0.18811131977700787	0.17502080267952425	-0.7743043008327634	0.08549589750197206	0.4330064907873828	-0.10537714182863522	-0.08024938452061327	0.3147987126318236	-0.14171559639707115	0.2805787676518497	-0.024495485846388942	0.22660222458780602	-0.13063217201895264	-0.4138313968967172	0.4706728209979235	-0.17463759074144586	-0.24308586559051046	-0.1463202434616036	0.2914356291963699	0.277955032431393	-0.10080388587173587	0.045758123013916865	0.4922723908539379	-0.07167210858962034	0.006842267932412932	-0.13463123433221993	0.2489228597086111	-0.2261788857055671	0.21439790758472732	0.2647067279376488	-0.09316917389665129	0.1263568613255957	0.2241975597614001	0.585543366284177	-0.14744584021549081	0.03240795169422504	-0.11491884827307194	-0.2551513372962511	0.22695378949747483	-0.03813416505426812	-0.014767108112064853	-0.2674019570671101	0.13711520304332786	0.22661225123294412	0.07431767801855467	0.1373863783828349	0.27071354180284535
-0.25110089811091363	0.22866111198178762	-0.0115359463683356	0.1820637996118478	0.16884332599772475	-0.7905477603968161	0.043541907514601644	0.4168957708795717	-0.13305490262246433	-0.0999357099726406	0.28671820586506636	-0.13310093300779718	0.2997423533045562	-0.012923007021456028	0.23412845380393654	-0.13717839753876762	-0.423935659744268	0.4754509270016448	-0.18774197836712903	-0.25065019556710394	-0.16590035758457414	0.2934029697734675	0.28590860292962084	-0.09965922580393445	0.024500897297008384	0.5012388606933813	-0.0980280351918446	0.009866189358002866	-0.14429396216043577	0.24670684931771653	-0.23660218463922994	0.22036917534834632	0.2891073558950593	-0.1262174826919456	0.11247534544271583	0.18990498756433377	0.5422800111978542	-0.1537518716692749	0.01573580950088374	-0.0853694935679385	-0.26754691646897516	0.2512495448746835	-0.056965592616707195	-0.043859536393733224	-0.31159025406870533	0.16203759859863578	0.2753189298985279	0.15199857763241226	0.17602100493076542	0.3388669400530039
-0.25194894573388193	0.22623694844106704	0.022932577524012846	0.17934569612298096	0.1604100186186601	-0.788995612889111	0.01453966680454794	0.3930964364838657	-0.1390962295920944	-0.12108965491566323	0.25674189152691057	-0.11307671203966034	0.3374684548652126	-0.012557642465323015	0.25652242110235796	-0.1747643138386982	-0.4096171402948202	0.48646390622562163	-0.17809888007634825	-0.2537540483454022	-0.2043557352265731	0.277680314449615	0.30599483260721827	-0.11821914018599064	-0.0033284787336647138	0.48015042645695105	-0.09891137336113943	-0.004813162986687861	-0.14025167408145287	0.24778742397637674	-0.22557972122604625	0.21751709615941056	0.28156760584929147	-0.17795901508538625	0.0772337140818459	0.14811669273924705	0.5035746877840543	-0.15642036413076543	-0.003271496508162735	-0.06709720469055938	-0.28164462121806966	0.2764596379173533	-0.047039709520435735	-0.07188677168689302	-0.34719243194204213	0.1767085492585671	0.32730064469963993	0.23187102010623936	0.23441940163368966	0.4148127435243582
-0.25715108870133746	0.21568501844291027	0.02394600797673759	0.16419939248981677	0.12156730738382544	-0.767359429592424	-0.010460846861347118	0.35411488616242137	-0.170784513429067	-0.1556676805086351	0.2448176034945925	-0.10205937629649961	0.3137727630219077	-0.013714704888122795	0.2520822059001631	-0.18501188995475315	-0.3971788503780321	0.46473761351845055	-0.18791493571743012	-0.2589392906517296	-0.24386948232364913	0.27166925108773593	0.2896546894970343	-0.1330106114545361	-0.033963518197594675	0.4604808918503882	-0.09974678526838687	-0.0035951247530023682	-0.12024615749842271	0.24581098899860954	-0.24509757776374372	0.2135683469045156	0.2531605547090291	-0.16805342698467202	0.04156444825137695	0.0911017395910588	0.4697424217939952	-0.1573895410257381	-0.01664783477204409	-0.059785196115580766	-0.2935801766914402	0.29951167123019506	-0.07664162325912978	-0.12819877416930112	-0.384374671489948	0.20747653560787088	0.38776562754634913	0.28296128399211506	0.2603592963039273	0.45251463568368866
-0.26278415099715324	0.1813681441385012	0.016919391482212904	0.1745037869175752	0.10649104065523389	-0.7693014010673698	-0.0469778256498593	0.30841949709465605	-0.2087014713010026	-0.1937067636224594	0.20021671005241948	-0.1088557276894497	0.3005960735570052	-0.02809051897696039	0.24711087976181786	-0.22761634548208504	-0.4033674465337468	0.4092749577573044	-0.20457375161556834	-0.2734290983835717	-0.29271576412544303	0.2648082943009372	0.2949858111141591	-0.141105821326443	-0.031494436797587774	0.44019672508059954	-0.08633974322849805	0.008479596435869782	-0.12988409789375055	0.23493233553227802	-0.2438887068079169	0.20807067228411685	0.23148331579949777	-0.181058251619247	0.04736826834302677	0.04096292222506214	0.43039289153119575	-0.13455830540316743	0.0008511494597409498	-0.0675801155386578	-0.32129337050101364	0.31812223795483335	-0.10369321016270468	-0.14613780113656036	-0.43388680505583643	0.22176935905158715	0.4034222519718894	0.30255934254513694	0.2803959905265169	0.49574657720120385
-0.2601284772028323	0.14221250914109854	0.0012103214128400652	0.15035735230690653	0.052199416895102525	-0.781603730791472	-0.08203051644733986	0.27507446580181877	-0.22708893468248878	-0.21569356871563508	0.1732868903240207	-0.11772086109960425	0.2745938962396492	-0.04775484614503447	0.2427257539391981	-0.2688046455569498	-0.4145468301465656	0.3764443586009733	-0.2280472013731417	-0.3091383901398228	-0.3452361989436769	0.24522791825795004	0.2951655459203278	-0.13201036208727163	-0.06564939507362906	0.4309405228145938	-0.06000536145967171	0.008461147663999495	-0.131478521849743	0.2372923186996358	-0.27601697592607655	0.2089776197957136	0.2143826394162199	-0.2181581597952345	0.06261274560069247	-0.005380440271902959	0.3999942701687589	-0.15798276007291664	-1.269809650754905e-05	-0.09312250750419719	-0.35620933707504554	0.355160225321843	-0.1444974380741071	-0.17069370601790695	-0.45566845232853703	0.23514945688314462	0.4280271919936155	0.30867112941313224	0.2905785835133975	0.5267788180984898
-0.2654520137477859	0.11053025892326285	-0.005411487390508457	0.1123157169265103	0.009617319707780864	-0.8034457868923734	-0.10833303430013452	0.2413139481879727	-0.27160459531699904	-0.23977518004371245	0.13796104492180775	-0.13436239871562944	0.24760674901742594	-0.07920042868461537	0.2131256530597637	-0.3131265668007973	-0.42539214782040585	0.32585242713938994	-0.2421880477033176	-0.3239638575219728	-0.4104833915105937	0.23143960407035963	0.3108807391000027	-0.11444258302642982	-0.08744358254462443	0.4121021508275057	-0.03372066471480285	0.01265446965198137	-0.13442623451616176	0.23769697258151887	-0.2912945190470563	0.20131638292551904	0.17808416278879607	-0.26148708672217114	0.06097621034850017	-0.052048924233248896	0.3751919260163825	-0.16713506967563477	-0.016954344537485018	-0.09791669474616659	-0.39703691400220914	0.3605438844929622	-0.1470817064756587	-0.18245254587747128	-0.46406775767561914	0.2391682569751191	0.4215733555084908	0.3113621872354148	0.28499588159658884	0.5370815670811726
-0.2539233986432595	0.08178826058429303	0.0007054878195230901	0.07547120829100326	-0.0205413293532176	-0.8329418316703544	-0.13692223703916975	0.19957486073093383	-0.3195423787226075	-0.2453407877653561	0.13043422822388812	-0.14611880918651227	0.18736280681478287	-0.08258462012564646	0.186997651396473	-0.3219695096454745	-0.4170409920685582	0.3077998714135496	-0.2599977274280272	-0.3275796911656971	-0.493731613207138	0.23254293320089356	0.3337253586443202	-0.09321034621604239	-0.09215284726754738	0.4112723929139827	0.0035653515913690315	0.012972291676468076	-0.11578478475053686	0.21474318153694955	-0.2985652630214698	0.18817066642460917	0.15833991683466095	-0.29272926419334966	0.04097905624529566	-0.1074008961143137	0.3663808400918128	-0.18715202037869216	-0.0020536680456672536	-0.09885358170146488	-0.4102764382885137	0.38520662840764086	-0.1544143968518846	-0.21599748518909184	-0.45621515455843625	0.25343094217049744	0.39143568010413266	0.3082512839258208	0.2850230111784898	0.5518022568252128
-0.2752006110839852	0.07103295323853881	0.01955500344237353	0.05994883713537371	-0.047918631876038925	-0.8481154198328731	-0.14992944099506805	0.17230169508348606	-0.350632868313496	-0.26447203767832	0.11005424588752107	-0.15736625119426448	0.14419804930401736	-0.09905309599532669	0.13918147097742023	-0.34237829780493945	-0.4309160611565295	0.3062510444494727	-0.25340863795141366	-0.3279538118176033	-0.5121260408318951	0.2126628074544587	0.37448931954721054	-0.09876943371831888	-0.11221253223653319	0.395079893367952	0.03510830675664444	0.024644242632198	-0.08879044039883993	0.19302351345491225	-0.31948846570849776	0.14737271906234642	0.13313017864953094	-0.33030955313123755	0.02988242299936007	-0.1472179894265983	0.36242525472824516	-0.18666936256247124	-0.014742513174087776	-0.07193629066840532	-0.4115282829900848	0.4057496300307209	-0.17598434661866486	-0.24474027162643597	-0.44551815419549506	0.2762603212428756	0.3671372362847444	0.32876427684652254	0.3005426596190829	0.5606811813847503
-0.25750584131782306	0.04875100268188232	0.01581611305154923	0.04008905879787306	-0.048816021543993324	-0.8469659633426725	-0.14300816918540976	0.1548160736167383	-0.4016986826420642	-0.2762971707611542	0.11466522549124677	-0.15962299026386506	0.09956635810290063	-0.12044112318680407	0.0809929523294078	-0.3796075299813552	-0.4505254361410147	0.3195476071903222	-0.2542036799965671	-0.3634203497196135	-0.5311710138744316	0.21976652534514057	0.37148100059583133	-0.09551850252997662	-0.12117063219463597	0.35372549205365317	0.07100516496820655	0.057056554498269754	-0.047737488516375326	0.16947899912000483	-0.34027782947443647	0.10975023726238664	0.07595419453492429	-0.3454585599956337	0.023463762828152393	-0.1633698066961464	0.36415942326275663	-0.1843658276960374	-0.028162217279146907	-0.08588932115442445	-0.39858678088152366	0.40111178627445926	-0.20153716775536434	-0.2687806789167926	-0.42886991046718065	0.2815383221215898	0.3161308563981973	0.3202149834219247	0.28479660765323217	0.5681793476373415
-0.2530116497876834	0.036676185058900086	0.018450527608862965	0.026650371211344892	-0.070457273673475	-0.8622205662661091	-0.14241950345726592	0.12139766014399193	-0.43416176629742065	-0.2862501570614963	0.11370951925592102	-0.1701061850977226	0.07765474158989069	-0.15408485554753867	0.010618539626710782	-0.4138570060649084	-0.4761608088153394	0.3399704221412348	-0.24952478138914694	-0.3679442625958687	-0.5289899649666108	0.24910825076784823	0.3810480268372147	-0.09808843342481703	-0.10883887652502819	0.3472105178780612	0.10512517240353039	0.06993463584402303	-0.009782285197122195	0.13653737295182392	-0.34578097666343305	0.051166955644044367	0.04671319002043845	-0.3725848660325926	-0.014383481241840515	-0.19910081437746419	0.35931954447973663	-0.18726506846136842	0.007296903539500596	-0.0763273870371687	-0.4116899716587731	0.3892184328941004	-0.21692676836254435	-0.2610070041645768	-0.43636574187901084	0.26515118858976394	0.26811915685959004	0.31823778938755437	0.28007161972449535	0.5506861035676872
-0.26364036263119106	0.03702993789129082	0.018461346998876204	0.02642665374182037	-0.0669878715782464	-0.8554782319280655	-0.1558166590234185	0.10907757256997477	-0.4663568825569363	-0.2784480811534557	0.12737170507671988	-0.15905414315801267	0.062156991874210775	-0.14896255735906688	-0.0681958126121541	-0.46024050460954236	-0.46354415330871285	0.3641240192522318	-0.2309238444002771	-0.37101464930784184	-0.5311710138744313	0.27559027334294167	0.3992838785432984	-0.08846459523451661	-0.10181210055837935	0.334509575781865	0.15527354218606582	0.10002391189945439	0.022851985809752194	0.12666263227406074	-0.3536544937033669	0.047670877746926375	0.024637984088961572	-0.3630398250957581	-0.020393756549920837	-0.21533766231603219	0.3855435712141498	-0.18150706314283815	0.04432844084866902	-0.09209532420230175	-0.39544879138101585	0.38718502391988363	-0.2619899498030299	-0.2722409474588404	-0.39544919852480553	0.24133386214019578	0.22596524866466852	0.30994015033637506	0.26114448513950916	0.5690305150357382
-0.25012958269930363	0.033887684596442334	0.028200508586503407	0.018710649628654166	-0.10143080187882969	-0.8614147076736842	-0.16081327874324383	0.09921256413691093	-0.49743329472275305	-0.27607321434462906	0.11860925920842806	-0.1798766066467846	0.05002788703411428	-0.15124277085486335	-0.1128804896486032	-0.5014405127695949	-0.48451344273505875	0.38763154537685685	-0.21660404219898002	-0.3864959516912642	-0.5277949716669986	0.2993447056144265	0.39305641863360974	-0.06020115113845272	-0.08789420973090448	0.3178882861969884	0.198171811716078	0.11381940035546745	0.07271727398636368	0.10173421758572185	-0.3758093378451176	0.020929031989167044	0.01697946310027968	-0.35516966883141776	-0.01547937026193559	-0.21462149315409418	0.38888673248798655	-0.17539074880187142	0.06361987984910816	-0.09994462098327425	-0.3758763228810653	0.40199966176833823	-0.2998172076076671	-0.27000760656323075	-0.35693502823878603	0.2353763974344072	0.1757029936836279	0.2994231473387171	0.23568040615253913	0.5600615232101422
-0.20996418447643833	0.03202773443396509	0.02433674618445656	0.03032719769224851	-0.11010042220464196	-0.8662551013598245	-0.1662264468009494	0.117035421863016	-0.5260514365353794	-0.268328581395656	0.13179609620295618	-0.20269864883313488	0.062055775641655556	-0.14071700279914495	-0.15322328854729417	-0.5464052919344062	-0.4961796363002541	0.42621349805693126	-0.1978306001292354	-0.38141210657096725	-0.500449727796898	0.3250444405755641	0.39600112815472	-0.04055936394969813	-0.07084329414324246	0.31259639942538414	0.23119028018574336	0.11792299422571842	0.07541578442570926	0.09310685406955296	-0.37900454265017036	-0.006051274573135744	0.011221546332304677	-0.3816444190912514	0.009720404302979966	-0.1981128546791504	0.4051057159245066	-0.17609788130149515	0.09097586195932722	-0.11076771070382847	-0.37199802918697344	0.39819259092517295	-0.32960061206778246	-0.23858401575332916	-0.34599072383048707	0.21706647118210812	0.12250708906001091	0.326362811242897	0.1734891849552221	0.5574131647783087
-0.1969047075650652	0.05134329041106951	0.0356928292598689	-0.00417425807926865	-0.13663612741234324	-0.8678568108389142	-0.17374724368143268	0.11828403146198538	-0.5475149526549445	-0.26421971540145434	0.15578940636753297	-0.20188138062643976	0.05589815795097393	-0.15050188312067592	-0.17175032101462082	-0.5728527448224294	-0.5040838926322582	0.45114897122150543	-0.18788800426324198	-0.37108807485634643	-0.47952850359235316	0.3439849144180074	0.4025906885627816	-0.04191846666311292	-0.09504000268127971	0.27891254394166276	0.24958033440712418	0.12039471036601972	0.07309749550156068	0.07158869318864013	-0.3971411620337234	-0.031431064549012074	0.0013307542482045216	-0.3926188289209075	-0.013229014776886247	-0.1666075087142557	0.40658129364058154	-0.14240010933187947	0.11830588238596196	-0.1156023068080874	-0.33748115035739124	0.40270926579050526	-0.3563797156957437	-0.2360448466936393	-0.2956128289241244	0.20542416218129933	0.09509081135354233	0.3135979909148309	0.13467848848651692	0.57728375770345
-0.1734869221467125	0.052787204446155464	0.05298687581963498	-0.006343303992164767	-0.14396081617792678	-0.8484614005177352	-0.18624192495766334	0.11846224473664453	-0.5896230126425335	-0.2776296549587852	0.16434475216395678	-0.20897607986563066	0.04725565807606565	-0.1395358843725882	-0.24171276827554888	-0.6055072179649905	-0.506433686825459	0.45644936566762084	-0.1805066339653445	-0.3685106882557635	-0.4305202834462195	0.3838731463509853	0.4119355754074013	-0.0414417664576613	-0.1046701721761362	0.24355987295723658	0.2526111208685223	0.1284882704434139	0.06271610363976782	0.050371313130391115	-0.3890736594033863	-0.06956660558746083	-0.01652225542171841	-0.43122027778890687	-0.03551680830980949	-0.15886785023478145	0.40664918790340493	-0.12278968190799493	0.13470863597391186	-0.10556943483896719	-0.3249481432316541	0.40403446348842803	-0.37445615098421425	-0.245541425736641	-0.26938148983120075	0.19029228439914014	0.02853786146393859	0.32237744060054485	0.09975539834264335	0.5637327019016956
-0.15817713653688123	0.04788351443582427	0.04483384536086153	0.0046156637217632124	-0.14471022828472568	-0.837195583175966	-0.1964848244238802	0.12523013061857116	-0.6045641689585678	-0.2803101450858852	0.18384883847653638	-0.21248554537188413	0.04022621440009014	-0.13472079075947077	-0.2886123129771948	-0.6410862197404257	-0.5168828555097142	0.45999541484514433	-0.1734797476835076	-0.3621271609775759	-0.3607413300741608	0.41178011347650945	0.38537354951559044	-0.0800887746033719	-0.10638317181329726	0.22036058661494962	0.25392843353910843	0.13459229819074356	0.05763080686128337	0.03480566740469041	-0.39923664757845456	-0.10365193859899131	-0.030393529785628804	-0.47346208883905155	-0.05742056581957964	-0.14289565201413174	0.41275307009650647	-0.07756114952676854	0.15538529558379038	-0.09506313064376658	-0.30812823917539467	0.3955832815325737	-0.40185716805723626	-0.22455279310486848	-0.25139094742254225	0.1930661041868484	0.0017832850893117064	0.31897568047745206	0.08234379609552901	0.5673420278647321
-0.15836931999100695	0.03244377056135656	0.02348038932667048	-0.002223056465005166	-0.17672340913857593	-0.8411819859705474	-0.2144911372688328	0.12999254848280858	-0.6244627897775862	-0.29668762221544676	0.19564490893458317	-0.22791307695849078	0.05435549539829613	-0.15216573879506753	-0.3279823892296088	-0.6727910134160616	-0.5262184710640395	0.4434960812175387	-0.1633652894352985	-0.36850319585285446	-0.27083530186092086	0.42943590473965526	0.3467601522075393	-0.08929773389146047	-0.11751712420939742	0.19965961946822125	0.24467119022585218	0.1559337536318292	0.028972578412415795	0.03289013365973003	-0.4193633700167874	-0.135364848127634	-0.03333371617443903	-0.5015967073250185	-0.05740571430200371	-0.12980065433822144	0.41848006429758133	-0.025248367473117893	0.15570805308439115	-0.10310898411291139	-0.31980934454749826	0.36457866928632277	-0.41301262955785	-0.22556354434218157	-0.25354018368277836	0.17523499534117923	-0.0007504528260108001	0.3147361262719991	0.04702388696889567	0.5608048810719403
-0.13453339674979614	-0.0016593865543241076	0.0029378316064539098	-0.023646403781793023	-0.2157655241472995	-0.8381458386657922	-0.21998377182623846	0.11953466762174761	-0.646908386775729	-0.3155372803000774	0.20460539223565796	-0.23863520095750856	0.064958780752259	-0.16253996881013497	-0.3403489181655214	-0.6739192150393393	-0.5355200887573184	0.43440483777785166	-0.1641698053347624	-0.36062468444762386	-0.22626209831938793	0.4835230786848779	0.2764218772330098	-0.0979189078198379	-0.13644189491850406	0.17914423195031745	0.26019542985299227	0.16559529160205963	-0.00038935308375007973	0.02423132024620122	-0.44648841495650204	-0.14016081081920959	-0.02372883817023839	-0.5134616194492885	-0.08821719533636427	-0.13263830573457963	0.4112014747930572	-0.012180725249577484	0.18371631526703563	-0.10926310417710852	-0.3562041528098462	0.34693118633269227	-0.40614421861149885	-0.2078218958354281	-0.2748487411154178	0.15938557953693694	-0.052945839338744104	0.3005789870236637	0.017339435013269962	0.5588863502175411
-0.14972836388351746	-0.01934295737026177	-0.010870361442764025	-0.04867852934347942	-0.2686003308741335	-0.8439607922700336	-0.24433687354661132	0.11079026459060734	-0.6482045927612007	-0.32150331523311027	0.19458270328373967	-0.22631115600691754	0.09585890829222606	-0.14499687048732784	-0.3628894411470841	-0.6443763039953027	-0.5388203448919501	0.3856297906813112	-0.15275504868060868	-0.3269263536320602	-0.16330279674034984	0.5330192900746407	0.24862750768293557	-0.10856183155573307	-0.15225930375308236	0.1746610561512163	0.26286303197997685	0.1644694972277239	-0.022480859401238597	0.04746159366358053	-0.4725434231296351	-0.12072673074405268	0.0072184247001109035	-0.5502506012585588	-0.10538121530560811	-0.13064436950368943	0.4251385196090475	0.021160469678703758	0.20240410175828932	-0.09323575209357551	-0.37279802333645495	0.34699943088045704	-0.3888648238419474	-0.1743420263459526	-0.2824846987648833	0.12971197399525652	-0.08073344070521657	0.308905079458772	0.0006914517486458136	0.5669181231901597
-0.16095997138748844	-0.036860032319170975	-0.03789959250212887	-0.06851189183635638	-0.3315656854478869	-0.8541209964039812	-0.2464517282544231	0.10728869840686608	-0.6486964002396762	-0.3286898770742872	0.19720979611667716	-0.2323278306036521	0.1288825654688197	-0.13815656149794284	-0.38822523175271706	-0.6006578956192234	-0.5061725438348124	0.3461928470596423	-0.1390832452601769	-0.2945496826895859	-0.1039238402730526	0.5384639682511233	0.2055068479210973	-0.11539115364801658	-0.18040830670306232	0.1790109149503173	0.27112486002122393	0.18544529801034793	-0.04902150520453362	0.10261118490608334	-0.48049328799798463	-0.08471760389885977	0.023335001942478128	-0.5008186010871796	-0.122141121019783	-0.13348531666241267	0.4460693840347987	0.05895751562848921	0.17633513108252402	-0.07947678392151365	-0.384347546450278	0.34994091016370743	-0.3393292404706671	-0.18332383079598763	-0.26953075003511967	0.1234416586750576	-0.09771924965073678	0.32202778012692584	-0.02920450673789855	0.5734217183396371
-0.15714403799633997	-0.059695205084364864	-0.07447297954255358	-0.07690002162641511	-0.3767558370226695	-0.833456037123476	-0.2349791085256944	0.0849530206611663	-0.6356283084973986	-0.3415900260589745	0.18365378796089601	-0.2432987520357645	0.14839608104862984	-0.14344162520606338	-0.39585480259238387	-0.5496858966294726	-0.5250413567156317	0.3114105336414551	-0.15591947455265479	-0.2743686457083185	-0.023461097701176326	0.5507017104517822	0.17773601386022292	-0.13122223706674843	-0.20757533472134146	0.15530774355659074	0.29064509464596716	0.18331421328520858	-0.06957566505658155	0.11354340642035506	-0.45664754826225346	-0.07365312955445279	0.050165651923917975	-0.4757825746821377	-0.1511041299095064	-0.15610622109031325	0.45365164074616227	0.08319569102557313	0.1822849244920227	-0.05749436283617111	-0.4065381825418785	0.35168044975877377	-0.28895989250280135	-0.1649871549156227	-0.24332980873110457	0.13418133401901094	-0.12858408342451028	0.33886775733107594	-0.03544046198756131	0.5669138188864774
-0.1557835928977624	-0.09986141707418376	-0.11351472702399838	-0.08891854293025558	-0.3909360174087099	-0.8057666215139655	-0.21776186232643532	0.052510387938713654	-0.6440798620951655	-0.3353007541982236	0.17473014509207732	-0.24327742654149925	0.167648946227829	-0.14113708692434515	-0.4103926937149943	-0.4968017771641267	-0.5224560411082242	0.2766901641453014	-0.1775531541711663	-0.26476188669882145	0.04102819549382529	0.6001194922139879	0.16017593856381002	-0.1443645767734762	-0.23331991430350119	0.1649053260235265	0.3003659915677463	0.2079281034947781	-0.09915437593233707	0.1514792960552884	-0.4443505151413155	-0.026449421011626183	0.0781357224684767	-0.4390068332623739	-0.14816932980759057	-0.1754268040151675	0.48883082651240584	0.14918528844110202	0.17458500137485886	-0.041098342243604556	-0.41308579365652864	0.36567406391524127	-0.26308551701536026	-0.15407639173801085	-0.253122234757564	0.12119711607049784	-0.16885503375183258	0.34341966646232946	-0.054278232369223335	0.5567078878874245
-0.16098253171033586	-0.1201820544588517	-0.13119822885986263	-0.1278705063745377	-0.40207995088446163	-0.7843710997129466	-0.22068777590038455	0.034041925845602436	-0.6620746014131061	-0.32798679701082567	0.15176670465308895	-0.21456289940148862	0.20122047882174673	-0.12675905403873627	-0.4162142905216176	-0.4391909879056386	-0.5141585921223777	0.23909066129739176	-0.19936627525534195	-0.25922400196225953	0.08748998170921976	0.6269709363554402	0.16278453585537755	-0.1617527842675634	-0.2662358568280266	0.17123619858581565	0.31120440580713576	0.23528042038525038	-0.11249338990079463	0.19047496157859714	-0.42879226257827263	0.012328038443838726	0.12268118073096568	-0.356200036122988	-0.17383504683379242	-0.1891082276745764	0.5228610909794635	0.18818580921978836	0.16103843772907644	-0.013494100551627952	-0.40964300421999617	0.40049758534457647	-0.2068380855411637	-0.17949403796396007	-0.23916331439059962	0.12020948062647234	-0.20468198508593888	0.3307680273725594	-0.03189780752688372	0.5704818904643553
-0.1783920219606614	-0.1387713790746387	-0.1432620625468288	-0.12846923419576733	-0.4158074763324156	-0.7506861152380895	-0.21903977719061044	0.04745763422204903	-0.6892278788591104	-0.3075859698436064	0.17199585571753903	-0.2008947629064612	0.2480584990021475	-0.11402339351705049	-0.44064985677700064	-0.39824249249851584	-0.5083735357956066	0.219112533201403	-0.2125850156350641	-0.2719860615833617	0.16319480354856034	0.6738771679793938	0.14317483749683077	-0.16252265268447283	-0.27383511627985635	0.18138839159687428	0.3401045925635961	0.2394934490159116	-0.08253633869894511	0.23344288969666432	-0.39677384652767406	0.05763499693816486	0.15314369170514608	-0.3159491688678551	-0.1880527934257395	-0.21412147107393573	0.5806123853233917	0.21816849178103034	0.15059738870166903	0.046491957542020346	-0.4264144106606982	0.4003548288926189	-0.14607454325809305	-0.1687170294207571	-0.2692795150766957	0.11522910068416536	-0.20164394081576612	0.3324885086541457	-0.012350357597719725	0.5749958125819515
-0.21539195656896007	-0.15206703069570998	-0.1976965519240111	-0.14315081898697124	-0.44334774465852805	-0.7449855354139671	-0.21846978479060492	0.029979209114036436	-0.7268030982134339	-0.28675091072288134	0.156507054770378	-0.16417433160906048	0.2989287042181076	-0.08233140492781221	-0.419429612703477	-0.34035536454397713	-0.48549396075654566	0.19570977150899455	-0.21339115018300325	-0.26275142525166156	0.21048728228301128	0.7086915206702136	0.13449108162665727	-0.16417299169361935	-0.2713259573201403	0.18901812646288438	0.37736167723634867	0.26648291210692415	-0.054293825377322545	0.2593871102641218	-0.39154692214117426	0.09426149476461215	0.19055846561951414	-0.2628767025703084	-0.18664540497906357	-0.23678423168387322	0.6453408696424539	0.2556691231326988	0.1460983850534696	0.10731832042134756	-0.42326228215669087	0.4294931616693832	-0.04972010893143633	-0.1276471266771191	-0.2789835909696667	0.10653387199461757	-0.2125202549401101	0.32775070408122114	0.015003330517808075	0.5995031676051112
-0.24339863604585749	-0.163740467084242	-0.2319196082326544	-0.1664243158177021	-0.48266255544390635	-0.7422520020691115	-0.21369445950953442	0.04320303113422677	-0.7581953049243741	-0.30535402011283935	0.15653644131604955	-0.13531489982625183	0.342220214936405	-0.0634621488425746	-0.3845239057962864	-0.27756611980356866	-0.45424499922855377	0.18171340726669638	-0.22245617673526427	-0.2875537763469972	0.23651524148311887	0.7559407513517244	0.14141250006556513	-0.1478033867661959	-0.28028898468153296	0.17351664055738375	0.42665432141157594	0.2896220326506273	-0.027843122544792875	0.31754842449877607	-0.3727109545077415	0.14622538499095472	0.26714081854448335	-0.2031933618334476	-0.16339143417826352	-0.26535228437023783	0.6734503945864758	0.29358164318026714	0.16414269184700095	0.1470676701680323	-0.40823527432556306	0.4855766006597976	0.0506750514486269	-0.11661996081767112	-0.29876244439561545	0.0786761303197157	-0.23098621909782696	0.3174777678879339	0.025655628815078702	0.6149082474044714
-0.26249601363851754	-0.1826847657734982	-0.2663671775751741	-0.17587575802704425	-0.475210541812017	-0.7088815454895828	-0.21467954595257774	0.07563073348022291	-0.7990157768373527	-0.31457133489661454	0.18553951401662674	-0.083248212164212	0.36736481635957297	-0.022793503421909434	-0.3575818366582124	-0.21187121337245823	-0.42478560627043105	0.16246230761260977	-0.19989702532961717	-0.2920701968203438	0.26565381291476403	0.796557272335386	0.15122020912482334	-0.14444185340252597	-0.2962269614202175	0.1537643228926931	0.47826061687940086	0.3053366797578267	-0.0035965868527616227	0.3547608676644457	-0.3395077074300939	0.1709469708418279	0.3034627926479762	-0.14781660902214483	-0.14668213835660054	-0.2595952466708674	0.7001881258523397	0.36319319175816656	0.18643406409782873	0.210619436202573	-0.38582921355771493	0.5259355905603821	0.12607178862526153	-0.05496652123501333	-0.3432947726189503	0.054143963152482086	-0.25246838495748086	0.3324891409515667	0.031787909036568744	0.6713531364766412
-0.303335890853314	-0.20006017675730708	-0.3004405585278995	-0.15982934900344442	-0.47702667563337686	-0.6955508048592394	-0.23515965991426216	0.10586582112302687	-0.8239089056400732	-0.31997507312908674	0.1705798853918869	-0.041093313170865585	0.3777925009073119	-0.0014455695700275307	-0.3590252568620205	-0.16733409109367234	-0.3773162652371439	0.13711713469231185	-0.19757393151660235	-0.29068360278871236	0.3106100192542637	0.8106471153267121	0.16940380441175273	-0.12257691419179295	-0.3107359710105612	0.13488030978631424	0.5093914941291645	0.2971939369317884	0.025482778974296228	0.4082899765908158	-0.27337132075544346	0.1968968200341485	0.33484061830118256	-0.0725350125865005	-0.08552090550748394	-0.2543172480312651	0.7573457422401151	0.4444084550197827	0.20689204422593171	0.25083019529161976	-0.3295146808775943	0.557813454468848	0.2287799193923134	-0.0040668458090921174	-0.3447023956960497	0.040646890384451254	-0.2634410633534523	0.3415208773081193	0.007011886455873059	0.7393865219699752
-0.3148938481159046	-0.20924594506903899	-0.33707809214943224	-0.13975652894305252	-0.5011777966323541	-0.6988452462840977	-0.24089218929587303	0.13644931178874314	-0.8464253409630974	-0.33938644218854824	0.16569807230474132	-0.010790998446069547	0.3661150698410064	0.01734405083945799	-0.34159425982555075	-0.14201306212098724	-0.3581532969498785	0.14925293334561127	-0.21316765767516072	-0.28206584096315895	0.38302275088818966	0.8108290082445959	0.1575182042595484	-0.11094581556192237	-0.31989391352176527	0.11288063996154096	0.5471543987272313	0.2961645793194999	0.04944514445357283	0.4248136801883959	-0.23072565106040735	0.2046075678340999	0.37114064762526316	-0.03633089191215889	0.002582860566638512	-0.249851435097171	0.7820161579577912	0.48169972151601853	0.24368853867592052	0.28536730067783667	-0.3059658409163758	0.6003708937295702	0.35386964514298663	0.05140734656330244	-0.3905394499403686	0.040006968673157055	-0.26348796063231095	0.342530656288896	-0.005234319184861454	0.8020655498573023
-0.3512317297082597	-0.22751286204011545	-0.3651345237942667	-0.11831230669886532	-0.49548076078367764	-0.6997182994723432	-0.2722381697509677	0.16917169261743695	-0.8722145520155905	-0.3445965980673376	0.12556656143372819	0.03260738593641511	0.32943793281904166	0.03250224770106795	-0.2968882307508327	-0.1343078020085987	-0.34241031639484387	0.18166984049935908	-0.20129600273555762	-0.2672713421796983	0.4319691924866378	0.8390129411118084	0.18367938896557484	-0.0947568447549032	-0.3170995265721026	0.1012637335691117	0.592440249106728	0.29389591707104346	0.0696081497619897	0.4391485961143727	-0.1875505793125159	0.20523367603825254	0.4009280978497383	-0.020980092281453623	0.10214343149705915	-0.2024647990235305	0.7986969413085958	0.5361585461043017	0.26542372955837173	0.3068322388884559	-0.28489469866746187	0.6540166792562019	0.4549864647068471	0.12291611680838657	-0.4168877623201782	0.032351303124924145	-0.2529951763090437	0.35136511585020624	0.006535016851702857	0.878649209591487
-0.3781128773601473	-0.2293756617651089	-0.37444390328847327	-0.10063892865522261	-0.5174016915063009	-0.7063853377384751	-0.2952134410807658	0.19463431230880363	-0.8716469430174968	-0.3603283544174008	0.09200128114272493	0.07633652873495361	0.3296483020437556	0.0410314091061791	-0.2579063580918254	-0.11744424760586276	-0.2709076410264593	0.21830744992382037	-0.17050529068116468	-0.26570243301062246	0.4909939972403047	0.8724414894585445	0.19695334380909743	-0.07623605166630425	-0.32868467967191484	0.11633440751053377	0.6331408576921065	0.31523594692521206	0.0857708728375147	0.4695567595486835	-0.1544758541132924	0.21497567956982624	0.4346175782851901	-0.013853620845627653	0.22368315210458375	-0.15115631010121972	0.7844137481282204	0.6312482195611122	0.24768264829057504	0.3527816850048759	-0.2451116445480425	0.7059041231184844	0.5851131062394238	0.20708219655724774	-0.4756755276975773	0.002620861525874957	-0.26102874442037993	0.3535465419514459	-0.032236424023811085	0.9530075904807058
-0.4306674656782459	-0.22456641439817812	-0.3905327211180031	-0.06451173890759851	-0.5218124454378892	-0.7207645046865805	-0.3218163323639853	0.24673371620014056	-0.8673428154216978	-0.3917797342274108	0.0787333630221834	0.12043422207055998	0.3143984948942758	0.036201259212125594	-0.2320549970230393	-0.08626315352101252	-0.2253391746037719	0.27113394084336023	-0.15194899506509366	-0.23267142554745743	0.5800976395709428	0.9136941191418118	0.199915863970683	-0.06614372391238903	-0.3206113394019163	0.09333890994829107	0.6697553347319947	0.33007895245509744	0.10680542254488361	0.49831167303637214	-0.12387738988354761	0.19287098113232143	0.4375224667033419	0.005693606836250811	0.3120893919619882	-0.08892605469948811	0.7652626829465382	0.7113082700507593	0.26871866617100804	0.41450208149048107	-0.20592053738511681	0.7421238722852525	0.6976931305111753	0.27784881656085103	-0.5032031139973785	-0.01942226248330769	-0.22434543592574502	0.36042530559068864	-0.08044803573985781	1.037973518135876
-0.463378858439542	-0.23275809247205262	-0.402047032426814	-0.018581663116643624	-0.5629674514366853	-0.7241180392311675	-0.3266713976798358	0.2725997042061397	-0.8676126327355771	-0.4055341641889395	0.07209886771107912	0.15001142817564267	0.28788305725431984	0.029763701930038272	-0.2196183594260397	-0.055259113724739274	-0.1868442341692563	0.33755206366672547	-0.12146698783929925	-0.210643760995966	0.6808866690679423	0.9261210772667028	0.21248870040751527	-0.06343179721166999	-0.30376349745148	0.0852905833505301	0.7398613432262892	0.3189854124265175	0.14673692567515517	0.5255723979472915	-0.08923667756418167	0.200876060413853	0.4439098063257628	-3.3708769110088466e-05	0.4137141836065349	-0.0344143923627799	0.7606279685012556	0.8318512060771053	0.2859273883725145	0.45730524370157727	-0.15658709573477075	0.7651132320338203	0.7985921726182603	0.36955538973928154	-0.5203208410484248	-0.041952093973266415	-0.1882358160615319	0.3895818042516647	-0.11299524475553091	1.1020736009211902
-0.48645439183470235	-0.24976468865016982	-0.42805718813431637	0.015006967654334374	-0.5707212350272991	-0.7468450624557434	-0.35054900425255636	0.2779751897970554	-0.8726854689562179	-0.41679181271474935	0.03682375163770778	0.1757893929406319	0.252091202632795	0.039154637191904124	-0.19095092230323768	-0.010329598243565505	-0.15321837870375127	0.40384735164691554	-0.08553851413843175	-0.1709699891139736	0.7719350652722847	0.9248721259080378	0.2211311355917862	-0.04541958093800483	-0.3033149866253016	0.0875700971283511	0.7981323878077525	0.3240097677291861	0.18665337929260178	0.5414636555293167	-0.06937448482475168	0.19235691146669512	0.43815778980508185	0.011558890806650254	0.5118251763070881	0.019922665976761688	0.7520381071100456	0.9478043821249447	0.3083468344076187	0.4805964779039775	-0.09135455520211584	0.8294948598459667	0.8888673966811591	0.4561351983906977	-0.5446362098599034	-0.06455899130372503	-0.1846863987232563	0.4263442085856295	-0.12855022915090034	1.1410570216090123
-0.5074328716983401	-0.2597173963591675	-0.42496874407592317	0.05027982247130906	-0.5613889238618961	-0.7495428539943121	-0.3548749068380306	0.3053271018067567	-0.8632770565331273	-0.43373095898158953	0.040701113288769734	0.17630344188916158	0.22690502792168138	0.009920970600022663	-0.19667597539247156	0.013704625799016868	-0.12320028756243087	0.4897958024913168	-0.07884673569826155	-0.13361586517250626	0.8593482993046477	0.9215414837359897	0.24879823539377757	-0.026917141048804584	-0.299410370898471	0.0947037863372449	0.856453460371746	0.3018144695827379	0.201474045463228	0.5807527472772606	-0.03751457885887089	0.17671341908090776	0.4234423230676286	0.033447007157188055	0.5928216116033715	0.0957655185338439	0.7241174545011108	1.0557573302430086	0.32400548798209095	0.48653927458464724	-0.03767911553571462	0.8470115639621458	0.9482032761837654	0.5206726409405114	-0.5752641289217452	-0.06290161700773583	-0.15302688092279523	0.44533779080451075	-0.15333424495192866	1.19091616564569
-0.5282012819008044	-0.27796803011586435	-0.4225970311504389	0.08284638726315453	-0.5571521137437256	-0.7321661408922417	-0.3787138127558288	0.3159683574687421	-0.8399094333127233	-0.4285179999868075	0.011324756383046919	0.17197041924613882	0.19156348970767448	0.0036847898435403486	-0.18330948735201813	0.05314210818753823	-0.10446396779516813	0.560358550560087	-0.06520036267359346	-0.06177920557770074	0.9516760503098821	0.9140594487775064	0.2581026259307107	-0.006186719348309848	-0.2789162101249727	0.13373983162582978	0.8927056764272226	0.28305483590679537	0.2219658162319619	0.5989466336921784	-0.018311713330231155	0.16732363856222635	0.40745130722821987	0.057970797422425925	0.6798679496260915	0.18092527157959556	0.7314639231506088	1.162249709250555	0.3203434335043857	0.5185050193896958	0.025467702767161253	0.874518503860863	0.9993751156037212	0.5701196470470138	-0.613984258698214	-0.055639537716341406	-0.11221147246077774	0.508724974927172	-0.17774553984927585	1.2336218396848444
-0.5605924347440229	-0.2969689129750885	-0.4328001863414109	0.13280821028616893	-0.5597517466439663	-0.7250063422567617	-0.39404044374706093	0.3081442198296743	-0.8147740103669371	-0.3962380692945126	-0.04490768576147876	0.16199195788313922	0.16672467900536067	-0.03161932194225363	-0.17062615245197577	0.06298867367165092	-0.09059338248307396	0.6187338525709409	-0.053558852410992806	-0.0004138783387003991	1.036305215197988	0.9162888336100015	0.259752756326982	0.008421461415708001	-0.2705300039791977	0.18069319221638852	0.9274209104495554	0.25111323606917957	0.26207027810153866	0.6343503893074803	-0.0003608070946066161	0.2022532131659141	0.4195448236254955	0.0855429886652258	0.7511841084000371	0.2258673857776628	0.7549623527698003	1.248799722620826	0.3416071451794469	0.5164532219913467	0.09071799689122508	0.9021561529597382	1.0555311361962967	0.6257036736641991	-0.5678390285023113	-0.03554737215743385	-0.09110191511808322	0.5566729735513891	-0.19490905622086627	1.264746162677741
-0.570882086551461	-0.3240605179790357	-0.44351523124962144	0.15694467963607778	-0.542352853791199	-0.7040592609852951	-0.4069794280539705	0.3062176222493896	-0.7865178208104878	-0.3816212000334781	-0.058452738312733434	0.15602015045375067	0.14690627460919686	-0.046923599222656605	-0.149154172891052	0.06838589567419373	-0.08179271588147649	0.6744843804628801	0.005574375400571069	0.06279137726333615	1.1214435272702206	0.9063402195773331	0.27761530209745633	0.02664425650353457	-0.24843492179910726	0.23946028948234743	0.9696246009322632	0.23971202084064105	0.2925168700371129	0.6511682878073544	0.005328630401919105	0.21784560171328007	0.4424171736691253	0.09539099177782084	0.8414369655558929	0.3076035667937876	0.7801055540391796	1.3631384105702977	0.3796918942180033	0.5327587466873797	0.14015392223051754	0.920397642028097	1.1131741206516028	0.6691592826299866	-0.5256864992201821	-0.029952759117332577	-0.03591538161403575	0.6001411449503079	-0.19366803475285016	1.271367635741734
-0.599811435346053	-0.3617410972938518	-0.4417212651979791	0.17496329944524705	-0.5201321582258559	-0.6704605810586861	-0.4154215321146436	0.3044703546201195	-0.7743945408663087	-0.36794994312557405	-0.061674533319936345	0.15286970591565688	0.12635385523539724	-0.07806492483129097	-0.11481813388150539	0.08260643602004246	-0.0671838349897863	0.7200214864428742	0.06697480604544845	0.11807812301746705	1.1893180764060403	0.9143209478247506	0.3048554554034812	0.06061424156968052	-0.23915892355170393	0.2931382068493844	0.9960678500633182	0.23088105496580025	0.3297963944937955	0.6872471345766173	0.034737000101801044	0.22204481802459242	0.453259499152027	0.1626101355086543	0.8895249938948133	0.3888120303400108	0.8218828245039136	1.5086066591129526	0.42442266079087637	0.5596506549684236	0.19175441090095152	0.9509062974690614	1.1401980725916585	0.6954790857900706	-0.44417771283977003	-0.03307621928378472	0.015038833080137403	0.6234381434141277	-0.20372765056467954	1.3003062887152916
-0.6131420364314891	-0.3826654348516327	-0.4338953823028541	0.1865047950970355	-0.5263209487747128	-0.6425047698529802	-0.44690450805571064	0.3038631845989341	-0.7416846961926236	-0.36840053356196095	-0.04890693722697752	0.1493752936994725	0.13452930386478257	-0.0951421277967144	-0.10720320684131282	0.0989820696249018	-0.03986556819365899	0.7204331640089686	0.12318504035471745	0.17532349777543635	1.2575617798193448	0.9223916302522724	0.289318114190839	0.08096847098038232	-0.24553876377723288	0.3399242797312078	1.0067904937999819	0.21506995432494266	0.37141253566337235	0.7064603424728317	0.04973426209953059	0.23984005066266229	0.48918470750322013	0.20214905550995202	0.9718897766312693	0.44018077129129285	0.8742663247546909	1.61326984259474	0.5032396145612907	0.5879061677905398	0.2317470169384847	0.9841280218701453	1.1843892948735948	0.7250820229763646	-0.34085601634244556	-0.023128074343299537	0.03492649145859682	0.6506522876286115	-0.24130916737326955	1.3375993297232502
-0.6262145494250537	-0.4032624798003896	-0.438765818384416	0.20225700860040563	-0.5310851044021494	-0.6311731875876418	-0.4857018120398502	0.33711317432640425	-0.7365739592121736	-0.33527732516903386	-0.022027846827420376	0.12965207581068539	0.12906475468741915	-0.1291102219943288	-0.11987662229050569	0.10664526893506021	-0.03768310260352175	0.7325953243106846	0.1619461298441959	0.22350813986815074	1.2908861782481367	0.9109475332122503	0.2659784300838687	0.12085156710563927	-0.22390905868245098	0.3836364705253233	1.0209574528921315	0.19807117206593128	0.38841976879056483	0.7495127812089442	0.06465897759830959	0.23769770738276189	0.5438700109110832	0.2866784129798652	1.038465879162595	0.5095745254887674	0.9484477485020589	1.670959712072887	0.5937174695608645	0.6184752426299163	0.2549723247596695	1.0425375414524762	1.2213047890309434	0.7283215602217379	-0.2390866488643985	-0.005129530784639918	0.0708202553543644	0.6656592346102996	-0.23283990636253327	1.3709077164108938
-0.6235366660092213	-0.4221318757035008	-0.4406470237863644	0.1964532686565372	-0.5491045806584067	-0.6301414407794804	-0.5115101477401014	0.33601589505279517	-0.715808584112283	-0.3054997946957084	0.009801375015460526	0.1128143854621149	0.13994212881904847	-0.15785262198434316	-0.12253291672691442	0.11544008198330005	-0.010599568865402665	0.7154634576255652	0.21645302227720506	0.24273544390849727	1.3056342010848239	0.8628856152579829	0.25421724997727113	0.17197797807661558	-0.22664130380668893	0.43179573806745264	1.0469451387194497	0.18823294098311635	0.4087530488240693	0.7889900342666862	0.07348463665154956	0.25772686960524877	0.626356658493495	0.34839968020962475	1.1405400407595443	0.5443915084074951	1.0401391444576717	1.7315318712497025	0.6751287992349799	0.6661531104826544	0.26789179725937773	1.0813846360708965	1.2578399855251903	0.772607857044006	-0.11935498048904587	0.021792136163332188	0.08800585955639202	0.7087607999647252	-0.19703797644529283	1.4103561288329676
-0.6310896930244062	-0.4377605048647686	-0.4527437860516321	0.18176678396275997	-0.5061720393213436	-0.6269280141155399	-0.5346705453326824	0.3366994250575044	-0.665600545194109	-0.28196407974775867	0.027127264067760715	0.08258821529625407	0.1355730328478491	-0.2009329059720566	-0.109528068326746	0.11898089664469358	0.02213983622562756	0.6937822608261567	0.2660684542328896	0.2773034928536995	1.3138423345785393	0.8317990687920043	0.24569466768151355	0.2273436400235897	-0.23167824084838848	0.4663145067828351	1.0525055084669455	0.2101898726111993	0.4358788550966202	0.8563814321698816	0.10536756475362867	0.2568045873759117	0.7038334268004932	0.4196983496150285	1.2670428453350027	0.5662923162233057	1.1280957512440026	1.7649808338910329	0.7606814510992655	0.7030092355769143	0.2703909941378639	1.111633056945537	1.2783678195500188	0.8188366688067987	0.007798607955363401	0.03529333745853222	0.1064853147121366	0.7452874838202719	-0.1902845933993988	1.4440858295351915
-0.6383438118923727	-0.43395511766432265	-0.46809363526680264	0.16279385778606492	-0.49287912276743306	-0.6291125533158223	-0.5455704167954728	0.3479782160658681	-0.6223478371403328	-0.26176298505438433	0.05120664249110194	0.05488284399663128	0.1421618961753876	-0.2623900375669107	-0.10681652759289513	0.11546266158523419	0.07059201107673327	0.6642368871046842	0.30996872406662385	0.3038432822342029	1.2900080815361545	0.807672001095575	0.2355063197915242	0.25839026953193545	-0.2321189162955649	0.49594082537721035	1.0518060048862927	0.2404161727267918	0.4557414455710857	0.9397214639517877	0.140506722383641	0.28521767961974975	0.774913498935019	0.4888543862494972	1.3866576499136456	0.5884229320558982	1.1996918211281629	1.789820795123545	0.8423503738699727	0.7556778323935486	0.2455295683766617	1.115542564247644	1.3183396392598343	0.8511802023022212	0.1896058815677152	0.062386108921423676	0.15571236044450765	0.7780478248599803	-0.2041495741801887	1.499372775523146
-0.6313464643402991	-0.4419367422727042	-0.49348584557630193	0.14988133918951616	-0.4728936302684562	-0.6166547705622406	-0.5817832245748636	0.3582279815409729	-0.5871440773512565	-0.24660662055869711	0.07047434943630898	0.028561580904213513	0.12433706148686748	-0.30711740119019487	-0.09384558466031889	0.1324697881738505	0.1119265760465101	0.6268548976149277	0.3642956608750412	0.3345881178130394	1.250506759018946	0.7933830136525994	0.20462775796164548	0.2986365175158333	-0.2443888492093055	0.5336738876548012	1.0564588095191834	0.2836899474571252	0.46779835723794283	1.007767171259379	0.18173406786931276	0.3313297880633745	0.8667839515716743	0.6021367390507205	1.5000414461139706	0.6000998181154757	1.298863604684846	1.8056625247854747	0.9355496955984559	0.8065645630119261	0.2091152203384027	1.141352944688928	1.3614032789706716	0.8855154869035908	0.333609602382405	0.05650983858330477	0.17218936603583518	0.7952798264649329	-0.2057985459303914	1.5343122221236858
-0.631321006671373	-0.43279697404159434	-0.4989819246455996	0.12288488967174407	-0.43547716306063505	-0.6021164334368024	-0.6164863010685757	0.3459281223523433	-0.5581672770389609	-0.21922716418436247	0.09309662709507449	0.012269614135360497	0.1396917601297415	-0.3673849925173259	-0.09022223903766713	0.12286280659636284	0.1353528761090092	0.6178544869478306	0.4213142672757292	0.3516760211471027	1.21310007175857	0.7696705911040564	0.21371331170343472	0.3451073013739133	-0.264011344263114	0.5632093378549423	1.0692938142478468	0.3082729359738124	0.49688391439031354	1.0654358948879672	0.23698944341876976	0.3539116993507293	0.9525927592717137	0.7010755097932166	1.609864211719986	0.6112759680130475	1.3566185273126925	1.7937751749168946	1.025862008726976	0.8445259353435264	0.1829107570378043	1.1916143438173148	1.3846027040787945	0.9462212062166533	0.49273207282184217	0.059858074117881535	0.19284344158797065	0.7809620836717526	-0.20813019790608225	1.5844877094016319
-0.6308803256437553	-0.4392076755427312	-0.4968342971101178	0.08635081335691028	-0.41425501526568953	-0.5757371218228189	-0.6393190948135037	0.3635862496368222	-0.5448690735406995	-0.2083461791403347	0.11169954388208744	-0.005244952418953087	0.15949830448172547	-0.409552120905735	-0.09088655642988386	0.12273034992635667	0.14983872416152116	0.5979784083730637	0.42413464132113693	0.36956227997056745	1.174493784331889	0.7422842059400494	0.2325552442386324	0.3716321517206664	-0.2724860336476388	0.5872298096207298	1.0595297397211776	0.34895977359771135	0.4772839711120988	1.0897232538219166	0.2571836207161635	0.3471187165764391	1.0268434617868945	0.7971710650573332	1.7024848405863267	0.6279617537151155	1.4012560949331196	1.7598978728630978	1.0998297999190787	0.91625069310097	0.15975579782257937	1.252804557135616	1.4267935606528126	0.953812479412427	0.6018248331142498	0.05934338439740009	0.23089640759666938	0.7836785345584492	-0.19945074480510422	1.5999114834958053
-0.6296518614404719	-0.43339782465219095	-0.5017380894138553	0.046141421811945825	-0.41830785599041864	-0.532388839632891	-0.6578071029345915	0.3517479086500773	-0.5316385048507164	-0.1914568195605229	0.13490402907069982	-0.03253272036322815	0.18550932046318536	-0.4628912695716155	-0.07472251424787638	0.12432002361653191	0.174261136916552	0.5617095781740131	0.4052227333958034	0.37905680028702526	1.111876321568231	0.7412778664704052	0.21062932806256188	0.41378001816243437	-0.2851287811642306	0.5800753690739201	1.0587010990472834	0.3768975874208925	0.4698591501042369	1.1238093312131598	0.2859880892658516	0.36220456016851127	1.069880807524647	0.8913311826341215	1.7743158307227642	0.6170314567041055	1.4359188045621418	1.6983194264578643	1.143021310414651	0.9688394350214729	0.14325708221578068	1.308974207095554	1.4494650058386616	0.9846244095561809	0.683005528189015	0.05780023268643723	0.24507673138087757	0.8108362778430106	-0.1887096329485764	1.6010882431955273
-0.6322353759111472	-0.4287823475363739	-0.5002913701879426	0.004201544764111334	-0.39545203993055156	-0.4911179188801252	-0.6882079285094257	0.3261496748190943	-0.530517274039697	-0.16798444666649054	0.14828472074151017	-0.051041200465440105	0.22320572681816672	-0.4978395809666436	-0.10378538439436462	0.13290821200556618	0.19991212889805302	0.5180132917271614	0.4128529947004112	0.3928328267734989	1.0435271720950772	0.7341674970402576	0.21004358189611647	0.4364682915578011	-0.29527083112265745	0.5772368107054135	1.0737072953538351	0.4110425743977669	0.44039544074468323	1.1425833496383861	0.3098907418638589	0.39700210760741034	1.1235675199561386	0.9478379247664399	1.8522472251194366	0.624809681096189	1.4465889828522471	1.6097928439726754	1.1805084203406655	1.0281261603825989	0.14509827037461745	1.346357867024451	1.4770454600257235	0.9938409859245135	0.7413068526154689	0.047665157210215595	0.24200206868748605	0.8511268512004048	-0.18208497035456586	1.5753733752037093
-0.6443510316933504	-0.42064196158779427	-0.5126960360425267	-0.028019318476829418	-0.385733743934222	-0.4349770246953167	-0.6928356861736756	0.307922236977719	-0.5396375053283818	-0.14488664537663404	0.17343590370561268	-0.08065910481281358	0.2468967287580699	-0.5482556250359469	-0.10850978906128643	0.14705427452205147	0.2082419497602877	0.4940640683544923	0.39575974307300105	0.391423585705342	0.9709209055260617	0.711504232314077	0.21219856761854855	0.47499170539492497	-0.29058644574749365	0.5691872721349254	1.0852567330643876	0.4495969352528314	0.4297266031879328	1.166742833553216	0.3301320181687259	0.4260753356751918	1.1636963957221185	0.9916926005560255	1.887031009052205	0.6323382459961776	1.4373605434913936	1.5851745018274832	1.2130599193295097	1.0886191351817944	0.15641407395275267	1.3708043175050915	1.4765371288160434	0.9898602527950515	0.754728376457739	0.03196505647194159	0.23748688861896117	0.8562231051810955	-0.1378114110650089	1.5839923682875299
-0.6715069027069769	-0.436793281930638	-0.5102764270031485	-0.06708953066580423	-0.36986876482513664	-0.3726646166467439	-0.700470962044118	0.25796494920327584	-0.5535371577888519	-0.1551041705190625	0.20034615564109998	-0.09758120230397996	0.23427083237155105	-0.5703029300808579	-0.12171941527729288	0.15176283803062404	0.23018192246454766	0.4672693160933135	0.3839633662371738	0.3917585260849711	0.9098010932435067	0.6599215781914511	0.22890408329619852	0.49507706043442595	-0.2906020155341185	0.5563625551069338	1.0885032316740468	0.477112934678817	0.44369802866958885	1.1696780840994123	0.3372951149174649	0.46394985188237037	1.1726404460292983	1.0036925914015247	1.9260771147888338	0.6204966267477173	1.4186385984723138	1.56471229354673	1.250771895597308	1.135519756029019	0.16700815073865566	1.3650814829315803	1.472069265104029	0.9930998623402267	0.785766242683246	0.0260456659611621	0.24053713903020704	0.8906374730434793	-0.09008016228646269	1.5726355841886654
-0.68407728512724	-0.4420360698804183	-0.5201810867700332	-0.10040494152688136	-0.3438047631575681	-0.29617114656838117	-0.7386385882737637	0.2414241600084212	-0.5823970523051175	-0.1561990467069096	0.22420245371773717	-0.12206429142012128	0.22562191093660028	-0.5612253948232471	-0.13056137838754203	0.13322417151255705	0.24704821205746447	0.43560750214437	0.3764590738697803	0.40104700781890823	0.8371586232170495	0.6444192845249459	0.2247464182711711	0.5157576638240882	-0.27768675434361006	0.544241605811007	1.0910978451817666	0.5067247229750325	0.4516124291415398	1.1665671358026017	0.3689332588179203	0.496607986280069	1.1749881233739758	1.0203305645031258	1.9276929344049223	0.6153489755096555	1.3900542722633	1.5212960590118318	1.2708994280156414	1.142049528850053	0.17028514977736242	1.3764396040730404	1.4914340221092024	0.9422739399427164	0.8274383736801469	0.023335517236915005	0.24269422112916214	0.8817659608533187	-0.030986817245065072	1.5533868073598176
-0.7114736872196857	-0.4302502793126692	-0.5172132382841225	-0.12686072371281412	-0.35030033645516084	-0.2359843242316853	-0.7695421257367243	0.21331419018687742	-0.6174014721455791	-0.1790766569599322	0.24805062223173957	-0.14406463304214484	0.2242841610864089	-0.5922298655129279	-0.13639435173949027	0.11058023862747231	0.26078082320953444	0.4146169457386503	0.3596098001748849	0.3978126373819407	0.7744724762590678	0.6570988576737057	0.23192022620750077	0.5338870797652859	-0.2632461104544859	0.5368563642724906	1.0976989183204537	0.521406213700099	0.446785740535644	1.120354784002804	0.3855692150542969	0.5378192556388939	1.182307535412871	1.0307921838248608	1.9150659574444826	0.6494227090856789	1.3541801189481817	1.4739422057910279	1.2757620108762693	1.1655246333533662	0.173236197207938	1.3594105699242054	1.5281397187224064	0.8990115312318547	0.8257928603948083	0.04774061751237192	0.2656140134358012	0.8782167679406534	0.009843558770180911	1.5446583026353957
-0.714630438166525	-0.4343389944433156	-0.4912509786905135	-0.15094767149258986	-0.36165530839041915	-0.16225134635126737	-0.7895840410589348	0.17054676788158452	-0.6457794855728434	-0.20575629659987124	0.25743249143771785	-0.14649239421281385	0.23059208116207927	-0.5842192610588255	-0.13978367678103268	0.10071500527349322	0.2691661739114782	0.38668408264389253	0.34325064371680714	0.4234717697245588	0.7527471444136623	0.6695783623864726	0.25125616993318645	0.535561065422922	-0.2441298858944368	0.5414308163981099	1.090023285623808	0.5152637789640583	0.4468959007563596	1.0843883563411603	0.3929502189991443	0.5526915543709053	1.2120292548122193	1.0391007759734738	1.8951744849556165	0.6629252827074075	1.3104461955947717	1.4556781857125123	1.2996485522289556	1.1812237257901548	0.2002244057917339	1.356293326111814	1.571885992738513	0.8801344143286768	0.7852444744003071	0.06558773586895413	0.27265965503441353	0.855623137127564	0.05095050020895352	1.5442699921289418
-0.7349750659664346	-0.43901268405053884	-0.47050640200419575	-0.1810119298746326	-0.37137009543374044	-0.1056485250620012	-0.7980622608680232	0.14242029606501	-0.6692881537636793	-0.22364841862901605	0.26203346996340005	-0.1460315962779058	0.23904797699585853	-0.5851353602708064	-0.13700840273484363	0.0704752249711468	0.2664886551194677	0.36773189789516947	0.3501657480392417	0.4238457804878893	0.729927798063822	0.684550030783381	0.27588967443171164	0.5511555712716073	-0.22650771059470606	0.5227848406474294	1.065901558244898	0.5023616219710144	0.45750533146781536	1.057392946014778	0.3783677837717958	0.5697782754998828	1.234471518233301	1.0281332957452753	1.9059478905379155	0.6655880939102964	1.264257637384882	1.4245968846931336	1.3176031668987085	1.1898405415172013	0.2260153240787804	1.360669458991127	1.5895736370494054	0.8528391422348417	0.776242810691719	0.11059138849693699	0.2962240600753915	0.8305689841317602	0.07649102990773235	1.545884452200427
-0.7708086223588566	-0.4666929272542976	-0.47007747519852305	-0.1833259592061223	-0.38237768102116476	-0.06990857734858866	-0.7991108120085781	0.12305132961548002	-0.7072185573813562	-0.25537354154258024	0.2793696550317018	-0.15566963250374494	0.22749219029904227	-0.5870979180447364	-0.1438432966646645	0.07112124171257996	0.2695865993447416	0.32483383190704324	0.3465013183207063	0.4260723777792236	0.721202159878323	0.7203643526170052	0.2935429197328286	0.5518942006112234	-0.2098359708067657	0.5043624413485881	1.0468844174645082	0.5060111328649086	0.466345099925413	1.0350205827514283	0.39592296572070024	0.6067672194843822	1.2197152067751662	1.0134342251317316	1.904970112513821	0.6710268158945701	1.2514634012175312	1.424179719352297	1.3411398326447777	1.19342406427874	0.24567731831102058	1.3440765771398029	1.6273631820024517	0.8319146467577635	0.7558437253351427	0.1545263764543115	0.3127457594159003	0.8247607000256766	0.10659829361446045	1.5179237877981013
-0.7933873800696969	-0.4723920522870582	-0.45923670299134167	-0.20301987584153225	-0.3996236837785651	-0.054027396733064025	-0.8227829937361102	0.10066325079783975	-0.7124010350857308	-0.29514143180156077	0.3120529635769745	-0.15801150629162813	0.2201328705425294	-0.5775247932721066	-0.1366475644965202	0.05662318527805876	0.2940675721836187	0.3122064283416873	0.37149608531633865	0.4191444575006275	0.7105902657193122	0.7472917815578761	0.31446466691014363	0.5735429729415575	-0.18877078053594237	0.4964573581030665	1.048905762527665	0.49233002679448934	0.49558198767531236	1.0479964106897486	0.43165042994832437	0.6493056201026215	1.197880668825452	1.002425860254929	1.905272242098841	0.6945651507061712	1.2394749464370642	1.4213961339530221	1.3554418870649871	1.1721149745690984	0.25027620213448026	1.3350938606853426	1.6381351133098268	0.831294509662784	0.7548737184699931	0.1873089464448267	0.3060920955528446	0.7964030712178457	0.11421672072751624	1.504302628390798
-0.8257673403170944	-0.4637342672015759	-0.4445509847125721	-0.19570761027597766	-0.38632374931863755	-0.08245418963415319	-0.8318196810004943	0.0979661051738849	-0.7244790597178998	-0.32547286217873556	0.31258412002747954	-0.1440218984242255	0.22359988163244698	-0.5778155259804562	-0.12788973177957594	0.043471825877294756	0.2785212618638986	0.3193157409721844	0.38984365621153727	0.4118924193686572	0.7234677145428446	0.7635224560995955	0.377497134203026	0.5917284482473418	-0.16755237225593503	0.4920322978742539	1.0409203678896213	0.5041158150584619	0.5164675577182408	1.0520017703482791	0.42677294946540273	0.6643689965500977	1.1791879090471205	1.001437006126816	1.920698060847937	0.7224801480798904	1.2137085874046947	1.4181289595648905	1.37318834569709	1.1658076001531081	0.2324197697992913	1.3417482458705552	1.637435365609718	0.8286376473697855	0.7761179501358969	0.21426960503829	0.3220910701140529	0.7511594718914865	0.1227901896477804	1.4874064073974336
-0.840700896694224	-0.4497868799249726	-0.43252007960390787	-0.18073471620852505	-0.38520840354096	-0.11106969927243944	-0.8367465036857027	0.11398954234908039	-0.7226318488767269	-0.3429528424818963	0.33255528081597047	-0.14191197074749834	0.22474926872773365	-0.5764604158991643	-0.10286760878074201	0.018220414116403665	0.2925839597270371	0.3441312178177267	0.39492526027738567	0.40564550357017104	0.7327247245542108	0.7711117765445089	0.419062772388731	0.6063533883802844	-0.14548370418856255	0.47387718290224123	1.0300015342618971	0.5105593631017386	0.5691712006123784	1.0760827942363504	0.4327999305626863	0.6663508780568108	1.1543690881235498	1.0333436630818404	1.9158340294907892	0.7052611025342103	1.2073349019879924	1.4381721401595349	1.4089524440214558	1.1527043530747865	0.22079635277390727	1.3248022096265148	1.6491878310584593	0.8548473957706826	0.8177709990305327	0.24186949725518542	0.3712081706367825	0.7171798590895926	0.12223267733180494	1.4775429108745703
-0.8607786578957356	-0.4534750279818877	-0.41303747998991325	-0.17452325067303365	-0.37391659275985334	-0.14728458410779818	-0.8162026514914267	0.1234752944051138	-0.716457363904301	-0.36640417108720985	0.3449105321930771	-0.13107588916118434	0.21553974149343516	-0.559195641508095	-0.10946001977307848	0.010939208998136739	0.3117945250197673	0.35681864243392203	0.4066231756786146	0.4009109542734765	0.7471327699357984	0.7950182358051632	0.4688479397337508	0.6164799593404473	-0.14280990129842644	0.49144760084618416	1.0242578575543324	0.5350897390753748	0.6134796166327148	1.0970001605024275	0.4381041236630489	0.6394631385077175	1.1117651621305016	1.042852462203047	1.9204188778136786	0.720897847075465	1.2293349007417063	1.4360093365174578	1.452460525157621	1.1475812077612924	0.19271991398888252	1.3144711689289144	1.6489026078111326	0.8392756595429077	0.8739924061135792	0.27730106789531306	0.40284284572801754	0.7095868522839839	0.09144930560297347	1.453704165383177
-0.8673160117058336	-0.4417739101289112	-0.40868235477658266	-0.1669320933925454	-0.3517976568317552	-0.17436224296089478	-0.7996268815264511	0.15446471760524164	-0.6812367066931428	-0.3645026961806785	0.34202651622333874	-0.1089166935142321	0.24294126873835853	-0.5463913071432811	-0.07342741841573357	0.025757547209933764	0.29035210362108377	0.3600955354269402	0.4169582461925268	0.4078971904213787	0.7598272935778367	0.827968607906614	0.4957804778349937	0.632309400630812	-0.14629285246929807	0.49772019466527107	1.0497011626014598	0.5567721278206172	0.6418863466972216	1.112730050681624	0.4366476790793284	0.6357380461110579	1.1096084664745776	1.0300236910231244	1.92664185489923	0.737816807964865	1.260981095435214	1.4311405451957555	1.505155226088744	1.1420776204924672	0.18634265995043375	1.2736419044569363	1.6737366790411574	0.8438624313058849	0.8776523533280521	0.2986909671612102	0.40540677778178347	0.7001732715151009	0.056793070600146864	1.439674212522943
-0.8946408689700904	-0.4320768488856689	-0.39324483856723186	-0.15713900044216522	-0.3417114220485423	-0.2169710986623498	-0.7654008046233323	0.17801289908108348	-0.6176252716202563	-0.3819385797038993	0.34704989953050813	-0.08205556089934604	0.27308454507874014	-0.5594911674983855	-0.05976278138506117	0.04877363647441073	0.27705036657823884	0.3916721936515803	0.4188837237683485	0.41520559989435324	0.7941383060229209	0.8471565603382218	0.5547626019335989	0.6602842348705737	-0.15072619472455318	0.4886932426570872	1.0586778833900725	0.5740146015844199	0.6808751527704612	1.1237935184156038	0.4472882962707315	0.6288948391643254	1.0994947180194754	1.0391707649482032	1.93885898096691	0.7644229482446542	1.2900834599592474	1.4161759801567464	1.5731193288039331	1.1626951200071516	0.18899314124352115	1.2209903305715686	1.67721386734079	0.896979100642097	0.885128084925497	0.3215304381888918	0.4235305202895276	0.6915866725426849	0.014762408936063242	1.404015947207468
-0.901653578908585	-0.43663574183151777	-0.3823557426022825	-0.14029810242125781	-0.34698387458319935	-0.24517005279819454	-0.7206730777449329	0.21773514496496116	-0.5580605503041357	-0.36504670987096055	0.33761894192323855	-0.0457968265527884	0.3041083056876193	-0.5414353223990342	-0.04738001705417133	0.08981676907385121	0.2708160506902564	0.40358464623743806	0.4394201834750479	0.4404270260590472	0.8172966060797071	0.8586942552705187	0.5994658846755523	0.6982510348082303	-0.1541840201775015	0.48302651341315556	1.076739928515239	0.6119092595148311	0.7394690477274029	1.165519537964565	0.4262755107039662	0.6160968997969004	1.0925448477848352	1.0451191348400877	1.9476506969293197	0.7593440136519043	1.3083921837542842	1.428770400446775	1.6285191330865625	1.176371274955263	0.2039834511021627	1.219548002945747	1.6979667108162875	0.9591106588179141	0.9102019673020187	0.3217624155433013	0.4124685443351819	0.6430862799228653	0.001421013691612752	1.3739700034568876
-0.9207648265415568	-0.435970979604482	-0.382629007037801	-0.1264132552127883	-0.3367282074975797	-0.26684666246057914	-0.6751556550901556	0.26454517141990574	-0.5116857220411316	-0.3481336702366465	0.3461422199198236	-0.023585613425706642	0.3407474635110729	-0.5422766105751221	-0.027582121356663436	0.12303000796773203	0.24631280678878112	0.41910720708116644	0.458634016948307	0.4548044492457393	0.8358413385470553	0.8740318501625735	0.6353559027473039	0.7534570722183225	-0.15367932483725275	0.4617318983763627	1.121013198106485	0.6709697741213481	0.7674173209416589	1.1656941376042382	0.4311821704060231	0.6347885536732658	1.0671209927307697	1.0952790549966647	1.9743630316318999	0.7896443739667426	1.312225012178612	1.4098837362657897	1.663791751877588	1.198816651894981	0.2031799062343988	1.196157462748533	1.6926780379814101	0.986380987479927	0.9565653059268134	0.31297649687359347	0.39124097288116766	0.6132728242418347	-0.01640789386593064	1.3259055232619412
-0.9206370992715996	-0.420725820141847	-0.3817416459991459	-0.09813719278202068	-0.3382455790342222	-0.32337080412027175	-0.6416457386160352	0.30277165000479894	-0.45371878395868304	-0.33357223573217726	0.3576710229624925	0.017828872769688423	0.38424830175438646	-0.5221209496096393	0.004460941877931279	0.16154406984320663	0.23615252137889692	0.45527366728046365	0.47901313450175875	0.4930298946910677	0.8769685592686429	0.8691670152043139	0.6571290397582531	0.7908740441104994	-0.14592555494258874	0.48489725539434775	1.1626240539183814	0.7424165090439557	0.8257854178771339	1.131416934003655	0.4567766823153403	0.662956171559486	1.058687262058036	1.1154247923565044	1.9869358292363757	0.821671439114034	1.300945080618882	1.429518442464198	1.7106118268572523	1.2177963452998435	0.2276386112601297	1.1722010499032203	1.7132584798496346	1.0556876503440311	1.0007289234094787	0.2958342557224404	0.37146368371514576	0.6354559043396966	-0.0239808484366469	1.280398870337306
-0.9421084483841536	-0.377099832176783	-0.37806861276492565	-0.088765625696811	-0.35694529089511245	-0.3536454484064165	-0.580313611767606	0.33897165051316663	-0.3756056473677532	-0.3201762699172559	0.37715960090096967	0.06568016252472185	0.4345426003611504	-0.5140355341196444	0.03267391515691638	0.1838273871203988	0.2260454155218062	0.5049567216243748	0.5134994876258728	0.5109542349010499	0.9097693570507357	0.8472426114018532	0.6728690660595054	0.8329315983218549	-0.12555965609226802	0.4891287901828948	1.2012351214475432	0.8180661090010857	0.8887696762262278	1.114381389915208	0.4661756032678861	0.6632482682139849	1.0622346563526615	1.1567723383384432	1.9921803908936444	0.847568056685988	1.3032127580678985	1.4338254262956363	1.759293741951454	1.289957658454967	0.2320429092265265	1.144799192680602	1.7342895744486355	1.0990312300430278	1.0708979478942475	0.25094557798887995	0.3316488126368656	0.6408335939023182	-0.04284549972224365	1.2306220215867143
-0.9613202099168505	-0.3248392627067267	-0.3737267445116905	-0.06070898493057254	-0.3516166951123208	-0.3771586484020891	-0.5299994323582294	0.3681343152708669	-0.3103933293204817	-0.2903434594863079	0.3868238705208452	0.11536350458473683	0.4973023059581133	-0.4915226983651536	0.05893290961351309	0.23430563257119053	0.20359817649999484	0.5542084118637772	0.5377330356644593	0.5567429064422772	0.9420254277469533	0.8658886154513828	0.6884613963524269	0.8869205771223049	-0.11090868478205862	0.4953000548050951	1.2316030038117032	0.9045102614812268	0.9379050077017339	1.1025163011940509	0.4702537337660657	0.6952821244693889	1.1076142864020373	1.2034362745592608	2.0089619683502047	0.8509566496910466	1.301103818040313	1.4707985669725785	1.8216977656165227	1.3647743676585753	0.2591594091589764	1.0868208532930166	1.7595825381921368	1.2115155517896403	1.160889778247183	0.21799740818633834	0.3419963117599424	0.6388658843292578	-0.03431170085844702	1.193191254400613
-0.9695926355418619	-0.28424724466088847	-0.3821444865285012	-0.04949173194129788	-0.36237013224613507	-0.36754191034667577	-0.4899503862581673	0.4016307182474481	-0.2282463652311207	-0.2864308116115727	0.4176772230970636	0.1661557723465455	0.5396273763995041	-0.452907302300554	0.06809543350826956	0.28550311774011516	0.20667567766360467	0.6008349250969671	0.5636196998692677	0.6050882855520592	0.9709814928031675	0.8781661865423713	0.6818988877628703	0.9367431381696372	-0.09624461142572432	0.5130349108438494	1.266244018081434	0.9638729166561412	0.9916604842854312	1.0909614288138216	0.4993585325072412	0.7756058633730921	1.1706125206827556	1.238300485416727	2.0122828441686744	0.8701632541674409	1.2956765100123335	1.5039855597123712	1.8897937004888903	1.4290803326808794	0.2929876867998103	1.0313586639193486	1.7647171904734578	1.2825026066607292	1.2102354586350115	0.18348521467436513	0.350401203531283	0.6415350014310441	-0.03466754718586938	1.1878767491076525
-0.9999684627493167	-0.24700468381287558	-0.3705429358693839	-0.04180321426790676	-0.37210697556550915	-0.3564775814808835	-0.43953629360184976	0.4364324993402411	-0.13329476480010782	-0.287049170631981	0.4290883190817957	0.20953656110552657	0.5726249504979465	-0.43540017599081426	0.08351224401822145	0.3337500918546343	0.21205599241095277	0.6394791879602549	0.567255565202947	0.6507523334582392	1.0090114100192182	0.9014693012438938	0.6893488242359986	0.9818028024833731	-0.08207521704885248	0.5527545146626769	1.2982965745101307	1.0328255998457763	1.0189050821169352	1.0551531291277316	0.5363445044871323	0.868063631577732	1.2342037298166038	1.259315887759595	2.0480393068920355	0.9007474894806599	1.3091419787045933	1.5510401961262057	1.9123040413271013	1.497210472700274	0.307920080979159	1.0104730635245218	1.758050572439273	1.3727993481526533	1.251211092899231	0.16567910635433478	0.32575915041641085	0.615509007299702	-0.024964369791857215	1.1495930604905547
-1.0097981954320847	-0.2017072238917743	-0.38944479510241814	-0.03775049142551805	-0.3462590251474588	-0.33756375149204576	-0.4115609263772499	0.4576471994585655	-0.06107513770355736	-0.2611107669030413	0.4521956034443414	0.2356139065397138	0.6009576039490643	-0.40546362163924615	0.12044287511736876	0.3604590498408685	0.20445970742776778	0.6680574490364671	0.5971938969703194	0.7207998571878073	1.057771603908073	0.9266416070030168	0.7118747554459128	1.0232988550484734	-0.057669990496840386	0.5425520691239023	1.3391200765839701	1.0828393818046285	1.0458713746193593	1.0264188601257398	0.5601461809249775	0.9695046319702765	1.3150246961824428	1.2793334274924542	2.0768697357106953	0.9144671989128769	1.2970431636216069	1.586239142541077	1.9185117169387997	1.5403593551776225	0.34981974749487343	1.0026030744213663	1.743200582524563	1.5234128504807791	1.300894526497154	0.11909317275232598	0.3281018236782353	0.592235783218899	8.75669129297818e-05	1.118683428779928
-1.0438061297147754	-0.17285255385090678	-0.39652572236894684	-0.03104480694970003	-0.3208151056043788	-0.3123575002571349	-0.3767168060783793	0.46195313243619457	0.0027767461063517573	-0.2523535396799852	0.49742112185728515	0.2653804621265247	0.6187341867468137	-0.3959975617622953	0.13964508257243513	0.37047076013226354	0.21569442379124681	0.71610702430112	0.6419795199126593	0.788765342047761	1.1027729203139525	0.9650613925139936	0.7285634782339719	1.0381174697329725	-0.027990944009394746	0.5608398720525085	1.3481728638251897	1.1313693374277871	1.0980238014417352	1.0046021409987067	0.5874639800385079	1.063110881378293	1.375545188895221	1.3436796277546526	2.079785859869908	0.9391277408097967	1.2707955530417245	1.6313737009798985	1.9110793899722598	1.5756288088334764	0.3787356729687099	1.0434020327431537	1.7260352136709975	1.644947227690876	1.3666527230433132	0.09647388984035857	0.3562441740499921	0.5497557662289716	0.02104004734953765	1.1003588078770645
-1.076391068089561	-0.1349480803383747	-0.4170894056965415	-0.017614710973162546	-0.2841654950125988	-0.2743368440566563	-0.3184955481072566	0.462939914516509	0.03126686456673714	-0.21995822101892942	0.5246018533506425	0.28852635995913845	0.6390115838717894	-0.3782529216128526	0.17384014825194322	0.39414758354595214	0.2208911693051261	0.7450911027645496	0.6916084247365342	0.8554147413823895	1.1380717566595104	1.0006819531091002	0.7362371061739623	1.0457781482899429	-0.0078598763143885	0.5783346274258978	1.3786715541064054	1.1724394063582568	1.1248104403848098	0.9894932325568375	0.6047695591991428	1.1379082257561253	1.4383119161044502	1.4171056848077834	2.0886795605023676	0.9733328105160688	1.2444985574862852	1.7071041091039696	1.916174008993746	1.6214374924241735	0.4129555039030045	1.0992337329170676	1.7321111026684979	1.7315989023458602	1.4182946164037247	0.0627851081361077	0.36435496206432544	0.5345275151500559	0.020994634016237534	1.1254738371086828
-1.1179897769654998	-0.10315510426275991	-0.43743584593611873	-0.012058020089699655	-0.23910798186153465	-0.23090940567973783	-0.2699486879685321	0.46013082415583567	0.07402607314383221	-0.22109339932073854	0.5633105835104187	0.30641899323872546	0.6702919272919827	-0.36869856679473717	0.21577203757247942	0.4115880990636236	0.2292756331063468	0.7785868322233966	0.7315500040804098	0.8864459815548127	1.169998273518195	1.0222924662303359	0.7192344123268486	1.052695855526702	0.02372982734267994	0.6243349813446634	1.4088769708391304	1.2090878916778813	1.138654332311092	0.9646567083411253	0.6283019301833208	1.2089209855705252	1.4936117250924135	1.4835834304785838	2.0803614358514975	0.9827471557119999	1.2263631850340175	1.7375273814607177	1.9328189752599496	1.6840467841051727	0.4213876479203959	1.1374269333482305	1.738519118291773	1.8144783348115143	1.467233848013304	0.058872824045110385	0.35482980351389265	0.5265624645421383	0.04371426744589913	1.1267899385428906
-1.1667188277673843	-0.0720362532624487	-0.4675287177091816	-0.0019465341550144726	-0.18129412119944796	-0.20354452567131637	-0.23231646106908954	0.46525660023447274	0.11145939024863187	-0.23305479731084416	0.6004841884093561	0.31841061136694593	0.6901495555148685	-0.3511686387980095	0.24611501565317245	0.4360910338139289	0.2525545598320482	0.8290956223971655	0.7561763124107637	0.9171305167765598	1.1783655533158313	1.0372769097151224	0.71514365933371	1.0643949092922436	0.03593405616074828	0.6581144289602248	1.4405958021954053	1.2532517777219123	1.1717367025623318	0.9493962605893511	0.638442110381597	1.263139554799746	1.5636062552378018	1.5289508382665358	2.0594086853899336	0.9896105808373374	1.2427247801856645	1.7836322217860392	1.9310895455138066	1.7115302980851244	0.45253405072235725	1.1859875251442722	1.7660399925116157	1.9319464988357908	1.531689373044823	0.03740494148823085	0.36863894111779105	0.5126373784471809	0.043889999875148814	1.1364506250464097
-1.2176789360029157	-0.04302689268497776	-0.4802211878910022	-0.0028650309605871365	-0.13066348836880498	-0.15435560343236196	-0.19403358539234286	0.46219475638449214	0.16028055012548614	-0.22531263277744648	0.6354045745564184	0.3331931512887648	0.70130458094694	-0.33522184671185634	0.26293190341050976	0.4639572835418154	0.2729928420866571	0.8194830977333292	0.7779242828938141	0.9254892362639484	1.1916142504471638	1.067847362143538	0.7156881560568139	1.0675482787364106	0.056520282637519445	0.6748031751734829	1.4725151324094194	1.2900646248272871	1.1860392726552298	0.9606460777500765	0.6467841546630904	1.316551268240912	1.6121875457929484	1.5955145109954203	2.064105079445689	1.0090077902371803	1.258774342920327	1.8083983099894447	1.9286246311012996	1.756965324418357	0.46148854112270143	1.2215599260293855	1.7850751582087667	2.0233818899154437	1.5814249643889382	0.0036103777433894105	0.3602475403444784	0.45781384090056587	0.05985613184083784	1.1428470245706985
-1.2552048567760008	-0.040940198762268114	-0.5133956614204733	0.01322745728378347	-0.06940082817843907	-0.11960017568706953	-0.16920020166041627	0.46620436895159684	0.18462444728662492	-0.1845542384719052	0.6656937483558096	0.34140942935634694	0.7031035647586267	-0.3150823574732945	0.27357762226529625	0.50552776371267	0.27957092069485634	0.8082260603721929	0.7955047096264019	0.9281246340427849	1.2067029022150493	1.108615422298548	0.6940875232408764	1.0775682562463775	0.060464341823800026	0.7386081533756589	1.5228324312734096	1.3186354830997682	1.1901640564092937	0.953752686315827	0.6473227655704247	1.3590718669160882	1.657595124382142	1.6417501978461098	2.104513955335847	1.0446344321102692	1.2793164770384837	1.8388271693820077	1.9236757213061686	1.7492447373468984	0.4712025702173716	1.2640578254040475	1.8074151105982783	2.1178423047268002	1.6340902945008426	-0.009374757655606391	0.3904091076639157	0.4119767039854434	0.08893807261046513	1.1652528869837433
-1.3023770394454552	-0.04353126525037689	-0.5484710119700993	0.007841591770839726	-0.03068253940449267	-0.08377778354048786	-0.12001403533237716	0.47543837252704313	0.2135260326386808	-0.15359691831493982	0.6935530087537132	0.34257883583246485	0.6925225564458226	-0.31605696160316504	0.31058730634392395	0.5319462852754027	0.29364803414380114	0.7958967934071935	0.832058552926379	0.9313510515438116	1.2434638370603666	1.0989240891237302	0.6997423150829827	1.062014644223828	0.07143298387837996	0.7742643200671802	1.5941594602237177	1.3492893754324728	1.2274547573424126	0.9414987565103422	0.6452395299437452	1.4005242241900147	1.6813912357746097	1.6677673865216458	2.1550894280215127	1.0698305353915196	1.3013774511191598	1.8348330595561968	1.9327883300655178	1.7257906354744788	0.4851462842117112	1.3317714584421645	1.8370453691894624	2.1690674377131485	1.6543942873811304	-0.01753135116708933	0.3729480301307293	0.36982775792496764	0.08007270312544273	1.184663796431185
-1.3470091612515391	-0.0538784338277135	-0.556598811440304	0.007904417918897014	0.02291245692766602	-0.05498127739516247	-0.09460726508599207	0.47257149209705424	0.23146252209839094	-0.09795289031351243	0.722579032989961	0.32645467143319307	0.7082856374464699	-0.327550624537948	0.32562379277905357	0.5466958389708456	0.31041606499106705	0.7660753503214471	0.8637245539044465	0.9115439444079229	1.2545561483075858	1.1166339994698455	0.7209683239759157	1.0493263047127683	0.08551178673411093	0.8041775510345037	1.6677016497996635	1.3922146360905727	1.2624819451517386	0.9296095093484753	0.6266060553831385	1.378527819766936	1.6952516412619243	1.739769410475077	2.1803542178135844	1.103291861390733	1.3293162451476872	1.8137823501696206	1.915169656112084	1.7089037220363241	0.4939998053910588	1.407816566928372	1.8882670276032851	2.264285554453477	1.677243832703601	-0.0006598955257409069	0.3454977679578004	0.36318022545245643	0.10639852231517075	1.1701935467693534
-1.3838042713563141	-0.06987587779467283	-0.5865877657519727	0.01588746672228324	0.06904245650180446	-0.027777459497020103	-0.07865735250222429	0.4665339994042217	0.23166664476193405	-0.05155621645828592	0.7545599601936173	0.3172956978008801	0.701902588725918	-0.3288939530010123	0.35118092724386346	0.5774354689173731	0.3264856905896429	0.7273323800702032	0.918722325291203	0.9191418403495474	1.2565003391198055	1.130501225363781	0.7100653623025102	1.037964660028816	0.09183558380550004	0.8257888515889007	1.733065596494135	1.4214085597039343	1.2993598910639947	0.9304330925544786	0.6116122199359133	1.3865797353181528	1.7199219208720193	1.7825569276400697	2.1789627644716036	1.1521938340704774	1.3660163369825702	1.7615832953338884	1.9310681516988262	1.6862997028965079	0.5243192588956057	1.4861696642376094	1.958702591615917	2.3225454582116862	1.6962699608021943	-0.012281699508273741	0.3138429398852255	0.38492177226147967	0.1261369213967369	1.1765720228499978
-1.4174382412609863	-0.08810290089052004	-0.58294509523281	0.02668658350501655	0.07744840407298385	1.1194429040585485e-05	-0.03221166575838587	0.4642615634343875	0.24446672398841868	-0.007484957425274524	0.7606824003089029	0.3302904379090527	0.7102567091463519	-0.31754165156614766	0.37206697549111833	0.5954956647625587	0.3548970280362259	0.7000606641876309	0.9550090915927785	0.9024073586556212	1.27426609231007	1.098582571310638	0.6899631742910471	1.0184300941628681	0.11680213044704338	0.8908730876969265	1.790024420020742	1.4369281697492464	1.362882114167492	0.9356485704703636	0.6271874981717724	1.3628798696143636	1.7327673803115136	1.8669192817148363	2.213884865113126	1.2040575985289985	1.3972518300936452	1.7097529848619317	1.9357794166843068	1.68104206092532	0.5371837385633879	1.527102813624236	2.0151571458740283	2.375878853435522	1.7115241933530245	-0.00391638601210408	0.2863992818770458	0.37395520579773966	0.11670965812681577	1.1588022301536811
-1.4137754094129087	-0.10778035130720494	-0.5816035763999137	0.041489021372691746	0.06561671580758113	-0.00309446830615641	0.008564582470077093	0.46358788913247545	0.2638615805416408	0.03766294917412329	0.7596205700336431	0.3222105455765297	0.7215793535298196	-0.3208902293703316	0.33703932098478606	0.6114958108189652	0.3833179587922956	0.6769605715776793	1.007213361355253	0.9030537032798758	1.3161034219783896	1.0956572139233454	0.697830643064462	1.028023456382587	0.1268308097412517	0.9249962685141282	1.8524107828015928	1.4717183605932445	1.4111351679536321	0.9653085469959031	0.6527040560571257	1.3527583615371745	1.7275958653141559	1.9245555488848733	2.2686455336959273	1.239084411651638	1.4491020230012461	1.6568822441649118	1.935977164920074	1.6772665761129137	0.5694595512383593	1.5433465480127202	2.030275879470664	2.457122141373249	1.7181832109735171	-0.013841824053156343	0.24654610278865166	0.3998733299891189	0.13570664161570511	1.1065725629870609
-1.4186891784409768	-0.12155961439534227	-0.577809519949337	0.06564721910563312	0.06808686834181121	0.02083529052785944	0.028443334116980745	0.4635661635736037	0.27797013838058265	0.08286465886555357	0.7590657112963008	0.322701616514062	0.7418501081281494	-0.31351816174593966	0.2999916851992932	0.6306873105620678	0.4124834919775462	0.6601047742568337	1.031143650841287	0.8983283946134357	1.3573046317710982	1.0861844805226861	0.7024839629476554	1.0290018751021446	0.1461816271641611	0.9960609101440887	1.9161232520625795	1.5238638142836134	1.4758314743738465	0.9873712429737956	0.6188781131997698	1.3322510889677917	1.7252010895042305	1.9311546083537015	2.3081639559357194	1.2748060813395885	1.5055933957545007	1.6054076416398295	1.9107492313680978	1.6582993545791282	0.5939543112101557	1.5667686060490342	2.057937463825854	2.4943746145510675	1.7331429430793883	-0.025342524572046027	0.19500779212272154	0.3913025384522194	0.17509148814048667	1.0452857061582674
-1.4071529040895059	-0.11974810679564303	-0.5769533769134877	0.08326444963554754	0.08904699259003762	0.038013708088647694	0.03645555044569847	0.4738207142136834	0.2867247626969659	0.14258851760000782	0.7786443364747262	0.3403339825898154	0.7587805692188658	-0.283376298137725	0.23817781462162033	0.6117072767307292	0.4390582403342648	0.6464546779121828	1.0718107655605007	0.9270406261970491	1.3901194828233032	1.098679147761138	0.7214534603786923	0.9976378511591332	0.1490206596187143	1.0433576433005	1.9569929216365565	1.5701270447793618	1.5636901982717775	0.9820577586563962	0.628214927924432	1.3097411498111007	1.7130734934856058	1.9628755519896401	2.36086198456678	1.3314942926069002	1.5728401106842793	1.5695425963994853	1.893129979203448	1.641751177159423	0.665981010445478	1.5821937540508098	2.0621441898092057	2.5195920626242185	1.7384146918651975	-0.05697213454165362	0.1764178392688442	0.4040079228227441	0.1959536807127534	1.0027685329251435
-1.3686982173259434	-0.12494611590588027	-0.5544362163692302	0.10149510769440973	0.08836384956719796	0.05953599416263204	0.03995821273613255	0.4869078550479621	0.2953574729026299	0.2034075160988878	0.7878606650484266	0.3597998519404543	0.7739982685681323	-0.26428591048573424	0.18712559549979907	0.5942946468277959	0.4679716473528853	0.6149846016908641	1.1283991923252608	0.9269544136142469	1.4362677228995708	1.1314552770759456	0.7481343646625447	0.9752950525935125	0.1693253375025859	1.0951695365118888	1.9898786915201125	1.6148737023693478	1.6224391806715452	0.9942467901052481	0.6339062141520339	1.2750011194511042	1.6680577120194102	1.9726767802923912	2.4263877724774385	1.3862616237090812	1.6270627981318735	1.5204294476787834	1.9258578904342005	1.6336888608204567	0.7383182351500543	1.6089737363137864	2.0450193860397046	2.5105249444073716	1.7277433442084007	-0.07577986942556245	0.12612069142747562	0.4327546927551392	0.23321937650462612	0.9430187740984362
-1.3600676286346611	-0.13931076055095357	-0.5474386796581407	0.11615749560704085	0.08232228466099463	0.11026624605592186	0.05635650402327377	0.5184713450190929	0.2908702936609439	0.2505648050192586	0.7997907982148289	0.35508552527849957	0.8018444798269689	-0.26197495726968073	0.14040279635797498	0.5806399908110292	0.49032967549458784	0.6109220784671758	1.181518950622364	0.9708251299095598	1.4805569293964178	1.1394394774384426	0.7413039840402388	0.955261521193368	0.1766491147219595	1.1046560313322615	2.0293545422804184	1.6391300637658834	1.7127606024218356	1.0188922430171674	0.6198782376281006	1.2277915266561212	1.639749981708611	1.996990672929454	2.466539774479911	1.412702426576887	1.669638240665829	1.4952275706818254	1.9121768348596482	1.6242401712925798	0.8286850979596668	1.6533235698754456	2.0220861692957537	2.4686828797742835	1.726844577191708	-0.06261766608351356	0.11023767520645918	0.48203152763859364	0.2559751274483856	0.9000534570757687
-1.3404968261850405	-0.12230782809607157	-0.5085782531792934	0.13165337037170297	0.0956155521102064	0.15181190215968302	0.06585455378950236	0.5417612847481322	0.28881205680354854	0.28187812090725595	0.822413558499344	0.3576056132949292	0.8345290930637788	-0.2331329286905494	0.0684646971151844	0.5547644641352807	0.5150774083620242	0.6040015734748654	1.2334032992744532	1.0516589965828254	1.5141233046615798	1.1368046299111636	0.7564641416864025	0.9206431852094935	0.1930655665532223	1.0888043739895106	2.066124537842198	1.670693396693722	1.78850557507745	1.0407792412444457	0.6082306429073585	1.1966253176459705	1.6170526619834162	2.0003577662780865	2.474951597546388	1.4434463965060693	1.7077412689491702	1.476559421679374	1.9316261255219718	1.6258236000445057	0.9130175258746046	1.682733000636341	1.983226720250513	2.4242734491585765	1.704592301670139	-0.05331930544700514	0.05884384670512185	0.5019678653116626	0.27901165357837954	0.8475166611088731
-1.322362187403114	-0.12186126094171894	-0.4770010295194009	0.16117484708038557	0.11359688103447177	0.18714482218309564	0.07615492753497557	0.5455366847892694	0.2840321393122893	0.31993188481812096	0.8425504529704122	0.3647392671036447	0.8559005770096002	-0.21890516877753535	-0.014083403673863553	0.5312053799838198	0.5403182038319333	0.5757393042315258	1.2723056110826587	1.095636615481826	1.50732468623972	1.137796616058803	0.744177094786638	0.893140867611678	0.20140665060919835	1.1115898159859003	2.0948895285706373	1.7027057895004858	1.828901897903468	1.0601983449421608	0.59868984134801	1.169900114217541	1.5880850355935907	2.0198375689377746	2.479982628800742	1.4881874691998644	1.7063635289168122	1.4425629295281954	1.9005906385195572	1.6418883677412694	0.9717461897494954	1.7177843613629993	1.9645255826674528	2.3498126056823936	1.7036890821629178	-0.06242500148226351	0.022411085316717535	0.5319058835845609	0.3215276517392821	0.78662420774188
-1.3151497664411471	-0.09860883080805533	-0.4477536096853356	0.19004930172261753	0.11985359488799166	0.19266244208362016	0.10620028287586672	0.5396121790644208	0.26800607374671903	0.35020030784179507	0.8582076903043522	0.37641280084975554	0.8442852195205335	-0.2084475714943265	-0.05997336123901437	0.5169434372460894	0.5789086881104419	0.5810244530560322	1.291313780984956	1.1430976822600902	1.5329239741673966	1.1191268524118718	0.7274272560579763	0.8522311031716004	0.21089323476441643	1.171109796622101	2.1076818833229827	1.7215717551888425	1.8648730000098344	1.1136066177405464	0.6389668009275088	1.1619773550293033	1.5437570987462397	1.977993863491415	2.4523454206216555	1.489985856863758	1.7112098075895212	1.4533334930155768	1.9111921411593198	1.6565742453717687	1.03884177484407	1.7352198683947972	1.9522242209249672	2.2679959803117695	1.69493103329325	-0.06329199218788718	0.0003957038207253582	0.5060853861149305	0.33078605082853557	0.75086831089476
-1.2989823909717535	-0.06479673614940476	-0.423562651018044	0.21246138896884745	0.1217696336142912	0.21246710561793775	0.16136654606871986	0.5185393919675259	0.27488280565446543	0.3815841200051231	0.841718406177274	0.3794054367302862	0.8426406552878797	-0.20481516420372747	-0.11361012970697763	0.49867255008954914	0.576564944551062	0.6031863218712799	1.2972437472810217	1.1654600074748354	1.564993350427554	1.0932344581065887	0.714939646080196	0.8175434500514683	0.22645890175714398	1.2136197104707651	2.1035738551917125	1.7493987925227497	1.9016253488849113	1.12539483869581	0.6202080431141027	1.1393580519941577	1.5129210607130532	1.9547887070876946	2.4380509943059154	1.4978467993982683	1.6902312715445085	1.4921515970749109	1.902687810598882	1.6486151961253193	1.1127735751673022	1.7170152870920663	1.9098108902180346	2.180654927041063	1.6938598912860943	-0.0605726689588186	-0.02714327772494825	0.4705060102549995	0.33711833918547246	0.7175839844569226
-1.2834878880275966	-0.026314208526407135	-0.38844068728614617	0.23285312220868087	0.1456845519479009	0.21235681069275164	0.1927187722414776	0.5055676654247605	0.27250137457979284	0.3868446064591192	0.8337422005559301	0.3746782813200164	0.8417603919859845	-0.22185431388618718	-0.17462046872376308	0.4974231196291993	0.5717788981258511	0.6213715557095025	1.265388269216744	1.2027561901671424	1.5759558317952593	1.10517786825113	0.6882810661619907	0.820705996095335	0.22188917947984826	1.2366341857522982	2.0908197535109094	1.7849118397918335	1.8961112516490968	1.1502395987435818	0.5779688479725941	1.149408830171694	1.4590450745591306	1.9080610185334592	2.379146561098186	1.4977265040719414	1.6965580916272642	1.510856992982794	1.917457637892588	1.638805820085897	1.1555315845262162	1.7225711592903514	1.9067596353010767	2.1129584530758296	1.6473377259634456	-0.05178853931755069	-0.0519403745285842	0.46209771915520675	0.3670866037510597	0.6774026749003644
-1.2830515962532418	0.015801104224616117	-0.36347740378231924	0.23503945202448812	0.19050751665430232	0.24316181572845844	0.2134283866943214	0.48743974826168934	0.26953248172807903	0.39022650314759566	0.8313369010676961	0.3865821985621447	0.8484185215791532	-0.21637200886606894	-0.18151476727448906	0.49938789356762286	0.5589132994407443	0.6208024774013889	1.2295385380034625	1.2203933066141528	1.5661976505285655	1.0837983414593841	0.6631162086841565	0.8008265349743586	0.21662529916695278	1.246187486874223	2.096907268171878	1.7854124723739406	1.902510061054294	1.1409803272862198	0.5321253500197755	1.137665289353731	1.4287328128647476	1.87742594344605	2.316851775015517	1.5016297852996845	1.7027538903462993	1.513517663594144	1.9413608895494079	1.6414613308755956	1.188444469673407	1.7301130871031802	1.9106481789062986	2.0041501424815764	1.624009855944193	-0.0690265164265147	-0.07189805761109294	0.4158613496486864	0.3441069834289338	0.655060742359704
-1.2712199251571628	0.050612133377401745	-0.3291204949410983	0.2347072654788304	0.2151056782665522	0.2485472004768682	0.22372684569423393	0.4693247266426049	0.2806013083904261	0.3812048416763335	0.8567149181343368	0.4055426118840016	0.8205117023378905	-0.22120832731080667	-0.1964693818127503	0.4975838492141483	0.542913748361012	0.6193708540148481	1.2163789259003919	1.2182666629725558	1.5452675848626918	1.066613409174208	0.6284218443512898	0.7842038007889041	0.21254418143096582	1.2449997536014987	2.075868518514045	1.794058657026893	1.882785793307999	1.1433110677592098	0.5383397205977416	1.1474192397002878	1.4062932407845372	1.8464145909994503	2.2461961582013945	1.4736954527867567	1.6960037704730602	1.507906417290833	1.944686182250868	1.6187156312803457	1.2032476090470074	1.7337987871072649	1.9064572986589101	1.9727662442631833	1.5685089254356743	-0.06766456118577514	-0.0979896477969235	0.3908641034207411	0.3274697170004603	0.6469121704334126
-1.2722456936447553	0.05549302688760162	-0.2886474234132068	0.25142187354506923	0.23665917649408272	0.249537153199544	0.23287873681653887	0.44672799478002234	0.28997678324844445	0.3745750539788365	0.8602828094294305	0.4027002705604075	0.8077952998347578	-0.23779550634390545	-0.21892376809400016	0.516520118122356	0.5249920961800438	0.6219891636239394	1.1925295688381161	1.2308459079626863	1.5543924382941943	1.028431228360575	0.6143614988432349	0.7762831056943386	0.21188887718196336	1.2296372602755985	2.0674616365842704	1.7928531975013005	1.8457496061947147	1.1593926279673692	0.5067881506373613	1.1776316054922653	1.3952245838856678	1.8406741091513183	2.1793018634995156	1.4625607196362396	1.65165858206506	1.488099754545681	1.9639232693970317	1.5997114930081722	1.1879584109817731	1.7443366993130742	1.8853621872866206	1.9345051888421227	1.501039700386399	-0.09683581671595912	-0.13807140293761772	0.35978668519583323	0.30354979200105797	0.6618058458727575
-1.2935182095844893	0.0697147863264967	-0.2653237265224896	0.2805141053639805	0.26668283112005675	0.26002703975468616	0.2586771979003971	0.42114692881404514	0.3376861694562508	0.3682955302677306	0.8681465525259894	0.4170596457724918	0.768272266295153	-0.2489127398567678	-0.22562987728906597	0.5295547065114043	0.4949883373544064	0.6427309920624571	1.1497358356663872	1.2889827587883405	1.5592101040383086	0.973346495666487	0.6044187495078922	0.7571325563768758	0.20130384559006648	1.2274583106738302	2.037825619019907	1.784580600478714	1.8164982222229036	1.177318740029241	0.48466007642142284	1.1985739560998478	1.4290024645174317	1.8408549717493823	2.1034514025547733	1.424669889018321	1.6350339867221595	1.4686804596170204	1.9645939944072377	1.576363651477328	1.1530855942951546	1.7438471352113427	1.8511956114040633	1.8927954328473962	1.4006478698708797	-0.08834114270180729	-0.1573359056928869	0.3381172202927646	0.27298490162799877	0.7060164452634183
-1.2797846750494983	0.10454946684816827	-0.24347753921661758	0.34253854881399165	0.3192584766032686	0.24685932941675454	0.2965839628419452	0.39401954319688715	0.3956237976177805	0.3667813413974652	0.8632888171012638	0.42243280476315936	0.7334134769744979	-0.2558414513001831	-0.24316371157021582	0.5314741663258782	0.5041283420270581	0.6733044151329791	1.0955530061795669	1.333833281586697	1.5446617120916266	0.9293943969422352	0.6252966875983919	0.753123203372302	0.1882351462727679	1.2572510242555666	2.012531105230365	1.7738606061514726	1.766346827315343	1.1669673972407186	0.4944942763676693	1.2107223215787644	1.4527364680436383	1.8355538266337121	2.0345633075534377	1.4227775721270217	1.6310821808210068	1.4386606954024508	1.9632941755943558	1.5440520267660773	1.1271128478385302	1.7082018240797912	1.8283390880221713	1.891499097390669	1.292910956551425	-0.12401207617272574	-0.19681994537810002	0.28097903157837906	0.21280980743485228	0.7623458116714261
-1.2582330026022295	0.10418716532822847	-0.24086762865328729	0.3910672845783557	0.33821734970778056	0.2373645424043938	0.33018396353579266	0.3591587685058174	0.45239448845675884	0.3578117885973743	0.8339996009559723	0.42132567709323465	0.705085693807682	-0.2659298941987345	-0.2176950003232027	0.5654876449027019	0.5141713052529742	0.7095935728275088	1.0424932330906613	1.3641255660399787	1.5181489616066528	0.9100923640089018	0.6497007203139076	0.7619529759012215	0.1780645416083908	1.2816645890293357	1.9770647919343691	1.774791430550365	1.7006844749615813	1.172138401663479	0.4902089466437062	1.2382741732797724	1.4635577286085664	1.8705199026326162	1.9552657647610396	1.3848554317666344	1.610827285846392	1.379801893875501	1.9460762020133984	1.5082846960168328	1.0983108933850572	1.6594788102600693	1.8370631164137403	1.9144644066195908	1.2034814121452384	-0.14834102805816524	-0.21923042038776433	0.26242489606684893	0.18134108515285197	0.8314315763356916
-1.2321775173816687	0.11011059163906442	-0.22460775327413746	0.44435651061907233	0.3454782757844114	0.22913446729357484	0.34070084029720027	0.3424226850239029	0.4880197588388554	0.3375166012492707	0.8190360577001481	0.41167290118753624	0.6881456725292615	-0.2726419224202256	-0.22711089613453947	0.6014294911987075	0.5218967081997428	0.7612338353509733	0.988497500324647	1.4061584458511478	1.5301538047310292	0.8891726755296931	0.6577259913619348	0.7554110021242707	0.16196772477414514	1.271871849392999	1.9284899864327059	1.7771319088362283	1.6418165350155867	1.1966169417123151	0.5043536400441793	1.226245632572032	1.4815229464902013	1.887344282013449	1.8392448170923785	1.3319957977801231	1.598258809567299	1.3527140819001757	1.9539809275431608	1.484000965280377	1.0771115896918169	1.618689761325167	1.8292467317781091	1.9608830487435198	1.083604465364639	-0.16368905717391696	-0.2448472559287099	0.23773810787244284	0.13285385535791153	0.9003453823368991
-1.2088016712782452	0.07711184353866125	-0.21477108888322696	0.47874026804591197	0.3627534364374748	0.2761722188825969	0.3556148390611156	0.3466369057860397	0.5559868304449189	0.3202828767779178	0.8023900274544609	0.40086233910935976	0.7068910360460964	-0.2539305176207214	-0.22191058199523286	0.6278762856763829	0.514840939934935	0.793734478966952	0.9518527270662119	1.4575008860231033	1.5289504353101582	0.8775910769935024	0.7016992922821187	0.7613510634077627	0.1267335722839517	1.222119955094244	1.8792204699765953	1.7823055314749354	1.5857405010149992	1.1578223293212555	0.4572832763914036	1.2153928724314587	1.506389383444572	1.9160335250113412	1.8116362921017433	1.2794168528883736	1.5933399652162215	1.3150332500200284	1.90815826691057	1.4621702021473295	1.048248471950867	1.5637877886586076	1.7833555789421056	1.9620326156014092	0.9945222152196804	-0.20302291169478703	-0.2911946160106163	0.24567280820416962	0.11075946938541874	0.983888224108966
-1.1717414502763774	0.05604421369434224	-0.2094024476883965	0.5249265483316684	0.39457365495260205	0.28769866547581346	0.36742015722836546	0.35388760943737274	0.6003541817967003	0.313986325183097	0.8004854789944771	0.39942127928805826	0.7389549450771761	-0.21720859783397387	-0.21039017661255466	0.6506022870875426	0.5225277676274808	0.8294861483801264	0.9305308419905943	1.4854020949614646	1.522682304568032	0.8705234002312456	0.7429411126689635	0.7754996510800847	0.11286668815823733	1.2234164703093184	1.8628063847610932	1.7919030857499991	1.4967547235279295	1.1666269828489035	0.47625619361130456	1.187371469295781	1.5014181663159065	1.913412749739777	1.7609276019408262	1.2056395644642497	1.6042767215886673	1.2709347763339696	1.8790673042265365	1.4568801333113417	1.0036230878857872	1.536991636616048	1.7510543630970652	2.0109311409470747	0.884810622350811	-0.2093193743537268	-0.3194396264530798	0.23759837014247984	0.0944964632956534	1.0576932423320344
-1.1518006337766757	0.038379775655300596	-0.2211913063643481	0.5663261775598705	0.3985000731132276	0.33101980343181703	0.35936409322630053	0.3655650249537769	0.6376634190330773	0.3418566197189631	0.821176020276004	0.4234975825103547	0.7691761414568682	-0.19051335480428727	-0.22169594077064142	0.6792361658211371	0.5171090998438137	0.8720933114261962	0.9252154860420095	1.5178257182955002	1.5087960915408776	0.8362973902668026	0.7931272738624002	0.7440473868862771	0.09742572081844042	1.2231250056485652	1.852336035420418	1.8217620037312177	1.4183926848553172	1.1618738096393222	0.5051248816068192	1.126614968716049	1.5231083034765638	1.8968135824063428	1.7326306804273615	1.1143407948610118	1.5922358582627116	1.2291766498725472	1.8402149797991456	1.455678343814369	1.0146519652808104	1.520851940344258	1.6922578090636815	2.010683152624901	0.8116256716030209	-0.22359582130633693	-0.36080109912098546	0.23383430359735463	0.06469398404067923	1.1318823071467827
-1.123209038020681	0.03951349445646061	-0.21492888947275185	0.6175639889104158	0.39712877427753557	0.34769349903208635	0.3783779269497862	0.37023566856494683	0.6692239231655508	0.3596691248864137	0.806945853659969	0.4170681341555035	0.7820918648545849	-0.16064193533067656	-0.22147446241043584	0.7064312242942851	0.5185252043736999	0.8993715284447102	0.9280481208735433	1.5466045373612307	1.5007266293880046	0.8337442992846201	0.8226506495022796	0.7399137634026125	0.099679927046457	1.2325772105088497	1.8241065876935725	1.8662843410268757	1.3526146947008049	1.172923550986536	0.5208564962094199	1.106012834869485	1.5363243398514173	1.8378066400678357	1.7078305582881999	1.0459993171644062	1.5895080942557054	1.2018684603734167	1.7853126684465004	1.4464970512023814	1.000786843404539	1.4998342909277442	1.644150154681229	2.030997951098464	0.7503943857842514	-0.22445226133141633	-0.3961282410995841	0.23483017203487738	0.04315272891523788	1.2153924916013676
-1.1046381074644	0.04052105905421668	-0.1934645881464067	0.655518701361609	0.38015396345978625	0.36529791126807754	0.3965541962578685	0.38383108738953686	0.700857972820035	0.3838497029440431	0.7887370276104384	0.40539434952122483	0.8016290103323052	-0.14550767620867094	-0.20295971773290117	0.7183802102095702	0.532327212551005	0.9279188404512293	0.9100806467261595	1.5990088008734031	1.4978340755132422	0.8419590193932089	0.8424285413719673	0.7052507422079901	0.08977253457257292	1.24424821226935	1.782160995521157	1.8744831429619826	1.274480058593307	1.193266056174822	0.545265849963194	1.056616440000535	1.5613439762092327	1.803656178160584	1.6860925258672599	0.9866088004751967	1.595909495730118	1.171911395116324	1.7433460984113776	1.4670157734981362	0.9988642593592344	1.4453179110980232	1.573819806355388	2.0176593605568325	0.6950807779129694	-0.22565870871543287	-0.38603633214628685	0.2275922634607057	0.009579841708227038	1.272297549972108
-1.0989136433586326	0.05510919081664624	-0.1790572660296436	0.6774082777643005	0.36695964848541285	0.38347647988026845	0.41204375841958873	0.3880452287435775	0.745824065936896	0.3853248113568686	0.8069507335425534	0.40512307250829255	0.8035180493083548	-0.11886307621855127	-0.18351595763913142	0.7527430335710301	0.5345429369182528	0.9463829821778692	0.884287007201365	1.6208646396515225	1.4886598960343256	0.8463972173789538	0.8445390615582644	0.6930567895908558	0.07343496158249979	1.2550596002028012	1.7483940859206932	1.8839725203474447	1.214332356766273	1.2187032470754464	0.5653995111662977	0.9604728654007257	1.5641082938234132	1.7257709225689777	1.6664171333980604	0.901941708973656	1.6099882451902563	1.1810629597809332	1.6987648572588827	1.479139429934592	0.9867550109747893	1.4029644603615532	1.5467191610532733	2.018158952191299	0.6835017582584236	-0.1996916489941296	-0.3956554137401325	0.21650808967672508	-0.02428512369065997	1.318139330442392
-1.1061585447947466	0.06225752192916628	-0.1586766142801427	0.6890861215954222	0.350476241472543	0.42412778067923673	0.3993920315360104	0.3669780539793285	0.7689715037907898	0.3998428603197838	0.8071210468072486	0.39481202459078923	0.833386375552273	-0.09817683925958717	-0.1695407403606845	0.7540284829504165	0.5175419675087745	0.9591123894817993	0.8618930055474927	1.6209375657065004	1.474560557255138	0.8722738867333002	0.8226342484467798	0.6822933104498106	0.06614939193289808	1.2633527452914706	1.7241829694677075	1.8935491101090196	1.1601264460505596	1.2314687867685006	0.5363065019004499	0.9086897821951757	1.55829862050022	1.6454748586299963	1.6301150526899373	0.8512309120491951	1.6049177184142553	1.2083127957948867	1.6328454250446334	1.5064253894766857	1.0051700319177357	1.3388248499997146	1.5060279449307565	2.024091873974844	0.7072554135862215	-0.19416997326735863	-0.4286537524877364	0.20615738090069785	-0.02825390560865228	1.345904558686105
-1.1080112485971116	0.07862540902325496	-0.11361188771218264	0.6739282729863327	0.3279129217098783	0.470998584673878	0.36381883995235803	0.33948866256691285	0.770495655774542	0.415024448675647	0.8161849728940908	0.40977386592321496	0.8550283406577585	-0.08251078566495287	-0.16578305623164385	0.764023152032805	0.4839368014662453	0.9694720869524271	0.852590061473037	1.5901702629088084	1.4905659289608102	0.8895004212700609	0.8002000165915419	0.6829347547688178	0.06971886547834111	1.2256733408893563	1.6854506353048513	1.918140065140833	1.0998487208590446	1.2575714328995755	0.49640758721326594	0.8632276934167373	1.5488245830676095	1.5445770895552131	1.5681753007398758	0.7822412677541182	1.6049499698268637	1.2246114208301146	1.5998492238097985	1.5297128671515172	0.983735276631109	1.3347384430805813	1.482843731729158	2.0013196052182853	0.7457770894991314	-0.16595194878812008	-0.43771263644918806	0.21812677107358697	-0.006379185172720967	1.3147764287500858
-1.1138647567488147	0.1267234189854546	-0.07501724190105771	0.6789587277578628	0.33179136747008925	0.5136664381835783	0.3262064443462261	0.32151066954416174	0.7883554864355429	0.4361881417683149	0.8269824370501381	0.42975380512973044	0.881607330998334	-0.08801128723763359	-0.17744626808129477	0.7405411406220784	0.4705753464413881	0.9524267494710352	0.8518607175130519	1.5666596020749275	1.5156807978756763	0.8702579881963921	0.7485011722587592	0.6578243806699836	0.05028924999134519	1.2224695944459065	1.641622288507787	1.9271715775517049	1.0642156795003286	1.2767087613297439	0.4725105027598273	0.8146127747836136	1.5668063630469145	1.4277502456080222	1.5014668093587427	0.7402200778815008	1.5995297167953924	1.2754795195784143	1.5515090315440727	1.5598663592916169	0.9569473805201409	1.3145882723946398	1.4536178563197395	1.9649115937323003	0.7888473025219991	-0.1570118525648881	-0.4570201819124503	0.18990101421580657	-0.010721576129988183	1.3161652706085858
-1.1202335632336085	0.1750627868927917	-0.041678553123951106	0.6680272464837099	0.3438300238095085	0.5602293146031183	0.32349662348559133	0.30068233944483647	0.84101723859174	0.45110745469366187	0.8156093076244121	0.4346606550087362	0.8790042542293321	-0.0872581013754921	-0.15133150916509824	0.7183922165159162	0.4719607839151651	0.9419576314729425	0.8328654015839397	1.5360436458159907	1.5397453942526826	0.8725331590356669	0.7357974937682401	0.6642380462639756	0.04184991270599793	1.2294594254481042	1.5907584543802658	1.9399368698148902	1.0411019516229278	1.2479794338269885	0.4432365180875208	0.7808450725147249	1.5646253418100387	1.3407976065081084	1.504161754264787	0.7147295531623005	1.5991925887479717	1.3401159369196036	1.508438656298188	1.586885420792664	0.9449057906395426	1.2950829987576173	1.3984271579620053	1.929188984372906	0.8082747908382373	-0.135200843527688	-0.4741678828343046	0.15588847136424455	-0.0035916235928451874	1.2894058819734704
-1.1197858594007697	0.24930064797846713	0.004033198625447476	0.6751501945806794	0.33416673466181795	0.5831955696511109	0.29840196816294645	0.28884030929028004	0.8541489494665544	0.47941206485813825	0.8261759694217539	0.4422474295744244	0.885246335276474	-0.08135827909984845	-0.15420484342777327	0.696221216298086	0.46290417747382834	0.9287859637944049	0.8427058321667656	1.5043582739152233	1.5583594623904522	0.854710534077725	0.6693378012599974	0.6818331619323439	0.05881749459523378	1.2547247410063496	1.5588395638567287	1.9465562053037686	1.0092567398524508	1.2626112130648468	0.4382575795857723	0.7619556186105828	1.5706813763360679	1.242945397274289	1.4321108596835568	0.7001702482675726	1.5816659617086843	1.3667412664858158	1.5098986396178173	1.6062991353110032	0.9352160103526513	1.2895831149434174	1.361464760426207	1.9205274680474276	0.8547301688029577	-0.1035020119192032	-0.4990260103433048	0.14973558516390723	-0.019774283016002835	1.2612314448480528
-1.1411575724642504	0.2814986690117676	0.055815740046479954	0.6641670294026757	0.31821986661509644	0.6232265356601564	0.2691757934006136	0.2776441027021621	0.8866592285918633	0.503182195610645	0.8391714184938339	0.4587085367830873	0.872951708412945	-0.07108203810269226	-0.157092636551008	0.6876696277783952	0.4616193539598445	0.8911361458169204	0.8411538339229331	1.4992494541185648	1.5896103054675808	0.8382602841262049	0.6049959414781548	0.7113687242362483	0.048163115860314326	1.234094009157182	1.5109827729048209	1.9488987800409805	1.01547240996555	1.2535792505723418	0.404400851313733	0.7529874833928561	1.5667908360803495	1.2048305103726908	1.39596685521401	0.698995858278139	1.5395667818318544	1.3813408118515933	1.4893426526886542	1.6261353968214287	0.9087913050903318	1.2779486730208027	1.3264076541825518	1.8889136564574553	0.8914463598065391	-0.08534291452616832	-0.5098528574748806	0.14923101182222884	-0.022260944257116243	1.234960548522119
-1.1433249857255812	0.3078249629398868	0.12462349825873449	0.6671160324100434	0.32050544822108296	0.6367083449917409	0.26694420303843286	0.2506168540032229	0.9288301406728021	0.5194875448003424	0.857406467209119	0.45451515013133836	0.881535133543078	-0.06560804293117194	-0.1417457609716481	0.6639916424640925	0.4646981362022765	0.8538960825343362	0.853621711839412	1.4905527723157073	1.6162547471923485	0.8315025725464716	0.573131484366648	0.7530591758213026	0.036472669806594554	1.2287636939820303	1.4784790940462111	1.9320936260285495	1.0244573010966358	1.2493032065667715	0.3458346248797167	0.7477978030120486	1.5885984606213506	1.1742952215462827	1.333892228537809	0.7037797672098387	1.505002338225623	1.4284804953661634	1.485942770740369	1.650717454714045	0.8780445746022927	1.2504937521804331	1.3045646240728277	1.8651270214734628	0.8913102408103806	-0.09197654023729548	-0.5153989425212753	0.13280392483376283	-0.020189634428127205	1.1974293225807737
-1.1714636105448215	0.3354408874468477	0.1631632773608187	0.6762671038794751	0.29991556363035493	0.6608602748936387	0.2259935397250335	0.26299525276218866	0.9832308157850029	0.5320242928072718	0.9061512389665654	0.47553612888290286	0.8921446871333188	-0.07202674021671937	-0.15033778194154285	0.6398822047217584	0.48683222191143327	0.8242779144033789	0.8459621720403275	1.5017439247936248	1.626211628668908	0.8217079252961907	0.5465516732781337	0.7877224771437055	0.01745636652309597	1.230824638824597	1.4522572730396237	1.9087425123244504	1.0153888630377343	1.2124538977082926	0.3193838501233811	0.7258569126446633	1.5703320195883486	1.1589087344680673	1.3017058666703503	0.6754441756289593	1.4378829155899826	1.4640432198907525	1.4915022715792738	1.6681197058650976	0.8576820712846267	1.2256286283629854	1.307335726377967	1.8027111081748735	0.9024287457302588	-0.08301488392773357	-0.5146434466317169	0.13156715107897282	-0.005512009580137108	1.1556494200239458
-1.1816049802092714	0.3335133619446963	0.1965858698660142	0.6885910300697049	0.28311956905791474	0.6584889251858279	0.21868787362616587	0.25492025584777994	1.034634172475633	0.5506704530383663	0.9484904408936952	0.5021589595530481	0.9108921250305043	-0.06352393111099447	-0.16028267590204162	0.6278348445544807	0.495740696223132	0.7977660989035953	0.8458545795240372	1.495787963974759	1.6671136247966434	0.8010604219440239	0.4995899606138674	0.8270463899215782	-0.0021435109418410344	1.2241782986294938	1.4552308997389471	1.9080422975739322	1.0055688899321336	1.1863677232413379	0.23927259845760837	0.7077523585412382	1.5370101142080528	1.107676112005731	1.275567195736796	0.6827801251904572	1.3774387290789316	1.4915097087379678	1.5208545857328009	1.6609718271134912	0.8367463651223728	1.2333459822677084	1.3056313590178301	1.7401798766914829	0.890969498070931	-0.07551105643429477	-0.5557864936172674	0.14653236643089823	0.00919208170851135	1.1276729462488473
-1.182602218550653	0.33930611546013784	0.23779240195516751	0.7055130785318533	0.27915545471639835	0.6717986972898163	0.19344541818188227	0.2642771236003659	1.0657863410411155	0.5940791307583734	0.9474710280593583	0.5224190823024536	0.9220089999022096	-0.07850768565977266	-0.1360785545330733	0.6034535220684497	0.5213961227082482	0.7568158098696428	0.856396265755073	1.494263010236081	1.668816304112563	0.8053933518282849	0.4444433884741601	0.8602209811342819	-0.029707162614114317	1.2354432599660483	1.4618275759728598	1.900579350062274	0.9850965728718892	1.1735516704449818	0.17649524853397905	0.7259921137394023	1.5446964802234415	1.0521582240015244	1.248868883926348	0.7030968522901652	1.3247753470381134	1.5013677230422688	1.5252403178038452	1.6701990162110427	0.8282219349057345	1.2343526589845328	1.2754978398524734	1.6818917760103438	0.8730529942190615	-0.06390026185754796	-0.5680196166861247	0.1444091116923582	0.012809931649360288	1.1053063591644414
-1.1751580450163934	0.3553653949337023	0.26294701332824433	0.7155211630978613	0.2584622063956224	0.6622132214009696	0.2017656714821871	0.2921236818771649	1.0977163775817278	0.6343764334019445	0.9756495078533816	0.5373847747682553	0.9341195931524359	-0.08763387048922726	-0.13866577148294626	0.611642597596545	0.5639286047756122	0.7164030548996935	0.866071975051897	1.5002304594060731	1.668386795228006	0.7805342704486329	0.4378554615562676	0.888379139687097	-0.062288687931753094	1.2342875109492	1.476525109564207	1.893363783809781	0.9654846231808698	1.1474007074324883	0.15519023174908106	0.7074506568852399	1.5283978234198181	1.0175116026298514	1.2461892367208107	0.7172356728364784	1.2770784305748029	1.4809073771067873	1.5167324023338697	1.6566795079636567	0.79262327778985	1.295624145988239	1.2765690116035455	1.6370929386590027	0.8263823701407892	-0.07223805183925339	-0.5793655460275329	0.13033670029838962	0.0008976649914317931	1.0803224150204334
-1.1851115546411815	0.3421723275632208	0.2859063576382702	0.7132524746456588	0.2478862340589299	0.646254266614964	0.2094982802519807	0.3204801476645863	1.1310464862376695	0.6799412930458207	0.9766568550439659	0.5406497079402671	0.9525990301273328	-0.11100147384537448	-0.09808022008429385	0.6133471057974127	0.5867522607240916	0.6718483438126868	0.8678548687399804	1.5322689732306027	1.653319549103338	0.7715659923262306	0.42856548237185593	0.8887755204962298	-0.10030138294283311	1.2633311662648634	1.4946289252847362	1.8843192734005456	0.9333040064591238	1.1592454811012307	0.1500877232697849	0.7034001968459063	1.4944129165671836	0.9886858464832287	1.2572526612085622	0.7253948818650302	1.2207352127482172	1.4802096184116968	1.525314791408426	1.650925485523608	0.7730033942104042	1.3003811663124587	1.241875723457591	1.615412396918425	0.7470767078774099	-0.07600693841989233	-0.6041151031238324	0.1393640105729984	0.021509752659927432	1.1037334304306312
-1.1846484884219222	0.3064178082612617	0.30774313677891335	0.7052998656479822	0.2219404841077448	0.6166200201860048	0.2298911866711967	0.3381501861635238	1.1615295259127127	0.7276879810330182	1.0151494761178728	0.5198551139454712	0.9462608511556748	-0.1153221202676733	-0.08674417077796451	0.6144741493930784	0.5877697526512732	0.655929259459178	0.855429361327704	1.540756866739072	1.6420266762859737	0.7779300291853495	0.4459424591954281	0.928536480909273	-0.11624531295401694	1.2557329840741964	1.5096351215912875	1.8710764095200911	0.9073253935649335	1.145062280182909	0.10389679986579492	0.6945468342636664	1.4539439484768684	0.9660357511563257	1.250617028651825	0.7379821673485965	1.183218001139205	1.4685153316696051	1.5127901582652625	1.6554732285930975	0.78962465289937	1.3258502961600018	1.1949780494732423	1.5771643554617936	0.6328921430235537	-0.07270457540942296	-0.6227866443943549	0.1772892098635376	0.03312419784914801	1.0948837589805698
-1.2015980288228045	0.27385117596244946	0.3274278408877847	0.7095778833257923	0.19848274224881282	0.6042743237369407	0.2154479417802105	0.3588486095801608	1.1689463436477385	0.77317795145859	1.0459862049182551	0.5168983968876345	0.9785045683774731	-0.10707791275436698	-0.07725534738815214	0.6167514745966917	0.5792660007028154	0.6204060454569036	0.8576745219773704	1.5616561754125176	1.616694493558444	0.7844627132737524	0.3983578829899657	0.9314785277517241	-0.12920467844282488	1.2664799305309302	1.5432701240485016	1.8538838312983916	0.8957668144244039	1.159388784579075	0.06747481668290747	0.6760262219269905	1.4051509736108814	0.9250880431785365	1.2332005966242103	0.7480040314071622	1.1640772916845403	1.448123892509173	1.5270303440853918	1.6583527341873374	0.7776393548939717	1.334197788185629	1.1597675565054688	1.5254244478824792	0.548516493402316	-0.08438142642088367	-0.6663047494612813	0.20646910352907763	0.03723650247889937	1.0922043645574395
-1.224757484740356	0.244379942009109	0.3364492449972053	0.7051337723751534	0.16925356471184577	0.5620019652277455	0.22595497127873282	0.37319781803141205	1.1765634939703271	0.8314253211409988	1.0493252779827276	0.5057160896297197	0.9678350381379568	-0.11193910250876202	-0.0454474793769824	0.6147901863601106	0.5759872864012989	0.5833404140611986	0.8302565211004426	1.5906977280735792	1.5801848423508957	0.810830701259386	0.3825151147369429	0.9220222832506761	-0.15089329024005177	1.2593417067704178	1.573924025068275	1.8349382004587784	0.9023116926305506	1.1392711725115747	0.024165253363135204	0.6542510297228424	1.4007056030832286	0.9037601158098951	1.2541059242142008	0.7576070040691226	1.1320234189785312	1.4300827330814916	1.4993969940550036	1.6736427492528025	0.7622738380363984	1.360110625977042	1.136297486227105	1.4738318150006182	0.43562142705183654	-0.09945284421626985	-0.6749801036216557	0.19258827825356584	0.05123452597145604	1.0970006051457755
-1.2627872917880478	0.2471399468464031	0.3492375501712005	0.7004969878582773	0.13872797942196638	0.5255795872929534	0.22482878176459692	0.38869140881928216	1.181731984489534	0.8908191652642904	1.0565207989157583	0.5026303742389253	0.9926407038498816	-0.1391955223814024	-0.02533441974873337	0.6109528159319816	0.543113944026701	0.5650809207687716	0.8122923794646253	1.602683574753343	1.5240750673973698	0.8314273739945996	0.3832819951170228	0.9126081062145672	-0.15504933681688612	1.2611815404910338	1.6136865540199103	1.8028704613364048	0.9143064863266404	1.146215626104596	-0.014937523730403893	0.6047857474978435	1.3836487127456647	0.8549611693797468	1.2361334207731431	0.7601652462251041	1.1247562686469164	1.4449467314758349	1.476536835431297	1.6726874039283104	0.7691349515944721	1.3602396569184232	1.103863166199979	1.4184704103199413	0.3345317004494695	-0.1293516379787926	-0.6999223892612101	0.210983707112513	0.05318439806042111	1.0976992363302491
-1.289520916637762	0.24046505019196154	0.35442718391679223	0.6992783888006066	0.12972706380425916	0.4848550872747084	0.1914364853749384	0.4314190443596124	1.2003177951806887	0.9372036225542966	1.0698879770655667	0.49793073707919666	1.018066744572394	-0.15465941147071938	0.010768374332841616	0.6420154542492255	0.5244601454444828	0.5612452505633219	0.7788544344793358	1.6142838124300738	1.5007219759873054	0.8762442531958626	0.3587884970100218	0.9095112453053933	-0.1667487289347758	1.2324587919053032	1.618001676366082	1.789552125207392	0.9331250168488701	1.1426901409274304	-0.01759621639030573	0.5938475171087829	1.3330763475112914	0.8182266590886605	1.2064291554312943	0.7614168669126269	1.1144781465913298	1.4256155875566967	1.4454643429110783	1.651237781175374	0.7383075721698484	1.3716112250212849	1.0799956848636727	1.3455332128791775	0.26255604612923544	-0.1286956608840611	-0.7394966259046665	0.23941432833458348	0.05393824755139378	1.1234059111434767
-1.298751516250113	0.2257979448397923	0.3773475698698919	0.6827871961551034	0.11570283131549282	0.43358794579524157	0.20851802170310152	0.44163551633597037	1.184662074182396	0.9945273445984405	1.0535875604820206	0.4894212794616311	1.0292309694303696	-0.15566317846547978	0.08444051127248672	0.6719545346726457	0.4826317787882973	0.5702932751837924	0.7293594966204348	1.615931142082927	1.4856994025093517	0.897775728352023	0.3358170148179754	0.9079608829350796	-0.1736446298389616	1.1921288327089612	1.6120834425389503	1.7799432500950445	0.977580835101255	1.1462694335407215	-0.027747763099081342	0.5862319277704651	1.3123074770335106	0.8077698904879455	1.166555699058894	0.7872647072015774	1.1215872650011647	1.390271378210641	1.4154743196077615	1.6251256741390407	0.7481559439897562	1.3937040881790215	1.009714775234036	1.3450482981045946	0.16617920442293513	-0.12710480174802713	-0.7588966810686917	0.2532692294158487	0.03677798767697606	1.1372611531250272
-1.3051659709688437	0.25048285005044046	0.4130828347873199	0.6825485776120013	0.09486194630328258	0.4231598210813643	0.19180183706365214	0.4801769596906868	1.1819620962455182	1.032975636625845	1.0384486632036678	0.45129597896113777	1.0411771454901764	-0.1668018894651978	0.13378777787235419	0.659869606385512	0.43305536365355035	0.5701289154793574	0.7057609824645008	1.6320792683252208	1.4361141606764893	0.9351246102699825	0.35115605235956493	0.9142371941507251	-0.16365775269561442	1.1648180619108097	1.5813556735189571	1.7619556975218589	1.0561383514533185	1.1388714601289276	0.019893174752448565	0.6200131400445571	1.2957733279036465	0.8260529509757694	1.1465845510465518	0.7876768752429573	1.1120351020862562	1.4060758609671389	1.373214596486281	1.6155597490230402	0.7664572986462399	1.4016889788166784	0.9457620187184224	1.3380943585117975	0.10118361773310551	-0.14825203536139825	-0.7666328047949381	0.26086185684300417	0.03253506790607756	1.141177388634264
-1.3237373404504509	0.26751305688940824	0.46303770326655813	0.6829147278659033	0.07418839824725418	0.395665794012891	0.2069749191376448	0.5053587559578402	1.1768179705004744	1.0742655351935826	1.0222378541343864	0.4207184900938695	1.0626835092540299	-0.1570569232951521	0.1768044572169253	0.6460042590573905	0.3794944435491872	0.59762872051165	0.6706177437033197	1.63676751457194	1.4281191529348072	0.97837201310899	0.3677011196103041	0.9329532556213549	-0.16114655411404472	1.1199769037410878	1.5528830769580548	1.7713440259523066	1.1265158489649787	1.0982045685828872	0.05753570593280187	0.6101263125856784	1.2646738490044016	0.8411317637492323	1.1161435930665626	0.7905001351436544	1.1162961687986228	1.4045176987565722	1.3464416825659682	1.5754751553818074	0.7932311217884077	1.3970455640769264	0.8884169340992132	1.341507632182296	0.0288825308801393	-0.1625188490839458	-0.7909911229484304	0.30136872650205376	0.06474407488810044	1.119693270352379
-1.3391730274008817	0.28346197687751706	0.5361843062898584	0.6822931785806359	0.039380887729095974	0.38763055940207947	0.19569702219409446	0.538870626969864	1.201367736467305	1.098589051248047	1.0001235668901223	0.3914613002097887	1.072102548903767	-0.15456343115152027	0.22097485275841047	0.6345537285055493	0.31916208569734233	0.6258065207703987	0.625865160232796	1.6287686252266436	1.4156382669188798	1.022622771120384	0.34243390183728084	0.9649194576962372	-0.1409267729655445	1.1016276662105393	1.5051177416254666	1.7946230217300054	1.1983363291769202	1.072552422465496	0.10283572085178791	0.6031667876443072	1.2300880485456887	0.8065856215987065	1.0839506021955507	0.7414914456785284	1.1049553626975943	1.400220647433249	1.3315781850553197	1.5630711312835426	0.8288406042649076	1.3480991816741317	0.8379558710115955	1.315540001359619	-0.03282523503219335	-0.15618935820764898	-0.7901527537852719	0.3241428149989968	0.06770275059214498	1.092896614294363
-1.3403181835772309	0.3062407812253329	0.5855977006486511	0.6991790483100886	0.005363029990836969	0.3869133404892467	0.19784760058337267	0.5660201310505377	1.235634535329958	1.1119025970852823	1.023534026023852	0.37541370399412377	1.0702234308772214	-0.1347923526669595	0.24171190132675285	0.6101855742264781	0.26418966309239994	0.6487765448788742	0.5979591844479145	1.5972495846704486	1.3968692405378194	1.0531607234038511	0.309909942152743	0.9923154716312161	-0.12792759648146762	1.0898419113249842	1.460532247826149	1.8064172377284007	1.279259108851619	1.00927872097013	0.12148895161764343	0.605710463073477	1.2127847970052883	0.7783190842897761	1.0637531756965375	0.6979426369920603	1.0931352199766764	1.4094920229769978	1.2881006334713432	1.5466042704632588	0.8602124993284888	1.3186284638274786	0.7846341455191779	1.3072457680302465	-0.07678766354997615	-0.15843435953744991	-0.7888055812679211	0.3158382206761902	0.024277479211570314	1.0716143251583283
-1.3391392301507554	0.3362752515640538	0.6500566756062275	0.6922212202176283	-0.02308174616504696	0.40253441606648277	0.18427018539940485	0.6132246048167862	1.233485472008877	1.109814484858721	1.0132913669800638	0.37728367804567225	1.084411786620202	-0.12409079077209018	0.29536032655051647	0.5889320881935731	0.21912356187532417	0.6716230016218148	0.5714066844321175	1.553938001429533	1.3795120559289642	1.100023378548802	0.28069270597886276	1.019123217227553	-0.1297966534429876	1.073926285470483	1.4236285863592102	1.8258383437339343	1.3322715157395804	0.9587429416776436	0.15957993794918274	0.6035849879830906	1.2155656767171383	0.7567839618375285	1.0563731187888616	0.652383336361754	1.076679692585808	1.4206878219680599	1.2630389356438787	1.52861584137159	0.8866361220547463	1.293405522704132	0.7330305414857129	1.3104067876902314	-0.07736680535372627	-0.16886256044271533	-0.791008468517323	0.30650108466546355	0.00760658204865806	1.0329410416674842
-1.3245528637067392	0.3521436510570569	0.7149258038034055	0.6939435695329591	-0.046863324284336594	0.41759696635080185	0.17741152121067383	0.6506628753282393	1.2357125928471842	1.1247889815153214	1.0242372653668022	0.3940373626727154	1.0803820773124966	-0.12620458331079598	0.3356932620404531	0.5687657538352501	0.17590833870420494	0.7055429073095169	0.5474944857231586	1.5285817120124832	1.367934860328865	1.1456802685598335	0.2926250717842011	1.0347571486464215	-0.12650809640961216	1.0113115295191686	1.3805793710882728	1.8386225040592588	1.3782387034490546	0.9257463550568487	0.19269883352599582	0.6007690583109352	1.22964397730192	0.7355973983386381	1.0501006791383367	0.5989495256418688	1.0634107559391295	1.4274506184309723	1.202685364591907	1.5101913956670727	0.9090543613532865	1.280887251214399	0.7144625080847391	1.3305545736202897	-0.09694529670589026	-0.1643932004189611	-0.7678784736128412	0.311811750701496	-0.0006373293577241632	1.019233098035403
-1.3025622659331584	0.38057992390444806	0.7593204979495034	0.6876002429206959	-0.04596092182637034	0.4461611507552594	0.16737925743292267	0.677146219925289	1.2526578420780292	1.107607135608604	1.0404052816195768	0.3929084202765984	1.0946240512780245	-0.13733867394509994	0.35260452468609643	0.5578981100914764	0.16133783105046123	0.7200006095556258	0.530389179925339	1.476291732619344	1.380503695618012	1.1960022923912557	0.3064212651389885	1.0563246211332062	-0.1255642078820291	0.9712591120773713	1.3466194373681875	1.853207096802981	1.406055957375187	0.9174050494408981	0.22097660164374117	0.5960525092487095	1.2072323537615275	0.7115073318286804	1.0143600240388335	0.557978371151712	1.0593493960207732	1.441276669727281	1.1841224139021223	1.498624982430334	0.9721586359889436	1.2599515997111437	0.6795201249694534	1.3350445359478762	-0.09802018516579045	-0.1745246060932541	-0.7626092752402562	0.3009280151998614	-0.00902884889959167	0.9813121716321656
-1.2680258655575876	0.39727823812632906	0.7903130896691813	0.6992277788480046	-0.042728474315010354	0.47622529963024257	0.1723293305999432	0.7033292612994795	1.2581345018704457	1.1087283820055553	1.0671694534655314	0.39301218553207695	1.0699799617573436	-0.1625151409535937	0.3519134135681679	0.5179577764821877	0.17521824371528838	0.7443913149978958	0.5095219446420095	1.4284112820847217	1.3946058264376195	1.2137544133264744	0.3169808376640287	1.0685492525720732	-0.13750875446901073	0.9497739098951687	1.3134922774124842	1.8654327624889704	1.4068333311075087	0.8790022979392553	0.2463287386447579	0.6018799991742949	1.2214343525132794	0.7201166686805879	1.0367659285677575	0.5357158644022051	1.0317846679856697	1.422620936359974	1.1794157746063674	1.4960951881010907	1.0110720185252793	1.2464801406062018	0.6778664639643961	1.3362823085646722	-0.05816657851476624	-0.16802905667968962	-0.7551718807560545	0.2993890032780012	-0.035820880066379145	0.9612120704651617
-1.2528386103418492	0.4208516918314813	0.8007176309133213	0.6935277825947744	-0.06291909018127974	0.5261035145173837	0.1980845275519581	0.7010869007325699	1.2222578231149486	1.0835484512590912	1.0670273469946745	0.3839425531763271	1.0294321392291803	-0.1783700632957897	0.3346884833157255	0.45528175895662215	0.18542002129732818	0.7271028716584121	0.5147125694433906	1.3481825817893252	1.3928891869196014	1.2287724645896136	0.314288886575036	1.086507375205403	-0.12618857046168414	0.936911864107177	1.2919799811103854	1.861808417397068	1.412370113270744	0.822886852237189	0.2704197016088966	0.5970877215699282	1.2366973606469958	0.707766040001294	1.064051053795626	0.545836821049215	1.0410816415983153	1.4317929868225707	1.1769716757976256	1.5045261729490909	1.052621917639509	1.2408526046690345	0.6648140143372839	1.3753448795949499	-0.02838082895429874	-0.17732328878902823	-0.7321986384000863	0.2638640049962469	-0.05381598739781179	0.9376727625718878
-1.2338265598326246	0.44441220038120177	0.8220046310894851	0.6977719036862927	-0.04256726298822317	0.5769422308788197	0.19422996238091744	0.7261191037264714	1.205363108230515	1.0635287641917313	1.0585261947074758	0.37794975477023096	1.0116417572925749	-0.20091291305869233	0.2967777432221547	0.38196110514514725	0.22333828902732722	0.7044427502906949	0.5265848799356261	1.2759736996180167	1.3681600849227171	1.2368861891921479	0.3009307077570828	1.0783696148896256	-0.12207964116909513	0.9427720182863185	1.272297676575636	1.8533031142747582	1.3693257401366172	0.8013541595051337	0.27450625392573624	0.5726042458459449	1.274574878017558	0.6641871623497533	1.086939600775556	0.5248656654025419	1.044839435095496	1.433950203428833	1.1620995629398634	1.508851417838568	1.0428899184462173	1.2441715877210944	0.6677733639856589	1.3914778574986826	0.02787067696472074	-0.1873556098112497	-0.7438124604166184	0.24645179862640906	-0.0462413749739895	0.9070279955536649
-1.217722828535546	0.471221165420756	0.8200600745240347	0.7001356032630417	-0.01666667827504654	0.6064612457243077	0.19398273225764645	0.7288212950732177	1.1740462518396715	1.0589994307986725	1.0448862793837894	0.39284804194827655	0.9818609157851939	-0.21399987186988206	0.28347921810304844	0.3424413020981177	0.25349352951099996	0.7002014458286173	0.5136343115223919	1.2017805294603758	1.3489071048689163	1.2390779833572572	0.29277393820604886	1.0894675047790523	-0.1295015787241717	0.9424843964659197	1.259817062371837	1.8329318965179229	1.312092221546693	0.7666082821547878	0.26206027293758116	0.541297289090436	1.2895589183186504	0.649403550598418	1.0947822219023227	0.5314755365432569	1.0470367641507607	1.3904569919560426	1.151270245081117	1.5020467649789981	1.0213149747396204	1.2273563400637262	0.6985863483090913	1.4218054556042614	0.08201840655180095	-0.1714130727830698	-0.7373644057877915	0.2181545921600952	-0.04747576502958171	0.881698657003455
-1.2075867259750122	0.5006069124986049	0.8087591446790589	0.7144366065804373	0.003049010827112486	0.6372520970047251	0.18439861011953282	0.7438461340779225	1.1503420337762011	1.024392662807391	1.0314440797423856	0.3854155970575572	0.9526617575853342	-0.22585298615317045	0.2502375691284435	0.3174838705576014	0.2796538045237522	0.6772666285760504	0.5190801114951517	1.1412884168057038	1.3196535013719817	1.2181030222494078	0.2816766878888292	1.097031920805173	-0.1146661759204786	0.9569175727527981	1.2484994294810219	1.77003584031062	1.2773793029757718	0.7389414318933238	0.23202066838705573	0.5596947541337582	1.2986851517001976	0.6303104197001087	1.0871029037284718	0.5728539978253053	1.0559724211565296	1.3825842377112607	1.1128564649502692	1.5169341880461005	1.0146914778470557	1.2399662611956155	0.7087783256802356	1.4200247114715694	0.13359989233714206	-0.16032293135493855	-0.7155539589761274	0.18820961861556995	-0.06153726061248728	0.8553402840714535
-1.1747788135344597	0.5120032899944731	0.7955362678002539	0.7380840398116244	0.033655251908285076	0.6526572920719856	0.19418733649759495	0.7646407570946655	1.0874732460437935	1.0056360514386864	1.0090486361861584	0.376040232380494	0.9252911205695487	-0.2367645117158418	0.2301857635102415	0.2943972926558695	0.3176032123235798	0.6363580017512999	0.5582097958068093	1.0828593622666118	1.297201773677396	1.2058763563828032	0.28434070171604764	1.067036610856315	-0.11637523767386285	0.9648517669920222	1.2723763811711082	1.7019628071424513	1.2137353558714836	0.7005856795399703	0.19929265120499196	0.5700077203225113	1.3220936064940838	0.6425231493103803	1.1085597134217524	0.6537382022983	1.0709285098252768	1.4009333048905128	1.0852804850367022	1.5178166976435037	0.9776075812547316	1.234268607467484	0.7108427081614423	1.4366292286864437	0.19173882807331855	-0.17319705524559476	-0.6885905933463083	0.1771020498270254	-0.05993447191309829	0.8415375476710137
-1.1716049444998948	0.532524658704402	0.8082214252718278	0.741607304688334	0.0708222325572076	0.6624243363367727	0.201287896875534	0.7662524105843191	1.0164057118055356	0.9788282215390357	0.9423525996544739	0.3640739066648041	0.9082338517060787	-0.26253073159111956	0.17288294534308885	0.2683436078859607	0.3507948806129372	0.6149262288153345	0.5701125749762246	1.0332400748649446	1.2680956829826326	1.2250062757108071	0.28043915370105593	1.0516619908258018	-0.10783802681152868	0.9739614860957667	1.2883560521948414	1.6349816058367672	1.1716708609437219	0.6786849549259248	0.160540506599737	0.5484034329532045	1.3357050629508014	0.6446449932769399	1.0778892261937343	0.7460384771831731	1.0910443205830191	1.4033624239064277	1.0714496727572844	1.5364885852701875	0.9621592503884504	1.2380031162506788	0.7226001808627478	1.4055115383404249	0.2708000486066807	-0.1830068945258975	-0.6595316260228319	0.187279509109795	-0.04589221926803151	0.8142349339857924
-1.1736626264296475	0.5413465785908279	0.8015190911269956	0.7678626942834283	0.09461383625652114	0.6930893764590588	0.20543805317201508	0.7665144986607901	0.9623109499689371	0.9453966703869465	0.9019067385449088	0.3697883864633914	0.8693233240602961	-0.275097193740011	0.12606846133352786	0.24761448760019406	0.3981279000778796	0.5814618604700079	0.5871326636925577	1.0113325884561086	1.2329052708733717	1.2018928934465039	0.27305348819627184	1.0407967035898151	-0.08269781343714816	0.9887466665591406	1.2958822340981857	1.557877898838265	1.148828798904449	0.665194974973206	0.12517609610597324	0.5350313332238938	1.3474299929698317	0.6490175717971858	1.0791416616823548	0.8538723062896489	1.1131491364277097	1.391601713516316	1.0650495684530028	1.5410822248252405	0.9474768137857124	1.242147927967987	0.7472552586593387	1.3884935385557224	0.33138712265297604	-0.19327454159678864	-0.6345893403832776	0.21265107541076467	-0.030931279166011526	0.8219362656801227
-1.185205484661013	0.562078611386789	0.7888771684510878	0.7678623586736635	0.10830426705838639	0.6813274151902795	0.21576249800454111	0.7668917284770272	0.9145686261960586	0.9090548991090381	0.8692920701063137	0.36858391418435044	0.8405770121100783	-0.268891828858732	0.07101405202554516	0.2391500416265603	0.4267431606368004	0.5196450310658156	0.5892697557528532	0.9788989752515288	1.192407655266416	1.1802140399180563	0.258661116728475	1.0441051092710134	-0.0737211747299953	1.0188553089145347	1.2931776979710912	1.497586054496511	1.119140315111617	0.6288324586950221	0.11203190191279282	0.5481183985900311	1.3585012376964616	0.645898558180763	1.0734834884476185	0.954865066525497	1.1222062401590813	1.3882085204314731	1.0550523543547627	1.5437172817463725	0.9420738763025402	1.2405259291608515	0.7359071763923637	1.3471133250602563	0.4349691626322058	-0.21443370206642767	-0.6177647809856136	0.21916437114087212	-0.011216149236970462	0.8007057839740652
-1.1951510936299272	0.5607865383257905	0.781818649723559	0.7916909204951631	0.12655137410909023	0.6800240306543346	0.24427114466247413	0.7783411997440723	0.8494835464138608	0.8711291581076758	0.8169107615845868	0.3699479638825379	0.7861609197461198	-0.26215834286107725	0.04368405950454102	0.22012585557188652	0.4465319359286336	0.5058845527581024	0.5938124450910884	0.9571598181613741	1.1485842541795814	1.1460273652870885	0.2524959177291338	1.0443102304232474	-0.049494756373433306	1.0635278255133036	1.2753957356800911	1.4334904088273923	1.1013011095048393	0.589583211902585	0.0934222900640552	0.5736336452392754	1.353102511421697	0.6391387319581011	1.0835860261222514	1.063483995663777	1.1345778820355998	1.409359796462716	1.0393596441396862	1.5240850600467657	0.9104692359857267	1.218190811786008	0.7536860921424002	1.3078180209661083	0.5264171482090013	-0.24911929371952551	-0.6017959363200005	0.21757224623567706	0.004737311994265058	0.7923711339992717
-1.2023183052832835	0.5744045161755001	0.7799201247447115	0.785749822186568	0.14912792763738686	0.6964204651492972	0.25409698063307606	0.7945466965235958	0.7893418085896227	0.8087966443231203	0.7789369739170329	0.37636694392858666	0.7581120054508221	-0.23099426036248313	0.030013952204956867	0.2421593642170495	0.4371141835129107	0.4685265075929754	0.581954131147432	0.9491414485685148	1.1245182617823648	1.1289506998630183	0.22974938901504652	1.031706122437852	-0.031905162518243456	1.087686757773104	1.2671739634413441	1.369579670167243	1.101125162994606	0.5582577305123184	0.07524151101088246	0.588587592427718	1.333349622122841	0.584627715045799	1.0724871619616585	1.1431255439228833	1.1675033995601785	1.4250295695779016	1.028062495586321	1.5108469172108763	0.8774253639750885	1.20092437644306	0.7556180042709608	1.2656080226386934	0.6129853949875225	-0.2666669103662125	-0.5862247548819707	0.20459181248717004	0.0597242733098613	0.7646302083388158
-1.1964942051284435	0.599536192080681	0.8131181186872551	0.788387278648842	0.18242678235689638	0.68331561273469	0.2787570798917315	0.8372254795412928	0.7489716337991384	0.7663813156032181	0.7289339432040436	0.37806645619597506	0.7230168720558419	-0.20122900984400185	0.017383498625939426	0.25594221660157074	0.41777419476857036	0.4522415741034947	0.5707069046104575	0.9814807074457985	1.095983608693491	1.0948984333893308	0.2465436118597733	1.0135678486630493	-0.002239771400078902	1.1334454679783001	1.2447316338412402	1.3266720197004733	1.0767587844908877	0.5617697638304524	0.04598530156931484	0.6345361127177175	1.32357125614555	0.5371599450558081	1.0600674688430936	1.1689500392284138	1.164004121292185	1.395472908554201	0.9873028836428389	1.4913384164723529	0.8570796399663765	1.171872951008755	0.7503806716206023	1.191676673995243	0.6976075344844215	-0.2901935518050184	-0.571674392294713	0.20803024586066057	0.11325271467172526	0.7326085718885549
-1.1819227621455222	0.6211594866156941	0.8566413601468126	0.7918779558173445	0.19788808148631254	0.6975956557400251	0.2750328997755601	0.8683908413049852	0.7054367455645929	0.7242269276959198	0.7090121925673446	0.3686611605604898	0.6969183713378448	-0.1700432635029176	0.01743640236380204	0.27847038506817184	0.39108147876124616	0.4429718241213025	0.5500029623938871	0.9960656686945798	1.0728236334124532	1.0684388733901375	0.26110202938434474	1.0005781785965886	0.0305765729563084	1.162198900166248	1.245071954270824	1.267506389023325	1.116491158221684	0.5472579532129352	0.004289509151861273	0.6596246559866288	1.2908890617877458	0.49288048469682344	1.0431647845908505	1.2081352255858564	1.1674026138957776	1.4114481062939286	0.9588411188395003	1.4644700151739143	0.8190019211427504	1.1290702491998408	0.749036953210974	1.147123958185178	0.7633168808487816	-0.32993062581279	-0.5495086825349822	0.19267932908213942	0.12807042810718325	0.7073291251800881
-1.1733329935095869	0.605202632631379	0.8871485333050559	0.7776444100627666	0.20862001375097522	0.7089820421083375	0.2754785841583939	0.9280667701931563	0.6639182679917967	0.6584743613753495	0.6838681095642759	0.35611780171799345	0.6557184583273381	-0.14012691709044656	0.024054301301032737	0.315343378516308	0.38184583662730265	0.41831681545516003	0.5386709472411992	1.0163233779322798	1.0532016386831882	1.0574165436381888	0.3020787154883188	0.9516028205526872	0.04516311644907525	1.1754688191174314	1.2541229827501337	1.225389939295614	1.166409064364092	0.5223980886491647	-0.03726790951907123	0.6888027021994823	1.279157403416537	0.4226009517779052	1.0212637041786692	1.2320171985533928	1.1794505322182414	1.4407421766343345	0.9180362046254802	1.4428812063397598	0.7957761099422972	1.106840910874033	0.7296271943156667	1.0901245291817123	0.833668584659236	-0.3841198385405016	-0.5361153336357304	0.18278008066445592	0.11678743512110987	0.6842461138660403
-1.1495972286385872	0.6066596383708258	0.9136935560351496	0.7468062691230032	0.20444543742080395	0.7159426397434424	0.30743523167991177	0.9698282738940718	0.6058809247360075	0.615369968171948	0.6651174556726548	0.3575510338284588	0.6214400896479038	-0.12918356771945316	0.04043669469433355	0.33394869939960314	0.36567566063015217	0.4062392157033304	0.5258141176175999	1.0348010920362902	1.0381879066665631	1.0488371481436882	0.33421430143540476	0.8924649289373793	0.050790771195327065	1.1865320017750514	1.2542205940361382	1.2125332417536188	1.2005697986041544	0.5046534064770204	-0.0458181167436781	0.7063616850853343	1.2563612286708765	0.3752433624511021	1.0291903989178075	1.2318826215901506	1.1701938728713563	1.4571413683142278	0.9033760350888308	1.3970438324568373	0.7566938517803599	1.0709131508794871	0.7152753943396208	1.0280856593525503	0.9048015097364297	-0.42750102586334043	-0.5130515088644323	0.15861367324724335	0.1040674387462599	0.6726655752138281
-1.133602350822434	0.6020954940883388	0.9413477030876646	0.7331509789939735	0.23059659145552222	0.707751570857219	0.3322583122571532	0.996657043710419	0.5514476098504187	0.5746373457985157	0.6418037898143576	0.3779517124924192	0.5867035083870502	-0.11600414784354289	0.05913104868275447	0.34690466584709856	0.35114718221622365	0.4092393525923629	0.49107335103903704	1.0542401813321887	1.0199619321471256	1.024659393306136	0.36439131231446703	0.845305383314367	0.07708254699053829	1.1888327398557546	1.2190101805980469	1.182591849376336	1.2682997990986187	0.5034927636081279	-0.05704139207834648	0.7325872501251415	1.256995246472294	0.29362714013828195	0.9955186940715045	1.186677121049739	1.1414997406809777	1.4658099647717375	0.8912071695245724	1.3557398390366715	0.7553969735786283	1.0832237709233228	0.7127426119033593	1.0193470714377324	0.9719146309539319	-0.44945378100003197	-0.5102286781342271	0.13771371430510448	0.10540497094866856	0.6555373430202399
-1.1149967451653742	0.6154390549969178	0.9531844578775097	0.7388959133947723	0.24128486231918028	0.7123565451792799	0.3326763650379746	1.0307380060799063	0.5144442858896439	0.5333830091500842	0.6521868393263361	0.38860212429013363	0.5287234952946083	-0.08951221612307754	0.12899525415080854	0.3771822466494235	0.3537293443988382	0.39924971626127514	0.4993513097702502	1.0667271199184847	1.016802273072216	0.9992213008680727	0.4101712737169289	0.8083332978054194	0.10224598782091869	1.1843421148584277	1.2088577274726033	1.1758915908653917	1.3275235051014695	0.5053304522684572	-0.055677839137193486	0.7554489249122235	1.246735026965926	0.201490604779374	1.0213352846689598	1.1440766460120808	1.1403512880351314	1.5000696683879675	0.8920868600681304	1.3066070525915836	0.7349419134276998	1.0639736552939174	0.6982079521343051	1.0630564953667667	0.9745608732890672	-0.4685032640859851	-0.48548747260813546	0.10908834547747352	0.10157746179893361	0.6438774113135137
-1.086751022566514	0.6455214386939497	0.9792124463345602	0.722395659285607	0.2692773845601785	0.6880702260857408	0.35139561059798063	1.0689262281600285	0.47740937796236105	0.5255418151308067	0.6402751907261618	0.3701057704493662	0.5152244426136569	-0.07836729804723183	0.1801602860102542	0.403129849893266	0.3457283518340911	0.4092353695020325	0.4969328585191251	1.0774159817054048	1.0114610997494158	0.9787100536418734	0.44131277148776826	0.7441003889942263	0.10970361270015046	1.2056421512561522	1.2034587680993973	1.1557111501813022	1.414260708319389	0.5025804695097282	-0.055584733335219794	0.7675517022961543	1.217410280345098	0.12456877167852773	1.0494008922026707	1.0687732548247937	1.1169139849213985	1.5371160613122594	0.8655951880831314	1.2807468773510038	0.7056614780350238	1.0337898578277724	0.6951009202267588	1.073592022570011	1.0039155072737576	-0.4688418033138958	-0.4784419594952184	0.07009203435635483	0.07644440871002581	0.6134119479698604
-1.051661137354463	0.6746406254816055	0.994796473335161	0.7272039403925327	0.3084188831436807	0.669937740575789	0.3771790728416102	1.1094193115962612	0.45729761048936834	0.4767528951476011	0.6052400469007473	0.34758337236479026	0.4751183278145555	-0.08290558634784302	0.2054144793252851	0.40171155654366847	0.3508665126279929	0.4553885817256266	0.5117787214748504	1.0902379805497762	1.010610085829505	0.9829805256279418	0.48549694021367173	0.696397477583839	0.1217515010701141	1.2341854096370057	1.2170302543778706	1.1266754247867252	1.4933907147788075	0.5269245458737973	-0.09204838123064034	0.7765226476900619	1.1900284748071441	0.06334019911245983	1.0459873378152937	1.0076159897903958	1.0934883729447362	1.5502964995810822	0.8459968345694022	1.2392858381302378	0.6965313688919512	0.9838237765342441	0.6788135952943535	1.0993634317290206	0.9787576636472684	-0.4647958466876497	-0.4613270224257177	0.04989708703823982	0.041417821165098304	0.6056363329949317
-1.0168837669747468	0.7086655824602291	1.0330665802102688	0.7122310127641036	0.3519367429064987	0.6859796163523816	0.38832471557391046	1.1274174229910998	0.44958796426486475	0.4649789712285683	0.5910704283663144	0.34342470863546826	0.4669237272431047	-0.10707510577262554	0.2254745231314803	0.3971549696354183	0.34738040151964	0.4759404579597713	0.5075083459389071	1.1083471183800326	0.9979025791995152	0.9540861004519637	0.48272952289660787	0.6289087546673054	0.11261189496131656	1.2264746026636344	1.2209452583895188	1.1180019862662376	1.58392072720318	0.5298890226426975	-0.10867139019239822	0.7621672834817985	1.1704437943127455	0.025143542913652405	1.0721195072261325	0.9251812829268609	1.0957318618342968	1.5284201504574324	0.8224490093468703	1.1987457218697914	0.6727886467221101	0.933958599679196	0.659751174931346	1.1572774532326302	0.9653944674309228	-0.4373053604407495	-0.4528893668020243	0.05541451433082488	0.014366217569122864	0.5931600260495998
-0.9645678184062364	0.7345721765377216	1.0613396134773097	0.7058149930766845	0.37802706172163064	0.6569744257140797	0.3895050194447353	1.1445480654519535	0.44591655375811773	0.45141046734868295	0.5702357321357467	0.32081631026843066	0.43716936114233257	-0.13170688572398143	0.26297647537007973	0.37313925854262053	0.3718974909268464	0.512400705407915	0.5223673485116661	1.122626639336904	0.9682843817577804	0.9499759770531885	0.5040747816606548	0.5679725103194848	0.11561947288036949	1.2432633809673581	1.22125963708093	1.1429015389366024	1.672700127179818	0.5368593916539348	-0.10422834812750667	0.7732783741793968	1.188484059199446	0.006741847648861457	1.0909345315226318	0.8547382623581438	1.0745294808286503	1.5223650451977255	0.7962376888519133	1.1769154576115872	0.6720763379936139	0.920966230530649	0.6068902434407208	1.2112043575342273	0.9025368776430946	-0.4296368505857665	-0.4473028087615461	0.04064088509735573	-0.024430623984338002	0.614420158984375
-0.9189178287684336	0.774526991696861	1.0728278385098038	0.7173442960257008	0.41747005606424387	0.6525076530429965	0.3884076878815543	1.141922635265051	0.4557996280778651	0.44303166078459827	0.5593435875325505	0.3172324438760078	0.422676684782833	-0.16877512685047966	0.2915067999027804	0.3516611383909917	0.3984633554946567	0.54450308577351	0.524817220586133	1.1177640698491769	0.9293186656610756	0.9624420179940945	0.48370107806827606	0.501829511599962	0.08749262708977304	1.2442613370471782	1.2380677729023666	1.1397635705576348	1.7471907893363756	0.5298892422648864	-0.09661471352735404	0.7601218342207332	1.2074642231289017	-0.008885096599960276	1.1478303129133265	0.8100830442739595	1.0612766698882756	1.5786159425626873	0.779067209540213	1.1368004326049261	0.6541960898650712	0.9358814246311162	0.5515540178439062	1.2829633863152796	0.8554912266483028	-0.40516752877655965	-0.4395499818948845	0.019080175350638492	-0.07849372297292849	0.6407860211739896
-0.8849138448136797	0.8252627195563662	1.0662023519691386	0.7153131186043747	0.44629841091184863	0.6352891570034249	0.40417197044209985	1.1340260790964105	0.46000886841428423	0.4317348104724473	0.5353015321672157	0.2950449396807857	0.3969467022436921	-0.1989670959339317	0.3076370599098049	0.33071516872061546	0.4117508774898034	0.5651511971326466	0.5520933516849438	1.1324265524933876	0.9053241681122056	0.9731993593666196	0.4772546134345477	0.4679986104597168	0.049366197917510055	1.2641696149096515	1.2366009654694305	1.1571293156607496	1.7779504443361653	0.5211181250453866	-0.06944401515616011	0.7467424118665171	1.2223111085586673	-0.0367139602807787	1.1872856321385261	0.7686218044271739	1.052888279040203	1.6026718564358589	0.7678701782588458	1.1016710630050088	0.6813613039202904	0.9283892178459447	0.5108915268715415	1.2784834606462598	0.8079697316300232	-0.3790073457287652	-0.4221459520105014	0.025850816130949937	-0.08828399686405163	0.6749207649304939
-0.8461053842371097	0.8840901872614927	1.0823574545991461	0.7281048848073822	0.4973305180945554	0.5997474571755526	0.4289805491011756	1.0843110687327246	0.4624390290372825	0.46325463651773385	0.5122753182056666	0.2822113659501555	0.37698553989368544	-0.21033606634272206	0.291837168053947	0.299493466209303	0.41253713468960573	0.5834936943649456	0.5657087085483887	1.152754590419723	0.8853606137716028	0.9675301128214618	0.44961557302443655	0.44852082359696305	0.04138883296257477	1.3169921160137197	1.2321767998848394	1.1601960046938564	1.8122340091588434	0.5069255846935087	-0.03538464389970966	0.7268568360952768	1.2376419177797187	-0.019466667322940733	1.236430642345918	0.7155144938989246	1.0441909801307416	1.620147483682733	0.7635057989497857	1.06584191168521	0.6978288424885168	0.9450469877274813	0.4810403153380947	1.3105734387347256	0.7767755829869643	-0.34674611697472724	-0.42154656624097947	0.023298863741209676	-0.09984870646008823	0.6916546807869264
-0.7970502119177748	0.9402742949355314	1.0633308944124384	0.7424813667609856	0.5165322859391009	0.5672957079848335	0.412753536363385	1.064687342912286	0.467542546825388	0.48448970447432665	0.4996277345129775	0.2694606012044921	0.3746189650322961	-0.21420220212420152	0.2890174380553247	0.27397425572187467	0.4290399428028994	0.5944537396919118	0.5715072786741179	1.1967240066360196	0.8588143588015937	0.9453823802814949	0.4532718227212925	0.44235692089784956	0.027445557930446573	1.3384763722659887	1.21037844095808	1.1620027264663002	1.8340574626278627	0.5122172715087228	-0.036428885165778475	0.6620255723260688	1.2719865326911166	-0.026836991434087288	1.2690941649883682	0.650974733019844	1.031908231210224	1.626848201969926	0.7526484956681997	1.0385532632077121	0.7050975308737624	0.9710551241552373	0.4636724379789278	1.3568560126305704	0.754037349927707	-0.30648426129117073	-0.41836269070641074	0.045117550835551634	-0.11715965334004544	0.7023174103416399
-0.7599983304971072	1.0215710108707128	1.059308476133119	0.73367563774001	0.5301636009083538	0.5477435102734072	0.3983441642331564	1.0351108048105355	0.48102679793436004	0.5114941708689649	0.5022471750465216	0.24592627496527397	0.3781579030061191	-0.22263377141306454	0.2988284474504056	0.23919578178073503	0.4372971856226391	0.6038483389537675	0.6008412832725573	1.2225608088262792	0.8442971446395976	0.9539235079026934	0.4271041905634137	0.434707872473551	-0.005409256521298094	1.3773103432725344	1.208832049548717	1.1585065584098664	1.8333276719140315	0.514995376888659	-0.03579540164136683	0.6121657480221668	1.273757124445116	-0.014592454953121675	1.3196619250833614	0.6351313276994853	1.051078622043055	1.6228559544893877	0.7462999620222454	1.004647633597862	0.7026639898074086	1.0206927263346777	0.44177489853749224	1.3559852338106697	0.709577323789855	-0.25898234512779156	-0.41186902365568	0.03585945200240617	-0.10791475391179868	0.7394762678557191
-0.7199920427050299	1.064241858046715	1.0510463964864623	0.7359597978023915	0.5501979380332079	0.5348583508281127	0.40105535276919185	1.0246483745272852	0.49703355216040845	0.5658106096663601	0.5044816786443104	0.2157387833919527	0.37949605871333525	-0.21489249116787906	0.29551983423436134	0.19611343265782627	0.4465177997165547	0.6138640713939162	0.5849380620040859	1.2562401588878074	0.820036035151055	0.9267041515606108	0.4017304906041197	0.4287800064080806	-0.022881343924590267	1.404355721603724	1.2005988453575547	1.1564851600192996	1.8347191985594336	0.5040428183597543	-0.033232127705029056	0.5846740464543083	1.2929174011867297	0.017725681736501825	1.3521963733777813	0.6007676768940782	1.0429845253350318	1.5871926633201328	0.7143994536948155	0.9969969887794029	0.7075132100951008	1.0637978629098597	0.4321324512895311	1.3043388098758362	0.7312085404896982	-0.202697216773627	-0.43499452156081925	0.020829742313574824	-0.10650930894107816	0.7478037684167155
-0.6899518178020736	1.1104600116168588	1.0340693623305295	0.7320701813059206	0.5323768178777267	0.5475519341917073	0.4153498401657593	1.0074432869760659	0.511129025213226	0.613763138410013	0.5250445546899244	0.20851000951587548	0.3600735768642712	-0.21426125625364847	0.2756237695987028	0.14377945376824072	0.4464169886677126	0.6112398100406532	0.5869713701327389	1.275065570436133	0.8185050663209441	0.9492071302549598	0.3839110094356882	0.41359012098910075	-0.03861668322240616	1.4092089333686773	1.175529453092492	1.1612026787025496	1.8032928280098588	0.4974521212064852	-0.02688484712239971	0.5513691198145751	1.3067695256252096	0.03812760646225864	1.3593277789117937	0.5680121384053523	1.0469296793823344	1.5513077530635582	0.7084650407036548	0.9494723253909738	0.6940859740557243	1.1184418990407852	0.3983096011114745	1.259593980476875	0.7264532806052006	-0.1512654014699929	-0.41268105325126025	0.0031741014367870136	-0.09727903414558983	0.7574321957219943
-0.6326060044566852	1.1343522133142898	1.0378026933509905	0.7254308133197187	0.5447287535417383	0.5753061616099524	0.4126436664395269	0.992947173546493	0.5084818376203684	0.6884796261961578	0.5418820562986897	0.18837358717761732	0.3727376959635168	-0.21108886963824905	0.2908241231201788	0.10156148511517538	0.46106937696709	0.573381955713042	0.5996625263241745	1.2775740269299556	0.8085722894600075	0.9349930945854291	0.3596185537673698	0.39707654004217846	-0.04556220550103407	1.4323091335504317	1.1556145522951458	1.145138871816101	1.8130993561462816	0.4858124197560376	-0.005203536198335007	0.48568087118389525	1.3372634528284073	0.05685762624414884	1.3956999103401562	0.521762194292626	1.055463050408648	1.4968931281363873	0.7021220694495953	0.894227424143476	0.6621671276470477	1.2245525190861657	0.3918264766997364	1.1782231846076647	0.7520500125837899	-0.10918424148034889	-0.36817527864300065	-0.02683157266012088	-0.06922377812097232	0.761266603302516
-0.5902545386461208	1.16428019143097	1.030860750343528	0.7133589636241778	0.536262727682265	0.5913485139439617	0.40959283851231143	1.0027139558186573	0.5214222398980511	0.7266066058232414	0.5747269908451562	0.180474745364378	0.3542528791282748	-0.19115936646600304	0.28113349214557404	0.08432960821777372	0.46287688064046745	0.5271282505782406	0.6190967816339045	1.2929111754814149	0.8184961317916011	0.9259190116471592	0.3336676872815854	0.39926047417491495	-0.05954597409495234	1.4603954486527937	1.1430899690435965	1.130138678556981	1.7743988699676425	0.49282319924991586	0.049894993017293665	0.438654034939712	1.3665721549171184	0.05431169066833548	1.4075596438797335	0.4855888623442873	1.0543770848747298	1.4915897895846464	0.6880779550527075	0.8335047773440248	0.6326241772594471	1.3269437834234463	0.3763019021136267	1.1164014021651378	0.7362067791430389	-0.061998845733308536	-0.3045677926556747	-0.06963241736128549	-0.08260857359137963	0.7705209773860573
-0.5803278034662379	1.1887886680138184	1.054056581715904	0.7077904928379541	0.5420812234329327	0.5969922881239578	0.39942462779972837	1.0094144275354193	0.5544459840788696	0.7493613810232248	0.5957696880489917	0.17755611731188656	0.3516984555975463	-0.16899930730292317	0.253726721954154	0.05760748589758191	0.453117454648453	0.47779080944011765	0.6318298322564618	1.3022127439457658	0.8148615931753156	0.9094293173205322	0.30289795355376553	0.4115085300919624	-0.07053867964854933	1.4519636657082489	1.1202691538804617	1.0786600641116562	1.7284408668873188	0.49341079841462554	0.07882782175505369	0.38101915212037607	1.3560101946938312	0.048964255814922975	1.4298324584142432	0.4349815523580907	1.0689752332563578	1.4713187820851101	0.6637603464839923	0.7556416390236832	0.5995645002223108	1.3965374144778964	0.3897452977384081	1.0704420083859456	0.7668092554018606	-0.01963969824757558	-0.25596358133225505	-0.09584051314977363	-0.10760130125666242	0.7532615389381342
-0.5655078409635579	1.2034960743215763	1.082197259203926	0.6819247461803302	0.5306912120954901	0.5708570215633041	0.3902502612116715	1.025967706962102	0.6039624243704316	0.7676828818498288	0.6176501554511112	0.16515187177698037	0.3400118656910398	-0.13050854104847714	0.24487655428116906	0.043488662204493	0.4230268840091626	0.4320051586235117	0.6595172904971964	1.317149098890964	0.8442650361747722	0.8732094180114608	0.3088747973969474	0.4270896236157178	-0.08095589276987455	1.4441887128612634	1.095361128020641	1.0495998940943516	1.715872863805687	0.4991592993814358	0.0987361337226729	0.3254199293062459	1.3400396744502883	0.07067331126377631	1.4129030031861123	0.3994978916422744	1.0495090868913426	1.4238860895811432	0.659215583200183	0.6972962306264624	0.5847743512814485	1.4271237155012666	0.4039039698845416	1.0506360559215537	0.7917546516231304	0.006986090919905767	-0.21232277242612257	-0.11670569573377669	-0.09774418035993811	0.7207118463578486
-0.5528691178699882	1.1974562230279282	1.1066606270189874	0.6559386162999065	0.5278100609081734	0.546675735724509	0.3989623535142834	1.0361083690214372	0.6804019401121094	0.8139815721579783	0.6403470041507725	0.1914482551260887	0.32301761920834243	-0.11933105553365256	0.22553709973497402	0.023526938544310795	0.4139329439746158	0.41528121532739404	0.6596125051133824	1.303432507139297	0.8692735097360469	0.863835855104303	0.3134192891780823	0.4292194298166149	-0.0721504615366549	1.4161016883114512	1.070628098970865	1.0085969116070452	1.7011846499466476	0.5057233234199403	0.11348534558782908	0.28250233380859047	1.3423200682731826	0.10867205804493188	1.4166464779810979	0.38655257650711244	1.036318359920239	1.3776825449564267	0.6546469802679509	0.6418214977387591	0.5469149962194766	1.4559406025306005	0.4215796855254017	1.0623651082625354	0.7891365871923404	0.04793007103693483	-0.18525597581142295	-0.14555869163284113	-0.1251366503963416	0.6961653140933993
-0.5188206268871463	1.2097915720809795	1.124805128951078	0.6325400712706386	0.514619460411198	0.5383467987774995	0.3867116290581981	1.0880472196678854	0.757844923589686	0.807971607795214	0.6744553402982747	0.2057355083528619	0.3536021478160135	-0.11634018647360496	0.2146112449402054	0.0022835029517176628	0.40816951817103214	0.38546682276935873	0.6742169038024599	1.2753010316848754	0.8827330059190632	0.8310336074494534	0.3066081745800155	0.4359280651334797	-0.06058283706821814	1.380852200546581	1.0589133816098206	0.9696546988666371	1.682874593773175	0.5294613084310476	0.12615528912931148	0.2285075575480835	1.3403538367404602	0.12799733059209753	1.4262846667049138	0.3671731038017313	1.0125282061954395	1.3218457090235158	0.6465771291792104	0.6005623631444831	0.5231859140040112	1.4644928560544404	0.4281180164812338	1.0559482839016407	0.8085526262472191	0.08176335119212284	-0.1522357944955836	-0.15919418550914105	-0.11954494870552775	0.6924762079193113
-0.506403341620701	1.185202941375349	1.1928127355399134	0.6209390149538087	0.5176288292427211	0.5572223802680354	0.3822484483338352	1.111997859573922	0.8282112937714754	0.8104029134618574	0.699786489578325	0.22138215813860307	0.32999973544566047	-0.1092305846332223	0.2051671711634052	-0.0267857012119552	0.36738706368297175	0.36503182963421776	0.6989331899451098	1.2464382977065673	0.8857507362726403	0.8281686992987376	0.30001953014774985	0.42149974572357535	-0.0634197895123659	1.3904173257926742	1.0580241515881277	0.92081986470962	1.6456541607859674	0.5299094255439887	0.1378478252015069	0.2291008565886996	1.3222732017406897	0.16650235405580377	1.4245877055357177	0.3556928648966048	0.9792532143795514	1.2648771879472331	0.6428175998547628	0.5721246013646939	0.5018755421108562	1.4638047003187138	0.4392775344902541	1.0186416581718376	0.7779237530802635	0.08783687338390213	-0.12970454293214623	-0.1988278524302739	-0.11101943910726161	0.6885688695096424
-0.5087287679995045	1.1438737822145593	1.2284666882511297	0.6282845058861244	0.5373479270420887	0.5708962422387367	0.3627735712327654	1.137443108744203	0.8851395886033264	0.797027029671956	0.7164135740820677	0.23760363787670516	0.31526500595634854	-0.08543656464406969	0.16912610744968617	-0.04680435800222727	0.3289509247663879	0.3671373735915902	0.7029222062902234	1.2210882519586077	0.871873830046885	0.7906134417473114	0.3065540505879881	0.4459783447416128	-0.05938747730207955	1.3937434519212681	1.0645724618695154	0.8658826506160331	1.63348895348877	0.5389931090618308	0.16907713879496328	0.2266777988188251	1.308020481564824	0.22314921272961122	1.396415715243062	0.35320562444784254	0.9521476658314576	1.221429914324475	0.6057747874268886	0.5503872725010066	0.4646699143384111	1.4180764661667922	0.4376281201424355	0.9860064672736023	0.8157298501582273	0.07526734305331705	-0.1052267330818358	-0.22127441086332036	-0.14515522665284245	0.6647213192361857
-0.48649763914710376	1.1084268935402615	1.2614966181511724	0.6094383395177692	0.5554590671765058	0.5653143252114888	0.36181747494929917	1.1613701743716238	0.9050460602940195	0.7689883389887868	0.722238866885537	0.26982240368613997	0.3154150828652122	-0.06934520807053339	0.13049494622240057	-0.04843744417234691	0.2827582773237912	0.3684197455473628	0.693714000758873	1.2025860127224093	0.8613441382112296	0.7621256098556566	0.3238021358774433	0.43973997152104205	-0.06939893491790379	1.4088221662671248	1.0529324039515504	0.8046205476255143	1.5861538093267735	0.5243188329305428	0.18010169026235998	0.20365129364710718	1.2966148894914875	0.2546504879993194	1.3929686333954066	0.3596376342795873	0.9340025675625754	1.1994703804453608	0.5831540834139373	0.5008396716239004	0.4265646449720183	1.4161121373878638	0.45571121064001063	0.988273181757992	0.8065310683332394	0.06584787895316609	-0.07285604695676481	-0.22776747307596706	-0.1649859326269964	0.6748658013958069
-0.4800043973323002	1.0508066633492172	1.2909664127997438	0.6091231012652576	0.6027712330191829	0.552660772670936	0.3214874171435684	1.1985695588597696	0.9489211529678041	0.7298434517185004	0.704012113970645	0.2957877568236785	0.33073872442661634	-0.05654934034391318	0.11665720020346373	-0.05708225585130781	0.24712024120695592	0.3753365879278755	0.69252524627579	1.2016105018637009	0.8330160495794032	0.7172137152209211	0.3532908331825662	0.4687426100420723	-0.07483378804724736	1.4231666025021186	1.052083317670453	0.7704028557158619	1.5670116036206232	0.5087495140237435	0.19109559284169503	0.19869544572018263	1.281928449382897	0.2736410607960453	1.3809868369538647	0.3563730168688297	0.9106457418018667	1.1835212555394352	0.5746077747192396	0.46716217747978916	0.3889113885381242	1.398806294996819	0.479420044467859	1.0191147591587109	0.7952579983850129	0.06666395115703153	-0.08067311667117757	-0.24119620569571465	-0.17455665939963666	0.6910034782977599
-0.51308817434044	1.0274928862053794	1.3167071528665943	0.618011054678723	0.611249114127035	0.5519597567102872	0.2896149728375551	1.2203981001065434	1.0029085293182771	0.6924708031562311	0.7049505070260634	0.3286323506233483	0.3207047843266092	-0.0363533262160763	0.11434025186187155	-0.0693820350539944	0.19787586692120368	0.41120518622270097	0.6574467534536153	1.2096763233416485	0.8132803257370442	0.6665557857769626	0.40145998921196024	0.5055152349118636	-0.09720561258260221	1.4093861769899616	1.0428357475477015	0.745629225850689	1.5075095922886925	0.503223534258086	0.1948891965063903	0.20509834418235434	1.271002640576429	0.27776140182320586	1.3626689879238545	0.36118920779289565	0.8960948618968432	1.198081070872752	0.5469107000307698	0.4628278400974223	0.3516078995057152	1.3521581939783214	0.45236546588933446	1.0563212785821343	0.7962000181668404	0.08027942090978213	-0.09109613326178645	-0.23809731603711254	-0.2084096645725438	0.698130793592077
-0.5012562398891649	0.9965606328630798	1.322455114177708	0.6270763442921533	0.6197884069253243	0.5209492124605573	0.2583424000801357	1.2324309082126776	1.0234069747812264	0.6540020107282858	0.6775274545060993	0.3465180175748086	0.33421571959935303	-0.004562690092622451	0.10971700317677455	-0.09542735413948174	0.14356334772640078	0.4606471949276566	0.6435901703600626	1.1928567279506794	0.7830632821593004	0.6578490985263358	0.47120961234127	0.518556535426108	-0.10030434342366301	1.4190937829322854	1.0297484923920972	0.716169987933324	1.4674579697012773	0.5073107580872931	0.17595622001580072	0.19822631034374624	1.2865917150080168	0.30187780081870436	1.3232703339309506	0.3675220536280115	0.879990219796586	1.1880442714223787	0.538513101478637	0.47487636598251076	0.3285328314518321	1.313534913621653	0.4666211139395589	1.0745452679905054	0.8256996761287463	0.0845290515430632	-0.11651317354622517	-0.23440912518246604	-0.21919695947988513	0.7280625521283526
-0.4835230422106839	0.9670054426563996	1.3222720825996144	0.6387429787571153	0.6078865145358028	0.5274323948751469	0.24348479513191007	1.251348646426147	0.9930236502004428	0.6435171017902257	0.6578571840602421	0.36026932767894027	0.3312744962855455	0.018894856735300614	0.10549619277726272	-0.1140178104409207	0.12059754130093762	0.5199377836268297	0.6518881241606749	1.1995849057626653	0.7465343193388494	0.6426562879635667	0.5349108946277752	0.5158903130216824	-0.09358280797425696	1.427767369216076	0.9955652398784904	0.7044043675313274	1.4419446191355634	0.49596134226418825	0.16911565964740902	0.20491515968594265	1.3046024786582437	0.3273787341855895	1.3105757921266037	0.39896467024922383	0.843789823285802	1.1565749818047522	0.5327353597889846	0.4863892000611033	0.3115599109232736	1.2816694451514543	0.46657642896414425	1.092969137432544	0.7778376927990477	0.10703681834892645	-0.13505494426428866	-0.24848722725322042	-0.21622525778714935	0.751769525920691
-0.4956910178917841	0.9259348202319174	1.325898502651563	0.6417939064501936	0.6075731149042505	0.557461612091452	0.20301792419692669	1.2696671016621712	0.9427397195227462	0.6342705843950672	0.6329491248902439	0.3953314927237435	0.31261206288752097	0.05216328407950438	0.09716295739034395	-0.11931764580699286	0.09964530007737746	0.5911978151514372	0.6600665836179735	1.1882928555922443	0.6924181543129706	0.663547023020338	0.5797880244870315	0.5300222765591803	-0.08053151814210645	1.4396648029544026	0.9924915396264884	0.6858703958785758	1.399820922080144	0.4877458252565682	0.1358849032585983	0.22205295493489635	1.355731226861208	0.34243398631409355	1.3000624474529288	0.4130686655732121	0.8426096231556695	1.119050586927418	0.5201988733158994	0.5000154176374225	0.3090446383842739	1.244511960188563	0.4965263277411659	1.0883467941667946	0.761421621008995	0.1374949357978867	-0.15709538047090432	-0.23903374851709452	-0.23668671765914567	0.7839738529439957
-0.502354650518262	0.9037850812344137	1.3183766745508883	0.6670910966044848	0.596303059631796	0.5835386433357277	0.15602126941790645	1.2847294113623602	0.870712032702658	0.6059327552142041	0.6189914594977205	0.4135093440354548	0.2839965027384371	0.10043629211056246	0.11030421225021403	-0.13058626145268798	0.08829365078080349	0.6378837542610494	0.6888356798985812	1.1893793539127069	0.6341757770063057	0.6688343942971178	0.605541345526172	0.5200310362956415	-0.08856806080666732	1.4774215962491992	0.9650771021687342	0.6700509643593481	1.35194410611463	0.4705957042725018	0.09651402000406872	0.24666470141219107	1.3737243932826608	0.37018149647379034	1.2779101023099142	0.41960553008460283	0.8385326918521633	1.127066741758113	0.5074306976086852	0.525124686464203	0.3173611513122517	1.2310867952600586	0.5279759937355755	1.107684027012338	0.7590133960961143	0.16433788549449094	-0.15874770651507505	-0.2235860902332135	-0.252002319907798	0.8224718970384377
-0.5279915765476515	0.8606115875137361	1.3171134145469428	0.658768410718652	0.570750387609405	0.6167110426526831	0.12854489856326023	1.2866141129001218	0.7874070650412719	0.6109616289796358	0.6162398653087874	0.42302783204932426	0.2354035567811934	0.141095539114862	0.13992722313816297	-0.13000598892100199	0.10745854068630205	0.7129689442952465	0.7152358365284808	1.20043933939037	0.6107407392099249	0.6898591128227134	0.6506100517231361	0.5008611678209164	-0.10107970708490717	1.4786146503777993	0.9590506165460422	0.6635993869074053	1.2820474184060926	0.4659630487387322	0.0603357288098321	0.30056868306756207	1.4003536585077478	0.3757903158942137	1.26879713463685	0.4536454875893209	0.8230064082870696	1.1348041655798262	0.4771263586885165	0.5477218211311846	0.28666364373893083	1.2480645763607767	0.5459957646722435	1.1159109347657317	0.7262526704640868	0.18809246750558511	-0.15830828543645387	-0.208302196981281	-0.2681243492745028	0.8286602856059307
-0.5429756971223718	0.8207753141552778	1.305060271956828	0.6649703449368103	0.5286086885873111	0.6291649176354438	0.12404570238667849	1.2662111951338537	0.7079048069474003	0.6123956947538262	0.6028363829775566	0.4309650890225276	0.2274493904209765	0.16833226621422176	0.15219909697529355	-0.12772754054679528	0.13517339992237679	0.7624012928615851	0.7305401578611412	1.1790620154113516	0.6063102364040025	0.6868967501494193	0.6821310687987336	0.4829541926564386	-0.08728103922277144	1.468789985606208	0.928528666638566	0.6648991573933775	1.237571681680851	0.4612601141047167	0.03660368630300873	0.32809147012913387	1.3927915082248812	0.37748876121166564	1.2566044848899818	0.4770265596067338	0.8525573698033503	1.1461917861338624	0.45595729440735233	0.5651229747575826	0.26859758966205255	1.2215865274755542	0.5897749978191522	1.1449428481128057	0.7041169229803511	0.22800564613340385	-0.1441517315059134	-0.17578250833987205	-0.30140338201845235	0.8429278406453001
-0.5382973676393373	0.8029748298600972	1.2968259891619849	0.6412687442895096	0.47200551696893045	0.6032964279169193	0.1341121124602675	1.26534763208561	0.6312433010411264	0.6313732083977511	0.6257500593392035	0.43001221994259164	0.21311046172165699	0.19164286535289987	0.17787411038313347	-0.1088939449228524	0.1705551956386723	0.7996070191585629	0.7862392801107239	1.1793884344314058	0.5979642226475629	0.7031010882678359	0.6986604525083455	0.4511957487987572	-0.09074748763147703	1.4528859473933913	0.8983812450798233	0.6647609383559476	1.1814596837709392	0.4574216124037225	0.00973187950748994	0.34820091970326	1.3907491945559882	0.3696278213172646	1.274548050180912	0.48571561736484997	0.8588176713476013	1.1328462199176248	0.46000471509609386	0.5820460087298753	0.25190861292975664	1.2243461559301996	0.6202782296959874	1.1611309907657565	0.6309625035961863	0.2726460342429825	-0.12454674165756083	-0.15893051748472994	-0.3133624238175897	0.853497929583496
-0.5686692445188557	0.7737237449651649	1.299970454567878	0.6349439097753122	0.41343584787998944	0.5984927291519005	0.12840557802910652	1.2677774371183843	0.5760195477617376	0.6392374130706976	0.6220919170288444	0.435315075887165	0.21910659341154498	0.20798496432835417	0.20769410923568837	-0.1060083260177433	0.2023863641316917	0.8408796180307393	0.84389030199212	1.1646059234925992	0.599006002729147	0.7438125558165716	0.6965012110605906	0.43045272134814816	-0.10662029744222537	1.4221739672781761	0.8790431302508598	0.6825321581144453	1.166152890671519	0.46932188459943996	-0.033690385735348195	0.38915061919452915	1.3917786324392694	0.3651367466120802	1.2686730957819032	0.4917002823849039	0.8534601573922196	1.0880307433020033	0.47308720642015956	0.5927113043375642	0.2440810653027386	1.175735355645445	0.6135410664452967	1.1874031772759917	0.5881130704965276	0.2977880307456958	-0.08596711278299489	-0.15153326996055488	-0.3354237119369997	0.8816140335852841
-0.5939943141039004	0.7546197893589202	1.3117721425600513	0.6196142960883614	0.3683881597973487	0.5768448701984934	0.1258191214896172	1.2617283599423235	0.505469990574204	0.6485475235450859	0.6628814988351085	0.44379070541676874	0.21543915208450795	0.23211913889845434	0.22009521614433533	-0.08343124153528918	0.21710315127800772	0.8502902412192114	0.8797957337558706	1.1449906628296413	0.599289069093693	0.7565401244998883	0.7012500468642767	0.41046102075326624	-0.11847970092367097	1.3880749667949	0.8460488007884088	0.6885000209273764	1.131822296121263	0.4858571567957872	-0.048637347042476936	0.42849956435180925	1.4055469112582966	0.3664582216101949	1.289488039458063	0.5249873174843762	0.8438691919965169	1.0589204243617283	0.4614275211691874	0.6068974590377533	0.25078131400206705	1.1410426130535616	0.6147605542849786	1.1877257789942244	0.5286837075946648	0.3170319674613392	-0.03416842585512746	-0.13046638449936465	-0.3613116802795913	0.8831859699059139
-0.594422266297055	0.746170103753205	1.3263787467221217	0.6031940849082114	0.3236503623932519	0.5396418435586435	0.1316955212055479	1.2461283912561592	0.43744760190679977	0.6626220944554758	0.6916805978061765	0.4467542633586484	0.21263035089896878	0.2414851356551219	0.20467047007370395	-0.0398283880482835	0.23968495432656392	0.8501432789208165	0.9291683208329727	1.1213636200039125	0.5876112204364649	0.7639272932397614	0.6844102084249158	0.37809726906023683	-0.10901448231222606	1.395230926741665	0.8159027598577655	0.7001341000345663	1.0999704448598338	0.458811024725024	-0.07299781891171894	0.48027634724697005	1.3910835419026943	0.38961071304283135	1.298185547081515	0.5744286746327937	0.853054646271503	1.0113728872326793	0.48635882080328807	0.6060354661671464	0.2525367165907066	1.0986878879546178	0.656816734779903	1.1892787642894498	0.46094595920231257	0.3181979552790937	0.021572844639255472	-0.13482228143021707	-0.3756888192520957	0.8773028060901511
-0.6123625489444902	0.724818413071207	1.3433027530376722	0.5892280536975251	0.2895218292694335	0.5276135343494109	0.13110991907030167	1.2259082775451227	0.3898437963870335	0.6744617033313451	0.7301506856200624	0.4757486980645643	0.20621415718802796	0.23978988174416882	0.19625978451122686	0.01456742221102203	0.29330105936479955	0.8503804330347368	0.9670042289398948	1.1027168273409298	0.5809502030732873	0.7689726322698728	0.6590308599482139	0.3395880548037012	-0.11633652282388288	1.3872650142893583	0.7935814770461171	0.701718711172405	1.045029376508436	0.41844287426057425	-0.10041461321090148	0.5511251801174688	1.371957942053077	0.37573626500283747	1.3612038506577628	0.6326319423664082	0.8353496286062262	0.9792139090828063	0.48932129174901207	0.6232782918845972	0.23424223603821376	1.0664760435858658	0.6710113450551999	1.2015682123987024	0.3811461977042784	0.3353691878654823	0.05771991808370784	-0.11390145667319666	-0.3691728644546156	0.8249134296394501
-0.6131476985681982	0.7179326650737681	1.3558036387639179	0.579802587684014	0.2751406610678604	0.5037035049924654	0.13155003701425474	1.194044124533196	0.34735898479896143	0.684951214400139	0.7593350647274197	0.4648237853409613	0.22720032047415098	0.2529225469624973	0.17827295637041668	0.05880020786196005	0.31468070790120306	0.8272785091188858	0.9838138933544565	1.0775678277376866	0.5918180342707661	0.7681231979676085	0.6529173321612695	0.3344810210919988	-0.14202630725814563	1.3677883169590346	0.7783546616455759	0.7165852346935215	1.0069723676612488	0.42757652182624756	-0.1424398754194878	0.5994193772896469	1.3569231803278712	0.3516434266522977	1.360449801503588	0.6708658618465343	0.8354935505349907	0.9615398799863313	0.492079185784511	0.651777914144928	0.19766188921393704	1.0254026446898536	0.6906321691535293	1.197107820690291	0.3324601219847516	0.3476717859782883	0.08603109865935593	-0.05034544913922191	-0.36948311982162024	0.8086631600001576
-0.5831830127138999	0.7087357020521505	1.366134659473231	0.5671165788302367	0.23716627033170004	0.4855504798578343	0.15497339299721524	1.1532258814855991	0.31610890593730534	0.6840586939006551	0.8131420497148836	0.4516809250399734	0.26575406371862736	0.24223106439881162	0.17602062456458284	0.0746660846834025	0.35433070841948233	0.7931882919825767	0.9963831748371735	1.0626147397593257	0.6017657485479477	0.7701485946044433	0.6362161775461586	0.29590861387205725	-0.15020450428569504	1.3326641649103501	0.7530977413918596	0.710361960793469	0.9754668765111602	0.4095075455309072	-0.15615618040516374	0.6473884546709845	1.3080385963591485	0.3088646407851427	1.3712219322775119	0.7035972863406215	0.8325104964400583	0.9710980567019056	0.5046808823402912	0.674966963813221	0.16051180636680923	1.0088192892202985	0.6980619178316732	1.2172643548964375	0.27561436123698796	0.3705940202139642	0.13077110269051767	-0.017619631538680857	-0.3708538090861514	0.7874272488708227
-0.5636837111999353	0.6852428583997835	1.3775159735372124	0.5503881772026455	0.20703413892986564	0.48806717957788026	0.16470226078190608	1.1299100927668495	0.2907654800120907	0.679385020952765	0.8721944097670292	0.45171366594587503	0.3125943116031441	0.23273037641961838	0.17447161544922016	0.10213519678139396	0.3803224033137056	0.7591676644704293	0.9965045734728113	1.0477363760126408	0.6093619365826857	0.7643090020761775	0.6413028964659259	0.28752501728011426	-0.13921988411623407	1.2979290265468089	0.7520980875036475	0.7074098239585153	0.9563479090233429	0.3778781674281807	-0.15665321226372758	0.6872905967988847	1.2731065445460286	0.2825467767023272	1.3561467495721273	0.7219523262441815	0.80995365689053	0.9295547207284734	0.5052577058490684	0.6921702636768547	0.1206984574757072	0.9892562235932857	0.6807735860670389	1.1852678604524531	0.21802113546139296	0.3846063790452897	0.16259700946665523	-0.01828607302004532	-0.3687187311216159	0.7558514021137219
-0.5411596874772864	0.6646245801394762	1.3834666380446259	0.5667821101381755	0.16916283120751224	0.48332257393259004	0.17427986366727635	1.0849944746622833	0.28926749760058806	0.6524119327222212	0.9144366575434763	0.4565222023692897	0.34160041714469686	0.23137119876823137	0.16097488557953726	0.12357129486081306	0.3829426036828822	0.7223616206859075	1.0048144291004464	1.0394615664428941	0.5945569561214368	0.7877654063541711	0.629533828789975	0.2884430636332269	-0.13640589256364594	1.3044742704802723	0.7159232217969723	0.7014873488979967	0.9563551018052078	0.3496269025237368	-0.1534016621188261	0.7064313558195993	1.226695406351163	0.2543294395637516	1.3242701661399423	0.7120966235381898	0.8188995940340679	0.9042317912888619	0.5386418289885129	0.7155898932976174	0.0945829028618442	0.9547609027288647	0.6949022780807315	1.1703291451444433	0.14818871926058302	0.4211012289216957	0.18475886465552066	-0.000844780968858061	-0.3731475672765593	0.7493643087183072
-0.5126078846913755	0.6630369260294567	1.3514942714451108	0.5678944887051405	0.17409155673104462	0.4904771304364813	0.17463175743004639	1.0808975131891492	0.3050256408902695	0.6163546567987639	0.9497759092165248	0.45917677480661306	0.35713215964099587	0.2380726548912369	0.14166844262951547	0.15646319077485724	0.3992244256993732	0.6844247455087549	1.0066611165813746	1.051481878176038	0.5723001593821498	0.8165315641383806	0.6196293825091633	0.2964860634826323	-0.13010233015658668	1.2917976269592422	0.729246590738993	0.6953963191490299	0.946498224195731	0.3633791607842397	-0.1272310614060378	0.7363628823041324	1.215821871665465	0.2366347022397454	1.3349912408384226	0.7218357111858291	0.7981777086834518	0.8786040580064661	0.5592395627674495	0.7307608169605435	0.070266192467502	0.9823215329809776	0.6607773447922839	1.159511142613288	0.12146251764891458	0.4551666607468848	0.18129617516170987	0.0061471639086806504	-0.3744501661456601	0.7367088481143508
-0.4928734508801056	0.6517675006144973	1.34402889233581	0.5969379899861353	0.18220776503952846	0.5221200663787885	0.17234673654887672	1.0570072565230764	0.334993861911239	0.5691624377061245	0.9539136206472136	0.46742513728939084	0.3829594125805031	0.2458883922757979	0.14697787072816432	0.17715315500992937	0.393959640118365	0.6501875660740514	0.9689070930443723	1.0464749550589374	0.5567666750812044	0.8383739169833413	0.6378822968088228	0.31937669056095513	-0.10818043408557006	1.2815851309149244	0.7384760895831194	0.7214511213351813	0.9505311616582892	0.35332650417176104	-0.13620209721839238	0.764242296652179	1.2104904289124843	0.23850292279292823	1.3380125366886237	0.7175172737588278	0.7993803840167463	0.8610855968183448	0.5601243832009131	0.7724645617857158	0.04610583329779728	0.9390376653279461	0.6501902381491765	1.1689132981143775	0.11218314574535941	0.4801482869053193	0.19437409167850073	0.016848797753168672	-0.3697702836632171	0.7005573476778626
-0.4621345007501921	0.6437991061177992	1.3130165862335383	0.6220999294050256	0.1681461672140125	0.5496283901697765	0.1618309995169697	1.0346063152481562	0.36454706961229866	0.5488181330718263	0.966254200201518	0.4680719269860475	0.39032306238052217	0.234148256095816	0.13870443225681692	0.20727217510845133	0.3760681366493056	0.612827552255083	0.9426397608040522	1.0649702013857545	0.5536921267050873	0.8498447866131885	0.6404602699762816	0.3320051696632371	-0.08390508499879751	1.288285862081203	0.7405024910867676	0.7045188385129558	0.9371469991513568	0.34652993317920977	-0.10879400314509909	0.7951774744690946	1.2271456883815577	0.22866704648288497	1.340672424364338	0.7169657828563997	0.8067765399987934	0.8531949019807794	0.5565088284691739	0.8094968395870668	0.01819556379821894	0.9354343532059637	0.7002255580029513	1.1317015297253006	0.10559604538795422	0.5240415492147658	0.18395916968670875	0.019799729815338455	-0.35416810966336276	0.6465557036964267
-0.4244189905716594	0.642580388937579	1.283253855531242	0.6466141755379344	0.12832701962552343	0.6148016677050715	0.16722647897282608	0.9948575999988151	0.4261263291121537	0.5052504308161917	0.9510679305245404	0.4691624542222005	0.3836955344070515	0.23488032911890583	0.16327003634820342	0.2184455923638323	0.36680652803308456	0.6026761658304659	0.9280652595044572	1.0781245132738015	0.5404026657836278	0.8923569619103873	0.6180119473600499	0.32914688875476034	-0.07735826234571386	1.3088370175747166	0.7628874850486059	0.6998577273689881	0.9310491800026591	0.3404484300694385	-0.11202333960556184	0.8389929830709967	1.2312577466936085	0.20635442274700616	1.3266263944605856	0.7103479469566353	0.8290787445672132	0.8438316507369652	0.5564854149624169	0.8535789672333592	-0.035051299841416764	0.9228500585981332	0.7529620687747981	1.118028118798834	0.09533805423042721	0.5402486697874906	0.17112698206256755	0.012123639128656874	-0.329128014766477	0.6233233688176387
-0.37987209489618506	0.6173039145485304	1.2315705274889892	0.6666596434024579	0.1013816190901389	0.6923162097054514	0.17796660594881192	0.976669506387698	0.4497105281028954	0.46802676577704005	0.9494607867767734	0.4590332207784519	0.3840115617439853	0.24521607848736685	0.16210811558855281	0.22781477161563646	0.3591973337171543	0.5805880070776529	0.938325586544663	1.0962826014697278	0.5400127573390232	0.9556050675831249	0.6264519824259589	0.35414916250913314	-0.09147692870183048	1.2842712172022785	0.7913583052599793	0.7058494272530463	0.9480495965858072	0.3666197630398942	-0.11285569155484505	0.8964037888132813	1.2392360196804257	0.17036137981196736	1.307044063002806	0.6887448838058258	0.817441578220015	0.8509576045278381	0.5356769347595843	0.9058387011948532	-0.07187925784539073	0.9335505251384808	0.7977452877522972	1.1189826497098143	0.0946010779981408	0.5748770629902794	0.13718587952420855	0.049227484069772495	-0.32386551533530894	0.5972269987353782
-0.34523790195791176	0.6029683028746952	1.2180847779208048	0.6964384656791444	0.08989295604525967	0.7417647604252771	0.184311343311131	0.9654622116169547	0.459697829512118	0.44756949975200405	0.9505308753148682	0.43919975844725245	0.3898983826084269	0.255053662511729	0.1613343423802138	0.22227289298663955	0.3341144016487044	0.5828569950865103	0.9324522729452281	1.1234658883613808	0.5181448732165916	1.0019603290648271	0.6450460366445291	0.3978263764249236	-0.08108539866043975	1.2573500512954792	0.8178921306293988	0.7013946526244457	0.9973991069736142	0.3986179471928241	-0.11385059938127337	0.9192287434894343	1.24787677657403	0.16754241793869268	1.2746785905585738	0.6572792517774306	0.8272741722068352	0.8390193505551675	0.5115939750569264	0.920802137821795	-0.06886358301194115	0.9094086681802114	0.8392959765934254	1.0946374987524135	0.09017791030006655	0.5991679223316997	0.12502772785867716	0.0616154551351315	-0.33243069499004263	0.5896406346462101
-0.3292753290457754	0.5825125555187151	1.1708976975703191	0.6988618366721571	0.06825725307432143	0.79603864561686	0.19836562131815128	0.9455125403758642	0.48602428383490526	0.407711156705329	0.9338671487916782	0.46744415043104254	0.38838948736024326	0.2536677455146388	0.1760083093141645	0.22883724415603424	0.3312264607329467	0.6006087588184406	0.9307988711351578	1.1291376373632445	0.4925843155429364	1.077559293282373	0.631057915827979	0.4370482260949792	-0.07977374006009517	1.2481858820999387	0.8609108577626268	0.6722523478361955	1.004184113435866	0.41052827808476416	-0.09391840863982959	0.9626350885373794	1.2391583848475989	0.1602663364073805	1.2469683358595651	0.643029309110041	0.830097279452364	0.8529575150368267	0.4969534936121714	0.9246181462377046	-0.08732294192562814	0.9201473655947658	0.8865536656988441	1.066806991221537	0.09022529752069146	0.6219618878154669	0.12390283559454678	0.023761073155704825	-0.37516304298129455	0.5483357633523293
-0.30147638853656844	0.5932092840007395	1.1226115724635233	0.7263288379296093	0.055920325703605486	0.8522943424834637	0.19194096612324993	0.9348989038424044	0.5125047325543931	0.37674442309913586	0.9069049877755159	0.47837906941107206	0.3755310033316434	0.2554090955668692	0.16873988494434428	0.24161125696736324	0.34596983519204627	0.6173821473738317	0.9176011731856131	1.1537674134449167	0.473122797990192	1.0886496879679401	0.6500774916912782	0.47440307723697883	-0.09123185097098674	1.2706694542063075	0.8966441071475119	0.678580066942448	1.0263279223433301	0.450135657289055	-0.06809624528140841	1.0133907456543612	1.2015453434741992	0.16935686478455841	1.231634940717701	0.6432253520413924	0.8149559769681479	0.8585575872685076	0.47206885620138805	0.9203874880184749	-0.10390475300051108	0.9198261983965095	0.9564992795555127	1.0399747993619648	0.0721296572534568	0.6306441254061876	0.10744060585820218	0.0035104836645727623	-0.41546841244325405	0.52415734714006
-0.27902641151646873	0.6099550678633399	1.1042797625145986	0.7563249004073509	0.04205013625190884	0.8895816244746679	0.22018715587178353	0.9205162778172558	0.5177932421463287	0.35501374750006953	0.8786268725766424	0.49873964778287494	0.3844279124280196	0.2615029516873427	0.14601302760047194	0.2577184528003477	0.3319522115945388	0.6495710111605069	0.9212021899697683	1.178987191280971	0.4666181535041175	1.1241108985675274	0.6657917688951571	0.5062447287049904	-0.11598542474131782	1.2796705687295642	0.9356257194296805	0.6861307023053843	1.0514938062158778	0.493332525066727	-0.046415308600906605	1.0743820118471563	1.1777492320817318	0.13816645143627365	1.2588584098384825	0.6561859375421795	0.8075711492947792	0.8963787158257821	0.4532060104824705	0.9282114419574194	-0.12523844272043153	0.9088450935628021	1.0246587620544771	1.062110179159333	0.0513644563221186	0.6441556938918362	0.09656878873320088	0.01364304983047615	-0.45628653218732296	0.5407017980495169
-0.2600449979950207	0.6180236448365068	1.0756147936369906	0.7569531618879236	0.03659687238151822	0.9111163010414989	0.23326764899348823	0.9103856658451196	0.5313143382082292	0.35274824405249755	0.84528333200526	0.5136401331594178	0.39355726035223404	0.2579425645778246	0.12011013582515469	0.26104807266012037	0.31774188910606493	0.6560538340429576	0.909964008821332	1.2050937199759426	0.4634833203219392	1.1354660922444229	0.6457425090184323	0.5405124702824438	-0.12810950894099127	1.2717886075588538	0.992250281461484	0.7070342929177482	1.0709917779788845	0.5395826518829067	-0.026419030657069742	1.097643578033283	1.143029123362229	0.13967156087303648	1.2828917347397133	0.6586147056736474	0.7889330075556482	0.9131056802734762	0.4205805004580174	0.9312950372499629	-0.14795297213901693	0.8904744969520391	1.0884346801567477	1.0494750656948875	0.023932286894343863	0.6369594416725355	0.09660604958489685	-0.02542407860175505	-0.47542644629757647	0.5431236324028459
-0.23151978530537756	0.6257981469579834	1.0580185311514323	0.7599692868483439	0.02053574279926163	0.9168044903727747	0.25559454872552434	0.8878807909523718	0.49386559007979286	0.36721905841906377	0.8228906769533662	0.5317538407295546	0.4052246126357482	0.2589084780843643	0.10545439658266649	0.2571495087996494	0.30050068686865106	0.6975525991936595	0.8866088156170615	1.2242288175111598	0.4626874026663099	1.1455142917026926	0.6331716826395962	0.5657152285913074	-0.1576146382865798	1.2549185384014723	1.0201434539111385	0.7214488466854675	1.1336696791496252	0.5524737495809933	-0.026276346952492303	1.131995426061656	1.1177551035355187	0.10388016934043705	1.2808437550842922	0.6308686161211406	0.7781202578646815	0.9694236220682153	0.4030466500899258	0.9206138524785217	-0.17952198078136486	0.8565084195192624	1.1199355595697886	1.0321555757342482	-0.03016801730790684	0.6250263467414119	0.08717776924887355	-0.042532149912260224	-0.5013422428887352	0.5357452134942514
-0.2013686878649946	0.6163453909216812	1.027824735424094	0.7570813648182536	0.0009721768355977821	0.9374742152274516	0.2812264725347541	0.8875713888851349	0.4768039313723911	0.38398449935323553	0.8043377387440284	0.5553867116596258	0.4090448230565828	0.23291761903508162	0.06007475833634933	0.23897323908311652	0.294604521590199	0.7295560432580611	0.864467132696082	1.2431296525820994	0.46595841017451545	1.1428845519149515	0.6059126688830588	0.5644850812526199	-0.1888300127701133	1.23036929180287	1.0458759873543648	0.716637155407627	1.149494905834231	0.5907325387382265	-0.01670630728017166	1.1693842614452004	1.0663347071439022	0.07908085812121354	1.268034098083627	0.6543553173223549	0.7319976638721417	1.0334653304860093	0.4056602387959014	0.9017422652521541	-0.18225967659225112	0.8625195107060566	1.1613850892325321	1.0031930557375013	-0.08451098224396271	0.6287534434525898	0.06140096901702587	-0.055549256911165225	-0.5165429796007484	0.5506446818570508
-0.17005513620115284	0.6112650280353346	1.014485240060835	0.7389809233483136	-0.014550779610966328	0.944493429424868	0.3025625734994895	0.8689050682851841	0.43838745051016215	0.37052284858147755	0.7939032091520415	0.5673250160521832	0.40490327217940286	0.23133297346468168	0.03680081245498724	0.21289922105246123	0.3017425942420969	0.7599570946608397	0.8415137451721169	1.2544766470405169	0.4564039594438428	1.1183860482515147	0.6085704031873208	0.5739923331586303	-0.20505647281599965	1.2184200092800646	1.0872010883249348	0.7159957083813202	1.1699667249326542	0.6321347692950245	0.0009360643171025792	1.1961808485790777	0.9957089022945229	0.06055068804538377	1.271066229805022	0.6578090016341245	0.6908244119727281	1.1094042592023232	0.40185566681775187	0.8815913035132187	-0.17049656911348476	0.8759583941814079	1.1485227884369709	0.9908522458486362	-0.13900384663436366	0.6225676436708059	0.06287971088657174	-0.0595087033592705	-0.5255303197071499	0.5488655504355782
-0.1412110139760961	0.6105263400150167	0.9935380884713794	0.7362695320547521	-0.005764862556875104	0.9127756739680658	0.3211914521868516	0.8712055456526399	0.3729894638597782	0.3681965970082204	0.7979165103893762	0.5505437755413735	0.4097388782534246	0.22104273563628923	-0.016053496279882284	0.2083355852804861	0.31552844604456554	0.7748492742314858	0.799623170242221	1.253444193919702	0.4618910634125766	1.0882829252956583	0.6074580370920539	0.587479772903453	-0.20693502512599	1.1717134181609021	1.1173626239480048	0.7132654243174563	1.178424883114864	0.6543065774194371	0.001243736428443426	1.1791229959477987	0.9595176134929554	0.07206768566923306	1.2866452167804479	0.653205920197524	0.6605531353129752	1.1604455560608815	0.4024005441568617	0.8555635562128495	-0.1401559845050162	0.8685212704955037	1.1069752687430345	0.9762207179409899	-0.1566150750141938	0.6371745654615883	0.08841932652452045	-0.04745015925006944	-0.5762890450936444	0.5217232230188451
-0.1290603012280804	0.60163419876658	0.9992967408793444	0.721752396048527	-0.01178171440831904	0.8779240769359895	0.33388981680159424	0.864308538897312	0.3498107578790419	0.36868178710021465	0.801634230167328	0.5572324540956316	0.4316947512202681	0.20097875178754615	-0.012991244114309436	0.1776834464501995	0.3168635765384461	0.7916696815658332	0.7333728402999842	1.2523717813167081	0.4658526662970216	1.0484202320603695	0.5779983115924788	0.5789115334659742	-0.2086078785429041	1.151353813478918	1.1515815353593373	0.7088845957208324	1.1909707545599881	0.6468273712507575	0.00791874086764417	1.1451038161953546	0.9207480201366598	0.07331709281218206	1.3087503940135645	0.6600291370220075	0.6394786513154533	1.2209438422085903	0.40119312349624786	0.8200573864439555	-0.12003789076664542	0.8676533112676049	1.0916467376022543	0.9742355099671588	-0.2091974615882523	0.6550879650282532	0.08888784961317317	-0.06386460029012264	-0.6017921546794563	0.5136119762138945
-0.11881285209076728	0.6038036114183364	0.9717201256611949	0.704631935093155	-0.05291025287585156	0.8893419160938345	0.32874252484178934	0.8616789728720559	0.33240032194149166	0.3627365872681403	0.8179427977635427	0.5601290416225793	0.4426262847171456	0.19591491819963944	-0.018941681697783236	0.16495478649284068	0.30388082812228967	0.7641242312340083	0.7072302392068682	1.2462035357487635	0.48264890206516375	1.038874957280205	0.5451123938946915	0.5630270523795475	-0.2106303691884733	1.120615761169911	1.164124321796655	0.7186198281488781	1.1949085259855647	0.641314854325241	0.016786683875341955	1.1186705073359964	0.8567217453996516	0.05573669391223992	1.3152684892380702	0.6390126866145636	0.6014105301469775	1.2685776680018903	0.40014106818929135	0.7852104797801879	-0.11209568091998809	0.891254156091604	1.0762180614101904	1.0148513699518318	-0.2296177535211466	0.6640598233871768	0.11177853990978073	-0.08076464574923461	-0.6340427264072114	0.5049786162183199
-0.09599632853066395	0.600979898504783	0.9848291209763405	0.7113744359602223	-0.08448797266135628	0.9507549173289933	0.3213519261005369	0.8664444926150591	0.3155286182326572	0.3566427804509176	0.8499081736930295	0.5530226342688895	0.4664304441051891	0.16261512397679337	-0.012197138833834031	0.1446202089255978	0.2838357434487496	0.7299351235791535	0.6609568878866214	1.2470771499279145	0.5099205151759973	1.0118314621321245	0.5284878911874322	0.5264931301871021	-0.21089976082735423	1.116229070224025	1.1672830581870053	0.7360367962670902	1.2344992572427138	0.6387588912981826	0.01143056782687391	1.0773307057015424	0.7891810608206588	0.05986334087672744	1.3387400060881685	0.6218578040691944	0.5787187768913692	1.2967028062934927	0.3952177673689031	0.7653053795279161	-0.07792250728994621	0.8772466841137023	1.0399674543338322	1.0806974750746783	-0.2271157846005376	0.6802403654194342	0.13524773705039117	-0.10099310483064368	-0.6318525840359365	0.5218238490995661
-0.1075850983511619	0.5854986731416839	0.9745729379449862	0.7093737319055822	-0.12038481257702967	1.035053635408644	0.33107222311938306	0.8688582092366376	0.29992117558316894	0.3410513472506818	0.8773427180683534	0.5522186213203945	0.4766840159891289	0.11935091638538178	-0.010344398375150185	0.12436107743822959	0.24096853026686435	0.7078930679523474	0.6157713635563	1.2459932489737937	0.5275118309876429	1.0247961102764678	0.48997024897133146	0.5131322425138427	-0.19996548135243875	1.0663385380693948	1.166757012499726	0.7474391016503299	1.2338878707841974	0.6209703835183693	-0.0013610885553228362	1.0005548855508206	0.7653113516066717	0.04846525521390467	1.3742147361605188	0.5969726010377197	0.5774858759373213	1.3117642132866245	0.40342854009513296	0.7463088241533574	-0.06593933105522862	0.8749597953906445	0.9644320986589966	1.1400443340619133	-0.2353828509789214	0.6936608310722062	0.13531519204053005	-0.12296164641367938	-0.6212352190719732	0.5261170746811762
-0.08128820420112856	0.5698774894801912	0.9283048642798353	0.6988902896680556	-0.14833302175432167	1.1290879449635483	0.3476971838096044	0.8557677804108679	0.31127561154264904	0.32438736656416817	0.897614072073394	0.5252350552796092	0.496493324678406	0.07411413440469518	-0.01588496761205797	0.09870061469314659	0.21660992509162394	0.6667479279707413	0.5825985912770884	1.2483833255016592	0.5569674386089399	1.004610725354724	0.4408158836244054	0.5070118562164627	-0.1886421066495394	1.0374704118770128	1.1533121570787723	0.7680678181405401	1.2440750630685469	0.6101007872710821	-0.019550584431738065	0.9451979809954247	0.7403130907061612	0.02596774971111574	1.412096304446026	0.5663320081880566	0.5789140743125616	1.298544665767098	0.4038219550062915	0.7352857853956978	-0.04208722944172949	0.8882862842740646	0.9022363173469161	1.133349505392888	-0.23105693839539185	0.7085019275113034	0.1402721701730423	-0.15419713899374943	-0.5995878021387002	0.47962944094416926
-0.06382929095906004	0.5771273871424021	0.8832829106521576	0.7070929279408535	-0.16476344357676437	1.243613270341693	0.369957423042609	0.8648929700792294	0.2911205289155892	0.3042893554154749	0.8861327808545664	0.5060107494198929	0.5145416963973457	0.04579619610540657	0.010291577714089636	0.09170825806754213	0.19041689387883767	0.6522522261272281	0.5511915740550465	1.2260289921833498	0.5665431674796509	0.9867054583188644	0.42356223276423954	0.5011769640517334	-0.19059634064297812	0.9957213212979699	1.1091518659557198	0.7824816339573848	1.2632382938293794	0.5918500736149503	-0.0500403520547162	0.9090349363786849	0.7308446947380697	0.0076850357033651714	1.416468259770188	0.5568222396857813	0.5859743167144449	1.3061175824231541	0.42530047793009584	0.7280995930561426	-0.0196204329881485	0.8975528493011213	0.8168570834285631	1.1904414781434032	-0.1989312078804441	0.7323784386914741	0.1634036426630227	-0.17494408196009087	-0.578230509499	0.44904090105648714
-0.06721612875657876	0.6104235481534438	0.8364014673784558	0.7110205690237289	-0.190181797890783	1.3446491614695788	0.3687196768049536	0.8698676805261606	0.3057372276556862	0.2942825660231001	0.8834857931157091	0.4922034828913973	0.5435689966946572	0.026100152641876116	0.029814458037853785	0.08221088244798354	0.16581274038399504	0.6312068587359516	0.5363604693648303	1.1942269385946176	0.5733818982155398	0.9682246391398955	0.4134108037875784	0.49326857043055466	-0.18752172176719684	0.9836568718057631	1.0603577252562615	0.7938399306339095	1.2482490897138399	0.5742479591863202	-0.08029062521341099	0.8689357847336515	0.7270569430010132	0.01771424789409728	1.4455326159257722	0.5357336999695377	0.5854267683568888	1.2648622891850614	0.44889346144857384	0.7296783523395375	-0.006527202625201007	0.8951094855792612	0.7814952953738188	1.2255595165552715	-0.1849709962912264	0.7472481962836335	0.16937437293305524	-0.22432081983600752	-0.549048742288768	0.4416986013718212
-0.08365621730971728	0.6589552615306363	0.7985912487255014	0.7299456036869213	-0.2144567348030572	1.4541835010177597	0.37471374219452674	0.8685864391625804	0.303361210975272	0.2861262933987686	0.9183134078685891	0.47371979890310545	0.570663276642958	0.031776200326145566	0.05527506559790167	0.07844128955567618	0.15638365534792303	0.5980890650320103	0.5113957682885515	1.1755717044910243	0.5792344086128358	0.9605214849716834	0.3882821594128345	0.5042409485850365	-0.1880656263132964	0.9646904445539303	1.036506451490061	0.8250005352576328	1.2543767865718227	0.5545125446319528	-0.10039355454168256	0.8186291495493723	0.7637365549010605	-0.012105490285717188	1.4628321480253437	0.49213944272005444	0.6045096268401882	1.2084810897292637	0.4369712665710426	0.7062371214380694	-0.0047097220061117495	0.9006207899096182	0.7427771902933639	1.2417181753488111	-0.16647115257310977	0.757063054018073	0.16861438004415383	-0.24667126906111564	-0.5488273004810212	0.4356574015267595
-0.09668326202872903	0.7071530875969809	0.7580219444966321	0.7684601803485265	-0.20902362234851446	1.5407287107619234	0.3831600495775981	0.8974773793404456	0.3207265269606686	0.29337653199428004	0.9586200582617976	0.4614287039318893	0.5927175924860182	0.037692494468793435	0.07268947417419416	0.08009502269970827	0.15274413997785669	0.5543429212820586	0.49799859571809685	1.1636223208387497	0.5722127573488531	0.9878582596371936	0.33921113259706953	0.503409384439409	-0.18424703012357074	0.9536914668905456	0.9992559621744712	0.8683130272514766	1.263340652648226	0.524836810214405	-0.12772543463618974	0.770290683781176	0.7825535821684693	-0.009674170318025177	1.4631514875234337	0.4578380268939749	0.6245037741831488	1.1478189171976543	0.42578305301071423	0.7069596019633103	-0.01816618651914992	0.8933381217410019	0.6817190694404546	1.274259550023474	-0.17925431648759993	0.7617786944492534	0.16458031466244086	-0.26779189980306073	-0.5681969456645528	0.4480183115905307
-0.09308634315797826	0.7429030679529319	0.7430522706854925	0.7841308071179611	-0.21797596403100555	1.6499556707760334	0.397409859577742	0.9278818709222151	0.3350645197563121	0.3010782814523253	0.9788382161841627	0.46833318394370355	0.6066256363102804	0.05121869037428316	0.1231963476676858	0.08143198300631904	0.1415224906183627	0.5073781200666768	0.5009206846815377	1.1791585675101688	0.5662300894726338	1.001946323528232	0.32754603835145957	0.4880619078248499	-0.1938315969048648	0.9549520367681475	0.9806376646262208	0.918955115679581	1.2820584842243472	0.5329896651683237	-0.12531205086845768	0.7374038362289701	0.7652411438395181	-0.04237696918460415	1.4519905401949482	0.4184556990177265	0.615373802416415	1.0764626614911506	0.4092695372822862	0.7036063149305998	-0.02801311315341572	0.9319008176522056	0.6476447157412	1.3032634833470254	-0.1917261877071361	0.7583912624942377	0.14009556658457348	-0.3195707355800234	-0.5650049863448603	0.46463661650418686
-0.0759788335321558	0.7710215331636747	0.7225123592255687	0.8025682007922257	-0.22061820564634851	1.7606556697665987	0.3933651875260009	0.9802175966170804	0.32808279371990406	0.29248077326826194	0.9826964873055546	0.4501486171920333	0.6231372529510196	0.07067975103016341	0.14608477997621086	0.10385011948476594	0.1428207605327519	0.4848493948972122	0.5015411507279138	1.1709024889476938	0.5583356687097899	1.0338280302596088	0.3051110024730229	0.47460804670726475	-0.18908117624790596	0.9386433770262853	0.9495735323909411	0.9707430405569163	1.2723128180883196	0.5556120408402426	-0.163705594649312	0.7054943807909395	0.7425912331189031	-0.07835268811599704	1.4249939869650257	0.3847406542457722	0.6120184460771856	0.9916644942396925	0.3967971166118999	0.697126030493999	-0.04330120161918686	0.9496907088713249	0.6283883435700099	1.328225351618753	-0.18502251796734243	0.7398548177178983	0.14684819655459047	-0.3626953165605607	-0.5827611852018912	0.4844821683060295
-0.06960137143992706	0.7983696110065067	0.7324354076790375	0.8084789599780414	-0.19794290015481478	1.8182795629778816	0.3963338181616322	1.0071782996769092	0.33494147764678883	0.30490154758070015	0.9629535548717684	0.4380188851274244	0.6430157106583414	0.09480922191237806	0.1981116271755448	0.10465496804014493	0.14367470303939442	0.4778142959382719	0.47497865317741683	1.1778963973161736	0.5457378520410875	1.0412604225810094	0.29726856528260737	0.4678244144219069	-0.19353171837172692	0.9440634964244967	0.9315031947033681	1.0157902873413012	1.2831130567039233	0.582529430384243	-0.20110084131697073	0.6871404473261926	0.7399845659719159	-0.10751281832179163	1.4047781394849854	0.36571896950274696	0.6250044622460414	0.9272739064743533	0.38418846937909595	0.7031588740838444	-0.07382224498911485	0.9799641991716754	0.6077102919682564	1.3097601989895535	-0.1967905522055264	0.7404069256562942	0.1381127753315679	-0.39555518121427874	-0.5765258812516627	0.5112045087723193
-0.06800279223373686	0.821813031032429	0.7220915576535029	0.8272231009777566	-0.16798446192689714	1.8243957008697709	0.4048776863899553	1.0495886750571304	0.3448697170386418	0.31856820235787076	0.9536007504609614	0.4257368221302496	0.6366970128238917	0.13933970707958693	0.2456438983403464	0.11482020413268139	0.1443300684741677	0.48067644392781494	0.472550204391592	1.188654988399497	0.5367213297778679	1.0457075649647596	0.29040041592498456	0.4527471113918741	-0.19575425997532325	0.95113651014022	0.9255577000666315	1.04141836691836	1.2524275426864333	0.5927104012602171	-0.23259786487651612	0.6930921187470256	0.762565469677459	-0.1508418145447436	1.3828622712956469	0.3410667384199239	0.6167257836486654	0.8541444497565897	0.3822983605182241	0.7159838405083414	-0.10131867719040522	1.0183339301422096	0.6137861809657554	1.2556584014659926	-0.2224532319295441	0.7457710109137478	0.11245096979719535	-0.3862370141261716	-0.5595376236370065	0.529334160873941
-0.04976241634070182	0.8279995382769172	0.7506658660298123	0.821553544530236	-0.13400240754002063	1.8264301244836463	0.41295289784763056	1.0979695053263097	0.3456295370329102	0.34543263846554606	0.9439075501086238	0.40614981560924523	0.6501072053639432	0.1804310796500737	0.3058520508065296	0.13138487896745313	0.16981067697233732	0.4786963444245245	0.4794513597727554	1.1890056328556224	0.5268517926324369	1.0584162522288856	0.3047475381884647	0.43401336323277057	-0.21100195597935759	0.9594813857721262	0.9092212641894557	1.060558883875363	1.2423748000938664	0.6115013196128306	-0.2622735369435967	0.7061545641643949	0.7661242193602986	-0.18187250057941196	1.3432055323471004	0.3348021533163267	0.6365815270779881	0.7621514219392085	0.38238491873721364	0.7219377341610205	-0.11850154476274015	1.0620579263822194	0.619869675916517	1.2093279651009705	-0.245945271635285	0.7595395114069202	0.1362751729144815	-0.38759835047282953	-0.5483482993514291	0.5483531248131595
-0.050233471000900566	0.8275279112556346	0.8106925260547916	0.8295645496270684	-0.1066751827894195	1.807208181062315	0.40497433545160666	1.1672736700376358	0.32487300544364117	0.3579500156858411	0.939597970285823	0.3865718703325688	0.6414462480134349	0.240134765995277	0.3590531715641369	0.14442942484476418	0.21272878840126763	0.47993046146985857	0.47310720989628063	1.1960884510719525	0.506196234796543	1.0580216936971607	0.3281104560214978	0.4094273400407751	-0.21974050377119975	0.9658522238741041	0.9117965313161654	1.068523721839937	1.1997592274170708	0.641716226502575	-0.27957306610099797	0.7039159331219424	0.7682226371350475	-0.18655642609318385	1.287490159771803	0.31028832777402654	0.6596223343486852	0.6908739434376925	0.40431034573531816	0.6951153790105984	-0.14568342987330735	1.1102515992780853	0.6232587619241977	1.197143840451838	-0.2774258426333458	0.7454551739980179	0.1503946587218686	-0.3899821117486772	-0.5529559468056762	0.5778097366896058
-0.033095982775290904	0.8219426465994213	0.8600909870895024	0.8191939393926232	-0.08619472740465474	1.7830157437799579	0.40093513410146875	1.2354045759889583	0.33408785327199236	0.380402560593028	0.9752332324189208	0.37830730883708846	0.6588343805428698	0.2751880717673741	0.40753692542113706	0.15212372436136007	0.24600401259317922	0.4747434248588912	0.4692129320942722	1.2240471017659473	0.4873738031970155	1.0314662287143508	0.31941321495210667	0.37370527599713416	-0.24388591077104996	0.975927500957447	0.9271615810059272	1.0669668551392495	1.1575945868341129	0.6622063727069244	-0.29349080942442307	0.6935347809324485	0.747613332117003	-0.23379019730112788	1.2516298639062484	0.2839504076213849	0.6621432156223759	0.618171860195981	0.40601682049619797	0.692504317969418	-0.16251454359048373	1.1576210451664573	0.6294746004617184	1.1366466916086901	-0.3182764255207211	0.7380001778064913	0.14328535246113452	-0.3646257205858033	-0.5679678066816699	0.5866217887562784
0.004652958150720065	0.7817554292630531	0.9359016831549758	0.804353242011708	-0.0649976435597693	1.774384812397691	0.4115592366142932	1.290623808183994	0.3502859160951724	0.39373970280966153	1.0209410548314453	0.3524635821018426	0.6634140788810967	0.28744910778290195	0.4415953318910941	0.16202001919175554	0.2833214445011875	0.448799497318387	0.49859283013771316	1.2645857966397165	0.462461124542539	1.0209169674681493	0.3091508765728283	0.35743588919800945	-0.2607931238922744	0.9886984418687206	0.9611046921683432	1.0708155624545068	1.0799546481316458	0.661298234958438	-0.30182247768267173	0.6934624046309301	0.7221726530770981	-0.28582152562755814	1.1953734626563415	0.284096574682278	0.6841337304450696	0.5770178164624873	0.3973003442407217	0.6998159424107676	-0.18663334961346623	1.2054932723148917	0.6423799382761542	1.0989238359165685	-0.3453398078794169	0.7409464003015506	0.15007132446913507	-0.3300491684350225	-0.5638000823909419	0.6126745157379319
0.045097346089496164	0.760326063740494	0.9958805325948363	0.763068357762249	-0.04438605358828952	1.7568027030488231	0.40017561836226656	1.3293364959257437	0.3743781657471644	0.4056528202646145	0.9999777227509561	0.34746559709587327	0.6654025979235385	0.29765641063446746	0.47393273045132983	0.17405525686262643	0.30720587805935395	0.43935087453251065	0.5361672789085887	1.303249742457678	0.4376168043443375	1.0209004160964337	0.31913475831016036	0.3392000536790312	-0.25237130312173717	1.0063801780296482	0.9568469494294851	1.043676538524267	1.0309797156917262	0.6579488867762626	-0.32476564795371515	0.6998102288703975	0.6726471676851145	-0.31821659475257263	1.169368009198039	0.27296749925715413	0.6934990871310107	0.5626645972979663	0.40532146368820376	0.7156762213093539	-0.2082912101696969	1.2556348681396776	0.6294390426302185	1.1003533476092844	-0.37709993167566247	0.7482921327279065	0.1714866777671277	-0.30900314878871377	-0.5496514903109251	0.6194213098153002
0.08253824702687448	0.74450865513332	1.054869313766811	0.7162919077042771	-0.047351870798909484	1.781870099749094	0.3943240647494489	1.3671976145504747	0.4033551014193165	0.42396068204922577	0.9863627967161067	0.3424401398355271	0.6881208507645548	0.30903485561457034	0.48391270676341935	0.18204936546767742	0.322825796211853	0.4458290275849189	0.5754571142046713	1.3165352712953324	0.4219242714608863	1.0029071260651388	0.3505885478510951	0.3281165903702908	-0.24849964041412162	1.011171431383959	0.9534072947930611	1.0391400274504776	0.9741473330134987	0.653623043439503	-0.36558678658511834	0.6691899179807176	0.67487549441346	-0.3817534868604458	1.1383178202953452	0.2667135814377454	0.717136152470869	0.535366402385127	0.41452144016224396	0.7059155354546159	-0.24322199666241112	1.2539701886352719	0.6855241377086259	1.0934365701149118	-0.39962310944239005	0.7558133367334771	0.16881456075774795	-0.2887930263325036	-0.5344087151808635	0.6244726929087678
0.10642276369096113	0.7468818318590154	1.103964840434022	0.6749009204275307	-0.04249698367225463	1.8041362919512722	0.3867512460556396	1.3929531343140475	0.43895970686332697	0.4445660530087843	0.975623515775486	0.3420911585755498	0.7146351745524527	0.3188014587488892	0.46534058058461597	0.18020542919311924	0.37858763436861675	0.47825280213578764	0.6065937219167447	1.317885901793002	0.41859798062169135	0.9777108190953167	0.3509290516757033	0.326168567296676	-0.2412032870212546	1.03439276971782	0.9568483564390131	1.0156270677022465	0.8979268068184328	0.6461790591792671	-0.38357799708564666	0.6778974224337576	0.6685371537569951	-0.42256710705001516	1.1103673916983712	0.22846950002366012	0.7573186913677903	0.5364406031377819	0.4404628863543878	0.6995615661282824	-0.26241195645769483	1.232662012429702	0.7127677749320672	1.0798662080967816	-0.43327789517255183	0.7705088046061327	0.16966834820436638	-0.2521267312064771	-0.5167626451373105	0.619785271579744
0.114544360967166	0.7775410077173982	1.1406803814299076	0.6528167910439162	-0.02904466039596108	1.828990190928654	0.39715971174694986	1.4166816797004924	0.4723859210173562	0.4739255301100105	0.9796901203456627	0.3723510982888001	0.70743468468798	0.32958020592210757	0.46436886669605276	0.16731816980193737	0.4107708521909408	0.4957596287037269	0.6619042257103642	1.346351987961325	0.38728826830299506	0.9516704725144276	0.385547669899006	0.31739114968393783	-0.24155660607026955	1.0874409342316433	0.9405394627733479	0.9720163093820979	0.8437227219627313	0.6179992812971044	-0.3791256230246167	0.6750695221718624	0.6775445540877618	-0.4392723042153642	1.1023269840521281	0.19637921116833185	0.8187395917525488	0.5315482221093057	0.454200317522471	0.7128851662247911	-0.26391261124765153	1.2468020041773962	0.7526686057447699	1.0933537362313217	-0.44948693251372795	0.773775157685178	0.1527574464193249	-0.2224890542083874	-0.4958488282034995	0.6228305375857084
0.1489760776524113	0.7903369885512221	1.1402851101971228	0.6452409375687236	-0.03375412648436664	1.885661445863025	0.41321881953471146	1.4256386648230106	0.4796484285160167	0.4749050810854246	0.9940900103504763	0.377475551838701	0.7100854857336192	0.31008464259566143	0.4433630564913691	0.17664435873102025	0.4522743545031485	0.5048021594065004	0.6977801409430973	1.3398314995579679	0.3791741335034075	0.9204316522808531	0.40716356134507653	0.3077406510566155	-0.2528259408911868	1.1067628537766017	0.9362311380419588	0.972941263717213	0.7759616818480655	0.5689691219162868	-0.3818308685855054	0.6828400040467308	0.6890346646157692	-0.48320581808074126	1.07605260976699	0.17236519348163776	0.8579998259166896	0.5203483880368217	0.49974705576293266	0.7220443636699793	-0.2598233908146476	1.229737524646099	0.7734252521968978	1.117243543033314	-0.4950502858045563	0.7734203016004425	0.10737565633912494	-0.17423717344380618	-0.47330735477370733	0.6234278895431111
0.17355983308608686	0.8101294513818716	1.1421976191306518	0.619540915013187	-0.04823178588088172	1.9403059021021953	0.415717106600034	1.446837731472358	0.5015347185872623	0.5077716997711688	1.0205911511626373	0.4102609485751721	0.7167737705037578	0.29579873614097774	0.40804925104697787	0.1832071606995963	0.4769575407068585	0.5023948162369734	0.7359950032224397	1.3415957106961962	0.3741469716598049	0.9127050139888333	0.43964800176277674	0.29256395579225625	-0.2514476815693252	1.1088930879867955	0.9317003475165739	0.9806579657001364	0.735457799268622	0.5384731590216617	-0.3744691609385818	0.6413051483688397	0.703046561540207	-0.5256276878951802	1.0518951822703932	0.16436768004765503	0.9087162355318974	0.5338707528975093	0.5431904350640617	0.7148096924541576	-0.24696013982529488	1.233814231090229	0.7859579616844373	1.1675665913853301	-0.5364195838385084	0.7366241151131772	0.09348121322741136	-0.16573530232575676	-0.4676978903710423	0.6119705082127455
0.2028977335744106	0.8280029809962253	1.1159253177283568	0.625737513036077	-0.05642052926083944	1.9948631483340247	0.41177911322954885	1.44496336953048	0.5144516584898253	0.5256464592161814	1.0428546073012344	0.44277852219248814	0.7356516237916984	0.3246215467953199	0.3918654147969483	0.19767747094745314	0.4795483008992593	0.48887378117555425	0.7685226964769905	1.3288001850087687	0.35893360921851497	0.8735377481001896	0.42807356876594077	0.2811224022440765	-0.245548045066381	1.1145118644951615	0.9314491083777311	0.9881066573426225	0.6924062886817222	0.5199221669286216	-0.38345850202620585	0.6043735015467476	0.7073564644602331	-0.5665634769584611	1.0348918072786022	0.1273266617555796	0.9127891354088271	0.5661091290341287	0.5659494067250215	0.7253962735936069	-0.2451864044884529	1.1957943648466596	0.8175461194111604	1.2317897828440858	-0.5653682779010097	0.7051679950297428	0.05907749794239396	-0.15769437602736067	-0.4732268304799809	0.5848824173303467
0.2127523621016869	0.8568802277138297	1.0805651563586134	0.6310797492795369	-0.051979097054377435	2.0477924744288196	0.412790281242484	1.430207525452297	0.5269733476115215	0.5589507405347061	1.0540029940026732	0.4932860862429166	0.7515451652783257	0.3316708070396859	0.39042793505523093	0.227417091765455	0.46401937876093535	0.4829467138508024	0.8199528714098724	1.308867895804069	0.3604173888428125	0.8829887936944282	0.42613650742498504	0.29145510861222956	-0.2301707906666643	1.1016669636872143	0.9119323473077596	1.011672028374575	0.6730750234707071	0.4808394102265548	-0.381307752646629	0.5730533093844705	0.6953326920913753	-0.6076054968120986	0.9974650268810954	0.09122965966361694	0.9106655814599035	0.575581389554507	0.5780381553432334	0.7387181775156497	-0.25781678573292577	1.1473472122019523	0.8377938008241701	1.3031547777021508	-0.5806403204139542	0.7067989238155847	0.029711899506599505	-0.12892737257750472	-0.4532212802121702	0.5593625700683673
0.20961308038283474	0.8745690905744405	1.050877177805501	0.640553945830964	-0.04876073548295158	2.0924568652377307	0.4236829040256505	1.388352427729438	0.5185381725563862	0.5789675826485218	1.0777020633349508	0.533486537138607	0.743884388452083	0.3497235163471134	0.3819224262676865	0.2536917700321633	0.48851622712275355	0.47072581441237676	0.8501201943291721	1.2661669434002105	0.37885504656006735	0.8799904989343398	0.46791577152130637	0.2928084638763587	-0.19637726953850132	1.116128399630855	0.9279097319410095	1.0273254339449713	0.6481810820817439	0.44399586645051803	-0.35901969600005346	0.5569378643136392	0.7035439730897824	-0.6346447324067332	0.98763389590963	0.05986740471474068	0.947618307680456	0.5797584785279419	0.6094858433392041	0.7286714368258919	-0.24950913336261218	1.1076714337892457	0.8526672424281049	1.3856990282839574	-0.600887321415477	0.7002700021407319	-0.010766234004721797	-0.11458117640039522	-0.4581379988526312	0.5684359383733357
0.19862287302982956	0.9005044245253122	1.014098521705532	0.6653296990929659	-0.03199460711340345	2.121575953098735	0.41160040364385403	1.3676484209310236	0.5328019430307371	0.6159313528138726	1.080109775951935	0.5856183386431366	0.7415944452594254	0.38501528655183603	0.4011499087076847	0.2743828961678495	0.504209245603729	0.4591196843642442	0.8468814691596045	1.23018557751967	0.4002733982147323	0.9050911993502705	0.4698325526492659	0.29779898858040016	-0.15318237602119336	1.1097134575457286	0.9174240374026695	1.0599090678152712	0.6455127259971395	0.43234708362258545	-0.35549410212461585	0.5100008490983259	0.7072929622723738	-0.6554244936520084	0.9898379121102261	0.0232851565438878	0.9440116422870437	0.554093144494513	0.6594927178699458	0.7208347815334427	-0.23217096516688834	1.067428668531742	0.8829825438764238	1.4736912135749243	-0.5890704115526908	0.6764012434171353	-0.028658509532016662	-0.07535787050526346	-0.4567311920740023	0.5759419862329374
0.1855664685957407	0.9017192174508668	0.9756917826126648	0.6816311211967012	-0.023715332745828082	2.1545818432541326	0.3991495426874625	1.3704599638438408	0.5223629909004559	0.6651433592266985	1.1227703530035351	0.6077336288607192	0.73619492339654	0.40207977343303947	0.44062259803639836	0.2986232413793709	0.5448000309911065	0.4550528117890457	0.8364854612913332	1.1832052143211422	0.4106998078218635	0.9012666094958309	0.49537052777879576	0.2894423905107316	-0.13926970743343436	1.0975694316978681	0.9089288216559657	1.0846216589543447	0.6798387282328203	0.4233166035798515	-0.32514230669927213	0.46170760291639557	0.719438103763217	-0.688773408558568	0.9591676415996316	-0.011188462865768285	0.9681800950031718	0.5296340949482182	0.7017007604729677	0.7263373211650971	-0.2213280837052798	1.0101929126922164	0.9186335483039574	1.5628124325799035	-0.6006199811627413	0.6250617695045286	-0.057288977060989975	-0.05038970995866765	-0.45812911749670543	0.6066613861843102
0.18894680810380365	0.8947006798401647	0.944276721509812	0.6996394377860768	-0.0008936036580425355	2.1580159160022205	0.39289507190159123	1.3436820648392434	0.5026171462394299	0.7057822654833708	1.1582943430886976	0.6289371078470309	0.7340768006773936	0.41622506201846177	0.49597021958643434	0.31688599523161226	0.5995248604775579	0.453904079381252	0.8280332598124994	1.1469404857625953	0.42085273706988985	0.9038600401422965	0.5011463861773449	0.26918958667565807	-0.13497619438252265	1.058150048303741	0.913739870891708	1.0755166030301542	0.7253087287281563	0.4090644907094066	-0.2619176848551781	0.47422615918019184	0.6925230388402167	-0.6956328616613974	0.9350515816348237	-0.041164146644145284	0.9874318752992896	0.5036637646296602	0.7530123801761488	0.7397182419810759	-0.1858195856052809	1.0250287899152308	0.9322957418509104	1.657617862048231	-0.5957152448105	0.5629717851577748	-0.07960373022750447	-0.030225112916744103	-0.46505361466676687	0.6364694161841757
0.2000366515058824	0.8829244963688992	0.9035188391618023	0.7286756227741887	0.03289019488385796	2.1555625984186575	0.37915859606851965	1.327711111452756	0.47652969230320064	0.7650459948195535	1.1928045509732748	0.6382567669878975	0.7408433842867328	0.4216886866781205	0.5490928578730914	0.33469560784435914	0.6263107897508644	0.44055477503051155	0.8297209388843966	1.115592222043365	0.44048870875349594	0.9320290515232184	0.5068432823735353	0.260034310495813	-0.10773868026406719	1.0035929422720942	0.9043031019564886	1.0711355647883956	0.7669878565352335	0.39713884116983467	-0.23352384180371422	0.4547477391847484	0.6691951690028042	-0.7023207586209212	0.9167443900028337	-0.05131163417819383	0.9963030294798418	0.4512270577761658	0.7811227024204757	0.7594447011385403	-0.14180973154479595	1.0347476491644632	0.936401625570595	1.773873464396803	-0.6078807210746641	0.519872989093339	-0.06794179031800622	0.013998400980880977	-0.4669684350043455	0.6975396384472141
0.2090231783509568	0.8651373765219205	0.8630201945302423	0.7575971299055105	0.06546170981354948	2.1484056591276803	0.38330675555891586	1.2803752007436286	0.44123776812761595	0.8048933345900195	1.2499115109769465	0.6573313762408106	0.7457624616222651	0.4110598348385551	0.576571361946359	0.349801710108245	0.6752629302484034	0.45950879108513315	0.7913826308551684	1.085457777544692	0.4834217746845096	0.9486261633340387	0.5033351714066449	0.25663476669022894	-0.08647402709252797	0.9424617473560755	0.8969230555802461	1.0711003024767076	0.8212057736637526	0.41517295244278724	-0.166719117161245	0.4125832685261678	0.6432091342459632	-0.7206400539947708	0.8883829823076879	-0.05537651762057233	0.9729074516311714	0.3953849799620971	0.8254654314464963	0.7726794516254971	-0.11374411812038625	1.0260938226841236	0.8805722172876802	1.8136304027291668	-0.6402698545685798	0.4906511361690648	-0.08655230088316439	0.046128594411170044	-0.45401527343192677	0.7329864447470719
0.20310045167529428	0.8742973440804681	0.8323572734730694	0.7766639261335497	0.11122724947707345	2.1168785266377443	0.4072798258746072	1.2741238810720736	0.41427241528233194	0.871608198079508	1.2772530104701638	0.6778246535460467	0.7742492956477233	0.4328008939644996	0.6322151099273984	0.3699328001479404	0.702097735142384	0.4792058595082732	0.7775603250234429	1.0791347888820064	0.5091887618665922	0.9577785439021023	0.4939057781617239	0.2634294509824776	-0.06538150992772158	0.8925589299364335	0.8892483902026506	1.0508183935473339	0.8859292466677801	0.4266920813118754	-0.10461481671237735	0.3799549120105915	0.6087184105791851	-0.7094038438220165	0.864389431427776	-0.07337028154660678	0.9878595592661739	0.36443177105049945	0.8483538645986505	0.795124424476592	-0.08477538816127213	1.0215236663772778	0.8534367113664476	1.8491881685391292	-0.610879727873676	0.45245473675595493	-0.051504615292285116	0.0922919967953479	-0.44797595140245877	0.7798174996036054
0.18107250135644357	0.8787880103580681	0.8055466111977317	0.7986702276125993	0.15361622391639182	2.0749095445803163	0.42012229788740607	1.2373765437159825	0.3709491396233876	0.9180194314028742	1.3100388501747875	0.6739352179096197	0.7956784699149113	0.4521910185273642	0.6967716806438493	0.38174235798953476	0.7573244026212395	0.5068057454079459	0.7692157160608997	1.0357342458438887	0.5196801794814947	0.954063443896741	0.48106215892461285	0.2796285643470598	-0.04243443125254911	0.8289839924347804	0.8798212504888884	1.0205541476623272	0.9275651624545759	0.4821488196752253	-0.043699293177624284	0.39962275737594494	0.5678638872064301	-0.6804328432288254	0.8312515844589703	-0.11082079831254632	0.9793736078949614	0.3208367824086166	0.8590126679698882	0.8153833581966893	-0.07468680158930777	1.027842763313831	0.8110396700760845	1.8781004980130611	-0.5827017026753609	0.4193035351617147	-0.04975014312018934	0.16228732126121423	-0.4352797570614896	0.8110815497565715
0.14531009475941664	0.8589294865266817	0.768196682752173	0.8129326358069898	0.21554949515456806	2.003886286470618	0.438884980818139	1.2234176756885495	0.33155847387420767	0.9734470755847111	1.3510995764899545	0.681558036742086	0.8001564257593067	0.43217127174325826	0.7322480081643018	0.3897505643220367	0.8062161599612242	0.5389378844943993	0.7391512249270811	1.0126733289819394	0.5409821909999333	0.9865618384394128	0.4589662427295817	0.27230230523209226	-0.03273186124017251	0.7916382943770115	0.8800774581301273	0.9999233892285035	0.9947401568345263	0.5073176871673332	0.024529537978184874	0.41088265427251025	0.5573826154527273	-0.6454727751943854	0.8174558695538116	-0.1421017577897498	0.9990138614952286	0.2984282681236098	0.8706193734618003	0.8412508868524557	-0.0507484110263423	1.069413247139287	0.7941056489675734	1.8692314812547441	-0.5577327082542902	0.38212091853137115	-0.05129004418079506	0.25503839759882474	-0.43028961921204284	0.8580958548610245
0.12393419434832284	0.8405555847663294	0.708247148299879	0.819618653550563	0.270368314040265	1.9507815872463063	0.4510048643275554	1.2028613183193613	0.30239194416310544	1.007589446747405	1.3754357118123388	0.6863855432380171	0.799838008375447	0.4204681379079753	0.755631011962911	0.4015589602630172	0.854913641697846	0.5436654464553081	0.6815949415887903	0.9863418783516492	0.5685580574086977	0.9794359047512579	0.45482378086726366	0.25989859003519167	-0.03667584368820488	0.7739051823965724	0.8816486041133734	0.9684327612334431	1.0581532156409514	0.5609113210926171	0.050152051229901226	0.3912093823190575	0.556746165093215	-0.6288703509482656	0.8121275529862647	-0.14805555250231742	0.9928251177727017	0.2821614891925262	0.8955511136928476	0.8724344857010312	-0.013225594775183794	1.1164450217908102	0.7929799678847906	1.8307961833099404	-0.5507810983990642	0.35521436658009214	-0.06035278271311153	0.3081026940319675	-0.4431208101630822	0.8800681942694201
0.12981386244947424	0.8197087838046191	0.6706767523314925	0.8252250146792848	0.35102127812031914	1.9220804402401555	0.46752547138470124	1.2011879581214713	0.27815851418082405	1.0425668954505143	1.3556260697748752	0.7142801260308755	0.8034319625237932	0.40265370398971767	0.7747514540010891	0.4233817775968256	0.8754656443340426	0.5450508293678995	0.6548186872249561	0.9764518066134986	0.6068662945205805	1.0093569052279032	0.4386485846428997	0.2640625928936514	-0.040040428131030016	0.7303675747958045	0.8649619987399182	0.9604620532050921	1.1000658322131813	0.6207468921362007	0.04743325473256714	0.3822436483517059	0.5591636879091589	-0.5960931143028205	0.811483073611974	-0.15152038747675517	0.9606737853292173	0.2749270848286702	0.9007095325398738	0.8895617071510957	-0.02209389257177161	1.1688628232814362	0.7996630654843762	1.8098473155694788	-0.5437003663185102	0.319155397427752	-0.0439130379734797	0.3858276015463021	-0.4424168146833726	0.8754932156617897
0.10063055146107733	0.789331958883573	0.6249472234262498	0.8233257990176603	0.4327868008668044	1.9078871306847442	0.49734991295649056	1.1972696648652152	0.22949429954554118	1.0429283719008746	1.3424633104427675	0.736408253359712	0.8077968646390656	0.3685241926629818	0.7998807294859339	0.4492712470799433	0.8842289625607516	0.5629819237299887	0.600270233611982	0.9558213952855095	0.6334732717163174	0.9960621995458426	0.4435884421100612	0.25017574116392155	-0.05365554860507578	0.7012546892331348	0.857345460443448	0.930166444407907	1.1548364316343807	0.6667698966663836	0.055543798049624685	0.41881769906600785	0.5744111483736875	-0.5659011525806685	0.8089549373818784	-0.12068946435050713	0.9573978581721022	0.26691829867743305	0.8892280618151693	0.907871541349165	-0.013812291431778714	1.2155464114647714	0.7638821260219498	1.7788625122602393	-0.5651244786017676	0.2866126948657928	-0.04946554730464967	0.44898739128298065	-0.44320192654720325	0.8372121119348384
0.10073979997479647	0.7646583908609363	0.5991057732270605	0.8283203435443074	0.5253368901730779	1.8724002826155874	0.5263728967434556	1.1845106035441788	0.20323990178634355	1.0292533496132792	1.3008019831941668	0.7676023082623536	0.8116910316798839	0.3497455027282016	0.807059721880244	0.4771374968078301	0.8813054914165873	0.5727624707100585	0.5636150343530747	0.9619914739946992	0.6739655824464758	1.0050489062777177	0.43009081615469424	0.25511767818744824	-0.06334717735883552	0.6901757467916176	0.8720227682728305	0.9343060972413586	1.1834493178929535	0.7092897955203846	0.042762652236319657	0.4406165352651822	0.5922862011604779	-0.5334414995700616	0.8355724645855641	-0.12463910596885241	0.9481853429462245	0.2664435496207982	0.873071903746489	0.9088254898240968	0.00013116816658625198	1.239921344444846	0.7300071116811051	1.7426215133177585	-0.5583802275911568	0.2715402220023522	-0.03412756740395754	0.510375187731807	-0.4536819265395156	0.7990010310356186
0.07069966285690538	0.7586710635177508	0.5622438420354973	0.8137213858773112	0.5865047585043166	1.8369158173335165	0.5720197926695012	1.179630727870697	0.17152242534032752	1.0105343920414873	1.2686553544829833	0.8166421639865875	0.7889662400312397	0.32359763457730173	0.8052697373597579	0.5134279132880624	0.8521852887127317	0.5911309724861235	0.5159000337684245	0.9536050276216133	0.7132119451393628	1.0115848426762288	0.42853596250745724	0.2790309793448282	-0.07745793563655738	0.7103776767778152	0.882995595891191	0.9460535204456472	1.18576926668984	0.7679967885345629	0.027741639425011753	0.44144073473787415	0.624925541090562	-0.49718168776767957	0.8445391479975269	-0.12431672548017232	0.9149520713561149	0.3035187964811641	0.84360787918609	0.915121639556118	-0.005462961423096067	1.2821561541241453	0.7011551956404041	1.7109166039767854	-0.5688823806078677	0.2739286300170171	-0.015108472327099767	0.590252688585	-0.4526771491391227	0.745561623740526
0.05158055846059254	0.7350627230257911	0.5318366947793944	0.80386560102278	0.6338645959800078	1.8182905237984754	0.6130856142516412	1.1588200164427582	0.14666273042215297	0.9611823971792512	1.233151634679324	0.8811881629233473	0.7734257129851069	0.29829927485703245	0.7967261199474819	0.5330179449417974	0.8349587203372464	0.6009980486699206	0.4596257200224623	0.9648152607522714	0.7333050501554378	1.0147925031060752	0.4225058648492535	0.2930761032704308	-0.10689900873937774	0.717864818618416	0.9019353951165883	0.9695726437608438	1.1924900914062202	0.8169826940444448	0.0033217918603192036	0.4514160280645207	0.6838651298242139	-0.45374195651342325	0.8458618126795596	-0.09567534208118403	0.8802334760761829	0.3528835648091654	0.8245687657780685	0.9016238822518906	-0.06732535068894807	1.3073849795988035	0.6854897841530588	1.6449878601798145	-0.5582555578563569	0.2541774349297977	-0.04111262799713998	0.6087511819235132	-0.4504799016831075	0.6775941298665636
0.05478826863781672	0.7139115073712596	0.5131807735383266	0.7719853582008979	0.6699039901193219	1.7732158170533858	0.6211389429029047	1.1641676554340388	0.11409086256215388	0.9266685085536868	1.1829766283240564	0.9333913002969292	0.7605633823338123	0.29019400532445827	0.8285731613831924	0.5526254051047438	0.8051810285641086	0.5844631877078742	0.4174722787701364	0.9564829594775389	0.7675209936242324	1.0080970600364398	0.4096812877311879	0.3029574948057755	-0.12227476876268714	0.6993155464672469	0.9288191261680012	1.0003770613003966	1.1680302067382573	0.8399286006524551	-0.042641410492759504	0.4819013874944014	0.7367638487025152	-0.4268832370367798	0.8529952196627215	-0.11109192969644968	0.8536172419287544	0.3940658193488331	0.7993783581339905	0.9063965679881235	-0.09741422401238546	1.3234199413809633	0.6919840005799712	1.6219943540279629	-0.5247906390437347	0.24059714940303714	-0.007847681431366849	0.6431804087752828	-0.4516646745635942	0.6189080071765836
0.06570442928827329	0.665879037346937	0.49909191781456935	0.7455505516252938	0.7150927681896412	1.7582218910371386	0.6106657405759605	1.16692171019374	0.12424271643688108	0.8666877672491851	1.1418958998528024	0.99246082867698	0.7175027726961803	0.24975313039001934	0.8309168418041917	0.5523965106837687	0.8087193189983282	0.5814488581981248	0.3710419994802229	0.951459053580512	0.779613739487821	1.030979733166556	0.40696388269257866	0.30480513891910715	-0.1308579571443418	0.6908334400502413	0.9801445033897526	1.0193147256248838	1.1400043621380427	0.8947007272399823	-0.0954273139259231	0.5042388229638979	0.7778052960500943	-0.40345778860269704	0.893775319751858	-0.09518614108745675	0.8172934328679833	0.3901349237293579	0.7725331851580524	0.8766387384748165	-0.13847476811267362	1.3668828952620422	0.6845662946611591	1.5814979333168264	-0.4942149667778949	0.23649265943603046	-0.02269227626132627	0.6375030102352734	-0.4718993638142875	0.546927413651001
0.09919372940539337	0.6278729972847137	0.4840783249775649	0.7281575755405285	0.7617246482997845	1.7640663912012442	0.6252150714888629	1.1678828790271303	0.12555029265029527	0.8035205942997342	1.0877183709019516	1.0615393732536955	0.6837467059319619	0.21254422211752896	0.8147167533465562	0.5532563171381943	0.8192015000983821	0.5707531160950314	0.3363972092347756	0.9723818883990907	0.783470431453497	1.0216560711529745	0.40186956626245995	0.31875279769632114	-0.15098435188393305	0.697415744336086	1.0299772193784913	1.0568368860796302	1.1273788168014922	0.9096469505458922	-0.16810230851997304	0.5343102995507191	0.8232682748559931	-0.36620775754071555	0.9455540521930546	-0.06835369179193065	0.7819188236984671	0.40054428535131337	0.7488548981389227	0.8468535401887436	-0.16254728716699018	1.3881708070151637	0.7056381444930554	1.5503728683909637	-0.5098824476960825	0.2485927762274281	-0.02331800159842633	0.6104994842916079	-0.4787285344307467	0.4970652289064946
0.11735970745561859	0.6137309482510092	0.4731697712163463	0.7056657809750487	0.7750559126972872	1.7750872580305912	0.618426386691469	1.1692137918093377	0.126381808248536	0.7478674457119434	1.0302467603315528	1.1103413033654408	0.6697831047904764	0.17673235842375487	0.798141743272075	0.5427573831892917	0.8251664001828635	0.5645033268882284	0.31255880185336105	0.9841135428228395	0.7838672083175342	0.9855605826053682	0.41674526762521447	0.3641521802139178	-0.16126956714106216	0.7030337581884432	1.0715237924425771	1.0732495843995553	1.0925596663753345	0.9235721502985463	-0.2104876695980089	0.5555917435620904	0.8459361451012685	-0.33080181123003655	0.9475900231535774	-0.03452796433388185	0.7332774598919066	0.3853130262615938	0.749349656129856	0.8086908119929811	-0.18090335860870488	1.4089972184958905	0.690391377349842	1.516583555747289	-0.5197606795757281	0.2741068126624067	-0.03657579808892195	0.5799241102186949	-0.4798825186106913	0.4407072383020158
0.15056143247744513	0.5966382586476647	0.4681659316282742	0.6821585990647654	0.7795398533630513	1.7700872176097011	0.6134047385118105	1.1845329370712885	0.13423683095887898	0.7002926263888753	0.9904442876094197	1.1556550516505026	0.673392120743979	0.14227779986561911	0.7783101270458891	0.520055781691028	0.8412035361443444	0.5877416830935542	0.30017885463492905	1.0038087224501566	0.7669561452337332	0.9569013430094643	0.39590624832853083	0.40848655023633784	-0.16735192347067512	0.6747413486018246	1.107535849559244	1.100172883485998	1.0429526543967644	0.9154503570597688	-0.25504738898859314	0.6032760588012127	0.8685658707653483	-0.29411116531618225	0.9523945592038361	0.012623052195339296	0.7220365223057332	0.36363014377257524	0.7509968989338002	0.8193752344621539	-0.21115532140249474	1.4123494073950482	0.6899787543853759	1.5097221599015422	-0.5116444254122477	0.2815622905154366	-0.0445052927869006	0.5790167634200631	-0.4925283852680816	0.42694429074633844
0.15747648153083477	0.5922586886709715	0.461278876712046	0.6816585405145231	0.7713305775952041	1.7618565944578528	0.6040899572492793	1.1891386066619223	0.13776561729686826	0.6590435194344594	0.9805767360236102	1.190091543419441	0.6844941592866532	0.10286172861004539	0.7438969180712607	0.49593240114132453	0.8547957824462189	0.5916126059375596	0.28930929687305673	1.011794275318276	0.7365614348172851	0.9264315245280137	0.3734327821767024	0.4238184266314077	-0.17710571020527993	0.6467162588144071	1.1417115833656855	1.1184229117680609	1.0293599565448415	0.9000480882799211	-0.28295804558712334	0.6546517615595194	0.893470995744744	-0.2556228421919917	0.9438707697177284	0.015166886376847677	0.7076334949703855	0.3323678786631565	0.7520824101199076	0.8389003477329524	-0.18959884576110803	1.4245105858067375	0.7084219233869647	1.4854383914763645	-0.5007148969118026	0.29460224358074005	-0.04431320667212333	0.5723133990853091	-0.4933969818776142	0.40834290196273815
0.1808677778057443	0.5930721573533264	0.4716087299535827	0.679556952164445	0.759805120671636	1.7427528372759782	0.6024988948664369	1.1779085647802332	0.15008101799731774	0.6233157142339868	0.9560916302197022	1.2092159121589727	0.6812082957156375	0.1037300428328127	0.6912476113206101	0.47070753880946536	0.8974033308053283	0.5834572971602028	0.3139027561608261	1.0283585595877294	0.7155822292400252	0.9226884696919901	0.3646316241621449	0.4307987762355907	-0.17942205583540796	0.6225941705255151	1.180867998994089	1.152830080950623	1.0231514792136076	0.8806503098966866	-0.31487914760341074	0.6849718864339092	0.9063050376881578	-0.2343789085226279	0.9324663339895013	0.013923307349496011	0.6701269933500014	0.3069137407913436	0.748163930532266	0.8496457626404397	-0.192045739909781	1.4353232589183234	0.7421486216392001	1.4538704902609063	-0.48310338866113944	0.29976882009839817	-0.026523719701230526	0.5796416199646666	-0.5189989705593989	0.38951191954358316
0.17973485886749271	0.608323789393677	0.4627632585339464	0.6735686671228537	0.7286464951950871	1.7195492566342374	0.6035200924989776	1.1642412733567333	0.14980713988774477	0.5904184286225345	0.9219338463828501	1.2417456538524285	0.6854268047509782	0.09920155612181403	0.6434952628479824	0.45158188010116096	0.9406317589427671	0.5602741182016135	0.3004185621919081	1.0338301765180322	0.6934285983942446	0.9251184566905643	0.33143340451675335	0.41971354039417097	-0.18223225894186015	0.5778907379804887	1.2137542085681226	1.1617928297572526	0.9573942927974122	0.8652834002891504	-0.31974923423282353	0.7253819227345172	0.9056129024508867	-0.19887218501793927	0.9236680527639566	0.039877655692211675	0.6478382708799091	0.29580259160069333	0.7720374621325995	0.8707200319614451	-0.20953659981698589	1.5097357906924926	0.7875536272958714	1.411822732690039	-0.49171005285283725	0.3182653557787647	-0.0038725909838891737	0.568212275018754	-0.5488847332493405	0.38311581658927973
0.20099521657568792	0.6229501354177729	0.46735812090307016	0.6849024773836041	0.7132220400722594	1.7026309917674798	0.5850751661530128	1.160216689054788	0.15448138645106008	0.5314722044694286	0.9119580793788563	1.2358869969867305	0.691016222606419	0.0913007267835531	0.5977548255928086	0.4156152465920548	0.969024210331178	0.5156445982686332	0.3131471424882354	1.0675973874910032	0.666560467697856	0.9084280913294605	0.3077481227419984	0.4301626929827237	-0.17835011136626056	0.5154530660247837	1.2299480088543981	1.17279458714578	0.9118130808286266	0.8430732280118362	-0.35213872375165706	0.7558513055282411	0.8724100371475915	-0.18595637804369913	0.9376708029233572	0.06991188319606789	0.6397309158177346	0.22348909042459061	0.8075043020709766	0.8844498658426714	-0.2236180123983539	1.523469379194518	0.8317074536409358	1.3841861332291536	-0.49347323910214513	0.32337894953107904	-0.020895018352627193	0.5503150965272782	-0.5589532304170961	0.4039052571838539
0.19401014137573822	0.6554432897116987	0.4603629362332885	0.7022430312230354	0.7171901145178853	1.67240533758382	0.5700070303714359	1.1530377008405082	0.1521740107538573	0.4877843907853981	0.8935133565877029	1.222198120403163	0.70571369442082	0.09038422574223573	0.5697211685245519	0.4029474314968537	0.9953153968178639	0.5074430947999738	0.32738325104190535	1.0965230077043913	0.622923565604253	0.8844999213062532	0.28517896256327313	0.4435745310694313	-0.1562991334844697	0.4726059458910207	1.238372038712795	1.1785099328130315	0.8582232263467329	0.8107251857129955	-0.3456827278233129	0.7899738460332026	0.8428145002298638	-0.18501845648630594	0.9503530364528379	0.07414620727457397	0.6364266678889232	0.16577165823642515	0.8342972220993522	0.9114493714498699	-0.1901009259864528	1.560897015074347	0.8627463981591953	1.3776155271885906	-0.5066487946462164	0.338592572151197	-0.01136073731781406	0.5861288018113016	-0.5631108891711081	0.4326760076947399
0.17327781961360317	0.686663503721521	0.45483764908739344	0.7200598824413282	0.7282638188055686	1.6418117810741086	0.5735907958131329	1.1278554082727523	0.15200769861021862	0.46047856850280333	0.8565796005990306	1.2031147300643759	0.7242466594278147	0.06756217402585649	0.48954874819285876	0.4028207843299181	1.0145315791485063	0.5046041128300536	0.3536884098593001	1.1293454766199313	0.5633545456387884	0.8818718974894356	0.2618612720529119	0.44023745575885564	-0.15633806804817002	0.4418812548423248	1.2363732058020862	1.1855192082527974	0.830181889600963	0.7968456124699542	-0.3297341804499036	0.8525520950324659	0.81126608497066	-0.15372721743680196	0.9626850609994122	0.08670734637670997	0.6180328054038837	0.13082114247296756	0.8507456890660144	0.9182106221980918	-0.18362313844777228	1.5993915569662671	0.8900160857725584	1.3979476776147255	-0.5431948369045991	0.3396784665418602	0.007742451646750715	0.6151654801110638	-0.5693852710874092	0.46223399573163837
0.15945382256885915	0.726214698704233	0.4521804667702254	0.7201072705401833	0.7193683221618143	1.6103356402278088	0.5843904166690501	1.0776348330287153	0.11447624109748936	0.46281318758648576	0.8255144825686933	1.1689813948315608	0.744267487270044	0.06886726374626331	0.40968973352721233	0.40142727819342133	1.0214321594957023	0.4887198232886261	0.3691639889613639	1.1660098000002743	0.5105831063868274	0.8483817693165843	0.2435964704229238	0.4499496790936316	-0.16072392629113136	0.4146404237386303	1.1885278468025933	1.1968203388939416	0.7886380967511285	0.7778560897724904	-0.2958901946625509	0.8991089102905448	0.7853544657889111	-0.13015437637969923	0.955106325206397	0.09658864617040377	0.6065239951435115	0.10058319209419539	0.9051572552135632	0.9569193140333695	-0.15234568924288067	1.606860539714011	0.911509875861667	1.4052418600775365	-0.6206601957827167	0.3532261825765051	0.030944398540714558	0.6476819440356274	-0.5560194225096433	0.47153031081178315
0.1518648036769164	0.7658101840300573	0.4590767160297456	0.7171282304588245	0.717996321535521	1.5733628861319333	0.5979787276670436	1.0591182711355507	0.10593246231752018	0.4618111782130909	0.7897821268596958	1.1140975173847516	0.7729679283573725	0.0681562050087645	0.36201001560995605	0.4012324661904591	1.0136614309947647	0.4834049157432611	0.3600748826326697	1.204277497603073	0.48292189660923607	0.8478786569720939	0.2077650544470911	0.44945877930759215	-0.1527000498802243	0.40190424575241224	1.118958405788705	1.207261505191785	0.755818539683414	0.765902054065085	-0.25333029580981575	0.9173033983529312	0.7341617464836976	-0.12265433012925094	0.9680161184049665	0.10775317850563852	0.6007932718728536	0.052004039841035424	0.9732999268984956	0.9964140635027648	-0.15991504974589438	1.6362353050301337	0.9199283984638772	1.417972409281127	-0.6419319692828899	0.33852532303085603	0.047804933933119055	0.6873300905676933	-0.5918189840653035	0.499583177322476
0.20200842302044072	0.8209374133915921	0.4734957384829027	0.7030351675958881	0.7187060824733245	1.5330170586373675	0.6126010012679848	1.0391977161964698	0.08970868112161234	0.46087234354340467	0.7740523884130777	1.08603818469502	0.8077510929856707	0.06927653386902972	0.34361027491596846	0.4087670043726176	0.9944716585967608	0.45515065846322944	0.3555513123893645	1.2271065995190282	0.4597670586825702	0.8381583531577392	0.15702187819467264	0.44231609034195385	-0.1589969602928425	0.359398943312174	1.0494149812603701	1.217169334266479	0.7007432429565996	0.7888487293507543	-0.2217053205712654	0.9553956098982314	0.712668072030992	-0.13472929926252958	1.0169569043105842	0.09301233203396557	0.5857530574100315	0.022790460063267876	1.0161025094019431	1.029412588985448	-0.18298189593839026	1.6393223332208158	0.9210819680419545	1.4191924684463395	-0.6482391765446189	0.30500515496346575	0.098047980302682	0.7067763977397598	-0.5958588168307012	0.5499922567379223
0.2328881803950349	0.8667390016298768	0.5091434048291704	0.6881639297263341	0.709868082531008	1.4882421065076743	0.6045526874265239	1.0056883266874581	0.09110288764316175	0.46764257990338526	0.770350386147053	1.0706039627572719	0.8419472530698954	0.07804075871644003	0.3495657562880099	0.4174762240756196	0.9671728543442757	0.4283498628925842	0.3309397147172116	1.2368746949378255	0.4460723796282042	0.8611124198607236	0.14323594376879906	0.4166669629045409	-0.1557100490929428	0.3486268114709619	1.000425415731283	1.2219983003034343	0.6600608853274511	0.8234202266836161	-0.15602712794681078	0.9611250883914408	0.6769065437856747	-0.11546355199189107	1.089837087236318	0.06583830443398245	0.5657719567713272	-0.007345173066283142	1.034587540348301	1.0524912376509676	-0.18857833674256388	1.681417113444578	0.913857580101886	1.4320157059965852	-0.6685730647184556	0.2708778778012751	0.14272309905761443	0.7175633917360356	-0.5920096371725081	0.5741358230919598
0.26489939947579755	0.9025784053283953	0.5307464552104516	0.6628735188893011	0.7070520474859482	1.4406163879085028	0.571704178776194	0.9658304253055807	0.09093644013966663	0.4614380709232398	0.7544009559227476	1.0167598076926307	0.890041671314553	0.07683390887729838	0.3594499006173188	0.40458338756148987	0.9550395597316583	0.42493859782922694	0.31075464455154694	1.2401940292237772	0.4193978769349186	0.8450937739001618	0.12524607736269777	0.41518310673310344	-0.1569265361104008	0.3210591852234986	0.9476382435480397	1.2255832321099782	0.6202059023304036	0.883793432844079	-0.09503179844462546	0.9665939955568545	0.6256888260642917	-0.12634399642577185	1.1814673557198967	0.07044286896364767	0.5388869272569421	-0.02921741261469989	1.0667411195824057	1.0725832224059544	-0.18819873464722262	1.7155021313748862	0.8706016365394067	1.4286036614227264	-0.7027884826131703	0.24223117458425575	0.15523824822810142	0.7020341670848909	-0.6173286066454604	0.6114524627621971
0.31654941053922697	0.9545927318890002	0.5493560626199596	0.6384095135382523	0.69148583066158	1.3950303350547961	0.5468165895092181	0.9422449799261727	0.09509532660948215	0.44631678721500945	0.7590488027712708	0.9994924295419623	0.9417306299454824	0.04332174090657186	0.37543198532465105	0.39246824985839024	0.9097167648092288	0.41347228798648245	0.2773250375101967	1.244412351960064	0.39480209486807266	0.8365649966783859	0.1099994103824928	0.43151329092013285	-0.15759095201663426	0.299336365442006	0.8948364296718958	1.2433997142530977	0.5678897013978729	0.9463700315516647	-0.04007228411524084	0.9562309181257509	0.5822576232926433	-0.0977142024787908	1.2665710769994398	0.0479317463801293	0.57327027263031	-0.03244239867461222	1.1146751184691062	1.1219226428110443	-0.20225203917975274	1.742693105981182	0.8595121566833409	1.4368893633754172	-0.7231516300104806	0.2375728656337044	0.1753462595743485	0.6647999424156377	-0.6234555580533951	0.6532108438006143
0.384325766332546	0.9855638941348914	0.575969495540585	0.6401620677324567	0.6838075647524977	1.3866348230366086	0.5204277485440477	0.906108960837136	0.08130906058877377	0.4371087603678063	0.7977679898222986	0.9679950926591131	0.9959662061236895	0.012621365878538706	0.4000888259470129	0.3692213296719141	0.8757321580012893	0.4186264435000336	0.26345110631357516	1.255388722221266	0.374555548617335	0.820755762299848	0.12220625851257397	0.4448705369322483	-0.15087189642429338	0.2610088216735964	0.8411145590746812	1.2588413363082325	0.5194863516682114	1.0215554365776474	-0.01770012171574928	0.9605284192791353	0.5444143532346686	-0.08509886302378689	1.343776340545364	0.046948126102263135	0.5653962394047927	-0.0645260993387318	1.142034916773349	1.1774728055750203	-0.19611438447160978	1.7286867481999781	0.835052678651472	1.4456040200556468	-0.7305834727727148	0.21161516390731877	0.18282001551037746	0.651365519119104	-0.6075449049577222	0.6736851643608647
0.45922174549534267	1.0202782417022995	0.606158129606364	0.636482710753923	0.6956595046895493	1.3736310007944401	0.5045777583250566	0.8808617356072276	0.07183698391319407	0.44600363313735364	0.8100169241091708	0.943078970565303	1.0726353940825926	-0.0018369643349182077	0.42448282914291546	0.36225341168922587	0.8661419526672137	0.4219817621681763	0.23106107911183654	1.2558962076449467	0.3696200587675109	0.8230230936197875	0.12172750849659612	0.42136916850559725	-0.14716567734041822	0.2574828974068658	0.7839932259475901	1.2838088140022998	0.4952215020469703	1.1219648342649928	0.030552990799246643	0.9506035403229809	0.5265897061570052	-0.08299316502862483	1.4031686429184396	0.024778576330264306	0.5441468217295704	-0.04116886291765197	1.1513115640545906	1.2361564012283632	-0.19532662297962342	1.7373494882539038	0.7915567672635746	1.4215556597870282	-0.7074289318490383	0.19991427569322537	0.19811174056068798	0.6609428016901934	-0.5987440733257599	0.6915831179878119
0.537398752921871	1.0572237153039619	0.6216513250481162	0.6169206887562615	0.6847264592896035	1.3640874619583028	0.48666485770997336	0.8640018664833878	0.07532803643519695	0.44879013543778346	0.8401629082110214	0.9335046599340917	1.1217048612826128	-0.030018708471408296	0.4619920836665187	0.3350707468226279	0.8668968037269714	0.39328377946881726	0.19638834337653854	1.2255000285379976	0.36777352887577003	0.8234325621597371	0.12332339277073409	0.41292945362563865	-0.16221840972837973	0.2573797319234958	0.7347458962729737	1.2899501585836393	0.47057048856613	1.2076162797673213	0.03866593805564174	0.9586570012333502	0.5100032311498159	-0.06463186934033575	1.4474663918728627	0.030512120736908656	0.5349597800803699	-0.04612028029123742	1.1596667739425008	1.2775256474780032	-0.20001306773242095	1.732368276930174	0.7759005463030875	1.3838317918976732	-0.6840791174121804	0.17495320042559034	0.22047660314844855	0.6229305982745729	-0.6197141388471004	0.6952222855844201
0.6145637038880011	1.0797082697555331	0.6464652325467368	0.6063969733469035	0.6570247289972035	1.376047146899464	0.46092862585684846	0.853152363088619	0.09234962862508675	0.4561904871703196	0.9055744255838502	0.9155331223257231	1.1765749723720633	-0.04185745634798359	0.4995276779748635	0.2988779299939792	0.8577819279081366	0.3602771460329449	0.15460681774656024	1.194323640541492	0.3660294808276323	0.8075171958404399	0.1259659829418375	0.4116897239849486	-0.1710648757299806	0.2333807209430736	0.7146078085892494	1.2943791217032323	0.43771734674001567	1.2894925296644235	0.03938154100447408	0.9354633000887557	0.5064337885626679	-0.0961356392665689	1.4761374505224452	0.0498747795612907	0.5214743306301426	-0.05152442759252977	1.2092873224315883	1.3479742085556294	-0.19728410257487164	1.7052172950216142	0.7676930889039001	1.3597928306033646	-0.6742823661092073	0.1693769363951316	0.2158202815434133	0.5715782471078382	-0.6037063829266394	0.7101586809493187
0.6428917249855451	1.1163696826823482	0.6584002770045938	0.6245398023301966	0.631231668629785	1.373873568519776	0.4494848298871899	0.8667744911572968	0.1327302306365139	0.43919226627987856	0.9856208556142564	0.9076138373082754	1.2286632943157614	-0.05181325524816497	0.5396562096739055	0.2588666042571698	0.8422877722781529	0.3219467690007448	0.12146746579763015	1.1552259345444713	0.38357677081526104	0.8030796376421151	0.1213421371242532	0.41160732777922365	-0.16165655247111305	0.2298671233257877	0.7046223938762073	1.296193809990802	0.4287750534762977	1.348384658692757	0.003455818706287017	0.9392604852729669	0.5055324067483062	-0.11449125268166216	1.4947775711098106	0.05733464429477908	0.4996192566225536	-0.0393148299137882	1.207674691351016	1.415454613979401	-0.21305830927176023	1.6972073029250925	0.7430371237460954	1.3709689340557218	-0.6549763671773909	0.12250159303853095	0.2163432825669592	0.5467106850808682	-0.6386716891156801	0.7195627767168422
0.6598680398313327	1.1195317200826673	0.6645725251853467	0.6334866552574658	0.6045235384840402	1.3763426124981055	0.40097785116315066	0.8479924911585947	0.14567663386783317	0.42966665057449377	1.064298430317235	0.9112680234726704	1.267654880628516	-0.07013358199776258	0.5520609032766448	0.23089113587155877	0.8324510578153594	0.2665775556230946	0.09508541422699807	1.1251359449697234	0.38146929217249853	0.77851054960949	0.119003381213396	0.3996224277628263	-0.17104872030935797	0.20840639708061373	0.7038445550400834	1.2835626906139441	0.4204421603567193	1.4004823360826555	-0.02902284732480943	0.9433443345798882	0.5322912186311037	-0.11742871073987497	1.4786827329251928	0.049685866462523355	0.499768036420342	-0.03403439820888851	1.1909549623746223	1.4795669656751071	-0.22078112153482396	1.696786897012419	0.7153934133810703	1.3680740499683088	-0.6526190914775585	0.11127314595021705	0.24198003339070856	0.5112458182838175	-0.6274373659600789	0.7234241294692085
0.643223113606911	1.1122782808213292	0.6676333263437212	0.661574209039183	0.5657888578867544	1.381957411987138	0.3836639923735848	0.8222046291390965	0.16860036699894895	0.4103597498826882	1.1170804200991866	0.891177735287006	1.276417784754225	-0.06800092991048787	0.5508380647595187	0.19656278222831713	0.8465204567061827	0.24525286829957343	0.06252722373088256	1.0928879935092202	0.3966923481127854	0.7815206151266485	0.10488208769363457	0.3718542012844498	-0.15758090334500657	0.18371271880529352	0.7183248815355461	1.2821559717588618	0.4207537737987431	1.4364679806857725	-0.07364099743246351	0.930673875455132	0.515574167010755	-0.1363255676064775	1.4501268978306405	0.07823919807699094	0.49016402432038253	-0.02770180350371409	1.1626806652116364	1.5340171592975835	-0.21845204519840905	1.7053185727159892	0.7240191982096712	1.3861247801302494	-0.6428467016584772	0.10884465452398735	0.24229482334469116	0.5144035116025396	-0.6252969591819881	0.6922367663138842
0.6265092761062585	1.1191732451181071	0.6710879190870765	0.6860070362430386	0.5360468719315566	1.3920199218505669	0.3736175047716661	0.7931924261807023	0.18253972501731439	0.38101602043608224	1.1845815836321716	0.8549800085799244	1.2777647791255449	-0.08633505414454905	0.538976699269682	0.16553968726197252	0.8737192382660236	0.23000376720921306	0.04557150009509122	1.0814755653987331	0.3939567069096079	0.7622467034559397	0.06606354233983415	0.3521691391834275	-0.16148309171988842	0.15542090042488305	0.7225837674696458	1.2802888721875705	0.43650135716957206	1.4815421404948736	-0.10942767673598378	0.948686403421051	0.5419434849372613	-0.17497063471226454	1.4180208488908455	0.07420892013944604	0.4946418961147249	0.006315050289100935	1.1793272909440298	1.576164101540096	-0.23181362542565256	1.683147520804956	0.6929588302563904	1.3906233461343194	-0.6309208329917569	0.1181540245662814	0.2815510578917776	0.5057846654616704	-0.6098226767074636	0.6658654054628632
0.6036588236184308	1.1281216041641882	0.6689401119411675	0.7172296852908641	0.48929027360591365	1.4208483096871007	0.3704783706027446	0.783711678489077	0.19812862336646736	0.3700261740814247	1.246661455550822	0.8475777622616727	1.2590863369226386	-0.09998126800621362	0.534599867677151	0.16718300203049813	0.8924722613302354	0.1988831590926002	0.011754220078916123	1.0822987307316327	0.39385037670362627	0.7643932740395215	0.043264395905027765	0.3448220636765099	-0.1645221525148794	0.14253183651316675	0.7233956559363469	1.27612909342117	0.43775771484500525	1.4982828417955711	-0.16278072781739783	0.9825577636269103	0.5591735527085832	-0.18648839459227395	1.3382111518335456	0.08538869537561923	0.5159387636807471	0.012661792610521935	1.1594868403942884	1.5982747334601093	-0.28506427794150324	1.6674262262845285	0.6839789883034412	1.4129747577412082	-0.6073353545919229	0.1168214277409702	0.34238185878643873	0.5203477396540629	-0.5880005931076522	0.6718872186318221
0.5565618288573736	1.1226797946266567	0.662952259522467	0.7408821862295065	0.4531095092639589	1.455609837367333	0.34709148596380357	0.7662866884125934	0.20494354093976294	0.36715705935056875	1.3026532819463912	0.8372796392662817	1.232215445190515	-0.10582988727944687	0.5487566613440251	0.17657735579560746	0.9182113028446208	0.17028188765776733	-0.009825946068860175	1.0715175125915246	0.42462778279359537	0.7599139069844163	-0.004562364300864474	0.3342087079108046	-0.16918373511966317	0.0945007661252714	0.749259700801393	1.2569868154450339	0.4325990516914987	1.5134203011219154	-0.2033302587815135	1.0434726890775927	0.5730086595917074	-0.21875617386809915	1.2773848812591628	0.08689447427086396	0.49271613403218806	0.01663274727678853	1.1241253505394107	1.6075702684111621	-0.30476596335843964	1.6844474610564766	0.6531583980267464	1.4581413841872721	-0.5926478604783696	0.08027341160912413	0.37947657847807476	0.5131091987824707	-0.5641985592268075	0.6618293418318126
0.5053809411827075	1.1187181699842408	0.6586173190999911	0.7500463464797836	0.43483853130721795	1.4575165435934079	0.33297393017490967	0.7637896760065719	0.22347132737244774	0.34122375143547806	1.3798406370333216	0.8208560816534034	1.2001067430724237	-0.09903284773890553	0.5321341836149143	0.1773662863125738	0.9204492982744675	0.15871316203262192	-0.022673049519415837	1.0496928921588584	0.4300591436753507	0.7594855225910766	-0.04796175040863289	0.3361858980820961	-0.19060285026777501	0.08351083391687607	0.7659692184456313	1.244536410174447	0.44703350973925315	1.513750832515258	-0.22739208535839803	1.069569644573813	0.5753636863672258	-0.2583516602061017	1.2070825775863416	0.08059072452449459	0.4947393911271831	0.02073498337919148	1.0929666814196046	1.600191909482054	-0.32579936840024815	1.6960290482732205	0.6157021205924659	1.5085083185193349	-0.5849927571196322	0.06352168325569527	0.3789592950679791	0.5244368070734011	-0.5476514089564597	0.644906568016001
0.45238641405971824	1.1080172485745134	0.6414695695095376	0.7566505425625859	0.39562887381792183	1.462519443358801	0.3287874757732935	0.7403090327710455	0.2435719953372105	0.3412704839812018	1.429969364941665	0.8131973021835488	1.1669044817476197	-0.11266090984503525	0.5049439600793229	0.17704443984247123	0.9331471051972446	0.15359649335082345	-0.06633969601014537	1.0289119634513701	0.4200135683814601	0.7385290870823606	-0.07140411540232179	0.35181179756133296	-0.20022746633679236	0.02059815733301306	0.7889618993829204	1.233558133041027	0.4455032730620413	1.4907234460754006	-0.26286127334178944	1.1362898602714933	0.5589677686450367	-0.28597452762436626	1.1454791200857666	0.08028438341265787	0.5070829893925823	0.013763709778759486	1.1035635583696417	1.5818088703895117	-0.333639960586808	1.7072714322326554	0.5822406799602449	1.5243178994070081	-0.6161757745363698	0.038519322716364005	0.3962721001085546	0.5027497643020384	-0.5445115535915319	0.6220799558791257
0.4058827146622376	1.0938548821600669	0.6684447463832225	0.7715385273594269	0.3879310830917429	1.4277388533818827	0.3196181239950391	0.7132618079728582	0.24685253169845006	0.34576350237901615	1.4799553428781516	0.7953466090426834	1.1459216735462383	-0.11197544812903892	0.47490875958122414	0.18748450416026005	0.9295108122331385	0.15179368257161482	-0.09122355987728234	1.0160019038981454	0.42993194296723214	0.7241792371924184	-0.09155873793934437	0.34987331332161686	-0.21120652863767364	-0.010526425595061261	0.8143368501484162	1.2209609761760203	0.46797866921347764	1.4617591228311988	-0.3294013504976827	1.1604947196277355	0.5390834280472379	-0.31827547890237273	1.096423665166762	0.08985874336435193	0.530470418720286	0.022438166416057143	1.108410413885203	1.5950395301027551	-0.3654093628921885	1.7226427366789903	0.5315064363846319	1.5728390197842343	-0.6283450036139798	0.019712505282937245	0.40190343541391577	0.5192429263709626	-0.5316176010586176	0.5891784470561797
0.34185729180849334	1.084206304187639	0.6792039669036224	0.7824455091207156	0.4090561832720551	1.4132577031465043	0.31109490766526693	0.6763892002088732	0.27427864949512726	0.3145437770951229	1.4935723602912512	0.7838944004752899	1.125256335728991	-0.11660092040453299	0.4564185109034983	0.22932067227153613	0.934100523474419	0.1581965689515742	-0.12029528629397604	1.0213881923491885	0.44960600925032423	0.7386948590560171	-0.12182044095824411	0.3486523136038928	-0.20953504843151274	-0.007351057049615278	0.8218971036668619	1.205575790591197	0.46980679771807854	1.4402833671514519	-0.393074036652045	1.198752284602308	0.5011625749129917	-0.330384285279573	1.086609425406273	0.06788902665042398	0.5628251870273634	0.00755784146149948	1.0720881682743275	1.573856306516022	-0.3785793883633421	1.754152644091605	0.4784662579287972	1.5713272309164061	-0.6392637825301489	-0.001265917441719409	0.4083188546760848	0.552582072469533	-0.5589425727899862	0.5779278857867926
0.3018561526104941	1.0719806225834327	0.7070779229073991	0.7775466133771687	0.41759898001056317	1.3793911502957075	0.2848776643737077	0.6443221884615383	0.2892685804794396	0.32146023569978077	1.5226848817869296	0.7953896781781602	1.1280964330006937	-0.10343610435958162	0.43891084828080357	0.2617804186171804	0.9554743381749555	0.1658114456233431	-0.152172282861512	1.049043500624088	0.44630716696049494	0.7263948139110618	-0.13500957644306877	0.3337304863217192	-0.23017567020952004	-0.060245448828627535	0.8282151480451834	1.184455678483523	0.46513020587097575	1.4344891847694816	-0.4342394365293879	1.211928254480464	0.4828370485965525	-0.3203049720702965	1.0647027995776577	0.05058900422343314	0.5756631137802322	0.01278282493984662	1.0465290931591231	1.5440964266271102	-0.4154108646095157	1.8050530252771892	0.4674499853728789	1.5733595783613918	-0.6583045402404781	-0.007706419826355617	0.4118868381973601	0.5748544329631906	-0.5267233818531688	0.5882390010433883
0.29362893629409287	1.0805162835610704	0.7194538938580346	0.7766095909125539	0.4159946215288416	1.363383586653151	0.27182744246753837	0.6277286673276744	0.29963732596416953	0.2976146383707512	1.561960429077633	0.7792293858827215	1.1406590607865115	-0.08876390417752597	0.42848175061783145	0.297072375169706	0.960292179991084	0.18845307080148055	-0.18067108388969078	1.0859066224282738	0.4663213177269029	0.7314804007809255	-0.14229015916904822	0.32693373632858047	-0.24767447463966671	-0.10185749780855782	0.8445437574318598	1.1795403386509944	0.46616557915588297	1.3986819831943325	-0.4754540930702249	1.2262073730456398	0.4687629920492992	-0.326184531019699	1.0474961372682496	0.02686720530684103	0.5763478465448871	0.044921820124956144	1.0152431886613031	1.4995698513831204	-0.42081320669785427	1.812849301912283	0.42971044956253124	1.6136096013460068	-0.6560000583569129	-0.022511318256680013	0.3941024906542876	0.6226251986204001	-0.5207521502191311	0.5849316110209571
0.2523024927980658	1.0882866334628802	0.7294794228894809	0.7586897410573015	0.42203666766288633	1.3363079769969484	0.26294940554963825	0.6017892681908976	0.3072639514767104	0.3063046326475424	1.5725422667735611	0.7682220856662741	1.1504316470003981	-0.11861417945416597	0.41146916386407745	0.3456591858488357	0.9657338086490229	0.20532296917774837	-0.1979949072316572	1.1189887280792759	0.45538930217357665	0.7413037891094156	-0.11593092014093523	0.35132330301037396	-0.25145767026395316	-0.12423820003466066	0.843372782545995	1.1545078709651124	0.49522226005552084	1.3543204973861596	-0.5103578279416698	1.2725226783866954	0.4741940558197636	-0.3033134784206934	1.0069797950320276	-0.0075486833320532465	0.6002328899727205	0.07131590848661262	1.0048099454853079	1.4965676225774833	-0.4551199652778908	1.8453150577810966	0.38180384587797245	1.6315623652757185	-0.6972789708331352	-0.04695265782618129	0.37962048245703817	0.6414867571378498	-0.5312398473865791	0.5895501404116884
0.2236584454655767	1.0871897961422896	0.749925974559973	0.7472568587938453	0.4396309590703226	1.3138730834690937	0.26802576074532586	0.5928483590720603	0.3046321046675848	0.3026296639064294	1.5517099943967605	0.7613170578819602	1.1539134493241225	-0.11688913551993867	0.4175797697556153	0.3960031388266513	0.9417730030841577	0.21212663685370328	-0.20951120551324226	1.1588213389029318	0.45628028415209465	0.7582351536912137	-0.07910050025208484	0.35655583396765295	-0.2541712558773721	-0.16213274437602043	0.8451490001679464	1.1295969974574636	0.5025460058794536	1.3270258518282618	-0.5601909014780818	1.296331075852473	0.45520928555689394	-0.2883774190406661	0.9430155199006561	-0.012775817372487386	0.58938234061832	0.0773390993561818	0.9563508325188496	1.4644839836695192	-0.47430055572356167	1.8600628020452832	0.37356964087647976	1.653649882603909	-0.7110036456733919	-0.07310871234680591	0.3181593500130927	0.640351783267784	-0.5620818360645197	0.5947223440401516
0.18162933519316266	1.0936341631891557	0.780974467886867	0.7122150377392775	0.47044623349499737	1.265339522990224	0.2801242173401304	0.5812462985304597	0.30320491546101086	0.291355071172009	1.5282264978995186	0.7659735422768227	1.1628869481506707	-0.0980943500131848	0.4291238249024656	0.4175866046339574	0.9111103814785626	0.22932923315090648	-0.2295852554364341	1.1983917156247843	0.45926599910885946	0.7827203370586198	-0.04742427616663057	0.3502719882806751	-0.24358769038989642	-0.16815181478398633	0.8592977560743279	1.0990623932065087	0.49892353834628833	1.2967256766239226	-0.5881586369124283	1.3001909075192328	0.4622242603623423	-0.26717505605045055	0.9369638133203685	-0.027709795518755225	0.5629820397568702	0.09056218533172432	0.9346952208460152	1.444257103156964	-0.4501486349224561	1.839847353360285	0.36731615287031183	1.6556583711141077	-0.7242046440204836	-0.10704933420840446	0.2076527670945151	0.637139712370886	-0.5653430699604323	0.5488249653523317
0.15036276609624885	1.1124477483749817	0.8264940621378998	0.6834517706122774	0.5039193393119523	1.2168907897316095	0.31142720719846223	0.5825375486228555	0.3194305014550047	0.27490501425702113	1.5194293029772208	0.7583314886848234	1.190552417747631	-0.09042774193310713	0.4176150202334926	0.4383319527983011	0.9015939367212799	0.2538042519167662	-0.2391860260695889	1.257966458467318	0.432806516101692	0.7826657531139619	-0.0013365977842985266	0.36604702199439965	-0.2427982389999263	-0.17227488688153575	0.8664912241933491	1.0603920902060477	0.5086002533687769	1.2671112717024486	-0.6124233259871156	1.280220706692087	0.4678492041886523	-0.2502109551154134	0.9184625831055259	-0.02752567226129126	0.5464041585694188	0.08413374192323857	0.8996205353183468	1.438013185621013	-0.4511317941735518	1.8020356469148566	0.34905869589420424	1.6489908833383518	-0.737392920966065	-0.10573416894225396	0.13130117042731532	0.6534080927067694	-0.5755311693879873	0.5286364540184887
0.1189569128255366	1.1431162056655617	0.8652560877613281	0.6530490497819663	0.5363192168129107	1.1790588026125863	0.3386534758114962	0.5822490325393046	0.3411134810218456	0.2587610157708492	1.457180019231527	0.7424527347283807	1.212406465696381	-0.09637656319740942	0.42091853361887444	0.4740247650626868	0.8844942444214393	0.24372555460154519	-0.24248673595429357	1.3024146392294786	0.4238467327532002	0.7833654560403325	0.027617753336164418	0.37272130784965174	-0.24358020174660927	-0.16295925065539707	0.8769317625196497	1.0316824468542718	0.5125006057299285	1.2405078869821238	-0.6366805730224272	1.2875088582008356	0.4735813161733272	-0.2191589744154633	0.9102229229101744	-0.019449131938730276	0.5131858486111898	0.0972801141723539	0.8626455123734003	1.4090275594885564	-0.47163324099471715	1.771094585662779	0.3650186479216221	1.6189185035351845	-0.7132445205494069	-0.11073886132233805	0.07858220470540611	0.6752742021076601	-0.5779599241884654	0.524727869322499
0.09665993200642922	1.1608107676512052	0.9077083806671006	0.6290202967354873	0.5857180717922669	1.1530564002598382	0.33958303919218824	0.5844995903378314	0.3454165708587444	0.24440245155663476	1.4075542409798505	0.7023973306454497	1.2430870020381177	-0.08524615935846738	0.4560493616224579	0.4986024487524986	0.8476405039202952	0.22832981169132288	-0.22795084418156203	1.3190382833097094	0.39912805437388255	0.795348264647714	0.046749536234458634	0.3696107641473466	-0.2406349150906216	-0.14436995384391788	0.8835894770253387	0.9998071619657234	0.522033420851846	1.2237232612437727	-0.662638674064121	1.2530770675547878	0.508483183563444	-0.17393914634977078	0.907148849993223	-0.01768429513571356	0.46043518618500034	0.05379982116793051	0.7759712463929103	1.4268343981373453	-0.48998910134189977	1.7709154855072726	0.38421353863727675	1.6308590327981374	-0.6938359235144113	-0.12259048665064676	0.01181846760804443	0.6806741485394885	-0.585455788589746	0.5073633504742268
0.06082815765083164	1.1611197009360166	0.923316355724648	0.5963006603297055	0.6040488423082713	1.1533356629062967	0.3543676102740153	0.5793924917051996	0.344333240807534	0.21981255580778977	1.3671756257247965	0.6778816678821857	1.2544595668356817	-0.0876963686141474	0.4659166933232085	0.5260333730503068	0.8104858182949479	0.22375853337583412	-0.21202167693018067	1.3509700553674668	0.3810711099814508	0.8051040988165402	0.0674536424739188	0.36671896160314577	-0.22694284877146367	-0.14339682842485205	0.8897418900007861	0.9717767688509769	0.5181346287710683	1.21469294591768	-0.6655373216310301	1.2655971335156015	0.5230407394982315	-0.1312529399581001	0.9160836631957958	-0.028401900122491032	0.4012689115057187	0.03078654750287891	0.7105936096519909	1.4131742071842126	-0.4909660901374446	1.744418119236795	0.4087841269697156	1.6145735023113759	-0.6807873275574116	-0.11470499975663717	-0.05041467113733204	0.6872915204250349	-0.572946102723216	0.5152995979082893
0.04120701046628284	1.1805675173219172	0.9393671132493872	0.55451984217402	0.607274522553115	1.1243161755454798	0.3835762332020386	0.5785921987120899	0.3353286519562192	0.21136618159702256	1.296693610046574	0.6535013174707693	1.2877384900430182	-0.08293477519500968	0.47349369667758434	0.5347801608731643	0.7944628727450348	0.19681251524739848	-0.20324627419743443	1.3745898555370508	0.3542304808831956	0.799401164146564	0.09681957205199584	0.37883320337741505	-0.22041857908556906	-0.14644213160444466	0.8917606013179826	0.9525206116375708	0.511244994997228	1.1987368448845683	-0.6747824761297125	1.2566408262390776	0.5771499562169324	-0.06864639535322625	0.8713427972240513	-0.020059941070793515	0.3751530277892078	0.030675737959219056	0.6804484522795029	1.3996591888104146	-0.4988846249204354	1.7092585212646356	0.4238448017897845	1.6288057184104612	-0.6464819693540205	-0.10818697280626015	-0.09713470397904544	0.7130890022685538	-0.5634241049900874	0.4877656134755367
0.05586622534670702	1.188318978695047	0.9578109658933134	0.5320836312978631	0.6247859024137524	1.118888663121393	0.4033047685007628	0.5851909246695136	0.33721962915098097	0.1589263662001969	1.2147663874681052	0.596502494583876	1.2766306342163163	-0.09995388268737455	0.4899657013810998	0.5454146498937106	0.7565803865319805	0.188678010105054	-0.2037334397811504	1.3949611995521987	0.3232933235472156	0.793198704027841	0.11116899443247538	0.39876052771050885	-0.20366559368731818	-0.12172616485506656	0.9124702426534077	0.9493961024762628	0.49558759804516683	1.1783784170876328	-0.6668216355917802	1.2540481890770194	0.6282559625895345	-0.06112673833065139	0.8698282611334053	-0.013650507211249685	0.3355800909834143	0.014414061854179833	0.6416864733545637	1.4159479513117204	-0.49958334782135994	1.6680002005353685	0.41837212826890946	1.6332875831601803	-0.6106364310697945	-0.09595552297834434	-0.15651693786974966	0.7113763614749831	-0.5693752055506934	0.45055110004548105
0.03456744850469947	1.1885379879284486	0.988043335098092	0.497699625519797	0.6327488697315683	1.0921852448079958	0.43306853087393965	0.5718770447691722	0.3438012765716418	0.15441744116506523	1.1294561192568229	0.5787419121099551	1.2741742973095262	-0.10671945231611057	0.5135606563837315	0.5104257944813801	0.7143737665719081	0.174055398762741	-0.1918585394513544	1.3762361862028496	0.2970005718871085	0.783496409299633	0.1082495760208404	0.4147850007232276	-0.1729564412312818	-0.10230917935179369	0.9333573122872177	0.9489621370470497	0.4619426969230007	1.18931615111883	-0.665098723166529	1.2726311328807254	0.6557566374078565	-0.05619965310170516	0.8877281004970522	0.00030484923007225996	0.3065139437878835	-0.008838814945697642	0.6178664205095706	1.4221374914897758	-0.5158473696100156	1.6800892625657664	0.43606205436578005	1.5783628692858962	-0.5948847917199167	-0.0803703329129586	-0.18767664631470338	0.7342620504666708	-0.557899309513914	0.4567876668110259
0.06463106812754864	1.2103652297235623	1.016516035289927	0.4888361716191959	0.6630395757326434	1.091896927570611	0.4361485358763703	0.6032929142619454	0.35160883309231883	0.11709295180904737	1.0763259632587632	0.5677082686358854	1.274287937276574	-0.07853347620443435	0.5367386021560268	0.46110597943484255	0.6810778381753414	0.1511286850387771	-0.19144864052867355	1.3932034818298247	0.27237950324086213	0.77851636325011	0.11773537047539233	0.4134238646685109	-0.1471625754996578	-0.08503413394164172	0.9520207132846501	0.9632133940263039	0.43692879099834875	1.1985534603573658	-0.6915297417176152	1.2638748901775043	0.6755583434895941	-0.07752564018193889	0.9152329007042056	0.0058560116403687966	0.30121861458743676	-0.04113697857335244	0.5819246031859486	1.422800995031068	-0.5218316289582379	1.6560132685598195	0.4298455167143884	1.518074449972228	-0.5780791842549219	-0.05001694243653476	-0.20591095076342772	0.7379405039410398	-0.541459919695465	0.5028676610639173
0.07843162655986753	1.2212831249648939	1.0280294913109898	0.46241908523919817	0.661481851236404	1.0671755115552013	0.4324280028946007	0.6241989278130672	0.34576534808889237	0.10592218314398061	1.0249664324375483	0.5542186808869612	1.272921101006245	-0.07798420193168226	0.5663280998710496	0.40178037979004183	0.661120182204179	0.11777282156796573	-0.20006956706811949	1.3659509151859428	0.2538601457675278	0.7553477026181329	0.13080771904624294	0.4349408851761041	-0.12459240278760952	-0.04247946578299998	0.962025430409654	0.9704130272485456	0.4145228328564543	1.1522971841199148	-0.7110444822359481	1.2906660685543492	0.6966580780979156	-0.07074585670707671	0.9553586416541396	0.006178282270303575	0.28076013257073207	-0.05674572263398836	0.542870078296429	1.4165336303774922	-0.528332799275848	1.6617418830287018	0.384596420423	1.4896815945784172	-0.5698846934721533	-0.039991043567688386	-0.23851805056822392	0.792655924951698	-0.5115859988134244	0.6041725062427953
0.11213493788759095	1.2171570398572469	1.0291587277248078	0.46785052655826453	0.627252215150833	1.0457056467971053	0.41990237568296973	0.635311801394197	0.34533111366936514	0.09324335481003503	0.9785187501126591	0.526706603449212	1.2763686309589544	-0.08624902951673738	0.5798179926051192	0.34916359429098753	0.6320289023183444	0.10461538771452786	-0.2032852026932616	1.3205577381241462	0.22606412697167372	0.7418707883713629	0.14145059448116398	0.45552370851511387	-0.10523133071146003	-0.038519566598975555	0.9751914780988254	0.9885081277759277	0.37832213162005146	1.135959489534688	-0.7039829345237839	1.2967434906043378	0.7047430265206922	-0.09410795472462616	0.9556644681834492	0.014362539092830678	0.26404004281081145	-0.07719508073236743	0.5100812120393169	1.4369760248222563	-0.5556495142528809	1.697340885359985	0.34740653516342845	1.4863492966865868	-0.5624121422250862	-0.004234787201930846	-0.22646031047372794	0.8303977200524036	-0.4924135197314433	0.7861193463850494
0.1515803098374136	1.2209274181467775	1.018941887929866	0.465869422113916	0.5974172920688117	1.023498071157238	0.39864003801151343	0.6520108691228463	0.32669837822797143	0.10598275555194739	0.9232835736430495	0.5133980733280692	1.2763992957119674	-0.08487967398070678	0.5708775971588718	0.30092516014598186	0.6001689647367631	0.09175497336484825	-0.19820912107515212	1.2890000367689425	0.2036238606030106	0.7298241043245902	0.150320247639111	0.46971021486335285	-0.09193372321993282	0.016341827356084478	0.9704776004586101	1.0162496298948016	0.35990679525171343	1.1054203104839668	-0.7266521895599353	1.303816480569606	0.6749426216304465	-0.13270916105657443	0.9536559438472532	0.034299154933096335	0.2456557297674741	-0.09171428017765618	0.48923670927774604	1.410535159264335	-0.5634004724535449	1.7188849718252108	0.31745137560206743	1.4595672808898688	-0.5545541325122613	0.021022624571435646	-0.23405895450578562	0.8731924946983302	-0.47724061126799666	0.9725949371441807
0.18857372640461637	1.2131639886110785	1.0148112757504115	0.46113168617964845	0.5665898866923081	1.0119863501882118	0.36223201736325883	0.664702516278718	0.3148345380086762	0.1504853848498997	0.9027971830538064	0.5063008233925055	1.290818493911821	-0.08039222134688072	0.5589943752519092	0.2528263477247694	0.5748547141780882	0.0702945313350344	-0.19775032944706009	1.2402581097478809	0.1914787639815536	0.718303247715669	0.17004566427320394	0.47911352487350206	-0.07462130387750883	0.045911537956003466	0.9680889819395988	1.0364531315437282	0.34205519592849115	1.0569530427716785	-0.7220848118976183	1.310978625870571	0.6790716498818219	-0.1779128570100723	0.9079777750173392	0.03524451690284118	0.2429857663390022	-0.1367303090308852	0.47176424181231297	1.4161105845105628	-0.5777905160660597	1.7648624657059784	0.26110260747724223	1.4233962681560948	-0.6029202649838075	0.031275133709371385	-0.23791095565697096	0.9039137397861859	-0.469692642911952	1.1694122810319623
0.20767313622153732	1.2166542956132853	1.0049848748124781	0.45068908765055415	0.5264064095257444	0.9938986134197322	0.3523706218322383	0.6832760700243958	0.3164024563460174	0.20503766192862355	0.9075648819635997	0.5320975838627342	1.2973140101235705	-0.07907859331303622	0.5095767359206019	0.22319091066183075	0.5489900875213325	0.07493522530062427	-0.1629556713957358	1.2137059329279016	0.1867054451461047	0.6989608177277198	0.1918896565918423	0.49554184071984625	-0.0703799199262055	0.07779706239493984	0.9624721999038401	1.046055298011759	0.3082776709745544	0.9898453967357248	-0.7343922317497713	1.3320810994610643	0.6543919971595767	-0.23373821143098694	0.8917080331235876	0.048756670207178464	0.25433786043444306	-0.14578658369576464	0.47935546122092587	1.4021829966415411	-0.5927224772309841	1.7686938330008943	0.20391255753869086	1.393575925464035	-0.6244775067338686	0.06583686954737963	-0.23741949787167077	0.9434328344146973	-0.476541352511448	1.3812510677863534
0.2401690780971601	1.2337904247617901	0.992540010433733	0.447437364634919	0.4909794986225389	0.9635361872573455	0.33933348402073643	0.6972408109422908	0.33677176850590335	0.26079611563511296	0.8954669022863359	0.5319118011744586	1.3109945485376113	-0.0751333280622147	0.4977036576328695	0.20431389868494146	0.5137354684414823	0.06373514155294695	-0.15456951077468878	1.1830825841647616	0.1527555179816931	0.6682614149625867	0.200291749904784	0.5128336118106682	-0.05558174042328358	0.07841298102287626	0.9485047283813322	1.0534914109461522	0.28082489743715255	0.9325979957091475	-0.7273442456820235	1.3321417250893386	0.6316438524971579	-0.28460772277690266	0.8620458364581346	0.03639931907795231	0.26661300003729793	-0.1501986658786966	0.47490322329585216	1.3786246299269185	-0.6101740410791548	1.8244998370134564	0.1600067486529129	1.38523397426509	-0.6517795425848946	0.07505403581621854	-0.2468419963513965	0.9861777207941345	-0.4552266903801909	1.5936686276002159
0.2915225951026651	1.2508922777440266	0.9738455584796132	0.44808514517943926	0.45874294784575237	0.9641390323900589	0.31833784305242097	0.7441159106778923	0.3310884593326227	0.31912971251245187	0.9156946001110274	0.5360067978497256	1.306672622171782	-0.06678174744968089	0.4990516381485629	0.1797195610863278	0.4691447607935876	0.07899307869426977	-0.13451427049892434	1.1313515380286092	0.13372334179107978	0.6531468389002464	0.2127041379147055	0.5260571740843167	-0.038061937985183016	0.09510415118158873	0.9609738666636682	1.0659112080270456	0.26385039146744554	0.8929386209517842	-0.711937457359224	1.3200434649090838	0.599538738554376	-0.3440935144353877	0.8499529468406998	0.05611083434868066	0.25471908221003836	-0.17443317866341326	0.45568828163924946	1.3747728172635214	-0.6295265382513994	1.8704720175687197	0.11259047542198027	1.3596456282057143	-0.6814772091613059	0.08377577882470044	-0.27635259089456615	0.994203598413919	-0.43473029717488754	1.8083870281370906
0.30843495852840913	1.267087155685335	0.9786963229429683	0.4356511658349841	0.42577949238932045	0.9491303330938793	0.3193987032715829	0.7862110938171814	0.31709901816736685	0.40676704213656495	0.9416710194826841	0.5483524609974444	1.323269468787807	-0.04871147770748103	0.49075191593457035	0.16069188932981165	0.43666847648181617	0.08992734381244302	-0.10920231695668396	1.0752480754030154	0.12651755080802024	0.6385502966686867	0.23439536073685502	0.5326156415917805	-0.01377684314091977	0.1295008831114277	0.9605329890218803	1.0513493408159449	0.26912264524532603	0.8548872649513696	-0.6938052764293707	1.3057241075690627	0.5665222486064202	-0.3972301834904467	0.8055032088576933	0.06289856679836563	0.2709388719318739	-0.18542809267784618	0.4241727925961257	1.3461344080218463	-0.632852630300497	1.9176460960297916	0.06685461079840987	1.316479248092378	-0.7142149090566006	0.10370450058021503	-0.25230263841028117	1.0148755572291455	-0.40929705425569135	2.017979499195008
0.3395178198192479	1.3049623194119844	0.980801613734919	0.4521026491330614	0.41229448572214855	0.9258838622845935	0.31286622966592476	0.8350597246267046	0.3192706414645249	0.48646255842853964	0.9615683385314124	0.539532742527136	1.327500302799098	-0.03423133134164089	0.4514736926761794	0.17608412898492726	0.41386546561127713	0.09412856098839148	-0.09228833064789803	1.0248340937995024	0.11236381377465614	0.6586336415803346	0.284678208264301	0.5385860291223852	0.004126432438788294	0.15089249735083712	0.9780590954240242	1.0464432253693516	0.279295285978672	0.8099218181254614	-0.6806290118650677	1.287334214785585	0.5393218653214711	-0.44763790619517546	0.7700835505071695	0.06934090335218761	0.30139143176618466	-0.22884960385768052	0.40873842715222136	1.3399385321332833	-0.6300131382110636	1.9056488438073251	0.04175090852524581	1.305320930391407	-0.732321279826009	0.12142551536802686	-0.2270558416723837	1.023716086845694	-0.382951992128124	2.1727008684673645
0.3363911352572608	1.33379500711344	0.9830452900845126	0.46686944524366575	0.36921617245153543	0.894109873052566	0.32233099933073533	0.8499455994627267	0.3128803026409956	0.5629225216056158	0.9936688818459718	0.5409161398845325	1.3424759760756872	-0.04050166087217171	0.42479984100570284	0.19247370539715608	0.37623441575318006	0.09338837003534024	-0.07408453382314031	0.9620017041216314	0.07953841811646627	0.6517991417365364	0.312432529317078	0.5455015677837418	0.005036521807001271	0.18034520824210934	1.0064877229371763	1.0288296797168022	0.27054198582490824	0.7653581151874412	-0.6531095281304711	1.255551110289304	0.49974162974342207	-0.45848096542918826	0.7583320035803882	0.09615275413293259	0.28603315790364625	-0.2502735831070425	0.3902913846827346	1.3284888556098247	-0.5881903858825217	1.8960102833213859	0.03891672941587463	1.3209808506881482	-0.7320541303942957	0.1367441860683502	-0.18504943505590005	1.0138502869615624	-0.36849018422912805	2.3024726241679767
0.34219100673408853	1.3696490168552564	0.9837474813257037	0.5128847994759735	0.34863806791733576	0.8969044057468188	0.319767519737978	0.8776825993815376	0.32325383084065407	0.6374718265334691	1.0310113521323543	0.5508021372495735	1.370104016635882	-0.0278393062062549	0.3694478773141316	0.2136107302585088	0.33319228603982387	0.11218049864849075	-0.048500699705111894	0.9212843903625194	0.06712066944122845	0.6665633842569043	0.3212524093680281	0.5393074885609843	0.02471891308276781	0.19777130683851404	1.0584712288656477	1.014338169412969	0.28123665653437185	0.7617074453629632	-0.5993687949834495	1.2064291355436276	0.4762057658375559	-0.5108863536423429	0.7415827425161499	0.10443544439143078	0.3107956882414789	-0.28188236238551184	0.4021737408075047	1.3280991345824131	-0.5676815236893343	1.8799778563367149	0.06181997870397367	1.3176839796994853	-0.7242271609011557	0.16980983540513067	-0.11759772130196737	1.006347502674907	-0.3402545774701792	2.3724472160029366
0.3556912963506771	1.4236616601925274	0.9768619873096156	0.5452955070928308	0.3634779615456997	0.9262284132972031	0.3121174729732081	0.9040498923543833	0.32277578494758563	0.6968191472987977	1.0977797235389584	0.5499519763496356	1.3735127646950749	-0.008328467093438022	0.3243627402780568	0.2575376610647961	0.3124953244076868	0.11831532762748416	-0.022984087106110718	0.8967393079038327	0.04545294669648227	0.6931361409467119	0.3355617323636654	0.5400448041979066	0.02463886701243826	0.22310094563223654	1.0942145471624678	1.0095519709835306	0.31141563272129885	0.7092224642440548	-0.5943329436194247	1.152671148722305	0.4431496821248587	-0.5235660136580841	0.7303381677582242	0.08808302505259262	0.34643274328109464	-0.2887659691861928	0.4002519922289099	1.2942654427249347	-0.5356233007627335	1.8431514967050706	0.09360659476618648	1.3138376302127113	-0.7121939872126968	0.19196397092265216	-0.07130496764064977	0.9919569571567125	-0.3220714814383197	2.3614464312836896
0.35379390995009324	1.4362620185596018	0.9774174967020075	0.5819214398004171	0.36531755522431625	0.9531438996612385	0.3011983628764474	0.9120772237317661	0.35280942989917774	0.7441844023232713	1.1425789225393315	0.5237862221065759	1.3729400553373323	0.0007353065173305535	0.2910453784328457	0.2840373220204125	0.3041853602671941	0.12244883684608254	0.0006760228132533297	0.8452716447045969	0.015660200194512117	0.708880541467317	0.35872360012488425	0.5362632095680893	0.05228850591097499	0.2083753587546718	1.1431362244818295	1.0081653780613968	0.34090045012917136	0.6938513818149408	-0.5497575905921662	1.1231846262366785	0.44448205630148463	-0.5377212491491717	0.7015417763231939	0.0851483134545823	0.37922517333583183	-0.30480555875524906	0.3682362406240801	1.272138996472396	-0.5181052150735805	1.8595639622560391	0.11657632008579517	1.3167495047536846	-0.6971865498511629	0.22582567369377676	-0.007885456225845138	0.9564538363657125	-0.29587088936714434	2.319249253603135
0.35451576654174677	1.4677651534192648	0.9761426903134627	0.6179680429312062	0.3587379675661212	0.9392026889795073	0.3109628358107369	0.9288546655972171	0.3512130859919797	0.7906864231347484	1.1820429083728998	0.5038850199700631	1.373252114294465	0.015096471978182244	0.2635430004270255	0.31198141908944316	0.28629132518929373	0.14218719206071556	0.024623665163087276	0.8124837906904947	-0.006671609364048968	0.7377962010660928	0.3551115208164076	0.5240037408588885	0.07020091334218988	0.2140434655090686	1.1712744364345942	1.006086956194141	0.36096052119619293	0.6764748742792085	-0.5236352292856904	1.075059229833419	0.4164454268269161	-0.5592726908128538	0.7276934503021796	0.07776625617759696	0.421190872678729	-0.2838697995266528	0.36394408625618363	1.269228560637885	-0.47813955335861963	1.8932576185961048	0.15321033058950467	1.3103724452841008	-0.6547596581026639	0.27724606673890817	0.03445828958418261	0.9386109216388775	-0.28094665886961734	2.260594172674295
[truncated: 199 more rows]
[truncated: 39 more columns]
