# Supplementary material for: Obesity dysregulates feeding-evoked response dynamics in hypothalamic satiety neurons
Source: Sci Rep. 2025 Oct 14;15:35837. doi: 10.1038/s41598-025-19800-2 (PMC12521569; doi:10.1038/s41598-025-19800-2)
Supplement: Supplementary file 4 — Supplementary Material 4. [file 41598_2025_19800_MOESM4_ESM.zip › Fig 3_1/Fig 3b/NCD to_NCD_1st_MPK174_matrix_5.csv]

1.2265235514449122	0.8451085556922091	-0.3635376100546595	0.5727806916854898	-0.6051934707586645	0.1043435737729361	0.04362750657110036	-0.5190944556718999	-0.4298222767314517	-0.7630627728853363	0.6336047469090508	0.14045448505173996	0.6697935711825589	0.14567146471382805	-0.042863813777990575	0.4052703464129019	-0.0866727077871235	-0.33331848671624015	0.2711974091017849	0.15319635469712883	-0.2998270653691701	0.36596945192419233	0.5478575163118211	-0.6624994197240712	-0.08437093449337396	0.03695035209035028	0.01422450561760954	0.036658627333926316	-0.15559326235272403	-0.0044741528943032845	-0.3405165611220519	0.8010987336804684	0.3866069664928724	-0.0016146194256085183	0.6783922098893365	0.40181257962989625	-0.4634971427503971	0.0342615011245796	-0.13390329439294166	-0.1380165545343334	-0.10462573367563144	-0.22032489250999662	-0.3970832509515486	-0.16370876646956423	-0.07067475582504344	0.7524808444459514	0.3874470107644839	1.8013809755083585	-0.18959902526757072	0.06839571698124444
1.1351418099706843	0.7209279381866822	-0.3607729208537078	0.5650658189145655	-0.5797049802292291	0.24076028370026398	0.052527897314694344	-0.577910495256246	-0.4342842714724854	-0.8121672307952963	0.7841011436692896	0.04839648031900274	0.7446245546575692	0.16961526882104314	-0.061877541986301944	0.4414700878215312	-0.10121496076897124	-0.3163978874054887	0.33872808007618926	0.1674411844818306	-0.25079900010779776	0.4221790794520185	0.4515419731952911	-0.6848894203804643	-0.12154879761497861	0.10825725203880641	0.06368405654086345	0.07730787241905158	-0.15644984802478826	-0.05322726332676252	-0.3709189465607109	0.7194303867723528	0.37961882374998246	0.0240472052712163	0.6286709438391646	0.38608326322988057	-0.4151146201365356	-0.03457741212284128	-0.11910823021492611	-0.12226214461143053	0.020882488880910405	-0.3262943387891469	-0.4317317053685554	-0.12606591746502027	-0.0713324462541837	0.806960187795225	0.47477508426282	1.706634784419592	-0.2597706949162284	-0.0458965949524313
1.1280909431701247	0.5852341593425244	-0.4519991933847409	0.5787252280218708	-0.5819142039960383	0.1840852649009116	0.014030022881643215	-0.5955955300308906	-0.46350099796749816	-0.8797900203607615	0.8871881789208461	0.019810744905191385	0.754722915786931	0.11021649298045533	0.11051298987106796	0.4411012403835975	-0.10141163085697584	-0.21902851077540755	0.3190723597215443	0.24761741537854295	-0.19370889075241907	0.3991081823091048	0.43179173674570076	-0.5997484740207146	-0.050847388812126554	0.14135923296133004	0.11568476609722816	0.09971710034424257	-0.17476793262186385	-0.12355952699582347	-0.39436140161317335	0.6734616447674235	0.3107354138160309	0.026094460989376858	0.6616254901862036	0.33747352728683583	-0.3135957772375537	-0.06996692160399447	-0.16841057530666215	-0.08685532643418452	0.04688062069619419	-0.250316470431782	-0.45029921496731046	-0.1265234667522193	-0.08979162429873556	0.8101000301365034	0.5045190680596513	1.746026720116969	-0.31936416328720413	-0.05164015635389979
1.09421974504029	0.5571208436251737	-0.46485613316425345	0.5940279142314513	-0.6011279237666649	0.18201280227725175	0.011990750488447267	-0.5107723479226747	-0.4306773194446169	-0.9006481191534672	0.8931271047834504	0.0051427339692378185	0.7662087433103335	0.09601436371887265	0.22503928830759007	0.3985233124345945	-0.08200662661443008	-0.23276379032271965	0.3494513090702407	0.23318852181688732	-0.16643112661149148	0.3664267207953872	0.42084301443008487	-0.564554218827118	-0.06976499845905729	0.17913460478956655	0.10573623009421775	0.1098803447423738	-0.20389826986455883	-0.145047123772871	-0.4149591971995926	0.6443918356821459	0.2797923258467415	-0.008755715978987267	0.5849168650854428	0.29558205392669656	-0.246651223666235	-0.058385430736416805	-0.14248598899136633	-0.09244854799830778	0.023956693260792986	-0.2245143117856063	-0.4006357347603384	-0.13763491661853985	-0.06825774349795062	0.7748728538591567	0.5084975868995965	1.7060328757275136	-0.3365942897525417	-0.08824172998635155
1.032692134072958	0.5040293389313334	-0.4386766885472505	0.5889621754494421	-0.5989746773271474	0.14715791749631923	-0.014189470145893352	-0.4752950911013311	-0.41934094731744287	-0.8935384511896511	0.8714276476105451	-0.022543854580397777	0.7263254307046643	0.07091936713262005	0.34682982886111496	0.40218467413212994	-0.08445906927793502	-0.2672756882671474	0.33230262140244055	0.2365911418631831	-0.18894357448831137	0.33821691334780163	0.4304154258298153	-0.5530125765607682	-0.03141263738830162	0.1779847399834241	0.0603087175659088	0.12705219293471798	-0.24195936932418594	-0.1613055790045163	-0.37125622258719343	0.5833882766288315	0.24217363219218827	-0.02728227575288054	0.5607004270805289	0.24450916851807877	-0.16601599095982203	-0.03834674118012048	-0.13121962548856628	-0.09503532233745313	0.039431807297164403	-0.23538807208557877	-0.332713565867211	-0.09917170865671063	0.01563468995824947	0.7345046277301126	0.5103424987005626	1.6793023668436515	-0.37999788646858323	-0.05750663829623479
0.9475607099734639	0.4887073783839178	-0.3912783856811817	0.554726728525177	-0.5869809265057963	0.13108399225242282	-0.043244215825284406	-0.33550045581876425	-0.4106958843903494	-0.9040989256428938	0.900087257638733	-0.0709076412205802	0.69777169613057	0.06405900500714716	0.3852189310986646	0.3959121599876126	-0.10284965587333576	-0.2529901943052207	0.31478903463247837	0.20186314238133551	-0.20220644727863632	0.3133799686026109	0.4260561367815338	-0.5084392255056837	-0.023924120067348006	0.16360895174973117	0.03735405145968636	0.11641260594226062	-0.23911536212865694	-0.16666806431665493	-0.3379604227455504	0.505938260208512	0.19580379991021843	-0.056473473881136015	0.5281706376326346	0.19501946186112437	-0.10605691994403198	-0.05767239361441865	-0.10796500317609091	-0.10181795544601412	0.048876965109214354	-0.2591002035481029	-0.2820891935639404	-0.09149456991078146	0.018092747039902192	0.731197005994472	0.5251080562070899	1.6270505025300517	-0.41521916407555626	-0.07278942844577613
0.873454673257804	0.4620789046388939	-0.3844856353125925	0.5345396651829482	-0.538740448138074	0.09949404992524917	-0.05942726456109565	-0.23131650085036667	-0.3955731317158867	-0.9284672968304097	0.87034165331909	-0.08008050564954018	0.6723676113645204	0.06584407373732735	0.4009528041317136	0.419590933730432	-0.14293597227578836	-0.20840575802609737	0.28869318606801414	0.2093669773551649	-0.19613459371788775	0.2779016730815335	0.40498139322397003	-0.4344386697164317	-0.05980612183952546	0.15552543992493925	0.022569167482220747	0.11300141410831202	-0.2471800142566487	-0.1492323607009589	-0.3186211863821749	0.46506024051741307	0.19522830919740655	-0.06834361880253252	0.4863943594542212	0.15419753078062737	-0.05741413178106266	-0.04792316151457129	-0.08575806422529783	-0.13077658611983772	0.047535198727669654	-0.28159185399114095	-0.23360590009744467	-0.10381518027994709	0.047049743085039605	0.7278408102729259	0.5551906887412847	1.5851283549143005	-0.431657443113522	-0.090136094128258
0.8490771488001194	0.4008565666867602	-0.37593570738849813	0.513466156962827	-0.48548104588472574	0.06081011617882466	-0.10441477839580054	-0.15713501543405578	-0.4083637138832626	-0.9339679471383323	0.8452394318537528	-0.0808875229510487	0.6383114239031484	0.08081410272518637	0.4173989017828386	0.3935711763133506	-0.17362922051141225	-0.1715562018502343	0.27364210747556517	0.20425698728625247	-0.18601779184050216	0.2568460958752089	0.3840797221098124	-0.38295467052998694	-0.05530781759303083	0.13835033744669406	0.02772916302274355	0.09429395371812134	-0.2568904071007133	-0.15941937508159684	-0.3010977751080771	0.42368999484890585	0.20688729936246847	-0.07980087923942888	0.4630581112009417	0.13714329486503674	-0.010479402140783231	-0.09464561617583367	-0.07197411475660367	-0.13005451590383904	0.03912974088057585	-0.2817056691057715	-0.19857017749933836	-0.09475178254236272	0.05989963083264336	0.7150751890514464	0.5645056233822505	1.564533907227822	-0.4368366822885048	-0.09104387223550588
0.8475260788963879	0.32901175364528235	-0.3848076430151932	0.4651580631632912	-0.4330617622482344	0.020167729527788312	-0.12550715057420303	-0.11919615296130329	-0.4037669945723344	-0.9405530753607432	0.8205272373347946	-0.09662513868887006	0.6136886718425419	0.08446230922487287	0.4210895683610203	0.3862569795213913	-0.1997866755551616	-0.09641392015117317	0.2616206394928238	0.19994286553831844	-0.17576285262189117	0.23175595746298308	0.3998455002594264	-0.33839657553419566	-0.060853450744514946	0.13491051798052098	0.04195781719854302	0.09179373363655811	-0.27039144647987035	-0.16055897911620884	-0.2567034374670041	0.3820417627856144	0.21334655007426012	-0.0868436038449045	0.43169669737867666	0.12914618918878235	0.021699210420184658	-0.09972477963686963	-0.052233045050126096	-0.14792203342915916	0.03727437186304307	-0.27584900541064783	-0.17273675945455277	-0.08734504645361357	0.06990860331253852	0.7244508439765682	0.5666646923031666	1.5454587911195885	-0.452393696628847	-0.0690572039589742
0.8562046645238859	0.28953596223316785	-0.392274200590078	0.4320361845187574	-0.38629636594812944	-0.016924377089109675	-0.15914377127246138	-0.06689005116669602	-0.38143350027473133	-0.9420026234783687	0.7843589643042896	-0.11598495880674416	0.5859992247907028	0.07448651920263011	0.4132878409291637	0.3713480702755842	-0.2106520645730669	-0.03836992511259607	0.23199226645280618	0.20395553714028664	-0.18629353197926984	0.20028799383618995	0.396204601742834	-0.32852902572884796	-0.05979536636380043	0.12459119725738659	0.056364919403815064	0.07907439352109238	-0.28730829968172833	-0.13070262111419634	-0.20377098860013199	0.37232842147391026	0.2248911612196413	-0.08633601637480234	0.40174415865623747	0.12189351126854311	0.051443533133295485	-0.09238814660810382	-0.010319656101424657	-0.14724819790410631	0.04359648887263277	-0.26780497763358835	-0.1722358915029615	-0.07914526081993749	0.0770987836300328	0.7278172213459996	0.565563100443902	1.4890068207592309	-0.460881479110248	-0.03652410197027588
0.8182466114485918	0.19225022693478852	-0.39285830943239053	0.3593535930465642	-0.30601990039173	-0.03167482237523193	-0.19010386697892742	0.03143931580015897	-0.35980922101720714	-0.9777287447305831	0.7666198909091995	-0.16027088495528724	0.5256242758226477	0.04762611852263602	0.45957209261109255	0.3574010385042844	-0.23514529066533826	0.06447047039564965	0.2131035564742645	0.2114668019985218	-0.15913578696210415	0.16591657742759228	0.3888994324149539	-0.258648299406097	-0.04700655060565141	0.12768063287159181	0.05628268190789339	0.06366346766969046	-0.31922553840848134	-0.1112639170458934	-0.1376408362167607	0.32820664279074674	0.1993974710033241	-0.07281670655982994	0.35060389864382097	0.05843186786147685	0.13241151323682993	-0.10034518251758706	0.0481978004239643	-0.1313157097836209	0.05563531726801692	-0.27522804466039424	-0.1255545501761038	-0.04507000435167911	0.10944911430518245	0.722191624283748	0.5766477056041	1.4084594636180847	-0.4967708646197174	-0.0013145043336715567
0.7871333963352417	0.14194635088427618	-0.4061503394863209	0.2981180167799641	-0.23318587494109339	-0.03786560197541588	-0.24064001649476316	0.14162981103392144	-0.3433953064093759	-0.995476463124211	0.6979338036981078	-0.1997666608040088	0.4506257448784593	0.03356694186565876	0.5146525714377004	0.32229519321158295	-0.24948714016090107	0.1543707867514275	0.1772088839930972	0.22315716786941037	-0.14451067179659785	0.11042907840284846	0.3951808175433379	-0.16084274346097419	-0.021371602812264936	0.12564400091789588	0.034040140492635027	0.047904074927470286	-0.3442301307616827	-0.069587980080927	-0.072832380766359	0.2986055488965791	0.20248486034697347	-0.053839520797045584	0.30925116713516093	-0.018957521626661776	0.1986650327983325	-0.10689688005981941	0.11776231524043039	-0.14780621492714893	0.04712018202575809	-0.2476764844170784	-0.0942732174660677	-0.03602861511930465	0.1372971886092914	0.6890947475050572	0.5685752688547776	1.3251664423484661	-0.5371521106630566	0.07363552224999227
0.7358041146151398	0.1244343866324223	-0.4125716453400268	0.23793472962261827	-0.16345560422263483	0.0005947236806016443	-0.2906989474356316	0.27371965308510215	-0.30948414637751753	-0.9970058829627533	0.621148146007276	-0.2548028520998152	0.39486942397837316	0.04414573747215923	0.5080982249953918	0.28470034624679946	-0.2699242956924261	0.2216385151016683	0.1643980050582743	0.2180965110720315	-0.13020408839837416	0.08312691997180291	0.3890992946690393	-0.0941975152586281	-0.02481155089989477	0.1271928489865148	-0.017588799556617473	0.031941335182124504	-0.36863468485160344	0.024203020511349704	0.014016475718177285	0.2935054758271304	0.19547489859812234	-0.02992930582645289	0.2738928026580504	-0.06512780454985098	0.24674993596140138	-0.10973878653581488	0.19565677076250537	-0.15658367188419492	0.05980383381695178	-0.2476109300589197	-0.039352478547644086	0.013813682127193338	0.17240397294968432	0.6888119087801075	0.5498482833631871	1.2280531492788407	-0.542103151957616	0.15449394271524847
0.6756147821175362	0.08714196468316507	-0.4434082798945883	0.192341466683269	-0.08324883375752665	0.0390640192565426	-0.3651685936804998	0.38341614921962164	-0.28731488115767	-1.0172016721252592	0.555331988465184	-0.3193864385748883	0.3285873325514844	0.02945463155774653	0.48094007636945835	0.2577846385577533	-0.29613795171386637	0.30378361952590777	0.10388677438562137	0.24005007811143542	-0.11020697802249162	0.04294141894430191	0.3903142007908099	-0.02450818313428719	-0.0014221382673546168	0.1283612999694808	-0.054303939706747115	0.015720604525324592	-0.392276021107716	0.10620380281043759	0.1177453540986438	0.30520529148954156	0.18497389589532207	0.005324490655099229	0.25805019394824025	-0.10385612262905848	0.27000961519559263	-0.12916403833922346	0.23828169328190668	-0.14250447314897025	0.043792072519450664	-0.2644352632734418	-0.006690493784656626	0.06082735585089614	0.16315465321453437	0.6776543943975799	0.5397391870452667	1.1497343910865365	-0.5025941428315099	0.27379481069369266
0.6377518328197022	0.06756446263125163	-0.4654627367488624	0.1655070453614563	-0.016807275268278035	0.08801871319197249	-0.4307786987073256	0.48394965793233846	-0.25464104264423276	-1.0456017452019393	0.5074024062941114	-0.369225288391687	0.29621442396822867	0.034330617697254054	0.422275568655638	0.22004665962614584	-0.3065309325136015	0.397315551826322	0.0740477940611657	0.25287066871074926	-0.08615301869955631	0.0027069842090260976	0.3918309397044633	0.05494173301603672	0.0032836252278388572	0.15545911972573373	-0.08367893314057637	0.012783270502204269	-0.4033473909191348	0.21734038594950394	0.20063415375481625	0.3286245050061849	0.18427447553753445	0.02106353107653029	0.2275467655300118	-0.1410352055139809	0.26395986368284163	-0.14084154387171266	0.29727631087291384	-0.11659322531185405	0.034484542110178165	-0.27342667700342527	0.0019794446737999264	0.06790828096094031	0.1421027133448806	0.6650773020927325	0.528927014047855	1.0458294933062597	-0.4527070351880026	0.3340571213268664
0.6290222333787117	0.0548253977422812	-0.47718065104977103	0.18773951216032175	0.04300870277328157	0.10498491806417673	-0.4868751895246395	0.5008255049254726	-0.20654530509794733	-1.059357441683268	0.4372984869108471	-0.41598582005469886	0.27360016268457793	0.03291229768164391	0.3876542327784374	0.21357065666132447	-0.31229383276692246	0.45857911557912656	0.05602626899710004	0.2867096360866891	-0.04236680132870142	-0.034684069545359575	0.36523294462511846	0.1040364252799388	-0.0004205606117924053	0.19923865272023975	-0.09236549374996321	0.0004574859669429082	-0.42699557986062386	0.29638713429508046	0.2667671027884905	0.37312340406680666	0.19299480492042084	0.059059784311655025	0.20611077912723658	-0.16573522772894023	0.2821696931836623	-0.1594615216795218	0.3306493035329868	-0.08926431260538645	0.012254645262603534	-0.27015116260332234	0.010561049222571454	0.07448923927339499	0.16379772830080508	0.674050997060865	0.5079714682224625	0.9631333221343926	-0.4216671167091426	0.4119200078629869
0.6137612188842159	0.038656059133904117	-0.42671241611721406	0.22363981149854695	0.06497487972156774	0.117597796549505	-0.5611910493203742	0.5284136568787898	-0.1465582477994868	-1.0740399629539275	0.39050903007573323	-0.46463760951101046	0.23816678792453766	0.013521473457978706	0.34320731053552334	0.1812860631484336	-0.29417711760254667	0.5006624859699201	0.031271225001781755	0.2872415925917414	-0.017522336300317708	-0.064016264222244	0.37078829952437736	0.1329359090539967	0.023159744367322124	0.2448673037956008	-0.1050714870067452	-0.009636856344593676	-0.444752600842497	0.3721096788783605	0.32740407464765786	0.41630768531660917	0.1863533419389312	0.08546169592670794	0.19657810476296733	-0.18771015868648605	0.2978279614301471	-0.19352964371142037	0.337605120415396	-0.03619932996300696	-0.0015408002000698237	-0.24592855182516313	0.00549819466668648	0.08947338630657296	0.150226651679056	0.6608283378388562	0.47121552453944987	0.8614103689760372	-0.3973657087501476	0.5010047269186026
0.5754091795627327	0.05346368634180284	-0.362746343100156	0.2711916285685383	0.07774431478356658	0.15027466666906472	-0.6141603888110916	0.5322987374335411	-0.03785176985726356	-1.0931681553110848	0.3454361707072052	-0.5376131500198833	0.21075254090008988	-0.03851297175276474	0.281307570315939	0.20051058322259324	-0.27564759525684035	0.5266159392607446	0.0034628987600565696	0.3041164621456948	0.021106603617437655	-0.10478706940487581	0.38629656160155135	0.14553620048030275	0.021473771504830656	0.28975581200723816	-0.12390267302547701	-0.019151167006246163	-0.44382877319517666	0.4531633448173773	0.3902157217820629	0.4706093752071235	0.1604832738697667	0.1131693626131021	0.17580572747686335	-0.2066474614809513	0.3036647324809002	-0.18203558772493567	0.33377522338102017	0.0019233257421862715	-0.010767646751984545	-0.24554734496931507	0.023916162607313572	0.064141735228714	0.15233710718945453	0.6359706132419586	0.45268478485221164	0.7616130946123094	-0.3799090793949279	0.563624197530046
0.5410207417428303	0.09827819101216453	-0.26908252467536825	0.37355671416536623	0.07037956811052407	0.16514066445695683	-0.6633912758399079	0.540740740944693	0.05495037403001781	-1.1118240802596664	0.28466877219313574	-0.5778263604982137	0.1743644074906744	-0.0752407365387966	0.2180603827066514	0.20410785169000395	-0.254552828285289	0.49966748143546164	-0.019914823839320105	0.3167912644819374	0.044338659827020184	-0.13892664455722095	0.41070481221777316	0.1578676038615595	0.023515785308896663	0.3180435601063427	-0.135930357009326	-0.035933565376524604	-0.4431426480718537	0.5094471853323537	0.42922899350217136	0.5342982783011374	0.135625365243848	0.1364317364561353	0.15628361800525378	-0.2197554386291239	0.32466134217746284	-0.19766556963740453	0.3189844824764949	0.06885578548422888	-0.03946669559474526	-0.25177060197872697	0.04288708691171711	0.02956586601093144	0.1592435874625765	0.5923892074683281	0.4225597926878506	0.6454237142697175	-0.34252330408198334	0.6112806894830332
0.5022472110806552	0.12296243673385372	-0.1512695977619884	0.45441151130958213	0.0540812382594694	0.17979482263598895	-0.6751660314343336	0.5351366142448295	0.13840656900697687	-1.138031288609411	0.2244782168838463	-0.6140882409368734	0.14899655466869255	-0.09772533376255894	0.16195086170545414	0.223487575101684	-0.24462865564109562	0.455736173763467	-0.02754567425459148	0.30362692563692095	0.0701422650258837	-0.1554952179421083	0.4250337121892097	0.19010036322694918	0.023927685334074595	0.34709788474287534	-0.13040003547700105	-0.037199781186735274	-0.43064506311644923	0.5359478504102543	0.43231146146560545	0.574812038141548	0.09716088206651077	0.15625821967092474	0.13712366967923265	-0.2506773789558965	0.3456340538066011	-0.19687031938141322	0.2819238496601798	0.11452942081432552	-0.07317262603020808	-0.2636800109622169	0.08671322588221966	0.007124849841615511	0.16512407066623916	0.5694694014540603	0.4177132155525607	0.5745385284245865	-0.2933117310072218	0.6403109724007962
0.4532807619293327	0.1704630270412028	-0.022222443142411164	0.5832761294680467	0.03540640535979324	0.16406986033293305	-0.7173131301499449	0.5085657459280186	0.23339758073303463	-1.1140001431653357	0.16485052203056164	-0.6194452862476759	0.14440484150052507	-0.11546614571950546	0.08836891114036792	0.22263855536273133	-0.21899780975841363	0.3741086524245082	-0.0390484746953894	0.28762727324755927	0.08405384877628608	-0.19797395205144047	0.4501883871421161	0.20210722861959768	0.001361587020728694	0.37194677710349366	-0.08980292535514164	-0.029172053572160635	-0.44221753554602505	0.5540850441919632	0.4643409380502691	0.621687780129246	0.06129407276567182	0.16029953956895016	0.13433015768490436	-0.25824679225116454	0.35701816375819206	-0.18562408650485224	0.24016873363592978	0.1443108241376574	-0.07740404610497174	-0.27586651105624316	0.12022585924004865	-0.057717743236432154	0.17449177467863541	0.5423258384996886	0.3994551836994099	0.5180383199917432	-0.22704076968972914	0.6213120167383404
0.3917880232066958	0.19082064637382534	0.11785039128126776	0.6940614476319977	0.03596230668318916	0.09182926474098801	-0.7453503221575704	0.4664871955088826	0.32145108303573294	-1.1252905129532427	0.11696996803199186	-0.6196205317275314	0.12973535506649725	-0.12676591309563207	0.0010171805612487928	0.23120692924819486	-0.1990994636001952	0.3245261005323348	-0.05866164442323281	0.2534743003819274	0.09907143154058902	-0.22316578494913367	0.47362995706000816	0.20139054056142092	-0.03843728144976765	0.3834689676555635	-0.05182841099739107	-0.017424956984119767	-0.4497897528870654	0.553483306968551	0.5169062178063136	0.6673994152082482	0.01116127006655686	0.1501201635539982	0.13916462069657	-0.24875604551941238	0.366402027594219	-0.17208498615598875	0.1747705088919929	0.20007772288537132	-0.09820105741169173	-0.29949142033354226	0.1786180512548347	-0.09657433592659737	0.16558883856949969	0.5192843389173321	0.3944795464502373	0.4743223320144554	-0.16920815136952613	0.5879838765868518
0.3145542869711782	0.19114656435540495	0.26821148298623515	0.8058585714660328	0.05332833214468978	0.009395551145300756	-0.7525480085596652	0.4065549546010933	0.405190064711954	-1.104294139712545	0.07151747450414563	-0.5971065787956767	0.09642483969278923	-0.13444946416033798	-0.07826571800188473	0.23422707123090158	-0.16840212957920786	0.25121002978494433	-0.0769893455842072	0.24048207945284467	0.10526786191334288	-0.27636385156837867	0.5115449337686172	0.18877724681185382	-0.07153743146834265	0.3894929540771119	0.011485456757087054	-0.008226416448465994	-0.4546123302207823	0.5207280679982353	0.5380835725570914	0.699145085476521	-0.019301698757647156	0.1328903463316692	0.10586203254685027	-0.2248245566790469	0.35294774755200875	-0.16526833951656134	0.08141443261630336	0.23180928549297394	-0.1338263173601157	-0.3094027985855867	0.21501579530064402	-0.15851660481707872	0.15773163024269798	0.4648455149977419	0.3931783779115551	0.4097112758901707	-0.12253562197217871	0.5447016706877592
0.23498092809143847	0.16838393105310995	0.4271693782433289	0.8802429836011395	0.07354886941665498	-0.036118096627456145	-0.7416998163212674	0.3287803565784972	0.47878059838461906	-1.0406116042857456	0.0644063443667066	-0.5607241166048228	0.05545470968553183	-0.11519538379468038	-0.1485086712891126	0.2662535673417679	-0.14581453663796168	0.18989626398701054	-0.04522710833101393	0.22514895734983226	0.10465814450824378	-0.30608466540021173	0.5184381421237916	0.19056012537747793	-0.11408942416373127	0.3938012298647823	0.07950006780035726	0.0053122836913405075	-0.453336017569408	0.4822005463932201	0.5482628203281918	0.6897124524669958	-0.040487347463430565	0.11628186282578779	0.09543489780936561	-0.21714498693342094	0.36475737587079116	-0.16559574809674532	0.009900200570355894	0.2701094393364737	-0.12910083317116156	-0.31811987558983	0.24736548143805231	-0.2243823857599602	0.19408510332988482	0.47382145502223905	0.37041895533664254	0.34921228065821786	-0.14877914487811822	0.4727123241121272
0.16187513474094292	0.14147979277528527	0.5672372491316381	0.9137054426032739	0.1127355318817557	-0.07723964802611248	-0.7344026493098893	0.2552333336683083	0.528090206035105	-0.9458679505762516	0.03780766472442364	-0.5056965000113939	-0.002303541546291493	-0.10363757485261305	-0.2232319890548881	0.2662064315133356	-0.13606876709732796	0.11870022560542033	-0.03505735151214338	0.2033913999484036	0.10602646380108263	-0.3169935566421842	0.5302655591308358	0.1913938343450084	-0.16195823015581512	0.3808392301481244	0.1557936536155617	0.0027207291537113846	-0.4601116102354291	0.42585191207609724	0.57227430049554	0.7080302330397583	-0.058734703366306075	0.10707477865039752	0.10042820342874445	-0.19642596759885694	0.37135645101669507	-0.16266267092380615	-0.06627288816898633	0.2841990791386575	-0.14330766669665893	-0.29521661512923697	0.27134083472028125	-0.2611977703359366	0.21865934083115945	0.4603099561867293	0.3519780615207818	0.30804866727983804	-0.16338706360704894	0.42424741151811124
0.09761716916361785	0.10554068657930123	0.6744234056515127	0.897395483804187	0.14683003866013414	-0.06796715775371985	-0.7395213351527623	0.1865422987835959	0.5537324804267346	-0.8648986115824634	0.015773450172612568	-0.44866186714255984	-0.06472236685771977	-0.08100351341195895	-0.281083000884122	0.26928405621364226	-0.12942185146538282	0.07312329489409526	-0.031165617800354976	0.1882757412745874	0.09822370152718655	-0.33139716977144634	0.5694263244669481	0.21542316791821917	-0.19975734343331858	0.35995580186932175	0.2113075650050087	0.00943476346395409	-0.4532700604726589	0.37532401488919154	0.5624753971655813	0.7428926811109993	-0.05730313414178699	0.09271465375497517	0.09507273666377777	-0.1752503113508881	0.36902279366880364	-0.1393950023939104	-0.12901280617477529	0.29521324466207755	-0.13871316926378535	-0.28056494064226406	0.2971892842133901	-0.31558692325198406	0.21534311953400298	0.4157650189133257	0.3187220866150001	0.2597895493341471	-0.13650092545635514	0.3667794218190315
0.04075641107462798	0.08204538965441506	0.7318181549218494	0.8656568412404033	0.16247203988005599	-0.015377439150639749	-0.7365840139743154	0.10677212029402065	0.5619807371238343	-0.7603390614270298	0.005431023175401549	-0.4026886003416498	-0.11656026954425844	-0.04556368496297193	-0.31284290201378456	0.27477135643574324	-0.13585996346491097	0.028763261756698945	0.0005231371895801085	0.19559831028730879	0.09094659263077617	-0.3568422227297604	0.599271644158582	0.23159753796266042	-0.23544546908178549	0.33043971399526517	0.2520217284969763	0.014449909706234873	-0.43626383683234937	0.3201253297040766	0.5763926477310257	0.7656065005623204	-0.035096840823773276	0.08104503108734692	0.07933955286150349	-0.16880551856044218	0.3511207624252707	-0.10688736002571904	-0.17587692261347415	0.30170874842925965	-0.1460250193247086	-0.29911406961641	0.2898485276557855	-0.33878176532929327	0.24251596499752742	0.3874902737557994	0.29338100231026604	0.2509530879078377	-0.1134010728230358	0.2964277931915125
-0.0025189823606102725	0.03965727917331742	0.7511247191788634	0.8145095069722789	0.1765518422227497	0.018380356152591027	-0.7233982677090905	0.04553155470933377	0.5419500748531682	-0.6593728305062706	-0.0016008320292908358	-0.3502317867049962	-0.15266451011633766	0.0070890605492590795	-0.31690653158703325	0.2780645413270503	-0.14631614536411353	0.02383542900682991	0.03445121704829299	0.20740472166525697	0.0598332806275386	-0.3753163602106132	0.6102634854444664	0.2787949312162362	-0.26596590090021877	0.2992459138932804	0.2799542642468613	0.01079996537039995	-0.4313521745887382	0.26632788091842435	0.5612594136140474	0.7946043324004999	0.0014699949183520854	0.07477549821130795	0.05210616426074518	-0.18353574157348587	0.3460142101013676	-0.08435510153746734	-0.19114362228998102	0.2889497646050999	-0.13795663358893087	-0.29224463393371847	0.28330834062611376	-0.33167306428605015	0.2558970421619695	0.3784897724308999	0.24718242065106516	0.22505626738549264	-0.08642681602561259	0.22565333772930582
-0.047106447948652326	-0.015251296488145013	0.7549974680157581	0.7331027980655629	0.17910746165599045	0.07182896950479081	-0.7108122885954857	0.0073430715294420966	0.5334629872933709	-0.5485348484364421	0.008982793167553621	-0.30684754410341486	-0.18581575822862378	0.041392234072218995	-0.2817525576828442	0.26759808810643404	-0.1583691550422611	0.0178292563275883	0.07007080208239104	0.2040086840321762	0.05170236480006769	-0.3812197607233187	0.583268679300889	0.3003330196525333	-0.28891135525090444	0.27528296262791174	0.28313211317686593	0.017773782195648215	-0.4243315984205068	0.22659237747165267	0.5385690710496083	0.8249394865130144	0.033115432649007306	0.053052674805617636	0.07313480762062732	-0.1974192969855189	0.3260273490730774	-0.057970503324221545	-0.16527231897072886	0.254080661376253	-0.12773319198409674	-0.2913450518591526	0.2852948102801331	-0.30238754141485213	0.26364317388296177	0.3683415426455512	0.22438624190274314	0.21401348403523174	-0.06451593928047525	0.17698037220692525
-0.11772324811745793	-0.08034363576923849	0.7088064107820234	0.6491812062727611	0.17989727298101582	0.12159273975241407	-0.7175740865308181	-0.024410775315078244	0.5277645426794011	-0.41998870036845365	0.02571781580539423	-0.27370899900602697	-0.21229130006771246	0.07439974818309686	-0.23838785083252048	0.24832988116689786	-0.15464509025719675	0.04180876520393832	0.12063696208728976	0.2355389309210179	0.06270664986054018	-0.3905171652005162	0.5614574726101967	0.3452253610383014	-0.3066016841624387	0.26188191611206935	0.28456076456587465	0.01737246300005286	-0.43922762325768866	0.19590715962382407	0.5299805579705794	0.8417236550964416	0.08769688823041183	0.05733203125542213	0.11143140735687207	-0.17706789278180204	0.30815198187699416	-0.08238561300128419	-0.14154425443843704	0.23772728224545642	-0.12514732416062993	-0.27220042489198415	0.2526564739654079	-0.28275189449867605	0.27512206417289986	0.3524007469904645	0.17399003632239757	0.21024014405772515	-0.056623750398533776	0.11150751932408982
-0.16703144339933157	-0.16227420165066464	0.6666580538362439	0.5377839222307139	0.153900081299058	0.1752608171454092	-0.6995719409117978	-0.004040622497436935	0.521274442657091	-0.30715627853981586	0.04363732400751773	-0.2631170978933116	-0.23324107060864757	0.11718603818635343	-0.1823344923443726	0.24551552731319953	-0.17325181394592315	0.05088830708598112	0.1538961649342939	0.2616984162121022	0.06687896024310937	-0.37063962798406586	0.5363529088930085	0.35977184021039643	-0.30694995340542547	0.24766844715596767	0.2676852702384827	0.014552479009573493	-0.4211022704368279	0.16190055513553187	0.472761092781087	0.8474250102447047	0.15669767633532622	0.0468992443902463	0.13179008789577443	-0.1485476192506336	0.2878215861294812	-0.07724645681506594	-0.12344655816584624	0.21837882505148137	-0.14799928358746234	-0.2263377145209479	0.2164819990928971	-0.23136448022396924	0.24976079045808638	0.35756746598087147	0.14025154475018792	0.191046172327086	-0.06868440813590493	0.06695635709948455
-0.21853213174619332	-0.26123385170243635	0.6145190928982293	0.4250883395608967	0.11134996691637167	0.22652538954503423	-0.6783119254844181	0.03740053897654356	0.527327273420819	-0.16226114099348377	0.05728652772067938	-0.25069181822834946	-0.24856029987574538	0.1270802059057544	-0.12347663159167299	0.24074101278933974	-0.17864870783207595	0.04844949173361085	0.19974627096649553	0.2979402082048146	0.09845259875900156	-0.3643670867826128	0.5053031714777776	0.36992353412008644	-0.2828416586534708	0.22891334263652335	0.2727293700795911	0.02172202852285248	-0.42405749100544643	0.126564832566688	0.390315282532833	0.8463726306193358	0.21549929131991724	0.0495674803927071	0.15441139313566749	-0.09975471618664408	0.26627238894333527	-0.05363369964165684	-0.10659202105425106	0.2052137997344637	-0.13709052724358975	-0.1892190741251613	0.1765411610633438	-0.17994929001606313	0.25880257232448506	0.3556662038598585	0.10592183012869279	0.17944579100973762	-0.03526134338659256	0.032699591913534456
-0.22667072291665433	-0.3253818110401048	0.5718672349245422	0.3056150935747993	0.06584692461668958	0.27793185112798274	-0.6684739179837652	0.07212871645346997	0.5288074934808631	-0.07036337432089469	0.09229948245869998	-0.23800179462745913	-0.2663382438947744	0.14437989398853146	-0.05691363638733502	0.24659907653996077	-0.18591283420122356	0.06048643609420653	0.23498619764042644	0.3201009993639688	0.12346671107202659	-0.33843792267650863	0.47367890291815107	0.411351016403116	-0.293832783381922	0.219825528222171	0.27647867956519895	0.033474052020660595	-0.41238651122358283	0.09897957558329262	0.3230407408456716	0.8253057278950167	0.29501441596460876	0.058561444982763076	0.18324450328789166	-0.06564208146634978	0.26727920567277963	-0.03500465513470448	-0.042560727551997725	0.20741744492213332	-0.12481761605216761	-0.1829142873257698	0.12717363423094552	-0.1363262179984929	0.271911804111548	0.34678957719769304	0.057394951637501	0.1680890546470025	-0.030685557351825692	-0.01595553030452662
-0.23340915982598198	-0.3509760197663645	0.5000925280637913	0.20894223774948667	0.040021972737009734	0.2787354463207741	-0.6697493843462649	0.10243279811548216	0.5284520738086027	0.025469128227332948	0.11571362901802802	-0.2200227874158937	-0.26842941881265336	0.15005680843922428	0.01609717765391413	0.2626235337253265	-0.19363096846844297	0.06389565697892152	0.2539163591520883	0.32675118705637124	0.14259836709133542	-0.31380526428416383	0.4499360828971627	0.4048170889177201	-0.2817502207329815	0.18875852714873725	0.26101682978449425	0.032201565598018865	-0.40881026604271825	0.08182781101857618	0.23507993620085496	0.8422148961362256	0.3445738636737172	0.06085963752611101	0.14467187039779777	-0.01988808745439864	0.26854779475187956	-0.009864713231665396	0.008040821442090848	0.1822254705866514	-0.09875025549507666	-0.13652493858162557	0.09886852828895856	-0.09066064596286333	0.23423345019321395	0.3100985122907035	0.04327552707456426	0.14902359682540595	-0.0023443350133111295	-0.04932429371218218
-0.2558387507128863	-0.35988531371082677	0.45018795220782354	0.12848993908724168	0.02879840798799349	0.2709455143799164	-0.6803260473854118	0.13854750054885048	0.5310919974320376	0.07904855142622111	0.18595819393888985	-0.21168442527195866	-0.2718995017975946	0.16066195336055653	0.10328467817471128	0.302589542791112	-0.18479521475874544	0.07862644308114333	0.29210264195858227	0.36579367397577583	0.17296421822254146	-0.29645375157488074	0.39694461650285745	0.41547899399219335	-0.2835823986751646	0.15805003277491986	0.2785604287320399	0.03843410645372425	-0.3818004066312162	0.06036359635273773	0.11506840042907536	0.8282552411428596	0.37398891412823787	0.07139527314639883	0.15196521697687412	0.019497326660086932	0.280407100071928	-0.024083312310787267	0.0686801518096371	0.17358838797427958	-0.07878896957506212	-0.12864960157121968	0.08482065447865496	-0.06350676447673634	0.1860254725043357	0.28577450986849273	0.005163050866671825	0.13217258669510412	0.03904727142263792	-0.0887306365247025
-0.2839979026696419	-0.38076544475151747	0.44292768975178076	0.06254070934152804	0.028730372303637508	0.24118796948221669	-0.6982099696716607	0.15953681824650054	0.522776790060358	0.14753595363200322	0.23776942259087855	-0.17292928934115717	-0.27045384511699205	0.15216566222284392	0.15116095593220513	0.31760402862824433	-0.16692490388090003	0.07683874825409712	0.2930682742642182	0.38527127847379017	0.19178747067066687	-0.2743661210713628	0.35612085736744953	0.39254237566588357	-0.2931590742605522	0.13517747054985935	0.28618030298921326	0.056164263102887024	-0.37850640642929684	0.08909147795137654	0.05007816270901001	0.7843023044691628	0.39595822879816334	0.07858037200222137	0.16668745582694283	0.05171168394513537	0.27924760124505116	-0.023980052681652687	0.1476580732420958	0.16262294743000266	-0.05864440180623469	-0.09910386673517366	0.0617933257546995	0.0051727830944385406	0.15322498926879607	0.2387799282732109	-0.014534582463262991	0.13381022656743552	0.05865924031955093	-0.09945684152788659
-0.3115590211296607	-0.41307095655446613	0.48103294932677565	-0.021870998783651934	0.07545462526818345	0.17634337186453303	-0.7161054259415944	0.18976065962167601	0.509888473901861	0.20453372553172128	0.2956995375279338	-0.11420190035948474	-0.2803744634193269	0.13155595503893483	0.19103996358550282	0.3162577833820507	-0.1414688610391496	0.08273046027044385	0.2895971794055682	0.3999427461520947	0.21441639280261401	-0.24130356257460361	0.32970990538886713	0.3705814516771208	-0.25798825229936684	0.10878262130368352	0.31541723347368444	0.08547131400267238	-0.39036883310886605	0.0874468422255891	-0.0499781544941916	0.730039289407492	0.39083561106504183	0.07812709527221902	0.18719580140066885	0.1054212792730875	0.27412002747295094	-0.050882963862604436	0.21455375346422026	0.13972452746989494	-0.03920855705605013	-0.05196146918764277	0.061855229045738626	0.04458877016020098	0.09739291797188855	0.23849395542399127	-0.04678996243841579	0.13323719028272407	0.07724069669015529	-0.09855813376700052
-0.35153611532416085	-0.42337152917869564	0.552447899143927	-0.08994509943276277	0.12243874135883048	0.12423242273737005	-0.7301615073923834	0.22283280451207924	0.5046822599449504	0.26578540070385925	0.33643200156004766	-0.04309457313127006	-0.27926592948306145	0.13267034933691435	0.21708714070631782	0.2924294724553027	-0.11448199156663226	0.07057654514469669	0.2821858336997737	0.38631325010650963	0.26398479732581487	-0.1836511032942344	0.31083428480919506	0.3256214982103928	-0.22676253883404868	0.09522049458870493	0.3230142973305291	0.12580613266446453	-0.4138457049159422	0.10043039332700607	-0.12558279877242948	0.6645606501341392	0.3645903773100276	0.08027525586867688	0.23028097628412775	0.15950553462115408	0.2703461243255491	-0.05392534513077427	0.26796903710793446	0.16313165941462632	-0.02423024640063147	-0.03769320506435471	0.040730209321692745	0.06704851893562845	0.0641203591616547	0.2236485042204556	-0.07607360579344319	0.1216683771552907	0.08809618798969412	-0.0703585756206666
-0.42314540210219037	-0.43949482209463503	0.6398914944599082	-0.14600922638431307	0.19745336027528204	0.07580636654767217	-0.7710095911954711	0.22760968558810268	0.48339090775549903	0.3087717251563734	0.38820413248988517	0.03377837325769274	-0.25988094922411087	0.1664274560249086	0.22316098061560644	0.31680559368077865	-0.07170604742214384	0.060121467226117595	0.2792705662170508	0.3821482890926156	0.2807991220779024	-0.12130860942015573	0.3044590867860368	0.2798117128952897	-0.1925427784876019	0.07050294454430557	0.3304186733319653	0.1566615769338637	-0.4261993834784401	0.10665397887926469	-0.19194786978121223	0.5940694919467621	0.35197777969688654	0.08603160526560162	0.22892057759495138	0.20510902418058005	0.25185222867606377	-0.06108148928257719	0.28106529775477673	0.1789446553243563	0.0005272465956509403	-0.006603362111341311	0.015628772576628713	0.06956643957775138	0.005542795706655823	0.20923588197479734	-0.09022059748643631	0.10425355787246152	0.11696699212988344	-0.07028422851933606
-0.4707822160351919	-0.439241388272159	0.7417384752532487	-0.19133729986271208	0.271397097519972	0.012022810791162259	-0.8171114045670775	0.20868181792623086	0.4912028851342455	0.3363567555065069	0.44625906327849885	0.11116320794187966	-0.25103549055127183	0.21486203967136808	0.22213465598197052	0.3129559760831037	-0.05154849675471775	0.041144090126427765	0.24776598792541002	0.3661096298101246	0.29602787773084865	-0.055368775397822444	0.32010952492734107	0.2336545055026376	-0.1733933131661208	0.05406739489242507	0.3073387501151657	0.1929711103157262	-0.42999834093404116	0.1091584001883166	-0.25596431386594126	0.5527103797644971	0.3279653575520022	0.06407975782790964	0.17401610076328852	0.23854022597540142	0.2370127458368593	-0.0482752804478175	0.282989918443942	0.20770863467844025	0.016796000920291508	0.002966472425925634	0.0378777891357215	0.060607732193040054	-0.03531804912157649	0.19492214454794782	-0.11006249879700158	0.0922574023802199	0.1458068859010248	-0.048542162206182585
-0.5534420057830347	-0.44224504839039724	0.8122726953543913	-0.23799616234966664	0.36990094685232916	-0.041921141472369104	-0.8699778993699375	0.14870424352305348	0.4902908886900669	0.33248732331499536	0.489174927628523	0.1823100323929244	-0.2569951278374381	0.2621432956356916	0.20363861932540006	0.32423523493058515	-0.02416802043488527	0.048907334385186844	0.24947303742571553	0.3656898181228192	0.2824677423850473	0.0004987912601232436	0.315932811699117	0.20431554320233922	-0.14114707852993108	0.022635278700948853	0.29049747138826654	0.2212833733433938	-0.44232889168339334	0.12756885478777405	-0.31653640343809064	0.4871589926485348	0.31941291329832466	0.04876536613248102	0.12497468107413148	0.27119392817292554	0.2289062115768142	-0.04929412557879922	0.30178048221131565	0.23141275697223404	0.04090702696070717	-0.0017727220550845615	0.01591324949836958	0.0457495457871624	-0.059488903159644856	0.13211103212680433	-0.1270557966683622	0.07430970180638222	0.1711756685190862	-0.02740736301669818
-0.600511021370064	-0.4087693606663855	0.8954019857269845	-0.2720930969054744	0.4592118211521427	-0.09643232655541886	-0.9124147894256337	0.06305798269478183	0.4837637582620987	0.3296931168638938	0.5387898189682565	0.26590636004314977	-0.2458476869166145	0.28981461919456597	0.2006112787026187	0.310044476436661	-0.014488252042429534	0.05293404042498938	0.23243221795205718	0.34991591812744416	0.24912572083044499	0.07383284108639557	0.32146660711324143	0.1677004808048755	-0.11826525496143707	0.011006940427909666	0.2539516084195238	0.24926642921842412	-0.4454854098849469	0.15303619957753004	-0.34935789138842743	0.4338966275888434	0.32657924458990484	0.021972205129426096	0.04867234006554466	0.27792948275675966	0.23524030583623254	-0.05567164175637408	0.327779864065094	0.25725265751846216	0.046449808741785545	-0.009868409849217987	0.010963072843028016	0.03163743386605994	-0.10511946513343454	0.10147279268779619	-0.14892480094243932	0.04943556897486699	0.1598210551802054	3.9207687358677747e-05
-0.6513887766842655	-0.40221345528331387	0.9500755263662095	-0.3010093234494859	0.5482095786384812	-0.15392732061800102	-0.9351324120412057	-0.04134483051629094	0.4875019967026731	0.3509688308275246	0.5564247512455783	0.3355169193793539	-0.23631615388687915	0.32723591611891617	0.18194992497134538	0.29181268289545326	0.02061515862812597	0.054375341140644795	0.22084227508367782	0.3151973453114356	0.19474642316069612	0.13335000719216078	0.32172532093485573	0.11443048249522358	-0.05725013507614417	-0.010578632308666723	0.23066399050499423	0.2587292312779631	-0.45435535451916315	0.1750891927063507	-0.37680533611744754	0.37896972182951283	0.30163163560614165	-0.008212844199428066	-0.015569964198258419	0.24855037317948342	0.2251289892533818	-0.020441944600754346	0.3330152610488779	0.2821220028849042	0.04282252150020095	0.0012945608543958303	-0.0048278307127143484	0.03885013317081765	-0.13560926266125936	0.08905520044437565	-0.14965395153244235	0.045750927286750974	0.15267868839092053	0.02628551878753168
-0.6925285902794842	-0.3976370453531646	1.0178460499734747	-0.32699457787792185	0.6187674951600947	-0.16887635494794045	-0.9407614766621399	-0.1418976512980424	0.49026805987976385	0.3547775312467064	0.5622556755541948	0.37429413516877935	-0.21536553842678555	0.3490549659939059	0.15049620012250292	0.23035273606465823	0.06507433205462859	0.05035265126445247	0.21405505757542803	0.29236466041812725	0.14845600930461192	0.17122897277066879	0.34911402469872876	0.08850437000461772	-0.009522191120972	-0.010451007227812479	0.19783682306352326	0.2717111906140587	-0.4470062777456956	0.20033792884190796	-0.3718664516832032	0.32754966025520116	0.308191277315273	-0.03441223919359077	-0.008988938468886157	0.2086609292601603	0.19844270332384692	0.030362195898023976	0.33959074822465174	0.3273455122172036	0.035398112477778604	0.004617450673000139	-0.049902468642939034	0.06195841768885366	-0.14203051355110413	0.0587264078057529	-0.15547153487876736	0.02141908857366321	0.1671463557794251	0.029220742348067763
-0.7223142154935356	-0.4178058929908562	1.0114129110514476	-0.346466976211254	0.6520216782663308	-0.13707329954430653	-0.9446162301261983	-0.2233730038831417	0.4881163407413897	0.35346707138060174	0.5171892087813073	0.4000040940445622	-0.19250329337004454	0.3628015852611526	0.12095544293589544	0.17427891987298727	0.11652482710447684	0.03123270035659643	0.18335925521977628	0.24119541801094865	0.11291009227908604	0.20834352732190017	0.3795834040816895	0.03136956112870182	0.0625287407596548	0.011653739381364707	0.14063794341821653	0.2788834275326654	-0.4649962900303704	0.217656467019106	-0.3612246379520666	0.30563446786025433	0.33712691572212483	-0.07386427944694661	-0.04382276935696763	0.1730739913496035	0.17586301261923393	0.09996835337519322	0.3501418840628328	0.3478122656884376	0.03275247883404704	0.020726745594327946	-0.07656122526032476	0.10847212461496727	-0.1450924278823263	0.06246548202173974	-0.14472494867828298	0.01760561281230665	0.17699281973122247	0.04261511612380897
-0.7437829510745299	-0.4540208561664496	0.9676456474094701	-0.35424394170990203	0.6957387539823454	-0.08509311191647288	-0.9211935927578807	-0.30071838437140413	0.49127626315659845	0.3432530035578717	0.484483913601526	0.41308953468643556	-0.19687575001651936	0.38059418725070027	0.09419264669718837	0.12034805939344646	0.1698629549922111	0.01846130007576218	0.19583710876919186	0.19179903889650182	0.06109879872998403	0.2368424237129898	0.3932684329430272	0.0023754204412995334	0.17367699959383925	0.030104856653207945	0.06165273036422505	0.26995407543066424	-0.46871858306832187	0.2036835427301315	-0.35040160128132647	0.2873523159976079	0.3522311225994474	-0.09631552650997512	-0.079824269903533	0.1272002342201113	0.13301687562530815	0.14698760031649588	0.3107901280996652	0.3728860819494974	0.010213791915103562	0.025351908544759334	-0.10425634034566873	0.14302021789955027	-0.1368544898737658	0.07230842315810668	-0.1456263938311408	-0.012403889720913292	0.21242408841252627	0.028685443218486022
-0.7535453476948663	-0.49806045824380735	0.8638807565492577	-0.3146094273480105	0.7156134708489503	-0.009726997560070349	-0.8438904311877307	-0.40324182046422513	0.49064037702234115	0.34397817016374	0.42657024399626414	0.41962966115990313	-0.19082021440583632	0.4242404643742482	0.07501858357258923	0.08661892518726641	0.22632993731053302	-0.010586607276817622	0.18966695385625135	0.1410461950734796	0.01587944161126278	0.2838848199279916	0.3585489215446271	-0.03307359360606818	0.24104970893614536	0.07931609656782242	-0.013660608510537669	0.26190440067258014	-0.47068016425734704	0.20926651477769026	-0.3207761252967062	0.27640641472024907	0.3361614247082977	-0.11240393460985287	-0.12613924447717423	0.06985739736376806	0.10866352788885722	0.1966285336857075	0.302804032783904	0.4130322164313857	-0.0037405310197741737	0.014352548298063242	-0.11234410965131873	0.16520608305459303	-0.11192656107504198	0.055334197996233736	-0.13670291383174715	-0.0644981905605794	0.26082669726312596	0.00947712611868291
-0.7474720841023552	-0.5544437475883213	0.7474465409284627	-0.25982695035852005	0.7461143659677877	0.060196219219637206	-0.749966318544839	-0.4975249735003221	0.4736748353437344	0.34090528961331634	0.39298348746587236	0.426116209141479	-0.2182526271921968	0.42460753758776903	0.08104156017368777	0.05496779122232805	0.2871881960209529	-0.052171973379930535	0.19364630103577013	0.08906853480619352	-0.04832167422451737	0.2937604022921965	0.3359068006430742	-0.07021863069967271	0.3146927704188106	0.12007434326314241	-0.07252284655876134	0.2680316848196195	-0.46655570424636217	0.21690204179237477	-0.27793032400202866	0.27371277544551476	0.35345116868283305	-0.13479898596132517	-0.17535715595268025	0.018372706155263922	0.07705280176032712	0.22332738369126842	0.2793084180835961	0.3966600433800624	-0.028083149613717086	0.024128961695074343	-0.1412877236963836	0.19955909885484532	-0.11723339207106509	0.035456302640664246	-0.11932551394826141	-0.09906804789605043	0.3399175010168626	-0.011970525673201
-0.7240647417958788	-0.6106095844555257	0.5992758772363082	-0.226608063034565	0.7466141793367636	0.1275388398702405	-0.6497605100375033	-0.5785618151845335	0.45116645852356774	0.3589481751373043	0.3432189520403248	0.4340944445039067	-0.2711859675680407	0.37664315292150047	0.095955877852856	0.01826277672599338	0.3167543103628684	-0.08708649172629372	0.20338411403792428	0.04425058977281302	-0.09218992998376627	0.3000576478898073	0.3043402182734021	-0.08565498887578878	0.381673494713571	0.16053190692007452	-0.09285651763072336	0.26827086389378024	-0.47353259454531826	0.23216295418314764	-0.24239272927788774	0.26265101286655723	0.3399361127397559	-0.14398963554182675	-0.21008085596608006	-0.032219205449753485	0.07269804280747637	0.25554327982924085	0.2784406548646766	0.4025482250857834	-0.0610051517067034	0.03348009807949266	-0.15558877501161175	0.24910038249969374	-0.07189075235181037	-0.008984300275403678	-0.1292533563860588	-0.14752425892197757	0.4024379374666542	-0.03881994045936878
-0.6940496851436737	-0.6457696163083414	0.4434570011636111	-0.19875633178992266	0.7533122094912565	0.22175773259031434	-0.5357677463653617	-0.6302629893352114	0.389412160759163	0.3991970923766638	0.3032791867346561	0.4708185335558876	-0.32093945468996987	0.3051706364398076	0.1138010634509378	0.0156685816807031	0.35356375071208096	-0.12810658280125348	0.22317863422316747	-0.01650654696557858	-0.1438857620973512	0.2947001195152873	0.2622648436226167	-0.11394440364241457	0.43296913405191734	0.18977457148175098	-0.08524864884740756	0.2739748817017148	-0.45719322285070974	0.22117054479291037	-0.21195398738529594	0.2131200344580822	0.3215402663796377	-0.1556279794643436	-0.1899233760636158	-0.050131797078093766	0.07173216258241585	0.2810778749977784	0.26734139148882863	0.380091810293616	-0.0828530453530836	0.023789070611175512	-0.19562907563238519	0.30879796841650214	-0.040387380795965	-0.05319713550726888	-0.13228114617063297	-0.17658613946221086	0.4631260880981557	-0.06498655146691601
-0.6224648532669977	-0.6829044503951449	0.29414099175781566	-0.14936131205885048	0.7398298600216237	0.30804771442689366	-0.408438045125191	-0.6783115984289828	0.32053290828534753	0.4516687260891146	0.24774890954891723	0.5146045545557795	-0.35244860241724657	0.2388270140901554	0.1446850105464204	-0.013741301125009351	0.3805498201706807	-0.17741051334296082	0.20891883578974096	-0.06953836851968768	-0.16663065207461997	0.2804741880045466	0.195083739877068	-0.14173452919579713	0.4638533785105136	0.2239293560647834	-0.09843846270063436	0.28525436976274465	-0.44359406872103174	0.19080253486341645	-0.15769841218641073	0.21053790488676466	0.2774507222485492	-0.16847135029597884	-0.17158376156054364	-0.05430621419109479	0.06730106258084961	0.2753527581941334	0.23768670307927547	0.35576934481212635	-0.11060131960512806	0.018494041278213615	-0.19710710364876854	0.3608914081560218	0.010732703959719514	-0.08507181895170406	-0.12771373217238496	-0.22572551685364747	0.538910565071566	-0.09777421793057085
-0.5634658475305678	-0.7353913250862776	0.1466199555748542	-0.11915986798155598	0.7235726502744309	0.39934256275057006	-0.2709871770849009	-0.7006223421836973	0.23574048078096435	0.4787501014121328	0.18897354672521055	0.5434598214476785	-0.39468399886471583	0.19678259358897815	0.16388941954500594	-0.007128489292299861	0.4267562239925816	-0.23572420492398138	0.20465498036017066	-0.10679433973376504	-0.19502150496671672	0.25424524555275424	0.1418230712629748	-0.14110937749338157	0.48954904269912075	0.25381592839685374	-0.11031607826126852	0.29646129787992803	-0.4315033619598574	0.1710207053559201	-0.12780389844268822	0.17669226212575376	0.2042649275833875	-0.18570646900053037	-0.11769093564823159	-0.05389568928016584	0.04549352286027995	0.2666583477915253	0.21588749978187	0.3239356917720336	-0.12586102766429427	0.02399234420916378	-0.22059766374162365	0.40017820483480965	0.061637943175218514	-0.12123296101016197	-0.13541552885809333	-0.27186245842988316	0.6043384850319822	-0.13922718774852305
-0.4931366636797544	-0.7769356990966614	0.03919356394308373	-0.08629290881747806	0.6917399151491527	0.49452173523134413	-0.14493226939151554	-0.6975559346888083	0.14924772197828834	0.5149684252068041	0.13587657564936256	0.560706495484253	-0.4407304031776774	0.13134107183349533	0.19639777674575554	-0.010429721764070515	0.4288690607481893	-0.3034502779462502	0.19620546216577966	-0.13918030034063358	-0.20730903247280538	0.23185023535088445	0.06995831504414753	-0.146943259894375	0.5038994841423489	0.28661763930714085	-0.14808469874236846	0.3090446254257555	-0.41153720652973264	0.1187490097547252	-0.11008991542654718	0.18154646989791243	0.17416136627405993	-0.19042955951233748	-0.05840522671224704	-0.036672856355523295	0.055830543413248314	0.22504267220579693	0.19701180116604072	0.274224727872519	-0.11402490500930922	0.039898365532503324	-0.20035876528481156	0.3871596895394414	0.0867807175141285	-0.15735470264922397	-0.14008494123755183	-0.30570778418547445	0.6664041779455536	-0.151988124220926
-0.4164429805930376	-0.8332261670000218	-0.0351470921624136	-0.05418247436689697	0.6476242498872289	0.5537981055578461	-0.010479336016850194	-0.6899378039894395	0.05961400942641888	0.5409630678123614	0.07416125134372735	0.5875589209089668	-0.5082867594338182	0.07779335821404082	0.23079958060622013	-0.0077010171595967205	0.4239165745931001	-0.35111561373494427	0.17689799749469623	-0.17882885686203692	-0.23244215108998206	0.21184585056185345	-0.004223794482247678	-0.12542961582580986	0.5041360352181292	0.3096240220053301	-0.15640689322018858	0.3288346782585608	-0.39077742447444086	0.056290038183008005	-0.09335028537580305	0.1444828202812212	0.13285738190414426	-0.16523161450995844	-0.0060725881912585215	0.011081245763807368	0.06666820635091275	0.17367488524359417	0.17955493363113068	0.20719621031445165	-0.12119530929560492	0.05383004383364842	-0.17246750718741174	0.35136555497249483	0.11611882602381343	-0.20931016802442892	-0.15692110646758842	-0.31528837764386053	0.6939616575191617	-0.16518027388104767
-0.3561683182750925	-0.8622865786439778	-0.07780848012401084	-0.010926777529605743	0.6011064271454604	0.5589277037647684	0.1285726411919797	-0.7160229239031677	-0.016072918800524128	0.5927382474150752	0.03221903497089377	0.6218792207697449	-0.566295529196208	0.025915645996694502	0.2483906761251009	-0.01569226456035556	0.3991953445343962	-0.3594029673448505	0.1777859081757325	-0.2382319668226731	-0.2814722419905748	0.19764652378543707	-0.07434980735941521	-0.10505341499616472	0.487837326085056	0.321461351511095	-0.18466717840637573	0.3294603957990147	-0.3257882695349937	-0.006838281536100122	-0.08589217834905119	0.08876114950890295	0.07893898167059041	-0.13798888781445626	0.004797893913533808	0.04250849678437625	0.07494291219653534	0.127605878743087	0.13516627126518993	0.14422561343008322	-0.09977997077339289	0.062014973695190566	-0.19537242041448108	0.2928681477506747	0.1381777630171964	-0.27150334627059824	-0.17033802866624354	-0.3413087623367478	0.6978910294442194	-0.17698659357236504
-0.3101508634462662	-0.8829518645512113	-0.11854520761063288	0.026082356921767823	0.5331875650378045	0.5220614823778231	0.2649184320078353	-0.7310821670691143	-0.07901651456785805	0.6351209914142657	-0.012330778511576435	0.6919869895825398	-0.5951106521858452	-0.020617698295079718	0.27180319729099034	-0.012568653685969372	0.3667695804450671	-0.4055286064094362	0.1683787653582401	-0.2822083381367862	-0.3053281950797943	0.19085994111007878	-0.14787988813268801	-0.11409887124276144	0.4673378681456777	0.30543717590623976	-0.16532936139086934	0.34520366410926934	-0.2720576483763112	-0.04601881198187849	-0.07423741787834333	0.049083821234073954	0.03509793177407131	-0.14105049379780854	0.04750467040706109	0.08861601614864009	0.10339267635141336	0.10225780572415274	0.1296362811929932	0.10903092292989165	-0.08776903309413299	0.08138711284655722	-0.20406461623600697	0.24341858928057744	0.17366893087506546	-0.31284884156561216	-0.18544481593738263	-0.34451936891343204	0.6614107858780957	-0.17010264676595147
-0.25848165859734956	-0.8535008727981308	-0.11954982716947024	0.016804858225169517	0.4774762959919226	0.46885904349463486	0.3543754183520461	-0.7427927019976927	-0.14366313958379245	0.6564152019125946	-0.025478610442633814	0.7598433363062042	-0.596794998528792	-0.09807923231866471	0.299521662098529	-0.01739777679154921	0.322087203135636	-0.4538751839505323	0.1787162124701868	-0.32126837815809983	-0.3174217676306065	0.1782165162070823	-0.19170740796724414	-0.10064198675998441	0.4208549988774615	0.2644678728474358	-0.17563846179205822	0.34909054801482525	-0.19787604429711614	-0.09780708947662467	-0.0533274228964863	0.018266346858048243	0.02042040768000861	-0.13874381888290546	0.09686306934450031	0.13170512068418744	0.1404501703470376	0.09047285980681223	0.10563625759097636	0.060063827045294074	-0.07527449031922827	0.11048663734555571	-0.21019304204887934	0.1976270566176484	0.17948072196723985	-0.39403570835285523	-0.1911195096595796	-0.34751034285034677	0.6243252710988247	-0.16400856356407562
-0.22821849585504866	-0.8024490801634899	-0.13941746946468075	0.011233373751136875	0.4076398232295914	0.4151585747241383	0.4271326909324264	-0.7553710242950361	-0.20793703238787162	0.6695635897526914	-0.0429874070251018	0.7952328479616584	-0.5789769208497231	-0.14448219293187342	0.29226220436335004	-0.0008220603443995888	0.2830393238457981	-0.48562295729015387	0.18657740151836355	-0.37905416481235743	-0.3212223732163796	0.1833564558615946	-0.24884062626252829	-0.06762492725545774	0.39571753693995654	0.24056315826944746	-0.1789753832506708	0.33515903879629383	-0.1039094526574376	-0.16013478317094942	-0.07373513948401118	-0.018751610977730614	-0.016570686511382087	-0.14373940558093617	0.16046647334172093	0.15743369673214433	0.16894253059431524	0.07604377227001768	0.05874618282283317	0.02946744043986794	-0.03983490285242787	0.13794620113666559	-0.1808877458539231	0.13942097371845455	0.20436042013449313	-0.44078085203326645	-0.18931983551903675	-0.3506812490664895	0.5445498580577518	-0.1824299909433941
-0.18833521955483237	-0.6898514573561122	-0.14089858841901437	0.04119727704446348	0.3399725935896365	0.3641237169904653	0.4804483911473782	-0.7270256216347575	-0.2513113568942259	0.6690953184529571	-0.0662676717166268	0.7772464986611813	-0.5428764824138586	-0.15738926851274992	0.2712017148931671	-0.025223473965619997	0.25594365248052675	-0.5236008044302923	0.16298064524965933	-0.41778020831125023	-0.305069926079296	0.1649421790329712	-0.3158859635206081	-0.05193320345048489	0.36844970670005994	0.20419042325215275	-0.2155398547038927	0.31372787711007083	-0.011372074211596861	-0.22489196273358275	-0.07797038670214235	-0.06307862191015892	-0.02985906722585193	-0.13803713130267847	0.2007616660665784	0.15640834512154075	0.17918772061042212	0.06406479899100528	0.01029426009654931	-0.014725535583557279	-0.0031381911612032047	0.14738217257281847	-0.17785657122079365	0.0632180239618494	0.1844813615301405	-0.48566087196435054	-0.19453829323879318	-0.34522244949205105	0.4750088125084564	-0.20016266677598554
-0.1599057297794779	-0.5861015951782749	-0.0795473058347409	0.09709253895809922	0.2645027993507742	0.29425471839340667	0.538875938514043	-0.6850597249516606	-0.291525758985372	0.6626191245612205	-0.0932245222518618	0.7352352299015379	-0.4942881388118301	-0.159653946692704	0.22482189635435543	-0.02305292654904181	0.21935181591682168	-0.5571151877380055	0.14569535593862287	-0.4514889901813704	-0.28668117324377485	0.13871038607392985	-0.3562826117748378	-0.039468656279029936	0.36749524496718877	0.1692703012101469	-0.28368592568589934	0.26673456384814054	0.06035369874579259	-0.2769146247647889	-0.06392393089272122	-0.07648154431109908	-0.04069341585307447	-0.13648273671511282	0.2080288918612752	0.14139632653781262	0.17702085185809546	0.05821148913558007	-0.025726145773786145	-0.053358063391925635	0.03534950294396298	0.18140102831852425	-0.1783914434770752	-0.0009353384016918015	0.16562976152953401	-0.5187591431085328	-0.19327663758652633	-0.355871302813198	0.3999844677597072	-0.21804641591848042
-0.15000149473129112	-0.46855419080105054	0.04464884668898813	0.1304443607812171	0.18713928659829382	0.21377709516859386	0.5897447473426601	-0.6108287555965537	-0.29839308019378197	0.6547063749511866	-0.08555593753415151	0.6493588352970502	-0.440592258895224	-0.17848552942398732	0.16887769242786094	-0.017900175743373655	0.20547997459767697	-0.5723595407618977	0.14076026829659846	-0.5053887151076089	-0.280254326409792	0.13588600847469928	-0.36114631508342887	-0.024208089513410396	0.36716043047738317	0.13836974967582055	-0.31869748909569007	0.22912163888236833	0.14061406304678553	-0.30092157359660027	-0.06463204274931833	-0.11356858376801889	-0.03111244790167938	-0.13564669296866289	0.21226751860222728	0.10118409860116055	0.15677664404819075	0.05126136053653916	-0.0671565615327099	-0.09965201411125443	0.0778549543164454	0.20831357128903175	-0.174363556303957	-0.05617133430435339	0.1353708864190521	-0.5254341881867146	-0.19373287358896701	-0.32857730494100723	0.3154892998380324	-0.22846809519461467
-0.1405939164978661	-0.34922805644755706	0.19057440406269702	0.19319908532275912	0.12750050002930796	0.16222113492025378	0.6715443363358778	-0.5408349267213808	-0.2886418576401908	0.6524809964295836	-0.08146147159282481	0.5953648454834283	-0.38817727642326655	-0.16033357729595632	0.10913255455367343	-0.0002834472804871646	0.16081719762921984	-0.5850917834475315	0.14541320288931775	-0.5507634835404114	-0.282947920162054	0.1110129573043539	-0.3586681396705329	-0.04949916853592194	0.3610518753870081	0.10137541030032038	-0.36534355722050627	0.16337919445120885	0.22729496525272927	-0.35850241700323904	-0.07034336199711773	-0.1148958212135663	-0.030332418438531232	-0.1142626342769747	0.20964979242710244	0.05766845804271331	0.15737132975376938	0.04918760496020578	-0.12567674034990767	-0.1304705634192015	0.09404556483108951	0.23290031173729972	-0.1479002471560326	-0.1096936197238048	0.0932187760482739	-0.5546346321263701	-0.19329363731672855	-0.2783794006784265	0.2732019248007818	-0.2344063468721012
-0.16673531677566847	-0.2224828816020148	0.3135084685208883	0.24536110904770708	0.07881353372957922	0.10100477024585133	0.7271145410892981	-0.4666614447717753	-0.2907342218717768	0.6191393442412035	-0.09133499579634322	0.5427132789190088	-0.31432458259620205	-0.16757009860558192	0.057195591225631434	0.015434627020069838	0.14012763770678466	-0.6017001260375806	0.14792761520516454	-0.5775334267089713	-0.27683454099730337	0.11851026645379918	-0.3507960141524936	-0.07283469813989651	0.3533948093529218	0.05779826012011374	-0.40827513173390056	0.12076411236890686	0.2909534143506258	-0.388409545800943	-0.054963463323457265	-0.13665490002372888	-0.03865939963059954	-0.10853332243938348	0.1836349031192954	0.010828910639148866	0.14636494203452197	0.03353646741640192	-0.17789235297705874	-0.1667990957852363	0.09653530929362991	0.22264077924696674	-0.17144923282694755	-0.1444103064633889	0.07799908875081216	-0.5616972852265314	-0.20116680966095654	-0.2641436197823671	0.23956989118681893	-0.281616161440293
-0.1670372236487422	-0.09603473536816476	0.390897529509072	0.29282611521792545	0.0307001248430401	0.0237092759467909	0.7801263280428896	-0.4050272665800331	-0.2849568725880136	0.5690338156560463	-0.10919546947408076	0.5075640786568936	-0.24604244078270407	-0.16225798587575208	0.005041451083013851	0.06508359986558346	0.1271174113765794	-0.6209370477105873	0.1367309908612762	-0.5870710996652798	-0.24457522360557732	0.12513864597683708	-0.34307363965282117	-0.12147846983308774	0.35062711319317647	0.024119694689912864	-0.4660124568817034	0.059493510402954766	0.3642129039538444	-0.4033780409455073	-0.06056627253951902	-0.12647977557437823	-0.04924343577275646	-0.126844642035053	0.14991650032093787	-0.052713428772249604	0.13160401302805463	0.023580728051273352	-0.21634045756773693	-0.199886836978986	0.11428899522760523	0.209131072696659	-0.1868235063677189	-0.15236068287776816	0.05886614339996208	-0.5748465355827282	-0.21730460759622044	-0.2687411776644155	0.22224825609366938	-0.3027158687979486
-0.18615562089237633	0.041742007024132485	0.4650309083775285	0.3280947845652391	-0.01448104561217518	-0.014241338992862179	0.8517079608895639	-0.32639273748342246	-0.27708757414194257	0.5193864641088677	-0.14816753242251485	0.45300442644575717	-0.19348213221544325	-0.15126078132166115	-0.024658101080007187	0.13262751752716787	0.10007454092985058	-0.6686987714259296	0.12244293001890427	-0.5738180201383943	-0.21561516609277298	0.14164213277953883	-0.3426605133025406	-0.15642767457428147	0.34474539455534636	-0.031300980388332865	-0.4914646617326886	0.026652521497311215	0.3792498371340806	-0.42131634592584516	-0.05821652695534464	-0.1281665638197236	-0.0469021352163142	-0.11222580480718469	0.1255465144619011	-0.0755907460004642	0.11480566313447456	-0.01576522029318824	-0.24030534678576831	-0.21641040550121765	0.0926560095099282	0.2121471240489238	-0.16214078626541367	-0.16268687050859865	0.053454812702419904	-0.5781661488402758	-0.22912860912975938	-0.2609471004303917	0.20400244039407375	-0.32000067769212326
-0.20470710905917816	0.2023760293005755	0.529557265267124	0.35398214314045756	-0.08039670485542155	-0.022806765360706638	0.8952908738117771	-0.2516500436323758	-0.2857766344125289	0.5307672004489927	-0.19256655486269664	0.35535893127580154	-0.1418808068933512	-0.1336426299682429	-0.035755179565758535	0.1865319359566133	0.07268966453347299	-0.6764976591367301	0.10588304253746757	-0.5409274078516636	-0.18445425156787426	0.1532950064135037	-0.31380634723830725	-0.17438180262676461	0.30415750438567646	-0.057735480145065333	-0.5379420529498113	-0.008212083620052268	0.402480868853275	-0.45877843205382646	-0.06554319141787772	-0.1343909810694784	-0.04835128086230257	-0.09948157169310579	0.08530215137151198	-0.14237821758608354	0.09890017159327036	-0.038290678757081996	-0.29250569713618874	-0.2574635206662968	0.10154567722584776	0.18985368438229527	-0.15792997138956197	-0.1759611827701756	0.052498238511591765	-0.5816635756788633	-0.2202143181737183	-0.27842230268094764	0.2090872242653805	-0.34165114837643695
-0.2233621970808049	0.3494454494774269	0.5810188028978752	0.3785246505305477	-0.1411889119971416	-0.02699716311874926	0.9344839414900775	-0.15631470016832333	-0.27810075825011565	0.5531712938498684	-0.24909928044002347	0.23847501948247687	-0.11131670124512398	-0.08702614904518884	-0.058326168882886095	0.2402483858995061	0.06048345219016138	-0.6825003176728124	0.06816497363917011	-0.5043984276082856	-0.17205126262626871	0.15731279638098714	-0.30971820270577116	-0.2130293881964743	0.2942427599116996	-0.08287762107334222	-0.5637754315957629	-0.04571975187715778	0.400016471874749	-0.45301685448208995	-0.08080003747822738	-0.14527976762069678	-0.03361557275234065	-0.0852948052663514	0.07600032826378753	-0.17190014628213846	0.05722017177828389	-0.06798109621916833	-0.3504401160019513	-0.27146267122150103	0.09966703827551743	0.17463130136546917	-0.15565137384524602	-0.18915539699182865	0.02799123158751816	-0.5634204139579067	-0.2216983486751105	-0.28703856157521657	0.18451878801803345	-0.374498887297967
-0.24379048776784873	0.4925676117957704	0.6227244124886729	0.37553731078964	-0.20788177107270345	-0.03965097932195101	0.9485052383684032	-0.07159954400182564	-0.2790180613550165	0.5901940616005901	-0.3266988977195831	0.17060083737786508	-0.07775102028547654	-0.05593804623025961	-0.07356296808859858	0.27108671423758	0.03753505297220997	-0.6672383939331251	0.03029664293331239	-0.4304057644449161	-0.15775582024375234	0.15715649356683262	-0.29514748688755554	-0.23842240543335658	0.24002836202229835	-0.13545295899299725	-0.5577396796140486	-0.08111064053785202	0.38928045535394284	-0.45218524011714917	-0.059532071257648075	-0.15968138180443425	-0.03859091219521782	-0.06045630075864182	0.052928615985132176	-0.20646621569344265	0.015827833885995797	-0.09362423992467465	-0.35092352525677833	-0.28893811701484784	0.07735650737543538	0.16303864663358741	-0.1403577832456041	-0.1833185753083443	-0.012030692559987108	-0.5588087739604276	-0.23350121540893937	-0.2731069366671755	0.20847078801915306	-0.38084158720669287
-0.28950203401247093	0.5900385206545632	0.6627019176051379	0.31522662736274487	-0.2536144288288658	-0.03930888650922381	1.003314916266767	-0.005090546250622882	-0.2855973244843309	0.6073859575825867	-0.3841791274133009	0.1354035062394631	-0.06410473095268163	-0.028285348911179963	-0.09453966671269916	0.29697578059028984	0.014966660364979224	-0.6039622301910963	-0.004217881911018728	-0.38522603047776005	-0.15783583299292667	0.16852954240585283	-0.2884250063470949	-0.2558382373028112	0.18853794448808345	-0.15497340097141477	-0.5701197242556064	-0.0987400194872278	0.3923290437608166	-0.4437958513000996	-0.07740210736066977	-0.17568166437032956	-0.02996937442266001	-0.04180303555963779	0.024198577036135996	-0.22801589151704693	-0.028009630349228792	-0.10733918386637238	-0.35576447025582497	-0.2916504741871412	0.07303942295829204	0.15262707210248277	-0.1376792487086197	-0.1752364246992515	-0.038646693460172375	-0.5267422053565969	-0.23165237988646167	-0.2541308046567976	0.22310584328588265	-0.3754225756848997
-0.3348912201937962	0.6726629007351763	0.6375637949129104	0.23476570707004338	-0.2983484223030996	-0.015141031927767185	1.026338535469502	0.011790876762444098	-0.3078255295416879	0.5934074780333279	-0.4471790851370875	0.11861670099429795	-0.07204359136819387	-0.007603408260748982	-0.09264418189726831	0.29494549100465595	-0.004101271347074826	-0.5379691317666827	-0.04326711027064713	-0.3430595790048523	-0.16000276054809306	0.19590961470170504	-0.29830099860507053	-0.2517071391561506	0.11424342037125723	-0.18320704264465532	-0.5689750023233213	-0.1100849010778969	0.40360813559771114	-0.4268305802006914	-0.11054129478537215	-0.1826893692928669	-0.031100932315198816	-0.035928463109157205	-0.0030694039547471104	-0.2639128045553563	-0.06498248535605902	-0.12386273934998852	-0.3389538511242106	-0.29969299604211364	0.05029354786242983	0.15301929649751722	-0.11541353912722403	-0.19388699491475073	-0.0713412154599058	-0.5154478448745599	-0.23856667555688027	-0.24582638569129758	0.22041248308006917	-0.37313387451753477
-0.3610352882790191	0.7384252230926436	0.5371443268919103	0.13255988804569535	-0.331890708322665	0.03281963491656647	1.0130694081138878	0.04891039612108725	-0.34992310094818885	0.5699329269764555	-0.5178041950356435	0.12018276319990248	-0.08220839130740429	0.017752809981165792	-0.09965634340563137	0.2838628230513671	-0.044506774254582535	-0.45764585956017695	-0.07333690026815713	-0.26831554556257753	-0.13390543766238733	0.19946562249484887	-0.30308429086099864	-0.23504648222172717	0.05715315399238561	-0.20104109884596072	-0.5730880776668028	-0.13335066480112798	0.40546863967743274	-0.431101900323059	-0.15157878199444247	-0.2032920108861306	-0.04401475342731795	-0.026159951966430017	-0.0417239290337073	-0.29657867519797815	-0.09191815204473366	-0.1426408806873018	-0.2850975748959799	-0.3003583240311255	0.031141092710001716	0.1432351708230751	-0.0927402415846041	-0.22376356380635465	-0.10211455063940471	-0.49367271698632437	-0.25584804993733434	-0.2552744311717471	0.22467180551465876	-0.36193839061075034
-0.4076845688319072	0.7896943117639637	0.3987966982379082	0.03789990687001222	-0.3705993288377841	0.0720185338125076	0.9468421292317301	0.09056281168357573	-0.3867165020481156	0.5502699825997415	-0.5723259517072864	0.09295047310064367	-0.10081984807652884	0.009281505262690622	-0.07249044525874423	0.242943175700597	-0.06775997877502772	-0.3725493769027996	-0.11413557174150901	-0.20569729243574889	-0.10976640149222912	0.2179312084539547	-0.3451398540930118	-0.219778114062151	0.010003230119715847	-0.2081236712941413	-0.5502116472318832	-0.14278390540206304	0.4193247695087298	-0.3993518104225629	-0.16429067627950214	-0.24067169532079852	-0.06925267640707791	-0.042685202201421454	-0.06460573615025149	-0.31338585965586124	-0.12296683103199144	-0.17930358979078012	-0.2247699064487816	-0.3070522080705329	0.007235212847645983	0.126599788405599	-0.09177830617441188	-0.2340658512155953	-0.1252886382937532	-0.47095479334825685	-0.2588514887570253	-0.28046495026364093	0.21808762779510182	-0.35956166247541044
-0.42415739038365724	0.8193955668093962	0.27546555095013686	-0.07092970272605828	-0.3977191491373809	0.11531145366020228	0.9054386841142097	0.12489341440594966	-0.4004258252389633	0.5479979994587711	-0.6195459810627595	0.07115240063359159	-0.12411976125749687	0.030366408710637997	-0.0868752953753708	0.22707622116145604	-0.11038712033089701	-0.2644191918993041	-0.162186848390412	-0.17358535525311428	-0.08255598985535392	0.2125575272050238	-0.3603614332867751	-0.18239071366295095	-0.05167345560790312	-0.22127566304055007	-0.5012821379794251	-0.16567835928919109	0.4370513816992451	-0.3897088023900711	-0.19138238709004204	-0.2931525133469807	-0.09106865195176846	-0.03851558643361769	-0.10176784668384613	-0.340525975335155	-0.1665802508851147	-0.19605985721908087	-0.15527098017640475	-0.28348439970648437	-0.02212424830904306	0.11620474018327376	-0.057241834115351886	-0.23675947078400278	-0.1602770383569008	-0.47100916081008537	-0.2433624372824322	-0.3120350611631739	0.21461354388937978	-0.32997865346751454
-0.4689689962584689	0.8453917236639779	0.16572774016738082	-0.19434260912010318	-0.4392598462811962	0.1587280587370645	0.8306760266254771	0.16472478345870295	-0.373593256678137	0.5285226451459824	-0.6625922695441594	0.03810597999488069	-0.12804736796689548	0.048651016009891954	-0.10807845574564001	0.15979040090189564	-0.1645416624212431	-0.16655181098154384	-0.19011340570955898	-0.14477437640155716	-0.07869005740474876	0.22215708545061646	-0.3693622269860461	-0.1288773118618427	-0.1109316858810873	-0.24486689076945015	-0.44307719962488434	-0.17754146220720848	0.43913973756773556	-0.36587088086820685	-0.20476603677776622	-0.3551720345883772	-0.1086153753298583	-0.021744347423513603	-0.10881975249919718	-0.3583790056269639	-0.20572716619233958	-0.22080136806531142	-0.11371117768780643	-0.2644091504312752	-0.04820928958796224	0.12703222681866339	-0.04579528961388282	-0.24945501011193624	-0.19076098974757788	-0.44363738243947165	-0.23771898630763308	-0.33233667295291763	0.20690000805356892	-0.30763943123647286
-0.4432846803186921	0.8273979744150333	0.08152394365794355	-0.31249589622457413	-0.4616331321705987	0.16940074852622766	0.7540290045522076	0.2157644059111834	-0.32655760606846573	0.4643907876951146	-0.6717712947357967	0.037638176388258046	-0.09474530178477453	0.04456369212121701	-0.14703349947456978	0.07570698090524934	-0.20586718133365384	-0.059999978276906264	-0.22686631334236956	-0.11979192411065345	-0.059413061771433386	0.20669450887834584	-0.37770749579947027	-0.0984315918055205	-0.17190260423065995	-0.25876976405952495	-0.3684955943817184	-0.20707291145185286	0.4595448931547928	-0.3251578361455737	-0.21807697355762498	-0.39536502724778766	-0.15576988371513503	-0.018682211291939293	-0.10626979917003032	-0.3985925144525743	-0.22230811005587978	-0.21060586487838692	-0.07353444894607254	-0.24391101575323582	-0.08583037929928591	0.12522920653081626	-0.022765178719543498	-0.2356439117924828	-0.23112272061680636	-0.46336701452854834	-0.2271584782350317	-0.3281373993330739	0.19324990271570955	-0.29922809758032154
-0.39782613114443666	0.788272954765512	-0.01668881595423099	-0.43242893418764944	-0.47541181853077485	0.1755060198730966	0.6860193503362474	0.28499046670846545	-0.26169182447362266	0.37577598428041475	-0.6644733624961943	0.03654811734842503	-0.09625812953849686	0.02523419819931575	-0.19743935493676618	-0.022023985904000325	-0.24489826033122788	0.052386336112631396	-0.2762153056020178	-0.12692140900238405	-0.015870933926540116	0.1914927537193603	-0.4021734326056464	-0.05754084542672806	-0.21009613121151793	-0.2695088570281012	-0.3188469572452128	-0.24631395614529183	0.4605556642478275	-0.291566475415385	-0.2363122521901552	-0.42373635949568716	-0.19093787874168514	-0.011844359521674728	-0.11190835876030078	-0.3725469183875979	-0.26549944135704384	-0.21441841186825106	-0.025251208639919705	-0.2444411899310536	-0.11530040722346521	0.128454040250662	-0.0023760430620078897	-0.23335272027949908	-0.30898595975564397	-0.4917628200331371	-0.21656305179769192	-0.340432985189773	0.19101637665032417	-0.28634642141535727
-0.33533363159100976	0.7404447777765177	-0.11662146042616581	-0.5091997923976855	-0.5029339122596782	0.193952211699791	0.6364765171070168	0.34134226815051105	-0.20676238633046462	0.29292443261181234	-0.6510274062169891	0.07053915399706809	-0.09169387624298848	-0.00375822548940965	-0.23229000597813684	-0.09245641012498707	-0.2850033580127869	0.16832093105189158	-0.3080953028924839	-0.15209840817277093	0.030100948162262598	0.16287651144651952	-0.40701324567395414	-0.014864620017658805	-0.24311516412607803	-0.27712547229034135	-0.2500189753481163	-0.27177622582298794	0.46679117964761285	-0.2851056882048336	-0.2624631698389289	-0.4435965096491259	-0.23508257647117786	-0.016264205250368362	-0.1475258131797712	-0.3602555079499314	-0.28267064535812153	-0.21050663489331606	0.04058975481758152	-0.2511971403129409	-0.1324701312886015	0.14131756812768953	0.0180374365863858	-0.21450125901225534	-0.3401853321797973	-0.4932972616911052	-0.22104592659709885	-0.3642647274257187	0.20719046663947913	-0.25470072642814195
-0.25729932191939975	0.6765087433471916	-0.18193956076966128	-0.5375215426568127	-0.524253341992477	0.21128179799467411	0.6121698479475095	0.40433225332222056	-0.12732630334092954	0.20434273332604064	-0.606390980653741	0.08660504328345871	-0.10537142758465641	-0.030917554603187236	-0.27603562148551636	-0.15843622304067406	-0.3173547208078064	0.24139904410537066	-0.36248630890800027	-0.18790137261777723	0.080491255798816	0.13376713141959992	-0.4241553671110527	0.025661541216879774	-0.2756295223635628	-0.2668972926713339	-0.20875256005871753	-0.2945716936138808	0.46595729349585896	-0.2538029572513315	-0.2861832390447551	-0.46557697601680426	-0.2788678666857934	-0.024255659552196083	-0.17450364167389715	-0.33585969686241557	-0.2915383773213067	-0.2003594874351568	0.0735704135231571	-0.23312597364364307	-0.16124488350369764	0.14568436978420124	0.03286710027453199	-0.1891818810211589	-0.35956893066086404	-0.5091655247559401	-0.20825615660723576	-0.4039209053077747	0.16904097552679356	-0.2183378565556958
-0.15651956185500276	0.6096228122298684	-0.24437686489283594	-0.5491945082870056	-0.5442359203098903	0.20584269768408	0.5841710064356365	0.4592877831063157	-0.06496504977096061	0.15182623420977528	-0.567970890508314	0.10074119044043842	-0.08662900834592704	-0.05903181923035773	-0.30822851747385316	-0.2108616111462695	-0.35300774103955174	0.2787066939430361	-0.38958477764504573	-0.19893495992559918	0.11927515711687123	0.10168419724741776	-0.42773657239853397	0.06136696107896535	-0.31677435188331404	-0.28160804511400067	-0.13683196809600326	-0.32020506143077043	0.44555984717985025	-0.21396603741859127	-0.2762238079874327	-0.47121229566265377	-0.32762970851028383	-0.04049197900607426	-0.19512776585946814	-0.2988778708769718	-0.29662058902098165	-0.18251889315983805	0.08010266796402729	-0.2146632669633748	-0.1973708316113912	0.16476454414712932	0.055349123603266534	-0.15924200883993805	-0.3720051259087732	-0.5032861634720529	-0.19998601759018875	-0.44856460106493856	0.13474523577038544	-0.17385866232517871
-0.05040805527059154	0.5309224846474745	-0.27151271130068083	-0.5565748363135499	-0.55265674674483	0.16739582690794788	0.5844811744802322	0.5136530707804595	0.004524603583428627	0.10348932890560317	-0.5158100931369269	0.09627178760145287	-0.04774456128201701	-0.08458838312470149	-0.3473602013647944	-0.28180505672672085	-0.3910448027448722	0.3029577958835342	-0.3939871188784482	-0.2120914973919899	0.1709593418049434	0.04391534225438074	-0.44442186582629556	0.062327572721528966	-0.34529308558410815	-0.2783827238959085	-0.05192805643040523	-0.35617598174134874	0.4146572341816562	-0.17902640217939006	-0.2475587017166967	-0.5024807044003021	-0.3657535727612117	-0.03622322552071435	-0.1925340425672873	-0.2968579089907478	-0.2967268026539781	-0.15917632362090664	0.0677523713382906	-0.19223643519425795	-0.21649439995069075	0.16225915573615227	0.05445813353786046	-0.11362423724748952	-0.39719978471487044	-0.49106563728733166	-0.19626583338902043	-0.4929002988637091	0.0924131755671083	-0.127981742589644
0.06365898643178497	0.4639008152091833	-0.29623230869053074	-0.5342405663215558	-0.5485859228387754	0.09095013285586286	0.6108553102152767	0.5170458295752971	0.05812997072901459	0.05438250965860073	-0.46695902420771035	0.12213598393626438	0.0022590219108992006	-0.10888926587774306	-0.35235957087321157	-0.32976346284761715	-0.4262714155586932	0.3067088926955782	-0.4216451833126135	-0.26775872216315555	0.18188918462409537	0.0021150288703139673	-0.47161129002487145	0.06821762515901234	-0.3662980439435367	-0.27803412982393105	0.007099857157047673	-0.3839288165599776	0.40230612537617444	-0.11360100131809836	-0.19222082285073752	-0.5226596091205813	-0.4003009382848373	-0.010111304983219318	-0.1885608594730042	-0.25162651767352084	-0.2816306368683658	-0.12294423235619634	0.05409512546432347	-0.16161858639563847	-0.2555334337478021	0.179476264222668	0.07529589416978068	-0.059514781519241035	-0.4259350103311757	-0.4818046198776922	-0.1859355108523941	-0.5384462173305957	0.034682632184984255	-0.07286437032391775
0.1628542912057564	0.3919153366911182	-0.2946324619701527	-0.5274621809968133	-0.5400669258895309	0.029249143341148733	0.6387953860802744	0.5113161290932086	0.09363375158146295	0.019867291124040655	-0.41777609691641115	0.13771841542500277	0.06088458265916822	-0.12092863126329119	-0.3902520560891182	-0.3625820708070123	-0.4705033850326804	0.3126141592641101	-0.43391059775478913	-0.3291706871199572	0.18288174784169892	-0.045887038118522294	-0.4680050291195309	0.09120209203492487	-0.3717124892037473	-0.3082238633512989	0.06457366215368517	-0.4046621486627876	0.36746278999365284	-0.08204078542910942	-0.14695591904438343	-0.5410908032209651	-0.4047508033341252	0.006506721190662078	-0.19755699880677313	-0.20524937118367056	-0.278943210675156	-0.06931118098352786	0.04225433970137405	-0.1424882314892562	-0.28588500752089063	0.19376876693216571	0.09230260618323519	-0.015973099445464035	-0.4422815405638989	-0.4516377143518803	-0.1900940124214655	-0.5866085176228372	7.57234573135368e-05	-0.029934569685132383
0.26259698559893485	0.3246562320922305	-0.3030442646319778	-0.5224985851766213	-0.5521363567298543	-0.03387362831432948	0.671175603527956	0.4961266881285071	0.11636003977270311	-0.006491228978791919	-0.37526407088070257	0.1552853010035142	0.1367064873235479	-0.13957985747753507	-0.39178656088115665	-0.39461489001681505	-0.5017483285800642	0.3120463741337002	-0.41561869564514564	-0.37132738686958267	0.19047688209558608	-0.0902599342948233	-0.48792074918474765	0.09900244580599539	-0.3548207023221571	-0.32234894471095143	0.11586764948232153	-0.42407014203817867	0.3553849320175593	-0.029915580163202116	-0.09899840032676621	-0.5588170384158452	-0.41224745013263303	0.006033828976436737	-0.193644528886994	-0.136138367028863	-0.24519880755461076	-0.012549463589173238	0.025615156429203693	-0.15180050309832424	-0.3046031643793926	0.20803317491673826	0.09975186738580728	0.023719355048422937	-0.46161398534492193	-0.4453112606466007	-0.20301978025294187	-0.5993632189393452	-0.035537133472203705	0.015716929639167505
0.36222416393081047	0.26122821253915235	-0.3093491458000507	-0.4931773968276514	-0.5324121480723003	-0.10115849264720314	0.7178945330849749	0.48530059609490017	0.08117171157171356	-0.02248892416167951	-0.314070991278294	0.1676650275620916	0.1877995937716581	-0.14609631561459785	-0.3875277212827107	-0.42024068552291605	-0.5154149663294199	0.31025165102033603	-0.4193323761805775	-0.4222586872286721	0.20652500881286043	-0.11421702246915258	-0.5306633024971288	0.06666566785451308	-0.3201540693068853	-0.32600216102213364	0.16522695469886786	-0.4436572957687465	0.3258280151101771	0.0011138899725525245	-0.07009837543061881	-0.5722308398122411	-0.4389490647623563	-0.004928045814519956	-0.21783661102539117	-0.08350535886982048	-0.20333459346989602	0.042575981573689206	0.001214513636749731	-0.1583963571201703	-0.3309793150078527	0.21052864754244718	0.12424679098720763	0.042245902492426726	-0.4651896289780173	-0.4094863013874045	-0.19411467834025292	-0.5983085980714155	-0.0707935166801977	0.04472597902479032
0.41047252825147834	0.22226192798337943	-0.3357511037222657	-0.47642595108965063	-0.5185318064432549	-0.15535170901883097	0.7404146890940326	0.46620839451224655	0.05616046700378565	-0.008595679797602595	-0.2758579436433914	0.1354021739450813	0.21734979642939858	-0.13544710373570165	-0.3714104388078949	-0.45140896466001373	-0.4877604852429099	0.3035908436726117	-0.4319977037093311	-0.44213026134729294	0.23548000222761525	-0.15495552190296236	-0.5682263351781364	0.05841023276928812	-0.27160669688181327	-0.3337385538683475	0.16816349360434243	-0.4565483312245897	0.30617579832886366	0.020126081795422038	-0.035671050876577494	-0.6086031292677478	-0.4286547365326975	-0.018422968811269865	-0.25372303892725706	-0.011828734132827456	-0.18578610979327925	0.08152752850540639	-0.04710728727877567	-0.14003342063529012	-0.3261208518688089	0.20846946946851794	0.1412966266416109	0.050035436875023	-0.4814528517563826	-0.339185975156762	-0.19235497653829253	-0.6274083220198416	-0.08531350451519767	0.10192269102053433
0.42087728843518696	0.19578278675353478	-0.36979850635770073	-0.43220590577376566	-0.4734259730629118	-0.21250579130814282	0.764927917483859	0.447048646021465	-8.967571762663606e-07	-0.009273973863169438	-0.2632899150768372	0.07699022950674242	0.2710148367967105	-0.12609309697035548	-0.3596117818325134	-0.4845339555042171	-0.43553717674894327	0.2718812238872882	-0.4072718642032561	-0.4160400132915133	0.23104841002493734	-0.19529637557553475	-0.5786086839923794	0.047590219443954446	-0.24814102445687594	-0.3582000276987352	0.22398174375606938	-0.44670436550941217	0.2993847871207452	0.05751943015069111	-0.0171863110370629	-0.6753838428701601	-0.4220102431337134	-0.0015891723109429073	-0.28468393405570175	0.03290887449122321	-0.16849430906307059	0.1202467664568456	-0.06914252635795184	-0.11375731551387616	-0.31131486599515457	0.20083927270500848	0.15290245039755174	0.06739668702852179	-0.47876509020262753	-0.2899169020130977	-0.2053689591859506	-0.6538647703502887	-0.09624132445111735	0.14282370795820756
0.408712975867362	0.15951828404474125	-0.39805638971709023	-0.40747499239909457	-0.41347432191030487	-0.29369099171625496	0.7710899963258369	0.42437011161866706	-0.0623148324294265	0.013862905996570835	-0.251615416204379	-0.02780051692229597	0.33144345502972883	-0.11747823391589898	-0.3397393106827306	-0.5379658659949895	-0.3823422513524071	0.24574955333625498	-0.4019604154821083	-0.3906460382780942	0.20161232729552753	-0.21730894272149545	-0.5972588040113197	0.013666637961632155	-0.2428348972457393	-0.3853552580900651	0.23209924490462397	-0.45652369667575277	0.30727137140343247	0.09623964288904636	0.0223616802208867	-0.7433579822740197	-0.4220478203106482	0.012982481725147326	-0.2980478921180302	0.07197406636629469	-0.16784651654099375	0.16872398899098207	-0.11945832815463187	-0.08474855114552596	-0.27727479481956013	0.1735576421717586	0.15872344638301633	0.07394276393649378	-0.4463212213331107	-0.2696589461184849	-0.18560746200471737	-0.6416786806492759	-0.1227624085774002	0.16533838934838976
0.3862548750118252	0.13180894583834513	-0.4537470580242844	-0.44122243238825265	-0.35058548729370637	-0.36816464887315725	0.7585030079886595	0.40672540854375205	-0.14304593156705703	0.04111164562353639	-0.26181489531754215	-0.13220068565800566	0.3886837708172451	-0.0907050585539692	-0.3043093704946605	-0.5928561130312757	-0.31462667334979005	0.21660174391386774	-0.36173123154900716	-0.32999665808197276	0.17342505114500015	-0.25235355392540215	-0.6185607407018071	-0.026227090269464775	-0.23772209103698536	-0.40282832943484415	0.2415967752730653	-0.44941371798056984	0.3327625044183663	0.11238851208140914	0.05923215847920684	-0.8015638716585578	-0.3916436415858416	0.026141820897228905	-0.3183896294454426	0.12991187614346955	-0.1669691476767636	0.21174507346273197	-0.15495259039529347	-0.07687076612479923	-0.20828008600376613	0.14863321414742867	0.13943048585668996	0.07788888430661409	-0.4337914878908348	-0.2142738533276784	-0.19015420065542257	-0.6314987398123945	-0.0944485731137495	0.17278796890172696
0.3624893795591619	0.12411696859180274	-0.5267809145376334	-0.43796235182730536	-0.2780737186699459	-0.44643009051327925	0.7156092280042408	0.3684616717615162	-0.21503679239209444	0.048135261016270574	-0.2727114034936308	-0.2503624960651365	0.4333605611738907	-0.06283566083532344	-0.2781707028283937	-0.6439168614210465	-0.24405144559975916	0.18306577372674898	-0.32820447789731966	-0.26338995013266003	0.14028255505352863	-0.2937685737463108	-0.6244231725920362	-0.05457579563016344	-0.22651578740387138	-0.4051887738914191	0.26464488398414365	-0.43887819329441086	0.3550919797177138	0.11222906298569246	0.08709462611312083	-0.8463869647837481	-0.39827964981584074	0.04059525187976303	-0.32821245630646867	0.20024933147523288	-0.15699889607523598	0.21202377372029485	-0.18221039368679803	-0.0820640368184575	-0.1445645418968319	0.13000916590681558	0.1399326676109624	0.07009676611627855	-0.42773562057273506	-0.19223392391947658	-0.18747513506606736	-0.6145575714439596	-0.10488280971788053	0.16514925032260466
0.3450037693837187	0.08904297908612382	-0.6258407709501512	-0.4169102414504029	-0.21347901372364309	-0.49553880744204487	0.6583912495066222	0.3265844020619032	-0.28307038271843293	0.08185408230485748	-0.2983813013972563	-0.37250152139474224	0.4519141409806419	-0.0439645541317923	-0.24672784814336723	-0.6834126618568632	-0.14735536344269545	0.17627042489807873	-0.30311405331584845	-0.19272213702240998	0.1050718813188467	-0.28147766157310883	-0.6090483462471813	-0.0687035999932366	-0.20285145093377138	-0.41468341906512896	0.27433210083952886	-0.38945949672427804	0.3941398658715579	0.12483117579099483	0.0990027631012371	-0.888920573315368	-0.39840086651563067	0.059426116733213186	-0.35537454222554243	0.2995323154721062	-0.17499491532005082	0.20593916229560755	-0.19674693358549206	-0.08563024124430466	-0.08294862086065782	0.12376772995774613	0.14586147269879873	0.054354271511564	-0.3911504943010624	-0.1777440359163017	-0.17966766438180776	-0.61385449086534	-0.08810046324608331	0.14360286558015373
0.3108899378742883	0.04852954883507287	-0.6810803531629422	-0.42489480561739273	-0.15549731092045743	-0.524143333916333	0.5867894802467639	0.2766141967656255	-0.3472010766215205	0.1376361289101143	-0.32354012898977075	-0.4841289262626485	0.45073505629462157	-0.03554821953563878	-0.22875222057949163	-0.7128035753657678	-0.05555216640388168	0.19062921384589412	-0.2822417932694855	-0.10444953787052258	0.09999917430316557	-0.28760007605944715	-0.5886006313190506	-0.10275252387179974	-0.21646746686040844	-0.41533641341085914	0.3157191711411932	-0.35356785487086506	0.42342396024238804	0.0945831752515632	0.09117270158425093	-0.9275861550128534	-0.40603873076939356	0.05740837259942314	-0.3716682639412598	0.3570734979835427	-0.20347455205920909	0.20450188899915117	-0.24573205173624962	-0.08387498187660555	-0.012159194267155404	0.11075050740906929	0.10164652541716226	0.03493437254163474	-0.3646726083909965	-0.18447152960471844	-0.17587304892948624	-0.6110338442817159	-0.051314245202787136	0.11002355118152925
0.3194941503665209	0.024816799432876006	-0.7561313110339924	-0.4366113041107303	-0.11394925264747598	-0.5355758456890609	0.49381898776329536	0.22308531208139026	-0.392062179282515	0.18674402892291747	-0.3560938741119496	-0.5641620363395974	0.458287704162674	-0.038811445888017417	-0.20141421150551647	-0.7401866175489026	0.06330430126258615	0.18707591309165889	-0.2633168131994637	-0.01865241367386128	0.10570286793575212	-0.2724049720840421	-0.5636609685287026	-0.13074652585392332	-0.22673922373828365	-0.39556154732303633	0.33511581497859944	-0.3232687035042894	0.45457626796398837	0.07509996065830726	0.09798478239112154	-0.9563953668278293	-0.3968159581658777	0.07617721011087249	-0.39857620168799157	0.403620362260283	-0.23398718411743813	0.19036438650681278	-0.27389581131550567	-0.07751869233554617	0.0723047615736543	0.10906812917531342	0.07865049611002406	0.02213095924057752	-0.3201564663110288	-0.18655028549817296	-0.155647964511131	-0.6159842231098666	-0.059234033746097724	0.09450344508454031
0.29300260036479214	0.011637197726564259	-0.8349669050620534	-0.4394186428949752	-0.061833188291793	-0.5555384024788237	0.37845113294457533	0.17765162966858916	-0.4246766628891647	0.2119173349305024	-0.3911553214950012	-0.5964993826835185	0.42777458938567686	-0.049549700279104505	-0.1737922194018457	-0.7787592455400627	0.19562420314341342	0.213261801851431	-0.26271529492907475	0.053070535895539714	0.097283298519488	-0.26937583304742435	-0.51438122971026	-0.17995147781908308	-0.23448857869310555	-0.3924712856565279	0.3577311263571249	-0.28231757322068973	0.462569925455684	0.05945817339578663	0.09762792981252046	-0.9795741545449095	-0.42038351502253246	0.0910409758174093	-0.4198660528916697	0.4221003876968649	-0.2970919120174031	0.1883808445869573	-0.3247895238927306	-0.06286233462118708	0.13762815566026845	0.12065252075280572	0.06433622948547299	0.02975771373558649	-0.24908424623664147	-0.1696502559312671	-0.14538885706048454	-0.6072258113117242	-0.06272898950457803	0.06921294031907435
0.2660891810829863	0.01656872788944285	-0.8962368253745454	-0.42727993933576497	-0.03487844911295464	-0.5622105279152587	0.27749061743811787	0.14706421366040207	-0.43183702300800897	0.2713535960199435	-0.4294733662482761	-0.5776175129034145	0.41536272694379983	-0.08410319229296814	-0.14349661992290935	-0.7912628862724251	0.3195259585793777	0.24009981517743012	-0.2314288082264632	0.10692442772235115	0.08723359594125166	-0.2841880188823781	-0.4652349266241371	-0.18242607998222177	-0.23322422047902744	-0.38168634678512076	0.35112151272503656	-0.24119220949168102	0.4955994406776112	0.03301779472510067	0.0920844095828714	-0.9933366277456477	-0.3818093307318856	0.10609506473572486	-0.4293613109972328	0.4557051499454482	-0.36409003340189094	0.17979980318302938	-0.3165733108208698	-0.05401933096600785	0.19341407034414054	0.10607851991709667	0.0592239914052758	0.06267154862494907	-0.19658739618262158	-0.1731627137740071	-0.1389041491667848	-0.5958836744364137	-0.0779536761763464	0.04193350189880905
0.2554435623526739	0.03327763023468446	-0.950004262704951	-0.4160811633807017	-0.013976061531188234	-0.5618374290793298	0.20286891003584295	0.11708970650986057	-0.46369026955837417	0.3111390599953425	-0.4699449061161081	-0.5405179912261805	0.3912956271666964	-0.11882386616645521	-0.124368302071036	-0.7731138678445619	0.4050754468266026	0.2574827753238202	-0.20164211335855656	0.17490515348214783	0.0678117671037354	-0.25756903202201237	-0.4120179596691008	-0.1700109416391609	-0.20159141572703274	-0.3591206629907223	0.36563913198687137	-0.18006448790898233	0.5345008506815325	0.0027004929885912827	0.09696232704052131	-0.9905869616443187	-0.3443291271568426	0.1228254823327175	-0.4053591340209465	0.4451230858217733	-0.42621837035269705	0.187445347606381	-0.30779532137529436	-0.08285349749242879	0.2572178188408162	0.10830957160233334	0.04461690134783165	0.08714343767749619	-0.11862915731513032	-0.18937573050855655	-0.12683204346273466	-0.5908084315710772	-0.11258862265524909	0.01023606132906751
0.24910365140849505	0.028932752438649074	-0.9783764145902083	-0.414505910801161	-0.028561451978993457	-0.5628157483456533	0.13436939311530155	0.07944613194453205	-0.46172076583314564	0.33507167865130316	-0.47207773914713097	-0.46368817559018005	0.36128916816323714	-0.16043352297290542	-0.1096908633783598	-0.7414627338796238	0.4591755879705719	0.2602202928447085	-0.1940588379983435	0.19598642887394518	0.0509756667300368	-0.2315077944133705	-0.3877338217645994	-0.1503561097040671	-0.1518433158700743	-0.3291940271219439	0.3223263836785104	-0.13292919006557524	0.5849974326353398	-0.029475545732971748	0.10624273140439293	-0.9685183754134522	-0.31412859248768277	0.10151299365102966	-0.3879704572627217	0.4284555182602749	-0.48273674661487737	0.19244276106265484	-0.2949930744732992	-0.09000504830021538	0.27312733078081425	0.11714123101411485	0.04578749953680692	0.11992226861247075	-0.05163096406569893	-0.1720612929590755	-0.09826284822834688	-0.5520973784012642	-0.16887979050035382	-0.017905803466634163
0.23452986410549087	0.03569203064222656	-0.9957514488392956	-0.42178078312118056	-0.050644242090265724	-0.5477344226467085	0.0909165513300174	0.024332161594055705	-0.42852601537552226	0.33036666918303753	-0.4593503173647348	-0.39876963980345687	0.31949017246125677	-0.19596330253114663	-0.1266850057343403	-0.6936066469960559	0.5055195941862495	0.24955637441839248	-0.19260615017854749	0.22115416390721426	0.04346358368415333	-0.18830360620916486	-0.3436027210717979	-0.10655596347226941	-0.0799083765908771	-0.306225642829705	0.28890674610218553	-0.07607757826005346	0.6433634671583928	-0.067309491942837	0.08704204908743433	-0.9485733690954621	-0.2998959336818497	0.1149957232386688	-0.3755200206865349	0.41168612002664257	-0.5127880132047787	0.17052356254815984	-0.2653232085082249	-0.11451719316479736	0.29503218125390723	0.13453847626632717	0.0661759396517471	0.16245368186011083	0.005949833005578798	-0.14187839700331373	-0.11158650163697685	-0.5351376405093504	-0.225783095052602	-0.02469220687610168
0.19845532753244727	0.04990622638926473	-0.9983538502877977	-0.4372058568435689	-0.054807727279599094	-0.5293573490363135	0.05745531126145814	-0.07015177802646382	-0.3992051064916726	0.33368466560057775	-0.4383053527715597	-0.32192690852199946	0.2914409686890167	-0.23088386775853126	-0.1527638874996187	-0.6417095250652041	0.549201554092088	0.2662530726078686	-0.18894616822011195	0.19414286558741617	0.0494209886289946	-0.12740536934125285	-0.2891970689904255	-0.07405015531838684	-0.003218712115380479	-0.29113738448444704	0.28169685877723627	-0.02526635782931037	0.6807431527158936	-0.10304017499259169	0.06796274139360454	-0.9281165060412995	-0.2730021905829597	0.11277599263221086	-0.3666742523547354	0.3602071928184484	-0.561569390138381	0.16136816086465283	-0.23055941752041154	-0.13518818550693948	0.3120094942411848	0.1602043846778989	0.07663968246514577	0.1862421537655653	0.09782260905225929	-0.12117481980686388	-0.10277834413165468	-0.5297255849078073	-0.3031271969719983	-0.023409868072349394
0.1692281633383969	0.031078074960599368	-1.00376831291882	-0.46490167673152455	-0.05951048653483467	-0.5031695681538606	0.06851553656659856	-0.1275229937792996	-0.3549242706816515	0.33967891968392794	-0.4241716442832607	-0.25268725865554403	0.24170226765236524	-0.25991854121069374	-0.18231623952763032	-0.5559556572951004	0.5931523186741419	0.2666797899914658	-0.19462785449844505	0.15152978518817667	0.0634191684560346	-0.042314877450968104	-0.267676041315868	-0.04548093055517237	0.06609998198031034	-0.27875981677234773	0.23583955028483858	0.022630819424485422	0.7385952358357087	-0.12440410012119449	0.043701800019271785	-0.9237518530646298	-0.2373596321767319	0.11656867301401233	-0.33700104129949127	0.3146088268148526	-0.6138049229283855	0.16620474115222994	-0.21449914174889934	-0.14815599067028334	0.375409873255922	0.16147360519216697	0.07254432766022073	0.2107437566071157	0.18223132949533505	-0.09914064695344389	-0.10429591464128288	-0.5137628383281982	-0.3647458504725115	-0.035221540754962505
0.12430450955192936	0.04632947209221694	-1.0111210956741548	-0.503908438712655	-0.07241006888278548	-0.46921443461231227	0.09667614219965333	-0.1892232410072204	-0.2874555896429919	0.3230987507680535	-0.42949824508355283	-0.155821739850669	0.2114326163309587	-0.2753833175243968	-0.21087623618393145	-0.4784649301800042	0.6310601781318168	0.2436435775430915	-0.2013552499077603	0.10663772705785028	0.07195521212742552	0.009335363732062743	-0.25701633263881263	-0.028954977689738544	0.14929941548580108	-0.270410080090961	0.1976411338396503	0.06279274834353246	0.7716136154438991	-0.17354090254723384	0.03241843470873791	-0.9041223376148435	-0.2233057680030886	0.11350229569666008	-0.29144286350571336	0.2372854031080333	-0.6542911257641735	0.1577298959805479	-0.1867166899078902	-0.16189121425512984	0.43458047575595293	0.1564826599407484	0.08410285451963717	0.23945890391982325	0.2524222443946734	-0.08839571764447704	-0.10714589643699075	-0.4810042779260074	-0.42282567664397863	-0.026206508636005717
0.0511310872833269	0.04932478871012659	-1.0525370333407742	-0.5111395658141002	-0.10183104851850411	-0.4448984766863412	0.14564847576086443	-0.21512018158159307	-0.18787758921345232	0.30981877288020954	-0.42750161313379154	-0.07405884434458035	0.1755320012761357	-0.2784530127023202	-0.24489350799940263	-0.3994284927886423	0.684077500438711	0.1981073104883208	-0.1715972884889485	0.06963237513212986	0.09848906026495471	0.07747531426609197	-0.25657115840522443	-0.0010410700189060179	0.23919853890553658	-0.2662426462209969	0.13103956706937409	0.10456891206272019	0.8159269337239167	-0.19548402792458922	0.018049245454406945	-0.8718954893775825	-0.18647952852341207	0.11181483390531632	-0.2392782451653285	0.1789314965529643	-0.6977977787882955	0.16388291061321855	-0.15445846639925104	-0.1695392958027542	0.47753875282664326	0.16237759428240647	0.1354811949969125	0.27986901101335093	0.3231700038573506	-0.061654601831077904	-0.10536092476581156	-0.4534304565448397	-0.49904561494121086	-0.01856303184239786
0.007172201586985271	0.07432243716290263	-1.060177224648159	-0.517331850152117	-0.10734007377793764	-0.44459125692896134	0.24466675011381872	-0.2307573361467456	-0.05178392714082468	0.3084837274085587	-0.40452284619180884	0.013787695315086912	0.12880171939609067	-0.2872573182444477	-0.26464686027070083	-0.3155474119579483	0.7302431035508291	0.17960032655149077	-0.1294114037765246	0.06126442138354014	0.1418762267095488	0.1481246613483355	-0.25702215952668717	0.03081982290120343	0.3217237289853794	-0.261783615887981	0.10413229878689471	0.16461808830725586	0.8669537422087308	-0.2020856712267638	0.00286287498168038	-0.8346365617924683	-0.15023391703572944	0.13135450693188216	-0.1750571199158871	0.1269414946506648	-0.7360794955434036	0.18832965299618265	-0.12645156564778545	-0.17175222193883205	0.5173916377202429	0.17077295914240806	0.1911273848429076	0.3005685407662579	0.36701164786387774	-0.04527464500785434	-0.11013922730899439	-0.4078826170927658	-0.5572252004329091	-0.006431964012468252
-0.03590604087988678	0.10312732910930007	-1.0725745873787622	-0.5212213522075049	-0.1217716040146823	-0.43453821917469215	0.33858937295048425	-0.2209195143125972	0.07640539218657076	0.31035583855596494	-0.3725830601232412	0.046141280001636684	0.10803614123176031	-0.2876661869228743	-0.28925057022143685	-0.22683318423144247	0.7487874261540057	0.12606084946224447	-0.08399795196253008	0.051280119500900244	0.18559610439596202	0.2349007531918696	-0.2606091917020429	0.08220136378034744	0.39656567212151633	-0.25522889086158596	0.06240127165922164	0.21198987781949627	0.9230275534733424	-0.21289722139535844	0.010317066698008661	-0.7677383550391392	-0.06357609835591631	0.15711812008737533	-0.0770822935108185	0.11010997330258625	-0.7602585865382194	0.18184691273799242	-0.0698739320359059	-0.16926898818036548	0.5796144906221782	0.1846357778236381	0.22993796615405052	0.3002642974049344	0.37979861134066206	-0.030026234969587944	-0.10888951741308509	-0.38148315798954796	-0.6161343932993008	-0.006170262215784009
-0.05934628614454742	0.11271870420561222	-1.0962013731133247	-0.5626727498984864	-0.12787476333330597	-0.4492447018866109	0.4271300948249319	-0.20354862554982583	0.18499000578870364	0.2982984429220717	-0.3664746735500115	0.05266582463312578	0.09034606880524063	-0.2896210335042867	-0.31358931992915584	-0.15496254241610238	0.7685685702733388	0.06629129857248081	-0.0459162400691343	0.06070857315644632	0.22003349035856207	0.33137949662650223	-0.26977139019542945	0.12278473523723676	0.44438007622348297	-0.25095159203528805	0.0564993807110157	0.28629842673253636	0.969206087054278	-0.2214550740979889	0.04095325210195895	-0.7142898503672077	-0.032828270287205474	0.1893850614849084	0.03413153477184311	0.07235833305359143	-0.7782844783673141	0.2054793647967633	-0.0423961027794462	-0.13312433460466816	0.6419629413954004	0.22082288528121813	0.2617680819722878	0.30002981685257657	0.4051481927811797	-0.03646494149311423	-0.10541468066942294	-0.344420310110598	-0.6652763726701111	0.01296727644355215
-0.08609327870677799	0.10268512359189279	-1.110279190378711	-0.5821797196958183	-0.14729466994702642	-0.49056413968535717	0.4891660105408372	-0.20141477792191265	0.2979146252709971	0.2962620848897182	-0.3457442786367776	0.050067228922267525	0.07740021745504094	-0.30459698459800344	-0.3354415196639441	-0.09868236326824727	0.7787547474754504	0.03325835287755516	-0.0069574514181312275	0.05650167973243818	0.2446146222883975	0.3969853462161592	-0.26647803316893365	0.14885283309785877	0.46118253714442464	-0.24900045649497976	0.03947922042364438	0.3214223664640178	0.9990332567411964	-0.21016912061280943	0.0651694470714514	-0.6703909279059458	-0.001159195300091126	0.20738359362946399	0.13273749580489472	0.06513027666553886	-0.7816988041113428	0.2244291790453044	0.008786471745540628	-0.09475631382593387	0.6676013875628743	0.24690250228923732	0.2920207071829215	0.3058375706989923	0.4052877693055863	-0.022431740169301006	-0.11240248868665983	-0.30157043032150815	-0.6801044628473318	0.03321288430112133
-0.1152924309229143	0.09857334233628359	-1.1429106631479446	-0.6254696482284211	-0.15677247222360863	-0.5581947445983936	0.5492399475736585	-0.2130999396931219	0.3914147297332345	0.31089468658708463	-0.35483053529009434	0.027306270970029745	0.0749144652900306	-0.29745359448735254	-0.36488788759474894	-0.03745982006114018	0.7993927065002193	0.014715725488683154	0.039361339562416026	0.053661977912616066	0.26882404942143695	0.47083866344629366	-0.24591844199361884	0.1539747082770501	0.47048186023644367	-0.2402100209098023	0.07301351027530541	0.3594384022289373	1.027482608374601	-0.22424515156085212	0.08940745591330354	-0.618598206342312	0.04591834048081849	0.2389708850061043	0.22470807163837883	0.06608710071690796	-0.7814565042610699	0.24034325086427072	0.044811612036413054	-0.06531598535660277	0.7091271526290872	0.27493442724107825	0.3138009280323478	0.29226159888383113	0.40205047085992673	-0.019841930134655815	-0.12659404723991197	-0.2565476601540134	-0.7086885747227473	0.05237064537201937
-0.1536283789193064	0.07299008445420486	-1.2194116880960553	-0.6967238139124655	-0.18994421599328853	-0.6499387865786835	0.5760897159609126	-0.23084328845400104	0.4584817067244173	0.32041627869889167	-0.39545219151993627	0.008621994487854423	0.068430555665867	-0.3135552973423384	-0.38119494501285434	0.013917658102606475	0.8206738767145033	0.0068159316671735585	0.08449687768844702	0.04260059819343922	0.29937170167260174	0.5210218435651661	-0.26005447197641973	0.14351928009597054	0.4592905171231122	-0.2323683063949226	0.11497264140626598	0.3991604924760255	1.0279635812294647	-0.22873113636685258	0.1250854424826303	-0.5830668632355012	0.08125664497057355	0.25621607652687833	0.3052744542051517	0.060607457756055624	-0.8002092956409836	0.27124331710375904	0.09313453426206629	-0.0386286182088511	0.7274600390882211	0.2937881911737267	0.2967976937318732	0.2833235619610362	0.3879276650448436	-0.02772585171703098	-0.1193071358615588	-0.25146857531830147	-0.7081071668902802	0.031215028994162085
-0.17455466032482259	0.029092321882430335	-1.2896730328767103	-0.760296234272662	-0.2577604603760523	-0.7632121313620426	0.5852835985310236	-0.2295141103692253	0.5251797286341762	0.31090949035393034	-0.45459930317720365	-0.05115761497981262	0.048909120962779926	-0.32760993101399993	-0.4059617074208318	0.04631721705069742	0.8156729897174175	-0.028615165723567683	0.12857634380021604	0.05541875086193189	0.29419720628613577	0.5539233484023566	-0.276081327074397	0.1617313742419624	0.4488953845301478	-0.22492929237788406	0.13977174847941828	0.4255069185065176	1.0384494747340285	-0.2352646053206812	0.1433861627322394	-0.549356120018136	0.10866980162806379	0.2865214695021773	0.3790501388003692	0.07989572412491816	-0.817492245235109	0.28737096005810714	0.11183966914855155	-0.025047690391290713	0.7228557400608242	0.3080382763573567	0.3062522042385559	0.2666890077342661	0.35972151484042425	-0.04323062032825044	-0.12548263244645436	-0.233719312514331	-0.7259937501539016	0.0017337268208866136
-0.22769693950436273	-0.031804801139769925	-1.3640015382476225	-0.8322753813946345	-0.3516911899606036	-0.8706125705741515	0.5347097713351502	-0.2721073772949961	0.5613592422715922	0.29833405370109134	-0.5253947698461297	-0.10773939637929639	0.029881119048396788	-0.37138432032345536	-0.433773474467792	0.023087876041341937	0.8108305054759581	-0.06108685255395039	0.16234521208853658	0.060496960761218646	0.2873789046729648	0.5640668784479688	-0.2781889124184939	0.18314308009615685	0.42554725904635776	-0.21769885656741955	0.1717717387721273	0.44837181093504136	1.040620062827037	-0.25446498088195874	0.15053104492510955	-0.5069971193635733	0.14993802707154183	0.3038175552522843	0.421535947577388	0.08440445325586693	-0.8391780818345367	0.3151667396224959	0.1499133184517601	-0.02122567982494259	0.6639637458929288	0.330997175390841	0.30690392765095653	0.2734960492239262	0.3313487497272893	-0.07393928162075689	-0.12409278963942265	-0.21660973777779335	-0.7360059810514314	-0.00883069888980248
-0.271205321454315	-0.08849106383996057	-1.4166372498054416	-0.9352388845931273	-0.4316214534480477	-0.9955162138645521	0.45615767156497566	-0.32088032497807734	0.5552386306947282	0.2914196001952293	-0.58255874315921	-0.1783534638532033	-0.00974136490067178	-0.43063393481283974	-0.46107932597381074	0.003543177230149652	0.780630780111536	-0.07003837922091466	0.19236601391054162	0.07643371453540904	0.26363740019965276	0.5757007487002734	-0.2832495645372335	0.212877833116537	0.3810960575084626	-0.22052560754918718	0.19755829607003567	0.4542648429176871	1.0493619479032794	-0.23811102522019337	0.16544725897861273	-0.49027719124830976	0.19975202985020915	0.32365252083862966	0.4363767889078824	0.10293379291731859	-0.8585277717040496	0.3705338475769201	0.17143736470295792	-0.01248998713573286	0.6088135403172756	0.3479592278451925	0.29244011936827696	0.2851038054935387	0.30146329662713056	-0.10004909525974393	-0.11592235174274808	-0.22002076714237173	-0.745852363643683	-0.03741507763262435
-0.3012288261633512	-0.13873510134905453	-1.4741161806356495	-1.0221351512489925	-0.5187937239151423	-1.1137472333896326	0.33115797920397194	-0.41411346359399764	0.5010418147318128	0.2476585301410119	-0.6489127052184561	-0.26604790972943687	-0.042133875608410386	-0.48087162933116245	-0.4977579762302541	-0.03415571345348964	0.7518950802157853	-0.10378067981351395	0.2031311654778633	0.08629270677387067	0.20419653652993053	0.5832769218836081	-0.29639618895899544	0.23640943775529505	0.318009294218235	-0.22819261200192656	0.23762236315263516	0.47149021526614004	1.0435988395016373	-0.2486419900542749	0.18777739298408758	-0.49266676260006814	0.2177133143415806	0.34591715572743464	0.4543429467910404	0.10747710605012435	-0.8604340851379322	0.3879515307077428	0.172825858115437	-0.02622753095768094	0.5765765541342274	0.3565137961464376	0.2691943902691948	0.27953957552656966	0.2681841609126058	-0.13749804258462692	-0.11090237735940031	-0.22375772366042695	-0.7404719942833842	-0.0547855343875321
-0.3759607815269437	-0.2034071368011027	-1.5649406979958076	-1.13130070713528	-0.6362183037045075	-1.2711743113360117	0.16976007642129903	-0.5232431550356813	0.3983911145451936	0.18975064445257453	-0.7333506287977574	-0.39882803352665364	-0.07032882793553341	-0.5263877992107165	-0.5489292723945	-0.08655523433616556	0.6965621176252462	-0.1505895687123062	0.16923417426898998	0.07958303356944549	0.14640353036535222	0.5716321246868492	-0.3127639169976134	0.2362008804901794	0.2601276746306135	-0.24342666857871048	0.2729568738091853	0.46938776849814295	1.0572922180552424	-0.2515413718442368	0.20188034112961897	-0.5081519247311549	0.2317011154138378	0.330221587460226	0.4574555559350867	0.09578194942224641	-0.8427522812240648	0.39633308961934754	0.16808576873282893	-0.02964059973479268	0.5490365139609563	0.3597788438843138	0.2097435824233802	0.26977794988681525	0.23936855091051606	-0.17696626140355137	-0.09990952479707463	-0.2262889418091368	-0.746688489439352	-0.09407886960602926
-0.4314920822514404	-0.29449260841790986	-1.6618340704901364	-1.2179846183611722	-0.7531746984210875	-1.4531851989838558	0.024648192242634547	-0.6580985171061614	0.27858370422249024	0.1298257886712159	-0.8376338510996808	-0.5197390007000264	-0.12290350012849235	-0.5926976671794721	-0.5916313521755346	-0.14880384405243344	0.6672524077438279	-0.18841379759434967	0.12952831594152883	0.07691544966555676	0.07821545013559604	0.5401264182325927	-0.3363639782656838	0.2576791582394735	0.22018162961810184	-0.2410030311209354	0.3107903238491142	0.46976131783868613	1.0680676375169633	-0.2624396893652704	0.20643440648223738	-0.5524550018735813	0.21450773871563542	0.3299644655724464	0.44690558291430343	0.07314992242942253	-0.8274807523048077	0.4140093751579646	0.15374745154661634	-0.03101824051413332	0.4854552337692474	0.35871069346019685	0.1784455566910409	0.2665559416356838	0.21609215585607924	-0.2275427120998989	-0.09123690568119847	-0.2274517781759613	-0.7526915722477726	-0.11468015399636464
-0.4955665916051567	-0.37116155440471366	-1.74919070466644	-1.2890561583754399	-0.8883134505658369	-1.608583281043538	-0.1542286121833621	-0.8365211815843192	0.16354351813595736	0.05339076172368944	-0.9270382648805213	-0.6432008882390345	-0.18211121017713272	-0.6414757005158103	-0.6345834457243392	-0.2025915725651508	0.62198682028868	-0.2213187280741959	0.07806435341246303	0.062485337138490096	0.04080948989667345	0.5119885860930444	-0.3488562431791734	0.25973248512893815	0.1732376557580207	-0.2415944845700722	0.3364388181976645	0.4442909859450072	1.086773755423483	-0.2576579067668622	0.20555681761730743	-0.5657698044113335	0.19797984169927993	0.3192443383708247	0.4146591216140946	0.0479170504080781	-0.8212401481702669	0.4057167303426278	0.12984037209514104	-0.051044206941906214	0.4366865734572419	0.3483492487323901	0.1326552054295893	0.2529011636844689	0.1670693728022096	-0.24951036476472846	-0.07790406322921595	-0.24430458122577164	-0.7456402029814597	-0.13454569947193123
-0.5790903063226349	-0.4555299867883562	-1.8295940214139663	-1.376498178486336	-1.0050275386816936	-1.7432965284280613	-0.3015395945263684	-1.0051531710635322	0.01444312063975144	-0.03469019787800828	-1.0345308569331586	-0.7396915532110674	-0.24081112381137082	-0.6940693872189356	-0.686260204506034	-0.22682973526838746	0.5853413827925154	-0.29139676691076183	0.03837827877126353	0.02587346724721231	0.0049683359548913465	0.5030398936693097	-0.35219213648715064	0.2501144065659025	0.13036206896266328	-0.24483673986038088	0.3691873497853709	0.4348568495422963	1.108593990540789	-0.2502449323769411	0.20121250103737803	-0.5426503072194843	0.19545853434364951	0.3101120050947683	0.3678499700386764	0.0168183474051484	-0.8318178089854923	0.41305052135298326	0.09247134161684833	-0.06377592798011647	0.4045949128466523	0.3304110423061273	0.09273592922051055	0.2436976405164418	0.14342394034031047	-0.2801147684539631	-0.06947725102301279	-0.2688442705361453	-0.7521589801428972	-0.17780857512467793
-0.6458410711535699	-0.5606690417708791	-1.8791841076689064	-1.4527278318946508	-1.1126523912489874	-1.8372978009242131	-0.46348696187431526	-1.1813644676366635	-0.1155158390841549	-0.13789288744034095	-1.149785645592175	-0.824360844088259	-0.3114429858053219	-0.7381981293830274	-0.6922351712169447	-0.2868457162330694	0.5477547289226388	-0.3436515736651555	0.01342351375273002	0.004425039473834261	-0.008002844787811372	0.4894182696953596	-0.36894910063576475	0.24357579824413228	0.10517059371996944	-0.2534285098666232	0.3614324139473037	0.4331064528722209	1.119883789698584	-0.21991917927493393	0.21823291477849485	-0.5140374612724768	0.1852442091358521	0.3107513638507724	0.35267732414984637	-0.02970930353722644	-0.8160412121134971	0.41060155554375893	0.05290410722424142	-0.08459309525968767	0.3863764729528413	0.30982917735209914	0.06901931778397317	0.23757207831806984	0.12788783086971756	-0.32900262974762756	-0.06295946257324475	-0.30377034255821656	-0.7531127643589142	-0.20152351611874325
-0.7174361296253572	-0.6526034645461045	-1.909235336211528	-1.490626480771096	-1.1987218464172529	-1.9219628817666496	-0.6184711190968303	-1.3412665405755149	-0.2470331133226667	-0.26357032887352455	-1.2498850068158445	-0.8765609525724647	-0.4037043558034141	-0.7704001721974042	-0.6966982793104345	-0.32830800043798397	0.5121669098251539	-0.41082040398649217	0.002909426584873648	-0.004209136320363752	-0.010159644146879454	0.4661486288525845	-0.36151224364192724	0.24378435550924743	0.08730685878368481	-0.26486024769148553	0.3898313623565416	0.4293060138380377	1.1448562600890833	-0.18316757127309813	0.22843565441213648	-0.4714331392703973	0.22069282082241584	0.30769293875675324	0.3510606593868911	-0.0900346903314716	-0.8010518131568866	0.4185358743348326	0.023256013987086224	-0.08312612535191806	0.3726789936305523	0.29666211627048694	0.059939009193909085	0.21025024932887693	0.1029591713038498	-0.3631876105111882	-0.056349783689953956	-0.3050132199745197	-0.7458091805000457	-0.2061187617577916
-0.8038264034160412	-0.7515276547214806	-1.9438113235972154	-1.527273931454139	-1.275757490228601	-2.0010053178037013	-0.765922143225078	-1.4851093995738016	-0.36334353592138485	-0.3853347169543627	-1.3230254091284084	-0.9071458441178338	-0.47447647437771606	-0.822963420898913	-0.6818845106465649	-0.35471728538497443	0.5010599166042219	-0.47552581995334514	-0.0435977804553095	-0.02140873825961909	-0.00392979072700248	0.44611288848381403	-0.3527625888100337	0.22652195105427908	0.09097801490431631	-0.2736102067138032	0.39930848341942576	0.4378277761320117	1.1796263573966428	-0.14203590224616197	0.23222175959168379	-0.4346610467319085	0.2888396372773101	0.32172808279195114	0.3722714422702853	-0.1505048175779325	-0.7801924513892116	0.429668471248794	0.026460469150526456	-0.0639905499120565	0.36503529883309266	0.3055692458256948	0.03170276196892015	0.20719166691726745	0.08102592625914742	-0.39126168856519045	-0.03759081113845395	-0.29490691690315807	-0.7204857088906721	-0.20115415971933187
-0.8722979040331253	-0.8128586397607597	-1.9519197549772411	-1.5662186431786316	-1.327208397908254	-2.073507685558747	-0.8883063606107118	-1.6239255038028353	-0.46157673679359723	-0.5097932089598153	-1.3785094285475397	-0.8982635242917791	-0.5236503469567507	-0.8562526000993739	-0.6609426871313737	-0.3660850676175601	0.509587664955756	-0.5388085099612405	-0.07842743115938249	-0.039212459456216375	0.0069878982568321955	0.4350600466257667	-0.36170220018662563	0.2124222317094518	0.12176074155010363	-0.27260077079921563	0.39649740171575903	0.431131657857287	1.219198902274626	-0.09836882357001633	0.26438771271110995	-0.38591118019712484	0.36938146736922256	0.3475892432203338	0.4112140019445666	-0.22529208114859248	-0.7744535960313774	0.4007262579482537	0.025677856976764408	-0.05259528544462544	0.37014637217245683	0.30221495602040893	0.010642427706297275	0.18016116225070009	0.08275345978635798	-0.40640398611031137	-0.025629433406798668	-0.2626615797102236	-0.6750667423441663	-0.21184170422982435
-0.9590367713267399	-0.912549389028811	-1.9839635451586957	-1.5869954984472026	-1.3872653218368498	-2.152397134628214	-0.9864009695210388	-1.731141033735256	-0.5446449665161894	-0.6261127625127226	-1.418483391709835	-0.8899310572557286	-0.5601424054226911	-0.8723842866574442	-0.6403441796233751	-0.3729812692480376	0.5393109820324218	-0.6160614250876524	-0.11473567689145155	-0.048906647571206344	0.048136226953964203	0.4144926866550557	-0.3757502441625261	0.20148987831113785	0.17162964274699308	-0.26637151038030604	0.3846582036714685	0.447183977780221	1.2727725969381862	-0.06395711696221687	0.2720443819093399	-0.3236441618091201	0.4641032270025603	0.3863213421879073	0.49109347847886964	-0.2933194532452231	-0.7696734293505367	0.36552500000561455	0.02275499393376127	-0.058005498307325085	0.36604240270940824	0.3124827516651318	0.025067981146199698	0.12147061540035349	0.08656002583679616	-0.4073032878906796	8.518551020524623e-05	-0.20739297891391653	-0.6347793727000418	-0.20583981143359856
-1.0397001518549929	-1.003215599754114	-2.0144467998199014	-1.6278509843305933	-1.4198026411469455	-2.2486294255408965	-1.060530843829853	-1.8045382294431875	-0.6128586969092822	-0.7192765909198746	-1.4404151391943192	-0.8814185214697352	-0.594233203639495	-0.883476439604636	-0.5998161326055584	-0.38308040790319026	0.5693379043907061	-0.6624526329709713	-0.14905330695346258	-0.03735719410174798	0.09785959287746446	0.39680148849859875	-0.3833782230786368	0.19577457709828966	0.23522885241288427	-0.2509619176890786	0.3884681408000548	0.4600261920392786	1.3284044099960135	-0.025281978173180664	0.28168946947265977	-0.25983287001623456	0.5648633965359322	0.419012402163221	0.5583788541228979	-0.3538786022742405	-0.7497235218153931	0.34709325694613613	0.03956349503513502	-0.04621173311761705	0.3750299120535864	0.325568833833724	0.028827388877282922	0.08662086256218567	0.09984244943686633	-0.4041435789326287	0.027346779875564258	-0.1618900905152299	-0.5812670714402107	-0.2074112117673244
-1.1133818803640934	-1.120283252862453	-2.028312138063179	-1.6546612820755613	-1.4344336320973379	-2.320815852783082	-1.1199404714606833	-1.857141404151599	-0.6823400488781066	-0.8074307973802295	-1.472067764469267	-0.8687515423814867	-0.6240647643770949	-0.8972126100056563	-0.5747499877691464	-0.38332758358887	0.6180763522608835	-0.7216137350737706	-0.13701776010404274	-0.029436356865654423	0.17492908826555317	0.38313710691591385	-0.39871575734109677	0.19671698548828712	0.293478510501776	-0.212257650045823	0.3805517313386087	0.4620941504389043	1.3709317471497793	0.02883042483334014	0.2885088215703164	-0.1933012854097486	0.6637568288925404	0.4591748410343589	0.6022582420449266	-0.3964963396733706	-0.735438894569394	0.3222365990207824	0.05260782033458661	-0.06362395244993327	0.36453832113516366	0.36525676436776827	0.04332388766197147	0.058172493398579404	0.12430707186661775	-0.4180789188251498	0.04018203563002074	-0.1304474049664664	-0.4986979593427878	-0.20788465410859822
-1.2004399952790141	-1.1982355334935249	-2.0198268750778814	-1.6876468757241476	-1.4193745141575835	-2.368652934064025	-1.191604476174175	-1.902716073735057	-0.7363181482355484	-0.8532726594725009	-1.4839278004183662	-0.8807411199818544	-0.6175204430330815	-0.8804403625180504	-0.5677070274633044	-0.3694173407568345	0.6427247810531124	-0.7721059480236825	-0.13485285957882123	-0.006119986497541102	0.29707260115835743	0.37098444434428873	-0.41571686809164	0.18274208844677015	0.3243564404552697	-0.18803201414801676	0.3659836890865733	0.4676539441609215	1.4046298274887516	0.11224652914105337	0.2903596447405219	-0.11446066139535353	0.7687644315865514	0.4778302268262526	0.6647995184719002	-0.43319252742125725	-0.7410848129983564	0.2935201968994673	0.07391813241654369	-0.06691404866063655	0.36817910549115795	0.3937976996300186	0.04989746073624916	0.0281144120132772	0.15652732599022623	-0.4170408201128182	0.06677880270884304	-0.09749187954971865	-0.42561336761077834	-0.2129997346801507
-1.286129969621847	-1.3087999495646157	-2.00294807524092	-1.7268357961931096	-1.3642905009333246	-2.4273849797498355	-1.2294830397610288	-1.924461191467816	-0.7766263559835759	-0.8599407119989712	-1.5153198304356688	-0.9230792488932913	-0.6003014130375586	-0.847459652020536	-0.5547914611558192	-0.34251945271024375	0.6791870153622139	-0.7949232795552945	-0.12431239416261605	0.029310949704243704	0.44974151971959697	0.357688253281268	-0.44805259966070643	0.18184388795586193	0.38797911093627396	-0.15874267763120584	0.36582881847381554	0.4814609369326046	1.4243115964757513	0.2091160804718369	0.2926959664032445	-0.0736192806068066	0.8645365339235687	0.4924978376905659	0.7445329720558826	-0.44213377279017435	-0.7426885282174002	0.2786705454858436	0.07620560507598276	-0.0872642682234203	0.3600397478438155	0.44682511573394096	0.0828912193175022	0.014599805631928614	0.20312323136056584	-0.4220362304290887	0.0814054624648254	-0.033731499699292206	-0.35120637033517144	-0.21876252719849681
-1.3542786655410637	-1.401126516855278	-2.004219137378406	-1.7779871227433177	-1.30379715298069	-2.483952284760773	-1.2992083740501328	-1.9269803738065263	-0.7803785822588268	-0.8374775851720238	-1.5382370328022212	-0.9855550663400147	-0.5686760889259552	-0.7931709774960651	-0.5381030421571662	-0.34914548556800085	0.6802614340531571	-0.8045470116065362	-0.11045250881576793	0.06293391640947901	0.611962527392484	0.3376881442531105	-0.4926970491752252	0.18995005637004445	0.4498437260503804	-0.1283084326220719	0.3885887958123204	0.495580116623183	1.4534762399746124	0.3236253218687182	0.30570989892097555	-0.040183775974461135	0.9385744819882534	0.5224220540940848	0.8139869375771356	-0.43899751617735383	-0.7417774143968532	0.2614699090584067	0.0873200310565499	-0.1116232774392674	0.36464062029751754	0.5449751941017529	0.08814534808727134	0.020780273744764193	0.2370564036685147	-0.4148539689129037	0.09592966438742964	0.03613242638733193	-0.27631594715417085	-0.21203084325560892
-1.417638647140686	-1.4579431467481003	-2.013556937198812	-1.8103632563078815	-1.234960638837697	-2.548268105598966	-1.3374632338547092	-1.8961164234764731	-0.782900543193387	-0.813740244548476	-1.5692175078495203	-1.0576849268268345	-0.5193763233922686	-0.7604573945351226	-0.5369118533723196	-0.3284051462307276	0.676942576317209	-0.8184148245529894	-0.11256653700488721	0.08794318593940934	0.7616558984143875	0.3332166485484926	-0.5228826591187128	0.2182446720659749	0.5123853143992642	-0.06969382631325853	0.4249287649044116	0.5067050788778731	1.4827312104325925	0.4634457268209637	0.3116829846370908	-0.03544597345367432	1.0012410914456458	0.5573938117214129	0.866753745892542	-0.44170403454488116	-0.7493219015156258	0.26289681609550863	0.09967929816330398	-0.13321888426657513	0.3431686536606041	0.6454671220376286	0.10388756366129784	0.03692519640490331	0.288479026021604	-0.3862374954750097	0.12628199348432637	0.1298387881941123	-0.19936871710009227	-0.20443732771409545
-1.459626823495588	-1.4915106129757252	-2.0228451016655202	-1.8520860017672824	-1.1745575626223537	-2.5908238973605027	-1.3731532240373334	-1.849824577995977	-0.7663766352268231	-0.7655562539819615	-1.5944109128063175	-1.118794151082026	-0.45489378303562045	-0.7063045552715963	-0.5444738640003799	-0.3206191121318008	0.6659247846480567	-0.8024089065044894	-0.10977232684048006	0.11501640770205038	0.9039306189994119	0.35500165019907354	-0.5330237747749643	0.23192883715936352	0.5655227491567965	0.0018117392141325296	0.42806279385483725	0.5147923773105442	1.5015399473026254	0.6098259577189031	0.3555898350565432	-0.01874725937954814	1.0341641531920867	0.5773989548870927	0.9304924837915349	-0.4019369155210149	-0.7427892098903447	0.2692651900181139	0.10045695726105389	-0.16223634952405794	0.3094136156428239	0.7733155281592179	0.14367260014935987	0.07206433570989199	0.3257817656281844	-0.3628716396153827	0.16442984750912487	0.22221448356152096	-0.13263536444905605	-0.19113811822805762
-1.4856117124047281	-1.5179287423594185	-2.011408322007954	-1.8760944819691852	-1.1224737571374974	-2.612297387328492	-1.3967613663099183	-1.8067604773871064	-0.7194696560934044	-0.7107991184739697	-1.6284329308850052	-1.158387839313529	-0.3957405702727187	-0.6421653256867567	-0.5626111852510192	-0.3188940557766229	0.6456664322270499	-0.7589389556272312	-0.06745172464541596	0.15518278072974687	1.0491377562006892	0.3901541055939009	-0.5343878492263137	0.2588035991551325	0.6181175347750265	0.07613786033101644	0.455131535760696	0.5213881657863706	1.516586345754538	0.7837144029523638	0.4268456881143671	-0.008117392920166321	1.0184193160563748	0.5875767404573782	0.984230342855761	-0.3556071619225971	-0.7309768155915365	0.2865751305407814	0.08428492424686654	-0.20413809140921058	0.2645764007927018	0.8881324991065792	0.17117852764860597	0.11907865538553004	0.38033718672541494	-0.31334524847296846	0.18900961957212264	0.30375919700215753	-0.06798544201791484	-0.16979098371717263
-1.5288879951091068	-1.554728272026773	-2.0034980349598888	-1.899805664569125	-1.074222849792282	-2.621418300904044	-1.4060399756018487	-1.7613281549791668	-0.6407729360091906	-0.6526943336044184	-1.6517258458317552	-1.203836441512671	-0.3406277609269072	-0.572889796903811	-0.5560732346391333	-0.2893163234355181	0.6072665642102308	-0.677504712162019	-0.011649953383372741	0.21606278918149577	1.182089619136352	0.42794518053223074	-0.49692096019523035	0.3141383663987188	0.6765669255176369	0.14064304561440175	0.5394567835863765	0.5491145744526105	1.5471382297493055	0.9935300874600728	0.49108698288341823	0.010736450153656285	1.0191811630145549	0.6143985294644339	1.0327376278027125	-0.27982913074319	-0.6773273138122676	0.32319262603045285	0.08821835558298567	-0.19252588477273788	0.21541418255425118	1.048065026005054	0.22190653579867278	0.1861368636001814	0.4338885337674901	-0.2585236584335872	0.2240060911792586	0.36578284616099804	-0.03271194827155741	-0.12078791706488379
-1.5556336537676276	-1.554911829033999	-1.9886022667738508	-1.917989660037724	-1.0194016866266078	-2.6063662769435156	-1.3982151288368814	-1.7291808133946787	-0.5571202887428428	-0.5937621725633041	-1.679041541940221	-1.2352863061604444	-0.2617904665228615	-0.48687245863487566	-0.5615508913554579	-0.2900147384543588	0.5641678144501091	-0.5882540102702113	0.07568089025806383	0.26895321074801026	1.2843190222202967	0.47063437709344813	-0.4555599619978217	0.37559202696919225	0.7040045527997525	0.1970297888613139	0.6376369485169733	0.5651001571432414	1.5800965198726007	1.216174550395723	0.5938605255205455	0.04480456837172798	1.02725601347106	0.6445761567181765	1.1001116023234878	-0.17920633689660842	-0.6036117333367653	0.3603963349977165	0.10519808697028024	-0.13956415268139954	0.19356708578547438	1.212503781518443	0.25082371922509206	0.2964409079024394	0.48548215563215696	-0.1900224474574399	0.2448192743721595	0.4198117711829811	0.028086913926750744	-0.06769278595535293
-1.5765083575630159	-1.5381267922482602	-1.9587606979652474	-1.9175475360325205	-0.9781342274287935	-2.535590618773744	-1.3850673486012866	-1.7207274765096794	-0.4590709635608888	-0.4979188169467446	-1.6966544922907125	-1.25056267436617	-0.18573718074686096	-0.3970340154167747	-0.563830002368898	-0.2575416016277395	0.534898105264556	-0.47104880156873447	0.1765654431494394	0.29340809480933905	1.407914113241964	0.5288688149371573	-0.38147807494286223	0.43626242758638983	0.7576678886861294	0.24564998835294366	0.7348164572015718	0.5831044291358242	1.618992667228299	1.46287328980997	0.7056359820844194	0.07474519571405572	1.037856413867689	0.6788062369826113	1.1478664674868768	-0.062011721938112926	-0.5306534781923671	0.3900842339322631	0.1350544822520602	-0.06272381646619378	0.1707207792091415	1.3819160745713361	0.27225825540433357	0.40406360572305233	0.5553449560840686	-0.12295653747357327	0.2602017329438664	0.48525771948616664	0.046219140434982216	0.020530696278448134
-1.5868256581267928	-1.4941826189559086	-1.9266585366078446	-1.9178465324779226	-0.9438034211027986	-2.445524649479588	-1.3742542388965973	-1.7179965867475064	-0.3436190287503459	-0.35459319655835564	-1.6859477379430061	-1.2426015991268768	-0.10209145141043144	-0.2963423802790948	-0.5605055439351433	-0.23702199592605067	0.5036527617102132	-0.33454693076054753	0.2686241167673005	0.3421715870827608	1.505772592017857	0.5940437628476716	-0.3050182349464433	0.5077242364177461	0.7890868745807148	0.31026999490648255	0.8479811942996799	0.6121028763238181	1.6470876365203853	1.6776844637782973	0.8036636091581757	0.12162441898029916	1.0453300294932357	0.7252032189471213	1.2752580270832679	0.07140042024660896	-0.4544263878533054	0.4368387836291244	0.1460143543200989	0.05093112438614748	0.17362943226688957	1.5348097711221287	0.31362286912778664	0.5259721765352483	0.6048792761383808	-0.028074276789461356	0.2971603869232305	0.5644468760669206	0.042010035615546434	0.10950886701620469
-1.558310798513986	-1.4875855175399653	-1.8843557144413583	-1.9083470246735046	-0.9330239136497249	-2.3570418710519307	-1.3349752574573235	-1.7228014839236798	-0.2187039294653072	-0.21699172962387392	-1.6452721072908691	-1.1795646745932777	-0.03912385110540215	-0.1870395164752116	-0.5442768422812125	-0.20568184346332835	0.5023083383221787	-0.1891723504962494	0.37713810695350014	0.3996726234171738	1.5744323423398972	0.6621851386353252	-0.2137487767289667	0.5869343897271262	0.8095702548186384	0.38502979348257943	0.9858224625828583	0.6462709955604328	1.6999753062811465	1.862420608487706	0.8855892424501614	0.18376850471965872	1.0612476004261495	0.7796785995219033	1.3863536058690764	0.2045053476192818	-0.36361428483742675	0.49947792829862614	0.15644932865860467	0.1425115788750962	0.1813973453412847	1.6945415033689322	0.34198500956264166	0.6694901004006156	0.6439775106165152	0.08550726943183533	0.3124481064579756	0.6384952841874447	0.06993676235939753	0.19810164617173512
-1.5168930883124767	-1.462785505751219	-1.8472364115322104	-1.8923434947598694	-0.925421838596766	-2.2388332763266585	-1.2970058637489503	-1.729729802023827	-0.09471808728038218	-0.09591508095677476	-1.5611816440550954	-1.082806125200571	0.05639396406834424	-0.10211476617473918	-0.5311633484075765	-0.17163597948317194	0.5177170063764702	-0.052142354173304484	0.5007861460898388	0.4643085080911223	1.6280245930831652	0.721612038678205	-0.08693413710131624	0.6606320780665386	0.8167726764853114	0.4646843649816641	1.1240399223893527	0.6730214281918487	1.7729788909148365	2.0490926793203768	0.9737217614235524	0.26128727639125615	1.1100288369226066	0.8432651074438533	1.503214353098977	0.34752398406641405	-0.2837665266444006	0.5632445270807386	0.2212189425845958	0.26595927183619006	0.19644383883665564	1.8292871093719625	0.371152588323601	0.7873122500824371	0.7034984944537592	0.20357548724246843	0.3470010229424972	0.6594748692794069	0.09994803332308062	0.29412415717843193
-1.455785625444801	-1.4378984086777942	-1.7956871185961223	-1.82310288326283	-0.9217163829097718	-2.1249765877509406	-1.2395896929650108	-1.7447188689389133	0.01586259448078673	0.023399646993714395	-1.450091741091494	-0.9350345276841457	0.16577826295684417	-0.036481803018046634	-0.5131283878662053	-0.11556158846432543	0.5803480959276426	0.1067772398872671	0.6444764725298424	0.5546050774102628	1.6796265165625297	0.7972364710790589	0.062702674263199	0.7338637631402569	0.8348659193955313	0.5463687122003271	1.319382488204301	0.7126360222258312	1.8499891550296028	2.2057077504738576	1.0413056126341722	0.3529313901570037	1.1584609693236687	0.9101767050156019	1.6619889761767588	0.49260912350004593	-0.18375809323825368	0.6375703547970846	0.28902979875551693	0.41101979938507494	0.21940260974527198	1.9283140736836155	0.429961410353358	0.8870960627926294	0.7742097155592623	0.31070219579450564	0.39334523715526687	0.6861363507621981	0.12570518886311782	0.4013816869065163
-1.3931543999055138	-1.4281563291068	-1.7504669288807109	-1.771667000436458	-0.9398334559502844	-2.007386419171506	-1.1898479465754792	-1.767726524518228	0.12306585752495122	0.14854415282045114	-1.303184327157529	-0.7765724199776555	0.2876339319435708	0.034422386000633014	-0.4859883063583812	-0.049258722675726174	0.6487332855790454	0.27607861688052954	0.8011010904237302	0.6686466053357761	1.7156007550010397	0.837417221261145	0.22182274564296925	0.8171509249315301	0.8641568587826784	0.6144920891772366	1.5658782771669102	0.7553509862061442	1.9346121529876978	2.3310478111526662	1.1302922845429577	0.48440725953806807	1.197390924628199	0.9566961512194456	1.8147228501815398	0.6887100206947844	-0.1031900738464713	0.7016099518904091	0.38096838329293853	0.5661733003219395	0.28813793490111583	2.0577488236586428	0.4659793881417807	1.005689866655847	0.8185585119633716	0.4528279515026683	0.42427523546250434	0.7038453369100712	0.18034175387993867	0.49352288667105526
-1.3391419708723578	-1.4459024328366215	-1.700257393411626	-1.7143340073197322	-0.9454080676094373	-1.9123605824885357	-1.1488398287487622	-1.7580056631021808	0.19969470246499474	0.2827380287607468	-1.1690755981103975	-0.6171325282405974	0.4273167699395146	0.0965722423156597	-0.4661104001266903	0.009392043745954181	0.7320751354214616	0.4489428330166018	0.9810315972942592	0.7879711781081224	1.7692053469512525	0.8816076849735092	0.3821816133847931	0.9293193672442952	0.9092302333656803	0.6802852965144852	1.8637682991648634	0.7985142989752868	2.040364678206431	2.450268080316012	1.1998518013932866	0.6359580304428596	1.2688184710629078	1.0249606870543135	1.9891604839273433	0.8554913056043295	-0.03088680277221766	0.8014968948702872	0.5164336105770321	0.7347907311204931	0.3678984103357986	2.176664649709503	0.502589968221949	1.1204390033598344	0.899092851165093	0.6236722635535232	0.4732773620868329	0.7429186878862439	0.2393843764017471	0.6009360100128048
-1.285798272232578	-1.427169710192962	-1.670331245960322	-1.6655738029110214	-0.9257948732758688	-1.817855997818898	-1.115020266253723	-1.727612727789208	0.24966281752540143	0.399541565586789	-1.038412376911523	-0.43835084112462236	0.5866681008181237	0.17211890802861193	-0.4486669576663112	0.06840782542439557	0.8191166496244644	0.6119789947777573	1.134860073759129	0.9050599732835231	1.8199367722323867	0.9438998198861883	0.5534519113598376	1.054341386240501	0.9439855511764674	0.7340453173448656	2.1604361639241523	0.8497478899433583	2.1409072352212553	2.540858920654519	1.29225146617816	0.7874734337334258	1.3519046396834107	1.0904074850880527	2.1884341901012454	1.0571480586528998	0.06073241321523239	0.9226407391774994	0.6770566764644584	0.9162650597489126	0.4844791134902538	2.2974720770632677	0.5767531712742338	1.2224604581676097	0.9653149697081386	0.7585430332700899	0.529312952490294	0.8051686803264413	0.2868791378876786	0.7298966481729455
-1.20461733706477	-1.4148500104892499	-1.6368273822145007	-1.5923872028142214	-0.8955790642685517	-1.74968659971579	-1.0629251066097978	-1.6623701212316693	0.2673626167572071	0.5355554874632119	-0.9024773726850007	-0.2529256353816599	0.7406736704253486	0.2507387215883274	-0.47410902900136315	0.12177995388886394	0.9147383130905844	0.7616286808011565	1.2924771920887577	1.0132229673799669	1.889830395108163	1.014787611899812	0.7174732694749884	1.1692858245696072	0.9779027981553657	0.7890013380025254	2.4171948322135997	0.9161353116531537	2.2323160192148697	2.6138309965079003	1.389047084894148	0.9172680087618499	1.4270529933265204	1.14425517016772	2.453012038662667	1.244405698483981	0.1404419830461619	1.093286474992913	0.865376227083144	1.0788197109998159	0.6495508149167332	2.388521296337778	0.6798435527000413	1.3593163309146181	1.024264128255601	0.9257293745656625	0.6071492036578995	0.8572712093859943	0.35152067402715703	0.8452955423628292
-1.1195707489448208	-1.4001315544411115	-1.5763619914230205	-1.5084273870440246	-0.8563712609590924	-1.6939131326180827	-1.038872905965341	-1.5680974855665026	0.3007037621492642	0.6787070046550159	-0.7698145678101458	-0.05492557500912484	0.8741058387308988	0.3104008391443916	-0.48557750475083133	0.2011980765250902	1.004883081278821	0.9398729497096202	1.4348939201736495	1.1218058219223324	1.9998722835342577	1.0947699472914119	0.9019027196807251	1.3058306896736565	1.0368856334317633	0.8534416781801042	2.6742290261280703	0.9791764658291378	2.3322481732797824	2.678241670085142	1.4895356523681065	1.03524837549065	1.4826605482716466	1.1923449154057963	2.708454954749535	1.431174038733238	0.22386327679350976	1.3115294588126196	1.0761189900850077	1.2203570745210963	0.8263269051693634	2.4875256746941004	0.780849274723559	1.523638751722308	1.1141235385145671	1.1151058273875247	0.6890774093426195	0.9465228705758353	0.4064036332997819	0.9711306878607082
-1.028451341866931	-1.3931777683861273	-1.5359103694080365	-1.4473233862018358	-0.8120936375802625	-1.6711978070695725	-1.0003964975574815	-1.4707247188192276	0.3343128347604224	0.8072928413494557	-0.6262299542487508	0.13733725918591275	1.0128821207154735	0.35578935113657023	-0.5007527063615864	0.2593303488340187	1.0873288355324617	1.134286393717344	1.5556235820202007	1.2399314203171128	2.0985657763733516	1.1412859498344292	1.06549679210806	1.4711084215805599	1.0754713883257474	0.9051236405337795	2.9063686694522235	1.0582081296055201	2.427001661993442	2.7286732217053773	1.6045579080671903	1.1594978721405258	1.5471512266274774	1.2609275401739997	2.9939204650319042	1.607888361331613	0.31309906549487315	1.5287373479616577	1.2771658909416446	1.3444208484387117	1.0568875021997408	2.581840217144966	0.8979966763448066	1.7147035826336126	1.2203997495747743	1.2955730522586397	0.7733602338740134	1.0728899826223433	0.48844772598853253	1.096701514543936
-0.9505816003423929	-1.3876428988557488	-1.5166601909128228	-1.369770333753928	-0.7407068141062227	-1.686488530565843	-0.9534767325095477	-1.3584451654509961	0.34379384721388273	0.9221508180934759	-0.4858424818580193	0.32697703833155756	1.1427031045365728	0.39013386582590437	-0.5046347136144079	0.3436333528118967	1.1648793846274932	1.3345654446779485	1.660584280841734	1.377189997309109	2.1778155178944756	1.2035793199669158	1.232104647481688	1.648765925511253	1.1191441813903542	0.9307875573994127	3.140373423167465	1.15618650706983	2.52439520878013	2.790222826349578	1.7455208292453044	1.2823477316300993	1.613651011173976	1.3414114623829434	3.221913472394521	1.7894160724995154	0.40957434665507664	1.739403009232013	1.5155274568009576	1.443205656531297	1.2997958671114218	2.679562484466172	1.0254404593200168	1.9158730396620876	1.3513245025394065	1.448147172365751	0.8417626915196571	1.2250245816618066	0.5801141495967431	1.263143702593058
-0.8773449510379272	-1.372920792526217	-1.5087236963980053	-1.3066914274129893	-0.6502013991298127	-1.722444952908102	-0.9096418275146977	-1.2166991891484829	0.34742146969180737	1.0656905935875227	-0.3675718723532386	0.47705539156339755	1.2728903608129853	0.39479633165556677	-0.5038964483218986	0.42663552289048584	1.2354748527296322	1.525147970621873	1.7596311176954464	1.5127560164496032	2.2673526201152754	1.2626794093536966	1.389935578188171	1.8303641735760583	1.193962420845797	0.9501123488898028	3.356273442087074	1.259111578083716	2.613139268673849	2.8441864853233456	1.9004228148612223	1.3817998309820676	1.6803274084520692	1.4290457057243318	3.461743925060978	1.970687407338098	0.5326482874975932	1.9432444783544311	1.7287128693248612	1.5417808137999338	1.5626693529165847	2.7821511988459897	1.1449547019747286	2.105214793787127	1.4771471123849071	1.581601138819403	0.9290371010048173	1.3708562362026107	0.6137706035913555	1.4340692944497548
-0.8300807408746401	-1.335443353457177	-1.5217893098225093	-1.2332614679934402	-0.5753466806656667	-1.7752862528485926	-0.8618944991373653	-1.0694223586747014	0.3738738763006976	1.2249096470462906	-0.27325156939176076	0.5976495234838949	1.4014843952777212	0.3978119653082314	-0.4955227987955702	0.5410997087931093	1.2698442506310588	1.7313081911693473	1.8523218471165623	1.6837861276510417	2.3199301623401714	1.340015134279805	1.5275592113602128	2.0353801259278512	1.291503892645417	0.9534916049546078	3.5853478478260046	1.3883490794507003	2.6783890398040215	2.879300218691793	2.0625910572931394	1.4709818648913466	1.7150799938484393	1.5408681737640475	3.685225590574376	2.1350270425032245	0.6814657576376014	2.1269664786682396	1.9259303895727296	1.6273278977465009	1.8538691480654552	2.909122278322169	1.288577988154036	2.3304409219644144	1.612309437861208	1.7032480148527678	1.015900392690396	1.5523865894111766	0.6418611884608212	1.5745264746949243
-0.7899262374866847	-1.3155195961416333	-1.5472963224634162	-1.1615600817738723	-0.5059347505737165	-1.798957373197841	-0.8103649852766587	-0.8948884014309257	0.4453127364926096	1.3891983094948097	-0.20218665228653104	0.6803638358107386	1.497782146877708	0.4204201317325853	-0.4689633652049222	0.6811755494533047	1.2980507413205111	1.9596371328253657	1.9426565608927664	1.860269890098138	2.402067807055697	1.421553371544824	1.6455122616399063	2.240939575391976	1.3859871524774394	0.9570050945186935	3.743740566476915	1.5289626363101543	2.736262280589936	2.9193822281239563	2.249507976912148	1.5223599879381784	1.7365414105462444	1.668039175044703	3.8883577531217624	2.328591011028429	0.8071391665085027	2.2985376413837146	2.12135331525706	1.7093588363826977	2.1576614222467048	3.0288658520920997	1.4223565644303358	2.5430026456970287	1.7334994955539833	1.830188580286513	1.123051796442684	1.7072451454464947	0.6818423332907088	1.710534444851363
-0.7669795365947955	-1.2766049891410192	-1.5596102580915248	-1.083541970934323	-0.41538323727263793	-1.8226912829865536	-0.764309307839793	-0.7158220013182587	0.5400153580841491	1.584715654335413	-0.13885567955100978	0.793038640574147	1.5835374788188692	0.45797803622538363	-0.4577784195616575	0.8481345625843847	1.352628918780558	2.1968824597167576	2.0514352756427554	2.05451690409021	2.4922461760124412	1.5604671413109705	1.7599254950166892	2.4711145031619433	1.4766671373128306	0.957274635385248	3.8848661122158434	1.7009520982707955	2.790405304920433	2.969142177899335	2.434197028967166	1.5613286040540715	1.755239692572338	1.84417185634453	4.096088585654252	2.5356326212549853	0.9563151076598734	2.478687916311022	2.348553360110464	1.7803536252489323	2.4423468924012384	3.1138898546240728	1.5798837471025862	2.7297548431103684	1.8679467653803794	1.89437391025753	1.2743147984896561	1.8527026561056164	0.7046223177397717	1.8421589872343282
-0.7363788962138158	-1.2535545050773924	-1.5843628133562297	-0.9964838894408181	-0.34048605126619813	-1.8044923121195287	-0.7135972650727609	-0.555884976254463	0.6656651299916653	1.7852749078658412	-0.06106116400594258	0.8883944222496643	1.6542830246856286	0.4960942281836472	-0.4084958143604571	1.047170771583255	1.4368081431902193	2.439117869893979	2.160112481240615	2.256293174869973	2.5724999762537406	1.6793760512035445	1.867619726505072	2.7218143783396664	1.5616022339786615	0.9565682780607272	3.976834044699026	1.8817025015995719	2.8515929326472635	3.01046991860581	2.592893397847527	1.5902478569080774	1.7664001141219958	2.064672165229009	4.252105912852265	2.756354189593755	1.0848109225492508	2.643920952619646	2.541827357231069	1.8324133651668497	2.7226935134190824	3.167620740605044	1.722204281999688	2.9169992171409627	1.9998303579139847	1.9216798080567508	1.4301800961434412	1.9944708506793334	0.7312908503970867	1.9533661918511864
-0.6917891629894666	-1.2308007367441962	-1.6162926407655953	-0.9079231809248235	-0.287978698755122	-1.7695420157953556	-0.6624012755736121	-0.3957720572285622	0.8094588252586995	2.0120545387410607	0.006484030420373671	0.9891485685830693	1.720993616863872	0.5396782391504561	-0.32704812267334976	1.2535095850260352	1.524710472368244	2.7068288098923956	2.2954696835070676	2.4971316310501708	2.652965962203292	1.7566351544947991	1.9573676094919599	2.953505377001931	1.6535126729930396	0.9777280208349708	4.049530190272916	2.0716975792554595	2.9134803908681692	3.1013519591938943	2.717912598871091	1.645667265670665	1.7918384689148588	2.3261449794681868	4.399204757102501	2.93212353636362	1.196388178053121	2.8120276288512676	2.7231176638425163	1.9093705253201434	2.975854555382677	3.1858002311394875	1.841904797917019	3.103423077185807	2.119894668822214	1.9497372560636053	1.5828745443912224	2.154205251317527	0.7741536251772551	2.0201430334136816
-0.6610160043953018	-1.207609456112527	-1.6701021291676537	-0.8435501805936287	-0.26332127240712866	-1.7072105405757962	-0.6376844291193067	-0.2744165567496724	0.9686478551247749	2.2205932950633125	0.07712621816348446	1.0792799984670867	1.786760392095846	0.5751885293016924	-0.20599621201574586	1.45763301453251	1.6305743140106876	2.975418386084661	2.4264777061313443	2.7361875209729702	2.751673335735139	1.8328244624154997	2.0550536949053804	3.220139599336688	1.7406552720697506	1.0288117561106234	4.1369294396797365	2.2304363413472403	2.980197707401004	3.19860013169896	2.847320683893806	1.7065836567728934	1.8465093218123587	2.6415312171665883	4.484655020381116	3.112536746049466	1.3070715241322053	2.9927007500958522	2.8919969361963385	1.96853367112598	3.203147456190064	3.192298926628559	1.9501835515155754	3.2479212589504156	2.2586209456573143	1.967943319987079	1.7231558585635418	2.351444838690509	0.843970567205415	2.095881020316089
-0.640173758923528	-1.191829811116365	-1.7309880306756589	-0.7985911383814371	-0.24090872494963217	-1.624011044983084	-0.6271721641557344	-0.16631004229889637	1.1115733499825236	2.4004068403622107	0.20228097005944107	1.160575679877341	1.853930620296443	0.6249865082712931	-0.02323962169900202	1.6796352936941272	1.7562617005100811	3.2002242486176122	2.574826996477975	2.984690344066936	2.8687755390201657	1.902884965962778	2.1569889800321795	3.4793235632555857	1.8208290861685978	1.0887232645355607	4.207211284460941	2.391669463483968	3.0522738238982674	3.2958584458426214	2.955708334214217	1.7752770609612802	1.8964636935293828	2.969423651427289	4.544199113292316	3.2992538507404157	1.385071165111095	3.1810034986697375	3.038884202205889	2.0469890083760665	3.398881015606507	3.1622739288379065	2.063330525985393	3.316365680017298	2.3437429971398367	1.9817974284954563	1.863279047677856	2.5246472664781634	0.887092566015947	2.145221920196824
-0.6255941913711125	-1.1560335873635057	-1.7939359833176738	-0.743236873161201	-0.24088874569012875	-1.508660864740103	-0.6059121487283547	-0.05034972643962678	1.2649467611773826	2.554757452583149	0.32148516839986474	1.2335959160223608	1.901605606287874	0.6822251921169441	0.17653768399501768	1.9164002843897887	1.8816463617431658	3.3633643286121844	2.738764325212519	3.204908586332126	2.9889592459680077	2.005889470659484	2.2620872747037293	3.7264446789787997	1.916704645802708	1.175543013713152	4.269764005172873	2.554440677269886	3.1258887965553925	3.4161005301685483	3.0578408846020073	1.8862162154615405	1.9438154699718975	3.315124824768989	4.572111642286944	3.4879870746507167	1.4222041526591553	3.3868996732261776	3.1629042170218975	2.1050396004914704	3.50672943437174	3.1458319042331513	2.1487286060163493	3.3544587575204483	2.39751429047676	2.051559836662592	1.9982252032798447	2.6802092872891388	0.9233046360016488	2.1799259575443792
-0.6023322445690478	-1.1133659696214058	-1.8333730587030808	-0.7113725161828728	-0.25089530139264216	-1.328308403162116	-0.5845166089926759	0.06015719659194345	1.4227042171028232	2.6793683870588505	0.44260335035590986	1.3075875051711647	1.9448447666959257	0.7631547957008002	0.4038500204821795	2.1654866956030205	2.0063217306371657	3.4852850154126345	2.9216557904602327	3.3957511274504784	3.11341148116135	2.132383295290956	2.3830782895143927	3.981459765200568	2.0191011705700905	1.2472694243238203	4.331236233237655	2.700151288006998	3.206658829331263	3.581698275996993	3.216305243373271	1.9999001949101523	2.0073555063596267	3.66740089636273	4.587740342951699	3.653935205337754	1.4504856345892545	3.592742454998773	3.2839403009994776	2.192141881361612	3.580378356635822	3.1116119783972946	2.207076770184812	3.3557932942178885	2.4495436687890892	2.151522410449836	2.128255680140535	2.7936581901632644	0.9820042967449943	2.182661336096539
-0.5925093776471828	-1.0529548554933368	-1.8781775026959209	-0.7014546681814077	-0.28053489793567277	-1.1075603432463927	-0.5803393845680909	0.15079117098323952	1.5686725433323898	2.7415342175388777	0.5713850569275751	1.3916038860541433	1.9827554444293891	0.8725957662582857	0.654975262502457	2.42636166254167	2.1133569526573295	3.5714041137292902	3.0952639493456497	3.543813492391147	3.2425550967872843	2.2876978860903856	2.5003248296393394	4.225689684323344	2.1396283638337072	1.3170285913742668	4.407224279743193	2.8210113855361914	3.2860073581843445	3.775916852794444	3.4126983328773273	2.121607738118927	2.0636161162748707	4.0404002499039775	4.582503478667158	3.816514598066155	1.4386815382305242	3.787545523153078	3.4317152708597076	2.2762261138212656	3.639688960569824	3.0884057356090766	2.296381107855132	3.3635666798021133	2.501091398477145	2.281244453607774	2.267464173501476	2.908774508180127	1.0799002831039428	2.2199806070805033
-0.5869074266989399	-1.0083463309873335	-1.9058569554974611	-0.6805461525462531	-0.3046526519600996	-0.8739376825151284	-0.5680287793149651	0.25058733039347	1.6810760848427861	2.756627248172376	0.7133740516298577	1.4660563654557777	1.9858018004562226	1.0060227906864236	0.9361238969827763	2.648149531166639	2.2584818772985726	3.6255053517035316	3.267212996486735	3.653541833108874	3.3857019563383077	2.4221586504422694	2.6217349142259145	4.453536156043631	2.245724678573707	1.3838447818838766	4.494166120596052	2.9207108087253895	3.3834992281574	3.976419301551368	3.654620329976295	2.2623141631689347	2.1624744563968887	4.390880815498686	4.5524236305361665	3.9774595764845877	1.4252338965403761	3.9901751674902988	3.546481362376162	2.377963870271849	3.656800911008704	3.019163256207637	2.3353808767523723	3.3446157419368996	2.5349708594000466	2.411235775606065	2.3906694884122652	3.0599522004648643	1.179433861887638	2.2861661810155356
-0.5984012303351074	-0.9460209050026588	-1.9259457729287477	-0.691817554058367	-0.30800485309866216	-0.6575961705111604	-0.5340813818340833	0.34703479516638064	1.760529849783574	2.7640936142606503	0.8870325386140557	1.5341244430179166	2.0126685398658077	1.1441263641987032	1.2583762442396726	2.819310990816023	2.3912565870913887	3.620365164302766	3.411046943068196	3.7608834395532456	3.533186722278102	2.5438672810463694	2.7492266964934253	4.67529337973407	2.3707377934087006	1.4464417450441078	4.585146002580785	2.974455779972149	3.471005878951213	4.148291341125056	3.9020511688411603	2.4178093858509344	2.2697233558700156	4.719111908443744	4.546546454050754	4.092553213330288	1.4309036023975619	4.175410349520615	3.6645341384653833	2.4747682225842027	3.6551125265862168	2.951253899047747	2.373381846481835	3.3045731814943133	2.59049637388026	2.555167554434461	2.4962929472249797	3.2465605435475844	1.2889638377495296	2.31610724566344
-0.6032179566326159	-0.8679726741178098	-1.955706336840117	-0.6801278123492065	-0.31526044398348685	-0.4423808817864775	-0.45514087516331597	0.45787337805020983	1.8054909841406235	2.729740701319526	1.0841121297979555	1.5492389637162527	2.030540269911456	1.2727431394848543	1.5807934556477794	2.9765642770112057	2.4926599231374	3.598554885796444	3.5269967730479435	3.8097829683664557	3.740863864038089	2.6419361324414097	2.8639418442385205	4.835684318466351	2.4900790254677476	1.5040399765989863	4.644809005735285	3.0011977024866936	3.560091645431475	4.296981848563841	4.158929651757988	2.567027319365267	2.4051603503623893	5.001771619250764	4.53022449364922	4.160884796554362	1.4319967177038166	4.344093264853361	3.7134332272113837	2.598097525447165	3.6354445912340028	2.90169370252577	2.3860017713426633	3.2668243963724493	2.6250346213830174	2.711846904018718	2.565515848606331	3.4458973344825843	1.3835308543406621	2.347137346651637
-0.6226124719442596	-0.7833247344731648	-1.9651763652427725	-0.6905727265278647	-0.3118524403084968	-0.2413510230919349	-0.3708330291847334	0.5852441800321323	1.8327672617598836	2.6683809041570203	1.2756626317629198	1.5944303248440475	2.078412122066874	1.4119396644044222	1.8579939560453962	3.065057771102127	2.5578000963374223	3.545851272758596	3.631120198004468	3.8389537858071323	3.9789397735666023	2.72749980853503	2.9439380807546685	4.972666914584394	2.6164288724599234	1.5796773318394557	4.7362372921685845	3.0005021124077205	3.6222245154474266	4.4296434962003275	4.422390330826818	2.6890477642413275	2.548542735875893	5.2335306859306465	4.5387575185356095	4.222330320742078	1.4502411219549614	4.487577304738634	3.7453805986347666	2.7520794806652775	3.6081913771931537	2.867555857356851	2.377795064253107	3.2204863883726205	2.672459216694075	2.8848217809560643	2.5917712427246165	3.618250046488974	1.477424902317961	2.401982905914898
-0.646000250329653	-0.7200836093274435	-1.9626600513517236	-0.6996844733171516	-0.2707433549086072	-0.07283762244898677	-0.27567578951111893	0.7320698515598124	1.8154501564026113	2.585013899858154	1.501761908434163	1.6064091840664425	2.1147326619435907	1.5228816645681778	2.110819201101812	3.1530356452161765	2.6292073385614527	3.4681169200193955	3.7525901474914107	3.8382258196641046	4.211742944206497	2.8383475789443042	3.044435756105146	5.083925714361781	2.737753344852463	1.64131310053961	4.834850854705428	2.97164430609854	3.6739464432051205	4.490679257822289	4.701759475476485	2.7908969196939273	2.68774575140569	5.458114726570928	4.548912149954971	4.230100193159219	1.464041868655222	4.586489955339712	3.7642933627798003	2.9100365820984733	3.578223798815268	2.8388435993602537	2.3649588256449396	3.172835806041136	2.70466412470767	3.0559609565351904	2.62233216310561	3.7248839342462974	1.549471909501588	2.463987793647902
-0.6716863448077096	-0.6458149840913779	-1.9409892559273891	-0.7133308579580847	-0.22211008701731133	0.06936819904764144	-0.17629123908876762	0.8850123716201947	1.7749800716360724	2.4818756929612236	1.711163059045306	1.6282328734568494	2.165174758179892	1.6554806390627952	2.3215477892094	3.232995255052195	2.697558927628329	3.382789507954425	3.8718429109965826	3.8149299279148834	4.415979031342192	2.9478284836192215	3.12018669692279	5.1424647741499445	2.8554688347130783	1.6811917667424154	4.901462025854789	2.9528338125076625	3.7102575381367218	4.541395338747603	4.944709521226658	2.8928516014024437	2.796984059355769	5.594253079000884	4.5561419594909625	4.199715585750182	1.4590437427483363	4.654213160886969	3.767317785372822	3.080531664771859	3.5326573413482123	2.814753199052331	2.31390885082721	3.1197017377345406	2.7107075689843305	3.2171547243028327	2.643607095726962	3.78668138739931	1.5915329172482005	2.523005712237843
-0.7077960075117884	-0.5575417935540256	-1.9175232490305238	-0.7289780554602248	-0.16973050884026936	0.18042349691533793	-0.041876375069003005	1.0523650498595583	1.7081157314665245	2.3910745639067836	1.850143949557512	1.6440371217777354	2.225574226701934	1.7522570840254175	2.4638444250261653	3.3331813087301425	2.7626936607337136	3.2981930376665334	3.9654282257376474	3.776121482354255	4.570979425196503	3.082864399569584	3.197738495706834	5.185950784251743	2.9804445482486166	1.7121030569566842	4.978234630076896	2.9435089639216097	3.726537377127123	4.581644121792247	5.200944774573908	2.9677970010940653	2.9011082347417108	5.69253672777105	4.565073855814499	4.1371588903917	1.4732310074974222	4.734775819832512	3.7663895897675497	3.220686747039595	3.4812039505850523	2.814881002506892	2.242316512318058	3.089655283484066	2.7299150525838165	3.3287340256398985	2.6626127940924706	3.836310039717999	1.6821993694519808	2.5719219414757775
-0.7511354283251164	-0.4972318443674391	-1.9106922331132576	-0.7473799275999762	-0.12372165939376027	0.26034797507820107	0.09019105414457805	1.213530159313414	1.6554139701396573	2.29695348579071	1.9602821316529802	1.654691189482693	2.2894940508988624	1.8393994708014947	2.5512496005773797	3.3928316996108885	2.8340845026724386	3.246263540164576	4.040877552658417	3.7541532877299266	4.695442294995749	3.2060566716883416	3.2463627096394285	5.190995685677225	3.099591002111796	1.7307313624475775	5.044153085384695	2.8905397570127644	3.7202530363440305	4.591189657409336	5.434345937531168	2.977548388670431	3.0275929638178196	5.747498254265612	4.639406548487434	4.0602703284860056	1.501442897370069	4.825528441204392	3.8319874781074814	3.3913749894517258	3.4390979341113415	2.8151647041409404	2.183420677909548	3.034917316523188	2.752003951030082	3.392800642658969	2.6900393317860036	3.875931639866681	1.750577686954315	2.5865082479800527
-0.7906011927640424	-0.4499601788503516	-1.9077569968370018	-0.7504862628296229	-0.09580827750946354	0.3097977856702797	0.2899490787504325	1.3595838014146369	1.6199446400373017	2.1805441106095182	2.035071705571778	1.6354147226175209	2.353548639701609	1.8974497825973464	2.5706261205030536	3.429372888362063	2.9074813795088117	3.206460346663545	4.118861546621445	3.713385233375709	4.826497607635179	3.285489856858419	3.2813246195733945	5.175434505197799	3.22417521633095	1.7557182055428409	5.0860323801145055	2.8348634371372006	3.703473807906817	4.536753285392083	5.602151108312836	2.967968345272486	3.1237216856856183	5.782063918354716	4.7318225895896635	3.969251640043928	1.5066895742420867	4.918195143506578	3.89580871284591	3.5207200870610222	3.3985976260087503	2.8300312206420477	2.144936027858865	2.9834749963340177	2.7579304725637845	3.438148222761781	2.715637249852434	3.9240004522131313	1.7973681876933418	2.60266238615719
-0.8548322134864215	-0.3966926654097393	-1.8955979235124296	-0.7490358752429065	-0.0705593024582856	0.3451035649043098	0.5530450135971676	1.4936118271942864	1.5792931699961739	2.0937477183591464	2.0882677154957867	1.6141349909092333	2.416848715695602	1.9367343395191425	2.547314601275955	3.4165617150905403	2.9861063472947857	3.216435995051141	4.212440737840572	3.665699794111152	4.934548242067427	3.332841058025397	3.316174653260177	5.142499100283354	3.3085564337530187	1.79763292546273	5.109624937065009	2.7856234530213566	3.6872376547856915	4.450455828874135	5.723253337702598	2.940856256748539	3.171366273188146	5.76639273690573	4.816084004195433	3.889511178874013	1.5339505201818129	5.017415054467519	3.9416702970474042	3.6696752485975495	3.3436180518499534	2.839157599227065	2.073072636400073	2.8950002517187543	2.7583097407112565	3.418318810389819	2.6960066965389706	3.95983707121407	1.8612235402815336	2.605312116848616
-0.9176990953478426	-0.33183290120030096	-1.879312365422861	-0.790701709447075	-0.046421934243881115	0.36416813304395296	0.7992825895403117	1.6080031961116728	1.5314352671463172	2.0504594152271105	2.122717733876271	1.6063802444459163	2.494301187598474	1.9414608614417581	2.478230633913269	3.365784931325714	3.0490418421414938	3.2111627722307845	4.314745947821605	3.597379708381129	5.019197679415256	3.392015688176739	3.3869812466410507	5.10017601797407	3.364059962145748	1.8107452666985817	5.08490206475085	2.7694873756323775	3.654518651869887	4.342998970272622	5.758200279882848	2.9050110546228423	3.1982511068596016	5.741783256430021	4.846334696375612	3.795917263182569	1.5589826394166315	5.112741321851813	3.993505972426464	3.8041608315064317	3.2936553202539036	2.8720598273762334	2.026734545344314	2.8226659081000856	2.7572647436960662	3.3942103589633303	2.6856345638550914	3.951738837992027	1.8993123246560608	2.6019070196076695
-0.9858304505188272	-0.2579475555105727	-1.8771943256098804	-0.8462878667968419	-0.04589060873720033	0.3801629952542185	1.0125670935127524	1.6712416088381084	1.4662208273577564	2.0268791943375697	2.132186449912573	1.608678800602182	2.5324074641171856	1.9153091664710373	2.3365104202374964	3.2786601007408493	3.1222235152341105	3.2340117310508276	4.4096577116225095	3.4977912095323958	5.038162726608753	3.420297470932362	3.458403742070226	5.07354725993441	3.3824808307245795	1.8306684091748404	5.05700614569623	2.758421536294896	3.628941431994911	4.248104784770755	5.7611087961974645	2.838725335313647	3.215654915748639	5.7349337413988675	4.833700708341622	3.689474109912397	1.5616507037496596	5.202688014410934	4.0415354228738325	3.9069293532895992	3.228482187400406	2.9243038964440067	2.006739782338679	2.7684162808019694	2.740194023224144	3.3575404653855947	2.6606964191013547	3.936652700986307	1.9100661791073836	2.6321252502493344
-1.0598047485750304	-0.24279210863273212	-1.8841786154993645	-0.9128128770553847	-0.05506457360389087	0.37822803402805316	1.1467164548397417	1.7113363654990654	1.4085589881559721	2.0124682268268415	2.111886163677007	1.62971415329269	2.5775371311429156	1.8927932226485953	2.1805602562794766	3.1871022029746685	3.2039129363303287	3.233670357143949	4.478186516672837	3.412527992185443	4.982867840011746	3.4359149250651626	3.5402639417484507	5.052324867906902	3.3928113610730284	1.8221652745807382	5.04652056482934	2.728311399103031	3.6283242620181895	4.151457222640369	5.741884622017965	2.761785271805294	3.223000890189307	5.727983498205491	4.821070250143359	3.5786560804073524	1.5550538413877764	5.290599736717834	4.078904951712181	3.970521831723244	3.1881128660538955	2.9652770229241394	1.9929666478537729	2.7043061972180653	2.7507097624189636	3.319994935863815	2.628808141408125	3.888872676746375	1.9176682899157533	2.633245809760591
-1.1112956549613506	-0.18935563931046867	-1.895508182792944	-0.9814580439267793	-0.03912816040547102	0.375492706780268	1.2594239482632505	1.7040802862272628	1.3502575271964268	2.029808160477296	2.0877515850825854	1.6493705866569979	2.6126806986315083	1.8466864646779804	2.0681822381312713	3.149164759012989	3.2580030773003323	3.20146825529591	4.5454797834121	3.3313980427517174	4.885263933444776	3.4543125739348333	3.6301984599539487	5.026266651811959	3.3818984390616214	1.7892078528112862	4.996904342472249	2.7103165330290953	3.627128040127153	4.066696787794208	5.728332054651968	2.6966413030691334	3.2006358029945687	5.680141332187195	4.794788505254592	3.48187531298926	1.522741496765865	5.387437120626054	4.0976457816377145	3.970117530408212	3.167432896145194	3.01555280861627	2.0176604966376126	2.644477483058478	2.728299326429562	3.268450104729717	2.601205174082229	3.876392676311678	1.930168245392461	2.6158836798810325
-1.188727876068945	-0.1412386729163563	-1.8983088079899724	-1.047991123691661	-0.04722068977228968	0.3937888517797972	1.3610513683180276	1.6249683500907213	1.3244024467858457	2.0422079045720793	2.0599370472430607	1.6864604617940562	2.634820115347948	1.8132546357386012	1.9602646105356012	3.0861511692909	3.2834003191191607	3.1377698923543456	4.545257452461728	3.232416101091146	4.746151134399585	3.4684259104092368	3.7029459896857175	5.027353646036625	3.3392109273721005	1.7605476377286404	4.945228581074953	2.6921819218781216	3.632912563170597	4.004534740863631	5.706081904845145	2.624792065484093	3.1649096050654855	5.579899315884129	4.70193476452222	3.425960667320703	1.5092028543328628	5.4848990993641635	4.113326680816199	3.9234065170697905	3.137679478623258	3.085762077081312	2.0448854249280966	2.599565090978907	2.7100739938709273	3.211466608561144	2.592177857892955	3.885882343137856	1.9429942648957728	2.6157754305014946
-1.254799239276821	-0.10363868868624233	-1.916002818876062	-1.1294026743021806	-0.02143251035030098	0.42655875990211933	1.4534087238404547	1.5690200167576291	1.3308111164418053	2.0996783071629954	2.0207305328977805	1.717243643331922	2.676785137664621	1.7520051991131769	1.8903536048759075	3.013632122421032	3.2828463094814246	3.0653805513600374	4.508293518842126	3.1610607914894904	4.594143116082425	3.491165831988238	3.7434673333404547	5.002248240190288	3.294618863797292	1.7210660135653988	4.894681334220235	2.694019211320457	3.6446242307718832	3.8925079472255084	5.716446290866273	2.5546715002769007	3.125962679422984	5.478029744538828	4.626534649525448	3.3939749487145967	1.4941550378781046	5.542805084560984	4.112605927584453	3.8598610234374626	3.111858154026258	3.1595134843947656	2.0865254039652843	2.584987247712763	2.697519487422487	3.1575411222161414	2.557669783939992	3.945554546345116	1.951518867787088	2.6052758354631664
-1.2810980401924268	-0.07840168606779428	-1.9664176461680398	-1.198434752766986	-0.0007340638809088474	0.49776226830237513	1.5352550927491682	1.4792855359817727	1.3404344976577	2.1702037248780934	2.0016708150246636	1.7645958294590323	2.707285451916363	1.7176052600029892	1.8420099100743215	2.898284254700742	3.260449519859457	2.9841084605005923	4.451758338067949	3.1163681561002887	4.465239538704014	3.5057271731852793	3.7350777801791866	4.961188463609096	3.2360314282585088	1.6973843331092915	4.812163510483758	2.6764915058726437	3.660372130059932	3.7900159841415126	5.6938549497225415	2.4911109693292595	3.1184617900399836	5.377131404736647	4.553545412330202	3.3512681895329095	1.4760710604684646	5.528676145062283	4.050160789552097	3.818559062843189	3.089152122810573	3.2437365118278914	2.144836356604864	2.5954316445476753	2.7098921059289127	3.141365842896273	2.547922506204068	4.0034581625230965	1.915812666424619	2.6215471446720007
-1.3020180967139616	-0.06325979737798774	-1.9816497435107319	-1.2531748860837402	0.06001131479709125	0.5738127377160529	1.587561756818917	1.3918177299753163	1.3411152112740068	2.2580282069486723	1.9747160728652993	1.8224922199168792	2.7666093383493298	1.7089858539632172	1.7982262489935859	2.8196875600990206	3.1957575944573016	2.868022154980952	4.393139746714342	3.075654711396452	4.378935660523578	3.4863774548944377	3.736212275248292	4.944051401550368	3.1837944419286583	1.6905276859660536	4.742126577369241	2.65691868497049	3.7138282155107176	3.70455746650527	5.683009539849382	2.4520852928822032	3.0966615726662656	5.29158668759834	4.443118737414654	3.3396889533556986	1.4521226522078123	5.504301835531366	3.920491240545334	3.7692215411052485	3.0821445803844996	3.303884563507954	2.1940794508668473	2.6633961233269488	2.7092015309783153	3.1430915300964397	2.554776613640529	4.038189574712836	1.904769046821055	2.662780641846824
-1.3420529934025702	-0.04316551977448159	-2.0169631137109496	-1.3030036630160757	0.13404910722688568	0.6305037279561578	1.5649291973330222	1.3273961130192542	1.3639149667274946	2.4034911098228338	1.9804618187887304	1.9248189666664526	2.8424218221650897	1.7071118725204268	1.77209935733812	2.766318305770432	3.1186462530028716	2.7514558677078336	4.292056414880049	3.0503777570624204	4.2918635586691085	3.4333722725990428	3.726870025919593	4.887547985492033	3.150651547567848	1.6985771526352038	4.673538104675595	2.635850770904388	3.7884693778029748	3.6301905209477665	5.647721406332227	2.4252789041305496	3.0764214142188444	5.221808048440796	4.343326751577338	3.337540262129231	1.442288044266757	5.479222338289283	3.788558513931887	3.723966476548361	3.103141309140605	3.357360393456761	2.2216315623944647	2.794178135868453	2.7080664303743323	3.1649274216184837	2.585006269008672	4.062970283631399	1.8932159912910875	2.703450885381966
-1.3601540667498964	-0.0514297568498015	-2.0286401284804114	-1.3516708557464578	0.2179508426083417	0.7152590063267136	1.5147976984114684	1.2775238280730146	1.4095190433965317	2.5832042982974097	2.008007327867126	2.06683747480598	2.9241571892836102	1.7422682186857046	1.7386264995604388	2.7238586964151574	3.014090434115226	2.6458362869812424	4.194847388272029	3.070940728361761	4.182657297062079	3.396170777576716	3.6989079563888985	4.853915656050771	3.1298355386303465	1.6660717053834826	4.593729916388692	2.6264381337442986	3.864463945457092	3.5721983777535895	5.632921532931308	2.413755328194514	3.0780929925089473	5.177184942427852	4.277772760357391	3.2945510669323808	1.416993710125479	5.463834135020642	3.6410271175492825	3.655476557651569	3.1460427090723435	3.3826302213345825	2.2666783090665925	2.934984676487203	2.661051941584201	3.223930828898297	2.647760083870023	4.096818042634894	1.8315855093642734	2.7030856924202302
-1.3706999094826862	-0.07156158020478556	-2.055316152971603	-1.3873801201398794	0.2978208530299578	0.7782307344972579	1.47177978392764	1.2431225050978356	1.4665005840512875	2.7477368142059344	2.061465198074303	2.233101489838868	2.998265471156193	1.7906464693142474	1.721109683494301	2.7316717473913554	2.911592651029852	2.566556213272519	4.0509856032177565	3.137384582532258	4.105272814775342	3.3395226470170827	3.6549499142659605	4.847989197108155	3.1390688022843647	1.6655607920339144	4.541102721188212	2.583904121722713	3.9448245302817164	3.5086931271332995	5.6184740374685065	2.3814137065551995	3.044414932547865	5.122398894994846	4.290189310510598	3.2681180019577134	1.396055241329062	5.475681288568218	3.5037687907818205	3.577192917947034	3.204980274678191	3.3727144360668637	2.3103754248855477	3.0665308501676587	2.607480206138822	3.3231047546804233	2.6953092481485323	4.127685072955807	1.7726311306577274	2.70073632401818
-1.3742396452949697	-0.1251331099386155	-2.0611091943723467	-1.3930712456631593	0.3767777084090318	0.8596691358116546	1.4673925448834573	1.2604684604381435	1.5345034592510363	2.9270344981816185	2.141144938988112	2.3997653003701407	3.084970230306838	1.8675882858176986	1.7029456397576133	2.7626744763017657	2.7888897164489723	2.497405406209487	3.934515273873264	3.2327247431330335	4.036042036757296	3.311096438560843	3.613560364317968	4.822239396120975	3.1664693828507717	1.662686543044709	4.48532949156345	2.558083979235552	3.9943600231114686	3.426810663951174	5.603086867504059	2.3428764970040863	3.036646457300079	5.037150000564539	4.321839229572949	3.2655069098175318	1.384535487716999	5.456298700621334	3.369653870070875	3.5091322429141214	3.2602820862179156	3.348043962320779	2.2616179584640532	3.206533826579432	2.5409738922536733	3.4434813509585878	2.749874247026504	4.129759736958292	1.7093240162409464	2.700042219480157
-1.3540092169916043	-0.14075996458501278	-2.0604325652307423	-1.4074120325601047	0.4694984980206255	0.9331970145784002	1.49077385214357	1.2717478874256307	1.5773265717558933	3.1116047753120872	2.2255790674908456	2.5470588582289793	3.167912986903197	1.9399466844359836	1.7004214971348186	2.7958989122474174	2.659621467655713	2.4618954916078937	3.828696104380012	3.3604942595092835	3.9855195561616648	3.256180941324067	3.598409873156269	4.79674080001921	3.183425771976877	1.672930995894091	4.415440826051068	2.5607525727259075	3.9971045236047593	3.360734507946586	5.569107566328481	2.2869078730349326	3.0251323860287838	4.939052433820374	4.340268501903486	3.2835130063397813	1.4017432026544192	5.435666923014674	3.2731146746716653	3.4573288891959804	3.2664957393314693	3.3129261070412346	2.221249848617811	3.318713715300551	2.4509907411943	3.550495704353627	2.7784714688431165	4.11833948001869	1.6477410983564007	2.764250160519792
-1.368971170274275	-0.2027360064934342	-2.039259314591873	-1.3901305476688912	0.5378631763955753	1.0109687119596222	1.5575306273817469	1.2818858169992475	1.6279131400408715	3.284567264463692	2.309806996833403	2.7082482572106477	3.224744784277463	2.0148014534853314	1.6666356692239321	2.839525420769974	2.5533893796071334	2.4548536507376397	3.7011699916962093	3.5222470687660516	3.9308409702972194	3.2054271846708517	3.5746961875746512	4.7621000103857805	3.2095838522314866	1.700231611490795	4.312118716667427	2.572231824582959	4.00660106065809	3.2926886203567443	5.526011185166698	2.228017694836256	3.022076088768631	4.822040238803648	4.357938153585579	3.2587143556750826	1.462310033241377	5.369792316681684	3.182269865868297	3.4471250664804503	3.2365152116925264	3.264521650379906	2.196198490939655	3.4443009823818307	2.3533361830081927	3.660395370928782	2.8040716841703843	4.067770825614924	1.5699776443032873	2.818317156937918
-1.347033789856432	-0.25606609618651005	-2.025979673522225	-1.3659364688211926	0.6018428719434397	1.0582994910937722	1.641968038443725	1.301793114828977	1.6613602526196622	3.44695913752219	2.3754023652542924	2.8583553892873446	3.278483332611585	2.0843627360446444	1.6405291591256215	2.895258249480841	2.439618920418553	2.472107089607597	3.5979151647746086	3.7109902101375623	3.9293313626688127	3.139188997556455	3.549230356809263	4.695119322243285	3.2518230340586967	1.7389006893059313	4.184078537159168	2.5847712578417683	4.019810468306979	3.228186108607764	5.460942081908103	2.179018699305545	3.0213718197428516	4.712132560112966	4.421674279406133	3.27221876795565	1.5022632317261655	5.332674257798997	3.091499811073407	3.475100165219838	3.2182816560266736	3.2165667093173815	2.1869533387543525	3.5497468221819313	2.28920712771753	3.7162473842741184	2.8018024499145406	4.020898787040277	1.5142757699081837	2.857966763465992
-1.3422842033790032	-0.3025951901743661	-2.0021102304705063	-1.3030062112812348	0.6473285435713209	1.1068387177731718	1.6929314259385588	1.2939984736319652	1.6472005792619289	3.5772263824221424	2.457816669672685	3.0260272632669585	3.2858383538884084	2.143259814873519	1.589570737002774	2.962673980682177	2.3390237304313186	2.512495136934382	3.5594533234808963	3.9304151984723497	3.928620869712538	3.0468938485942902	3.5607203970083914	4.6628277923767545	3.2602193829209916	1.7967644553736934	4.065924265098634	2.562568362925622	4.030758918074457	3.210023560729563	5.385796088279476	2.121735348735618	3.031111581570972	4.619506653170391	4.4405786676255214	3.2969725875068305	1.583401374920896	5.295117975124372	3.044202326959056	3.4933378089012073	3.211236759962934	3.1751071584821715	2.178334870447996	3.622121214820562	2.2099668309735003	3.7572705125013472	2.812069827504204	3.913221804326151	1.4544902721472603	2.895202765696466
-1.3363123164684667	-0.3382944207359073	-1.9562193678559343	-1.224041844645726	0.7164577770977375	1.122332759454375	1.7305994943231606	1.2860605785895278	1.6466452165676497	3.6889857400419714	2.543229927929874	3.151268294365671	3.2879417801340893	2.193811883975699	1.551291002200919	3.0398567728790904	2.239685842316524	2.583199195273707	3.5495478201856656	4.146342243665755	3.9324184368394812	2.9373398284084353	3.6182177957958124	4.630783826745121	3.2875650758661195	1.8546356146095704	3.9949443020126316	2.5547592109443626	4.048477392701087	3.2008656610766195	5.327262197447802	2.0902858047236386	3.023539780418595	4.552226602584196	4.429395442075319	3.3446741731788983	1.6616271624267065	5.254670422833968	3.0150482636524822	3.508113658826322	3.218193999490284	3.1221711879534957	2.1864156843276863	3.6630519591735946	2.123607619947736	3.7723130297635814	2.800632684695796	3.799118485831488	1.4103921465376985	2.9285471432548857
-1.3258954177609954	-0.35662717683257206	-1.8959545038933925	-1.1432584413970674	0.7862740050954555	1.1277351428927487	1.7873625532809367	1.257008154735178	1.6109695970340112	3.7960206071629323	2.6218875282214613	3.2385684111162845	3.2824717735004127	2.247095650148302	1.537534356968164	3.1286830919049167	2.1810052214890137	2.7073037714413624	3.56915015599008	4.370558253649164	3.905702787581993	2.823700556250203	3.6733582184381213	4.594597320922359	3.3193668664892932	1.8865617100783982	3.9092186156615076	2.5701831259215147	4.04778741294224	3.1958038565680646	5.2807818694199735	2.0570439462103978	2.989064538831344	4.505320678326349	4.428895617336379	3.3356477486942957	1.7562319772541635	5.216942880286631	3.050384483460219	3.5149206544244542	3.2372154678866316	3.096238655093615	2.225853645060371	3.6726172154251486	2.041088517184295	3.777816296135053	2.7569998906940247	3.6796748285156156	1.3743567519353175	2.9757825332259356
-1.2799459920213887	-0.37853720869505486	-1.8394797955391922	-1.0553887374502051	0.8562535187356278	1.1874065385261043	1.8165046048090545	1.1982219445907971	1.5484335992979052	3.8749074285262113	2.6866167758345765	3.3251171695710062	3.262890771996635	2.3196562116131427	1.5595083931223912	3.188187476682958	2.1429333591782904	2.838425137658751	3.6182702227372694	4.600941253436334	3.8722382148546055	2.756793450101372	3.7543968269260843	4.604336061045261	3.3526452798442365	1.8780785659500345	3.8367685823016897	2.5938914157220325	4.0462327099474455	3.1910660210702426	5.217437740067969	2.0411437504026915	2.952086172393431	4.458687780402949	4.380358258189035	3.3409371796449365	1.844377398927027	5.157132888269663	3.0182309155634495	3.5621595217035926	3.2380770917954527	3.054191869419773	2.2462865999014516	3.617232650577467	1.9485124508387202	3.7614248262022656	2.692452374570311	3.549318694678034	1.2918412745539793	3.0166222881521123
-1.2449003398434741	-0.38865161696820627	-1.8057269608592246	-0.9585168621159219	0.9327365800374515	1.206616618700062	1.8047591647564942	1.1133535612098877	1.455429109137484	3.8894614385693442	2.7394977944034697	3.375975873051916	3.242397257801419	2.334415916605825	1.5885407889811998	3.2639347529732454	2.132676380744497	2.953334606836475	3.688327082031248	4.820167306616161	3.8727405733810665	2.6665321855698325	3.8480331669980594	4.615695410739485	3.392052163267187	1.9237240271897669	3.7777406687142365	2.60299544917033	4.060940285936773	3.177965277700596	5.1108406171372405	2.0571848292015438	2.932387185902221	4.4289109452052084	4.318970179094064	3.3723842844443483	1.9359999340905083	5.0806300957184	3.0319158827155612	3.6311946963193646	3.2405977152651295	3.029936206024055	2.2555470540238645	3.56616498251052	1.8882269384159571	3.7160772460994536	2.631250129678992	3.415883861913309	1.23871349102533	3.0558787472083493
-1.1895335539099012	-0.3811502887041684	-1.7554439650666673	-0.8623164546512138	0.9914427467205418	1.270477963595464	1.7889561653600807	1.0238892680665437	1.3747150278402613	3.9070488585060232	2.7812630337056983	3.4219893337702247	3.207230455035961	2.329102895278932	1.6461730387636346	3.334287276216768	2.1260238650151306	3.042730894659157	3.8184015219216327	5.014039366848027	3.870261190976277	2.617944339341324	3.9378593050890975	4.635475064977889	3.353678430025314	1.9443840083205366	3.6704141335255223	2.6092450102597775	4.092334150817896	3.185741097382537	5.039027671339157	2.1082617128642176	2.968287754053952	4.424552596670292	4.222298568039394	3.401977942922032	2.0250960230982895	4.952542822095403	3.041314330431507	3.742501110578793	3.2397460523263533	3.0518925089915805	2.275216303094596	3.5249597085851674	1.8425808111020108	3.6251211220770507	2.577609089110092	3.293989667826602	1.2180137449985886	3.0710027319494477
-1.1258369839407396	-0.35656825086150257	-1.6937190275397598	-0.7639946164410742	1.0749517369873152	1.3174494476037883	1.7292615522157004	0.8852381324272267	1.2999950865108234	3.8928127207571235	2.7972917504267807	3.4480087322180824	3.17039704922989	2.309747960639263	1.709221347667437	3.411059469361864	2.12133618346667	3.1673027514628727	3.9129552952092284	5.184768637386205	3.8940928363948615	2.5719618567384135	3.9912982764721407	4.677228125435389	3.3013860703430233	1.986780316733228	3.5605394365106138	2.5803531634831134	4.15961167438026	3.237745166409648	4.9988565863938055	2.2057908192215145	2.9836182119014323	4.421665939600274	4.098824914309803	3.4055855666712693	2.104248413912792	4.853468985731774	3.0240287118710194	3.8442614893411204	3.238007863053646	3.076485309086401	2.3647958600147065	3.4766728635978366	1.8048664595941886	3.502063890122127	2.525459430277266	3.183529817904204	1.2320945790380642	3.0459733342038553
-1.083869260776061	-0.29117137381842034	-1.624005974730189	-0.6644967538597435	1.1350737096677825	1.367489142554837	1.6944505477064038	0.7683375545401148	1.2662283705877913	3.8635048952287674	2.783473033293597	3.4927552806600053	3.144463945490712	2.283546292830067	1.7884729945095994	3.456611074096846	2.140532517412452	3.28591612753022	3.973779296540878	5.297103613737306	3.90241264307956	2.558774460035397	3.993478115225878	4.750765105059287	3.276659439822139	2.028259707089297	3.425184321781156	2.5353208946788572	4.227920955384625	3.2614681493607494	4.960144793576308	2.3556968491983947	2.9974935844846344	4.392046028276313	3.9979280898899434	3.3973174284496004	2.1952065606740403	4.761638434572826	2.9833886951617408	3.9363986847227053	3.2806004729140144	3.099037660923908	2.4459471099741927	3.4779770405543387	1.7786037773002081	3.4171105735028227	2.496501079056909	3.11560762364509	1.2498660072519825	3.0080230050237957
-1.0228044828271114	-0.18033475104911437	-1.565528380583587	-0.5682686552469669	1.2015306342652536	1.4156142579311013	1.6474817632278083	0.6849978166236891	1.2281951575537742	3.8215185061932573	2.766210073337678	3.4975973079092157	3.124721564427614	2.263308201844995	1.8818803121812653	3.475661421536678	2.1528481716596515	3.437122679377162	4.037775282236504	5.382460447627769	3.9052125828908517	2.550829621247856	4.015246785635088	4.813632898307686	3.2411379199621586	2.0546318398971337	3.363279896657514	2.4736525567244136	4.261342358551521	3.2896619046599547	4.909467812104523	2.5135347547617406	3.0083041140303486	4.3621308243925725	3.8859511111231093	3.4092405833119406	2.24719315526171	4.671631297352749	2.9334100339432987	4.0284361099089026	3.3697850221074868	3.115014745375	2.504266965559	3.4345962005123454	1.7730804748071045	3.312970659795533	2.4932385092146836	3.0854846549201294	1.2736029677146354	2.962037241131913
-0.9861572569278243	-0.014030903124479587	-1.5082277399438602	-0.44055865178524334	1.2548589949517432	1.499188995173947	1.5566785543370165	0.6415134745125715	1.217309550662764	3.8031727337831924	2.7440645365398826	3.461374549550156	3.1416195251428163	2.257181986146564	1.9653124428576987	3.506933169565456	2.1957441978931276	3.5561175909874896	4.085041805997022	5.442418918229335	3.8699725373874854	2.5468370107610725	4.034687614338558	4.8984163674599	3.2475680290816227	2.074788342149064	3.3186243360982233	2.4249476350093038	4.287789012883641	3.2838648313531302	4.867906232628761	2.6519705158803157	3.001363973100577	4.3207182960134265	3.7828742601582706	3.3971790924421734	2.3135196966958977	4.564775210890904	2.8834643890786014	4.088870745646661	3.4559972178397786	3.1051821425281383	2.514640983377522	3.3632811690469007	1.74296892235275	3.2489046823936603	2.5092334175258193	3.045366159936285	1.3117693565791793	2.9114223293227752
-0.9261209187394343	0.169563128383904	-1.464241683662784	-0.3046006360101055	1.2854670877586147	1.58058503853315	1.4853051579541217	0.6109596052909716	1.2466507979412464	3.814507151589015	2.7168504641483957	3.3930834761342936	3.178905385158392	2.23874564313776	2.053429161215375	3.5571017861780745	2.216603600770207	3.652348887254493	4.091394724487811	5.420102099497663	3.8272902933913118	2.533361712825905	4.08705152490881	4.949530580572786	3.257259337221187	2.079393583739758	3.275823020976179	2.377936898402833	4.31702685162818	3.2697600657623958	4.79949681024884	2.7805912472991126	2.95060944994824	4.2997583558995185	3.668558412238743	3.3600570091158657	2.3311865643176244	4.4916270970227545	2.7848489010939046	4.167946746321545	3.5222625710586195	3.1023126244470522	2.512317175564469	3.2960143183572868	1.7193519751941042	3.1930533086655224	2.5205180222145804	3.032791390899005	1.3553236249159597	2.848093468409274
-0.8894812516278383	0.3883145844012508	-1.4392473049548649	-0.19974262507865093	1.2955469892476774	1.6416318218881099	1.3926621825490417	0.6041985677888063	1.3010742666342359	3.8453907154902156	2.6844552688917096	3.3292834030890304	3.2076508023174335	2.2201893653166174	2.1127458334658114	3.6007541619235512	2.2562300501250414	3.7396713285928938	4.071155542401826	5.382553088998952	3.7931456122959437	2.498942835471612	4.107544106873573	4.9914209455639265	3.232136835803465	2.086974265726806	3.2355524597432366	2.324175301075113	4.332677956735285	3.2357235997826796	4.694389742599292	2.914000368567563	2.905877578524965	4.261576020638393	3.580844112324846	3.318966731798741	2.347322738592993	4.417491720358973	2.722230582941907	4.215790035365766	3.580265797674324	3.107088727684337	2.462801498159135	3.215813572075772	1.6920396701289164	3.118867947574313	2.5472301117874734	3.0365430749701643	1.3958819844324828	2.7917615618962093
-0.8388195887146882	0.6218606309072332	-1.4176082761568973	-0.08113022553457819	1.2778288376344613	1.685799707591454	1.2793168598277522	0.6289864697320076	1.3777869555684827	3.872010249615909	2.6612918082234343	3.300580658715684	3.1981370125900317	2.1802419868372387	2.190709365895766	3.6326398253762973	2.271215110810119	3.8008259539077685	4.036263243357924	5.321424411603503	3.75463264022351	2.4984329747416716	4.121896314396507	5.041030529828987	3.1929718464990735	2.115438789018808	3.209028166076802	2.284738031002667	4.360675887719512	3.1888235920916093	4.606876961332938	3.0319955851251588	2.86077072324089	4.201475767425798	3.492320068095181	3.281369438669144	2.3536518540883637	4.329756294979864	2.6244710283542876	4.248663734686852	3.6133262572509244	3.0836913305912357	2.4155414653924514	3.1339998838128875	1.6582578396963847	3.044088382106175	2.582931842471897	3.092265092303558	1.4456414827573247	2.686038199473504
-0.8012088397020711	0.8724769576164322	-1.3925793512428046	0.049025390471973976	1.2757446225234605	1.6524291138315879	1.1704302387912269	0.6615807995810211	1.4621576726861787	3.870557119127983	2.634517543038621	3.2664849624653263	3.1666950359358745	2.144421910517314	2.258540546878648	3.6631194615565463	2.26305136879096	3.8705365137739896	4.0114563849462055	5.246506797486802	3.7110763329040792	2.4793121046744724	4.077236132284726	5.068614178488976	3.1356827703556904	2.164037098124401	3.1938982676482492	2.2620702149648375	4.376034468819608	3.1266530937955355	4.541994674314551	3.1615491904042483	2.8157591139786744	4.120691251174852	3.4053576231911293	3.224964852974284	2.389338528383129	4.222240354302572	2.5970767989973096	4.260342068080734	3.6521989428482975	3.0720672758726724	2.4203421003896652	3.06533325528041	1.6470197371802264	3.0096763372373303	2.614650582315277	3.127930103294415	1.542809188528023	2.5859188241607027
-0.7667696690777243	1.1332176005054229	-1.3814066316669096	0.19373627235974447	1.2566704035625456	1.6063187421359195	1.069009589423136	0.6993812280403924	1.5516921836805495	3.875261629082643	2.60733130120863	3.2704202149380386	3.1301455229671395	2.1527196731967235	2.3407194382517846	3.659700964340872	2.249267529002719	3.9310194357250374	3.9593306110076667	5.153850798719494	3.6478576520898045	2.4466980259848907	4.044265852626161	5.0642880454933925	3.0366324718482756	2.1838070078984053	3.1492583142049733	2.2323927500307237	4.377730508450293	3.0925202822491493	4.464307644221059	3.2248089171275502	2.778277213369835	4.029686537495843	3.3274350875838605	3.1702138949237577	2.413653152399217	4.1232722960956165	2.5272764894807507	4.256774703536335	3.716805794554785	3.0449834101678177	2.428258070674117	3.0078280302305496	1.6648234901737833	3.011062387705365	2.6161277210341547	3.158179216713354	1.6281253118192531	2.4879210177314746
-0.7287258459938648	1.3797153668649957	-1.3869272742465615	0.3387198186196003	1.2715917907266525	1.5482868485330274	0.9895271969755415	0.752537924727492	1.649208684430032	3.8513712556545854	2.559687066627928	3.263730875245217	3.0997896898915416	2.193936816071884	2.4001099370314725	3.624335297164619	2.2219974546034744	3.9824956087594785	3.88606078685674	5.055470538385445	3.5603166147559975	2.371112645533348	3.9742948349664475	5.019651589829412	3.0043881801367327	2.217189020551735	3.1621029706848054	2.204551230836283	4.367905470791726	3.036156998898497	4.366109421478849	3.3023000017557136	2.715959101924339	3.9190244578849347	3.24526192379417	3.115200995081391	2.432322411182348	4.046724170048636	2.4129408564631176	4.215694905644582	3.7775378289140895	3.005240942814801	2.4271118164759997	2.9490929126966976	1.6705600122501783	3.0335174286750606	2.6068550573873743	3.1660181169350867	1.6913748487111822	2.416276582228336
-0.689245408614127	1.6370487328073593	-1.4003173043428316	0.4596324521811422	1.2709625436167071	1.4628558361949011	0.9195910887462471	0.8228148159478674	1.748281155382837	3.8227763722718686	2.502502852906487	3.26069221508993	3.0676510773910044	2.2423100694165794	2.449912045478383	3.5865840972079632	2.2076279646270693	3.99052843800058	3.8318492471380274	4.969655373500712	3.482119851142202	2.302165612828693	3.9398794871150797	5.000984414369265	2.9621766849857427	2.242141169450261	3.131508821380776	2.2133471084736778	4.352469796981144	2.9687810228804135	4.305254870226146	3.367737159419396	2.6574300184458863	3.8019433435993193	3.186227539161945	3.0772437721546924	2.474477606365792	3.9694607821803287	2.3378865860506695	4.165070232374282	3.833732641418275	2.961270494799021	2.4239777015386705	2.890129128177901	1.6946997794539627	3.0407853988957756	2.588926774354921	3.200392225879953	1.7351594271473687	2.3863902370470114
-0.624876106540458	1.835791953568337	-1.4058609777265996	0.5724114480638527	1.2794424449385509	1.4032248052012013	0.8559897230946945	0.8784666682211227	1.8390319023762942	3.7834283232784984	2.452461394960549	3.251174831368987	3.0428324220222036	2.2993726907749115	2.4998011152358233	3.5537792851007914	2.1745732295959534	3.9575803337619235	3.8130608687112413	4.881319388147488	3.392598751471237	2.21497359534851	3.9202679305968977	4.942563935769248	2.8900388072271594	2.2735745247201917	3.0701743561285064	2.221248393667586	4.333457877989698	2.9301543385868953	4.248327934658297	3.3746007176521493	2.581100226238274	3.737213836110251	3.1028450536521923	3.016628264011538	2.46842453567701	3.9076611534068597	2.246281778161104	4.113262818241212	3.874572618599371	2.9196495370147315	2.432055733247977	2.8426975235523373	1.7149782023022333	3.00983816038842	2.5408795639267168	3.2458126399812572	1.7693498375838583	2.316190514416931
-0.5398717587046649	2.015778464122211	-1.4027879537084793	0.6637067848648693	1.25922257142936	1.3305684538208016	0.7888948579597514	0.9120365748908859	1.9259789545039994	3.710476631751841	2.4207661804930085	3.227076166253854	3.010968830707836	2.363018097855918	2.5125504586216203	3.4957217403247434	2.146873227717548	3.906509291231673	3.796681389606907	4.784479900092051	3.320278367233498	2.14267508729735	3.8669647257013233	4.898567714502665	2.848247955262259	2.3042574114726078	2.993378401259747	2.240721780572617	4.337151903700471	2.877214985111409	4.1948805913968386	3.352968923088814	2.502794056348937	3.7086706558256295	3.014904844251769	2.9386240478237244	2.466998396375632	3.8568423047072486	2.182775756158425	4.03272100777711	3.8969648792586655	2.8794911575574296	2.39850345396218	2.84144437679869	1.7248554629361141	2.9936206663334852	2.478600363154512	3.269887066679221	1.81017480607415	2.2793286268003534
-0.4459191401463237	2.1761054455865674	-1.3995660236292664	0.7073039067624713	1.251836883040791	1.2549978751230313	0.7478369517701278	0.9132991127374417	1.985361670933349	3.624365027243905	2.421264600548894	3.224112534744377	2.940577770674125	2.434404751915141	2.5228137049579797	3.4388195981724556	2.101882285040212	3.8595131487045484	3.7947656693205545	4.7067537896700316	3.2698693224341637	2.072314301814769	3.831155586270448	4.8210790687931135	2.7612442752978135	2.310339634581537	2.9111778821973173	2.2613943773150225	4.333548247778101	2.8741634787424943	4.158260133675564	3.32448662508727	2.4317784648684637	3.696292755133109	2.9184019593448487	2.8627172873040725	2.4581273452364156	3.7987449114173963	2.1102836793865736	3.9575830295236765	3.9305283678224967	2.8618135159329245	2.4064667211431563	2.8773806207913086	1.7217884259272158	2.9723521152660544	2.405328309819981	3.2942393959009757	1.8149556181648006	2.217368942104959
-0.3563395025845668	2.3418850609561908	-1.3538146562127256	0.7200834565382543	1.2455012673610137	1.1541361088720505	0.7444288037660057	0.9044939879282319	2.013143087864222	3.5097902293037193	2.416182993024802	3.2153599072917936	2.854993374327969	2.512262434258269	2.5221809708391847	3.3760415726270923	2.0711468703567606	3.835643080286581	3.7914170449006677	4.653972587404279	3.2345416680345496	2.034047524725033	3.725384169511672	4.777192587134859	2.725987478920996	2.3142604918389766	2.820140734102285	2.2830548194657827	4.306742684049387	2.8549084510176668	4.150125796605663	3.2877602243296935	2.368883119498568	3.672090958640292	2.8687068140790553	2.7896675496044727	2.462021291916943	3.699622215619493	2.046276182577019	3.8628309269280834	3.9380389392358013	2.812167933482253	2.4332430244592564	2.957104008592954	1.710799383468902	2.9348040272754834	2.3369030174016063	3.299928713697912	1.8263052748298025	2.1776753220928966
-0.2404042842726072	2.4613869302853515	-1.2810539926861275	0.7344426334154359	1.2276872020269254	1.0910262439346845	0.7711113293898275	0.8871684326608482	2.021405041847504	3.391909559503503	2.407384318840279	3.196365869686204	2.7801250876720998	2.584979728716507	2.5459698714272063	3.3263943242631058	2.040337934394309	3.774593879266477	3.805864788353581	4.594555337444883	3.1753494515790335	2.014371095545846	3.6296151884777403	4.730853347216546	2.6715749027175937	2.2916303759649237	2.694741830875457	2.3141535276654404	4.281224996878619	2.8289475464828646	4.170732075364668	3.2331133983083604	2.313159426833373	3.63361651170872	2.802978448974195	2.7224157557717024	2.4754279971027073	3.595871473614315	1.9669590648310895	3.7759484885233605	3.9643359001524106	2.7620557582470395	2.4707550277437695	3.0683737510378424	1.6978201113106366	2.907822415395642	2.2466289366045302	3.259987589679713	1.8259241366489931	2.097824156156469
-0.15737589246618128	2.57239407334262	-1.2144827386407604	0.7299360264805459	1.2117622055482218	1.0210912665932992	0.8024190305296008	0.8534298853882415	2.0113873448172845	3.28337433515376	2.4179603538839882	3.168770869676346	2.720156105461436	2.6511060600785017	2.5849774542812476	3.2558153191122394	1.9927145979229788	3.705466667164655	3.7943893082414304	4.527110468879452	3.1192686169648205	1.9876403783030099	3.532393564296772	4.666687402013713	2.620557101603778	2.2434773090507893	2.5869637818204465	2.3278278521941154	4.218428701259654	2.787332459349479	4.1413471113060645	3.169858567133013	2.2880108466221927	3.5729055277441204	2.72886813595206	2.6633430783780447	2.4711672814707395	3.4915228331711696	1.8789449411487702	3.7057421742303283	3.983321509056598	2.7264591908898486	2.4623007074900563	3.167210210640354	1.6789930650860518	2.8519601681751374	2.1742941656919306	3.203808377871698	1.810296219550467	2.0540795112870986
-0.078261174145463	2.6415392679082537	-1.146433927474041	0.6847162118003471	1.1687682993747024	0.9863153853787509	0.8463513015700578	0.8178390114940818	1.9966050675421976	3.1709973970765626	2.401267498763566	3.121662526648117	2.6761822878448607	2.6870924096609863	2.6471190103533906	3.168744522281919	1.9521025314220224	3.6398204648720833	3.747334281507855	4.444894177472071	3.0761908669110203	1.9785847918574373	3.4665590543389504	4.610941241262131	2.535972848556091	2.1860080242604503	2.4425873578540416	2.314796175859459	4.157125434467096	2.78690200313348	4.117436310549606	3.064964380852472	2.2589060381891146	3.5210978530235777	2.677406660888489	2.627010663094132	2.4411868239695025	3.411439701869219	1.773110084795272	3.603115766969661	4.011301873910672	2.6802268420791098	2.432385420438455	3.2469801069813107	1.6509723105059368	2.7803307174070797	2.102808002932914	3.172728118194974	1.7686213567259557	1.9957098994207612
-0.0034282867344659963	2.70810736380994	-1.0773182460732902	0.6234876432629359	1.1296524272094706	0.9571556706940862	0.8874896332667518	0.7669902430571847	1.9935779672960248	3.101469644262081	2.396688949722276	3.027426011592408	2.6336068114359996	2.7099490773821175	2.681443817220158	3.1105099307356623	1.9345035452642314	3.555707942299236	3.6854716366474607	4.371128729461182	3.050702248610804	1.9930123492475915	3.374437705114267	4.574491568416553	2.491799485242726	2.113263380278164	2.343432105935667	2.317725358086418	4.0735727831355275	2.7579295953597844	4.1060371639165485	3.000888729470022	2.2445616842552596	3.4507487743789182	2.6403673886381935	2.591130401612272	2.4246849871347043	3.327673979598462	1.6650787064926504	3.4922136540252664	3.9733256756172737	2.660141868142386	2.416696066101721	3.303919478136225	1.6088585654101917	2.6489776503942775	2.052489260988029	3.136011047649771	1.744227261468803	1.9387338496217672
0.048705561240167644	2.75999767822759	-0.996509229798782	0.5781960524474064	1.0733029502561915	0.9106939771347473	0.8957745658350869	0.6670910859454325	1.9635020473950646	3.0571809516097628	2.400834860034853	2.9549912132522627	2.5815906308069665	2.707661684275584	2.720342698436038	3.0592100542406753	1.9065455348974258	3.483003332461517	3.612636111513995	4.299492570228994	3.062363853598037	2.0183618627046087	3.314729585067375	4.553838678147903	2.4136686564102683	2.0393728365407915	2.204090705672134	2.3275021386684043	3.991987709092689	2.75682246647963	4.102540791708342	2.9087512532603768	2.2593995174347934	3.3673230596848454	2.627779288468654	2.5517718861658976	2.3950701921928976	3.2705860121465924	1.6206723336562017	3.3474726231253333	3.9139632746390425	2.6322702483857063	2.3815962045399455	3.4047964999009905	1.5725214615070195	2.5055307014019546	2.0338621512086337	3.0947213920299568	1.705354922082168	1.8703470067105357
0.09589996377595512	2.7940537606931994	-0.9484462049815582	0.5277484293210428	1.0184827827346787	0.9159922098362315	0.9236799724674578	0.5673392626936915	1.9301831912232494	3.0139594016595157	2.3837679790349298	2.8914933984658333	2.525957351259372	2.681214240960801	2.761107171516854	2.9958985890759826	1.88383661984562	3.3990544685557906	3.550496966086084	4.202864694568783	3.0916859941213444	2.048015128066162	3.2332807636730694	4.488676234890304	2.3417639296093324	1.9547520385944872	2.111463192455237	2.345016854990466	3.9011262405142397	2.735656866728033	4.033503801000535	2.8076483968960106	2.2709289468619516	3.2847058210296667	2.6358562585791185	2.5251332385135266	2.3449307190665554	3.2154206886186634	1.5433212463332537	3.22172273290566	3.8552582976837257	2.6011594721082387	2.3503628642690293	3.4787101960004163	1.5487857866105705	2.365593331974982	2.0306050947924197	3.017841643841598	1.6709342015462716	1.808682331313221
0.14614411482781464	2.8414542289966067	-0.9016763995237105	0.4836427161686555	0.9708953062822804	0.9249496715376218	0.9253055913513286	0.4518308311164498	1.8978567656956957	3.0046048741434928	2.374374742854807	2.8280154126786536	2.4131724724359285	2.617184043023542	2.7532729538698995	2.9337017138055543	1.8494014608001907	3.3265938406573996	3.456547537309772	4.145054041020156	3.116891529340621	2.1032657865675306	3.13980116688491	4.404322362498653	2.2653700754113517	1.853766417594508	2.066086343026605	2.3464011374747384	3.8113312210975097	2.7059824321936885	3.971085922228724	2.7333541050823893	2.291687918845309	3.189764173637589	2.685962276723531	2.5037750555890916	2.2901167396963635	3.1327847778022946	1.4956798937799023	3.1076581367911738	3.8123115753382875	2.5629027199145016	2.3256078077367466	3.51101941987874	1.4991412595633489	2.2663516067698684	2.0608411824909108	2.948694501361264	1.6542849092242946	1.750903332819855
0.1666777839079635	2.8963117007185573	-0.878657468184669	0.4125624440991075	0.9391710963705847	0.9363798411645916	0.9323550180048057	0.34769267485145244	1.868388092148794	3.0528306422115348	2.3286309982841518	2.7466216581099485	2.3058073275562165	2.5441228445768944	2.763727786843517	2.8784245505971024	1.8142258448735291	3.2553305315353356	3.370966136782058	4.079517584701082	3.119641840991032	2.131380007005366	3.0949306341208724	4.3152990957773145	2.1814532169799317	1.7717623055292513	1.9924102506491195	2.33671393707034	3.7430189420432924	2.679260904764124	3.931171569781145	2.649421023295365	2.3031909593969226	3.1120392488067514	2.74684629527669	2.5032620595615507	2.236871624196888	3.065772300726791	1.4251874867348473	3.008952350173691	3.7664911131351055	2.542150633980044	2.342145028497938	3.5078826772830114	1.461308984161581	2.153313978221395	2.0997457542357685	2.871572709039282	1.6156134653319776	1.6803836202656477
0.1982386126429974	2.9273140620639575	-0.8796422336020278	0.3487057605132404	0.9233499787660444	0.942693169804086	0.9302297853943131	0.26870631249713556	1.879424784257082	3.12669508132592	2.252116772902942	2.6471878015752317	2.178070759299726	2.4250702799866546	2.7606877643629497	2.819027658500973	1.7922894232602746	3.2098454705665964	3.3077567881354133	3.986225285989602	3.13652959516483	2.174734136641715	3.02905125712642	4.256857813460078	2.1048985857674056	1.702646674525662	1.9036002380093386	2.2972107807772777	3.648779099574226	2.623077353786383	3.8666013889365183	2.555735466032428	2.3463312555519567	3.0336843488434426	2.799839013078623	2.5125555493938236	2.190055199473718	2.9868406402160703	1.3652335260350346	2.8884067517739105	3.7165019849684375	2.5526503488246393	2.3478150917400824	3.4973827285817003	1.4210482526192545	2.0491708664281143	2.115532071262808	2.8054895379329876	1.5718583015008787	1.6471427338722804
0.20813706744177335	2.9211690740720617	-0.9185395542971863	0.2890362121063032	0.9245610139475794	0.9663642901533344	0.8717664250083065	0.2344686434403068	1.901525147976742	3.1884213398333494	2.1807140939831906	2.5667812096178197	2.073734227144515	2.3276745806956276	2.7498031069951043	2.7442327558758834	1.7778399718928344	3.1329269010607446	3.277106205634074	3.905323039294519	3.1363670376174575	2.2090301571335766	3.0111248365814545	4.187256377040985	2.0044440384713234	1.6336024557436901	1.8433406228315046	2.27410200631527	3.582490075877422	2.5859775495260555	3.7863548644861638	2.4897543585959814	2.3888869175030676	2.9463018516868607	2.8694283125016486	2.5204797689303624	2.1500264897342225	2.945694448386105	1.3004062269325003	2.7934968730553775	3.6828289257341202	2.575836209165362	2.3317925724998902	3.449725040778933	1.4057819423780378	1.9874145467281692	2.12197405010492	2.725624578763276	1.5195003044457862	1.620315920604917
0.1794867276754675	2.9046671948287193	-0.9444492089272879	0.2582338871043563	0.9295946589457561	0.9708931030569357	0.793310922351494	0.21105615974717756	1.965437515439478	3.231097965850624	2.124823579696146	2.511776101618134	1.97742104732069	2.2391140792468764	2.7220923418869356	2.675002985072525	1.7403521957430672	3.107158693316446	3.2222681825170705	3.817974415923635	3.122793735616728	2.2296784192508605	2.990608364376409	4.132854136421717	1.9259353107950115	1.5736543118991029	1.8077990057454438	2.2314769808332557	3.524949789942238	2.5484196812557713	3.702181283681014	2.397615250537018	2.429377489330713	2.8731251214693176	2.9283871586493153	2.535648696411404	2.1054106787196956	2.8856945593926313	1.2348726145808586	2.693397203998841	3.6207870238140067	2.586167906537366	2.3209880138144787	3.4059714864705186	1.3679122005448237	1.9424987082339975	2.1254484273964147	2.6448362660467795	1.4818007942066678	1.6289919299418056
0.16278803176212503	2.8687421682895393	-1.0020749809878744	0.22544157936813142	0.9453474089845537	0.9815443846372146	0.7297996659474808	0.23897207287215022	2.03088937485519	3.226111911863928	2.065198710066528	2.488108315297508	1.8841085978891265	2.1620614139017182	2.6840875316449293	2.6033557210977785	1.7184329944293832	3.108438343446786	3.164972271902111	3.7440251479288724	3.130734747767362	2.2423309562753633	2.99468194168926	4.078082629821821	1.8257391724769885	1.5110869974081402	1.7566394677185346	2.18810727533495	3.4911990295844335	2.5072862092708625	3.654547617068429	2.3400735238250263	2.436922919790051	2.8007868763307875	2.9850706726873737	2.5570152051140633	2.100407574048763	2.831254571796187	1.185736742513003	2.6013620990497452	3.568173180040701	2.57950339708354	2.3337080968091235	3.3714692557733117	1.3369835773473333	1.9220635783755426	2.1170822628763366	2.574782418557952	1.4393674100765055	1.627515693897783
0.14858951603625484	2.8605624091550452	-1.0347629705562416	0.2164857864066166	0.9508612863498669	1.0101933122151237	0.6403865423820586	0.28147811815279455	2.1024946363207473	3.226248142847171	2.0314372872454856	2.4816922942429933	1.8100311555658373	2.0824042550749797	2.6080887813247324	2.5479591088021536	1.7151282969397712	3.110414797963518	3.135748941052517	3.6793307529152295	3.1356200831552306	2.2149607657379744	2.986937425015665	4.026751537956931	1.766559630652011	1.4535240795892264	1.7136704721431273	2.1465852505795797	3.470732199828988	2.4573675991938804	3.627986151155247	2.278297148132056	2.4822925910617757	2.7403937162254133	3.0381113962551938	2.5592875021249455	2.089781785181086	2.782119610609736	1.1355942454259786	2.549051193465531	3.4763549503675497	2.5995035359685295	2.3551217667104867	3.358469473084054	1.2956524838622658	1.8754649070334701	2.0996129725593287	2.4976715118186985	1.4032644244666908	1.635181177433385
0.14781763042262294	2.8397130447718153	-1.0584603973261866	0.17521692944324016	0.9477024393074297	1.0550508850948086	0.5511619994498864	0.3562960656061857	2.1675061072322506	3.178848842744137	1.9886284018871514	2.4834624343652	1.7321519994878014	1.9895229202923184	2.5454834315964363	2.4808609696155575	1.7011297334161253	3.13581502471702	3.109616104621108	3.607544904730657	3.15540399500325	2.19346374133307	2.9651512739428316	3.9798001486594643	1.7057150024044976	1.4169920032128935	1.6548005529927294	2.104720905029376	3.4643476385222636	2.3982603828359808	3.6276729263213645	2.2054149499285343	2.5140511785208495	2.68912679269154	3.035294587345068	2.54190199630268	2.085976349861388	2.743052211411184	1.1060975595805453	2.5273766985767536	3.41541871612234	2.6171415144519634	2.363988543723595	3.371156615036834	1.2728148414007798	1.8662755267500046	2.086180888439142	2.425446310739617	1.3526656711328724	1.6635092073708182
0.14006987303924895	2.860776211350961	-1.0708279788445716	0.10042874469358276	0.934775659279806	1.0993259115083505	0.459976347689233	0.44763671212363854	2.238182028583837	3.124027224570743	1.946332695215799	2.467936327952709	1.6761723030851237	1.9201556232059929	2.462743820939786	2.4094384630666275	1.7230107780660233	3.1444487724383174	3.073948944531952	3.5260253739518013	3.145995913647822	2.1599056696595245	2.935514556837094	3.920518916259531	1.6766648788127312	1.4031801608866386	1.636606365411388	2.055564835144888	3.4604304722439174	2.324220674150535	3.6087121966003615	2.133085948643914	2.5263397093479374	2.6521881321449325	3.044978338678452	2.5386741561293866	2.0643347689423757	2.696917823935742	1.0788335267883338	2.5527003463677764	3.368871601154436	2.587556116474846	2.405093024516165	3.3203111544354833	1.2685835534865448	1.8470006624886963	2.059600661638354	2.370273054841449	1.3398721954479547	1.6824379793696174
0.14674472720505718	2.8873659039601582	-1.0721592784473044	0.03831074667327276	0.8977367008350587	1.0898531777402434	0.34306058420172014	0.5192545681375911	2.3057366289630914	3.069338204554373	1.944357147024747	2.4194437064092935	1.6625230565352733	1.8685077860456283	2.3869266929400164	2.3522385949268023	1.746343543970545	3.1439603065392108	3.0330174397365566	3.436854153499444	3.1270739112877424	2.1057066949282426	2.90950799087698	3.876092578139457	1.6378437871708713	1.3768604865303211	1.5897844771219325	1.9996201196202439	3.4416579689478133	2.26613534056614	3.5904925792095255	2.048385897677291	2.5247222482534553	2.6302830967952637	3.0135924513284795	2.482818431352882	2.0643165134742034	2.6677507564964413	1.0570308972655398	2.604997910588654	3.3271117283897595	2.560009514124164	2.4209750441519757	3.2778798637377484	1.2198475161521096	1.8536360513006023	2.0190007113950013	2.3124251472339052	1.317107794481162	1.6699499264979383
0.14056875302686156	2.888171573210623	-1.0876010355240153	-0.03327562784542165	0.8601697191034319	1.0855889774743854	0.23439969283756326	0.5730518724480185	2.3421236772396252	2.993656444123525	1.9602104468733685	2.392451079241506	1.691483928079793	1.8540647271294612	2.333699577044052	2.2973613964674113	1.7669783429403403	3.1317687398796172	3.034756991007149	3.3510082706863704	3.133207546844688	2.061938947188371	2.89826675879008	3.8723000604905273	1.6161097463376315	1.3721774555942292	1.5434884285874237	1.9614173539751416	3.4405975158857984	2.205744361789191	3.570747109413636	1.9705477730941028	2.529212763323018	2.6031712636958284	2.9429519668259614	2.4378483413830168	2.0548109465170348	2.672169764917907	1.0375319371040215	2.654791358917146	3.2881912301361735	2.549321399359482	2.4331866855089843	3.2621063634401595	1.2287596672349248	1.829880028950204	1.959966621282651	2.2213416345692787	1.3312368184055672	1.6750852294810532
0.17391294432723906	2.8570216362031635	-1.0968927737361893	-0.06982473248173551	0.828395726983671	1.0934501156295693	0.12938998012542446	0.6118408884413155	2.385445287947644	2.9082632310005576	2.0034633561901187	2.385368910995982	1.7447518564424978	1.8217309377409243	2.287302094489039	2.2498095426150138	1.7972259131370873	3.1145880939750974	3.0194024952672356	3.2793253031824277	3.1794164287221833	2.0196896124007493	2.8670165764319773	3.892142125880587	1.5935125612299323	1.3579276403367841	1.484125802388831	1.922269669742785	3.443493632043045	2.1532362533238163	3.5122311171438967	1.899320270099333	2.529552297359964	2.597959747626885	2.8752857219069927	2.417478364289413	2.049418391858449	2.6896564053327716	1.024884181819548	2.719885030755816	3.239017407367622	2.5333983008504037	2.431843592756214	3.2487538909944638	1.216140999431286	1.8532983334200654	1.9145823956179366	2.1334309491059824	1.3467971444966598	1.6971984365240496
0.19931496177848138	2.785634647393033	-1.0916643841191083	-0.10601081551051075	0.7934449662265692	1.0925391704284484	0.03423403802497485	0.630970263490187	2.3782965497685904	2.81590316539454	2.0259044872850174	2.389647151563823	1.8225638414474137	1.8080179365650149	2.2480218516926116	2.2133818822310984	1.816592090037513	3.0669438430453573	2.984347216331748	3.2303248440332446	3.186497557024097	1.9820663373224776	2.8345900036809524	3.8732305067431243	1.5899914960382877	1.3417959127220436	1.4579530289969362	1.913200169452947	3.4714658654571102	2.1047019656468153	3.4700984616763613	1.860424053698195	2.4855708300384087	2.6122706217524625	2.8010617481744493	2.4099441754404807	2.039654482366857	2.7109822891294235	1.001994442128457	2.808045339744491	3.176510826194948	2.467527188439989	2.477624206421323	3.257475534019077	1.230366624183459	1.8768579932906821	1.8707979824008532	2.021213397737035	1.3623668582276733	1.7010097663266674
0.23136070897562783	2.7272014643115754	-1.0806103923092576	-0.145682963501702	0.7645762637694994	1.087105890599227	-0.038574714569252905	0.5917117284851571	2.3713329324876296	2.717999861080362	2.0564987078727635	2.3743948997085362	1.901977793177299	1.7726258094618443	2.218094931936437	2.1808029197213776	1.8188449772294848	3.0402699904069306	2.916351157690042	3.2059913689267816	3.1754998552910885	1.946491579278709	2.8047318648359947	3.8294568852507793	1.5946190568164367	1.3173616118821712	1.4081791147407314	1.9226780657724098	3.488967623908709	2.0435757744140326	3.456597912005992	1.8087956049659364	2.4415157781192454	2.63078877337555	2.6791327505589817	2.395677634230108	2.038997285512692	2.7064197246381854	0.9889990807045587	2.8634758041124084	3.1259300164076573	2.3964739764732728	2.5408100780073624	3.270563812123411	1.2347420193783896	1.9025405426414141	1.8277758003298417	1.9439859512297413	1.3823168447460235	1.692293906943465
0.2480411748715979	2.6618739426149736	-1.0785087123088561	-0.21659719061344535	0.7320429270360489	1.0996443436656347	-0.09341457786408586	0.5348472052102733	2.3354672112245596	2.652026374618692	2.0806961160681383	2.323671783708982	1.9869808851422426	1.7382235988589987	2.185702749611472	2.1455118076298523	1.8286828723727666	2.990270259519735	2.8593025431533556	3.220400515248791	3.181391933371098	1.930060875427765	2.788785420790682	3.775050483888068	1.6264849639529628	1.29081184065678	1.3623151432103435	1.9402874683421838	3.482705982645926	1.9986713200469304	3.425536076426	1.7658952654975177	2.41184399069457	2.6529583526881106	2.566435685303845	2.3948194386284785	2.0295962726005037	2.718531323577447	0.9627863633695843	2.928386757279292	3.0797614183014312	2.3455068401971984	2.629152334203546	3.2820417320541155	1.2565375878932594	1.904512482462805	1.7902362609749638	1.8962622758886423	1.3746684215807081	1.6521982178074062
0.2696175120185483	2.639954002845851	-1.033762468746347	-0.3014064705746209	0.7210085346776808	1.1384337657170676	-0.16686817626283634	0.4467041567900125	2.3249688639701436	2.615392046811524	2.07408087593554	2.232703302097179	2.0894978838891096	1.67040963931187	2.127288753881263	2.1140204756198413	1.8440229872344838	2.9289022755130616	2.814285707144896	3.254219004005838	3.1515664215017196	1.9222063027031102	2.7628569351280823	3.7291210771989585	1.6736591743837212	1.2735571841494018	1.3171038492662024	1.965126528724398	3.4758558670264357	1.9738228236785968	3.3658516436598687	1.6984735070879011	2.38148235903139	2.668624070959667	2.4482361709240696	2.3823538272925697	1.9915717919878086	2.703228750245162	0.9298902639065988	2.968649251651848	3.0529808522891786	2.299413863257167	2.74349884143433	3.275533766310301	1.304256901593286	1.8851755753332917	1.7456694007164348	1.8365497319924458	1.352952307071807	1.629976166608062
0.30007364616425714	2.650742148770524	-0.9981738844077759	-0.37699319668314923	0.7256983505588194	1.190667602747183	-0.20559977405972618	0.36508618502842244	2.291149849318054	2.569866376831359	2.054977303844308	2.14159923300402	2.1681395795079075	1.5988761105373852	2.0733768176648852	2.070248489835583	1.83384109010683	2.8634277642148307	2.746952637513035	3.314452473203967	3.12713062918589	1.971021476884727	2.773889564629086	3.6609124496476424	1.7307393861275446	1.253598273608412	1.2858926186059123	1.9815775252276886	3.436293172883681	1.9573348857024793	3.2701446770071407	1.6404157352264868	2.337239803060157	2.6551495427650256	2.3502429893732204	2.346213545352306	1.9352940559878857	2.6876113609703935	0.8793041030251558	2.9924548843188568	3.0637740613805393	2.222203499516156	2.819379756481561	3.2609817611215517	1.3797404267600348	1.883648809081699	1.7114071336731453	1.7943636166184724	1.3482315758766532	1.6077654161681196
0.3502124188230114	2.6753685114586845	-0.963286691296062	-0.4033583974468934	0.7415762198805546	1.2562686137788606	-0.23363552431939089	0.28004054768054615	2.249010770983729	2.5316581270644565	2.0489034946353613	2.0390918815856045	2.251228084659149	1.5310671164732066	2.0354367754822826	2.031627116499898	1.8172343212099797	2.774769948475997	2.701022454655488	3.3654954307946396	3.0705428783569735	2.010961045648474	2.818985597953855	3.591058768157276	1.7692913827057866	1.2372699290244489	1.2413044087549607	1.9995866246960414	3.4048046552857962	1.9497501232232157	3.1740752644752073	1.5984254781228822	2.278939237304148	2.6405287651946634	2.2603620762901055	2.3112600070313105	1.8941152517536008	2.643528566028934	0.8243120019331031	2.987284815996219	3.0579952046094134	2.1375698483975563	2.8961683546165	3.244298760499666	1.4259186987078702	1.8585457529123424	1.6782245792237482	1.773107275190549	1.3500277443149529	1.5844941786747961
0.41268350032919815	2.63972507805559	-0.9491921568435504	-0.37521411686770306	0.7490382409881565	1.3535329438116306	-0.23410553415455468	0.1899773990631268	2.2105990147679613	2.474508321387439	2.0451147431953185	1.9288013800022437	2.343820240507887	1.4538488138834322	1.9796048965818873	2.0400084991050083	1.7654627205740723	2.714208209314097	2.656567569544893	3.4394676153391153	3.0406398857874453	2.0437115686183747	2.8640291892877556	3.519310908214166	1.7899291283069192	1.2013668047415593	1.1893480794336224	2.017941087997861	3.383224264156668	1.9324520486190093	3.0930658138223253	1.5616314100135738	2.221041614040746	2.6321941459485894	2.1606622897619783	2.2624088235197477	1.8772184329710968	2.599837653972678	0.772940548946694	2.965011699935113	3.062477143080788	2.112005852223459	2.959163647531251	3.2056624374192912	1.4577495270207126	1.8452500302178074	1.6368201282349037	1.7383995551514562	1.326901606289854	1.5607280868750149
0.47340672334046124	2.6320803458796576	-0.9368388703070307	-0.3278789872784566	0.7879297613357077	1.4437962513441038	-0.21096932404774807	0.11406691437088508	2.1819970058740163	2.4167940653365183	2.0369473167465486	1.8665286758181048	2.3914255206687223	1.3838250463329944	1.9338940460412577	2.050870743829388	1.715676726480434	2.679185254550256	2.6369511025360066	3.50905006164804	2.96514279284357	2.106624544009889	2.9240968283164848	3.41701174934985	1.8349170627785667	1.174140240603581	1.1442229247644071	2.0297545321444326	3.3822079252567647	1.8868636365106926	3.0381379238907154	1.5473819385812784	2.1683344171323276	2.6100885025116294	2.097046884323286	2.260622623868296	1.840503367302685	2.544554463355883	0.7340946159818948	2.9258913422760395	3.0690952115781345	2.0827917453169222	3.045764960609784	3.1977585695442223	1.4970983415523498	1.7971271510929345	1.6142284057011704	1.7072059573486702	1.3143171620538534	1.5713348606946222
0.5203688932403037	2.663214638824001	-0.9047663750078255	-0.2652908768072716	0.8448225281196724	1.5403997972758419	-0.18787828871037443	0.09308793271018329	2.196588766350393	2.38295474320222	2.0017905707741313	1.810375629537533	2.4242645711518542	1.3117251435791815	1.879158694915811	2.0790829276529026	1.6726523380139255	2.6907623481774694	2.6098220161892702	3.5782892472974246	2.8835870129938748	2.135734508390795	2.9671155761141024	3.293940130852171	1.8758928578540228	1.1436707644637127	1.1070215629230602	2.03467472339847	3.3817432275296704	1.8705485571302156	3.0002651261639732	1.504532675996522	2.132047846521786	2.584581746169805	2.034595336320492	2.245853974186522	1.8288768468616208	2.4465363937369693	0.6763141592260944	2.892061705268911	3.0527333221835806	2.0347250313193515	3.117832911146043	3.1403793051216624	1.4820777152247746	1.7834578919547752	1.6061815604375838	1.6526717491895386	1.2579525202802972	1.560572374305988
0.5569448664497376	2.699105248424326	-0.8611555381757329	-0.18592006187879412	0.9167671114528755	1.6176841290078863	-0.18043934981620197	0.08286205615551337	2.2017455870631935	2.331186969569858	1.956385009693172	1.766248603342437	2.4369607488906473	1.272188450972356	1.8154364358554111	2.1035604139025947	1.6267065787262833	2.6881227246445834	2.5875950446741216	3.6257162658949995	2.7995057674471435	2.191414008082142	3.020618060574974	3.141720944252602	1.898770795573223	1.1175603498071192	1.0921509827298232	2.0446772729020317	3.366490006467238	1.8562894132630636	3.0194143501153663	1.4633077562231982	2.1124219476397146	2.5573577761184048	2.0024049288116266	2.190131461861614	1.8217605334508655	2.3328314234831864	0.6145163286121547	2.8477509772125575	3.03716582015005	1.9686356614576546	3.176139551421528	3.109091977204302	1.4751523811593508	1.7167790782991301	1.574681519825988	1.5745318347181894	1.2102457858849403	1.5374711835028285
0.5850848991199803	2.7662240153476896	-0.7901812311745668	-0.09748039595788376	0.9648497549348303	1.6866513516553023	-0.15235525294159113	0.10241529938626279	2.175870168257979	2.26291662873071	1.9150131933284567	1.7265825660596175	2.4535689023344016	1.2553962143493602	1.7724381441103882	2.127417408705426	1.5943755362847634	2.6907964855681565	2.580403203677803	3.6385227164955536	2.7529586038199745	2.2189669161341925	3.0813359220215846	3.015156173596767	1.9211348297232742	1.0776430243565216	1.0761590912783228	2.0499777768000196	3.3457580634462887	1.8423118238203344	3.03719880871913	1.4072725963178399	2.11747920532831	2.508849054740304	1.9709708945023379	2.107715223659154	1.8243472779711312	2.242424344089777	0.5699094094594603	2.7945769434263825	3.0028502783478843	1.9317321936021774	3.1723349334217077	3.028093480283224	1.4677997748527996	1.679736287894968	1.5530803761656296	1.5204170416583256	1.1869794591036813	1.5092173817113634
0.6119302003856519	2.83151138394896	-0.6942071054307161	0.008795979361447525	1.0018681367335776	1.7728418172136187	-0.08389085219554362	0.14420979012329727	2.1584912175782494	2.234305851733281	1.8542519091044132	1.6877504185830812	2.4749766190593734	1.2443558060049156	1.7598953338370962	2.143204807163409	1.5625626548573437	2.688817018928718	2.585483371685748	3.6185502120409594	2.766681803122954	2.2337167708773014	3.1412951809358534	2.9159813169843236	1.930137371075454	1.0558806392546936	1.087794196267041	2.0474973016825997	3.326623652703737	1.8278218449902308	3.0702703172065116	1.3457855475090033	2.108200127567742	2.4515128883287485	1.9972011037894901	2.0285721050546415	1.8225112204299077	2.1786345748542977	0.524547643017654	2.743964451400867	2.942451438436557	1.9198999624806885	3.132351667293802	2.9237617137851926	1.4452746084218704	1.6011324512000715	1.5480392669825718	1.455223927022233	1.1512238161709591	1.488548292764615
0.6667137057975229	2.970654374520039	-0.601815381558771	0.133525064710466	1.0357658378494041	1.8565959528549345	-0.009267424307368443	0.20303498707371165	2.1185648735661995	2.2058431124043087	1.8287979088899697	1.6722795118171496	2.486342049123152	1.225093548265689	1.7839763700776754	2.1477763214700643	1.526974795759163	2.6980034911668858	2.585050014748584	3.551494924820658	2.7739199184643866	2.2561213302784555	3.1877931634831542	2.857968071148857	1.9145662872227063	1.0289301830990814	1.0837267417242171	2.0388312705126195	3.312445446659745	1.8091030451377244	3.1198331131977737	1.2900492444877976	2.0825236425681424	2.4114675061850774	2.0009582609372827	1.9198123872512132	1.8354001341548147	2.1320982303834906	0.5087597085580298	2.6797339077641587	2.8923308254653066	1.8770526974972612	3.090370802830342	2.8148212740174454	1.4303245011236414	1.5386610394727782	1.537152088418797	1.373638495098906	1.1450817962917017	1.4752461718460892
0.6818567142771238	3.051568597767708	-0.538504268873307	0.2620557369668637	1.0712184032638041	1.9221994555310356	0.07938224565463721	0.2514708802185827	2.060255941359646	2.189451800500504	1.8174666536092967	1.6889251528088995	2.471348536191748	1.2234852860340228	1.816766672152405	2.1728395911017317	1.5062326349216648	2.7106654509893393	2.5982137027550762	3.4620360285314726	2.819368172814923	2.2668330139272497	3.250111146608898	2.81626233914803	1.9088744894691267	1.0075524864246215	1.0911353196415032	2.03034714085125	3.308749707777627	1.773859628382842	3.146329696823938	1.229030427643358	2.0905745527264394	2.4041636541274767	1.979418497364135	1.8366417694971422	1.856000046996056	2.1267519001218425	0.4721619668900649	2.624679901866049	2.8060733073193136	1.850798066879267	3.0237691215556155	2.716589877592326	1.3898083591569936	1.5002130100846414	1.5233189025562832	1.3140771327369645	1.1310835734835347	1.4458043628530404
0.6926940549877028	3.10333375968043	-0.4768367455527279	0.361916302622589	1.1250190311641397	1.9421306176010666	0.1745127649327147	0.2804716238881903	2.012210427196027	2.2668873077889673	1.8159713934416402	1.683197251620238	2.455375339495786	1.2303684539457815	1.8529692998184022	2.2244946992949437	1.4823819400070783	2.729324045102459	2.61307289977822	3.3658221135245983	2.847715474463798	2.2429350737783382	3.2993640817431187	2.775299299851903	1.8553721734628752	1.0057604898605368	1.0874928588732247	2.0351829923680875	3.3229227743075875	1.7280027445638932	3.17055651906458	1.1698806222181397	2.1015375122721394	2.4166986006278677	1.9369138675030204	1.790826292815224	1.882308389414846	2.101540935742179	0.4636409680207366	2.5411009010353665	2.717332021292807	1.8440755500816255	2.973882024404046	2.6292306919685826	1.3075389302957983	1.4426026890620418	1.51268763884987	1.267967725281749	1.1260029827580598	1.4159720234061215
0.7007948077562509	3.14555656456127	-0.41293322499381346	0.4245228455450955	1.1995619138769649	1.9247214980161949	0.29086009525761836	0.29817888718674046	1.9848353630885467	2.3706680708235277	1.789107311444726	1.6749237356630382	2.4466633780500273	1.2338367915421862	1.8843555390668865	2.2631779240347667	1.4596382243498698	2.7573623893274943	2.6272587449082394	3.284464461352229	2.8910732691397083	2.236621675306316	3.3413007764624987	2.7104853708670076	1.8160430070258067	0.9841122734475427	1.0715621953383958	2.0280235654148764	3.328425908957758	1.6796361432468472	3.190256683125568	1.114143176902411	2.1172110073191903	2.4195736559341907	1.921741856984621	1.7581528008833043	1.883666485607586	2.0741302894091875	0.47625932006187516	2.48079793875315	2.6419329565919645	1.854056008304368	2.9264780143200015	2.5071337098960242	1.264679948867122	1.400565767576005	1.477591466122362	1.2129398239294336	1.1139142059099103	1.3560916189630636
0.7009348987702413	3.239159165933413	-0.33857938573837415	0.40999093026695677	1.291534875159001	1.8814087446788914	0.39650999212254	0.3118664294492374	1.977468298469141	2.489160417738507	1.754434648572272	1.6795369255425292	2.424890233788901	1.2354112993929551	1.9493165438788282	2.285336419497951	1.4398642403550963	2.809317489872467	2.6404455138820366	3.167800207449926	2.867975917938229	2.2385067632585427	3.371329060433383	2.6535753981649304	1.7866927015760692	0.9761082396550718	1.0443409839145503	2.0314971711711287	3.3357171661983616	1.6417007693825265	3.2167711653136686	1.0397464049516008	2.1015190570295963	2.405227951070413	1.9124187136691053	1.7217145841714903	1.915333637728645	2.042022589214329	0.48379882247198475	2.423870921454412	2.5680718656659414	1.8634963867561953	2.8681623319907694	2.4139109601786926	1.2192422363424995	1.3707647230874411	1.4464311857941952	1.1624518509035426	1.0984095798156854	1.3209416893361037
0.7164272343998137	3.3031767580784495	-0.26302750787780865	0.355647052182533	1.3738238694467872	1.8371561430651586	0.46651677003103786	0.33771422851460986	1.9499467149064433	2.6152730717528243	1.7053858139863631	1.64065493760842	2.4214661988981105	1.244215068862816	2.0326535606218705	2.3099622456486815	1.445387344436844	2.8692968853108702	2.6263147804494613	3.061484482294859	2.8693893077037043	2.1991985058369248	3.425786571816835	2.616749594112043	1.7454235248789058	0.9838487792838478	1.060763871877525	2.0397140025405927	3.342855522896502	1.6358685834691815	3.2297252495149267	0.9610077171246226	2.0920463355911134	2.412558045465014	1.9294784097375761	1.6751145630030078	1.9278098672336803	2.0036170590532563	0.4970408222878559	2.36171524984621	2.5108769717693216	1.8965622253622816	2.758302770046427	2.2613273592882006	1.1618725578989753	1.3816330985156193	1.4228259117787059	1.109973673190577	1.0704688341962185	1.2535220129966627
0.7481156287929991	3.3287026543957703	-0.2081906828082322	0.2847214428197429	1.430113939631775	1.7539247544238292	0.5408358497305513	0.3435685961090151	1.89753093631228	2.698569690043682	1.6670728293351789	1.5749925463903847	2.416879977704475	1.2458442742567881	2.118424588212733	2.3385494823611035	1.4515743280676598	2.9144546289453674	2.6209378571475903	2.9465750509972155	2.8806397079293573	2.1615771025917465	3.46616399134108	2.584206703332219	1.7143848179108674	1.0016710353280014	1.1256602411684917	2.031495782678376	3.333527304927731	1.5950604890559208	3.238326627185347	0.8924050437583327	2.06709321124751	2.452558571767602	1.9695486813299112	1.6599853430796538	1.926375983188229	2.002480699427265	0.5079051836510621	2.3041948319086236	2.454960070329368	1.9543667913697114	2.664913656774065	2.1642155461351558	1.1307155699691447	1.3951123913459762	1.4052141912897371	1.0869397801358336	1.0632866638136669	1.191063607945542
0.7666857471482864	3.360977921010028	-0.15375902914547437	0.18486937138121676	1.4685534375300933	1.7027937192154212	0.6289679321746926	0.33480517811556215	1.8500055039542906	2.779635298932295	1.6345034822315547	1.487843022850288	2.4212929904705693	1.2242873546345232	2.2287726032682835	2.3914017371275977	1.4562309690761288	2.965006080308532	2.6098511264704842	2.8547703776724584	2.8902108532419635	2.1184643206533256	3.4529724998826863	2.577551934334802	1.6863430722109278	1.0014605324195607	1.2175876371691943	2.0484855143696827	3.329947205111343	1.5507125683753076	3.1990336904349865	0.8445538747196194	2.0390371818226845	2.463895749088037	1.9812752191952103	1.678721546307767	1.9111343268532515	2.0097385920916784	0.5274554873574032	2.2587993930070622	2.381026264322023	2.0139657288967268	2.5630257085218497	2.064888873609271	1.0940800207645707	1.4112365012900059	1.3775749272425994	1.0723415733677355	1.06172831558671	1.1294729822611527
0.7802412768223862	3.3514042758519134	-0.14406397390329537	0.061428434070415074	1.5043846796071765	1.6354515470608142	0.7001283823838029	0.30323855860699445	1.8295160241034623	2.8721320496248333	1.6357777846079393	1.415400185726663	2.428225552168023	1.190292381778376	2.3141817449887685	2.471481830739706	1.4473660548591458	3.025500046709508	2.5941871573526187	2.792799151385414	2.878673318656932	2.109654352915709	3.401197104987726	2.5597318342305	1.666045824154193	1.0171785317382116	1.3287216123479326	2.0573929193281746	3.3237964916930913	1.5257907310571879	3.1513345822053225	0.8144715593404814	2.0111866874340216	2.494965668814608	2.011603002987665	1.7035842414203484	1.8878414558587484	2.0053588726998344	0.5441578876027432	2.2244732252600943	2.3445287720316816	2.052560389017309	2.489876467465935	1.9999119354478094	1.041493132890801	1.4112384201416	1.3489648407652939	1.031491631257337	1.0327793374396825	1.0841798359652668
0.7966304225943959	3.3623217460316766	-0.13601033995375167	-0.08612206462695586	1.538565143664814	1.5462945296522403	0.7353005735921948	0.29068118038452023	1.8074148302452453	2.9394719328484316	1.657645015790773	1.34879136173363	2.4195182377776376	1.177284315633928	2.4084867570222466	2.555091995522351	1.440544096182094	3.0671190481828576	2.6206351196437696	2.733589613131932	2.8546917759360975	2.120803684444136	3.3211622944738517	2.5654352305161696	1.6564118322917167	1.0337935825555913	1.3956848440181573	2.0598219754236586	3.3229429040708807	1.4849955390619196	3.056143877198439	0.7816235748577001	2.0291255468359313	2.5600104024366113	2.021219687442236	1.732082291528101	1.839982809861802	2.0074981099922047	0.5689040558813854	2.1988955115063975	2.336790592452868	2.0868805193720656	2.419340588605764	1.9314818286758044	0.9924604114037798	1.43527331559032	1.3110153322412548	1.0085808733531119	1.009443542123005	1.0374678376920492
0.7973481606100854	3.335067180740057	-0.14270515646047208	-0.2529111158581728	1.5368313952985928	1.4389649528075272	0.7730265569923749	0.24125543036785252	1.7771097921026993	3.0050362722570947	1.6347172715448668	1.2927760466100087	2.4213867764971893	1.15510873227135	2.4577349400380295	2.6284009986388375	1.4516609695749045	3.102868426539717	2.66154825387335	2.688055891609627	2.8242752838244023	2.12651039995666	3.240103991104874	2.532350350893511	1.6701317946869723	1.0759992793993045	1.4776637420331837	2.071369756116566	3.3053837543792532	1.4471352471286774	2.9923383005465194	0.7623153161437095	2.037820663145262	2.6344883814656064	2.0750503882457534	1.7654706603961785	1.7705484132704599	2.0115761097847717	0.575562831481605	2.1717243749228694	2.3139585549661237	2.103074869695912	2.31596883933362	1.8408857133112337	0.9630064763018519	1.4520626274202546	1.2793811315967156	1.0293835805322942	0.9774093474079338	1.012127844522054
0.8452043572399566	3.3464086050302604	-0.13027130181783067	-0.42415750756452575	1.5218924184209695	1.3369196554555285	0.8023849668311174	0.18489229555195993	1.744142084540271	3.0404154586053167	1.663954119746915	1.2290863728578665	2.4519365185197173	1.1224634440086612	2.521464898797799	2.6567899883799733	1.4668616340106966	3.089121098501573	2.7062518481826645	2.6599962830369757	2.7634190047499847	2.1559862126904403	3.116899883491376	2.4726143492351813	1.6675729629267866	1.1147797090649205	1.541374990972336	2.091410400538157	3.265743110940341	1.446784177405917	2.9560120504370695	0.7673686095327004	2.001802878444834	2.708615508401133	2.1744845899337824	1.7888231233832363	1.7137211323589814	1.9936693789762554	0.5914615121359394	2.1344404849300664	2.29815597403955	2.1158341165645407	2.2051783631788644	1.7574645090632317	0.9556663588057834	1.4666215940808118	1.2369715371007828	1.0272275307907006	0.9907942444079009	0.970307064724399
0.8840083764946011	3.3387550078852284	-0.11035164167194526	-0.5953308490029678	1.4704946117632525	1.2215136623774674	0.8081787751856858	0.12439474595668243	1.7108443969016451	3.0221514247851973	1.7236097716642482	1.1977592336378815	2.4898902871302764	1.1109195820315132	2.6040754262591324	2.64844556716228	1.5127970731188056	3.062704280334207	2.7547284740861966	2.616049654478874	2.709924405009396	2.1920002339012816	2.993582716772455	2.4396605330309997	1.6880164160632138	1.1432334854164576	1.6152784670246771	2.128728069238598	3.1887102329638326	1.4410318399937911	2.909484179354098	0.7728907332308377	1.9486006264736389	2.7678769610965226	2.2626398792847224	1.7744559043007917	1.6534910321803817	2.0004623514568083	0.5925807104623756	2.115611180787675	2.261553891563745	2.1383838792803402	2.093940374917878	1.6641834298861813	0.994901831353465	1.4946515385481525	1.1964396776686705	1.023678830821019	0.9925528622865146	0.9549998827778534
0.9124469368151846	3.3261604941394483	-0.09511994141208198	-0.7257906429274131	1.3892633234561604	1.1326905253216013	0.7931961784371336	0.0668207081454811	1.6682437615299226	2.9856097340466348	1.850132986002984	1.1843896648735162	2.527669579934556	1.0982098900766404	2.709112007520046	2.6452826381090544	1.5377749876428777	3.0448684977407527	2.7835787411377106	2.5905279318904557	2.6403436978161645	2.214656540600978	2.8496236599138838	2.4264467399839207	1.7061788756639849	1.1726775828322848	1.7018160235453954	2.169031400467968	3.1122385470903766	1.4402597232419518	2.8881714667286795	0.770965151035248	1.8865676833752336	2.849048243802104	2.303199880285818	1.7757399314363937	1.5926878209404063	2.03341526949405	0.5774435221055574	2.0886448051284026	2.2151228218968555	2.1491672957589842	1.9892355556617705	1.5957375102108102	1.0152144541040502	1.5146664399075311	1.1829944991617065	1.0235911058307905	0.9855440503211794	0.9518093810101874
0.9271100956667719	3.3248177120553395	-0.08384239196917773	-0.7999073173364093	1.3021491056812977	1.0365628834746938	0.7608729100338965	0.02429498812783818	1.6097426522475455	2.919160801453446	1.9823306831607137	1.1611232818079713	2.5554175700267057	1.0733591243809677	2.784306818641345	2.634681732811971	1.5786505187271511	3.022175667281061	2.880381260097065	2.5967422175521375	2.5933574768881473	2.263217687078254	2.739723042370609	2.4018531575904514	1.7257635561064082	1.1922632829426605	1.764142441075118	2.1912224260105844	2.99912855055859	1.4444504736799113	2.8749170222849316	0.7629510302431404	1.8558504019148692	2.9471623511708014	2.3234535835102	1.7673681692980499	1.5191182842102748	2.0536511345714428	0.5572754512731504	2.0508498829138735	2.186751488968548	2.1562185208382503	1.8549487464106142	1.527413494584588	1.020668900063058	1.5363967945919077	1.1571088767424382	1.0085145737510082	1.0135724139132463	0.9160391348563326
0.8994035550242678	3.2838406960672897	-0.05357435620160509	-0.8569115842475368	1.2071155342474065	0.9700658771084344	0.7512158640091039	-0.033771824778230264	1.5539125137706162	2.854209047366099	2.1510045479108824	1.1403649991880602	2.5828470255960108	1.0620429568278504	2.8456521352139594	2.645768597003645	1.5854949977959756	2.9816575966573913	2.9831089930918333	2.6255239412338476	2.5610930953983724	2.3295326003461025	2.574780278475912	2.381330082517244	1.7355325812318552	1.1839657362457938	1.7916091644393428	2.2037062747692	2.8854300796700962	1.4260209302629177	2.893911871139625	0.763899787436798	1.8190739824988065	3.028837675479553	2.3071096675304448	1.752196641612425	1.4607779015854028	2.092407747471574	0.5045071884908192	2.0114870604776356	2.125472099305316	2.1505747863900404	1.7829929173408217	1.512919108308429	1.0339089391688066	1.5359394682953476	1.1092548659507162	1.0230001467542802	1.0217740819912637	0.8967737191827079
0.8560168117536481	3.2715147387383317	-0.01645743578943492	-0.9095498235184168	1.1284546672834195	0.9375967603008807	0.7370154232185138	-0.08040131413237586	1.498703318933927	2.8165007653076986	2.3311155084104436	1.138608792957218	2.6207530562741015	1.0626666632818638	2.914451213699966	2.633484540252515	1.5948140039124916	2.943898630434016	3.076424401827469	2.629361731931619	2.5172359806548315	2.4051365375998364	2.4478549279786526	2.3826887108776313	1.7470473241526914	1.1693019903094442	1.7825486333193044	2.234089452342354	2.7731039446868144	1.421073106503704	2.925790887938013	0.7568071175597548	1.798788973872463	3.0636435550296293	2.262727842791039	1.7180988011595915	1.4237464078020223	2.120099461478015	0.45612494272993764	1.959923271240281	2.07834027539582	2.130419851079483	1.6659406103032914	1.486213562681737	1.0388094636330485	1.5101004685779884	1.0572118000207764	1.0101999180888288	1.0346451621661985	0.8899155856898766
0.8029079246303196	3.3061736391026706	-0.009525163750625568	-0.9545729970704604	1.0471281290182293	0.8924446750503738	0.699069385827103	-0.11541812997443754	1.4356559558470345	2.7893340367326465	2.4893402623443324	1.1618832148062426	2.663322618248851	1.0798231110376322	2.9521385245738436	2.6010473301243957	1.616330618222639	2.893276896207671	3.1647141419004097	2.642941494188464	2.4878697824784974	2.4711887766246883	2.344542277269263	2.395380666602559	1.7646609075406665	1.1596169400798328	1.7566467214258394	2.241486893827417	2.6715411513072778	1.4110773384753523	3.003356543408375	0.7396395350999981	1.7770469405146432	3.1073939310391445	2.1873033931067654	1.6482516060763708	1.3935975574368058	2.1306097806074247	0.41264064812906903	1.8858758044248094	2.058902936500128	2.1388295387404272	1.5962153793832696	1.4666654422527359	1.0220062039356446	1.5219231528655617	1.0512433325826074	1.0051939651592046	1.0401200337683738	0.8812652112335266
0.7626341702506727	3.4068223265021813	0.05301458774258061	-0.994867015197002	0.9944665180384279	0.921863520755051	0.6766393919296758	-0.1698274818060985	1.4011757358347152	2.7738463903510207	2.6291795570086243	1.1946112460272715	2.716898519644917	1.097269533003126	2.999666051242238	2.543595653191852	1.634996290936862	2.8743753241961265	3.253475063434486	2.704863961859097	2.4858492073569476	2.5196169944472517	2.2979420270128825	2.4348300274338692	1.7594451263256186	1.145085854013126	1.7231029232388841	2.2439902566802106	2.5991827898310698	1.4251408614024588	3.072871201987851	0.7321851386240659	1.7218699472871708	3.149526506733717	2.0872624126572688	1.6115669463291034	1.3544677912057423	2.1469953207818557	0.3945069764898981	1.8154966324676753	2.047789482221847	2.1476419174586328	1.5093917778464983	1.4309479692614193	1.0069304777654504	1.5164115714705162	1.0460609878032252	1.000418716147313	1.0461337559020378	0.8529584148282332
0.723484091910147	3.459050552683133	0.09471384400810498	-1.0092506978908022	0.9653744594078383	0.981926104562848	0.665964930320533	-0.2718050890143996	1.3738965527305074	2.7782239459458977	2.756274984558728	1.274096057479023	2.7697308921812915	1.1286735550169198	2.994760889820227	2.472258629192265	1.6753863175751396	2.905943374214186	3.2712295087340175	2.773919327524609	2.472999564967421	2.5379647594400647	2.2555523616839386	2.4371332017661986	1.748743983100742	1.1375607240434715	1.7094884157479577	2.2529861668541598	2.521161112184015	1.4513839288599992	3.161069162578322	0.7382567059876732	1.645814953337982	3.147774366859262	1.970048273099693	1.5657148682452198	1.3378641663059891	2.1227494561554727	0.36418336180267674	1.7618585512610898	2.038091979835346	2.144968511575064	1.4432433121272892	1.4227659157260797	1.0181587149251716	1.4718609543963947	1.0506322152544643	1.0154465832690123	1.0697662006402322	0.8173766796158516
0.7073461246531128	3.4913649294551803	0.1586656220432982	-1.0233880482858337	0.9900518318271969	1.0591536268020436	0.6685808714610775	-0.3306864088321045	1.388504085839457	2.7709265062768447	2.876824326704799	1.3206132819620526	2.8059842609848884	1.1535513969050752	3.0295902534574584	2.4161571063307115	1.7034734861888245	2.9134982799856592	3.272216337846362	2.8309829990698083	2.444283090570772	2.5343569674318975	2.2210012473451033	2.4749680901227684	1.7199721834646677	1.1193665503405588	1.7255062870448854	2.256824184772841	2.476347976164348	1.4702446722131561	3.1877039007294306	0.7328348322326562	1.560319784634204	3.1219296410257686	1.858060704825678	1.553728309379475	1.3499575841754337	2.092499925579534	0.3253801133767192	1.7161794633738032	2.052420835243884	2.1630685105642775	1.3679358719504147	1.4045895388259688	0.9929976714076748	1.4801062596956325	1.0420634323284683	1.004463798689441	1.0843838199304148	0.7917477587406643
0.6998153489399301	3.4945041714537552	0.221357456260234	-1.0274678208064778	1.0197907272812479	1.1123392720018193	0.6825612323089743	-0.3804008924142478	1.4302920155643941	2.8148519163071812	2.952486768234157	1.3891337286665337	2.8266894274293684	1.1795684877638726	3.020535406998655	2.410423090284671	1.727801589408564	2.917518961780046	3.277686056057605	2.871396578282713	2.4175917489839196	2.5241963343427907	2.181830558818942	2.5061012170052823	1.69433140689734	1.111591869970089	1.7183303752109516	2.2672410157236955	2.43313665535144	1.4916478381586118	3.1955524201384136	0.7414143344185764	1.512071901616823	3.0765664480945984	1.7366114118855063	1.5765518292714678	1.3527320834198606	2.046228530205922	0.2857502351250074	1.6887107563819377	2.085326401736298	2.1644479064704094	1.3195262463811521	1.4100300044022172	0.9602625187547625	1.4673126365015166	1.0607257820891196	0.9849359597332169	1.090460752172884	0.7823108811687567
0.6542791665697413	3.4613319785541905	0.2795142074805352	-1.0012202649509385	1.0677077619510384	1.1975749394171673	0.7309544157144021	-0.43140651474518743	1.478312625571319	2.8650167053700493	3.002431662565207	1.4390851214520466	2.8256244068297782	1.205957553717347	2.9590768595529564	2.4155237617481937	1.7342180210309333	2.9323687267292233	3.2941126391768494	2.902688883123466	2.385330912362779	2.5051026866198196	2.144463659183779	2.520465351595957	1.675379148427536	1.1073551344421428	1.7240102909502746	2.2261201310035656	2.428198567439845	1.5211337452656837	3.2257663113466832	0.7358046348070241	1.4743589619781834	3.0615611328127272	1.6097472097467254	1.6034403783594784	1.3650565159410724	1.9845815242013694	0.25820671578359766	1.6526542718161181	2.136399781492273	2.157796067186647	1.2789693662743704	1.4134066535465561	0.9258252632712353	1.4354469076978533	1.086761925633019	0.9434177388925118	1.0971422484262923	0.7356900205462346
0.6305065258395375	3.4284617160727597	0.33123106937070645	-0.9982188333036985	1.1137788723457676	1.2587159069313238	0.7645920776750763	-0.4919795446102859	1.5284604656292018	2.903075101055385	2.9780137182537345	1.4634506741787017	2.8013177724711724	1.2616513281701587	2.8487120863281894	2.4489765765308706	1.749326323859972	2.9328506663624623	3.295668484789296	2.9023485479809112	2.3725055270029065	2.512790979754949	2.1050956547535336	2.5153473251044516	1.666393121934857	1.1095036138777004	1.7540807914983372	2.2085625953566153	2.4347908507720444	1.56953229274431	3.255684316952947	0.7245353553897562	1.4939239434077756	3.021469203655145	1.507772726479421	1.6288743499471745	1.3656973050017231	1.9171847198232796	0.21375318562680062	1.6435409605385505	2.1905117551602222	2.1230283493024453	1.24553602477248	1.4181053079208001	0.8743240834502201	1.416536561277677	1.1095606313682627	0.8846958470575019	1.12973676007614	0.7299768324138959
0.6565838098123369	3.3516170351102885	0.39396618561606633	-1.0099259881581173	1.176850274913411	1.3129834241396514	0.7974052039770687	-0.5692321727669848	1.5592544553815098	2.9610232202942064	2.9329088115719686	1.4900354670646239	2.7771978652466482	1.34793225044712	2.7522697283343724	2.4964311466320024	1.7630031417864256	2.912469640080964	3.2406156673643074	2.877971190119678	2.3866622130988806	2.4993228080879044	2.0501897410406102	2.5166664368039826	1.6452905316119135	1.114715049407856	1.8005141826537727	2.175777325321431	2.4581071127656093	1.616810961049368	3.2893593425756116	0.7196414936791629	1.510247590284985	2.962037414335954	1.4330153239718169	1.6910403741735713	1.3339126540491617	1.8741939584231098	0.14258612365522855	1.636515862652826	2.2206586309989027	2.1007596990989863	1.2209773894692915	1.4122538877235875	0.8490483094911951	1.3753248099387627	1.137358268577577	0.8314220549094353	1.1082246702748644	0.7740727108332563
0.6974902702924943	3.3260645438856713	0.44313814365145865	-1.0581548792810354	1.2387182755714226	1.3590828325998576	0.8175179840278975	-0.6270364140677664	1.5961815087890283	2.9914540432277628	2.856441813810268	1.5382778144823746	2.7964501931976766	1.4245975354343954	2.665899482963148	2.56444107668517	1.7642074747374004	2.913877305426383	3.1692959494306168	2.8401837499867115	2.380824320867996	2.4834578349089815	2.024138016699472	2.4785483578467766	1.6370406306948913	1.1266487792174118	1.8269721460771458	2.1627205665370504	2.4831087070689586	1.670697261857616	3.244795838665128	0.702370218074224	1.5240396263870826	2.9261315355410646	1.3501431821114696	1.749587925521259	1.3070791626626455	1.8279406964477847	0.09005034583926536	1.6370669189645617	2.276910719080842	2.062377236783134	1.1732483523301613	1.397148753893009	0.8487026566323245	1.3470697202177309	1.158576550746663	0.7733163510897314	1.1122626071264001	0.8329612059892006
0.7721845784470392	3.2983875888899243	0.4735002880496414	-1.1115707641364767	1.292397766765466	1.3968611453443578	0.8009302335271933	-0.6694921391685301	1.6417440785302415	2.9959038012437587	2.765787554813146	1.5680545403285953	2.8330537809925707	1.4864915762462867	2.572356741167274	2.6669436838823994	1.7767674172343189	2.8927532888769747	3.10978615011493	2.846648167350586	2.370766515732881	2.4797863815722527	1.9691208910045805	2.445708608424103	1.6228674811257076	1.1459313594351053	1.8451123420411837	2.1481456029029022	2.5282699595057516	1.7296106545991985	3.1570045110286444	0.6902629840320109	1.5005060102063685	2.907246065420725	1.2823892560730423	1.8088072006561204	1.2671518537509003	1.7635419472531637	0.09508658568546226	1.6399237108964582	2.310373601847227	2.0252583760365637	1.144647779893417	1.3753989062940037	0.8722455624639928	1.332903222669857	1.1761864334269616	0.7270523747630467	1.0790108355135204	0.9097112651126029
0.8460067670168229	3.230778641322265	0.5153845849137502	-1.1825157403144806	1.3462956359122225	1.4183221770902308	0.801389526369183	-0.7050214955094486	1.702144544829825	2.9622874438187017	2.6946425194248214	1.6248131749646302	2.8738228202400484	1.5415208936668008	2.511013236288629	2.786602238078234	1.777915045198835	2.888398763482479	3.0878003511561167	2.8210401420111184	2.336912007455721	2.480014422152174	1.9629153195143274	2.376217639743441	1.6046753919240686	1.1861379270996906	1.8704441920167494	2.1280611448164533	2.564663714954708	1.794634236978191	3.0813646289565955	0.6769731487888281	1.4816762080610029	2.8729611678301126	1.2439568776757242	1.879565748232714	1.2161619745336207	1.6989638788977033	0.11277725011958842	1.6655785725337986	2.3295484691822543	1.9711652333671448	1.0887649734117069	1.3406333855881436	0.8859255233901214	1.305656169652851	1.1647959709587832	0.6868519753740923	1.05830733443081	0.9619091159255941
0.9098219210258203	3.128206777097049	0.5304709528579867	-1.2263692601582319	1.3919820957793003	1.379940886395317	0.7764949123913327	-0.6987216129891174	1.7455724132730714	2.9074667338518636	2.625400504097589	1.6454873183174548	2.899913078942752	1.5621245132503865	2.4795871397728186	2.907933884252535	1.7962468161043919	2.9055708750393276	3.0373882212799708	2.7367745259559504	2.29446777606785	2.479112236607861	1.9339327929371133	2.3112081038073975	1.5698043146628087	1.231566219188895	1.8805314192555833	2.135320946358653	2.579002102519376	1.8316340446819541	3.028477734415762	0.6372523045321781	1.4571801312839572	2.8411172316990925	1.2177181967828266	1.898520983472586	1.1733624332392119	1.6208275693840766	0.10720085026712814	1.7018612802170678	2.3029730991529114	1.9308500192395257	1.034164316240511	1.3131586597759664	0.9266752916125427	1.2901460922188883	1.1730617911254542	0.641501421100773	1.0507665562032606	1.0159047986041239
0.9875813931769818	3.061172488114511	0.5479525244302506	-1.2840768482534304	1.420336382086362	1.3191841304512173	0.7528087715540785	-0.6544603454340405	1.769332639036397	2.8375125780598323	2.569561434181795	1.6189523658891058	2.9245226168197656	1.5635010378010905	2.4709983515876304	3.021627623542893	1.7785938650078095	2.8938386570926644	3.0125582819009464	2.6897824342167684	2.2558859322619496	2.5063649862465907	1.9100987704671177	2.238489386390994	1.5325502354646114	1.2570861964406848	1.900570055807505	2.1154237287593984	2.5820005806644337	1.8783815390312593	2.966541438826045	0.5737695584020428	1.46277549414626	2.8233825543247386	1.1838954661597227	1.955398953703972	1.1239387293600642	1.5397319900110955	0.10732078684423163	1.7191946114879144	2.254451719922253	1.8920677304265996	0.9538922321223	1.272028833036607	0.965873641189335	1.3112099657829637	1.1583757701494162	0.5873756784253409	0.9818277465302044	1.0711886465200426
1.049898484392518	3.0342991164941475	0.5376585491562157	-1.3176060718027478	1.4283961215721346	1.2660612746909063	0.6896878107404862	-0.6155394996361556	1.7975548595407567	2.7791516789417834	2.4873731476567653	1.624242957256477	2.939007910877188	1.5808469734743826	2.4231691778733397	3.163424956629774	1.7572192131672886	2.8879524673012815	2.9988745655698583	2.6609851077778073	2.24762081783618	2.57951470327076	1.8865521417608533	2.140671452234126	1.5165065351914653	1.2977332564959856	1.888525095946775	2.111148335623642	2.5733730497754115	1.9261179501943855	2.9281479048129744	0.535133404387264	1.5160154445110898	2.8418502676459636	1.1558870244687198	1.9889422332825883	1.0433408910440138	1.4557884596960229	0.14725886341389877	1.754016149856169	2.1938930064417166	1.8601849000906487	0.9408156835472337	1.2679444789524241	1.012780122595658	1.2736094291821582	1.1531708203233877	0.5129633716774673	0.937798401029134	1.0892909642449136
1.1180229032642095	3.019510262161988	0.526498536230867	-1.3528014360556349	1.4095678267190626	1.2302334212008845	0.6603614110705485	-0.5708189539059536	1.8044416890052435	2.7123226619053473	2.421126712766936	1.6037987231111681	2.9640559617975875	1.6343337474888102	2.3837521521822262	3.266200146873863	1.7183629772113416	2.914496798663275	2.996557048036331	2.6346769087066666	2.2771951504423282	2.667617231154168	1.88312156152492	2.052630068956206	1.505687845025441	1.3033872251790721	1.9105399535503316	2.076010117707655	2.57718528430893	1.9362084033777989	2.906994601254798	0.474742033605709	1.6031496448210771	2.8553160324904923	1.117664352200007	1.9867352616085472	0.9671023495476445	1.3975031842516965	0.18742226102412118	1.7861172102222724	2.137047244545145	1.8392782380814068	0.906004611271295	1.242527239243195	1.082173478234592	1.2272416596485585	1.1513429817649699	0.4574324411439571	0.8632680501649596	1.106722730593463
1.2744236913093423	3.051864792029366	0.5082918914117902	-1.43622314316628	1.4040864737296856	1.177019869583569	0.6262032204261703	-0.49762938560689945	1.8153928768422152	2.626410408736223	2.3545990205359257	1.587519650646088	2.995636505193777	1.686619374357667	2.3596557165429073	3.359411822425397	1.6651863321328157	2.931615696052287	2.989425500179096	2.621930431204299	2.306842912470186	2.794041028324223	1.855582582322771	1.976692340365292	1.489708261265648	1.318792478658853	1.9204335985259555	2.0788799082768734	2.566054381793303	1.9268964240633513	2.8939219390807134	0.43828162428701434	1.6849882511673424	2.839951806862175	1.1119706565756813	1.9936392530903126	0.9088141167101818	1.3487147724547326	0.24571310077280772	1.8044882675370097	2.0754794847991347	1.8099000800163858	0.897968451226264	1.2224641659317155	1.118295005830435	1.2107275750989177	1.133318765119918	0.4346024606668649	0.79358497588208	1.1290051873256968
1.4369199613364523	3.0437710752420086	0.491197475598367	-1.5039776913643672	1.4053041465389629	1.1468968851648966	0.60367509155089	-0.39904100118079555	1.8231023736161656	2.5733938510908	2.2943871790638433	1.6196640661864994	3.055155145492834	1.698043619531448	2.3577126747607813	3.4257440043999714	1.631823151735882	2.950916876343059	2.9912352364319035	2.625613169501881	2.309482573578226	2.8704108683706937	1.856509989796828	1.9219678501663107	1.4681398547585705	1.3266407933316358	1.8948433607392972	2.0778410469573823	2.5435929923004577	1.8616199926045596	2.8482101305560175	0.41903374399780063	1.7138501655773815	2.8269244745974276	1.116051358466208	1.9642569412906425	0.8651443040562894	1.3305536703646896	0.31106218285452086	1.7897623027095892	2.01549402514464	1.810225538123951	0.88447707409155	1.2038115286700244	1.1925813590320335	1.2472101247993634	1.115298499763507	0.4339754511016696	0.7052096084932562	1.0899259122813512
1.5948778596459507	3.0296705596869455	0.45057153422119756	-1.5782855281314254	1.4053818067835449	1.1325973378201741	0.5933872202399095	-0.30669259106086716	1.8463744779082858	2.532912360316848	2.2116342694805815	1.6780701155169528	3.110534104373648	1.6829409191474185	2.37528791795743	3.4532293658204347	1.6049275358508424	2.971289870297336	2.9942211599369903	2.6369134664414746	2.294934432703065	2.9509291466335617	1.8465430980880146	1.8927871521447517	1.4486804929558827	1.330134586091576	1.8847251173587534	2.087773876208727	2.531993965715048	1.7983253669151946	2.7914336547744436	0.4011051050924747	1.7609217011316516	2.847342126094821	1.0936349178322367	1.9065605790819862	0.8268384126357542	1.2830607891342378	0.40021636746114286	1.7665709528153486	1.9601444009487026	1.806121504777034	0.9010713988998686	1.19556892360031	1.2389521881221783	1.2751798812883737	1.0864640627927555	0.4592295183045504	0.6544814265161569	1.0580633438256701
1.751959783388965	3.0436135916733096	0.3990266091962346	-1.6157637132565235	1.4180749423146488	1.1431653984767185	0.586499221299757	-0.2198608139947041	1.9020776051860757	2.4947654144924045	2.1134480485221845	1.7211601386431812	3.10061559836921	1.6436005743659439	2.3657221737992704	3.445204203616292	1.5993583269670404	2.9351900816654766	2.9791860294181602	2.6422008508051684	2.2777948915742705	3.02639680113572	1.829907665339792	1.866243949392152	1.4265853595769855	1.3449250154091537	1.9036080289615989	2.081560908621825	2.5083466333592304	1.7428427158493682	2.7698630909911324	0.37936685955860855	1.790104742822774	2.8560614739057644	1.0672523608351079	1.8600399730288788	0.7898017741295253	1.2378315604566268	0.4720496122382718	1.744315006508798	1.8845207163733637	1.8181332666995647	0.9557842401363642	1.1704880310635675	1.2949869011479753	1.2868369047216683	1.0829503563957132	0.4914847165547805	0.6244636342719416	0.9934049783073327
1.8805774469332455	3.063738114465507	0.3657983209341424	-1.644062622565603	1.4396346209835706	1.129001894917502	0.614861911938626	-0.15138465987813046	1.990406838010306	2.4787991432563183	2.024927465906434	1.8003019619998029	3.0555653537444014	1.6219786900536626	2.3709615927586265	3.4079289605613647	1.5916077481354047	2.8981786238940725	2.959899290513637	2.6119080976008577	2.270580577493668	3.120604165377431	1.8232371023702911	1.805551184778945	1.4126181600203913	1.3536422958023544	1.9406969745471148	2.064659191246602	2.4902131429744854	1.6587611566566363	2.778553402141173	0.3947999656964415	1.828552255662141	2.8746166616836577	1.0410129033783502	1.8359041823997668	0.7802779146400532	1.216461350575274	0.4956187599649195	1.7222037269855597	1.8287965597037652	1.8245403513503011	1.0065639618784394	1.1638230989995793	1.3181332854199135	1.300852836381136	1.0850812496038886	0.5289393109430148	0.6006891858338691	0.8975598475888746
2.0378042326191865	3.0976361918936464	0.3268381420270614	-1.6631151517427925	1.4577772488908896	1.0989805695912964	0.6665482399191834	-0.12030474077604854	2.085355595683839	2.4756653765384504	1.9364397739542691	1.855311357350678	3.0013038004510193	1.6117533387047351	2.3438536688187583	3.3529122515463583	1.5708815795761133	2.871141810469363	2.926725816973767	2.5883791396651885	2.281991509627475	3.199339451356041	1.7990887892221377	1.7683331266379034	1.4057606074785727	1.3537909067419727	1.9647884189637541	2.0498217845661735	2.4565715972898685	1.5736290149800192	2.732578149157979	0.40639534300248287	1.8822863459036636	2.9107735126469483	0.9915025803112215	1.7975099842051634	0.7958177768135877	1.2040087430071125	0.5048482598840037	1.663333105246382	1.7908387892049487	1.8285788303390595	1.0752739343106943	1.1491832443476873	1.377117535405607	1.3296496818688621	1.0905454223428845	0.5711500789602285	0.568526505620407	0.8349852231489535
2.1947171062986626	3.108912432587533	0.31041400202996955	-1.7045720282038666	1.4618361582551476	1.112404553085708	0.7352915516140403	-0.1141370099281231	2.182901026762015	2.463359631822105	1.857793558892385	1.9221163276606135	2.956523507497428	1.6475202620964637	2.285906637209149	3.322348690598413	1.532815397364203	2.793302234243572	2.9162729650252928	2.5800375155694613	2.2801112100218823	3.2761254654608685	1.7978477495082514	1.7309412014302086	1.430001458264573	1.3502783027059564	1.9731455313622877	2.0187756106616623	2.4384873605812674	1.497910628468564	2.673068227370726	0.40091994458982594	1.9681269822018432	2.936233403885928	0.9358523903838784	1.77947891034824	0.8012019062970147	1.2069564276397828	0.5142905009899172	1.6105436507598707	1.780048568404601	1.8390563448421944	1.1436902034486731	1.1302045305492743	1.3935402846513962	1.379342821214791	1.099521187998953	0.6256487488933915	0.5626736250507298	0.8117117255037497
2.3432761856757667	3.125506611803258	0.285917565190344	-1.7371898222477398	1.477289219401392	1.1193547460397715	0.8136966892087617	-0.12706131746226773	2.281482885827945	2.471225154691281	1.764387447708538	1.9751926635440948	2.8939969549932605	1.6904114950605162	2.2473171027385352	3.360407997921405	1.5389954787149445	2.7394048165725557	2.871049342391382	2.523102079185426	2.264478845754431	3.337189506833765	1.797616486155413	1.7135804994113832	1.4830510291122536	1.33618194731515	1.9792936545793052	1.9965007649468771	2.4381177438637716	1.4292528000400333	2.6211254819720216	0.3986924702703515	2.035832266827753	2.986978290465376	0.8613560545266414	1.7279509891374154	0.8154901403809676	1.2247226246115739	0.5088539596578194	1.5815836113706632	1.7902087578496542	1.8579770403254	1.2101689127924364	1.0983752489585588	1.3865069432021644	1.417018193027761	1.1402719304437166	0.6638159071237878	0.5962479434544565	0.7890986144991736
2.4790924829093917	3.1093483804796933	0.2603692559351606	-1.7439907172480595	1.4794268674157163	1.1131939060389766	0.8750582561510438	-0.15659360996534746	2.3597906859984517	2.4361692898766227	1.7132622845649468	2.0190024257511974	2.8196242134239915	1.7729752558923384	2.180567955978847	3.3716418454219825	1.5458542380321927	2.7027261983603577	2.808897243359371	2.4594779358020213	2.245610776038572	3.397458731768728	1.8175280458226866	1.6968063581995327	1.5359874683150474	1.2892632503577823	1.9587845295096566	1.9738149880834412	2.4291385845563678	1.3604668545448064	2.5671629957248405	0.41474551596420495	2.05354196605871	3.0019268798874688	0.7933543763782096	1.660706368282808	0.8507368905313701	1.2580417365531134	0.47642616913994845	1.5288685784892007	1.8044026421140937	1.8847719710650928	1.2521047826053653	1.0694217453818844	1.3735292495009288	1.4793476097371019	1.1562652766174828	0.7282267965915361	0.5925024628786065	0.7895533481358687
2.5892071234550076	3.104948748462753	0.21791435104494528	-1.7612033989799614	1.4983603686684999	1.0976201317362313	0.8764683543798544	-0.1763471365787212	2.437416112275539	2.3756296032332407	1.637974290590264	2.0420710547431447	2.747571619864621	1.8191905912120028	2.1363304655587894	3.4203705199587198	1.5577021841429863	2.67677174102863	2.7357522448479537	2.416800494029118	2.1906035302107467	3.433795097840979	1.8467005930403668	1.6793082476284795	1.579723187851661	1.276658807380592	1.95120322283725	1.9646298299305176	2.406106623347361	1.3158877608466222	2.499107685206223	0.4130135798877201	2.0508853808661147	3.0150215409764387	0.7229149386112914	1.578167677095997	0.8868777387463957	1.2899383841401306	0.4710396631575258	1.4779751057506276	1.8345156506546243	1.913980899728212	1.3122761030263193	1.0503590578319382	1.3498476440654268	1.5747343620899534	1.1572251640860614	0.7779021800765531	0.5944871977107942	0.7638001486460971
2.6385055367763406	3.0921482545526144	0.17441591247859328	-1.7416768924830723	1.488256239838179	1.1032323116350382	0.8396245909742601	-0.227962163488113	2.4994814214501253	2.3490727353598397	1.6228386818881035	2.0548752290694443	2.7128648755810962	1.8472594259860151	2.1001885296407656	3.4684364187615273	1.6002461082511776	2.6312420002397263	2.661818725126958	2.35946489568019	2.1455238409162165	3.4569545190701256	1.8788267431063737	1.6491985076052358	1.6077625048957915	1.249745369065543	1.9335105975416198	1.9570531833001887	2.3894537412967773	1.2625408712583654	2.433821282219121	0.40268071000426814	2.067309570934964	3.0184924213873487	0.6939698620698078	1.5386278518176661	0.8915718447247096	1.3354370952645087	0.45440431102828993	1.455062416332343	1.840679996966459	1.972996238204526	1.314326493044906	1.0561495001664987	1.3554128743233878	1.650557590940045	1.1635540258045067	0.804543491214876	0.5715476922257599	0.7661553208802656
2.643722434186907	3.138680477353094	0.15773763947056973	-1.7160421943984356	1.4768922892624186	1.0998102871842206	0.8094925391798465	-0.29386065959027474	2.5500530472410867	2.2756056366132467	1.65103736581131	2.058590218874815	2.6585881137428573	1.8928446492423703	2.048958353422515	3.533269451461094	1.650148912376882	2.607580270309044	2.599604024859133	2.320770545281966	2.144136581896674	3.5207954295881017	1.9079217927153267	1.6319525900961636	1.6254130038520607	1.2372883433823934	1.9514293135225707	1.9489992086935803	2.3629828027608535	1.248545579022041	2.394040945254038	0.37548485321531455	2.069558649826207	3.013912841999298	0.6674509475185465	1.4952654055785546	0.915256101892884	1.3559792132907504	0.4369792139469834	1.4592927886286506	1.8461560402482415	2.002004096777494	1.3043450394675353	1.0664176813135782	1.3289011538945785	1.6833853040094788	1.1715481259592513	0.8171849184381621	0.5507138656672337	0.7900941661994748
2.6495293616719495	3.210486727054729	0.1503173526342063	-1.6862882256831804	1.4361983211015164	1.0683607512746387	0.7961264783030128	-0.3511633764315788	2.5885361953727113	2.2090549848859036	1.7504721669604653	2.046778030429896	2.625304635782228	1.9654915274282119	1.9923841329181795	3.6004092656179494	1.6974422831080198	2.5800429424943974	2.5389750341492068	2.283909518860824	2.132345285358407	3.6116510723895145	1.9300210224736403	1.5921041099500173	1.6523259103320544	1.2407688569385322	1.9447368321071825	1.9450398544243555	2.321786471253623	1.2291389901426277	2.35013912880513	0.3436844615999015	2.0522782577200602	3.0105633655312767	0.691676301888506	1.4442180098601947	0.9481048253614274	1.3945786700723932	0.4222807630954256	1.463000875553288	1.8576350621271431	2.0201687136340363	1.2597949797631722	1.057092073229861	1.3175980861793648	1.7209941556338582	1.1969835357939964	0.8020095561527827	0.5235523611264098	0.7970738690985185
2.629599061703378	3.2634533530147465	0.15360122763483372	-1.6603706701658196	1.3978504224660382	0.9936707197160262	0.7825036421143918	-0.40827591925973045	2.579758310276582	2.166410146098052	1.857360076813323	2.0452758497570094	2.6075461249038505	2.060686513772532	1.9391416176234764	3.6598032835781993	1.7447138654601182	2.5721125254253585	2.5111662368673326	2.235304394573508	2.147064694029585	3.69636529732293	1.9630593834901284	1.5741302183661767	1.6968683807552463	1.2291849148465321	1.9226951602777653	1.9451603666372648	2.3110418888760966	1.2101177835298937	2.328146830156199	0.3105209318539386	2.0507764434180134	2.9955795212524055	0.7255049767549744	1.382144017505405	0.9940032213139851	1.4200968948119215	0.42368377124455103	1.4787143332913397	1.8755055404348862	2.045141839181569	1.2011356993915434	1.0894587868303884	1.2429726570231874	1.752889946445827	1.2255570498787598	0.7880046136434193	0.46094274835579097	0.8056873673926084
2.6256044647259182	3.332946888719092	0.13937573526512687	-1.6398669039801939	1.3342636081042256	0.9186613091752482	0.7732285843282712	-0.45492821136205663	2.5391944198531617	2.1216314760093367	2.003134027879081	2.0232892410214154	2.59787053315755	2.132964047252195	1.8901493363808632	3.7090274591406485	1.7854502141231285	2.5719659354535818	2.4648328436421636	2.1890697825678673	2.133570999650187	3.7394150830511483	2.002405601186613	1.5914498330434959	1.7277016234418567	1.2168923908711584	1.8567180582301728	1.9634165855667203	2.291024081329946	1.1984132057404113	2.2623786314415804	0.2641604734859816	2.0725022337380596	2.9817134945000974	0.7757028624040174	1.3281719680300292	0.9959073645599392	1.4399544770528245	0.42861960399835974	1.5147557363159958	1.887660912179787	2.0930376711463596	1.117261365391803	1.1102428716915693	1.1699815958910964	1.7688682236687154	1.2434840004999281	0.7711149340812928	0.4298316089820607	0.8409660959379137
2.5893658579965213	3.386572129736286	0.1409533453470485	-1.6193618636619882	1.2788015819800576	0.8314257034304664	0.7033902650573196	-0.4770388077346334	2.489822344276301	2.102687649582834	2.17374296000358	2.025774296954408	2.602003032762943	2.1853087783600116	1.8908971130667118	3.6954649867500935	1.8271240590951348	2.5652192826086866	2.4054649687233987	2.1564312523279865	2.0945980049109822	3.771147879916243	2.039284201791029	1.5991076813516205	1.7636753590134417	1.2014019937436262	1.8067901137443794	2.0054628514373727	2.276376466337662	1.2036124857943895	2.223951090160831	0.24188409844191833	2.0592617942283566	2.9602234061639643	0.8507257297373044	1.2485066502108142	1.001362430367112	1.4321042267110324	0.44082181293330097	1.5574896890697079	1.8907951314041853	2.1335781388626436	1.0296701936500217	1.148100176738491	1.112073765907763	1.7569272101995144	1.2977255450518996	0.7325931875984228	0.4017878934695089	0.8517535629525946
2.5723163454073976	3.424412511069614	0.11972767977467395	-1.5945765872972442	1.227355652521211	0.6904104394721298	0.6398240299977409	-0.484761273473638	2.4330296601431427	2.0957067198981827	2.3292647760709495	2.011843621103167	2.607770028480916	2.2082622116683703	1.9181993411847924	3.6482308628709577	1.8708119791046574	2.5921675396257893	2.346109293744495	2.12411062826711	2.069415663260769	3.7996192214039253	2.040213328197009	1.5829003894246807	1.7883140721940456	1.1672594165615315	1.7770554663274727	2.0465480966838485	2.2503590899150967	1.1823618089634513	2.192105129769018	0.24165346373826568	2.0271304593565938	2.958385382277508	0.9189063846764369	1.1756525042550483	1.0150772469191023	1.4229206678896298	0.4468829053177332	1.5639196461387574	1.9100466982085529	2.175463517587406	0.9354402521487313	1.1683643348872956	1.0513380278478965	1.748582124617391	1.3441775375541478	0.6954396051857836	0.3580908078373901	0.8211820348854053
2.536391206049895	3.4284335567591504	0.09172817821249243	-1.5734217393633205	1.156359918073733	0.5597058991343097	0.5460743207998198	-0.49124292971042627	2.394105293368754	2.084114825534031	2.4866988890532444	2.0348725920966144	2.653240197927618	2.2172727687438383	1.9230700804213856	3.563246688689518	1.8918582273921618	2.6027817580274277	2.320872846716806	2.13297835783392	2.0549465223151726	3.8181033356601497	2.059351578266947	1.5841526691826473	1.7776760740201987	1.1721094215799435	1.7497766286291128	2.0998058413447054	2.2067644470139403	1.1726106234525933	2.168185883128648	0.23878848028510996	1.96031005663915	2.9508880261187955	1.0133191126559862	1.1062372889727974	1.0207753870509548	1.412274348273067	0.4442600363402545	1.566283967745744	1.9201590749973938	2.211694419763252	0.8951591546812414	1.2266248069394057	0.9985463863281927	1.7268338606514706	1.3655190907398047	0.6341958657678075	0.3387000743212921	0.7901465154804634
2.509517048000626	3.4689370791035623	0.07502608023469433	-1.5909971241696168	1.1137194655774774	0.4196192212196097	0.49629993804228645	-0.49320617379514564	2.341180224770196	2.1008290048681215	2.624076022375476	2.070137663383804	2.7341154373425427	2.207188249939703	1.9783598099014532	3.4950014818732127	1.940928001026192	2.627194510553241	2.3012832949420385	2.140945515755605	2.0409268200714243	3.824145460858974	2.047813955701439	1.5841339458371506	1.7566162280394901	1.1855855975527674	1.7157528696055564	2.1309784531908735	2.1895537563737086	1.1588625054858483	2.147788849745278	0.20015988717217265	1.9120333846555688	2.935453820925144	1.10830025008265	1.0392330269310945	1.0133046099806984	1.398316164941568	0.4559984714065954	1.5783513468957113	1.9561600129310335	2.2417827684042266	0.8301488679106113	1.258388201432764	0.9577008876099745	1.6908080615921062	1.4287443035251268	0.5664525792624883	0.35327106833319777	0.7716962741385534
2.4997764384742225	3.4701093408997084	0.06380849029905605	-1.6145558355708356	1.0507615664442227	0.3068319115473057	0.4979646331017166	-0.5178621099332721	2.2941599317238195	2.142712766562922	2.765539188135551	2.123849063162173	2.7955740120300634	2.1940762857210814	2.0109453905576467	3.3939491636410324	1.9840081704630848	2.641526190396687	2.2936541873753185	2.1460861366838992	2.0389509102946666	3.8219586467144397	2.031637075721364	1.5772713196197028	1.7466422243637776	1.1865747001899105	1.6800191469295693	2.1658611087140205	2.179925562102582	1.1392835087502888	2.155220164862132	0.16909981119749323	1.8563289775673095	2.9143459694572353	1.2007824897241022	0.9904410204893749	0.9919554540019888	1.3737499436121126	0.46836046080515803	1.579415987689986	1.9989797329084098	2.2366849530227	0.7577415621417904	1.2745040562558336	0.8831837581444624	1.6726749140292028	1.4946743571664078	0.47919490069725723	0.36687892803972527	0.7772699276311137
2.4922776764500845	3.4817323583259956	0.06382874152336447	-1.6290626844140195	0.9960482647293567	0.18121281747722934	0.5454686424815616	-0.5295208422766702	2.250456457279824	2.129247696179178	2.8293951464629314	2.1885564469028322	2.8294197836908337	2.1711183094274067	2.0573573666644145	3.311563208295116	2.0155718955560973	2.649455603424823	2.27689853560792	2.167865489186864	2.037328930330553	3.798639121994806	2.031297426427177	1.5921449372450582	1.7679745655262367	1.2039741413626386	1.6333339793774955	2.1883482863237433	2.1783023879320904	1.1303391469322457	2.155653975663758	0.13907052004220466	1.7539708749497922	2.917654624512145	1.263397963298057	0.8827224860840663	1.0215747851510382	1.3244613522457296	0.47474407935917046	1.5690848419634809	2.0474767077624603	2.2169393192929165	0.7108866133829846	1.253874806073442	0.8091189004640558	1.6570049322957439	1.560852469032983	0.39622524526753145	0.3520475146379719	0.7687903623687987
2.4761556715741158	3.4615463022188764	0.055297416929836155	-1.6578134860780822	0.9462199251512453	0.07488018743254786	0.5867616016470326	-0.5559307268180087	2.1877386591998507	2.1361282690395074	2.856300130951742	2.2307777454943656	2.8833129522310053	2.1309951174163047	2.1226331533035308	3.2180123847097413	2.049625631966172	2.636083284663793	2.2679149520924886	2.1590265272037366	2.0248094671338204	3.753386844332185	2.0252199823743906	1.5983511541749693	1.798967613765069	1.2188822377005546	1.584203672572038	2.1916539292470176	2.182342517083661	1.123897516150155	2.1344167166635	0.11475487730004423	1.6732410377565052	2.9351984485264984	1.3250583974580497	0.8012161913971255	1.0366649487599944	1.2706973374409876	0.4985420179582672	1.5428644225325168	2.1183524959662456	2.1950606899766547	0.6845119163617833	1.2381277898051823	0.748142959244124	1.6383306685833443	1.619132598138279	0.3020502271078439	0.3482659980416766	0.7908760901283666
2.426402397087607	3.4206344698271423	0.03504539845559232	-1.6686907559121658	0.9227957368495844	-0.002396021538677176	0.6339225615171264	-0.557623026200843	2.1424691283690724	2.1124776621419574	2.8424502098556683	2.2686152274950264	2.899250662322301	2.065851888076661	2.164700687271801	3.126061305155177	2.074771669414966	2.622519194090371	2.252651084477261	2.1686124711902917	2.0367704109567293	3.6914196672458934	2.038402209081064	1.6194847559373877	1.8149879989424504	1.2247224605267188	1.5463680615468152	2.208721640482915	2.175928574888385	1.138774060438108	2.1448194727267778	0.08530924425093292	1.6092322382081843	2.929776463613331	1.3465747088026279	0.7439625044122349	1.0512941617976264	1.2160256453108742	0.5216291144612419	1.52304060676226	2.16447776385278	2.168339686924902	0.6564912873415375	1.2298596050388475	0.6985438932208987	1.635213813977558	1.6828030200740187	0.24291430533537497	0.3710966381957556	0.795437079597006
2.391400319097559	3.311562497377301	0.036818373289667514	-1.6818665609202785	0.8910678762426307	-0.06513218964545228	0.698452364797056	-0.5591923856775337	2.1116938167342854	2.0578794627810826	2.819739628324466	2.337065468823785	2.908250741201189	1.9688187190138398	2.2015106853410216	3.035940475328998	2.109646276105172	2.607526353312575	2.256865480691176	2.184250919749275	2.025504818436928	3.6325448154402387	2.033074225173544	1.6535273346821995	1.8203373562269838	1.2465752735741857	1.5529527518151762	2.2240987677333126	2.1556280983533824	1.1815026994894264	2.1159225800789687	0.047005389152336575	1.5558524643801477	2.942392931005854	1.359692745821936	0.7210518840711211	1.0658038844981377	1.1619402663920444	0.5500849753286274	1.4891305155336176	2.2305922083754517	2.1357470516268697	0.6359672164203879	1.2068320645126698	0.6589443524823305	1.6284300339757185	1.7257094201987921	0.163361314160111	0.38268066480150853	0.7817217047765592
2.3408813838813995	3.1844962020628684	0.035985690596038046	-1.6933503178623652	0.8802608226344271	-0.13659703666267958	0.7631286544756115	-0.5754840561823993	2.0770753786523133	1.9968307263636487	2.7422977175600516	2.420430333101688	2.904853321263899	1.8849579358743405	2.2284143407858457	2.9499957649364625	2.157679191701676	2.584799385462196	2.2640664127623724	2.208979568814171	2.0396021533037674	3.604550933916766	2.0391687012195865	1.6499303719751235	1.814726189846258	1.2570468726338144	1.5862391286316853	2.244743187030858	2.12676094705843	1.2592380550850204	2.1164935889511356	0.0019119529900821469	1.4852442216193193	2.9326171038176603	1.3520826459040647	0.6959216752997331	1.1078742692020263	1.1008895469678326	0.5755638512508713	1.4393503505625351	2.2785742010782193	2.099968143996144	0.6621648282966612	1.2020591256659163	0.624558835312562	1.6326118512161512	1.7670996281704408	0.09374813427000903	0.3935342785730628	0.7441351232505863
2.2816458325536955	3.0580499331165925	0.00011719860006781935	-1.698034878647573	0.8709107283156019	-0.1619628389997867	0.8533213311633435	-0.5670557297868055	2.0488286690605384	1.9331527319696238	2.6267401661259706	2.4682948576958976	2.904299476755346	1.817234290875291	2.232814039590408	2.9241078482381044	2.2177517567439096	2.5438643366516844	2.254272263358387	2.234432054167284	2.077868706365137	3.5844106749488653	2.050028627590887	1.6505674858149402	1.802669856680053	1.2977589140935515	1.6305610210560624	2.2357986958788443	2.1013971926158606	1.3132080413144236	2.090071452156024	-0.04120422574817014	1.438966109973524	2.94624986535219	1.3146169483189352	0.6924286718988708	1.1528953516099545	1.073748886787116	0.6178692751380364	1.3799067460969892	2.3233771501913894	2.090531070806072	0.683131264308831	1.182573985550565	0.5856739848403263	1.6262578939713581	1.7651552265970998	0.032661804220266356	0.4050665749019499	0.732770663251898
2.2183912293471777	2.976415040028056	-0.0343483997589961	-1.7061396359879275	0.8602918514538853	-0.17781811928946462	0.9199834796770379	-0.5656219038612759	2.0537148646039296	1.9013496089315325	2.50407738800689	2.5351346627342446	2.919437048403316	1.7687701778242784	2.2300661527623995	2.899815076953148	2.2971282976044978	2.4927841071471755	2.217906597832144	2.2534653701525533	2.112663718931957	3.5698241542711244	2.0796924979941194	1.6359559950265374	1.7908525032454368	1.3688404669736773	1.6644087738301345	2.2312102200224166	2.0722095926209887	1.3668607294775934	2.0711397516651617	-0.06888419783488473	1.4358641746258995	2.9367225716505754	1.2900071030625788	0.6822157599727924	1.202596712308851	1.035276867498991	0.6501265268445653	1.3611559239745739	2.3417944857545576	2.045103773583681	0.7228411821965304	1.1910249101192745	0.5856549848945956	1.615350501894103	1.788464613416646	-0.026019874991485864	0.4124516434753363	0.7203627862942941
2.1884121880951484	2.924648313709022	-0.07793610254543762	-1.7086649667611677	0.8392034443546482	-0.17324818428630306	0.9965446696883848	-0.5220572670631272	2.0637645219685727	1.8661102863927734	2.380470057497636	2.6081005567029427	2.9362277043853573	1.7044823926196102	2.239292204301306	2.8606101390683882	2.3634467153016514	2.448381402271419	2.169424696278942	2.2569984194977506	2.1895397657745743	3.563879421403308	2.083418559714153	1.6032531756705963	1.7929066603285473	1.4275021334822078	1.7229575489559465	2.188655335819454	2.0408794148845844	1.4095346036804883	2.0148758459510328	-0.08257486966561792	1.4380988044865273	2.9306507840614264	1.2510262093723028	0.6744570312895822	1.2623851407969071	1.0051167446507179	0.6816460873069273	1.329586023887056	2.360842848770024	2.0047167801882617	0.7442395501607827	1.1882311680009623	0.5855651005359465	1.6192483290986295	1.817757445815025	-0.033606123399389703	0.42759540869098134	0.732386312529091
2.159870650408137	2.846060884115447	-0.12770638498844122	-1.7123331944585236	0.8026566660069733	-0.14683376342711582	1.028263961035957	-0.48754845837038313	2.1137994631827755	1.8830605994311522	2.2674678576191107	2.681564855247375	2.953777097771947	1.6111078713510594	2.238473771550652	2.79623104738971	2.3908343917467394	2.412668671407504	2.1201312679152804	2.245100829507112	2.266644709849006	3.548987421365381	2.085262536650821	1.5764184608304732	1.799046302213275	1.4880332224372073	1.7767884129653506	2.1703246694918104	1.9966291584417442	1.456006070798406	1.9794451951344603	-0.09219135769833814	1.4545066969700902	2.923632151747383	1.1742420810853413	0.6921274196249193	1.3193991253601365	0.9560025865017469	0.6912302364389356	1.300458985432429	2.343715458827576	1.9786872929835408	0.7542852718740185	1.1845821855208825	0.5728862905963978	1.6186432512293352	1.8339742695231185	-0.05708472452503614	0.45896276805030095	0.7227452064437123
2.1219904528460614	2.7878524540740863	-0.17590640338187025	-1.6937746040114523	0.7865328725773953	-0.08340742476498184	1.0166563713117385	-0.4491538437869617	2.176328404741152	1.8992425697240403	2.1567747509944164	2.756484709520513	2.996415943117714	1.515605279471003	2.2658321621817827	2.7123362856722273	2.413886792773941	2.3680094340811375	2.06285415180227	2.248157019583803	2.3198865098149892	3.5740120245044658	2.0913206529165285	1.5466363793534212	1.7983191626641113	1.5646523408401052	1.8250220849530443	2.150899069132514	1.9723366543235854	1.4965743154588518	1.9206478598442878	-0.07777995241869048	1.4763517645227309	2.9592050974587147	1.0947559906234663	0.6979727563831826	1.3617864913749984	0.9101815658080424	0.6795479354034614	1.2870056416525173	2.291405424640616	1.9893175656674944	0.755611671604486	1.156493611584999	0.5938490768745455	1.5876250152130038	1.8568935814523602	-0.04983114848993008	0.5191290535201443	0.7164899387261521
2.07470089851228	2.730686961573781	-0.2310142414534632	-1.6959992394958512	0.758128140299494	-0.005410632226568679	0.9655367463962377	-0.4221644702407777	2.2429437033437587	1.954087347164585	2.075770106683321	2.8485475375233387	3.0647221651272356	1.4435853332587492	2.2610687658128734	2.6342257798959676	2.4303166785936745	2.339049380307533	2.0243678635248195	2.2433148013879487	2.3973176324447567	3.603776546114117	2.0749811736303254	1.49550552326676	1.784659916664077	1.6257488915085194	1.8601195475282837	2.1332288416221576	1.9486753467725286	1.5268170198092383	1.8580803099415868	-0.052166445518711746	1.5281201441521106	2.9658950378749784	1.0099734310709652	0.7531722112977878	1.3742836593488303	0.8824529805584176	0.6500684429799787	1.2987919240775716	2.2406159325309005	1.998624081018208	0.7829082407823527	1.1390406362567482	0.5962905699009446	1.5545715172726808	1.9015964395525036	-0.004472698967489958	0.6085037038864705	0.7020234202715412
2.049953427611629	2.696323212533561	-0.3129474786350789	-1.7120902598466352	0.7157399176574359	0.04650378595507011	0.8949276206072703	-0.3738285374532372	2.329027411372733	1.9958571289367384	2.013117187627888	2.9443242834937378	3.114170213973281	1.3888602595648376	2.2597308298165095	2.5515477548619248	2.4256489973931465	2.3208255359052314	1.981071548764929	2.2556794989238123	2.4784779062368263	3.6354010237037486	2.069694962681975	1.4302406737111533	1.771209535063602	1.6832004161743388	1.8893875601845713	2.1306235365272683	1.9399622344090108	1.5632624066678869	1.8356544745627594	-0.06048398149406821	1.575673455479696	2.9802032082446224	0.9126575261607226	0.7854457456526801	1.3781702208626891	0.8468084617687603	0.612148662344221	1.3146640860334036	2.174272385697212	2.013561660647067	0.7667347887988404	1.1172190879929724	0.5906490475532032	1.5069401200027397	1.9211939123098982	0.06078534496794025	0.7198885021608905	0.6585631679341818
2.0246265978661855	2.6927740960813513	-0.34286409609847346	-1.7173252459063328	0.6488336256618285	0.09411303126995615	0.7963062931086615	-0.32085834276616343	2.416113511708647	2.0478496836914517	1.980695005160054	3.0213213594180033	3.194726073946202	1.3459318195510475	2.2614881729667773	2.483257887423008	2.4227149463514235	2.297829987113411	1.958415219443483	2.2363657233769425	2.5505268548191387	3.666225458925492	2.03377656910346	1.3449775332510339	1.7884661060476783	1.7307762212179063	1.924347524067724	2.1318834817250476	1.9360198416826229	1.598698982198333	1.7826387942754949	-0.06824614475143034	1.623568840334088	2.982614481403771	0.8356547245504752	0.8204462925984218	1.3741737669623997	0.8201097024301905	0.5697023271510748	1.3341851688677706	2.129424114170341	2.031058229015045	0.7835996101227224	1.0879451922566024	0.5839983357803024	1.4687517751969854	1.932539624136951	0.11228010633059224	0.8010245346984683	0.588075573327749
2.023506563384193	2.780363119591771	-0.38156418575217965	-1.7128165154171433	0.5764907846641029	0.1316306183420129	0.6926049666707896	-0.272362831541508	2.4895052313477306	2.1069998143057544	1.9648771260260642	3.0637988272430867	3.2892387310427544	1.32984692574173	2.272274998860278	2.401900585308544	2.401319774153923	2.2888393028512466	1.9433212560100315	2.258605991080848	2.6279609652667553	3.6968166276373573	1.992383336562331	1.2584227315962535	1.7967211071418994	1.7699961396206898	1.9225441158095253	2.1398931589338384	1.9286183804123804	1.6252195361563708	1.7555341070075514	-0.08534955745649357	1.6732476864924894	3.0013236772402205	0.736935206090008	0.8388410556615369	1.3421742768092626	0.7665592587608299	0.5346840523380983	1.3452752641503545	2.069591555406025	2.034123363504385	0.7610939383457256	1.0551534422829303	0.6136404434216788	1.4399760370767933	1.9292315685301324	0.16903982705569712	0.8862510454565365	0.5514299465595223
2.041578735484465	2.861994362398915	-0.39963463116071074	-1.6947391223743906	0.48255348714690083	0.19825763672095878	0.553154778675235	-0.22182165993751757	2.5689569624490547	2.1826879321824872	1.970035056756683	3.0715959112993962	3.386023375757156	1.3546402681030107	2.315310883255165	2.3243815766963882	2.3826770498389185	2.29970051531492	1.9614782993249904	2.283489463380436	2.7155475794830024	3.694640740437277	1.9355932054250793	1.202577233094953	1.8146591589459349	1.7951028098630648	1.9145511114248701	2.1420408436915173	1.9282172841714367	1.624600355314572	1.724621388821689	-0.07324939476132683	1.7319770563240051	3.0207556241480296	0.6517888969658425	0.834868762826054	1.3117918228349745	0.7163035024485838	0.47299006750093575	1.381125305620019	2.0315157474121848	2.0259092371639986	0.7469319955496867	0.9955476461360666	0.675169575369232	1.378645766392427	1.9283172587165809	0.23304044531367069	0.9574797633603461	0.5428949588044378
2.095056713764403	2.9277354088305447	-0.38225709528979696	-1.6957231774368864	0.4124017270668225	0.2133819781692258	0.4369157716804394	-0.2055935515265353	2.621447038444022	2.2538677127204294	2.0094810826009	3.0571518251432583	3.469979190424843	1.372233433037192	2.368027554375266	2.2317393249454005	2.382123040201183	2.327338548432096	2.0166843461104786	2.303742817465561	2.7995447610021205	3.711459208290995	1.9115132416716905	1.1341106394501284	1.8295074748299733	1.8116961355048686	1.9064768059712534	2.1613979555260387	1.9262034431188522	1.6296658727897018	1.7382049822261407	-0.0421670168459638	1.7728455090915762	3.013790536804431	0.6230210181778533	0.8894847151804438	1.2759944540195707	0.6583168236293847	0.40941228165011834	1.4194588128718606	2.006263692253209	2.0043563413937813	0.7308044493775065	0.9432791534221975	0.7225320554730928	1.3073627962605188	1.9329995357567324	0.3202545815479846	1.0357587240136783	0.5169478799176999
2.1554963355078423	2.9839304479488993	-0.35009457734229754	-1.6862427816211656	0.33986573110180374	0.2318999791881967	0.3345187465642801	-0.18078390763894617	2.6146697872689892	2.292161788006775	2.0719408744265566	3.0535274056317574	3.528085970809646	1.3992596526812149	2.361921692775069	2.1150108947965114	2.382057839066922	2.341285831215988	2.1068799146266404	2.344091157649707	2.886403157918922	3.7323885826823306	1.874803673257616	1.0983506098303444	1.8241289736757338	1.811895627136107	1.8927218944635669	2.1712521781715504	1.9195849354163017	1.64127085405392	1.7617021584028563	0.004000176167729436	1.7977664504013862	2.9876054027974455	0.5839592206527153	0.9522522448613561	1.2221038694212407	0.6029948980590264	0.34921998025327333	1.4333678802215781	1.9954814402288978	2.0078856998967383	0.7323262965774346	0.9010630293139675	0.7585121065499558	1.2413509754189325	1.8959888258467774	0.3924465687931743	1.0968121790066558	0.5207107948879306
2.215695409948877	3.031361161440997	-0.2966381749923017	-1.6743054334806562	0.2677815252690467	0.23483462802325916	0.2394638229376048	-0.19841736800700507	2.5937710491098205	2.34465249405688	2.1434730076247823	3.025238390648161	3.541023372968259	1.4632993908876373	2.3416551781869535	1.9980898975436616	2.3814758289420817	2.319216961975205	2.198080918341037	2.3884614985844275	2.9533363546521363	3.7579842374403007	1.8475205934902383	1.0854034164194202	1.8119497505256017	1.8157062064110607	1.8577522901849068	2.2130665478364797	1.91875130624025	1.653392140504859	1.7945761059195675	0.03845558662401038	1.8386375093280027	2.956306565068518	0.550134216815403	1.0324811089908263	1.151391202820708	0.5683141693883289	0.32987555531578183	1.4478225513258418	1.9861848668866737	1.9912464062528508	0.7615509028758355	0.8546499616993065	0.7684571166057088	1.1785875144790385	1.88788638687091	0.46863239309897387	1.1211562068508942	0.49290331956294253
2.3093559035946862	3.0944453244867893	-0.2116839713515239	-1.64021134448761	0.20322963302167962	0.19447287867501228	0.15517027909879172	-0.1755323848662103	2.5202203579371734	2.335876494116362	2.225027094687839	2.985540198231423	3.5456662037455295	1.5322153878126856	2.28420545657193	1.8929587781187345	2.3982441206488363	2.2797074504381794	2.311541960589049	2.463192367200271	3.041455205573334	3.779789192641625	1.8221726406665446	1.086478968599616	1.7914246945539982	1.816663188004392	1.8593958995833286	2.2298591583470033	1.9157609185468645	1.6725990123490817	1.8252396984964823	0.06407126932308049	1.849230636722644	2.9166144737001383	0.5212185085071677	1.0740485686802368	1.1165219862628113	0.5465520715847163	0.298904782718162	1.46881483850069	1.9722673995409594	1.9556439445121943	0.8006126446183737	0.8067455202574182	0.8070920447148711	1.1267270322577336	1.8794614124733773	0.5778720332302811	1.1401870808366708	0.48226818678500394
2.3943126755314816	3.162390097942669	-0.13110859861394045	-1.6235851884532937	0.1635435886334062	0.12791712431654317	0.07324014463356618	-0.14515168959699282	2.403598757900562	2.29010379195325	2.2892583439202436	2.9566295173254047	3.5451972736124295	1.615589571795003	2.211056500865518	1.863620869423729	2.4250785874701064	2.262312441800958	2.421613868964351	2.533282390706041	3.14216137860512	3.7491904225770964	1.8023691115004588	1.1008595381268935	1.7772058862556086	1.8086864139379286	1.8901518826749537	2.2382247420803614	1.910747018520364	1.7220384300023632	1.8676263457444917	0.1270232292649514	1.8518101280941734	2.8464808472929923	0.4941870265099917	1.1450312077799711	1.0936891530662238	0.532500741519566	0.2868998433820945	1.4739187510629557	1.967772511808528	1.915327132841393	0.8686743184899706	0.7748161161167976	0.8418275993463717	1.109014113193907	1.8709105481819186	0.6893812853441823	1.1362617956641923	0.4790925544376039
2.4922927940254676	3.226490082153449	-0.06677017308592857	-1.6038845505038264	0.13921104097524692	0.05680614064029797	-0.01077396922717182	-0.10770812641331635	2.28975812202813	2.187888322916152	2.342259118238605	2.8944098691122306	3.534787869576765	1.6932614460387125	2.1557889646365753	1.8552839784420416	2.465172084949865	2.2677136798363944	2.5590763380731505	2.626684396304448	3.211985668914508	3.708530312092635	1.7992930391227915	1.099161954801865	1.7442169686730782	1.8116131172483911	1.9760083686637517	2.255239242690771	1.8966407228435411	1.787549640394672	1.9248837894450925	0.1787843473467874	1.8454143713631581	2.8198196931972714	0.46145344787945997	1.1925859459374872	1.074054539594238	0.5005760375357544	0.3010826739749318	1.4891232647926729	1.9622411851429997	1.8712842445054623	0.9218042438866147	0.7566513017563203	0.8460660487786129	1.1389302887781088	1.849425186467799	0.7247190052820788	1.1246084801398655	0.480797006343871
2.5897731432627	3.2585213013830994	-0.007690243995136223	-1.5724347113248056	0.13108127451679566	-0.0236768695197578	-0.06839054297763815	-0.07752250117475319	2.18009764885681	2.104390082770095	2.3720298072111694	2.841817467994221	3.5403939081949978	1.7858132326665614	2.0904746795006104	1.8550442755096495	2.5171253887467406	2.2721525446667066	2.6873488609772034	2.714675170653475	3.273017672191225	3.693633086124752	1.7966681426732234	1.1276136385627953	1.706246780880401	1.8206406298446052	2.043334597841523	2.263260744483003	1.8868719286002018	1.8429167331229312	1.9604010804880379	0.2763417934872455	1.8399547712046196	2.7879392828685625	0.41635838453306134	1.2748290079528715	1.0410545170182757	0.4987603101429358	0.3213850154655678	1.4968044097190014	1.9384001013907817	1.8484321770406982	0.9958063592736786	0.7381622195245385	0.8658544922571727	1.2004778374246314	1.8437578439802844	0.7450085148651403	1.0922830808344315	0.4950361416237721
2.7008037310226487	3.24825045247879	0.004208342993231531	-1.584121480057947	0.15202630885680443	-0.10613091493393804	-0.12408478611393706	-0.07633793694026503	2.0704313647155943	2.038155486923876	2.379896157585572	2.828340179531229	3.5516693543683706	1.8880335369331736	2.035530983568689	1.849051382595934	2.578753660852569	2.316470910106646	2.7934054865200126	2.80119148444221	3.333918515328474	3.6621416322067404	1.8165592732716107	1.1477095093029208	1.6405317262738552	1.8402684586224471	2.101038883925271	2.268120469117169	1.8737779030413393	1.884821476723129	2.0075792566658532	0.3840794772049172	1.8062320428896652	2.7796329205227335	0.3915803496639865	1.3465678838932065	1.0392000546459594	0.5013632083553975	0.3402021069387504	1.5088848982085954	1.895785577396315	1.8443577257864963	1.0445287703483372	0.7572436396805963	0.8755700414298697	1.2554228735832238	1.8435327124181538	0.7871419312121379	1.0787767703581472	0.5524947850000489
2.820837724191834	3.159709748462157	-0.0004367319471964559	-1.5983038498041324	0.1831050094705866	-0.19791846102585736	-0.19859792508895066	-0.09356321451585009	1.9756274662201652	1.9759855695143522	2.405136368486704	2.851783951752224	3.5625392393455493	2.0097605569788577	1.9933130790009628	1.855655847938048	2.641410350849095	2.3864877024481546	2.8700724051221678	2.8688981867777725	3.3784132000163836	3.6396264256158704	1.869244140479752	1.172690612938877	1.58003050995771	1.8785770472124397	2.134698769041689	2.267844562170196	1.8560685938814	1.9260158548820563	2.0248451458279435	0.5264179310766461	1.774351444761417	2.7292321001395097	0.4086767560240182	1.4318439820847586	1.0491108321449694	0.5242132697597961	0.3639290379510939	1.5081742675901657	1.8598234872458481	1.8199831005114135	1.098625708616124	0.7814577939111301	0.88083229563014	1.3281070531107597	1.8510870249580584	0.8103844560648106	1.0901996506145364	0.6070268374064184
2.9198796300391336	3.034036817702573	-0.021237677725052268	-1.628946313638395	0.22441720296056852	-0.2899931920606787	-0.2409459073537418	-0.13506073005794755	1.8626103277957538	1.881861766778614	2.4412191131416288	2.8708235424641972	3.6133780251268783	2.090072814288142	1.9100100315198456	1.8697613020790533	2.7100235444669307	2.4564497745604723	2.8979810629156493	2.9408956473575723	3.437074192586561	3.62294003126469	1.908369070455438	1.1686494908691862	1.538528182302899	1.936771936345965	2.1812767661297348	2.275442304932348	1.8358083126290583	1.9593094514687976	2.0575654509703343	0.6160505185827071	1.7371744041525492	2.6907324711673817	0.42705449275294144	1.5201061334455122	1.0588303642530246	0.5692683170727498	0.42261164290086395	1.4917377079592604	1.8196259926326	1.808743012542265	1.143632044263427	0.7928013558393807	0.8622722717197867	1.424959104502477	1.8499140435741406	0.8552024620178867	1.076581940144518	0.6236407380581848
2.9985212571773032	2.9269213960797513	-0.05307617608361419	-1.6441823910281077	0.23253900426572924	-0.38464682689971247	-0.2935990234584288	-0.1724434284907162	1.7814667743163397	1.7865968025065768	2.4406802122690214	2.8949200639037356	3.663173335747166	2.1772899549789946	1.7829722386951647	1.9016231676867137	2.7516226681390603	2.4989523320280935	2.905038657469477	3.018851410862891	3.4829377029771154	3.589467949893156	1.896026381753678	1.186724280481536	1.5102508569895028	1.973159540304718	2.1775512875097336	2.2753298818094736	1.8180102821798418	1.9791730789258206	2.06395251364413	0.6646912143980966	1.7167939979834705	2.647127143711466	0.41913142348017274	1.5752943869861824	1.0653181363626842	0.6043589109152865	0.4523882513605445	1.5116262003387373	1.7844891688502926	1.790218948469768	1.2002461859630693	0.8022089998188262	0.8679619516222841	1.5405822576503696	1.831522173304564	0.8893849847067218	1.046902603611603	0.6481862253906365
3.03378566956369	2.7929753632757484	-0.09294448342194486	-1.6399560932607824	0.24663533430150048	-0.48282409544914157	-0.34501391835626555	-0.20994583455140642	1.7371535631026167	1.7065715442266634	2.434209606721168	2.930943460432501	3.726208529584894	2.2527811962710937	1.6818923970633084	1.934784200194852	2.7575163706678607	2.5479746290966263	2.8911410889107017	3.029399362351252	3.5163177052670855	3.569341943461501	1.88681978237469	1.1961899718159468	1.5028920298887412	2.004349210145187	2.1859188806869456	2.299112657527656	1.7998872121597973	2.0102511613159155	2.0553528698968972	0.6948931008162841	1.6753160676493557	2.6132183332697005	0.44272597502670763	1.6289284098656327	1.0956539669776548	0.6272944360332232	0.47449874280825555	1.5498642878397568	1.7260406868736138	1.747968613759457	1.2242028291494675	0.7715463074224856	0.8820051038187279	1.640536644337479	1.7993821158234824	0.9533150964050302	1.0576032614367041	0.661906298947887
3.043204808295936	2.634427998284571	-0.13114123088087537	-1.63871338928458	0.2902773052596136	-0.5939777484887986	-0.3766612472572963	-0.21749871221751355	1.709055863381728	1.6140725230177373	2.4556201636903614	2.9446426193195294	3.790447733223826	2.3130348105152825	1.5991609390295198	1.9752234644746391	2.762661260170062	2.615792622063527	2.867152662758028	2.9785694799142988	3.531413781551148	3.5469659366412905	1.8760534999184162	1.1838559679700378	1.4973352653981329	2.009265460428059	2.168756395506997	2.314367713870054	1.7874463760051664	2.0368712160170754	2.0952045270379944	0.7469195575972749	1.6308309328185029	2.591317719356205	0.4807030540329465	1.662420133663704	1.1549497744230894	0.6440745438432162	0.4739406169219545	1.5994402139399322	1.694648689779412	1.7243742340832426	1.214348319051283	0.7568179573555163	0.9321028453406702	1.7500631582393278	1.7580755281463396	1.0517871022977643	1.1052768261710058	0.6942815471710402
3.0155467594996432	2.441353143059227	-0.19874180303708	-1.6508550233487238	0.34467229953611	-0.6675704100105473	-0.37180015371672137	-0.2749806822329315	1.6943785986340347	1.5352569958690219	2.4635362717353173	2.9989837238038004	3.849380844545876	2.3760396566667534	1.555186144235018	1.9882852623948977	2.7698001843611513	2.6881719226488086	2.8236978429879684	2.9265606141325096	3.545847980220207	3.5238521235281284	1.8696817980279825	1.147687665399841	1.5172735581263226	2.0229172138179417	2.1599496240878784	2.3320782972504137	1.7962739924583975	2.050475362155452	2.150089740085988	0.7997912035351888	1.5772440602588738	2.5959645215388343	0.5246953966982383	1.7214892245682805	1.2005504402856548	0.6493141691300546	0.483414317006435	1.6471767720774593	1.6532434275483083	1.6979623391109029	1.2082494537987385	0.7702589252162895	0.9376990601255152	1.8468880898618512	1.710740468577938	1.1277166031467136	1.1670612653925316	0.7077132729304896
2.998658204624883	2.2216868222308666	-0.26027931746842625	-1.6749484457226154	0.36979671618389487	-0.7595395521313179	-0.3474817102822022	-0.3479014818378789	1.709219400677353	1.4851176365896923	2.4926900499280507	3.0153437200225754	3.8927336465807776	2.432449451035197	1.5385710988421237	1.9528017498992924	2.7730854415125723	2.7449238286058644	2.762753066962092	2.8386439041218114	3.5512959369013197	3.533662144225606	1.8839942079067349	1.1380846695317886	1.5420813057512206	2.0354360364738993	2.124710358858174	2.358003114175087	1.7850427152337178	2.0144838192582553	2.2099311768001018	0.7861042305629105	1.5282016017743694	2.6190190772787547	0.5817236344933931	1.7388852336799978	1.2312870060867849	0.6529195370074331	0.4756320945602968	1.7140907279286126	1.6098529439874016	1.6765208306618593	1.1997972688607947	0.7806083671167756	0.902253930597686	1.923917189015306	1.6632459791073735	1.1863935119119169	1.2078749687149173	0.727521315384003
3.0169500262027666	2.0257178153290956	-0.33797266302891693	-1.7035463514770968	0.40836365653486	-0.8464601193385196	-0.29777792992230057	-0.4125597305731672	1.7466694413754489	1.47560281061672	2.532140714199184	3.0502802730248986	3.929086293385526	2.475858584325257	1.5328049298611799	1.8911450972088695	2.7665845284205353	2.780300707787866	2.655236975331741	2.7309527959150013	3.5925835282947984	3.5252726263072196	1.915837538315992	1.1581399730233382	1.6018801548074504	2.0137890467485753	2.043200874870965	2.3628785153403298	1.7850751755477607	1.9567831354888636	2.2656172945617303	0.7481523653622705	1.484139331400734	2.6012371106829777	0.6247540969230843	1.7628183236315604	1.2580847056917652	0.6480033208790451	0.4772283400770788	1.7521327553945099	1.5664046868002388	1.6505365484204197	1.1779636303400003	0.8159781112625133	0.9303519272648687	1.9262511521707566	1.623503366608788	1.299431516054439	1.3093667466019554	0.75028934195668
2.9900932089017305	1.8683395833214405	-0.38146315993867747	-1.7438879372199523	0.46138768198937674	-0.9305669671810938	-0.25350761704334224	-0.495580592683034	1.773108524260508	1.469697651596411	2.587213178648311	3.1211185689659975	3.941671364254945	2.512071174576471	1.5173670326248696	1.8170206155191497	2.752529883921286	2.8175807465007106	2.5714053005418402	2.638430395756663	3.628768028084303	3.519966407063182	1.9444295526947655	1.1380799886954143	1.673677632167868	2.0126540508838913	1.9940675486888328	2.36958892165338	1.7654367026835556	1.8765687464861713	2.3270031534389055	0.6759560334272281	1.4507750408670579	2.5827389138389742	0.6887995775467507	1.7644969286105687	1.32261684524392	0.6393068654320749	0.45663731417945125	1.7793618979055892	1.5365312395892705	1.6508297636995557	1.1850408458080008	0.8378778197104086	0.930625234176534	1.9189051486518873	1.5713886261407004	1.4108073557470697	1.3943079901389903	0.7792264530870552
2.971708458698703	1.7762435052273517	-0.41795189531445176	-1.7693909749380055	0.4911239223923312	-1.017712729211264	-0.18463161647784304	-0.5668967089516839	1.8235743073855193	1.4935921119539657	2.647356287067001	3.105486886530474	3.9262177928416064	2.5144785024953427	1.4984774054534586	1.7494986849970473	2.7497010347096884	2.832280909355404	2.51947218202428	2.5751738923410037	3.6689415179070024	3.5246013318500773	1.9535105820573755	1.118543217855536	1.7450524262713163	2.007399945208984	1.9382374191207234	2.372197496424751	1.7726213021592017	1.8188103117192154	2.3810500985252228	0.6186539165901397	1.438907319874126	2.571999754316175	0.721274066234922	1.7553051413615333	1.3498124421395534	0.631173688743508	0.43797939890832166	1.7981633592027564	1.525977591827472	1.6302111001646455	1.221374669489243	0.8564902787617503	0.9295736602570519	1.9340544819861862	1.5167115209338309	1.4729891340032601	1.467935875885385	0.8185877796218849
2.8953113468702187	1.7106990525222106	-0.45324583625181764	-1.785349485500486	0.5139377808231119	-1.0659644201242267	-0.0858314305330655	-0.6420289535285996	1.8976019131588593	1.5663058533632248	2.6774263654132366	3.100056420330558	3.8943643405571438	2.4877934610485406	1.4718495804154677	1.6681497293731788	2.7374216210929427	2.8462722193328753	2.46218192389111	2.524983722951373	3.7374607901491643	3.541652591129131	1.9328592640131448	1.0900998555814936	1.8207103977592207	1.986979106220009	1.912426868883312	2.377854484639452	1.7709702332762998	1.7225396804900115	2.4739149558840965	0.5406304520008772	1.4462669918018702	2.575565478244041	0.7307043753631088	1.7180555455394917	1.3774601108106272	0.637907133307128	0.3967977271126096	1.8284841596463868	1.5169215759118146	1.6284993326451098	1.2596569861987652	0.8574813628154215	0.9364845251330346	1.9456545794888602	1.4758188996597081	1.5223479519359469	1.51554059792693	0.862201752025956
2.817451387306223	1.687864977998353	-0.4789834348918623	-1.7842439631320464	0.5250972924644174	-1.1024719942128973	0.01758225276918176	-0.7192993025486449	1.989168686353328	1.6732989429826568	2.70151076466193	3.0914484909806066	3.8283212345143047	2.4446932507599586	1.4373888965009993	1.5944428596268228	2.7047958535242875	2.8672998479556355	2.438540889848391	2.480228676533164	3.7678023336097346	3.574752681304669	1.903772896467125	1.0747311094863379	1.8632264463486385	1.961912136051329	1.8712193764596041	2.3603041601967973	1.7680319045771344	1.6637200866369621	2.551589289185214	0.47367077892322546	1.4359750879062072	2.580970906628228	0.7287227255859854	1.6897614769982454	1.394450917594413	0.6426886082121326	0.3518498069600901	1.8505136508117777	1.5007554195786288	1.6318623758852784	1.3231372322776869	0.8699139997058631	0.9076184921980438	1.9578207382117523	1.4499871204399628	1.5355900712273596	1.5962092136143933	0.9050583951170319
2.7454299242817437	1.6952239452880367	-0.48245735373472654	-1.7992354070664291	0.5414938923941931	-1.1118056942221897	0.13957147927186972	-0.7884499556096983	2.0836978089865648	1.7887805851679635	2.7361484284949262	3.0844129476792643	3.7557088820122693	2.4144024418679617	1.4343328405288038	1.5273724845928278	2.6739769173878694	2.9379150486750825	2.4325261781846503	2.4063993547347744	3.797943338787565	3.630744245027947	1.8958112699513379	1.047322732143915	1.9126622210685817	1.937987183191911	1.8655912103153427	2.3562945514479456	1.7430985630201352	1.6242568298440787	2.617640072633	0.4164895277256456	1.418625341665276	2.5778968951764756	0.7197124669093085	1.6322167400199512	1.4104446992180457	0.6639264946565411	0.32407662461613207	1.867218197827969	1.4806063693732816	1.65460709395698	1.364398592702772	0.8638762869706339	0.8794759918118225	1.9660820339409395	1.440900075468899	1.5975296772842476	1.7004814852776255	0.9409891596365437
2.686394013875998	1.7163893197462063	-0.5032969753801835	-1.8279522318616959	0.541785948014843	-1.0625488739489095	0.2639470869989845	-0.8395028154428321	2.204492930615836	1.9154917473019952	2.771349872035807	3.0656627531725564	3.653900347980005	2.4044882850131706	1.4386519189517304	1.477268421072075	2.653482960868216	3.004035158273673	2.4426149160978774	2.383301910554349	3.8301165665124577	3.681463320509633	1.8875155296848445	1.0212593151196665	1.9691998711047112	1.9510445919495958	1.8786110326614889	2.3170965052397485	1.7304358283471573	1.5670161933384144	2.708359716868243	0.3674849295122754	1.4320131200735737	2.5954507389922292	0.7128803992630336	1.5561268764238028	1.421833566655281	0.6974699570313324	0.3044608613163661	1.9135046077767162	1.518686161755139	1.6865961333706878	1.3825442557170864	0.8841469046387875	0.8619149265866193	1.968440302549914	1.455605301545543	1.655226019160499	1.7810092863662679	0.9740401932719529
2.632227741281599	1.776205438007103	-0.5147595257133892	-1.8657701856747508	0.5307014415670226	-1.0058435318369265	0.38767501348392097	-0.9109887963187011	2.3212116568635546	2.0400695322384417	2.7672798632545823	3.0458187481937244	3.553845021202124	2.412889627757782	1.4232520672887765	1.4190215857069695	2.631691781781649	3.0381494560206783	2.472542687490437	2.3948635536779106	3.87745778071371	3.718044830205298	1.8799503063511387	1.0107529178314014	2.009512157413194	1.971128814624991	1.888727925426224	2.283333960257165	1.704560602316871	1.5189186891330475	2.788282948543627	0.32082780093825236	1.4516296186005764	2.596435150020151	0.7151032074170239	1.4879493841413347	1.3982715768681742	0.7163556243834333	0.27391756951622964	1.9754520381050096	1.5294803669435038	1.6998200890246582	1.400067387241752	0.8879741698528913	0.8327017792584714	1.9454844413141958	1.4524015415807725	1.6590667088786784	1.8522314329221328	0.992573557647035
2.5792308576064698	1.8536560656809278	-0.5358158751672308	-1.927121792948288	0.5034622767206238	-0.9310329046882311	0.4767578325915636	-0.9668337647489595	2.4322285764361484	2.136052433792169	2.768681089858396	2.9788899806182036	3.4638429650345004	2.4336924118176144	1.4111526691144836	1.3879228606581675	2.597063579377974	3.060113352785096	2.5096262182038944	2.3943564640672275	3.89203681258697	3.733670835859846	1.8849534179521208	1.002927079506738	2.022640013522256	2.009452272156442	1.917166527915612	2.2246086921446127	1.6732490124895503	1.477580130678735	2.8624624198277018	0.26719571321801233	1.4762360025744314	2.582051062425083	0.7268550189061282	1.3821921469079892	1.347000762591619	0.7511567134852616	0.25444682899291216	2.055664374900622	1.5564078572639084	1.7219599056336417	1.4126087853434983	0.8831275924855622	0.8307155541624656	1.891069008195536	1.4642209485926352	1.6785723924724063	1.9161631383150186	1.0149902019755188
2.529650545967717	1.9673312515557235	-0.5528530713449114	-1.9641888579609585	0.46763070276215385	-0.8623995623935239	0.5555756945691467	-1.0216432617443614	2.5358116052355415	2.2322464933699235	2.772512852166206	2.940534265042558	3.3978581584136136	2.4861988732026754	1.3656038293070627	1.3742923287299735	2.5597537303234854	3.090335485973245	2.5631148997098125	2.431326270961584	3.908028727815899	3.7525544962154727	1.8573745828369126	0.9608302376222039	2.0019993535341523	2.022937576007217	1.945476653826518	2.158588334170503	1.6599087399646115	1.426457646123628	2.9380139277501915	0.2131646383394489	1.477131793985879	2.5451394924526323	0.7167340621196013	1.3046664131947527	1.3136915587683553	0.7918083219140005	0.2348228614407155	2.1222789621596836	1.5777502316805472	1.734397164919549	1.403763375398937	0.8901749280949932	0.8570904019053	1.838695233172848	1.4667580434621983	1.6724342044699942	1.9917167419306288	1.02309902025024
2.4337824416815375	2.038727626803724	-0.5475373632136056	-2.0070332648014775	0.4249032973424776	-0.8167954928446489	0.6162775608970856	-1.0848236566633997	2.592300043587753	2.310153359860408	2.7714687844349255	2.9040435472341795	3.343787556850107	2.5468704420959227	1.305133877968088	1.3435492492549632	2.530507221541535	3.118276438230729	2.639294574381748	2.4821853110511514	3.874760135683008	3.8268757717189863	1.8251646829114905	0.9275058031957741	1.9519637008294286	2.0711293434717595	2.0159501059704836	2.102497258072706	1.6465172693140535	1.4024496831279567	3.007738894432418	0.19339804754692586	1.4892649795513506	2.52165024697938	0.7321386888124084	1.243274109943228	1.3021061407904762	0.8774100507613269	0.19314382630859422	2.1998624703186755	1.6006649452186579	1.738160001604174	1.4214855920808405	0.872979687588756	0.8681673702663186	1.8059378779951927	1.4550911745699833	1.6389808877583296	2.026359636611332	1.0149507962274835
2.3991836472465384	2.034526152919584	-0.5663759256476762	-2.0343256093724844	0.34718928797589277	-0.6834993931422626	0.6771009665781053	-1.1243804860680828	2.6399661844310645	2.379585296883342	2.7334488640297994	2.824112315339861	3.279548353211176	2.585483091489503	1.279011062624053	1.3137766505011943	2.4846920245251973	3.1598638124156473	2.701795196020071	2.5497501258129556	3.8262683584050245	3.888933689952706	1.7818146182693457	0.9111291170013832	1.8948043149062372	2.092570770081416	2.0752715173773244	2.015898308794552	1.6441542449668873	1.4120573081102326	3.069740631639214	0.17832356749427772	1.4936512058332487	2.5032106845287543	0.7449533338389045	1.1884308958655265	1.2618836630862424	0.9582791137673714	0.13542875750695982	2.2743629634283216	1.6078224002438966	1.7117255096589628	1.4077399315284753	0.8759407312581994	0.877936996207634	1.7573625336644643	1.4864680820006582	1.6047732641963788	2.079777811134884	1.0033109843043062
2.3794992301952123	2.005318165613569	-0.5819102427319625	-2.057886444328003	0.2792077334742139	-0.5269678122015797	0.7174668481641091	-1.1569338344372655	2.656986930323676	2.3975650620517603	2.694324998018659	2.7959883633770453	3.2536262334210613	2.6139158193873153	1.2480935991901376	1.2614771495471433	2.415518021151329	3.1991388804019203	2.732173517315236	2.634987013507046	3.780038207315722	3.936505330346941	1.7285309922997167	0.9285449488708373	1.8619368301141486	2.1071043343050326	2.1477520386380027	1.9169717833775863	1.6172557545415391	1.4050542249469338	3.1322474438906442	0.16046352065529756	1.5012411894905946	2.4695629720864343	0.7782372138592721	1.1374858047482146	1.222770492735334	1.016212747359526	0.06265136960274884	2.339583668248328	1.6011530327508225	1.67620979451309	1.3908426283653628	0.8669316396225689	0.8996513034161472	1.6622224177031562	1.506517196238818	1.6092747728190528	2.108043994938294	0.9594312894123116
2.3838695433843764	1.959880557909304	-0.5922506091929769	-2.087747440179965	0.2139378490339905	-0.3786472959588744	0.757593745608159	-1.1614436105584638	2.6310828717382635	2.3706489984858745	2.653421662772463	2.733231188508536	3.2415481140468865	2.640017995818094	1.21556327520001	1.2327995965636558	2.3518437134519883	3.1773873382883986	2.785458521060687	2.7026332551582586	3.71104645472559	3.9515550584526453	1.6619294308221364	0.91103602036683	1.8372913166972804	2.112529845832867	2.2215300394803252	1.8195188518819472	1.6149096648931096	1.4260488085005703	3.186988517582047	0.1333677506245331	1.4576680285006116	2.447563135631667	0.8262086697428682	1.0986078308054164	1.1981713600137776	1.0672311893666724	-0.00640993424499402	2.4091449566269905	1.5666646681183907	1.6698468351067945	1.3954019100817834	0.8976660326836798	0.897638039935833	1.555436471609518	1.526152344073957	1.6529362048170158	2.1476873724838086	0.9290457480538116
2.386851707445799	1.9879162834191733	-0.6008675051362795	-2.1114237964893894	0.1617046969249379	-0.24177533767898202	0.7828142090425904	-1.1586329338444084	2.602535236919767	2.3321278715607905	2.596652799097593	2.700310762402895	3.233005981352034	2.6548653804273723	1.1923661644470758	1.183905946627407	2.2938319042593465	3.144584317960164	2.8455180242303615	2.768784070044121	3.6510176492723785	3.9529755612317365	1.6174726070971666	0.912593698693564	1.812902269333825	2.110636120927636	2.3140974292841454	1.7080365448237618	1.6131928873233037	1.4188792447054606	3.222416483614329	0.11134268037548778	1.454398208023779	2.439835233915555	0.8696956105287719	1.0494709834385167	1.1802360042428917	1.0801283170456217	-0.08561330753752258	2.485467995980295	1.5600700079006482	1.6386634532460889	1.3603661914582061	0.9206716108440721	0.9382964622653184	1.4154123700904975	1.548097617407858	1.6963242165899601	2.180196769531702	0.9187468901890761
2.4054036402471706	1.9728927681402761	-0.6234628285127253	-2.1134942619316277	0.1025854474357631	-0.09209727388874259	0.7893996139207666	-1.1401309743717063	2.5634132971689376	2.3105093768299496	2.532351973461449	2.698772675163799	3.2099354637226645	2.644160744127622	1.1657928442221526	1.146899722690848	2.2520039766068676	3.0739154010524294	2.9131754050048713	2.8680707530572658	3.574221108769131	3.973088740380772	1.5714632673669962	0.9174752909388817	1.7655289091267428	2.1217865879432365	2.417107156238022	1.5826444517401108	1.634175852775451	1.4093209756976892	3.261222803212051	0.06845387264225157	1.4663810848815109	2.44039073912725	0.944413048236275	1.0248372536315613	1.165713336755859	1.0828353311865815	-0.15690666017691837	2.5162500015538853	1.5605959471189803	1.5915921188263096	1.3595825625657398	0.9438806638639481	0.9584744046313585	1.291047504736011	1.5979454208809396	1.6715896113158961	2.166221702902008	0.918364035924724
2.4403034522861047	2.0165042443570314	-0.6401686074483534	-2.1173077407430854	0.0783349740446341	0.0006978433750287783	0.8121916787893717	-1.149664608451801	2.509256302952576	2.237688921150484	2.4738972524401914	2.6906358185257515	3.1799856143028404	2.60604055434228	1.142737181475875	1.1102383950598895	2.24826311152954	2.997915528972439	2.9683285539816167	2.965414892792565	3.480481109013546	3.974629439548864	1.5373124602251178	0.9149497196685576	1.7093137845820254	2.105454707855416	2.491064092665449	1.4780846768555045	1.655179598996003	1.4185177516319203	3.25483189794074	0.06805896510722398	1.46020751836121	2.436709358063222	0.9810347409200698	1.0093059434510647	1.1301833386336835	1.092373397944497	-0.19442775276745766	2.5088878892290887	1.531769397859654	1.5521077869076594	1.3673036418148077	0.9479081741778617	0.9498813137910617	1.1661873665154592	1.6304043381663456	1.6385909277652693	2.1621944053757156	0.9261088032091852
2.5003397904744946	2.054807168489816	-0.6493714388149848	-2.119620291375493	0.051651478204660095	0.11377863387736298	0.8120609603076085	-1.1694794259509393	2.464875850515779	2.1401675176926642	2.3989997296768033	2.6914439842249007	3.1613213500862942	2.533906579198598	1.1273759641868177	1.0730919132923866	2.2636781796951704	2.94157829190815	3.032899208659134	3.1103464669734335	3.37395932578229	4.001755816699554	1.5207371201715423	0.8896664420400026	1.6621254879475764	2.1134298298172722	2.5898576772827795	1.3670238445328724	1.7032253180249026	1.4052060565452158	3.2181722871152294	0.06552089546750031	1.452493893670079	2.448208273003293	1.0330663550502626	1.016588629753161	1.1148228447328719	1.106328004966889	-0.21070849056897428	2.4638288847073238	1.4997020469964577	1.5298422216151726	1.380841481194931	0.959266593000615	0.9765613298930166	1.0644517738553985	1.6787557059295093	1.592597419749699	2.152973865444893	0.9440024851244179
2.5313677246773065	2.0883668126858828	-0.6337333004540768	-2.089534198767759	0.031726647248602725	0.18017592463380566	0.8202918032982873	-1.1783833777800952	2.4236524150092422	2.0662622092833054	2.320926571176636	2.692017953365344	3.1404231196140424	2.452840186326882	1.1032514019986248	1.0324033464663684	2.2927774859163366	2.876973280031555	3.0948480538668126	3.2623373136384	3.2541326377469026	4.020789603770296	1.4894285232625006	0.8570389321403923	1.6353276997529214	2.0877449725257518	2.6543096039315524	1.3058500760514877	1.747698959162232	1.3857328709056835	3.1510711377468255	0.07681818829806564	1.4533436227356065	2.449264063187856	1.0936559853037917	1.064729997761283	1.1303635035086539	1.1034336627475132	-0.21243001308922455	2.4085573565808973	1.4688638798367113	1.4922934399632422	1.4142762694254212	0.9538793538638	0.9985976131049515	0.9725132617786091	1.70810596984884	1.5271904354293997	2.106618325355559	0.9549942044436424
2.5472207256383865	2.111090857299159	-0.626737534870818	-2.0826199059678343	0.021047898984652917	0.24124932871778282	0.8485059458389468	-1.199822947753939	2.381636197181275	2.0105342009680682	2.2440602470249824	2.684354849033695	3.0971704404994513	2.3676978270297804	1.1097287967395852	0.9732076438818391	2.3284981073240947	2.8051647766993897	3.118384988036582	3.38048236672113	3.1395559001589115	4.023501861417733	1.473660673330531	0.8536947345975208	1.640951980875015	2.082822526850605	2.7197702905211782	1.2414470702676992	1.7809755136919823	1.3916748569595703	3.0876112270722977	0.08272765862938941	1.4512653624177083	2.4681353253358393	1.150894177727987	1.0980974048815688	1.1519395860206523	1.097099565984726	-0.22093402909372659	2.3664218508077126	1.4332334899887151	1.4583073393615378	1.4439145496827603	0.9524207943948634	0.9757004861979851	0.872801966724532	1.7531910921524378	1.4638031109023832	2.074553902439941	0.9806331294647845
2.603221115834301	2.107774315918604	-0.6131821594843102	-2.049836049977723	0.015002181696508892	0.3036923399083021	0.8968492447649368	-1.2100474643037469	2.3639206253168963	1.947163634492896	2.161278241854702	2.6416930251074793	3.025720274300261	2.2739028979001006	1.1510523132869932	0.9361433624005041	2.3564529936365535	2.7418544755666736	3.1375002683268365	3.4771429106543357	3.037558888534435	3.9615969204063775	1.4503206660682855	0.8149894187125302	1.6269279507724939	2.0729830048402826	2.744688251785517	1.1593499728142453	1.791180961047513	1.3595842333719674	3.009982926635159	0.062190834958630356	1.4571486149420119	2.475368052707947	1.1705090230438149	1.1043031901969607	1.1624323312490812	1.0586790253995164	-0.23759613692849718	2.2940037704971545	1.3917077000200768	1.4354592271933417	1.4424937648220229	0.9524711786457836	0.949596753065386	0.801333123834889	1.8135199184731234	1.4118327776401496	2.044689942321905	1.030848281668282
2.6271913655064782	2.2036682510684455	-0.5951814418206534	-2.0171524257505586	0.016881294110280436	0.2855250627583404	0.9507668699476233	-1.2190955766482365	2.3556333521076422	1.8887318952635614	2.110288858117198	2.604135292771909	2.9867792176527153	2.17556634635016	1.1969035701102482	0.9391192426906585	2.407654684358119	2.633691157213393	3.151156664329277	3.5069236983863235	2.935766972880944	3.9020417475372917	1.4516259763554242	0.794535203943316	1.6298141653357103	2.057603976084276	2.7377720783784842	1.1035486885909465	1.7980634256249086	1.3308900445504448	2.927232281503931	0.04245851300179104	1.4528351186799877	2.4804634875221514	1.1972099712235171	1.1178385039236312	1.1952679826960213	1.026331057677353	-0.21818139961653094	2.2316688605728197	1.3762826398581773	1.3943654035714228	1.4434773663840785	0.949594108727873	0.9580780365327284	0.7389571174088471	1.874283386544371	1.383397074238197	1.9865410231206155	1.0701096357376718
2.6028058271458603	2.2625983938882155	-0.5800985284970339	-1.9961364582678371	0.036612605029518436	0.25318610945545406	1.004240662632284	-1.2174032772654024	2.3364841309562374	1.8513196885420755	2.0811995962261145	2.542095177389779	2.9336367597850836	2.153038136467365	1.2421302454375693	0.9717809228310055	2.472977420734071	2.523954506765768	3.1831539506168673	3.5100276719070975	2.8218212219098575	3.871636811965696	1.472508959807757	0.7476883533248714	1.6289961940592952	2.0707382077061642	2.7194742355358583	1.0622240089668038	1.804006631164102	1.2860283935324657	2.8356280008449954	0.004885726397791915	1.4307961044076836	2.5143326958917167	1.197183921035852	1.1604918884624529	1.2227489346870113	0.9937055482202952	-0.19995263464907426	2.185029774584561	1.3705635489073171	1.3756861739857944	1.4259537271133178	0.9558960158044634	0.9732269124939862	0.7087315589859793	1.9598094886413275	1.3612698861919466	1.9315037936319484	1.1142452036136066
2.583973329930778	2.3452062955556805	-0.5733181406405391	-1.9722570901673582	0.05137877126887778	0.21743493881420015	1.0301404536766294	-1.2221506009024328	2.311511072761907	1.8309813109504423	2.0612712274941787	2.5092353101196845	2.875809225182244	2.1240579788389926	1.2862160064876937	0.9972785318768583	2.549671554930625	2.4201387859247547	3.1976341958400676	3.505255666118876	2.7092924055728806	3.8586632033063553	1.5130495321924786	0.7565590583468332	1.604827668643282	2.0793159348232515	2.6787442488293474	1.028945868794529	1.7804287978867883	1.2261304843213643	2.728276900992709	-0.021195033356992677	1.4164373802340682	2.520096000833317	1.1753825966353355	1.2261503685096828	1.2111889028738108	0.9651358755134538	-0.18392350638109495	2.1326301199311937	1.3909735765278213	1.3343816399269368	1.3886141488383392	0.9038824803192874	1.043106959050484	0.6923336289194925	2.061486712786408	1.3072658699445616	1.8873543489241498	1.1337123081037213
2.5897522454379063	2.3365775518097616	-0.5736017967598498	-1.9632438762975781	0.07534097248717012	0.15876603139807322	1.0726081490804182	-1.204895765887855	2.278109202734444	1.7948601198468228	2.06660078002069	2.459066870180222	2.8317183862621826	2.1248598157472407	1.346467241072219	1.0456611604536428	2.6211035975860915	2.3479714885760523	3.191764093502098	3.4678709721574714	2.59380210469685	3.8686608823977267	1.5608981873490182	0.743328934381738	1.6103722898548463	2.1139366129053245	2.614524087853389	1.0229207060499406	1.761897560511077	1.1589638655293815	2.685793545577238	-0.027027262820583604	1.3805372363407864	2.5308756636802947	1.169947779163226	1.2771279173531818	1.2068357703172155	0.9484101326389365	-0.14288853932702178	2.0673276267533396	1.4163645872189128	1.3103996522046075	1.3706623683226444	0.8560335907437977	1.0976149533601023	0.7162688080470471	2.1673688431694895	1.2752155127481568	1.8325718373986841	1.1648501826500068
2.5663680241290736	2.333512358376601	-0.5605787109063938	-1.925433991990862	0.11809183196447301	0.10920124885737463	1.096341214007964	-1.177501641294798	2.252594479132017	1.7553862842455925	2.108632518033003	2.384158806122854	2.8197851705237316	2.117711428352743	1.3937343639079287	1.0745979604935065	2.666955995249584	2.2993885096044435	3.162448909823431	3.4318432304908066	2.5157354884029135	3.8311059244765224	1.5748582453180184	0.751146451219514	1.631846464516541	2.1319478573256796	2.5587448554916974	1.0116972055999036	1.7354422974929526	1.1278286969824731	2.6483989750522263	-0.026969604144670607	1.3340682083928221	2.5465710039837672	1.1631405686201404	1.3356169833110632	1.198643767274369	0.9393095844852478	-0.12111581140761889	2.069195997679763	1.3968814278610187	1.2868875625285763	1.3291523472462536	0.8209803630461467	1.1260971143146175	0.7754893014038566	2.271236275797585	1.2778107637364502	1.7955951754335158	1.1878248013792008
2.5228191804332454	2.275028071355632	-0.5507360718889452	-1.8764338259462814	0.15520503227551524	0.0723865546771013	1.089242383457703	-1.1712338322224543	2.1854412507448164	1.7346632811779361	2.1640372625193875	2.3336956107891402	2.840615807463285	2.1188362715169493	1.4327809434746601	1.1162074004554776	2.6936728600250097	2.261243489654025	3.1321817540034522	3.3672419644345104	2.4630521571697734	3.8031229698975038	1.5726869720894565	0.7596624528629008	1.6547690895026235	2.1570065669713268	2.488431604390882	0.9945251334571159	1.70563880383401	1.098630694092434	2.592204929662655	-0.07102464019071561	1.2893059115779	2.551675461920715	1.1690831882599322	1.4062732711177217	1.193902318781931	0.9260698010603882	-0.12684882090784097	2.053290772345227	1.3863930244530103	1.2777756775163598	1.2916018109019247	0.7982079735342429	1.1583356376168137	0.8284065764293385	2.4057119523799373	1.2852558619947485	1.7681970354015077	1.1895337676414601
2.442992602165854	2.2094361649923733	-0.5324002163171222	-1.8238355094962366	0.18174515535626118	0.023748011050993337	1.1028428725529345	-1.1616267578798305	2.0944883650128583	1.7308951321814334	2.255436199874118	2.290916956543021	2.873500061121409	2.134543643246519	1.483435318057102	1.1438261217807724	2.7006277810151182	2.248056918459974	3.0905408627435262	3.276165744838946	2.421621758211312	3.7720590920668444	1.5515441094379347	0.7798389380072481	1.6730656109040425	2.154539148741479	2.4184116109999776	0.9826709885568568	1.668755295527052	1.0817060458898502	2.5296134628065667	-0.12145803127220853	1.2476091851006643	2.5516497497319364	1.1409652228259926	1.4584458637409343	1.197533884597197	0.912082805773833	-0.1568248668326413	2.07236544156116	1.3774371162862968	1.26095564114212	1.270278714557406	0.7713990303813365	1.1819891596709913	0.8663128500507817	2.531603684114763	1.3036717066587769	1.770272955509465	1.1835635431417404
2.401384143733787	2.129572179848547	-0.5112400535283154	-1.7547252842332006	0.20282393789527237	-0.012311998916515444	1.1370079739758707	-1.1504815180386923	2.002975135755282	1.7323364559841452	2.3318618734687493	2.2564027076328257	2.890839914556632	2.140713471603982	1.5028666870176979	1.1718466473020916	2.712770792258963	2.253162968470051	3.0557903467845002	3.159505391625955	2.4106589987548417	3.7746943860185573	1.5319028357915927	0.8051872272521109	1.6708526197310345	2.187895553773407	2.3530222369250633	0.9713453667043691	1.6160460114456696	1.0595110698206731	2.4668482456604837	-0.20054125688525656	1.1952266004534489	2.5573196319538156	1.0768525341300843	1.4850287395667565	1.1745259648649675	0.9099130942982304	-0.2080925986322865	2.0905009948100397	1.3925145385936553	1.2592359520119092	1.2711570805246954	0.7376926124678893	1.2274310887220325	0.9663783382451815	2.668438647577813	1.3473459452246563	1.7830320098480044	1.172479056483359
2.391808048998308	2.0495147297908556	-0.4973207120202144	-1.6764353584432865	0.22999088535183784	-0.05156746810744091	1.1396555038142322	-1.1472678265506375	1.9167083821746052	1.7035013519676423	2.4163204591315854	2.2446735866171963	2.916125387760636	2.1404004599157203	1.4931804652105767	1.183492071060685	2.7312243132825254	2.2791048752904954	3.037079689982315	3.035987139014648	2.3954297366920905	3.7425734450830546	1.4980317192676762	0.8023553212457447	1.6782148469499283	2.222434865703608	2.270603266260327	0.950711020697794	1.5504533062416865	1.0452812240205782	2.41675285558561	-0.2597371348562275	1.1422052037983401	2.5575966343999283	1.0470298698301597	1.534192780206227	1.1582322956869218	0.8931043407559986	-0.23482818287956278	2.069443102931131	1.4197149594932705	1.2490048668077551	1.2813531785471746	0.7071339183330629	1.2949980380392423	1.0569220000005246	2.789802937652973	1.410895272835818	1.792609905938503	1.1765836112536248
2.342533645943759	1.9914517895364727	-0.504325650216837	-1.5910977806434237	0.23543324227823037	-0.10880932106320373	1.1037481460974112	-1.1691639048230382	1.8292321167171495	1.7120443969268142	2.5246205591427855	2.277611162127594	2.9680211674095487	2.1663027449926	1.5015332802562578	1.2156088150381834	2.765176103919117	2.298420614174355	3.0335808037548686	2.9297986738484156	2.4312713970436777	3.745449131812767	1.481940768403083	0.8195407519470044	1.6975163461250418	2.2612869967091482	2.2321105956508984	0.9490676723399367	1.5051140981315219	1.055104527850347	2.3560760594261345	-0.3031394311749538	1.071592839669719	2.594370365834601	1.0025790297426196	1.5638863416181634	1.1226320859277676	0.8855919256984046	-0.2604476274852496	2.0919923272073806	1.475212006045862	1.2430368090585167	1.3199714423305384	0.6628500374861198	1.3379591076378634	1.1561623820095215	2.9144472567527275	1.4909644967637987	1.8031203075945297	1.1606394887683265
2.2994156531463235	1.9109224102414537	-0.49335742829817564	-1.5100153809493626	0.2482736999570691	-0.15821952696717606	1.06369134163338	-1.1937591394108404	1.7572292188830432	1.7303011650944935	2.6389894082608416	2.2974326585126823	3.019788096886754	2.205547777942148	1.5006441914408	1.2132934111732536	2.768271757772136	2.3519791680407502	3.076744096776656	2.8516181331214385	2.495394525769504	3.725480853448891	1.4254676491006273	0.8141863952278967	1.7065524029273835	2.3041867840006796	2.19282586390374	0.9400903948429263	1.451975716023576	1.0702944487709423	2.291700022045508	-0.34966563103867215	1.0217752003900582	2.6174223556571268	0.9452813948847825	1.6181113666626765	1.0935962659249925	0.8592028293949727	-0.2938556922343002	2.115788098866705	1.531925287040846	1.2454857876688596	1.3783942034424164	0.6069648598889139	1.3758367417562272	1.2537559672035523	2.9985058686263257	1.5440880614669195	1.8348330069344254	1.1685043236475523
2.255618258725829	1.8351196238824965	-0.49951457877033134	-1.425437186167084	0.23374658788083927	-0.2107998022378917	1.0251168943641986	-1.2340628834855365	1.6959795208401895	1.7720287152618421	2.7169398592853216	2.355476962586554	3.0791153629963555	2.193469797181415	1.483153644937218	1.1978633252878728	2.776486300675045	2.3939566121163214	3.1182691121599055	2.787302592557315	2.593988969914858	3.6841551495217844	1.3849707783749616	0.8462490842050251	1.7057577467467333	2.311450674929426	2.1670142151654703	0.9422336005917259	1.4213660124959442	1.0936134564512678	2.233399539648081	-0.39049504493221854	0.9843113610694871	2.6102728456514623	0.8974813478240875	1.6278937718100874	1.0908376434059146	0.8302017329205503	-0.3220404452309379	2.1447295763590954	1.5758601376146668	1.243647114624206	1.4308094588217264	0.5520331073475757	1.3708481598511943	1.3428732557434653	3.087132813402507	1.5806258400612905	1.8875108095895077	1.1738006802954535
2.211458042496162	1.7362496664592555	-0.48405995620994186	-1.3543070360541438	0.23357168638983655	-0.23999065251126822	1.0002985969117302	-1.2679356179044914	1.670244810520297	1.7891329693112852	2.789064446103276	2.4039427881850375	3.1771568249593813	2.1874221751289484	1.4598702069666445	1.1964791414480638	2.748985822267616	2.442881918833665	3.183184568226558	2.6921677057316336	2.7062483762356284	3.610233895202215	1.3238630398606883	0.8536812121813288	1.7038954534725206	2.3143253369447825	2.1710007888309186	0.9362227706755517	1.4157296787737674	1.0929570670643058	2.1893703581510957	-0.43291061636314837	0.9562472707341254	2.624478114251173	0.8640143399262048	1.62551362394897	1.1017523167594614	0.8036931727817922	-0.32966223934538047	2.1878018778622317	1.6201540811585802	1.245861706105898	1.5010588436866277	0.5078370759637754	1.3060242911605024	1.4273884345821486	3.149887547168193	1.6438076832060857	1.9232933637566716	1.1707554230249477
2.148134076296714	1.630937848873057	-0.46441164261564954	-1.3092362948857867	0.21249682005119336	-0.25206740386605764	0.9680099785178131	-1.3192254812515132	1.6396048114702146	1.810655648250578	2.8464797378201703	2.4646602557253248	3.2819973513927807	2.179038095728538	1.4182456321738797	1.162985111556868	2.7140116138447055	2.471155058023769	3.2611907010765933	2.607868641265608	2.8201044926712475	3.514520512963942	1.2680309656277127	0.8744079556461049	1.6870561255564016	2.279879781951001	2.1698112264537754	0.918692377822411	1.4152294327412824	1.120647684404235	2.1341093871684556	-0.4840533179483275	0.9298820324463193	2.6293880820113142	0.8526315374639986	1.607197552298969	1.116307733450001	0.8011128405760877	-0.3637643950631533	2.235885311446515	1.6331287426896135	1.229232328247279	1.555952456443809	0.4770845962484878	1.2664904463881337	1.497925738984644	3.200343205859027	1.672016710355915	1.962629452555425	1.1970182094427761
2.0613240674718893	1.5137561401152277	-0.4910462116594325	-1.2736922430168833	0.193605567298988	-0.26705350389843685	0.9239878289094905	-1.3645195364985196	1.5827054545325494	1.8219060569500674	2.861551251895855	2.527242185113978	3.343113311361433	2.194764547996434	1.3718238683904425	1.1332803424098674	2.697843332575931	2.479996592009855	3.3680805448287274	2.4912000966050605	2.9148441453817044	3.441081469453998	1.2090401354781348	0.8761487066843614	1.6508100405224138	2.253884742019605	2.13063753933706	0.9303194369724828	1.4263006312355668	1.0985141215910057	2.0962666813989688	-0.5076591062370289	0.896428041554798	2.6350121064119714	0.8116755594910507	1.5734679674214611	1.1309735680631763	0.789695750791222	-0.36471314802075805	2.239761847584761	1.6622182615581054	1.200765320672969	1.5896268660540285	0.4655336837491437	1.2347717177551023	1.522109025623297	3.2175175278844277	1.655379057647102	2.0047774524319757	1.2089891038775988
1.9921473764266828	1.4121536446169205	-0.5314401375392783	-1.2492777392328729	0.17178204292732	-0.2781630985539183	0.922310451273834	-1.386926523263943	1.5595777943492553	1.8591824867915872	2.8637646248851465	2.5769915364747034	3.367939571002663	2.2183558164431387	1.3709225506406912	1.1073677081429412	2.650125702464237	2.501625641133262	3.4516157469487907	2.397936614235879	3.004934956083182	3.384266584220297	1.1712325483130472	0.8799011771776455	1.5943659908811565	2.252593209243453	2.0757368195303445	0.9405969707471875	1.4289192136350644	1.0738265561244733	2.0917172025528457	-0.5254653020485055	0.8505505511018088	2.6563455889632595	0.7670381746450117	1.5453265167995196	1.1602994231995125	0.785959751927405	-0.3801934572764918	2.2354891309613403	1.6624070219404423	1.176120793231669	1.6465656522603278	0.43431418078494544	1.221308063903446	1.5603383059297224	3.1997417829716213	1.6297070116015449	1.9811299874699067	1.2307822674665554
1.909749476440608	1.321462372102506	-0.5742074274915246	-1.2098021389334477	0.14647671773542578	-0.3099953012140146	0.9049782859321164	-1.4000265434262116	1.5325239938631297	1.9211521446557438	2.878316635146237	2.603782658136603	3.37250466921733	2.2315872611755667	1.3416953976801778	1.096975982455205	2.598004395744727	2.502649260833443	3.5348598462567162	2.299658308168747	3.078489967425266	3.2999837360505664	1.1374237794893842	0.8761299833388645	1.5871961132023216	2.2596555434102035	2.0159734386089245	0.9580359918191885	1.4311945621557662	1.0736840097597509	2.0866676390048893	-0.5360565480740209	0.8140976590574851	2.6413051778690773	0.741281245732132	1.4837199848698268	1.1783096042620604	0.7786492220374079	-0.39748343648747364	2.2066132001670824	1.6716343665408595	1.1444519785944127	1.6771542245448032	0.4163851388806957	1.1894183576818522	1.5846373632812107	3.1817473388270305	1.5674070927563237	1.924872364791455	1.2440164416770103
1.8342309625225712	1.267426839456661	-0.6405024707206359	-1.2088078908103133	0.1314981805964596	-0.338408384680691	0.8980713520354143	-1.4181472482027002	1.5175383326417076	1.9753675349537059	2.943608819116888	2.610947893811416	3.35791080304801	2.2782114651736576	1.3213082695660523	1.081031426247304	2.527787174222691	2.4970145832881565	3.617482172567841	2.2378725596585327	3.1573876022090435	3.2232656590351736	1.1003449611907228	0.8762584462926887	1.585643716409316	2.2149652877513493	1.9452463108023559	0.959884478783723	1.4099109779620078	1.07565430476937	2.0648028620164522	-0.5186969350259848	0.7927617016439625	2.624797119280636	0.723804323080732	1.4314892655057154	1.1957234953506144	0.7471529749957349	-0.39211983637914855	2.1533620184972633	1.653733507274481	1.1411715944419893	1.6545835682230667	0.41052118721594655	1.1382086297206748	1.5647657361741814	3.161334338472121	1.505399611889478	1.847726617445171	1.2645679432482944
1.7304496967929541	1.240213470197913	-0.7043933362497714	-1.1952086490748337	0.0983781107587515	-0.3696940700530035	0.9130020939156493	-1.3782215854795405	1.4710198583527176	2.0537507557822634	2.9910569747415945	2.565804765384498	3.3333371742352425	2.3016528151049394	1.3071194447369094	1.0785855366134225	2.437362069157621	2.413159647408867	3.6932386176658176	2.184670668050379	3.2016711140083105	3.184978120750974	1.078985920999068	0.8784813234774834	1.5570851527532577	2.186617237834107	1.8896603785752393	0.9881161196515613	1.3972258007444216	1.0785159371267776	2.0346744476280287	-0.4918530137400106	0.8146485889580302	2.61489081731347	0.6977349331092999	1.364800294280939	1.2138403326029623	0.7512006013461707	-0.38866620118744677	2.1431083106840396	1.6638438918693133	1.1428736389831933	1.6167354022465077	0.40232857882599127	1.108873809663136	1.553238555032078	3.1401866741011975	1.470853254606133	1.799126179729294	1.2258210413812733
1.6654121089604783	1.2589222052781277	-0.7578989371623521	-1.209370207988882	0.07248270046058998	-0.3789002975336057	0.9779568283778403	-1.3235775874757514	1.4151609431227279	2.1413045922994662	2.9842026447852334	2.494094529395313	3.3218538779488207	2.3115020072697137	1.2441490386737892	1.032271711043064	2.3217029371130624	2.3496835289210884	3.7269231697674514	2.1076769413020346	3.201365242486151	3.149153895814463	1.029092610887473	0.8814864204296937	1.5557833932397231	2.1346858076848454	1.7874248846304153	1.0106455343150165	1.3731934331290119	1.0684537413656165	2.0597768451453824	-0.47777940126925067	0.8447703327723263	2.5821979018193786	0.7129174625381659	1.3188781067399584	1.259819882409482	0.7667496377835076	-0.40945030734472326	2.1364898343504484	1.6713554593796218	1.1135330727618753	1.5813681532445731	0.3996330214017795	1.104388580166539	1.5299552097909914	3.0937071144688923	1.4375696249193628	1.7346938002072658	1.2257513573301375
1.6168833580799273	1.2868411217833988	-0.823725343235993	-1.233131931181156	0.04069327585632867	-0.3793258704010874	1.041646284829787	-1.2713384407353046	1.3576007543871838	2.2329067595353753	2.94160544036434	2.4068978449921365	3.3083457328984798	2.3166024168838244	1.1703356894964683	0.9920148394262224	2.218913268949959	2.2525766587849883	3.7134980544782143	2.0451422653195968	3.169627020783666	3.1375665838472253	1.0107367487061791	0.8935733801336333	1.5214387514115861	2.0805058631661013	1.7349299897518418	1.0396954901051236	1.3441080666341	1.068797937311106	2.089880324599709	-0.47103279223764105	0.8629443525718287	2.5606050760592596	0.7367060138562553	1.2422238834690662	1.2803196114541826	0.7684083047618839	-0.40836762012192784	2.168090303561786	1.6707378792368832	1.1062663446161234	1.4795610270420068	0.41224458697817995	1.044927007698061	1.5260720937820185	3.063544079665052	1.4181100449701343	1.730666502680974	1.1856434395828521
1.5850928755894553	1.3574579012194607	-0.8641791650898527	-1.2441731394071787	0.004630171485774048	-0.37596449257553044	1.0922223227058665	-1.2273214300533781	1.2939311609452877	2.2819453724701004	2.917090932437979	2.338108902919437	3.2597265497471577	2.313123398728943	1.1205621876973333	0.961271357572189	2.1161618334519643	2.1590599778658843	3.6787004345042797	1.9686892667513969	3.1131045968195816	3.128659223778602	0.9816331918409302	0.904011125155078	1.5026992431906367	2.027493956604172	1.6700112302521315	1.049362087068676	1.3232343586844242	1.0676761593974227	2.1045093226671434	-0.4366491831513655	0.851926360644424	2.5534166213651908	0.7626505888363815	1.1464477813049112	1.3033563526982834	0.787010486654096	-0.4156903982024572	2.1947127040706804	1.6820440782855184	1.107439062504658	1.4217568467378325	0.3945396903953302	0.9928043104215076	1.5141905647122298	3.01760299797319	1.3912085684045867	1.7196097403815203	1.1714853248000974
1.55603911887773	1.4139929379761977	-0.8693078472084264	-1.2417289284081883	-0.041591579870560676	-0.3948387987470185	1.154393906904867	-1.202499527988636	1.208791320455021	2.348388401720682	2.900504339461451	2.2388497559456777	3.1703995839873658	2.310082324358509	1.0719399902403097	0.9146114860418779	2.063371155087844	2.0938116267809606	3.6426229984452654	1.9166230900918766	3.0773135774484848	3.1483818834345216	0.985210900995687	0.908769975468806	1.4933321606015513	1.9912529769292484	1.6018271019179977	1.06325597261262	1.2871301291926254	1.1158450551042676	2.103058152011769	-0.40495812544027865	0.8569889761111499	2.524270185418499	0.7975009393556658	1.0572231059369275	1.3232090083757144	0.794975279628402	-0.4374780769235559	2.2095720825314684	1.6834874228449188	1.1227548081485499	1.3627092588457388	0.3981492698073836	0.9545376889526643	1.4905298453243314	2.9724425255141034	1.3657138933246746	1.7392017448975334	1.1601407719812613
1.5456871368174883	1.459974124726861	-0.8131713343001798	-1.224124238552556	-0.06790997299658393	-0.4357177636446322	1.1831858059116143	-1.1704133866229216	1.136668426092577	2.4184592620550256	2.8892780812991505	2.140299629674818	3.0622431723154953	2.310954577539153	1.0248657371741123	0.8939148335699804	2.0463952597695476	2.026787318107141	3.574979277835079	1.875236971516023	3.06912543731306	3.1741124622022787	1.003325530018989	0.9132864624769391	1.4869156519546167	1.971826291887251	1.5428679196683774	1.0732101219462309	1.233642350071973	1.1575020610105202	2.0530961062233195	-0.3718440951236373	0.859513919967774	2.4754049923757733	0.7972837838617425	0.9575659102310748	1.3448909172835053	0.779378290426706	-0.4452599692061566	2.2193060572338337	1.6890326948685082	1.160595890623864	1.3056235740431763	0.39365086053294973	0.9195755965066821	1.469542086206817	2.912720176054669	1.3801232032160038	1.7605492380788532	1.0879262429051189
1.563053229220498	1.5112265368268998	-0.7281636038939747	-1.2122004811595648	-0.11768514517648154	-0.510203629859208	1.2205058459501745	-1.1711609359618698	1.0666517883304614	2.4596546031811712	2.8920164398803014	2.071010139350789	2.972200560028252	2.289409923977241	1.02017667007953	0.8734423636967232	2.0255756975855497	1.9513587453007197	3.5197013032188247	1.8374402672459393	3.0365607548089786	3.180111354707827	1.0489891022227045	0.9016306598123526	1.5070670349434727	1.94108145121209	1.4934952343512167	1.0907673888526483	1.1525054416527578	1.214773978837012	2.017704105113928	-0.3747629296042966	0.8895689945971859	2.437725184614495	0.8137403016011886	0.8674668360161475	1.3891600956811805	0.777588473645218	-0.47755930741945835	2.241633118807562	1.719081455152254	1.224704136167997	1.2624024249780523	0.36798460635282815	0.8822538569543716	1.4607633401644589	2.840865073205058	1.416116062345525	1.7922644407893944	1.0543195152432918
1.577157482417514	1.5363604763575407	-0.6068923634929327	-1.1951245563245652	-0.16584833627108603	-0.580323786214125	1.2102627553308507	-1.164014110413953	1.0120854942988315	2.47180322816351	2.867019535554674	2.000839598357397	2.8867564202624463	2.240136250942943	0.9910401018174841	0.843328892427586	2.0223888421459577	1.8514345865940212	3.4925769272735794	1.794802466228179	2.9808617531876616	3.156865468092126	1.0969805161321615	0.9128313811627853	1.5676101698588771	1.8846781869191127	1.4881670249712777	1.1029623863286306	1.0795504682559578	1.2453628511181702	1.991309767022824	-0.408378481611428	0.9311760207165761	2.3798777750663183	0.8438365281699532	0.7816878800331536	1.429813419030136	0.7625966362408035	-0.471794527465633	2.293202708637672	1.7645303731727882	1.2473688118175086	1.2254920938607357	0.37314705421630845	0.8472471877126369	1.437126926230084	2.803860336173283	1.4580498883315427	1.884806543449476	1.0094566483355307
1.6356180356895957	1.4911385272780149	-0.5050566201436695	-1.2069578503043878	-0.21852554567608093	-0.6594458552069422	1.1993324795752276	-1.1716990445521254	0.9663889401946039	2.45742132326254	2.820120822681929	1.9535168877697118	2.8120279677273485	2.2108880571809353	1.0004224119612475	0.8185239501288134	2.052788970996665	1.7576384409300918	3.4773142843627385	1.7436471687852937	2.9275808583847396	3.1685934050836484	1.1420316824202992	0.9167055534017979	1.6313740423886067	1.8202552764451323	1.4657876211540466	1.1192843425861052	1.0021310988242138	1.247092000498931	2.0102650869034813	-0.45014729676254006	0.9768789591218686	2.3536989498231784	0.870346653430255	0.7337339592364286	1.445332779759718	0.7411669387389586	-0.42743562342456815	2.3555271774950484	1.7989529954029286	1.2672137135753612	1.2154883133660355	0.36067630616170954	0.8132540924989217	1.4352099934877198	2.7640837242142937	1.5343947702108665	1.9860666343832534	0.9773315037612539
1.6828858029294438	1.4144559709563	-0.3622294206726081	-1.2019114358665064	-0.2824216071143958	-0.7504019893877291	1.1730250006542293	-1.1944940860380702	0.9166191161804885	2.4305788244276054	2.741969654274537	1.9297044033464528	2.772112719289777	2.1687423281072147	1.0613489101804983	0.8332826378726258	2.100961409020348	1.665581494917615	3.4441587103485345	1.6578003595585085	2.8662981822545968	3.142996800156595	1.1888979242812492	0.909110116245329	1.7024879988581862	1.7761253733661975	1.483028201941436	1.180415024793673	0.9578524722639145	1.2432100066138083	2.064477593687708	-0.49083038816721236	1.0099202071506048	2.3145186487043854	0.897477465004789	0.6994593304896597	1.4676961708263017	0.7530064309257576	-0.40144676942698443	2.428954560944997	1.8358429499130107	1.2643268704139048	1.217941631210453	0.3625366477341348	0.8151904792757412	1.4398005261176654	2.716240051096343	1.6212802899124417	2.113197183412494	0.9578388238682812
1.7514088811566553	1.3136245087527199	-0.23768097626247603	-1.195842742388734	-0.33134384412944123	-0.8168023199503679	1.140608931740593	-1.279802204324243	0.9016277685099544	2.383577772898918	2.667400616471838	1.9342988360644906	2.774183616147846	2.1283461026786292	1.1301281506175396	0.8744638315884761	2.1645008463734396	1.63472495848517	3.415306088096275	1.5926153553465308	2.859845508520563	3.1129524537519986	1.2276106019398356	0.9026297583317712	1.7875001810593893	1.7074206620808663	1.4893256132258679	1.276615580616539	0.9295020562756335	1.220257788196068	2.120751500223318	-0.5500523757272762	1.0159998307285683	2.2862157315940768	0.9167927261027975	0.6735491243875071	1.4703662819845493	0.7336351763528036	-0.40442820846513144	2.4747073163602744	1.8328053520980407	1.2578265663641128	1.2096171618039768	0.34371231644815564	0.8606923896939194	1.4478910440549904	2.67937728478436	1.6776733714046628	2.196382938284222	0.9519146565056709
1.7795755919011018	1.2107162450236368	-0.06886093330851667	-1.1661023644209971	-0.3804924574386287	-0.8866251732927092	1.1048934706773312	-1.3510876751500107	0.8920615962926783	2.322875063178922	2.638786160826886	1.9470687115812786	2.7422258163472786	2.078534085884402	1.202609950019739	0.9445697539734944	2.249308641717929	1.5869750673918648	3.39988517569534	1.542001444325112	2.8346774476268486	3.076331036954846	1.2557626280152285	0.9072461031825526	1.867133376375191	1.6567530093503677	1.499903636241458	1.3469022035063085	0.901033431464608	1.2220207430388175	2.1230261837133733	-0.5990089431757111	1.0105020473095958	2.2604941591926058	0.8998036267488656	0.6380404616011537	1.451555958220096	0.6857056831880393	-0.3574017076315149	2.5140533170775217	1.8152117887575254	1.279885883323031	1.1770826213108443	0.32607589077040194	0.9123950420163942	1.4132026845566155	2.6495151911503076	1.7075997593121042	2.310437130745578	0.9295935154896731
1.7883851366377896	1.0746811561780245	0.11274132505447546	-1.0981961944459087	-0.42165942295242853	-0.9413780628346758	1.0607137284052595	-1.404033571083556	0.8964682207919956	2.239597517225719	2.6303813312550504	1.9638552992433707	2.712108250474446	2.041646862313783	1.2763657779135331	1.0076489889590832	2.336503238584009	1.5890318155615961	3.3788730167246968	1.4885337646230365	2.8495588061536337	3.0435292998713717	1.2941472518864976	0.9179236110449398	1.9868554702381793	1.6266409660421217	1.4811006630862906	1.4369898617586558	0.8775055928100439	1.206191955229058	2.1105898154161182	-0.6351631087723381	1.001941117886933	2.2173285843855446	0.8997276646840213	0.6091316304046804	1.4325886927489706	0.691084804678257	-0.34212011944831916	2.517086447029173	1.7714114112793014	1.3108393952461528	1.1899941176278934	0.2986797773086984	0.9879943645446996	1.3780883400043813	2.6278511025429863	1.7118957225197178	2.3716132509001957	0.9239792744275535
1.7976290893494304	0.9407284485737595	0.2895985627288341	-1.0217427184144021	-0.43557161523819393	-0.998711947168854	1.0269455882541485	-1.4479150346142728	0.9138587934115154	2.189702011406394	2.621708737947608	1.9570716378243886	2.6932103661105082	1.9925412797361717	1.3752230515007327	1.0652317264877549	2.412805813968876	1.6146124785057012	3.3621916008847945	1.4424217415307796	2.848174788156843	3.008784467013153	1.355687112405521	0.9031280073591532	2.0838598690922345	1.5989224505851962	1.4667360535887657	1.5207669324255744	0.8202749625953105	1.1887753812120911	2.1029616720509727	-0.6986931785327043	1.0258886890974297	2.1570327064789483	0.8812918268590316	0.6122365500691518	1.396906886579051	0.6993203041037145	-0.29610591247951434	2.51419949201495	1.7121590790200583	1.313561057951358	1.1784872556725041	0.2774550886327425	1.0961918574248704	1.345430765109612	2.5946726831630977	1.722263919904973	2.451090888002961	0.8920589709868632
1.8144545061152417	0.8196971634875181	0.410107602638497	-0.9649248995707909	-0.4301798702233345	-1.0232182667287573	0.9719903370642007	-1.4809572593977198	0.9425693014147913	2.137845233531647	2.620991468476321	1.9488490341625595	2.6878831508146583	1.9544129125772618	1.4433553813136693	1.1235835827779157	2.4891385018775907	1.6318248069209023	3.326017130555068	1.379690631710404	2.8111339493872527	2.960727765302044	1.4118379174052154	0.9064207157019091	2.180725105968444	1.5705287199755837	1.440477861250376	1.5955147959665337	0.7751294713348832	1.1582264557185167	2.1237637107378524	-0.7484401050009668	1.0437833044039169	2.1020042752787402	0.8644132819600692	0.6097413143351901	1.3882336583312904	0.7374123783271739	-0.26776230721486083	2.529115716284739	1.6603894274579953	1.293878885247287	1.1465134963973524	0.28603397627974997	1.217753510210111	1.3407007959305053	2.568246832290628	1.7186358192142088	2.511786360993601	0.8451687478423355
1.8150454254588575	0.7301147734548799	0.4688544189435543	-0.9208781362857635	-0.41306700388391526	-1.034190970439629	0.937714893864011	-1.503123978637587	0.9756798343158606	2.093990663612597	2.6232929715770164	1.959619396268522	2.697594229165625	1.8902500594687797	1.5182255491045953	1.1624660426169402	2.530888028166174	1.6152092452767632	3.3224386385424247	1.326420478039274	2.7525868990231785	2.915491165429292	1.420694786973994	0.9007142560688786	2.276559378453803	1.5686961229407936	1.4197819250047725	1.6926298086372653	0.7324663653520956	1.1326901477863023	2.193840663827154	-0.8031685234882152	1.0602160463109371	2.054748559223869	0.8615996499020975	0.6855908063095449	1.3563882111377588	0.7694831065377474	-0.22653360268881487	2.547391643878293	1.6093907549773516	1.2685779107861852	1.118607492796919	0.2751981325723071	1.3333849357414644	1.3474129388061702	2.560810139505632	1.6892204133666382	2.5697193644766965	0.8416604865635824
1.811520807221956	0.6523099120452358	0.5155426238799233	-0.8828567459707941	-0.3792847742591027	-1.0228370451320088	0.9192059738368312	-1.5433760425275405	1.0184351369527325	2.046209916756482	2.6219389725927114	1.929818554071863	2.717179455265197	1.8483228479887515	1.5512479744691476	1.192235192407653	2.5688382883614667	1.6066684215410003	3.2898158109368416	1.3006377505772035	2.7089156366780363	2.8804375276190965	1.4196482779117885	0.8935484156729716	2.3369003034865647	1.569163255518289	1.3880508573264652	1.7593247143066324	0.7138501889411426	1.1069305547776476	2.201846030571703	-0.8252409173674907	1.0497853492940143	2.0099679461741022	0.8454634294565173	0.7388530511690357	1.3122893617900817	0.8113594195015225	-0.17918192191831808	2.5248018154527574	1.539057839640973	1.2227331430285906	1.069637885883661	0.2702721031169892	1.4697870076766955	1.3350018066964497	2.5648638859804875	1.662967589466065	2.600660399815051	0.8041489182889684
1.798298709011948	0.5839722223001399	0.5281754170201843	-0.8392160062678755	-0.33972408147073774	-1.012365660279085	0.9281226563323794	-1.5948980133709487	1.0676163221685322	2.009062906349043	2.637459570728902	1.8848838980965161	2.743976066384607	1.8309177626466469	1.5753724913649916	1.2119925772739655	2.6065453443258977	1.6301512113020251	3.258601393377041	1.2783685202551496	2.6903790121794837	2.8453131022122182	1.4159039197638295	0.8808222617574938	2.346067021971421	1.5632462428700131	1.3528238556883063	1.8291459323417598	0.6862304405311316	1.0931097550676256	2.199999209967411	-0.8316453819920305	1.0545612872657377	1.9729856226199125	0.8485989825327895	0.7738179894017546	1.2478320143378285	0.8787486682969918	-0.1336742356519616	2.500897572708912	1.4752478655380201	1.2120847464926758	1.0047740595174597	0.2554035814801533	1.5950689886817708	1.3312912594074935	2.5501549842865026	1.6176760094380018	2.623406025502001	0.786462855115028
1.7600267883936453	0.5699381418664422	0.5433821010617834	-0.7813139005988217	-0.2626967015059282	-0.9500112619308319	0.9318658233101124	-1.6159821687409512	1.1234941105986036	1.965481706603034	2.6364576705150404	1.8267945768351588	2.7957455306192878	1.8154034677930007	1.5705982248322659	1.2518212026446864	2.617688738180067	1.6722583774622106	3.241455060909987	1.262379058416618	2.6630526326972865	2.783772075959654	1.4052348880661758	0.859426678784143	2.2994023435293567	1.547796421431617	1.337497667762188	1.8730183170066024	0.6692606217818841	1.0831692589696265	2.1812672686143566	-0.8373824202453879	1.0321986244049945	1.9268878032972048	0.8412279795677199	0.8192016143715992	1.207053558052499	0.9451384646235372	-0.13569938403664852	2.4664060880684238	1.4290613376857149	1.20351354170726	0.8937893878699162	0.2479557556711031	1.727182115175146	1.319581787363963	2.5485207129263006	1.546920041863149	2.6685511858841324	0.7549436691554373
1.7362837469867707	0.5589893314135699	0.5167032969907852	-0.7190444931569403	-0.16721907277609435	-0.8767120662892474	0.950328270994695	-1.6072155774028207	1.1689173291310344	1.914643936482945	2.6318647845178287	1.7986384697384252	2.841205983495664	1.8065178428137194	1.5666686606127491	1.2591324294962367	2.6095009957433883	1.6990211881246058	3.2507077025585773	1.2451543457899104	2.6153326239619696	2.7387772941185267	1.410798400608458	0.868356154307247	2.225617837132385	1.5314792863774096	1.2912779140140414	1.8625146425525851	0.6487792300700133	1.0852116722981562	2.137611137894525	-0.8463646628430637	1.0295312509261179	1.8997879515475922	0.8134335588765145	0.8240417735203417	1.158615455835997	0.9895669526551203	-0.12031563204186549	2.447322717963357	1.3818906659930454	1.195650103639175	0.8030639245229864	0.2158190009593895	1.8204444814835299	1.3271554946053152	2.5417580364711947	1.4352084779925856	2.747576338742684	0.7254444047224804
1.6907278228416716	0.5434003353999131	0.5391928772097134	-0.6634583358071735	-0.06908549686969893	-0.8248305477805724	0.9595519016310602	-1.5790335566599203	1.199145870005602	1.8218638253452617	2.625919586237008	1.8025565728063804	2.862000288911391	1.8197406558740483	1.5734407726701738	1.2396222203156042	2.6147890877367876	1.7295243523613872	3.2813017602420254	1.2147275063904666	2.5693825174947778	2.6696642754265927	1.4160950416861027	0.9045145751117649	2.155735694889045	1.534593751376404	1.263160133802539	1.8021664476752595	0.6130005031335987	1.1148652601309395	2.0699956677555855	-0.8441001999390416	1.006983126514696	1.8470878306112364	0.8029106949941142	0.8045708523861173	1.1151794459417375	1.0166629341572793	-0.06277373401562127	2.463289429581098	1.3116794737106072	1.200382004509244	0.7122913172989029	0.1861174850421357	1.8900657268561605	1.3500979238798752	2.509844029456579	1.3196746364065366	2.8469107118072468	0.7194630912039031
1.653188659994835	0.48639550742780724	0.5040355605615214	-0.6421956113148235	0.044802919928232696	-0.7834986517597099	0.9728025265545132	-1.5627520317913226	1.2375956050603287	1.7201687586641519	2.594461353217359	1.7938125200561745	2.8834912301734983	1.8640592948243426	1.5738561035126468	1.2153007076718478	2.6277705135659706	1.7591125843256918	3.326249824388718	1.1819387996120363	2.518116627305553	2.6074963751215168	1.418338393517668	0.9391860502280915	2.0674671709793593	1.5541628478354839	1.2573909033404553	1.7761580076548078	0.5772260591255445	1.1264267281313334	2.039939731356402	-0.8243825646260671	0.9624778091033285	1.7802264910909553	0.8132286872109207	0.8210438785327264	1.0854807809535834	1.0632196283306081	-0.02072578785165896	2.466590546918036	1.2544786032319606	1.1936501778909896	0.6198322835858392	0.1685307976633671	1.9157734331583867	1.4233161837677293	2.4806499792742365	1.214439097800025	2.930467591377202	0.7130625551981102
1.6020392329583242	0.44497425219414477	0.46013765666861184	-0.6588179449514004	0.15130292691022154	-0.755021149318116	0.9890387904364001	-1.569023920878252	1.282572304515312	1.6437327326894149	2.5556807307980045	1.7763849733913095	2.9267620750500027	1.930858442311616	1.548865596899455	1.2019813871767409	2.6422511654761855	1.784727354037237	3.3762427285321737	1.156047730504299	2.4341191419405517	2.5244273204468697	1.4449742050993166	0.947007727809311	1.970971818382835	1.550397660134594	1.2312549867533022	1.7352801046873778	0.5362722698513591	1.1211175803258897	2.024056396475184	-0.818871265528408	0.9548635821060245	1.7407449215816215	0.8805970139945325	0.8455538808708176	1.0492887621080782	1.0596123665205195	0.012964535574404768	2.4641049929224677	1.2050563538705072	1.176413904395059	0.554329629166965	0.12862065736742895	1.987133137027023	1.4847296686495537	2.4491756679840266	1.1522498917344426	3.0054072433419505	0.7099896229626053
1.5427846957344786	0.36885587293526373	0.39129778900128787	-0.686847162864414	0.24437799990254616	-0.7484581579074178	1.009428951260869	-1.5675415155790642	1.324934316558977	1.532013336158004	2.5038977543826864	1.7719138020199583	2.969024508910551	2.0318685407199366	1.5056440138727096	1.1956214993014713	2.6446940079726824	1.8231661563557509	3.452868713745372	1.1062013093603713	2.367022374840354	2.4491532628953734	1.4504814299047346	0.9625356223411877	1.896124532203919	1.5441266840743697	1.241936797090388	1.7008343451273553	0.5238813298121269	1.1134814898868384	2.0187057835901028	-0.796163538314542	0.9523513660028782	1.71629040343127	0.9748868330940679	0.9088094996934899	1.056229988983191	1.0604696732950927	0.02825690079382287	2.455843208661352	1.1810130624263917	1.1582623433224528	0.47355544675959305	0.09256362036298971	2.0418499480478935	1.5693356731303507	2.418954742207067	1.1014283076143256	3.041711124446084	0.7110707785101563
1.4582730474657746	0.31149947071806816	0.3347182507800785	-0.7026374879263564	0.29820315383738843	-0.7735116425826551	1.0540968501691026	-1.5988243474065034	1.3589972259189582	1.426688621980022	2.438410756481563	1.7672395173860225	3.021238400622729	2.081600600972604	1.502845852537051	1.2097794926463632	2.6136022670904624	1.870790522255416	3.5151308006521966	1.072605159894162	2.308344923951518	2.4015757314528243	1.4495112530736813	0.9726893966225998	1.8179325012450789	1.5540676453075326	1.2681152130549962	1.65153621003923	0.5120685851015373	1.0865576931097034	2.015136866273049	-0.7807898858868726	0.947550578607698	1.6938221916251308	1.069511986587666	0.9621514158461467	1.0610199472333242	1.0441450814871263	0.07278383315744483	2.457276535131141	1.1422383927742525	1.1247902880465663	0.42591662149515763	0.04527541706696699	2.108439204003828	1.65715831249982	2.407358628948665	1.0677175788875375	3.094793221460449	0.7454960142277215
1.3719221771906893	0.2709477646592602	0.2942293029791143	-0.693243308415205	0.32874204937504936	-0.8117314747189452	1.0839797679159207	-1.6373433117677738	1.3908305491439683	1.3168078896191144	2.3443202664900156	1.736586564140526	3.058934046430294	2.156198691351606	1.502570927977202	1.2251026606770083	2.5768820282930296	1.9652052575194248	3.57803020488074	1.0384780290952287	2.2385395733688336	2.3655557716852145	1.4770015194932014	0.9935581254573924	1.7512212120257502	1.5455667410546492	1.2858548013632607	1.5859650653026636	0.5087930014915667	1.0468419095157582	1.9694850179308379	-0.7712277928314288	0.9595001208729883	1.6834212136532885	1.1898879270799791	0.9854531684393704	1.0873577749991905	1.0513500850732025	0.10653794667074364	2.471594138228601	1.1173893584632641	1.093046499055147	0.34427056253291594	0.020084583510909554	2.1433339716036475	1.7320127131801228	2.3768891395490273	1.0532589637097296	3.171224256487382	0.7483056566124585
1.2895947517839699	0.2276576696457812	0.24875736274974933	-0.680510901544876	0.35211792570318984	-0.8757463049108158	1.1306891819363996	-1.6534843028006687	1.4186800374364719	1.2288512634947897	2.2643862554461736	1.7232604048069504	3.097542204929296	2.2173590854648393	1.5070177308249675	1.2595192881856851	2.5447090686015694	2.097440406310047	3.6318041483009473	0.9760948412581205	2.165039102362737	2.3568104154452425	1.4864917717739055	1.0052440935119458	1.6749181895550194	1.5489696635179429	1.3195061445850296	1.5120455183108013	0.4993697025131977	1.0029742517651419	1.9371743549381577	-0.7868054264238858	0.9680877179696055	1.6883807502722086	1.3146194730692364	0.9863048315073154	1.124192607602726	1.046307539603414	0.13933854165839682	2.5226991005790262	1.112286353509636	1.0805224430446518	0.3118881858934979	0.02263867746138509	2.1707383971749437	1.8229522071553776	2.354942947310791	1.0624297469947854	3.2627406030253825	0.7536599564172528
1.1995815065894864	0.24445412138290729	0.21874226874461966	-0.6997770602846185	0.3468327146135903	-0.9432554172417772	1.1478834681148162	-1.6795818894256294	1.406927765892506	1.15138623949329	2.178989442520778	1.6905136164244687	3.152565030384701	2.2675245465166394	1.492697648767745	1.302476697875377	2.494699398616791	2.2380901909757966	3.6716899439653607	0.916323116157411	2.0644559362725614	2.355144769042736	1.4792361309929558	1.0229329741698923	1.6317974056692026	1.5716010184704508	1.341507375975759	1.4457622693895233	0.5035305674152454	0.9587876958230919	1.8912860464568886	-0.773531964068864	0.9950954047662981	1.6758188881465752	1.4199262624562343	0.9732420056948999	1.2045028929756907	1.0446558892427633	0.15204896571997803	2.5520570606312343	1.0932315158636405	1.0484984780317237	0.2828520646831721	0.018852107219177586	2.194766028160559	1.914336363006673	2.3376046008615523	1.090322964179792	3.344374268096768	0.7664104842954702
1.1246913502458644	0.2722875691566889	0.17904470702300887	-0.7204566567662618	0.3116073319651035	-1.0390835634290168	1.180210143849067	-1.7345723260011732	1.3898829459817559	1.055378634721267	2.1009057421412556	1.6936332003334502	3.1884994422058743	2.323125689498861	1.4788232434269826	1.3246633023874677	2.45383148766508	2.3414481193672776	3.6617161398485125	0.8369486719489749	1.985691841754336	2.381129518040196	1.4855204295652766	1.072153008830036	1.5996220877826308	1.6198760107045467	1.351954539326306	1.3751210881568596	0.49528336056461963	0.9036166184319345	1.8180759277274696	-0.7742385548236861	1.0141221840488224	1.6701303977220956	1.548651958763993	0.9527697432135833	1.3044428960359955	1.0726226264565581	0.18944933058682478	2.5943648440092457	1.059125652480905	1.0566702970216344	0.2784666686157385	0.009625975733430592	2.24267694900561	2.0340599101256944	2.3111548584763666	1.1288864216543661	3.376781652790849	0.7461291898292622
1.0492925764175458	0.3242996986791336	0.13185260397590284	-0.7392637030664024	0.25888839843212197	-1.112960322247898	1.1856152569534508	-1.8138891695368684	1.3701144414672235	0.9886299939649443	2.0116105422305286	1.6533808677755188	3.2087931330200483	2.368259340014819	1.4170005454934445	1.3403968970217768	2.4120920415518543	2.4590557978645537	3.6233310780991013	0.782070849177516	1.9425321039531223	2.4073665369291946	1.4672105997981892	1.1205164504337088	1.569219202905345	1.6760217944945963	1.371862016076337	1.322207546370368	0.4883985532254103	0.8489402276345566	1.7684939746816355	-0.7593593527394604	1.013559738561797	1.6633312467720525	1.7158475697421913	0.9621461706058643	1.413751367487503	1.0978421538298575	0.2063008090135734	2.6153061439737764	1.0379819994166475	1.0309228588200843	0.28844283606937937	0.03589102735717655	2.2837551605206725	2.152334724291278	2.290455159968866	1.2101958336193879	3.382608247968747	0.7277542145188554
0.9716659610759196	0.39835848488193915	0.052610754504898515	-0.7635270097842721	0.20734240673506413	-1.1672442843094188	1.2106343898968341	-1.8889256244380292	1.3779833248440163	0.953513460952415	1.9229693605149614	1.5649713989047203	3.2070787920469668	2.442979636698818	1.320023964240416	1.3689520118167773	2.348459734583172	2.551704575787057	3.5672349067438773	0.7306758543763507	1.9041437086926947	2.440278113558664	1.4342193433432762	1.1628020860520005	1.5401060314087809	1.7238440687638892	1.3887238241635322	1.2830658013037854	0.48114884038990197	0.8006772964009448	1.7327819416915253	-0.7684362425975971	1.049676254264203	1.6709192582767667	1.8545262026558729	1.0009043846333434	1.5224132247244246	1.1311706850643959	0.1734464222873187	2.6036167894536604	1.0402339257193831	1.0129011724994066	0.29352655690314255	0.07164252909642174	2.3384163967002802	2.25965289585536	2.2928594731619887	1.3036146533987076	3.409078889176519	0.6930714701811207
0.9010791559552102	0.48040653767736535	-0.002758792918014297	-0.7757446670923465	0.13225225161490778	-1.2025488924705696	1.2125346137089381	-1.9560967178893733	1.394230796671275	0.908853311819121	1.8421485665798099	1.5066403782200763	3.2333916869479986	2.478422645237526	1.2487472130819288	1.3705391096497146	2.277538420812514	2.630554633837819	3.5126997624427387	0.6868301561542214	1.8686810454390943	2.4765952387069836	1.4179244514030862	1.2168771882180076	1.5328462934650193	1.7484717443176936	1.3770569046690921	1.2781973873923942	0.490737032110143	0.7252347737278109	1.7129230956923724	-0.7955173259844968	1.113394418592273	1.6934988012095737	2.005448282578711	1.0129404882839705	1.6530629691115677	1.1950552516764763	0.14204656168103297	2.5812247612410752	1.032175351539099	1.0027028975269496	0.3116148376532922	0.08707561272433423	2.4294995298870217	2.341404928398745	2.2944105836798525	1.4116061654208658	3.412570465384628	0.6419085310186533
0.8649059549710693	0.5559900464183162	-0.05236079165784217	-0.7971263106254813	0.05679015702422626	-1.2179208435750362	1.2225043008566618	-2.017922992234473	1.3806194298300913	0.8457581589817383	1.7585080307548906	1.4577506407727685	3.240860772311252	2.473094632059091	1.2072509515145433	1.3721670202121476	2.207698725858055	2.657411623536877	3.4746580889620162	0.651092528255207	1.8310496821960105	2.5200935517508336	1.3858253497505912	1.273303110429704	1.5169998000435505	1.7704228451984636	1.3980016543603866	1.2713193720880673	0.49245962589666226	0.6547915154585511	1.7075098434338147	-0.789323369922017	1.128607720499407	1.7075487893949943	2.1044101922464713	1.024027350745858	1.7538540089062558	1.2758246061772174	0.1355902448537748	2.5551551572217432	1.0264013756432955	0.9908790782966296	0.31064942453012045	0.10518293736260793	2.4945660132693517	2.4274040191367554	2.2834926218208484	1.5003818064812477	3.4006018503274724	0.570603255096249
0.8235358962564339	0.6292766938126017	-0.08810654535118942	-0.8375150392737909	-0.025115912519121698	-1.2222184318761644	1.221360033558579	-2.083689653998697	1.3844887056418045	0.7761056639969335	1.6856902099505777	1.4020842088521612	3.2625751946908466	2.449715521026637	1.1640661005830262	1.3541714806402767	2.1284019783855794	2.6497084209240924	3.4025055720447326	0.6154597313814778	1.7975946806139356	2.5801268972109406	1.3649639257833932	1.3415580262518305	1.471813298672973	1.8028804227192112	1.3967087248533339	1.256256062115797	0.48326289382855425	0.595556458111895	1.7060830427891767	-0.7961651701638607	1.1432731229234903	1.7061863084638749	2.222014929306251	0.9947399656268388	1.8452589720808958	1.323196094380247	0.10814225490569926	2.5248546008468287	1.0151367636445945	1.0071779299796588	0.32048857009236015	0.12411449666977556	2.5536470752862153	2.4887420291892175	2.283042818148755	1.5767038286368398	3.400931043567384	0.5064847387500944
0.8172819331746485	0.7260460863784672	-0.13982594857146982	-0.8860951662778842	-0.07975703003229297	-1.2086688695028238	1.1896641658095402	-2.1103471092916988	1.4191146149707845	0.7094047994464339	1.6179459848420468	1.3700587673072486	3.2737745981399327	2.4782581891690922	1.1038171759083124	1.3114359542405214	2.0418273963054827	2.6209283414822755	3.3348726853579755	0.595969937229361	1.7686846614539533	2.6138352856334177	1.3538156325580868	1.4057359335920645	1.4512493842084282	1.8046275233406135	1.3964700560330523	1.2700733118178142	0.47131266711759834	0.5527198669519565	1.7083017557980669	-0.7901713876177585	1.1592088763613726	1.7227078476613105	2.3793141516468714	0.9906948414452235	1.9177643809754457	1.3868327371413018	0.06991833135694711	2.480118109282249	0.999083813735961	1.0190063600501287	0.3003115749265875	0.12320435039354398	2.5940530906443384	2.55093776590418	2.2411099971671544	1.6481612759693227	3.3781760302405117	0.4476381456204603
0.8163762925896499	0.7847417246921317	-0.18620045807247063	-0.9308133974324866	-0.1326721652037012	-1.1753286738049211	1.179536463085332	-2.1204886655449466	1.4492299664531771	0.6190367305235928	1.579492160682685	1.345002415120247	3.3006176798130733	2.5017454232520637	1.0319530735649625	1.291934367467529	1.954865643490035	2.599959951272767	3.2541778553369296	0.5832688052402564	1.7726357720337425	2.637675978095079	1.3384214026766108	1.450911205532004	1.4059021058233063	1.7996856654363398	1.4015663196580705	1.2861362917818813	0.4456861935664789	0.4997185367961565	1.701795628534292	-0.7689078470505851	1.1669867459033925	1.7302735929406907	2.4817238636593117	0.9920934440980881	1.9604716657720687	1.4158396262290662	0.026631835862512238	2.4223865497683765	0.9811774261312088	1.0264252404120433	0.31775160997731644	0.13465191058330905	2.6267506818660746	2.61830416804766	2.2264681754896407	1.6759124683161346	3.347659942069267	0.3860540565332203
0.8455138629178321	0.860231786229404	-0.2370055701359864	-1.004753434594831	-0.1888812231420972	-1.1192003965413506	1.1496245181462403	-2.127247436372343	1.48593495779684	0.5322803901822948	1.5242067502705947	1.3261729046165405	3.2841024674767803	2.5034522228352305	0.9772336653464458	1.2446358629446814	1.8762477158265338	2.5677553393224715	3.152897628720317	0.5644377399958626	1.7746898714843773	2.628925871009692	1.3743786033283683	1.521246493075979	1.378986382102574	1.7851569749213123	1.4060127870105668	1.3094634179267604	0.43237699368679455	0.4792228486163168	1.7067154454067737	-0.731626073575015	1.1809187872937468	1.746095707588544	2.5625160851158957	1.0318214831998567	1.989804330751228	1.453270939567164	-0.010613819354287677	2.367533824438869	0.953346027584146	1.012250790634927	0.2970828661962114	0.12597225443446208	2.6814976370316135	2.66887997912681	2.1841714683912903	1.6983425316936116	3.3263556320315866	0.3565596692701106
0.9057588236464971	0.8759131917238859	-0.2897613595414711	-1.0750541243982965	-0.2357768264668041	-1.0379060122746147	1.1325544145254987	-2.134267328133174	1.5404680047792834	0.4175988779719023	1.4573417179002373	1.358618506577987	3.265680695058792	2.51864078564173	0.9433231023057699	1.1963147408757289	1.812690130157728	2.5008289848791083	3.0630264655548336	0.5591079356358909	1.790294130007657	2.6224918010641285	1.3900436086893584	1.5728521940081523	1.3408378338272953	1.7609689244033047	1.4188518009176856	1.323690093830445	0.4231704108834576	0.4790335380291756	1.7042908614605037	-0.7150459405513516	1.1655739652673405	1.7686862776043726	2.6104428532791895	1.077570930056008	1.9899614384167026	1.4811031874103302	-0.05355470214952455	2.3066136790875076	0.934894675308277	0.9925644863536611	0.29967237128091506	0.15131553264714892	2.7104915542167154	2.7284104309777635	2.1600010682096364	1.7360264981165154	3.3164566786557748	0.29236291003451564
0.9729594697354234	0.8705554651348552	-0.37410675578793673	-1.1269024014696762	-0.26984625296875925	-0.9562124665712819	1.0985512694568063	-2.131537798375863	1.6137987092344654	0.3251958541958352	1.411338643097459	1.4036624900086563	3.25114808552848	2.53147744495021	0.9375622778220356	1.1440066175140369	1.7475388087637675	2.4694501965711857	3.006069232807071	0.5721869469021869	1.8117416942826357	2.6045454825088847	1.4012370602956898	1.593079128166754	1.2987252626847101	1.7228193508816905	1.4451796250044469	1.366480305159932	0.4112124749014531	0.5032365585405262	1.7370837117117426	-0.6679594724216843	1.1659109476927565	1.7900841201498383	2.658880671059033	1.1250820539445159	1.977574826664507	1.469175944686987	-0.07506317464895637	2.251485425602132	0.9006721191614728	0.9715305166791207	0.30905176318723504	0.16795783829713767	2.701534249032103	2.7746502770717663	2.133809537942649	1.7986858332903153	3.3186734133625526	0.27341094174010117
1.0494195862824856	0.8445725535870441	-0.4379911488669503	-1.197033206929163	-0.29128714465160954	-0.8903966757903244	1.0964477591822541	-2.119287781252119	1.7415113754548135	0.21004797791947355	1.3750163869435972	1.45037907632198	3.244113711072398	2.5393013742611763	0.9598606071967758	1.0917186131035053	1.7043517374671748	2.4091304312668074	2.968402036244875	0.5848607740661012	1.7799853937501164	2.6096179601585026	1.4197222793877908	1.61818349382723	1.2772966787498585	1.684419153091266	1.4772669551194668	1.3922493869458683	0.3950868213320241	0.54544605838056	1.7791177013566053	-0.6356390648235077	1.1592482717888035	1.8022048989545805	2.68728243528542	1.1892171247210697	1.9684233051506594	1.4695265237205382	-0.0926862390332163	2.206260524127572	0.8732176437208811	0.9636221270511559	0.27837485699307474	0.1451370023901185	2.7188658533742505	2.8228134520801125	2.1135844535242936	1.8338737996262797	3.287119052215999	0.2564847237850648
1.140563981823213	0.8105076217963992	-0.4966197933219247	-1.2465922924654325	-0.31901158646222916	-0.8178066519844698	1.0924810299599204	-2.0833732262008895	1.8678173718912205	0.11060190313039579	1.3336955932749586	1.4835696055525354	3.2334309756888806	2.4859962560575886	1.0015465531227523	1.0389046418269325	1.662315126184366	2.354420744505603	2.945774680603	0.5939123236167838	1.74997509294293	2.660784565278285	1.4170465724759598	1.6039308671608463	1.236656015004216	1.6439282995265123	1.4922148505643438	1.3990655426585614	0.38087135381129666	0.5652222536443912	1.803598571310728	-0.5881658484054044	1.1351649378745423	1.810946512990856	2.730102872489356	1.2186094210501657	1.9628819407666782	1.4908468667566017	-0.09375086070396246	2.178533690758103	0.8327827991134205	0.9251124121577007	0.25945053404259955	0.13144798898635532	2.686438061381891	2.8677670279889655	2.074706070552989	1.9164313397004495	3.2426091221352182	0.2609125397519168
1.2538103614996217	0.7835823640333681	-0.5738071362326818	-1.3003721545278482	-0.33589077511698967	-0.7310221783956632	1.0682140088693306	-2.026944357816684	1.9719553483156136	0.02352501128552706	1.3114151204214244	1.4840428219400346	3.1942212347488557	2.447212336117601	1.0264729257694296	0.9850680530042562	1.609319644257414	2.33112448546346	2.9273395822880324	0.6113679082922011	1.74831108096501	2.716698690221297	1.4055897455377147	1.573774838866792	1.1900093717601874	1.6032854812497888	1.5639986401524555	1.3744674081639712	0.3650433637629101	0.6114934797424578	1.8037762704709497	-0.5614997986951247	1.0949294787132744	1.8194124499515751	2.7595056981279145	1.2634348986567112	1.9302035463481328	1.505748994210046	-0.09801308508737208	2.1694250199547396	0.8139395474126185	0.9065919287854396	0.23846044958216708	0.10825185500517646	2.6273134456432756	2.9105184018851515	2.022149796551825	2.0147614488206678	3.2449015838040296	0.27012979598649317
1.3606920196228416	0.7676484685748846	-0.6779115329121849	-1.3233273517970838	-0.34854893034989315	-0.6322571010270692	1.0473014547004615	-1.9695467126360378	2.1069881763269263	-0.05354244529654153	1.2939046371382594	1.4960790244845845	3.113170252148913	2.425067554195464	1.0622202294485799	0.9307141197231784	1.567490636586146	2.3351009894581334	2.8695848785678586	0.6244449692138403	1.7782322536465336	2.7652333269811575	1.3789952465910944	1.5616265081970582	1.1651494566085157	1.5748649039403202	1.6353172776559688	1.339891519958975	0.3476105604579129	0.6528944656165765	1.778113798984112	-0.5466690081406751	1.0624149172451254	1.81462786224599	2.7655374814181695	1.2842869383095281	1.9337301708812145	1.517569451365698	-0.09807650140456428	2.1572228930350716	0.8027869963269145	0.8966471673896607	0.2205321436290852	0.09253972014140077	2.6093563046263006	2.943876997228914	1.9831680368428077	2.113007674921032	3.259160783002012	0.2895153565758684
1.4716343607596696	0.7834613259170414	-0.7619855230446324	-1.3164274991663971	-0.3404604432983697	-0.5071927516546622	1.0196711239673246	-1.889759760753169	2.1972723854516465	-0.08926638685302353	1.2872151821750042	1.502120331045171	3.0396031409975026	2.405069332835069	1.0912688852607635	0.888110803573903	1.5333292903040545	2.3387704577447974	2.8440672205711612	0.6549654251567943	1.8040076518192645	2.7894127547209098	1.3348956110928132	1.5345000212229454	1.1423147489627123	1.5466582328747818	1.707276617285558	1.3176384601433795	0.33900358762502025	0.6790875009903725	1.7619768582601616	-0.5338421285490934	0.9984234092590294	1.8224279330395934	2.766587960530517	1.2960796346315315	1.8985258835029746	1.5332210926150094	-0.0847179600894754	2.1687567916693498	0.7922788203933682	0.8561654231572394	0.19744986704005013	0.0819687167272545	2.5704246850568824	2.96863721858015	1.9342731371653574	2.19517269368856	3.2879439128437618	0.304863572174581
1.5496892036557255	0.7613792197896598	-0.8238292240750393	-1.3094036309646058	-0.3470175566158994	-0.3946517011672806	1.0065933165660854	-1.8019787002935814	2.2551376085997665	-0.11208258351924232	1.2803612738938175	1.510589993319273	2.9610784666821908	2.372194928193946	1.1238876652089445	0.8368270222398442	1.53102012613307	2.3546998176744753	2.802429626592279	0.6773695218118432	1.8423813054902727	2.8210871161873996	1.2777941493364433	1.525536739659361	1.130468980255133	1.5182805772429906	1.7661854965997168	1.2914600417359536	0.317162794451585	0.7106381386651311	1.7188069291107333	-0.538236154813493	0.9414812584492159	1.800467073082124	2.694146553840096	1.2808017867579764	1.850561023873032	1.5142696765829524	-0.051408134566566434	2.175993031131361	0.7977277200317803	0.8265899409653901	0.17293407716077222	0.07061675742385091	2.518141803622476	2.9810003794000215	1.9052472464763615	2.2619237273117037	3.314260596756822	0.3242896370647611
1.617296868230088	0.778648127447571	-0.862348918999267	-1.2911414886977761	-0.33464427509042877	-0.29521694951035315	1.0043913829640878	-1.728721131751445	2.3163723641486036	-0.0774843094952317	1.2581465823674554	1.5140391673509186	2.8676147767212123	2.3381084550705515	1.1603257225062584	0.751862967009565	1.549414526128143	2.322528213568852	2.7724257822156417	0.6871909699156682	1.8605114854794116	2.8519676113850396	1.2373543821119453	1.5499997787272843	1.1398124077366405	1.5088588270547825	1.8415070592240714	1.2979277753479168	0.3199141476302523	0.7375332007995747	1.717514764804959	-0.5425986319910716	0.8718465070043997	1.7801406600937757	2.5976323734588496	1.2415819979901608	1.8032826804855293	1.51411352787548	-0.00705384035602446	2.1734181480073635	0.7946461445340655	0.7813855285607391	0.15106204468868095	0.05183247515783358	2.5053405171096794	3.0010440635333095	1.8877434972467821	2.3480658257457216	3.3316752946537265	0.36364387742866916
1.6478161404847458	0.7612940117925555	-0.8457209246191253	-1.2485960783026593	-0.3330151025492837	-0.19700763841364172	0.9966564532135989	-1.6766184388321164	2.33313327667304	0.0019001182395070094	1.225947761239387	1.4428200742363921	2.8152365482326602	2.3211781116939543	1.189388962454895	0.7056514606765344	1.5641153018677056	2.2686431958029827	2.7792949607098327	0.7158546977456619	1.9173535046713686	2.8954668270895185	1.1860806239940749	1.5744501275277039	1.149078555390311	1.4869348206895592	1.9105037780562313	1.3063539555924044	0.30986725428262124	0.7186359475474691	1.7456518411253772	-0.5574685869291603	0.8236555958359195	1.7164201837160697	2.5289975416163992	1.229999124088311	1.7417042203638826	1.4894722544253365	0.03412994137157745	2.1913042757677728	0.7942861550766691	0.7559542937338369	0.14554082756206801	0.02336601934005072	2.44249541969013	3.0388908527553395	1.8696475141731483	2.421171478369067	3.321035343566784	0.37654274264346144
1.6675005575360717	0.7604345008915337	-0.8353167985681654	-1.1922764452977652	-0.31794645961371926	-0.141986398767297	0.9994758394088672	-1.6112584185215226	2.335157984612274	0.10785194904368445	1.1732858029234818	1.334991854712427	2.742431131702853	2.306746410241076	1.1962561884457101	0.6507227002194568	1.6056165838377485	2.213851227889811	2.779790965986826	0.7172735734832447	2.0008764840491775	2.92803339732495	1.157194410046533	1.6009079518248388	1.1663066139551919	1.4602029421036515	1.9845307063962463	1.321054152314821	0.2977791172784632	0.6970196083026784	1.8176847155032518	-0.5759378575136381	0.7768798896374871	1.6686899850023071	2.4907821281018743	1.1853406103573954	1.6741212601627082	1.46208780077876	0.12385960725346963	2.2205044596970422	0.7983930630258803	0.7324439668640759	0.1125985391329144	0.00731475971046765	2.385063114502408	3.047841655823955	1.8315796048255149	2.4855661034955623	3.278900486386123	0.4177509618038326
1.6735889387039653	0.7830770785246656	-0.7838121377421221	-1.1575074907482645	-0.3201772999215417	-0.10456835787323579	0.991570975632086	-1.5726297471014126	2.310426496737877	0.22396751940434884	1.0922772792007842	1.1981830517008993	2.633898731005343	2.2858827501780112	1.1755466693897392	0.6048992022302265	1.6382394193553977	2.166395033821124	2.7733268820208528	0.7289005531527983	2.0608698965211243	2.9709392324370922	1.141770055154748	1.6486662132946257	1.1808511729999083	1.4389920077530038	2.02247046490718	1.3188540631532524	0.2849020648703348	0.6622619591338534	1.8519146524789414	-0.6159002154693964	0.7431701315094092	1.6178779286431033	2.4296947910108417	1.1451527833553867	1.6126479072820465	1.4412323779265577	0.20680515998092625	2.2151974973853843	0.8177539016716328	0.7068604145579226	0.09905632478986222	0.015677253459293612	2.333744502236851	3.042356298734027	1.7847425914068062	2.49497444861547	3.2335437911844296	0.4484057586245121
1.6645006080918467	0.7993699061525908	-0.738788345194221	-1.1149259799300522	-0.34634787307774967	-0.08491227334752618	0.9795467976404717	-1.5245037083975188	2.2461625655964754	0.32717656641256626	1.013436549597801	1.0656676718396105	2.54655648034943	2.252514523033054	1.1464806213154504	0.5810438744262065	1.6694138416759707	2.1182884722577904	2.7630134579565095	0.7353991015481608	2.1405866998053074	3.0090044311558692	1.1217972315883646	1.649786493466841	1.2001535659203597	1.4211678104859378	2.0211276526562516	1.3239583416722331	0.2707200041908181	0.6160403143800377	1.87264420758328	-0.6630546773206591	0.7250021725448965	1.5842161672728947	2.3673811889882588	1.099753211318019	1.5432411704909645	1.4337770327030175	0.2922494900317872	2.2106179294052177	0.8326917209838218	0.6865258933586277	0.06758650003632485	0.025487325494162882	2.2677929136903257	2.9977372426197215	1.7644697239630187	2.4991250572772303	3.2025990007901064	0.4719541621115968
1.6343486039920623	0.832304241501855	-0.6793198705546849	-1.0838456391991844	-0.34759479791248615	-0.08339680537644986	0.9446879751571483	-1.4933033835316856	2.148100788336175	0.42086828987978525	0.9558181453830062	0.9874631706367099	2.4922666222642302	2.2113746109082633	1.099864104959543	0.5690121668053408	1.6990189966970504	2.085108585176772	2.7228719816991687	0.7776338150840455	2.1878676005987954	3.007626685985513	1.1255701414869066	1.668301801791292	1.2481063294290022	1.3929174825561712	2.049205094475593	1.3451789899411235	0.2657415282647859	0.5413437655681377	1.8833929987817886	-0.6924149102554461	0.7015176491275978	1.5401502470415107	2.2649202237610626	1.1039098324002865	1.4743608550184208	1.4236434852935735	0.39476981594436034	2.205439160193447	0.8640304567711972	0.6667213157941966	0.022874239798587583	0.008755878477162245	2.1825184512200564	2.943257208164065	1.7912654338304175	2.4508839965923017	3.129831648703176	0.4804032640952241
1.5882640093431561	0.9076849510379482	-0.6115035235888865	-1.0630199421817195	-0.35077037177683346	-0.09049425451592386	0.9211426930956463	-1.491297376360767	2.0548533996341294	0.5030422286377365	0.8903189779363556	0.9487875114785765	2.452780170299719	2.167388972781621	1.0501417110472835	0.5848768220357783	1.73455065481754	2.0295210152523944	2.6471713077548435	0.8183593519247523	2.2524578923696414	3.0298292869480745	1.1544470324138498	1.7047982830006103	1.3102108811650868	1.379719326876795	2.038797993391307	1.3540407090090452	0.2455710771518737	0.4937890587632047	1.8881852828071755	-0.7216946386238642	0.6722141180368842	1.4950436458498975	2.193502116447891	1.1010159199782539	1.3743557961079058	1.3811211700158208	0.4946310171853428	2.1851939313595308	0.8726969917854482	0.6246866494134586	-0.013667481564582373	0.022864114686656077	2.126000408805556	2.903178154921064	1.8271449725037072	2.3514935036485918	3.0608262368540906	0.4756060322512803
1.5648090911376829	0.9717600611883738	-0.5203908829275848	-1.0296814138085177	-0.35797574900778956	-0.1437195467617614	0.8824548763784941	-1.4927870350192163	1.9420770013910942	0.5808506001273359	0.8575509374906559	0.8996666858021749	2.452086069210815	2.114187888941766	1.0094734389162394	0.6131364756623141	1.753864030799424	1.993057362197439	2.5940906365156673	0.8349324056431167	2.309278490426851	3.046421614560037	1.1566565882957447	1.736765534924999	1.368492014633261	1.3698730271073245	1.9971927836296577	1.3634533461691347	0.24281415616633759	0.45834290501852826	1.915580525261649	-0.7777802117941623	0.645910094182472	1.4539370129949751	2.1040172509333432	1.108274333434603	1.2832206874765573	1.332043127551771	0.5957364366024412	2.17890376857588	0.8804952858184784	0.5619044142893298	-0.05168375323115548	0.044767698846160255	2.030840159841144	2.852858830338307	1.8778078441221353	2.250108387751875	3.019357276265189	0.4923827827938016
1.540844177080346	1.039334805619374	-0.44640124804343617	-1.0087716240407831	-0.37687424341186154	-0.22501268022299709	0.8738548497933645	-1.5200814259224196	1.8498324200652667	0.6366624359075953	0.842922604023039	0.8714897850521733	2.437820454134664	2.042360565306905	0.9764449896692391	0.6532565384112676	1.7802120571584148	1.9413441752675336	2.536429905305238	0.8613113047080543	2.339956188715914	3.077556755071922	1.1455021768381706	1.7496809506578717	1.4433605758370633	1.3634456793460925	1.9472407381550956	1.3682673849127296	0.22660155915119407	0.44119395757564417	1.910480106305931	-0.8052393402731344	0.6427620964889276	1.4168860140400787	1.9825843364309452	1.1225006739450398	1.198944429303189	1.2832532046382839	0.7243432327886707	2.1561347018342114	0.8825278217559911	0.516660338743607	-0.09166423718867792	0.07710276080187908	1.956509960610936	2.811081593434653	1.9163880426366582	2.177107108657049	2.9541713821788003	0.5156835212169331
1.5224349719759647	1.101830830112327	-0.388542817211342	-0.9601736591805723	-0.3919257280797126	-0.3001347130917033	0.8627321968015288	-1.5466151207730126	1.7888413101827538	0.6796422212729138	0.832130671290148	0.8007017047118785	2.421505487638991	1.9745106253160745	0.9545061003780176	0.7162863382597202	1.7928723494010508	1.8895407351008955	2.525941725345582	0.8988178952104882	2.34295403347896	3.0903735858325674	1.1493718130754242	1.7385702053844097	1.5070936044380208	1.3656017915049325	1.8875819669301304	1.3804399873443145	0.22566959393998892	0.4130537275912549	1.9304900609142297	-0.8379388808629281	0.6382231371652938	1.3904941752412483	1.864847820719938	1.164801577056049	1.1673613629749182	1.2489553928947488	0.820331678030416	2.1275662024559745	0.8800337442714816	0.4789092915985235	-0.12969789742015053	0.10308165571847724	1.8676532797955816	2.7558685576701043	1.9810072332985205	2.100527034157938	2.9046834995690176	0.521199183970456
1.496217894894337	1.1633249305830269	-0.3908699608423791	-0.9509128388794441	-0.4300872222153108	-0.39044506287088615	0.8522781303973008	-1.5921861636768395	1.731521072996958	0.7057059420690412	0.8280716260634527	0.7347928443923586	2.4266692110776256	1.908399285805622	0.9451213897397451	0.8143616265473945	1.7904141866380379	1.905777708062102	2.527592250027997	0.9302701283130712	2.3368247024053552	3.098520335550246	1.1227487623782202	1.6815077414351207	1.5695358024765838	1.3540329124766821	1.8195941881209312	1.3620572838915102	0.210869078405242	0.3995090058208136	1.9295755338921043	-0.8932999129359033	0.6371546119566458	1.3676511486419956	1.7886673790583465	1.212682736955534	1.1598124502881042	1.212271024454428	0.9098543376038295	2.1033910720304654	0.8681082119493805	0.45435505289085476	-0.15654375499584447	0.12378958284653674	1.769923039710259	2.692660946547929	2.0453953195200727	2.04183709470988	2.8307577127157826	0.534831682590107
1.4629046279283078	1.2293673859640222	-0.4231299626245401	-0.9399756848141081	-0.4466175703440885	-0.4458857957723204	0.8301105346287075	-1.6072876576604878	1.7146314889962686	0.7557758235469167	0.8587638017941618	0.685328521497874	2.409701966991407	1.8504407877430034	0.9180241955574105	0.9079664838873122	1.7812101345212994	1.9561952705709067	2.524955367273386	0.9433218347541764	2.315529157289709	3.1040835755312366	1.1014992676786006	1.61292750748499	1.626704951596126	1.364613585134538	1.7434035492440523	1.3400959867143194	0.20085644848449333	0.3950748560565301	1.915958937217432	-0.9179636835326332	0.6378843364893811	1.3660453296768746	1.696152008378761	1.2496126164893002	1.1508274960914193	1.2056578748402222	1.0040316259085083	2.0675700915305035	0.8420640604524927	0.40924153518449025	-0.20271248142949028	0.146213804265546	1.7079150360535764	2.6599387703161628	2.1329696593802514	1.9779131109543193	2.7635196805425712	0.5490999024560491
1.4103334818540152	1.2912302952226775	-0.45068663741517395	-0.9548312212733083	-0.4715418293273122	-0.4964813765941841	0.8056396503764844	-1.639896947562979	1.6954768719442463	0.8248926128952819	0.9167401323303075	0.6624270429308183	2.3888316188513925	1.7651039886743831	0.916838382974418	1.0320647732597035	1.7547721305970292	2.0199101499853187	2.5351962511547694	1.003155970883893	2.273834918822895	3.118391696667657	1.0829021723393146	1.5461130722486474	1.6852521200216006	1.3717765820349643	1.6771104871354852	1.3153041350856942	0.19009644756486954	0.40188383952557327	1.856074096490623	-0.9421215808406916	0.6311907503269818	1.3589583082421641	1.5722556921192203	1.3136544385497366	1.1509040584185377	1.1824269768124092	1.0602292599772887	2.0406187974123946	0.7881609683263697	0.3837441951224698	-0.22693962113145108	0.13056820245106143	1.6879317700545624	2.6685768005749644	2.21243237122121	1.8943297647900317	2.710814340810386	0.5359383838016762
1.3910265595526734	1.3599595798551263	-0.4875997828608602	-0.9412375007790083	-0.47789247923392564	-0.5331623890678642	0.8046929506072725	-1.6293646165794873	1.6939195320123062	0.8972680473628205	0.9686007813127103	0.6069979855679858	2.382308842945927	1.6638794613591532	0.9289494212824646	1.1364062525929584	1.7454669527210736	2.0409028379846683	2.5142971418199083	1.0506897708514094	2.247058145901956	3.1230104685801408	1.0635353451118479	1.470462747011108	1.7779911678248361	1.3923225855841004	1.6431282730542116	1.2854484055981805	0.18795755314172696	0.4173627971461785	1.8278538813500114	-0.9744566750827328	0.5981416232127595	1.3858235694034415	1.4545949718648115	1.3903743714241563	1.1323082640648967	1.1796289430861582	1.1148207418789042	2.0500592621213505	0.7388229887714899	0.32504550072237165	-0.27565333792366004	0.10844176487402724	1.6882104773354176	2.691679773766219	2.299866578170266	1.861645482481757	2.646167297255487	0.5139399686831345
1.337983567272629	1.4525342046252414	-0.5227034933270596	-0.9336610837484267	-0.46919917818017504	-0.5661697010708282	0.7810499180340407	-1.644853258613749	1.7072615188919156	1.0007459235113045	1.0177864452758905	0.5962359302049521	2.361369211434897	1.5749280360239726	0.9193468499151433	1.2395043807445247	1.7395761702430712	2.0891268723336043	2.4836485376871953	1.1020759891016207	2.2237992499727133	3.1167920870164187	1.0512744076469636	1.4311343597954234	1.8449605260104107	1.410561646969173	1.6158856318595312	1.280333377457889	0.18751341347076203	0.4295130436095551	1.8096710119441504	-1.0017809040180592	0.5813276547848999	1.4089141752224739	1.366540819367121	1.4583852840976816	1.1191870080178103	1.154617949793161	1.1962514046245458	2.0828152094095076	0.6713709353864366	0.27007459070597634	-0.28518435811589654	0.09422371683560536	1.7045420999184138	2.738602091410473	2.363314625256881	1.8325547231308714	2.5959309068226366	0.5077423943162062
1.3219544910218035	1.4939817940318152	-0.5629935423386871	-0.9183523808016638	-0.4890048172548684	-0.603826919896361	0.7719314532997499	-1.657075168970352	1.7173236283349056	1.119653093770258	1.0433981014044575	0.5618331524256733	2.315114957008885	1.5189269740443965	0.9608897173098899	1.3289304744457897	1.7426216912239625	2.110637143418236	2.4802998190592787	1.1431721889442898	2.2225296805918298	3.120722936512808	1.0421046341993407	1.3781951405895456	1.8864453673433985	1.4472743025092607	1.5597477959937252	1.252117413121129	0.16780123569240407	0.44820577381662413	1.8397551945113897	-1.0397730758968604	0.5562903454432921	1.4385271946195464	1.3095720240056088	1.5016573104639388	1.0996843096652218	1.1233040894788708	1.260611304289069	2.1305772901551574	0.6131227187124957	0.22010399084930782	-0.28229437862974455	0.11412549594894754	1.799596419070007	2.8133886926677887	2.3896550180261746	1.7942797335986185	2.5932253889972823	0.50674584576997
[truncated: 190 more rows]
[truncated: 39 more columns]
