# Supplementary material for: Obesity dysregulates feeding-evoked response dynamics in hypothalamic satiety neurons
Source: Sci Rep. 2025 Oct 14;15:35837. doi: 10.1038/s41598-025-19800-2 (PMC12521569; doi:10.1038/s41598-025-19800-2)
Supplement: Supplementary file 4 — Supplementary Material 4. [file 41598_2025_19800_MOESM4_ESM.zip › Fig 3_1/Fig 3b/NCD to_NCD_1st_MPK174_matrix_6.csv]

-0.1751933529251367	-0.33154070358987797	0.203483700285317	0.13359907181296352	-0.09930844826919723	0.25718045806913015	-0.29424805741825283	0.5414113268659767	0.3479025781602756	-0.47589654259691894	-0.17229732531971634	0.2609955361369169	-0.31508567697583306	0.20039574890475906	0.07400573922379672	-0.11824702918804167	-0.20609375354220888	-0.5548488509450935	0.03812840567366702	0.27632626439408564	0.17291583278184355	-0.47684899658207175	0.34879390470197535	-0.05660740772077707	0.6974872319878	-0.234679880950748	-0.43632886041781305	0.040721944831139056	0.5267958601355776	-0.2184383191737549	0.22963138298560168	-0.5363017127065768	1.2658714861204305	0.2890469094684623	0.7071432567129119	0.9614847122241755	-0.19175912041717727	-0.06724466345609718	0.23339132607089064	-0.12031906407452853	-1.0929798077016228	0.2819846598777895	0.15991896553977122	1.2612400267486348	0.11638086317612358	1.5835742042810512	-0.0049574546303852	-0.44827806794454605	-0.01525580526873429	0.39422520924775317
-0.14713289428802728	-0.29728792356303646	0.18293242074568417	0.06627296761175482	-0.11828440714651595	0.24902027291195167	-0.27515258388484864	0.5570213114479103	0.3112654360956425	-0.4735283820453722	-0.22574486320633025	0.3604194703639681	-0.40560727322661533	0.2536721841067622	0.01048634802511874	-0.1508536932373663	-0.2700045883325918	-0.5543780117072337	0.11073228522838979	0.3104194928692683	0.1509734170068367	-0.41963514169433125	0.3444147136194432	-0.03397335358767252	0.7783912444214568	-0.194008928996389	-0.527474502620447	0.06501323959978217	0.6165952747124523	-0.2426244290619697	0.29283084862434283	-0.5259954610155457	1.1362199945868694	0.299480031654761	0.5705642705385334	0.9167287478454296	-0.17860134827009666	-0.047382835181044934	0.2839465110019736	-0.0316422021140043	-1.0459564448952061	0.39594873260005015	0.20672236315246156	1.2764758039229647	0.3151609595889786	1.6611915067333798	0.0275662947683227	-0.35743837709684667	-0.07511938402483735	0.3734768483800886
-0.1412835186780447	-0.2686969487872702	0.1668027863100289	0.06824582244535489	-0.08562668374295819	0.15818700281753428	-0.2789797103364435	0.5229770805749656	0.3281686083425621	-0.5408211370814541	-0.2871886763689531	0.29967527963135937	-0.4233730892317525	0.24879246240521558	-0.01895031224871205	-0.07435609357956563	-0.2784526514580295	-0.5972725458019074	0.15200316597074334	0.326498776000026	0.1536991881978311	-0.3808774707821219	0.3440616942183863	-0.0421563746531527	0.7959966007983058	-0.2300509691387486	-0.5696167571869687	0.07389696881530462	0.6564410023889659	-0.24180517284230854	0.30816235508105244	-0.5285756174709714	1.1838541548994403	0.25298206447958077	0.5349862096127386	0.8763336856562177	-0.1310916480803131	-0.04105483121292534	0.3085297159056904	-0.009354087833837482	-1.0584465760544568	0.368801565021728	0.17381829800243317	1.3832823462562545	0.2297914131599815	1.5644383903844188	0.04844371052111094	-0.3247528378593048	-0.0837990140672209	0.37764010507643136
-0.09409614582027004	-0.24001069991433244	0.1652492353275505	0.0866556644461147	-0.09676036829223433	0.10294632652294179	-0.2776536692511168	0.5247562779365038	0.3007212963709996	-0.546432101859804	-0.3239266070356184	0.24874068191632626	-0.4443235818756659	0.28974197500353316	-0.01829820573594424	-0.018283091527576817	-0.3035470942708106	-0.6306577050599695	0.17160420223719244	0.3797447530931944	0.1060375429795765	-0.39616549037884097	0.3474270485912699	-0.049642082635787545	0.831442463232735	-0.21431755673432618	-0.5362486081357688	0.05675065962667953	0.6527407549445128	-0.2282527309713147	0.2802988678490381	-0.5426757412759509	1.12501135141911	0.22942716184725895	0.5735142825431966	0.9271709659495659	-0.16064592171711795	-0.01633624550864818	0.3466189159881671	0.027709425813301214	-1.0371781782673128	0.3633244441325489	0.12688912968440494	1.4167003279871604	0.21393559925950617	1.4429195291417922	0.04088681677031744	-0.28934393986935375	-0.1045511535234159	0.39827958998922525
-0.06127473214629353	-0.2219837614169033	0.13912350523898684	0.11052892618648721	-0.10993565844524582	0.058480595311873815	-0.30759778127496806	0.5168848551986389	0.3046133757011161	-0.5437122569061958	-0.3638743741852281	0.2172035265289145	-0.4173705412089447	0.2811148962853057	0.004032752578202401	0.037210261671627866	-0.29894197767579966	-0.6375112808656719	0.18814833247566246	0.3991928737190421	0.09664975343279683	-0.3961524786271923	0.3321500610726428	-0.05432708986329292	0.8811574994304225	-0.20505925121885388	-0.571123449695755	0.045795110405708495	0.6770817461002686	-0.22137431129383986	0.2874601978703887	-0.5560873442217947	1.123166623133884	0.18783961212935743	0.5486055537493489	0.931132328834454	-0.15896889627028304	0.009368979494671225	0.33457836134712304	0.1394718322767094	-1.0461920321077491	0.3454596165171288	0.09723306517439159	1.5013546093232946	0.2006694331538815	1.3920427561208955	0.0433981642017763	-0.22684591851361685	-0.10218292056746074	0.43459521467946505
-0.05353841309836064	-0.2109898110608834	0.13101611474904298	0.11834789367303257	-0.13542588308137196	0.014832497166734465	-0.3494462243407838	0.5026100187133222	0.30880558870002894	-0.5567603572000097	-0.36221915295324275	0.15832747225234342	-0.3801011377798078	0.30318178199859913	0.00408124641125316	0.03963081486142666	-0.30754664929022296	-0.6383293951816159	0.22652120456177605	0.42702952678442263	0.09303321951108422	-0.40779681346665025	0.31834184821356387	-0.06226483712301615	0.9061870605781115	-0.1921109650068468	-0.5742220866396749	0.018702771455290857	0.6834851625165931	-0.22370840466361652	0.2741186432770584	-0.5256423964309432	1.0848393272834214	0.14781043985330342	0.5188088706321384	0.9658151553184582	-0.16871240948500565	0.056100865507631846	0.3369409548040845	0.21656186443131317	-1.0368407360371894	0.33730401835733037	0.14108897622176908	1.5815299202356974	0.19895478085191642	1.3438231592323138	0.06055879732367337	-0.15618724247619606	-0.08229422237947466	0.4647218905955837
-0.04969947756298115	-0.20992668324282124	0.12688382045555066	0.1263475721649091	-0.16966700008450447	-0.033216311292680406	-0.3817302819800822	0.4781209416438043	0.3151411504116536	-0.5654168610519978	-0.3449055315957833	0.12249872182987069	-0.3444581191471035	0.316594590013045	0.00636587823543216	0.034275334185757136	-0.32334702245626934	-0.6388660736175142	0.2498703980131029	0.4193483650355366	0.08766896177006314	-0.41390050787660587	0.2701335132480693	-0.05405976173473096	0.9095959878826984	-0.18489498439807606	-0.575333756521675	-0.007800696187700258	0.6914604838734526	-0.2260556167124871	0.2976522282784623	-0.5234027271957838	1.0696197202789954	0.12616248257751142	0.48114618791979163	0.9832937245159875	-0.1922402554252409	0.11872630028425182	0.34523754706669524	0.27287470806598985	-1.0292367221847043	0.31999502780927785	0.19363282866995	1.6181482212989902	0.16593869918931478	1.2947479568036742	0.05795997726865311	-0.13147983358782087	-0.051491585700448414	0.503754705236871
-0.03896173777827469	-0.20435613975113565	0.11718879805545032	0.1189412081434711	-0.19148658784534256	-0.05920076528432067	-0.37583090797102886	0.45766360926280586	0.33777029868220687	-0.5891075196677927	-0.30948313816834866	0.08770443035950667	-0.3000500591736153	0.3360201599259913	0.013182499721384423	0.025405108590450573	-0.331545620317101	-0.6554066596024262	0.2917380524999046	0.4221022475991968	0.1144896762341107	-0.41603798380660384	0.2512474962764764	-0.050387531136665616	0.9157295604502952	-0.17318089109156481	-0.5624253415278395	-0.033104369529177675	0.6837894751340763	-0.22962741513650875	0.3125338687586228	-0.547173945792773	1.0513935183085512	0.11376702308566847	0.4337678692501493	1.0192186143869952	-0.1961920530502568	0.18516576265062276	0.34657492763583436	0.3166903325103011	-1.015132309540741	0.2974012986742727	0.27875141305269424	1.6109272178137104	0.15057467044582742	1.2604518571823191	0.05998265044352637	-0.10842220987376247	-0.04158492775494874	0.5321603063028133
-0.027431969348418614	-0.1937689894452177	0.10085065417302753	0.10305750227161842	-0.20332232209765097	-0.08262577198674903	-0.3815670463263033	0.4591689576804839	0.3455434077138252	-0.6132011364010396	-0.2928307400371911	0.0650095532387121	-0.2827279799174758	0.3585374718592399	0.006014473648105205	-0.003018375701944619	-0.3224570551638559	-0.6525564352448432	0.3133282572669084	0.4259879318017387	0.1102329683054236	-0.42661154348762254	0.223043790854072	-0.059634301575416604	0.9189283347817674	-0.16048052656911216	-0.5602917231887115	-0.05092159310332068	0.6685021971420633	-0.2447328952574279	0.3090858209705655	-0.5671647680233175	1.0195482905734168	0.09430917390482217	0.3977933189681853	1.0209002540339038	-0.20905272168335032	0.23501074606534753	0.3324593795747476	0.3290586530171972	-1.0084415979500165	0.2832621564893631	0.34340024538369945	1.5855724024313933	0.12195921157429164	1.2228072750344703	0.0460866287637752	-0.11490364318876381	-0.05012715310560345	0.5309614222217709
-0.019844697965410475	-0.19032369637748123	0.0916031781631332	0.08763198910081932	-0.21196959970507362	-0.0813773576052034	-0.37129835336362366	0.4380731095946868	0.3666410852114382	-0.6100084205587716	-0.2757013422788016	0.0538134598301784	-0.26277767842909866	0.37936729401177305	0.005378230542422089	-0.036480289290950776	-0.3146935361014763	-0.640885877858295	0.3314100254441899	0.40050323061879095	0.12287859461501363	-0.4332851789061771	0.20160115254925484	-0.05531217468853681	0.8980909722414735	-0.14349954303399876	-0.5564285508384583	-0.06246605664367213	0.6544795456271729	-0.2696693265858408	0.321095007855617	-0.609010916909055	0.978576743678617	0.07616441552999915	0.3613213083022931	1.041843157700886	-0.2284686099993924	0.28468770052247405	0.3108014001011644	0.3530339004316617	-0.9967177960747643	0.27143842222557724	0.3837718997876376	1.565575229546515	0.09696177233276712	1.181153736723229	0.04415964006719056	-0.1335000885718291	-0.059520025665161146	0.5337007012918404
0.0024364374642306826	-0.15324955105039556	0.0779210655244368	0.07482683439658516	-0.22847489715162492	-0.11216678044464228	-0.3788575104070301	0.4106430495223412	0.354131461464871	-0.6138719249185651	-0.24866322820461972	0.015258451404880757	-0.24247252765048244	0.42066441891563755	-0.011598827880520458	-0.05231433231770001	-0.3199332912044498	-0.634398261227416	0.3816384218351402	0.40052913472758833	0.1104559833839294	-0.42841878378940185	0.16545546689988821	-0.03761030965932044	0.9158426622755409	-0.12897175425485174	-0.535640276427663	-0.07875828288795231	0.6477413680116053	-0.29530454798394984	0.3411594927591325	-0.6264921956010948	0.9011134475644328	0.041846336757399044	0.2688236908967434	1.037874232557865	-0.23202662720258566	0.3379967982971813	0.3002580204520199	0.4358393832715266	-0.9705893895991882	0.25432674886249457	0.45138222412385665	1.5711683260643445	0.06696358660488466	1.1118827144159935	0.05322969326025632	-0.11884200134408314	-0.07653647506495079	0.5345361494446285
0.02730027083169261	-0.09276546070710906	0.06597977194556501	0.08015484717945807	-0.24069524636743087	-0.10533589173477605	-0.37963915982207597	0.3778489087238394	0.33710130932350474	-0.6404145058814512	-0.2083858408048544	-0.05053672707023047	-0.21344055024965808	0.4524914253718536	-0.013728640883654114	-0.06120505061732984	-0.30724524686716326	-0.6367295382580498	0.3980332753511829	0.3959353098485366	0.11567108352103664	-0.42323348246857184	0.12889082599439133	-0.03865575890069089	0.9042390688515308	-0.11391980523572028	-0.5097635325648251	-0.10946732358597133	0.6245368467880492	-0.3115174897140449	0.35222037017967456	-0.627857558338196	0.8745114834832177	0.0013424997486600893	0.20070236245802184	1.0549586340547366	-0.24549062669720695	0.39401479793942007	0.26652398145300976	0.5092507631380224	-0.9345560393221917	0.2055180658224029	0.4928905637402413	1.5753913101176917	-0.005865083896754183	1.00316476726963	0.054930882707778995	-0.13089094025181963	-0.052291347104782594	0.559009865920421
0.0481501015350587	-0.0532172314847539	0.057329453411220185	0.07257585059381719	-0.25757215283572127	-0.05959926111555249	-0.38858668429134324	0.3396478629008636	0.3114188633509139	-0.6385195207072244	-0.15208116675704814	-0.07959430636508127	-0.18319004523214083	0.4683941001938917	-0.03229921870881404	-0.07776469316891461	-0.29574929112038384	-0.6157246275810978	0.4024694636453095	0.38091385928647975	0.11439510779865805	-0.4290778881547556	0.12189520682204309	-0.03914127614419457	0.8952689047973925	-0.0923032551968292	-0.48521556585206377	-0.13041441533051534	0.5929966885672701	-0.34142117487357204	0.3592343956787968	-0.6364297508404162	0.8068032211132523	-0.02466463577971902	0.10012527084662963	1.0465052898393536	-0.2602729043558355	0.4670678598809774	0.23441625468024724	0.5787304092329671	-0.8886320511778425	0.168976522120012	0.5236291467282481	1.5493604389853226	-0.015080492859587017	0.9325063012222341	0.062350188770058754	-0.16110718922406014	-0.02880145421808723	0.5712964674844874
0.05126355820767718	-0.0260489635625345	0.04077883925129141	0.05944601008450834	-0.27105375114976793	0.0003494353136753059	-0.4109509173699098	0.2881147638694801	0.3234828501713903	-0.6480725479195956	-0.10543925454313334	-0.09545372136483413	-0.1499039395082567	0.47242300780997654	-0.056444177703397616	-0.07838380345825555	-0.2846187989388475	-0.5739928255866925	0.3898890363160255	0.34213980722722565	0.13466702610982587	-0.4328811048731449	0.10275105222820272	-0.04369722841308332	0.8825495850559255	-0.07811994997965796	-0.4728071754222906	-0.13681674324639334	0.5630639244872463	-0.3792280442700816	0.37967393842422015	-0.612769033372959	0.7904656275194434	-0.055430632937625	-0.01427926122608511	1.0290654622102706	-0.25586512015737745	0.5338016302640866	0.19629280652345465	0.6231840019785545	-0.8357830210509881	0.1235094552166345	0.5376077258654217	1.5030829128523973	-0.06028544673021998	0.8898787145952418	0.06972888230040168	-0.19051067027957164	-0.011013365307139153	0.5907299264531436
0.05152290114464643	0.0019059572764191263	0.05245206380573897	0.026600212260984746	-0.27891509961238026	0.04537278248904871	-0.42932594338451374	0.2328917984481945	0.3105162064265904	-0.6709927795412447	-0.04948113869212849	-0.11953138306426084	-0.13137466978535903	0.4582162112963119	-0.09411620528385849	-0.09110926709991449	-0.2787560229735739	-0.5402050032837652	0.3733405058284688	0.31857244454577105	0.14023755123923895	-0.43492087437712296	0.0909514516857707	-0.03421429086928428	0.840617328735266	-0.07278747661622162	-0.4413288623694685	-0.13879989727094771	0.5183363088417983	-0.38921130616308364	0.3832380975609357	-0.588522390404029	0.7310467324225416	-0.08330463911255384	-0.1242991875882753	1.0229217576660805	-0.2874032023550692	0.588448658271201	0.17968091946748013	0.6046071226204249	-0.7775298394644243	0.08379440430663827	0.5570416371720762	1.4282064248800022	-0.09784272215182914	0.825131446903472	0.0820904924911248	-0.23352832799281198	-0.010677705274484658	0.5924637510629109
0.059099739191109744	0.004173714041227228	0.05841639589931079	-0.0048702267589889854	-0.2688368879095723	0.10168377309741634	-0.4021036290771713	0.183174119188591	0.2856765631153534	-0.6728416346835124	-0.006759873724836429	-0.15435341993724508	-0.12921965388650247	0.4427154699289229	-0.11755725068937044	-0.03875083237862083	-0.2577040613963812	-0.49395164987816065	0.34472229206491295	0.2827876288904196	0.15229204372829236	-0.425448319176556	0.06646474232155562	-0.03255062674551088	0.7973668342281084	-0.07632896589725247	-0.4393495196912892	-0.13398406630893234	0.48188958509844815	-0.4065978671420888	0.3849613662842604	-0.5779347651051154	0.708635915722329	-0.07997153385770579	-0.21840078324967696	0.9918604125764704	-0.30301190481550194	0.6285199892827257	0.14885388215263645	0.5916406159125778	-0.737704543755089	0.04200451514993263	0.5495361312040511	1.3338502917485997	-0.1547522837816539	0.7708231197901376	0.09123940347501938	-0.31380706076332443	-0.02727079399399055	0.566416826982335
0.08171891472480106	0.03158356661802891	0.05401484918216948	-0.029201556430947222	-0.25381701674285423	0.16266459434610156	-0.37596800985671447	0.13686225683320832	0.2633034452687196	-0.6919641314958833	0.04243545579791173	-0.17799700274041447	-0.13155372903500073	0.4248877366095002	-0.1499377275925502	0.03276122071313838	-0.2443394368811987	-0.4521107327587911	0.3205063473560299	0.25175255152367554	0.15565436415550754	-0.42106548806652333	0.06387398836999787	-0.04332359349257412	0.7701031149586295	-0.07121499589626805	-0.43160743697800824	-0.12462981480946544	0.4438883833161603	-0.41238098291097386	0.36123784814496707	-0.5449267301390103	0.650003375389446	-0.09929846512084892	-0.3034997153898034	0.9773415071509293	-0.30751416932082404	0.6476341941768945	0.12240242908484163	0.5793986410609617	-0.7022163708027934	0.010199990133096533	0.590534264702492	1.2208505035577648	-0.19216578401024204	0.7192345210335955	0.12245689452251911	-0.36893458357280434	-0.053559536325902025	0.5454916675457522
0.10246590253936919	0.0465882807775813	0.04873168944245335	-0.045391357457090095	-0.24885213171508572	0.2115429757363882	-0.3575091324252068	0.0833848520389655	0.21782488480335468	-0.6908529001319659	0.07681398496702314	-0.19683935315403228	-0.14147638562253856	0.39145252039056455	-0.1946525055109079	0.07630506560953905	-0.22992843661940937	-0.40190581745321774	0.28140145213561096	0.22195451754121512	0.13707426880771587	-0.42316392874157377	0.05392934431675559	-0.03658463496806121	0.735088301738097	-0.07133849779678471	-0.4407182954452633	-0.11239740279495791	0.42173137644123065	-0.41035256005388865	0.3314901021248434	-0.49500231981623094	0.5972958446995905	-0.11397532324661175	-0.3744240209976496	0.9261803101342544	-0.32749397538999053	0.6393210758843428	0.10868811763753336	0.5516392127057114	-0.6848998862711887	-0.012676277315005424	0.5958600419153225	1.1518493615993461	-0.21858338652200837	0.6664157768247636	0.14882442512878596	-0.42409037110890874	-0.07474712947734201	0.5035340708968697
0.11649009542749403	0.0635144740108696	0.07122911750742786	-0.03943707323992386	-0.23376258385679155	0.23826770632232389	-0.33607112017014085	0.009651723968748782	0.19240470481290278	-0.6796688794134095	0.1114641855809658	-0.2327924444382329	-0.14788889245947195	0.35395151043468515	-0.2299060161194181	0.14459927456340577	-0.2351969404726658	-0.3710915068662173	0.23444530213005027	0.18584027982304022	0.13937894600782558	-0.43356244750495404	0.0696331643839338	-0.025415136452992388	0.6935753789285409	-0.08944247204306052	-0.40473161033986926	-0.08665794418616832	0.40602406505569955	-0.38462680390065807	0.3199759373421131	-0.44870558072151806	0.5678907640848567	-0.10432688794506531	-0.45823929515599565	0.8938850565927494	-0.32249763445642116	0.62465266569904	0.09231816651938911	0.5668993986825622	-0.6613319510255449	-0.053251560318326355	0.6114867737999898	1.0709260262375122	-0.2266377018805888	0.6052983216774293	0.1999888102401826	-0.4358930928424901	-0.08071455915562206	0.4722017685814028
0.13498974255032253	0.06559034865726718	0.08960040107488201	-0.025582528880316802	-0.20830332663914364	0.22964328581717802	-0.3314072465333892	-0.030463131943128784	0.1512741633188573	-0.6827285337113475	0.14546340697058543	-0.2642252754310631	-0.15262681701806616	0.31866513078437253	-0.26023077618673485	0.23321157300651843	-0.2337610782324971	-0.3590170961886415	0.20375772079553217	0.1864605121638762	0.12494107507036574	-0.4405372195434933	0.055832731566751226	-0.021922326443993757	0.691558417874476	-0.10534076017308906	-0.35290017827592207	-0.03739931722004274	0.3906060671569317	-0.33109965736174146	0.26964716965691077	-0.38699420357197284	0.535279096952971	-0.1016530440623471	-0.526861726982877	0.8165376502289876	-0.3174401592066456	0.598739822329394	0.07590234183381235	0.5763470384925984	-0.6471913838569254	-0.08124656418951728	0.6436030468682558	0.9960805477389088	-0.2257169597353775	0.5480441977200928	0.24121952925468831	-0.46548688972394425	-0.09517759473557705	0.4434237560989218
0.13601325286536275	0.036171522988632875	0.10736262204125072	-0.018567775478988014	-0.1797116477219424	0.2181715389495435	-0.33245105210243253	-0.08950753946016587	0.1347868802361653	-0.6948392656659863	0.15968368184605003	-0.2495369161994816	-0.15071937364981752	0.27676878591160475	-0.2728108596104208	0.31716728976834807	-0.24426933718872715	-0.34732433932715157	0.1701728634116912	0.18217313777946942	0.12145232489588734	-0.4622133783271288	0.06951879776805352	-0.038594353718769146	0.6571351398615108	-0.12262854794638656	-0.3172472944607806	0.01068938808023509	0.3917142708289308	-0.2769815354887784	0.21490481449777085	-0.354178602280224	0.5265692033850133	-0.0918154339173827	-0.5416199488115241	0.760993494436557	-0.32385426050968513	0.6029415051823654	0.05600766688374231	0.5708896775755011	-0.6533957947199635	-0.11678350118152195	0.6758642345014352	0.9284463540129542	-0.20249799219967907	0.4859068895559819	0.2912656761526942	-0.4934915808640348	-0.0917768286152632	0.43430154925990666
0.1252424724072211	-0.035587788469206696	0.12923917291287765	-0.017749558694580024	-0.13716712716602517	0.16619058819592208	-0.33315511486160715	-0.12216232916574861	0.13006435405209218	-0.6720724963288734	0.1839721162835805	-0.21075116197874527	-0.15165333997071842	0.2477746313698669	-0.29563473815927627	0.4116153682462212	-0.26021032231147484	-0.3229363615337213	0.16498929165825263	0.17885008050181536	0.11397164430782362	-0.49500441194675393	0.06163450331006957	-0.04950105887052756	0.6315113985719045	-0.13975442018455872	-0.27472954319658877	0.08514088275076213	0.3901646146814392	-0.23020283848808187	0.16534225225587518	-0.34050934304210506	0.49698826631968807	-0.08534098968731636	-0.5398855214872695	0.6948420112374365	-0.3341570600899416	0.6036477035210339	0.04039808585592256	0.5569696970765554	-0.6745821556535568	-0.12451465255045462	0.6939852332061553	0.8394902992461855	-0.181388453632307	0.4395864066927949	0.3489052225078785	-0.5163439263928985	-0.11704975769045758	0.37868071947812443
0.1238818162741208	-0.08133259305000284	0.1496022337757874	-0.007721515687265317	-0.10395322443856532	0.0947370043930432	-0.3178189798527227	-0.14494981302439114	0.14414678722469343	-0.6437760606855746	0.20318349548936737	-0.16920863509641268	-0.15266506676388156	0.23358874207893005	-0.30123487226488543	0.4692516473801329	-0.27089855632084725	-0.3194825439709188	0.15427392487913108	0.1728730739643193	0.12116747715205337	-0.5108730711034281	0.027127877987262995	-0.05052517241309432	0.6226493280435593	-0.14184899589532468	-0.2148321808993307	0.1562141164343816	0.38481435200977143	-0.15855124494451972	0.10860865065500533	-0.30782634310579554	0.4648653507277426	-0.09204710831466452	-0.5145856726905043	0.6627837084507389	-0.35256571423261274	0.5811213573522512	0.02472566432477036	0.5172692773897679	-0.7082949864354207	-0.1266305063133743	0.7325812575341195	0.7703708150102342	-0.19845776404829615	0.3972696739322685	0.3794692542002898	-0.493767318974888	-0.1515722658609769	0.3323966520867912
0.11830907313023949	-0.12549111140609032	0.17688497910654705	-0.0023541470492318777	-0.06160258685051219	0.019155785717677603	-0.28008343272254776	-0.15693864287192463	0.12657852621845764	-0.5943351712845442	0.2283305232414333	-0.1358084646388151	-0.1443984980720904	0.2155067037784324	-0.30376137084645605	0.4852845080752791	-0.2727495032568845	-0.3289665914763932	0.16957283070190818	0.18450255254418466	0.12970986296713424	-0.5207601097383461	0.009654876392804544	-0.043207548106399304	0.5925724667723793	-0.1490261498196525	-0.15046166296737468	0.21580789049460933	0.39666169772470433	-0.08679661951706116	0.059359561313521235	-0.28985185205511027	0.4066374566758211	-0.09143915737951654	-0.5036107534791084	0.611643937832105	-0.35205385327601485	0.5811277683706889	-0.01272978928159695	0.5065765895115147	-0.7658256941042294	-0.13481720334901948	0.7785452191647988	0.707701301323018	-0.15756388755630463	0.3498584330085174	0.4228218413824944	-0.4155468864077142	-0.19357015009707706	0.2569186460881312
0.10062769768784914	-0.1373634717252736	0.20129270452034378	0.01718689060003611	-0.02086259162570466	-0.038431345377221295	-0.2111985299267038	-0.15612231902885437	0.13445192816427873	-0.5168248425360911	0.25877911913675156	-0.09936868786096459	-0.13499410452400806	0.25204686654619535	-0.30810187010846357	0.4995631285452758	-0.27425388991553595	-0.3346600094351563	0.1887026717088029	0.17972495511970016	0.12961491371918946	-0.535588301917695	-0.023132165169813663	-0.0534991606731397	0.5667913034469348	-0.15231320040262883	-0.059370371808860754	0.266184870643051	0.3971347419027744	-0.04730958058531613	-0.0020661470462527256	-0.28394031114007234	0.38308739601307684	-0.07171677295054421	-0.48231595673419925	0.5639645304971048	-0.3291773921517018	0.589177048596769	-0.05343912415052661	0.5234683825439168	-0.8107608754837091	-0.12601910168506048	0.8202365384622258	0.6543605764759605	-0.14546716563432618	0.31660313404990703	0.44827341038017215	-0.35267168797779236	-0.20149223161964894	0.18936720914885108
0.07385769373366118	-0.11828556745505243	0.21772639495685348	0.04317458843701144	0.018481109628107138	-0.0891597678201621	-0.16893886152128382	-0.18489689682993254	0.146746887866753	-0.44948915459897903	0.29080130330283405	-0.03132466304540541	-0.13314298495729	0.2697450130157341	-0.3215277341731906	0.46313559674046295	-0.2758571250169418	-0.34403593830082524	0.20485476509537612	0.17293172477669122	0.13189724991978305	-0.5553959731645149	-0.020499982495156853	-0.0466077299596163	0.543153200600576	-0.15370930884324946	0.04393825762433736	0.3057917379849846	0.3985523779879154	0.025475808023461676	-0.05035761828842544	-0.3016323505230746	0.3299258145544689	-0.079714981672798	-0.4832268631443178	0.49101205648447516	-0.3081105067870885	0.5829263056200775	-0.06982290017940403	0.5192950422094702	-0.8349495427838072	-0.12771933155037912	0.8218599822746888	0.6023847114682337	-0.11622924569984754	0.2795525560748787	0.47641453947790585	-0.24863551032137865	-0.20434281813756733	0.14259349961919074
0.04502501914457564	-0.08202638981083032	0.23729869293768516	0.05228589668770648	0.0688432203379176	-0.12898605174195368	-0.12721892637409468	-0.20545669098379196	0.1508936375654159	-0.3490257094536192	0.29922116182510333	0.032302468621640976	-0.13196102577890417	0.2987863465343753	-0.33290511029642184	0.40894673667607206	-0.2672616425007824	-0.36068371761789436	0.22613935509284527	0.1727440421771005	0.13085534694233678	-0.5786444247019709	-0.026412619835502305	-0.0464474520271414	0.5154265378905344	-0.16106035674790306	0.15006108294912926	0.34969876458651344	0.39209274773941666	0.06883556830543251	-0.08690411992207911	-0.31524231647217615	0.3182728250709158	-0.0789639834587917	-0.4900289501515716	0.43233019375538156	-0.2699927048660896	0.5971927942648675	-0.09949995628326094	0.4967419762354077	-0.8580141031290418	-0.11812826323968077	0.7506909034849066	0.5901062255394119	-0.06611124659696099	0.24869110371209807	0.4653093965722233	-0.13069245906040816	-0.2089165015524387	0.08041074600320731
0.017456417801718985	-0.030824360903402036	0.2486264425184071	0.05975837579579387	0.12255351486950539	-0.1952822653872003	-0.08573849786024577	-0.23282063731626884	0.16084368440674715	-0.2715368471556818	0.3103856220130926	0.06518470707107657	-0.1323859762516456	0.3310361530275798	-0.35511091837682474	0.4020800502125832	-0.2685667569999373	-0.35220861133640635	0.24524984928728855	0.15120062127925604	0.13118893868511536	-0.5922589753184103	-0.008684043864742108	-0.049434449859628346	0.47762611469097055	-0.16589386591125968	0.2670380000134057	0.3980453123044468	0.3633299989915665	0.1070993882727315	-0.11117524470333087	-0.3304165471915378	0.3031185865894529	-0.060691766733607364	-0.5004487966924885	0.3564139447431285	-0.23567634588008762	0.6169875534239543	-0.13704590021442703	0.461474271343422	-0.8585824609164018	-0.11890099556508908	0.6817803549187971	0.5816501318902565	-0.03895734082396155	0.19493110466341593	0.46193273068912183	-0.01702805930543303	-0.21076515549168212	0.044302485058207684
0.0022593688382990446	-0.009244836486199342	0.24080844163892343	0.0641846261582495	0.15595625152920792	-0.22646265776996732	-0.05344413663961428	-0.24300391579945896	0.15596759023123805	-0.1980722592299097	0.32715774377244566	0.14267974233013545	-0.1298808280641704	0.34833712819302765	-0.349371176248736	0.3779069371119953	-0.2593151728677276	-0.35764643085175923	0.2794650803654545	0.12725153956061205	0.12626122504178702	-0.5758599098490569	-0.01213021342282777	-0.04361136523497179	0.45200275609333085	-0.1555333369124156	0.3465551069193215	0.4254984380238545	0.33534943585872046	0.12440668968390908	-0.1335211465386915	-0.33669031619948264	0.27056749876997843	-0.04637719139017056	-0.5042133638594015	0.2960778380476282	-0.2179451711142824	0.649564897037151	-0.15283834710694455	0.4123052749138066	-0.8622855155787554	-0.10551735918877928	0.6097477990210292	0.5970086812669486	-0.012228225393981065	0.1739647524754173	0.44792264591330155	0.09069572301799464	-0.2179250616017608	0.011345433860237755
-0.023784922035369034	0.03350757583786851	0.22980009344900476	0.056050369790017464	0.17078964498030647	-0.24354161829101356	-0.0239366302692968	-0.2787571559422896	0.15251086166929628	-0.14614308850104424	0.34192131991485997	0.19779332316234283	-0.13222036746207091	0.3664813237118524	-0.3513898450009637	0.34843298245537885	-0.23706718451505776	-0.32888189023783576	0.3006884032298255	0.0988366872365957	0.11506229128421389	-0.5691827520573285	0.022213031020151333	-0.04551544625745763	0.40474289473851927	-0.13470034240957734	0.40521252426004206	0.4305482795848202	0.3163362190705606	0.12788089148321533	-0.14556849266176755	-0.33847935643810884	0.2631588841215365	-0.04231744742170171	-0.5075284200349819	0.23100750568613396	-0.1954405177858046	0.6682865503408312	-0.13969902626512967	0.3799639712288197	-0.8528862744229485	-0.10356009875520725	0.5236738899349268	0.6001197541886105	0.02402708577970778	0.15988567773224735	0.42443921989151007	0.20386454789947756	-0.2080678873721385	-0.02466034384650769
-0.04488694138778856	0.0521253509933768	0.21046571691234267	0.04250981670962588	0.18158885896985882	-0.27767773545349167	0.017833904870851278	-0.27834589579981517	0.14181781066454865	-0.10048805885156031	0.33965371453499305	0.20621569443353516	-0.13409292369952094	0.3895575691970289	-0.3560569999272199	0.32089503608598857	-0.19702726410360222	-0.3335713493984095	0.3175064777713982	0.07051225491498647	0.1131810775749372	-0.547663680602694	0.013655373936019764	-0.01548779191460295	0.38816351614670924	-0.10782277662861908	0.43194175719132477	0.43536502109391295	0.2834277660159037	0.13449987076733216	-0.1570954182882312	-0.345744401432445	0.22508978553465195	-0.02903840998826157	-0.5288938242606446	0.18683030612976614	-0.16206951763495228	0.6759980192107744	-0.14738379141767421	0.35514060949441467	-0.8359199215658093	-0.10219728986991468	0.44128628683187376	0.5963549509317007	0.030067096161304607	0.13575231906771068	0.3824769506583295	0.32533440893821713	-0.21448517720696483	-0.06448017610443181
-0.06316748844317743	0.08611210511308352	0.19093497370429427	0.025809801243809834	0.17446197688898124	-0.29703407120911135	0.05267609621315107	-0.29208753840636825	0.1341083663505542	-0.0776874912732097	0.3404308105783504	0.199141497238313	-0.11909524039796011	0.3821565478192442	-0.34822404107373495	0.28219860384660683	-0.1641319988652504	-0.3269442248452015	0.32480989140851846	0.04663453168472885	0.08507559243334482	-0.5295858625933002	0.02381649765503429	0.028141110224019727	0.3569702939675964	-0.07929301150964797	0.5011136369494039	0.41572599589083525	0.24278546880050672	0.15064027360774054	-0.19272313917306744	-0.3384416243450975	0.19477131004443415	-0.016793873890332798	-0.5697357078308188	0.13650587297541286	-0.12708679460230396	0.6842928907585417	-0.14368939822675014	0.3416797217615145	-0.8257675578470589	-0.10401837878966749	0.38745219548919435	0.6099307719885546	0.047065971255459325	0.10907702099437319	0.329313481793177	0.43393314157694896	-0.22741692162291177	-0.06952582746621293
-0.08702346150041666	0.11439242684719739	0.17130238056295385	-0.0019309432719461339	0.17006224724844152	-0.3233436388377934	0.0619489063514415	-0.2995650372691486	0.11382650512476129	-0.06632991201857048	0.3333124942776016	0.1806280403345973	-0.11779769132837377	0.3854562765311963	-0.32660603246661984	0.2661967269875326	-0.13553998834393705	-0.3076014514142841	0.35443716015598903	0.024568141043232426	0.03939992667209864	-0.5073106900791993	0.028193938228138888	0.06472506869431353	0.306253726250797	-0.06467517786657898	0.548030193502225	0.394447473765295	0.20506506737249858	0.16364289735545193	-0.20710017150645924	-0.35015097086624025	0.17047765302555712	-0.0012644332510846322	-0.6219740582450071	0.07617499684178697	-0.10710365393407102	0.701142526678433	-0.15497115379005275	0.3625504300615242	-0.7931434328950777	-0.09571465081443452	0.3257105771274396	0.6198594992196276	0.0933013140094161	0.09173541670482659	0.29199108594380896	0.5200425733976894	-0.2335629072960058	-0.08860149407675229
-0.11467746715527538	0.15280954302557767	0.15818125735682897	-0.0349158554878416	0.14935985479095834	-0.347360495488824	0.0753270625851528	-0.30935325815788794	0.10135893665563307	-0.07541022058661152	0.3217089144721826	0.17022804047954956	-0.12272728494292222	0.3932527740572593	-0.3219836063242651	0.24999903455021039	-0.1179536295406017	-0.29176231980414385	0.37135337637876714	-0.01184912587219902	0.00546648715666499	-0.487138216631598	0.037804818484018836	0.09263632579244255	0.2762856512263113	-0.04871988885938891	0.594307578246907	0.3653597759573785	0.16003557222490658	0.18429548573977778	-0.22704148652698067	-0.3731535328256042	0.14985845478619358	0.011040224166943688	-0.6862827924482235	0.017483901855890247	-0.11238121272218789	0.7042868846444595	-0.15504907601418522	0.3739622385458506	-0.7593208101310821	-0.07509970549341309	0.29224800100449444	0.6230686633338968	0.10551567018023127	0.09615056992411246	0.2312689383851633	0.5303830666072019	-0.23183665569949707	-0.0782375020350277
-0.13617386662908623	0.1582785995969384	0.12818889640077255	-0.0654217766096585	0.13564667404307407	-0.38177008764991227	0.061914209213412195	-0.32200685147009295	0.07254978842722366	-0.10015098990516828	0.2930871394307989	0.16302342656077298	-0.1428231129367461	0.3726865603239622	-0.31686329008232356	0.2622518672445444	-0.09189229668119785	-0.26888003108670744	0.4015230046236427	-0.033430181041315885	-0.018166736081739847	-0.45578983140390716	0.07311492763369425	0.12459251915397238	0.26733405015464323	-0.030406085297185657	0.6377904134730867	0.35196068172335765	0.13327630690248446	0.19237362977960326	-0.23779998743296601	-0.37841554271095135	0.12184363998386674	0.021638576326068894	-0.7376025465286471	-0.03709776753277135	-0.10952512862234216	0.6867118173305865	-0.1532040788363401	0.3682137063170724	-0.7093349066053981	-0.06891730001659484	0.2596261964816685	0.6138828977810238	0.15836249340118022	0.08119191362511101	0.17803193695498204	0.5649709266307822	-0.22614557770223692	-0.055625264728934073
-0.13927435615485642	0.1843012707279959	0.11714103043673707	-0.09947913587867822	0.11300821204642349	-0.4193654109298036	0.0471881655482073	-0.31084224019157913	0.06435314862557409	-0.12895028857011592	0.26136605396732204	0.15704316487053438	-0.1376585565979024	0.3557088324967656	-0.31260773032913775	0.23536730030676928	-0.07363290206643913	-0.24613276610838222	0.4151568654071089	-0.05165689849951284	-0.04225439556030754	-0.4215121460140431	0.08380645570900742	0.14177191975395237	0.2498803899667435	-0.009909313359633031	0.6949655943141593	0.33770637803482517	0.0835011269776975	0.19857048382511505	-0.24734565336496966	-0.3675276777576498	0.11219647270465989	0.04556945316203336	-0.7887845810674019	-0.04929953404780581	-0.12416735312020784	0.6846607845858088	-0.17782624485212212	0.38137179430710144	-0.6739730623251228	-0.04279971304075281	0.24307588467407398	0.6066819284047591	0.19568086963842551	0.05367678185050599	0.10378163004098136	0.5630828428922294	-0.23206190124772572	-0.03597185635419968
-0.1630632577628794	0.1863307445964695	0.11171202159254742	-0.10447005720648021	0.09164136650115619	-0.45590789843691965	0.03185877720505087	-0.3049019179104358	0.06724155144023454	-0.16775295317527017	0.2232713241533749	0.13739666953107896	-0.1316050089140064	0.33075411594765763	-0.284016097686518	0.22918582675912308	-0.048654176255368775	-0.2071039301091016	0.4236202814629461	-0.06498969442202049	-0.05996522292691629	-0.3755489613340485	0.10230000429924772	0.16840927951864487	0.23132748343695098	0.010903028651480138	0.7181388443038382	0.3206138049862753	0.053754142892845115	0.21602875055188853	-0.2800722241679433	-0.39563107966221295	0.10041250251359204	0.07029279119138294	-0.839039630264778	-0.10814823090449366	-0.1465180591251487	0.657769028016263	-0.19809733441715466	0.3893884865794056	-0.6245210853556531	-0.03274927094849585	0.240570932909143	0.579945433532021	0.21013971632252698	0.01822990158824339	0.06372703311904013	0.5512323851759039	-0.23506832992366192	-0.015125806785743328
-0.2067383969205283	0.1856636967133038	0.11028490032726149	-0.10646095014036179	0.061348835784272505	-0.4388112523812578	0.006256626481791874	-0.2820026227005583	0.06287376317707909	-0.1988404841185687	0.18516747896537905	0.15170778067126353	-0.13306144154313387	0.31416198142907054	-0.2428118515955569	0.18502100234743907	-0.013944589201203622	-0.17205156813877803	0.43453727134130293	-0.0677541027118297	-0.08171266270614344	-0.34866100457167987	0.09429784220653137	0.16887294068044736	0.2173001273986213	0.02744402232399562	0.7663585141966174	0.3076135347498861	0.041995129241040804	0.2267662280521289	-0.2947976830171908	-0.38528224460907007	0.08529925799402283	0.07001447094229986	-0.9045060475187666	-0.1146453449787267	-0.1503056078973703	0.6317057722909654	-0.22955654719552418	0.4237655428702903	-0.5893517650016424	-0.009787691226675712	0.2335041774901879	0.5473690320439257	0.2302580774228542	0.016855395133648653	0.017226330747892954	0.5422529955796466	-0.22108480867607033	-0.0062672995071492476
-0.27406784764477293	0.1951425759068127	0.11067030047483786	-0.13697157685355668	0.04146707991646382	-0.41327256541225	-0.0011150696353178918	-0.26735010313782165	0.0620103054139118	-0.21615477502475403	0.15102336891336407	0.12862507250945793	-0.12569689432958472	0.30479274597558337	-0.22518780712669	0.18492244316139533	0.01836112974709526	-0.1075216804229137	0.4410683652384219	-0.04784410693855071	-0.09623989764166865	-0.35582740422541537	0.07851174819629708	0.1737713048959873	0.1863548799253145	0.04944388260930567	0.8054505026799136	0.2723193291793441	0.022565109819004763	0.23392774935344218	-0.31239544134507746	-0.3667045791001074	0.07250008439370065	0.056332206034396294	-0.9652900003560454	-0.142958754519568	-0.1449402380005209	0.5820790648757821	-0.2379413555551939	0.4468264431583612	-0.5453277988802243	-0.001037167561521612	0.19655764152782768	0.49410019854835346	0.228163897338636	-0.008149210859149944	-0.036770402289186425	0.5252903909744053	-0.20747606573561544	-0.0053545394377836385
-0.32647300663241036	0.19519305520607927	0.12015456626297694	-0.1488818564120266	0.015778596481602056	-0.3907582340265241	-0.011673601499465997	-0.24768397360159344	0.04458302893027198	-0.24234886871650657	0.09530310189096966	0.11027765867152875	-0.11488062280134666	0.2850072657386188	-0.1966187647789695	0.14584485875943548	0.021340366677121136	-0.07299197491874379	0.4399192090881347	-0.04291939372636602	-0.1022328707619371	-0.34107633624675027	0.0636645107419317	0.17501606078715598	0.17610939247113522	0.04342739871993233	0.8076451319614251	0.24526909427600635	-0.009029773959924584	0.22867395641664984	-0.2981671005821463	-0.3333068255161874	0.05687638564848296	0.0577891114723339	-1.0253783646453059	-0.14481268621383614	-0.13408445074185465	0.5664460429932475	-0.28212954068861656	0.4530311207488441	-0.5090828662631044	0.010948660022328947	0.15526300080901106	0.4273567842322401	0.23142498012581472	-0.035089922025864584	-0.08606873592111176	0.5365177684949078	-0.18501081926439075	-0.008719106101881716
-0.3470710958297183	0.24183205421484327	0.13860977417546375	-0.15618108420120014	0.002910624296750295	-0.3342368054276182	-0.0159321932878494	-0.23640140042953509	0.05648848060055979	-0.2701776097783617	0.06041414923555412	0.10448452097610288	-0.10549850657775017	0.25972867237677877	-0.14673397196989044	0.1097982525443589	0.021728277896694546	0.0032600659708160785	0.4319769668278157	-0.036704362641993	-0.10124732803327141	-0.3297121089337022	0.06505733274246538	0.13605343209172313	0.1360047276558129	0.0483174957106159	0.8303138701487043	0.21752968029802827	-0.034201689245516476	0.20452011689207067	-0.2884966003092705	-0.2812176172113812	0.03566619210539758	0.045467350575311316	-1.100597702334875	-0.1558419876242993	-0.13251941224697905	0.5457616317371232	-0.28088215669746436	0.4399044007397827	-0.4507806080484854	0.03417000468014948	0.06839105990230314	0.3639324746390708	0.26109422563935936	-0.04808105952395644	-0.1198890796591019	0.5317875094679481	-0.13657924075577843	-0.0024041009469836236
-0.3692811355231902	0.2689316908938556	0.12958505528633762	-0.13493491134899915	-0.01231322790907449	-0.28944620187492454	-0.018119558697770544	-0.2427470159091214	0.051440605518188964	-0.2783211589845474	-0.005767295649912668	0.1281669286257281	-0.09915157073364356	0.23984775495787983	-0.113438136317379	0.07953775026854856	0.0449659321323991	0.047999758419150704	0.4212992302416711	-0.026489346153837127	-0.07706675030671503	-0.3073195940774569	0.06425384891559731	0.11010662043220673	0.12089663012763571	0.03659307615824241	0.8431363637717721	0.18596500989300022	-0.04795519100112039	0.20074909439867167	-0.2654854701418864	-0.24381325437958318	0.020170945028438265	0.05395186821695881	-1.1431117947561644	-0.16809801334143182	-0.14816535106364617	0.5322802462733113	-0.28373448714373134	0.4148249947665293	-0.3956440833115833	0.02727064797996893	-0.017713568400325	0.30312378251793637	0.2777605298324839	-0.0640513628310507	-0.15463897246071734	0.5529075413072145	-0.08294240798137917	-0.025223102681134712
-0.38120912205181	0.30820508536531593	0.11749261640646039	-0.11312492309352029	-0.009483748346808743	-0.2195516774339581	0.008974087056047079	-0.24595401882817186	0.05238891891004712	-0.27725742785155794	-0.05005885819631475	0.1616048543747828	-0.07088458824912894	0.22151636528825752	-0.07656485638397852	0.04558643304825841	0.06399957391231734	0.09127362119787122	0.3874398894666191	-0.01807539836227698	-0.04070626584382062	-0.2867728553369662	0.05789016364629819	0.08631367358604619	0.10029133204957519	0.023565071328176534	0.851258433222083	0.15223002864029345	-0.04066142341408959	0.17932479442682323	-0.2505408576719971	-0.18089213242511232	0.004474809893738797	0.07796157654246769	-1.1737994836932075	-0.17655671415632504	-0.13966379074542487	0.5035120339225965	-0.2623228424432122	0.3767886266096428	-0.34067001579205797	0.02695072695352609	-0.12069640275650388	0.22253610888874067	0.29559155831655415	-0.0861300138524082	-0.18564829103638325	0.5729258769131408	-0.03063812029902125	-0.029447689502514824
-0.3839952700522533	0.3434973268811374	0.10029586626972793	-0.07590968422890311	-0.0010707085919580792	-0.1678253636038731	0.03162987247499776	-0.2629823001068097	0.046171277941429334	-0.2622491818103212	-0.08913675810346731	0.18690812449509348	-0.04689569271966839	0.1930834906537895	-0.032415739449906264	0.010646635163806225	0.09808495864869157	0.1330178792567704	0.3614919200944181	0.008906907869548565	-0.03503825271651779	-0.264612186237378	0.03925424028935072	0.0523753417673836	0.07068841297983965	0.017387498003346612	0.83571832857154	0.12348113314259798	-0.03401424652915715	0.15758506692470634	-0.22544471660240611	-0.11755409240406453	0.0012048797654535238	0.09191905197600045	-1.184432550844321	-0.1903548418536463	-0.1318891730235448	0.4514284269800061	-0.22824003865070597	0.35185834087478	-0.2836669303695351	0.03152860543618388	-0.24658174865048946	0.16737618478358834	0.3130304726378367	-0.14983614419237706	-0.18734700755342676	0.593041568799664	0.022031481591807758	-0.05213843735955228
-0.3719671234928042	0.37367390812805523	0.08589713750038966	-0.04172612955474934	0.0016227836109034498	-0.13044279829897681	0.05949649335935363	-0.2839515184203646	0.05777994187624673	-0.23468808628042453	-0.1214554458246897	0.2031484187254641	-0.008897302376692612	0.17409402469970553	0.012794353274420514	-0.04690773788791132	0.1178979672342306	0.16321337255972573	0.2989645187969391	0.015101899926361123	-0.01730559210038153	-0.2413840803479558	-0.008586598839986387	0.024082644005279832	0.02087451388347138	0.01094970328277962	0.8044708309917985	0.08079954531287063	-0.04755864405244054	0.13925538929418685	-0.20100215265969115	-0.06559947986532813	-0.020496217941683256	0.09161284787328446	-1.1914618401411285	-0.18959968736033378	-0.1176810021707422	0.4319995890271288	-0.18896975130809326	0.30602908169280585	-0.2279382854463136	0.02051402527620173	-0.40740953553307924	0.12005378493854527	0.3182637444363663	-0.18079331195332535	-0.18766161167406317	0.5673702878687297	0.033229403132314476	-0.08807109836999882
-0.37049781161197326	0.37289353936898434	0.0570666805833268	-0.012065503756814729	0.01965255321276081	-0.08511854864279814	0.06690192280510265	-0.304783956016891	0.04608890589211477	-0.19057179007320874	-0.15436328639300959	0.22187702196496098	0.02741183627993323	0.13636944744419957	0.07693018844031865	-0.05244347883734313	0.13462619553253985	0.16979216758269794	0.26702801775901325	0.04791996198921929	-0.02299391522724486	-0.2074290863989901	-0.060314152399802826	0.013677587966852745	-0.01708077845742122	-0.002701593747551405	0.7685191446648156	0.053100571882503576	-0.03618361507505773	0.10829544681064081	-0.17800877670967546	-0.026810618734972962	-0.005168710863750303	0.0918520892643028	-1.1695441595808584	-0.19227149617723877	-0.10671906350848252	0.39613536557648377	-0.12577042870145663	0.27359820454776107	-0.16574044864307655	0.022417145228375665	-0.5452900676711843	0.051352175511565415	0.32034775859784514	-0.18192933128053704	-0.17642963430457442	0.5513303695615371	0.06951160271462549	-0.12206796488008256
-0.36014287413897256	0.382559294988758	0.029072207918723596	0.003752683884784766	0.027351322728362198	-0.052189176114872504	0.07521911593350665	-0.3179525424985788	0.033969452465567596	-0.1606598898453742	-0.16659267616847115	0.23204037208097777	0.06341611185260339	0.10032033799021409	0.13244891043617657	-0.06714295836038671	0.15752713495328496	0.18925402099017485	0.2312368340146723	0.07773607997216066	-0.02285174523032219	-0.1887144022906971	-0.09123748492609697	-0.00030301896129890577	-0.07676958354686042	-0.00968709254866972	0.7461848653918931	0.0039443136093437695	-0.06356839610851672	0.0876437471110281	-0.12513449810927185	0.061146609380199377	-0.04091424581194773	0.0781164407704486	-1.1337622457700376	-0.18053031088430704	-0.11162203566820987	0.3760486585008525	-0.06514002587105716	0.24960244747179489	-0.1241140600819884	0.007670699966773999	-0.6866051417786418	-0.010072782437705274	0.33289395953235257	-0.20096598923890388	-0.1794576306527031	0.48778875168830077	0.10333629134357333	-0.16183925244620206
-0.3157661676225216	0.40344021165885513	0.023599199903352033	0.0143120309367667	0.0444116774908994	-0.0442304868239861	0.08499696219199912	-0.3318780128808695	0.02465106264561371	-0.12052584857527182	-0.19399207538760968	0.23050418627954622	0.09123670719364502	0.07315285607786919	0.19368129632369152	-0.0633892128091858	0.17647571193784492	0.2017693763508266	0.20219657231816987	0.10787575493668886	-0.03148654154340204	-0.14637605504284776	-0.12138300776378222	0.012661280167750597	-0.11301293486349409	-0.025774970552734942	0.6960773790380893	-0.02123211609372877	-0.08351315244241966	0.06707647245913652	-0.11478378938346782	0.13482790010462434	-0.06894282329301624	0.06319961565152857	-1.081649730470064	-0.18883327329485047	-0.10404693812376627	0.35628792705501156	-0.008826765619608188	0.23258633384534214	-0.06834904413995127	-0.007728712312901395	-0.816122033313175	-0.07753110181954706	0.35060735376758606	-0.2259167432997129	-0.1779566119480049	0.4070489898212816	0.1304484102593458	-0.18194035075646897
-0.2730577516195761	0.41904403268551915	0.01141754048191149	0.03863608833114125	0.05700195271657109	-0.042028314854303375	0.08168290360552075	-0.3593828708916273	0.026346933429744184	-0.099180432302076	-0.23311151476188963	0.24137075811171477	0.12851654874023005	0.05229476306537151	0.25004548269646215	-0.08789476491143336	0.19676996672675337	0.2124875707263329	0.15899652100911474	0.12063719419533789	-0.03902510563021244	-0.08511862089716296	-0.14638378339631322	-0.003680303967020211	-0.13937023852221322	-0.03690005479524451	0.6846783651419736	-0.019826459042639705	-0.09599985602228184	0.055675758449135124	-0.06413433614704744	0.18655313924994593	-0.08769853718625409	0.04198560053938851	-1.0429736090323125	-0.200099071724633	-0.10025383168643476	0.34878654232771683	0.01827194463251202	0.2046789567297938	-0.028760887473294285	-0.019231103679015715	-0.9395485062670172	-0.1236015606091108	0.3653900577046559	-0.24750367489444985	-0.15785892832947165	0.32169642456905523	0.15933599408468474	-0.1838917275035832
-0.23025901273168645	0.4303076641650362	-0.007505362324251469	0.05084838129986515	0.08398635529427396	-0.043142056428872914	0.0841150766004251	-0.3571659216861011	0.042058470494242585	-0.05410956414640642	-0.23767171996051087	0.22287686871670145	0.15416699641483989	0.039667884281320065	0.2879370427627568	-0.06587358401600066	0.22096735663971842	0.23847690017106854	0.11326604541204717	0.15043376190748883	-0.061638259140699404	-0.04756812510158843	-0.1722364736165187	-0.0028117849108497766	-0.1816160406683856	-0.04933120261445309	0.7038151089621227	-0.027582787973472033	-0.11167571994629881	0.047949200298832276	-0.02620023146219188	0.23865017426890223	-0.10004483631515179	0.03426363891724948	-0.9999484862305191	-0.18450779398278078	-0.09592496633253358	0.3170702478062201	0.06445720096184501	0.15847476699167523	0.017715940157052894	-0.04303596241412687	-1.03057755854048	-0.15380382362459344	0.36111456105560047	-0.27633689681394646	-0.13653284040492714	0.2446361020035801	0.16905436153388598	-0.21229696469837775
-0.21200887139994212	0.43084851380003564	-0.0326769622377369	0.0746578181099123	0.09980330088443294	-0.07767349447169283	0.07601715010817736	-0.3734841366249981	0.04033445247718021	0.0009738046092628308	-0.258580136240222	0.21495558396244047	0.1753888801123962	0.0246662520560779	0.2951501239241968	-0.05245933893624587	0.24037040016985028	0.25843649791571205	0.06390976456735328	0.17402653994097167	-0.06791404900484548	-0.0070580472490933245	-0.19261473735620335	0.026101729648145312	-0.2087140228291112	-0.06596967604791157	0.7180484945162098	-0.038108449533047484	-0.1381031560011729	0.06426600705474168	0.022613324734472244	0.3015769021343345	-0.08944443296994928	0.029714942764451226	-0.9502743758104335	-0.18502902262453888	-0.10121530775040269	0.2770669722211868	0.06973454643171714	0.1210113063102695	0.04799311600689572	-0.06582691758851066	-1.0626711261008799	-0.168279166231513	0.3295297652431074	-0.30359815519488575	-0.11012658817047116	0.15552432811022396	0.14577015505817795	-0.24111093621182517
-0.17979758434233659	0.44228377489706017	-0.031031067315740558	0.07671031151274063	0.11444752380091416	-0.1078020098761174	0.051720479203264835	-0.39623655321256307	0.043692251793965194	0.05728304470926213	-0.2489553501368093	0.1582102365463348	0.19050467526641995	0.01666370775397085	0.3138002195874033	-0.04106329144196398	0.2408118707050202	0.2882010113871866	0.02618433269139498	0.18643998437954568	-0.08354005491658509	0.02262104853066553	-0.19824787669141436	0.026645529776185135	-0.23362048795708468	-0.07363257657761518	0.7048942477666953	-0.024679499861192323	-0.1575355448009021	0.04640622146614302	0.07552644068536904	0.3740412789561616	-0.10894150237290892	0.000693293149029392	-0.9214364630523415	-0.15869131603953762	-0.10493338570875413	0.2159768706842517	0.09748114227319668	0.07259033462187871	0.0771883752837018	-0.044368146380648676	-1.0720010864068925	-0.19451235835921507	0.2865598621003603	-0.31707267789202853	-0.04959908711032016	0.049160393189978925	0.1429334492183022	-0.24111093621182517
-0.15704158305224364	0.42688006823534536	-0.03167435149441199	0.077411444628046	0.10829948142585041	-0.18456319152392534	0.01830183432955008	-0.41650672108305037	0.031841852799852646	0.11633318515369426	-0.2627160253553598	0.10386309882625751	0.18723032889386446	0.003965392195932647	0.30922161861715386	-0.03917480680823773	0.25044467114235414	0.3112816006513621	-0.0023537016224111197	0.20734753271992196	-0.10235828500922146	0.04569963756477436	-0.21811032365335586	0.0161181837568113	-0.2700280577251115	-0.07729426336048636	0.7107940418416242	-0.002734483540608812	-0.19031958474264477	0.0501142584305181	0.13307007845367388	0.4434007896500859	-0.09990979738185432	-0.023663149341538427	-0.8972090090622699	-0.13528423655601435	-0.10782448309879081	0.1699117305888052	0.08941744888555683	0.03999751142423983	0.09143320603959251	-0.041650184839756764	-1.0615719123965137	-0.21274295457080888	0.2528460316114015	-0.33721458264504145	0.03847731490848573	-0.0780076367363687	0.14747621657753401	-0.23203367816151754
-0.11976014157688346	0.4165643143732809	-0.03693510424880347	0.06790272779643627	0.11482990409864613	-0.2697671294550187	-0.010956527313530811	-0.41883750122086927	0.02854862654685165	0.14950433199596203	-0.27849676486032143	0.04700990283184921	0.18194513874129498	-0.012162069137424267	0.310930348523359	-0.01876739097623826	0.24993073800373086	0.3150816968070885	-0.046502253115799606	0.20363835759415064	-0.11387608575989216	0.07844051679622473	-0.21783724418278622	0.03158552462353701	-0.2945518308867113	-0.08809427738324178	0.6941770336026083	0.01603648824100636	-0.21140951951097123	0.04024224875500646	0.1616809997429247	0.49367289581966345	-0.10612735217044929	-0.03059213148304981	-0.8574793680849568	-0.10905158234023289	-0.08751677478815524	0.12201550499651763	0.08130222628518374	-0.029761021293198166	0.11818675758657218	-0.042063621243160335	-1.0180982107315573	-0.25720210414596467	0.2138219587660327	-0.32074422568375677	0.11567018138278704	-0.19242953116489536	0.1422703313718366	-0.21008188839084116
-0.09925148097853079	0.42928200721912163	-0.04707446880787531	0.03728430026258443	0.12382358294996447	-0.25655903070879743	-0.030368612231450477	-0.4160798550869559	0.018048052943769283	0.18588603771596146	-0.2792617570188685	0.007816797894275244	0.1783933766298577	-0.021036124019774432	0.3189895265899686	-0.01205630341163493	0.24729569844010832	0.3281755118028259	-0.05788622737660023	0.21138124234081918	-0.13409773682214854	0.09518735090056371	-0.19164962315893377	0.029345276249171902	-0.32287200523877946	-0.09146600318229135	0.663985493283622	0.04106852181256113	-0.2197915800994516	0.03211133906035564	0.1950922175531692	0.5387417248018151	-0.08307827653986052	-0.05252604757466177	-0.8410089498022325	-0.10522092048339435	-0.08414271630009092	0.06524001886810911	0.044285399392078505	-0.06061199760494389	0.13098014221825865	-0.03335958182971109	-0.9422978761460412	-0.2999757052950681	0.16916015562459338	-0.3392289013392287	0.19997725441366726	-0.2642703008802797	0.16627822592546732	-0.20218168928750355
-0.08513651806246644	0.4377491370287586	-0.041062878345255974	0.019415886457638594	0.12538979379974116	-0.23589134733635958	-0.04355689801539072	-0.38499987960997767	0.025424283691440886	0.2208142637735488	-0.2786678092352849	-0.038723069634411494	0.17113470975664824	-0.0152313216834922	0.3029592726068573	0.003957298591985469	0.24897415287444652	0.351488780351743	-0.07823242624365963	0.1846789937380709	-0.13610385702872138	0.11189491317265236	-0.16694293311009273	0.019768149400898976	-0.33719291992473255	-0.08728717800662268	0.6439349107716553	0.07797223316119621	-0.23801739448487952	0.026783674206807707	0.22957590105632622	0.5880975663859073	-0.0930599827792576	-0.07633232815759164	-0.8202153962622779	-0.09226878890519749	-0.07713839096240746	-0.011359815735251943	-0.00885567225114075	-0.09909751103822419	0.13294029765896515	-0.03845534956372203	-0.8503385658591018	-0.33132679590436115	0.15505203327498504	-0.3536932738338966	0.3033640107867947	-0.33242911887397536	0.17424888982118628	-0.1908731733657261
-0.05557991896483997	0.41886936400815883	-0.03381523709220635	-0.019550388514897998	0.13067546089065973	-0.20558807798497622	-0.04789163074555984	-0.357205165818	-0.0047698325761736824	0.2681280151890226	-0.29178061611104844	-0.06340311540470503	0.1812162036677709	-0.01979207653346836	0.27140072099330426	0.013725986652345774	0.24645844031542388	0.3565992544922027	-0.11213830368444724	0.1417177624322124	-0.13362959133228278	0.13833384621447492	-0.1564089508831851	0.011296836210123309	-0.32929444839090743	-0.08623555312797745	0.6240956032383361	0.12840327704237164	-0.2271204602011762	0.029310871358980813	0.23128474447803898	0.6308543883202994	-0.08804498027540748	-0.09603294452238982	-0.8076794225506557	-0.08985371875187906	-0.07598684275168935	-0.09155277959527382	-0.06969407714757034	-0.15353474519192278	0.12166431193226905	-0.034394266585318266	-0.7258082045375089	-0.3608410434978176	0.11632495060106003	-0.35729173686078103	0.38979224790608835	-0.37743472902650954	0.19356385331676615	-0.1566407752028117
-0.057572388149557764	0.36987539236773187	-0.041122766106031466	-0.03588050172030849	0.1389993010161979	-0.16830110895609368	-0.06308994101171736	-0.3029682149481247	-0.0033554341213593436	0.3096128899494346	-0.2852059470868583	-0.07858635773422508	0.197454691910511	-0.053979223952959676	0.23369974169090027	0.025929199894395925	0.22891264481728216	0.3470474459958833	-0.14598815282272495	0.12806287579842743	-0.1176811641775232	0.14894433824108394	-0.13599509345182384	-0.014659342341550845	-0.33444819501147566	-0.07416210646544874	0.5766154781208896	0.15746506934816665	-0.22895356874324216	0.020033558384750672	0.2598546091396252	0.6626403346967656	-0.07611779588460997	-0.09678342444915404	-0.7591210501432697	-0.08236754323842496	-0.07885682101430917	-0.1755662172888603	-0.09324732620166462	-0.19027613786291386	0.11223985353674984	-0.028244126647918956	-0.580422834240435	-0.3771631964514356	0.07280100466904191	-0.3582373511427435	0.45801784947630414	-0.4132241539841721	0.2176215921233659	-0.1553306678412662
-0.036450694505368156	0.3296116610069967	-0.048649068776567515	-0.05311879406165152	0.13475575487754848	-0.14783641677183806	-0.07529514121816606	-0.22922450381417475	-0.010989129264375555	0.35502459966599076	-0.2838227827260221	-0.08735275137077685	0.20553761978970014	-0.08248574800485674	0.18941097155375874	0.018812546943545637	0.2177856970022194	0.3368673536065031	-0.17360927659381076	0.11228727354061743	-0.10491429845389084	0.16539308494400645	-0.12167067481290739	-0.003626704528562346	-0.32594855799629713	-0.057807811318128385	0.4925354069502287	0.1862381512526112	-0.2265559663577495	0.007328699558639115	0.2370465428333922	0.7069351868161771	-0.0764779722450715	-0.10389328883820728	-0.7213271726729549	-0.058267017287947795	-0.094635032260586	-0.22744023324406673	-0.13068392765703202	-0.2241154195077996	0.10524012972894284	-0.011613702008374761	-0.37442110383911276	-0.4076718355993686	0.04670871168492107	-0.36674916186926143	0.49316192603005005	-0.48521880943340345	0.26192474151230305	-0.139275559831912
-0.03579205287406416	0.29876242197846137	-0.07455398820975451	-0.07408092030704214	0.1316435293204811	-0.11129303505229826	-0.0818871155390096	-0.16951187200492757	-0.01799406489528702	0.3869026897411452	-0.2981198889665878	-0.0765160736008246	0.21290847190640605	-0.12513377301088333	0.14542229089406367	0.008959460499734501	0.2141964352202954	0.32997616048602973	-0.18648657098976543	0.08300634422057221	-0.08773356207580696	0.20379999057539638	-0.11760949294289821	-0.00960278172512644	-0.31637980557632506	-0.01824507206974214	0.4064308829111991	0.21252818440925364	-0.21959415274235577	0.010895102396903333	0.21866981821846515	0.751462495580032	-0.06972232024361126	-0.11436891057836988	-0.6863100567229702	-0.07457588400584103	-0.09605890606167666	-0.28982930574751886	-0.17797077800978556	-0.2516288633685108	0.08167946868706229	0.017525361328318383	-0.18604953248715989	-0.42828332655178397	0.04206215885589511	-0.36816341617842047	0.5331563164309315	-0.5622053924676389	0.306714030102669	-0.08775346026312689
-0.027614701785617986	0.28565166022169863	-0.08415436292184625	-0.08927270818003805	0.09751137531466476	-0.08415241173241284	-0.07685362100130848	-0.10245774175724706	-0.02733190942035555	0.429292763613825	-0.31209096866200003	-0.07266610342719348	0.2143043774652323	-0.15968713549803124	0.10095239177241747	-0.0017359104822742381	0.20882750765029603	0.2939761411290282	-0.18436477548764074	0.0647043582198302	-0.09829730059713064	0.22403397412170234	-0.12374736249614923	-0.025760670697028032	-0.30843240760122936	0.011509798858365788	0.34916567285954503	0.21353350718029845	-0.2036467444172346	0.0074525599904926715	0.21774160554167094	0.7742005016643978	-0.07330732161130189	-0.12662101367003498	-0.6420580415575866	-0.07677933696909452	-0.11779271123944732	-0.2987327308915967	-0.20391825024085222	-0.26260080629479937	0.0538522446646431	0.039598818405790576	-0.025069485140052618	-0.4567099706439307	0.03533231800272856	-0.37669702411550615	0.5620686081770052	-0.6330951923151992	0.32875717777343183	-0.05019664968736035
-0.04285288790455721	0.2967766796661889	-0.10316852326823826	-0.1275043547822793	0.07860004409330065	-0.06416108579854504	-0.06919326397198364	-0.023036188243152483	-0.032964667445850124	0.471089760564732	-0.33238398897434956	-0.05969935339940811	0.20973542431123	-0.17809136177728763	0.06390024188400201	0.01566148515067868	0.217326504634683	0.2639704782489565	-0.1987155773788821	0.03485549353331391	-0.12941272767356665	0.24616861971799225	-0.1410038844248352	-0.027715749243483134	-0.31781126729864634	0.037847921555462856	0.27625268838601696	0.2010307327258177	-0.20872797880063598	0.012593601054341739	0.20448086962532006	0.7790423916455614	-0.06981995292186649	-0.10643009757407747	-0.6133613437610018	-0.09557413219900472	-0.10600101317631742	-0.3040144237736767	-0.2616466786273523	-0.26804429368755633	0.027565212052339423	0.030242358847816918	0.10495360565809482	-0.4853055783974593	0.04591213902459225	-0.3798601840254735	0.5492237609562809	-0.703668905840596	0.3250977262896053	-0.04653841760370308
-0.05862853990321654	0.30157731253593184	-0.11723522125504479	-0.14508829419938002	0.06479025846385919	0.007048079941669024	-0.06662953099538546	0.04426456039130424	-0.03870173580514984	0.4864813426042165	-0.3453630329387824	-0.0613966837047321	0.2011746268054737	-0.19965424946006682	0.03807226073880847	0.02980529477999544	0.2107816350325547	0.24574326995409135	-0.19292337515147592	0.0006928615968231245	-0.1567642040814814	0.2503867930253377	-0.10062196596278672	-0.024864050964384734	-0.3147134000518626	0.0660071809728849	0.1878771259677358	0.1620402751120272	-0.21621866245799684	0.007135410633593661	0.17120169880675368	0.7778572805070728	-0.08661964903964148	-0.12795612160604633	-0.5781995174296701	-0.11469569890468696	-0.11009756812863516	-0.3091185807605609	-0.28330402969590224	-0.27987766158576954	-0.00645866368243625	0.01309404495691957	0.23310883452968625	-0.5120707412122948	0.026234543288731177	-0.3851376733604662	0.49732623165628675	-0.7588589251011688	0.3233948194698044	-0.039925551808965794
-0.07666449974046322	0.28469770448453774	-0.12896222257427037	-0.1559068765581801	0.036659724800084746	0.08792537105738257	-0.076745192444967	0.10246168021570552	-0.0398859892377585	0.5076474455056594	-0.3615161958265795	-0.07142750526084939	0.20251841183154076	-0.198272024648604	0.01670816704636455	0.04787391245582916	0.20865816569657322	0.2400971850404044	-0.18180433735402396	-0.020719083729953507	-0.17397388220893856	0.2524596833516955	-0.09293372856059676	-0.03008817487385094	-0.31635219362432065	0.08936804046288269	0.12879529991106906	0.1373187906255057	-0.2374033515500412	-0.013319889744478768	0.1420858919610878	0.7862016250704964	-0.10051442597161246	-0.1454151456481551	-0.553830149394124	-0.1134926066546805	-0.11362890853930238	-0.31959517119818087	-0.2807168861736991	-0.273275360728375	-0.0646154378217924	0.019490824865132476	0.32562776880463173	-0.5276138918850093	0.013649857075284943	-0.39301736498053297	0.447663165826773	-0.8018736307207386	0.3344167087751404	-0.04449534532762374
-0.09310460622935782	0.22130286442466374	-0.12123181263741785	-0.14067829951622962	0.011858525225100914	0.09504345099088013	-0.10293092975368853	0.1552221245548726	-0.039983676693227325	0.50888834336535	-0.3833963068176455	-0.08276778300198032	0.19311906220598352	-0.21755724426571205	-0.010772474893093409	0.06503680519785164	0.21508804029756892	0.2215620628312558	-0.189690689539553	-0.04242086182120307	-0.19387412752815217	0.2527800090195668	-0.0942483611400696	-0.03093743976280877	-0.3261820485378055	0.11601595053585716	0.09470755440787229	0.11884825560320633	-0.2465729679272834	-1.2830385538079026e-06	0.10609809335524793	0.7994159969758717	-0.12899446636731132	-0.1532283258249285	-0.5210815609198369	-0.1253286875739716	-0.09305776690246945	-0.34165992403945367	-0.2518096262356665	-0.2708501995938354	-0.14525532095225022	0.024609014414671875	0.4146086507067155	-0.5507182913917392	-0.0060429875446840736	-0.38949070452963486	0.3935918031179377	-0.8590627198797451	0.3436467287332243	-0.05868058372672078
-0.09006761100884583	0.15413807061614304	-0.11444208868444879	-0.13602746411073854	-0.00881828545190005	0.06928362528932175	-0.10811718807965705	0.18584599601000146	-0.058033917670427634	0.4868048191768347	-0.42215277948938185	-0.08590013524917609	0.18597434594915419	-0.22526582308194465	-0.012361024430432771	0.0652180634710349	0.19812667144901866	0.18776377743415415	-0.20628953491719257	-0.05996038726110621	-0.2136880553492345	0.2446526323622175	-0.08726557903685096	-0.021138629800138732	-0.3465281818031953	0.13315875781724432	0.028738245220938746	0.1139818367468203	-0.2614239363328128	-0.005337834739230755	0.07339482496257017	0.7972576350108531	-0.1465862869875007	-0.17432520802032223	-0.5238051920586104	-0.14292839394373222	-0.058655819873778346	-0.3305890815081914	-0.20478859121200998	-0.28421857797563377	-0.22776855402517415	0.006894686400067395	0.46838798170689283	-0.5594812522621551	-0.030766511645743105	-0.4141882262912067	0.30345631075368706	-0.92847975788178	0.3579539221551616	-0.07805590892864736
-0.10814202514364338	0.10539432177161132	-0.09950070347053155	-0.1242874414039408	-0.023468903813501796	0.06947409253571525	-0.12794949389148563	0.22822864867046694	-0.0548272027657023	0.4740002595702267	-0.44350656295567703	-0.08125227704645024	0.15209192668800703	-0.2532422158275178	-0.02169397886525072	0.05806119384082177	0.19154675200065488	0.1426259891646022	-0.208275867253709	-0.059366059029067865	-0.24667809538508978	0.24602052232649493	-0.07372480511796665	0.0003099920921273286	-0.36538375408057044	0.14987694986876185	-0.05061922019824401	0.12054135222960412	-0.2723821834603346	0.00889061848427088	0.06105009569857271	0.7745780058646743	-0.1644076620313228	-0.1661248672735952	-0.5291944303668247	-0.1493939986090808	0.0004243833077722359	-0.33362642478183624	-0.14039027180178815	-0.26108490788623867	-0.29754514125576403	0.007647184404145453	0.48039385289589037	-0.5870697482484879	-0.05693214450105148	-0.4103275556430866	0.24813945455959519	-0.9809566146283633	0.345631034753333	-0.10248287866418315
-0.12487456315112085	0.050265466966642934	-0.09098890084546365	-0.13307192494439024	-0.03677748850691976	0.04274105570992615	-0.12326056121060198	0.24014201962578702	-0.06812387281662516	0.4477629589376496	-0.4689269556558796	-0.09728506691150639	0.1280387211463508	-0.2665293654770776	-0.03090539751350892	0.06375383648297747	0.18212267536674606	0.12158620150706807	-0.2090149247966858	-0.08206636720095373	-0.28208045561872497	0.24981948065343565	-0.056458947139004824	0.017550277491132537	-0.3880928891332644	0.17034315611856138	-0.10471160864040145	0.10140102096581612	-0.2738098374406351	0.03809574191670091	0.025284779629131237	0.7366659092087205	-0.19172246229353362	-0.18992202600106117	-0.5443156165915838	-0.1543911387828024	0.036921014316287915	-0.33045445012100155	-0.08529863093512503	-0.26270805266760705	-0.40089945305699065	0.00998452195460276	0.4411767661468694	-0.6236250196180828	-0.06555938221970448	-0.43369672974891194	0.20993304299139806	-1.018963187552998	0.3101621167163066	-0.10419033331790825
-0.14063545943095232	0.0032278411730890023	-0.07562463470851884	-0.13377519696486748	-0.04284373650491609	0.03318091145251809	-0.09302345113228232	0.24767944175350118	-0.07955289117655526	0.435141252383464	-0.4397782662094788	-0.10360308872258683	0.09225141830763589	-0.276070825871137	-0.02817739350143409	0.07068866472854099	0.15530402953755487	0.09737958401266562	-0.21085104967746018	-0.10548759160824783	-0.3118361282245957	0.2602109020977342	-0.03720801147013336	0.030503128196433395	-0.4120130747124571	0.1749255309825396	-0.1672075978828333	0.07144733597788279	-0.2945274681508873	0.07954910686122038	-0.005279660389941215	0.6899861893699449	-0.19179521628329368	-0.19086530878193836	-0.49983618941145647	-0.1917973444829176	0.0974306489640386	-0.34376619017384824	-0.025071035731087793	-0.2534721999781073	-0.5112465054304123	-0.005294578144187751	0.3459418524456439	-0.6477922846601938	-0.07978005585677936	-0.4337505816809018	0.17488105235715512	-1.0355799575253557	0.2619597586773622	-0.1347627014456171
-0.13432895463264477	-0.040208874712975615	-0.027295211762594574	-0.1428796607190131	-0.050887523454650786	0.025498931228510442	-0.07558669355855019	0.2373724180310132	-0.08423278258133501	0.4212668003158352	-0.40701250893272867	-0.10258128935449598	0.06375956094387598	-0.27887230340472624	-0.016577728876390675	0.08689145505479674	0.12594249767304627	0.06676008627434585	-0.21202921061099608	-0.13085260168891016	-0.33275999752165103	0.25367332491460537	-0.030651770163894677	0.049149488184877375	-0.4401089625070176	0.1741527147421843	-0.23241073381210345	0.029010851661984315	-0.3097501378780602	0.09846431663192005	-0.03668631609542953	0.6207674193829519	-0.20493945670489483	-0.19328104561802045	-0.4407678585396965	-0.20674661486781898	0.1610175627829981	-0.31807378720740404	0.03457779843725588	-0.24789861231559987	-0.6189066609124982	-0.030373652249576222	0.2508258087561913	-0.6933240645907421	-0.11349025565904543	-0.4473161397868838	0.1402891725264433	-1.049364099405856	0.21108442370544708	-0.15328999283391775
-0.12064906185049684	-0.11785793567697973	-0.0019264303782558334	-0.17261215373071923	-0.03480567179555243	0.05993718786564749	-0.06799524890058903	0.2250347055559186	-0.07497151508703623	0.3887142983081037	-0.3667510255714298	-0.11502203223387845	0.04170122676090442	-0.29466019170370894	0.002144203924596613	0.08002403222957305	0.10068455454758178	0.06852635621954706	-0.22715639152961636	-0.15249524021101732	-0.3343822587365339	0.2501998969561957	-0.015026139517777284	0.05649417240225006	-0.4691460787707732	0.17187350575539578	-0.3133595230998448	0.021325440340083067	-0.3175294699337091	0.10519110448026492	-0.084067328878177	0.5499066026111065	-0.21564035113086066	-0.22529616685844953	-0.39027050683906095	-0.22611146571949403	0.2454690629565806	-0.3464050639938311	0.0938703269517038	-0.26628074423454023	-0.7126866172259932	-0.04541704984854321	0.1285412892862286	-0.7420691854218259	-0.11795890484013993	-0.44934263927521084	0.09396162083084056	-1.0615539411163435	0.20314215210572278	-0.17853083530366182
-0.08500103373504952	-0.19895035447432338	0.03470328703056489	-0.19173268262321783	-0.022068637934483767	0.08774351805734366	-0.0711748560772049	0.21259246599126386	-0.07549058317668711	0.3440375998571971	-0.32956117352837666	-0.13464034479911588	0.03690193447825478	-0.3228402379579292	0.013912843955488927	0.05257643178072252	0.06742658247346614	0.07588589736498205	-0.22617359244035867	-0.1754575220114989	-0.3250909416876654	0.23949335454468562	0.013776742589607427	0.05263917589648994	-0.4859026582756205	0.1693245752266766	-0.3765247301605214	-0.00011251507664556404	-0.3027630841550285	0.120174328738951	-0.14188449255781427	0.4826729072568293	-0.21750813484372183	-0.26481505079203477	-0.3275471552581516	-0.2740439566266494	0.31705567993436085	-0.33695522281676127	0.15990815509387424	-0.2772460670143585	-0.7984426903365234	-0.061259429703293365	0.023640507324376576	-0.77227431143444	-0.14246967070101968	-0.4595821994863997	0.05550946464264424	-1.0411361106080892	0.1870967192289691	-0.17997758698288016
-0.05095467182688658	-0.2673709753805681	0.05878957405489227	-0.21489659785242576	-0.02395798706403403	0.09901203528014965	-0.04282247526044086	0.2097380681548588	-0.0825373257271003	0.3059522800856513	-0.2835772747772063	-0.150760196441073	0.043807064415141116	-0.3403634708993335	0.02251929450633632	0.04215124891217733	0.02116590508293802	0.09479818920699856	-0.25182174588786216	-0.1829887750768575	-0.3141433441746513	0.2501786049989516	-0.010571676529895989	0.05671429436795426	-0.5121800325995903	0.1823158186214715	-0.43213296569389625	0.00777763800881697	-0.2776641041343608	0.12389125255045437	-0.17887762372214272	0.406904708370951	-0.2208861725779708	-0.27269198029960345	-0.27040710769493326	-0.28368978702500885	0.38965934962720605	-0.34143603154940216	0.19956993877224916	-0.27174524339652617	-0.8761685759341604	-0.04101635839591493	-0.08366639066228163	-0.8086217180742041	-0.13397749452732716	-0.4623991684050049	0.022204838487469118	-1.006131502893048	0.15369980785968124	-0.20786081891147834
-0.027580271775020475	-0.31460352853352513	0.07823517071870888	-0.24916570873345045	-0.013963589352542133	0.12731659082763136	-0.005959175627943511	0.18318319353347562	-0.08664102671657371	0.2600298789440023	-0.23687138845409778	-0.14768736492955964	0.025002900914624548	-0.36162381345840144	0.026833589026260863	0.02465302836476657	-0.022223047827253522	0.11058251413336691	-0.2731935944373819	-0.19289440852975068	-0.2967940348002166	0.2629357994703649	-0.0004070517920283068	0.05459321367715029	-0.5311528345679308	0.18761153054963725	-0.5051418232916791	0.007073715075727164	-0.24453583933861106	0.1385117823607078	-0.2019847376271752	0.3407756469910686	-0.23411938401244972	-0.29633054313094426	-0.21742716900764156	-0.32959372739574305	0.4406926094965045	-0.3337802892243403	0.20643337854623697	-0.2691196357401845	-0.9154914666369219	-0.0540002302075578	-0.17847457437742542	-0.8122803297045366	-0.1436641666228436	-0.4770827951942028	-0.011825353667873115	-0.9677321130788291	0.16023634533768757	-0.23469644440458634
0.015101762791233212	-0.3186914297542662	0.0736364425307148	-0.2765779174148228	-0.011280195220923729	0.1884947796619187	0.04784596545667611	0.1701586949802762	-0.11117879095461883	0.2401893065252399	-0.18984159418190522	-0.1364893914810173	0.005853649048014614	-0.35650583370893285	0.036989282001322246	0.0006108177233428519	-0.07733597739400425	0.14453226527471208	-0.2779182179072589	-0.21789431730339612	-0.25448068946618563	0.2697686251272775	0.0014280655903252456	0.06172297975779526	-0.5260577027928457	0.19244090921464863	-0.6094421828156381	0.00047894653709632944	-0.23087808122583214	0.15048458715460702	-0.20820037816400966	0.27343879209449945	-0.22667932105493388	-0.29348359130931795	-0.13210746615046623	-0.3549074286070701	0.4501800996051763	-0.3185260105848908	0.20753748618979087	-0.27912273462226767	-0.9269400934662633	-0.03558699779672404	-0.29618126277604656	-0.8181088450846236	-0.16020557519374767	-0.49634511839138334	-0.043047139325763116	-0.9355874560247173	0.14090876304388839	-0.24082865781873836
0.03468081310344887	-0.32924595585281036	0.06257391017628525	-0.2709128131768791	-0.022112732845578013	0.24204111384643276	0.07309439813391547	0.13650040298731414	-0.12874183644416423	0.2101746413747247	-0.1387518372819047	-0.15571822559344672	-0.02072235840995437	-0.35425616235620166	0.023715676524218902	-0.024525173310319677	-0.0979996339331261	0.18478827274790763	-0.28852811693601443	-0.22913083544036822	-0.2101693479254058	0.2790883513902929	0.010021899869275739	0.054573959509937466	-0.5268705599062319	0.19097623450150003	-0.6921452255791964	-0.03947704118939474	-0.2113303411436645	0.1614497901125162	-0.22263233760738504	0.22566767685567726	-0.23509177019895172	-0.2717829044767141	-0.006986745842859732	-0.4112368555858244	0.45604232476282824	-0.32785453556691035	0.1907747819258182	-0.26952870322551664	-0.8732705331549271	-0.007246369842264494	-0.377731433324254	-0.7858880399908893	-0.16009229776894254	-0.4887763575691138	-0.06727643852452994	-0.889657149638019	0.12144742148895604	-0.24039415286122714
0.05620404115694659	-0.3444705537192084	0.055352749905891764	-0.23896368717946373	-0.03206976769347097	0.26673275312859673	0.12466301952973997	0.10144199052715992	-0.13732343104914305	0.17973571695008544	-0.09696604694150428	-0.19847737663467394	-0.043033309046059134	-0.32022841557651627	0.03047017469919735	-0.02692911115841014	-0.1365426502373734	0.24238162726854157	-0.30130819116889707	-0.24370458480131796	-0.16522738089827674	0.290394853841479	0.02110029052789548	0.029296360256793517	-0.5189066916439761	0.18729761267541423	-0.7397912096134237	-0.09306661966580757	-0.189435054897378	0.1249359014304124	-0.2401185772574264	0.17534449221276086	-0.222173437679265	-0.2391976672698204	0.11824885493318545	-0.45193057025431893	0.4434186442327845	-0.3211096510152564	0.16900683157140334	-0.291381518889268	-0.7249946184879119	-0.004087628220495324	-0.46447248365620186	-0.7365162113660053	-0.15260800022108056	-0.5072886002850091	-0.0921619551017703	-0.8547452502263084	0.13938945973818997	-0.2560884719265513
0.07711960188054467	-0.33615197727598495	0.049882593688652416	-0.19687217230425064	-0.054402662054310894	0.31158303045707714	0.1449044624274954	0.07818105260940782	-0.1435191337332704	0.1713916619614259	-0.05355634647086284	-0.20160475545112516	-0.060515964844994705	-0.2820300616884762	0.04648985642429513	-0.05213987122976031	-0.1507921849153807	0.2582800497456714	-0.330079830329517	-0.2610358998572996	-0.10717480140495694	0.3091057527129285	0.010464778754237404	0.009651385487766808	-0.5084262603876557	0.18856361041816672	-0.7829426446420146	-0.14262857262716785	-0.18220437926583688	0.09653281595133124	-0.23643513197276694	0.12889722362812978	-0.2165663812040969	-0.19867123293732009	0.22100125816400107	-0.49669670587025455	0.43930486051862616	-0.30430538537969315	0.1325461431327918	-0.2942189136661456	-0.49433446662803854	0.006146016510836216	-0.5583978238007674	-0.720302433359058	-0.14248274117311377	-0.47665646739928436	-0.1274790457050673	-0.8386831598113413	0.1614679400439684	-0.28551254833206363
0.09023385877430254	-0.32244752745035765	0.023129468011010686	-0.14954505390520598	-0.06442836378665559	0.3293621791778031	0.14679208311722014	0.04336772549040942	-0.16082305910788638	0.1451018827083334	-0.02735261377932452	-0.22105760785805018	-0.06825124036413996	-0.24578199494865927	0.051166047468510986	-0.06654763821939984	-0.16302182452212538	0.2800348155051417	-0.34190429025807695	-0.27235404037482247	-0.059580856185236494	0.33157539176985784	0.00899843535778123	-0.014511033215721881	-0.5015712299874618	0.18312828764593916	-0.7885259791743401	-0.1873679968523357	-0.16744332250856447	0.05987945931210453	-0.22396667800648307	0.08691283154066533	-0.23403315553679352	-0.15772705908757373	0.28882491664920884	-0.5018595603271789	0.4266039284435587	-0.33094859169596486	0.10169899685688173	-0.3127183660938263	-0.24001200885236784	0.03891577334249589	-0.6232567748307962	-0.6742955123484474	-0.11873659792966877	-0.4462512819412304	-0.13908109734848342	-0.8008796532448821	0.18857501144045238	-0.2836732438981277
0.08229841204602935	-0.32365006798166196	-0.014464157166484231	-0.10125563351376206	-0.08528929596265275	0.34974624817630734	0.15407366305639333	0.013919250210334558	-0.19230325556253886	0.1378903885142099	-0.005719192281015717	-0.24230089533294383	-0.07072276240144768	-0.2064890598966253	0.044397543310694634	-0.09372221839426845	-0.1594735198638922	0.3000287919877881	-0.3698272112178472	-0.2809820636315415	-0.010051368007415091	0.3541779872709113	0.024493944803178697	-0.03413467228594445	-0.48257469142880227	0.16584339122148323	-0.762561003097022	-0.2121769026135701	-0.13805098438276647	0.03813989843837175	-0.23304074753963727	0.050115739794385716	-0.23523797807538274	-0.1246722536392102	0.3319217794477834	-0.5102093173608562	0.395985084055002	-0.364852029815223	0.07759903542379407	-0.33194096878195345	0.040298463266250265	0.0683966326476115	-0.695267293029753	-0.6425797819696808	-0.10929826480391765	-0.39015744273522257	-0.15165023331467223	-0.7788648229711699	0.21696793837556444	-0.3061883918206121
0.0762163730310993	-0.292318906173597	-0.04433837219992204	-0.040473338573161856	-0.1028996590055542	0.3493691886040254	0.17415655930954302	-0.013791237871660329	-0.24390417033445072	0.14408505805338487	0.028173974437019477	-0.2545988526199878	-0.06120614157718165	-0.17628376755308375	0.04018987498269623	-0.0912712666815706	-0.14555518654188637	0.2942486798201492	-0.3762317622448893	-0.30035589322838485	0.032375205574165074	0.38564182222232485	0.02929617566383628	-0.03478046746192278	-0.4852632235976298	0.15444610713803597	-0.7439692990764566	-0.25162285264768414	-0.12565731005338932	0.014072650130500982	-0.2428627134794375	0.03378685312589437	-0.22789894141391387	-0.051701608058429625	0.3809992217013036	-0.525681659687935	0.36380731460319027	-0.40457287538031483	0.05057699058573976	-0.35678724197979256	0.3259748245327838	0.09515624917053744	-0.7233346397981585	-0.5993651058624385	-0.13562727856038817	-0.3199960684857573	-0.16841451594799164	-0.7152765368937508	0.21662344518415608	-0.2989132805389092
0.06409790358670528	-0.25464662235779356	-0.0726909492299794	0.03714928829033254	-0.11457639538611628	0.35988015886797436	0.215693852577384	-0.023545768476406652	-0.2765160511249134	0.1542665498595702	0.04171717264739091	-0.251777901310689	-0.06180216508889981	-0.14722679199998684	0.031467310316064964	-0.10574247406682402	-0.14457182175480432	0.29107039040394644	-0.3862956617796126	-0.2982263799825048	0.08652572640195359	0.43275146051125885	0.027669368903263207	-0.04123685807301405	-0.46932337656785317	0.13534544364110415	-0.6935862929275686	-0.2701196534510691	-0.13601249651952188	0.008197777665014064	-0.22571380395939697	0.017156821232782636	-0.24596539800610312	0.01910473737609711	0.4404445685569282	-0.48172319844804007	0.31884358080013364	-0.4586261444490515	0.031108374248264632	-0.36385980350249447	0.6059259509855028	0.12859756672095268	-0.7430236541637849	-0.585538677629633	-0.12626954667920992	-0.2589741364082613	-0.1811581233076602	-0.672492722685455	0.2361756420862729	-0.29075357709543004
0.07523847130152596	-0.22705329813195324	-0.07566618948130122	0.08473265608457606	-0.10726471860149316	0.36615703330246663	0.23352529009619824	-0.021651543733798975	-0.2889198743900491	0.17248654228431207	0.04244694366657611	-0.2419606698878296	-0.060941755971489875	-0.13060532415119652	0.027986145872037526	-0.12762941055368032	-0.11895904816351663	0.26620409973395953	-0.38120888168331424	-0.30590377132202456	0.14479308414062406	0.4671786627564362	0.06745728116650926	-0.051950501169745464	-0.4507114676564097	0.116605785699528	-0.6246956974692536	-0.30535598675061965	-0.15464972632217575	0.007948334974675663	-0.21709357660772338	0.01414272774006635	-0.22964709568847969	0.0741167818419737	0.5176685994327259	-0.4800563507180793	0.2756077250796648	-0.5039315788596388	0.020561224168919902	-0.3865125631257395	0.8947754169228999	0.13978550579611845	-0.7502466769015866	-0.5652467741111966	-0.16068700424916973	-0.19754126280212947	-0.20398477451692493	-0.5980459451752422	0.22672984067862584	-0.257451319200182
0.08966062145500081	-0.20648862912081217	-0.08629117452230908	0.15069734714395516	-0.09844809259930046	0.3670457810953679	0.24074422242504107	0.011247110384391648	-0.29751926798055833	0.21954456433152827	0.05625519531048266	-0.23398660259437842	-0.02593676551642111	-0.1281831569219617	0.02321236475385543	-0.14543577016550263	-0.0889032142887454	0.2441503884266411	-0.36920472571874396	-0.3038915597008885	0.1801380686255009	0.4905378324715608	0.0571917103850332	-0.05319681820960707	-0.4437987912511547	0.10644475977074903	-0.5270001662353987	-0.3338123339785854	-0.17699902690253205	-0.0026003525668790812	-0.21319042288312923	0.005907709220993239	-0.22386702175632175	0.14813955052450267	0.5926304644969332	-0.45298438667973795	0.2552366593867788	-0.5380283338425548	0.02270345692752848	-0.4197641196803513	1.158414868857162	0.1495882141704632	-0.7271318020843223	-0.5505867605951495	-0.1616019372956723	-0.154118654974417	-0.2222554953526775	-0.5355802712288659	0.1984946487212659	-0.24362327384201837
0.09534380891859175	-0.21749635630779257	-0.08124430662783039	0.19646769335840109	-0.09906878737836541	0.3147867650526904	0.2536216796808044	0.01333944225879985	-0.2926497966833861	0.24147985126090976	0.07577358364405778	-0.2668195345583695	0.011592540031718468	-0.14503853279177034	0.02509820257207348	-0.15898029462910784	-0.04918976941132726	0.21602608952769198	-0.3532343557080745	-0.2917483977559966	0.17690471669549435	0.5332012369333355	0.07387464872489445	-0.08241319561503203	-0.4362641192954899	0.08568446203878302	-0.4070909162264879	-0.3414272216782722	-0.1882177393042001	-0.029138699804423972	-0.20230708763627203	0.00854070318399838	-0.22580533037550596	0.19883058242309698	0.6521875249706219	-0.4477661764932865	0.2575580961030767	-0.5572184846474463	0.03196866073888828	-0.44680367618681993	1.4135929669741447	0.1324574002331491	-0.6967231167694357	-0.550418423451707	-0.16149156442022053	-0.09889670419109983	-0.240419192493657	-0.45426704946387597	0.17779477212103184	-0.21158797247115638
0.11127864382339062	-0.21526161712546457	-0.07794762798703918	0.2039376057802818	-0.08957962983139431	0.28161153378652676	0.28238946234452855	0.03477955343548802	-0.2795083503434831	0.29031748772915666	0.08748601516734462	-0.23797764707234875	0.041986796841201726	-0.1674602873779813	0.031198485806759536	-0.1648088809761515	-0.023971995772559977	0.1866262896245919	-0.32954673208935215	-0.30262176961303044	0.16510156045100016	0.5602150528207469	0.07036137630545108	-0.09493725081267312	-0.4276860062061935	0.0796902828404725	-0.28191775583026163	-0.362983548215093	-0.19361580521003158	-0.0366058175613689	-0.1845428835205563	0.0330771259321032	-0.2514137525627677	0.2260889670116928	0.707257794630204	-0.43424004431533303	0.28238474191436364	-0.5699211779487184	0.02910376219195417	-0.4868394437105129	1.6225522292209127	0.12838319228955775	-0.6922868612177325	-0.6046259580182108	-0.19082969130741154	-0.0860299390121271	-0.24555842477468345	-0.36123213151496386	0.16786945638102077	-0.17516746727393054
0.13163125151656702	-0.22654296786921457	-0.09448805715363881	0.20269028184031374	-0.09642342931509543	0.2695138332539773	0.29011053936540393	0.0504941431362506	-0.2835818344505444	0.31032988309864123	0.10803839492615212	-0.22501143182206257	0.06990112507583499	-0.19578076875679007	0.025474105079202492	-0.19153541335699548	0.011976544273259043	0.16796810149824623	-0.30797952169555426	-0.3041672185190377	0.18082251561068413	0.5840109442366771	0.05013482338275001	-0.10363961401000348	-0.43174738525185974	0.060273636220145775	-0.1903720687671726	-0.37134175751949805	-0.22475652791974648	-0.012110889735438234	-0.17471148565277922	0.05001635615654405	-0.28233807999196486	0.23169579839824878	0.7915062002425147	-0.4086807020542292	0.31497322281777845	-0.5792876758860995	0.029292283701951825	-0.49982241443479813	1.7492887415983644	0.12361937680007859	-0.6352506254568058	-0.633082845840001	-0.1819257952627922	-0.0540976666255073	-0.27230141454069473	-0.20919491078879693	0.12294527283768208	-0.13874876002825326
0.15766659953034015	-0.2356309930598305	-0.09202165916904284	0.18367156483399125	-0.08138504501776536	0.248879384776646	0.30600520191561864	0.05812880212490518	-0.2969981302414269	0.3287151671923523	0.11050757910291117	-0.2205652916921081	0.09410312633198188	-0.22769656994901588	0.02501868473402663	-0.2012044093671052	0.036074298106475604	0.16532044042947402	-0.28417440451482523	-0.29979968802438894	0.19350407933616282	0.6105019242850962	0.04104151041403989	-0.09657853847184764	-0.425036712074425	0.03495574661427153	-0.09597659529002844	-0.3728126412602826	-0.24038170087857588	-0.00034637042111374666	-0.17141363977659038	0.0831830222319671	-0.296621564376098	0.2238121311565307	0.9102984000135337	-0.39528577505486806	0.3336903273740349	-0.6026617559544427	0.05324456995220841	-0.5496677998641879	1.7881766349160901	0.11370346560099218	-0.5264985886753433	-0.6707716337175096	-0.21372334931546386	-0.03910246794408371	-0.2947176412660025	-0.03281510252508679	0.0711122972688445	-0.09477086515623781
0.18632578263745292	-0.22839995706266344	-0.07705094117433779	0.15991796200454805	-0.06775231223744983	0.251511449369351	0.3229701747930939	0.10010243913184365	-0.29957401598456745	0.3538648952298779	0.11759675950487332	-0.20845707346184814	0.11815927416177723	-0.2707451285740452	0.0519802016966918	-0.19870870951821581	0.07550655657701477	0.17088082761944456	-0.26216071858540146	-0.29141702066609404	0.20638366555735507	0.6001535599098917	0.050627883537945326	-0.10154611361277419	-0.41306959519177494	0.02054030739010933	-0.06468592274666789	-0.36335083138727103	-0.23484858044422552	-0.001030102222064421	-0.1651042347792788	0.10566046126259596	-0.3133007664770407	0.19804237118509724	1.0523891739156916	-0.38556079932327353	0.338973999593773	-0.6023674902081554	0.05828123629431681	-0.5690913096060448	1.8241693951360882	0.08448619934672405	-0.4133737382023933	-0.7022292260481183	-0.23523734638037674	-0.03477700383533798	-0.3191557960665698	0.17094832661900608	0.020418799179281376	-0.08054786977462576
0.22506088598882706	-0.22215185604119525	-0.0729871288359923	0.1429566578829487	-0.0437801643115094	0.2424024054729635	0.34088449991942216	0.14680238234711712	-0.30219377829668936	0.36755706516132103	0.12828185091239375	-0.1842521881953155	0.14072998680792564	-0.3028907737483144	0.08288959859601024	-0.20680132498373655	0.10031160843089566	0.15004432293444686	-0.24891573845422493	-0.27202266328492036	0.20868377300756397	0.6016785372031697	0.03948472403053614	-0.10756173990955957	-0.4129450991976511	0.01112648861194657	-0.05360578007368437	-0.37308930748771624	-0.2515038923152637	0.014396353537156422	-0.1359329460043362	0.15047071760164182	-0.35705008723291787	0.1901172409639999	1.2187134698567625	-0.40277382222721	0.3354220958222002	-0.6159810905983619	0.05588010066197798	-0.5690274108009905	1.8288491328903729	0.06760913473636601	-0.29179642852156995	-0.7277310375868119	-0.27259202948454664	-0.030824015589521404	-0.34792467606164706	0.4056344972799579	-0.04628921573139723	-0.07084192799958779
0.2758201116126972	-0.23390807276447453	-0.0822831759474079	0.13259776902366466	-0.01236371826528883	0.22012096674532153	0.3571911909837328	0.17849814644813983	-0.28507239600623313	0.3863465835279559	0.1369352128520835	-0.14925303301453263	0.16590950024944032	-0.32478826730672067	0.11247475240831457	-0.22751291485542166	0.11098920934084837	0.13850103884688053	-0.23888040598163657	-0.25630033551501574	0.18452147428061194	0.5897564606103283	0.04194710729080044	-0.12665979225316037	-0.4094630867238617	0.00958829102825659	-0.03409969620371943	-0.36989057311452755	-0.2708639111752724	0.0411096605775441	-0.13427181704180086	0.15616626923568666	-0.41799811004184245	0.15801924559353622	1.3453433726341797	-0.4023023406401981	0.3507890398503632	-0.6149191793674577	0.060771605441388134	-0.5637318692902072	1.8130883580702446	0.061201417357163765	-0.2123832469490433	-0.7655660129836257	-0.2692743079849652	-0.06729074886856093	-0.3773912594626521	0.6465554897713722	-0.08587123104826155	-0.0727909074779711
0.3278760519214152	-0.26433142618661626	-0.10133889106658305	0.10747542516327273	0.005520975713045166	0.17680879440094177	0.37077512052214534	0.19100752331306195	-0.2585825383784001	0.4063073223963062	0.15034442755074792	-0.11982128594668122	0.18945574954463407	-0.34924700853929186	0.150773615491649	-0.23726460995267112	0.1375219429411963	0.1332670005466437	-0.24551994413269237	-0.24679157255917455	0.17426695550259463	0.5707583568933869	0.04246292406854331	-0.12778798237525651	-0.42469471140574216	0.010679981740848558	-0.05915829215241776	-0.35340441785323307	-0.2737362620280529	0.039176882412679935	-0.1360494580558166	0.17307245692724776	-0.4508398609311584	0.1312211881848811	1.4624941861662262	-0.4206918618530424	0.3698568330750381	-0.6116110938536392	0.04905625040509019	-0.5690740396587334	1.8077490925081023	0.04066248745951986	-0.12333424852335965	-0.7851918456619381	-0.2629670790628028	-0.13364466330746771	-0.39134806010107437	0.8723454319428481	-0.13439681960361352	-0.07977834651194257
0.3431817566325654	-0.2727610570882265	-0.13136710319915834	0.10563245891107073	0.015270326895708874	0.16536138501479125	0.3719672563562634	0.1798505221831665	-0.24266279457618684	0.4277396092841409	0.18577780112408027	-0.08363861468199113	0.2158665265072175	-0.3664482792818811	0.17254343088048954	-0.2539834199253949	0.15896417864894477	0.13833761528072386	-0.2536002758852996	-0.236265218008676	0.148306206314574	0.5556131511284045	0.0004868750218870371	-0.1209511918659864	-0.4118256040909558	-0.0002703824216659441	-0.10653316800228452	-0.33874460990341293	-0.27709204906633045	0.04005784667708881	-0.13329810918300078	0.16859376529281112	-0.5213829998625086	0.12577191611996538	1.5564334545302914	-0.4229067212223126	0.3772535295694622	-0.6175607655413947	0.04817962538360003	-0.5655693916842093	1.7852669534108354	0.011063503467718288	-0.0493577004667763	-0.8149207547556033	-0.21485902811286867	-0.17177439553390453	-0.42411006246114835	1.049960974054604	-0.15639832524025016	-0.09493088284403842
0.35347677694426677	-0.2613603480413611	-0.1587215508829552	0.09973583957733484	0.016604955311648014	0.1456215960680553	0.37438545411501684	0.1876764538577273	-0.2375615225372248	0.4377779162115242	0.21888617159693596	-0.0347027263015809	0.2080486987894111	-0.38070899204595066	0.20012843998238336	-0.27443615032569024	0.16906995510121095	0.1582817675053955	-0.25041781301164595	-0.22750962923504764	0.13861833652429015	0.5489326812544378	-0.014617103815065272	-0.12147729897550634	-0.3993571122903353	0.000847743480334448	-0.13483918001567496	-0.30645608521508144	-0.2876469616016012	0.06152791391164945	-0.12027927447829453	0.16494108307737704	-0.5801280530348505	0.08966756036698367	1.6846479010292548	-0.44410751189578235	0.3691632364693544	-0.6213632392078074	0.03249526415681463	-0.5568572789301929	1.7744235403345872	-0.0062335600286362505	-0.0052669432350920965	-0.8335460572693212	-0.1950122423771392	-0.1885896612976952	-0.44935854602814357	1.192123127403018	-0.179787267741185	-0.09809168166599305
0.3634064814292369	-0.25398138709354756	-0.20059002146057675	0.10699660985152026	0.020147358703664103	0.14757381082588897	0.3604882865249527	0.20695427303621733	-0.225608468928891	0.4493047515774826	0.24994291694536064	0.04427909736129085	0.20794445772389217	-0.41321994916810406	0.211881266806846	-0.29789380303609836	0.1787035431755392	0.15455242179599316	-0.2604070695775649	-0.22518216949741127	0.1430555636782359	0.5337250190815395	-0.04236968026641296	-0.09776553186137835	-0.3810145410159851	-0.002536786863584692	-0.17207460977046313	-0.305631777452017	-0.3112174061906713	0.08558805274181695	-0.1037439950960505	0.14290667811198715	-0.6468763744440478	0.08782924734748138	1.8112394240968368	-0.471149390750521	0.35215066780222604	-0.6612179764271932	0.020198634464690026	-0.5476293704164568	1.7465584904526001	-0.03178896099561776	0.059430398003650554	-0.8610027313497184	-0.16106677407720096	-0.22804902336873503	-0.5048624003976234	1.3379753978385895	-0.19678983646293285	-0.09846026173339946
0.3608228892054267	-0.2366233228512372	-0.24311399820886445	0.11449689472684015	0.0389051992421359	0.15589689167971166	0.34783346923821	0.23157997957275356	-0.22354958162592134	0.45338568824434844	0.3039819260641595	0.09599325806310584	0.21685635427008432	-0.43341641663543456	0.23529217675896263	-0.3158695258469256	0.19402623325795118	0.17690159095310132	-0.2917036684236665	-0.21197987163243176	0.1431835166754664	0.5212952475970792	-0.05589878412245232	-0.08025152505821201	-0.3685460492153646	0.004564365891194541	-0.23504847056866943	-0.28452196919364864	-0.3184841628719982	0.09464874881728921	-0.09322795022100261	0.08547417690803964	-0.6896111387542017	0.09341959719973417	1.9625952976418053	-0.48074359613336437	0.3056974797497845	-0.6952843530458199	0.024630775164738807	-0.54076629335465	1.7145325960180995	-0.08062695645796111	0.14008837565451135	-0.8616052011262487	-0.12534372157262846	-0.22824135169726983	-0.5494457391204045	1.4746742935829007	-0.24025276317238498	-0.11326459478230318
0.34497882432856697	-0.21349197205749942	-0.266825477478678	0.12188972100633096	0.08280676593215164	0.12395622002234583	0.34015046268822735	0.2710567304899095	-0.19938890752318078	0.45844377773867817	0.3714219585317923	0.18512510518670974	0.21090326470981413	-0.44463316420706	0.25058490279419143	-0.32508764190249206	0.20422337560152792	0.18868652269184438	-0.3209392919644472	-0.19110946880655805	0.10864991667302455	0.48263189216954994	-0.05402573903585341	-0.04776297999239057	-0.35324563686357935	0.02203596084084579	-0.26890381830107246	-0.2680603286613674	-0.31045197249163914	0.070534289134048	-0.06779725311787498	0.039148114586757925	-0.7371019084224436	0.11045549153727807	2.0933477684860753	-0.5190205706498688	0.26396108207589714	-0.7425363699161782	0.014678096246920753	-0.54437974199724	1.685081769715748	-0.09287911146040623	0.20796715923079984	-0.8822309311227521	-0.11518941703112262	-0.24889292652089984	-0.5700712544931615	1.5549668446642082	-0.2654518722779919	-0.11289181949461705
0.33895536104595186	-0.20660209370819263	-0.3043848810785872	0.14022822338992794	0.12375397357886393	0.09610581509382163	0.33411123305237594	0.2989837727406766	-0.17465452658451036	0.45878810873960624	0.437653558785885	0.2349385062224323	0.20217559743385188	-0.4511776216368329	0.2666872649986218	-0.34574542072432546	0.23218909656701608	0.233594621132133	-0.3483595247824545	-0.17727080962733988	0.0683137497961925	0.4495214791912644	-0.05976857696180606	-0.028419827303999	-0.33961356771709905	0.029060286326407326	-0.33119394178781986	-0.24321683962170404	-0.31759876383923075	0.03745744412169418	-0.01884499209801994	-0.021227702788865814	-0.7931767078445067	0.15599166443891205	2.2065846905156743	-0.5430364749318478	0.22615173056848387	-0.7932585033940371	-0.0008893816436661206	-0.5183585367172716	1.679805547252887	-0.1218584877206526	0.2393695444193776	-0.8825435572462877	-0.08770947559313905	-0.27583107330990086	-0.6013176191672511	1.6168496371370722	-0.27802839752404324	-0.12798202683970386
0.33420714958443565	-0.22957108659245287	-0.3293030783580423	0.1392552354272907	0.16141388877339374	0.05655792930682078	0.3361737851463308	0.2749567710084268	-0.17088155558198354	0.4344404038319776	0.48555755488982044	0.26133785630549905	0.1879227333585001	-0.46061251389776403	0.2614684550709177	-0.3789400412972869	0.24664814268544316	0.2678606068388432	-0.36550022282252626	-0.18525025265057588	0.032241159577065845	0.4460201351111345	-0.08422085964062868	0.0037127758598324316	-0.35126193610117484	0.040974295752818066	-0.35597719440586273	-0.23529070241615463	-0.31867367151943365	0.04462024290728163	0.03184218885030775	-0.06767510074067262	-0.8312487412932252	0.20219935620595467	2.2644667458023773	-0.567348630676153	0.19329203560771835	-0.8292276012432165	-0.017844377847836667	-0.5211516628625396	1.6654608174319825	-0.1468024840593205	0.25619232232137157	-0.9204461839236806	-0.07405736749210545	-0.3120708591612693	-0.631735574901796	1.6277547967740484	-0.30781443978265227	-0.12584546108311162
0.3281336062864061	-0.24702657073139855	-0.33435239065091976	0.1551932017585094	0.19803178399636695	0.02282143070895302	0.31671640118709493	0.24741489499488903	-0.16034372828825647	0.4217215319015655	0.513254972730836	0.28511441153389283	0.16166323203898206	-0.4758029884673882	0.2587924087371114	-0.42046291309090655	0.2622370540718465	0.31649057734983843	-0.3717826726968949	-0.19246381381558522	0.022850323530352268	0.4183197718912549	-0.08679235798849207	0.05269537724943474	-0.3368770779474225	0.056566927005314425	-0.3651974019975975	-0.2046420379935908	-0.3218171706299956	0.03436926474453348	0.06618383861451707	-0.1436752441925895	-0.8668964318296487	0.21795829443606687	2.274838355549512	-0.5657621949576647	0.1749928674677072	-0.8464941506236594	-0.0194185324563186	-0.5203549426265437	1.6562419765295016	-0.17770193335177448	0.24655316642294026	-0.9434102813826619	-0.03449304846689701	-0.34119577904571	-0.6610873924684055	1.5987683774625152	-0.309755210948902	-0.11337426982675033
0.32000946521433804	-0.2820259292924959	-0.3363193165626521	0.16070644372925744	0.22953738927961456	-0.004780422908367191	0.2686926707265824	0.23139010682371636	-0.1597186941452158	0.39260299697307527	0.5367984438590998	0.28760056004192186	0.11628112757686204	-0.5067854153749703	0.24265480567263725	-0.4522952644544763	0.2716146601231057	0.3773907678722502	-0.3922620309342288	-0.2079104827673406	0.02144182506084285	0.41521871660731274	-0.09565810473172758	0.09331698662256267	-0.3077740805350256	0.06420710979412049	-0.3870386984774795	-0.1980510779932177	-0.3255246231995977	0.01756590310833739	0.13656377554020818	-0.21091237855762932	-0.8667212811574533	0.2419647893806743	2.266414393736828	-0.575144531075173	0.12185047368929977	-0.8777170630293014	-0.028647288775745135	-0.5158238841167736	1.650092849615063	-0.207935837534517	0.24340645015624993	-0.9668849593203248	-0.03204523949883255	-0.3665247788193045	-0.6823044983922726	1.5443656878647094	-0.32436083894874373	-0.10161566670070839
0.31643992268704857	-0.33090122307015707	-0.3417283628199169	0.19164168589715164	0.2722163656541312	0.00034445753117956154	0.2535945966369536	0.23607779313429683	-0.17061705437840557	0.3729960434785396	0.5705877619093164	0.29295860276384106	0.09835254699401827	-0.5056104565512435	0.23302948764122872	-0.48697846859595356	0.27571903649914387	0.4375916251097297	-0.39278729627026	-0.214695893002033	0.012086023763370354	0.4092498712599026	-0.11247933331630025	0.13008307910703257	-0.2628843128794011	0.08333875202864013	-0.3840876250104885	-0.1940267225679103	-0.3311300720056392	0.004899924238413122	0.1973126043628104	-0.28449901563158647	-0.8856180860337431	0.24804326215766936	2.2331177234317408	-0.5812487228206236	0.10727438540623849	-0.9153494009810716	-0.022981588995277327	-0.5093085086608491	1.6587297542164936	-0.224733605480201	0.25807888290146497	-0.9571327962359444	-0.03527146769376349	-0.3523367180232981	-0.705619724153678	1.4911362984743601	-0.31011737045781845	-0.06781237964066056
0.3600836142778753	-0.3708903058352905	-0.33805687642461146	0.24477693284516544	0.3229448848789908	-1.3773901722011206e-05	0.2221181240644207	0.24278629979004718	-0.17111377025366975	0.35353373732183896	0.5978356544547629	0.30726192219586	0.06689448489129993	-0.5082945285144377	0.23283566291099037	-0.49476917575020335	0.27835565133675433	0.4816282972780418	-0.37290692481962767	-0.2254358342609204	0.0026109012184810628	0.4004260110233703	-0.09679768636852726	0.15621931014129214	-0.2197568659499379	0.11099367759813353	-0.32758430307194697	-0.19085031410864406	-0.33426388576527927	0.0029350978810918985	0.25529343973381324	-0.3238519176494679	-0.892387383084213	0.2537485681202515	2.2572885516204155	-0.5790986909091913	0.128679732576029	-0.943735861841588	-0.020782171378635896	-0.49389738334449057	1.6717360305449813	-0.22720820829157687	0.25814098914357053	-0.933773169774514	-0.07127045238696439	-0.36571379436731644	-0.6846553763174679	1.452458218455618	-0.25753168357515305	-0.03494642465447263
0.40902497558505735	-0.405400407180713	-0.32617791500491433	0.28979344332087387	0.36857830444740447	-0.01609310428924355	0.18847539350760134	0.20160409528965362	-0.18715107014636215	0.3374981608534247	0.6182919689929988	0.30300075785950314	0.06513541691066485	-0.5142555705713229	0.22448764533379437	-0.48818043751999857	0.31109453124993597	0.5107729969803116	-0.3629881643909131	-0.24047536882345924	0.00596052789597086	0.40702131306836054	-0.05914189458703636	0.1906598114561826	-0.17046032763848973	0.13100057243196567	-0.29275882743596204	-0.19534263820029069	-0.33021071189260087	-0.005029183429898799	0.31634630952884946	-0.3503665828263039	-0.9016454312071935	0.27396441383256087	2.2557680439903254	-0.5945314952300025	0.13961832904482888	-0.9759929701522729	0.006540879470381547	-0.47833140416723374	1.6738261517595892	-0.24138754568237278	0.2589483702909452	-0.9194717903155674	-0.09337116842138089	-0.377710594406884	-0.689225515794286	1.4292867955684094	-0.23578129202309656	0.0037514858372969724
0.4625593047773998	-0.4376990923253533	-0.30789300018089183	0.3209650345102483	0.4204251682322986	-0.03139089301785397	0.15934377279926576	0.19275603528242163	-0.19458939037844142	0.3215708401516931	0.6268828968638596	0.29541319565596336	0.048335792287005165	-0.4842006476698648	0.23396544873950859	-0.46099736086357435	0.32691658318658084	0.552509781400514	-0.3606023539435731	-0.23619337076351954	0.014601417208919231	0.4065022624662117	-0.03621080460004035	0.24127173169831373	-0.13071607145985373	0.16089174980545964	-0.2611274709014054	-0.19602729956058434	-0.3242415428266197	0.0055379998622420105	0.3697421182644506	-0.36345961910115354	-0.9091113903503938	0.2704908527350656	2.238238513496297	-0.5589967593611402	0.17700140763833214	-0.9764274892557652	0.011498995183324085	-0.441346660668669	1.6795485253865898	-0.23601834117362408	0.24433203350634214	-0.873259510646886	-0.12910946981006227	-0.3509558006244194	-0.6576371307168987	1.3879819802886468	-0.1977059612137116	0.025934012723341403
0.525932747283971	-0.47624506979248443	-0.28132646358104096	0.3563863179957698	0.45872284394629376	-0.06199923784135593	0.11766769097930829	0.1779739228752364	-0.2060275151960847	0.31300296316143555	0.6231335229171197	0.27681209941564705	0.02178529867047578	-0.46833734886989786	0.24186003391748012	-0.4678177698241911	0.3404347969156052	0.5752894321465227	-0.3254842193983144	-0.23574713583272083	0.034017269038619055	0.42363897596541883	0.012306898174298576	0.2900175588694872	-0.06581974910646976	0.18204609707954156	-0.22236000050296853	-0.1821791042463044	-0.3282354822569654	0.019164369192786322	0.42863274631172726	-0.35122741357685644	-0.9253903455223835	0.27537239295483096	2.1871200955986163	-0.5433822717887041	0.2204112182767332	-0.9694871623412636	0.029008244626888398	-0.404313043219211	1.6603494769210858	-0.2090181002889291	0.21534644928744845	-0.8263541882243454	-0.14377889632232693	-0.3378640113010606	-0.6387208065206741	1.3271456108059452	-0.13712248001915356	0.06458277920612379
0.6033895978254656	-0.5080641655374498	-0.2586620016254678	0.37597308543761004	0.47443731430947966	-0.08688790192769205	0.06397097845102953	0.13769480158413022	-0.23135133230673538	0.29967110988555934	0.5895352531175194	0.23510226204485396	0.009891309029370821	-0.45884465694354104	0.2696690032030091	-0.476275167564493	0.35535973031601775	0.6021970226657313	-0.28393987814987853	-0.24488981996800577	0.07278753494934867	0.44536245020959636	0.048931639903446844	0.33258904296009373	-0.015187179854188135	0.20532971625048746	-0.1882906425932693	-0.16969327122062405	-0.3217285475906597	0.05334895969971076	0.4909193122861545	-0.34312363805787366	-0.9245698781358417	0.2698997461352907	2.1273973522245457	-0.5194836455265912	0.24541126323944082	-0.9523616553664483	0.06051898661799064	-0.3478611545785807	1.638623855015186	-0.188877294335303	0.13368275119990775	-0.7917047717709348	-0.1674451644585373	-0.3150243811931345	-0.628954325097618	1.261410650146606	-0.07845579427422679	0.10880819207462525
0.6592051164342522	-0.5262872646859773	-0.23577509941558575	0.37950617177843904	0.47895620526357474	-0.1015034959977402	0.008037746233955183	0.09724172092472268	-0.2560803321567571	0.2805381995610233	0.5551519789591769	0.19540043396765672	-0.0014621402477923832	-0.44649494561760017	0.2843587490867782	-0.4799280882012356	0.34392493458182705	0.5973052770177806	-0.24755603844841234	-0.24240253676665544	0.09445627348027955	0.4676655388454168	0.08882983426057611	0.3540392260010527	0.04053228602959893	0.23630225809071068	-0.14517620627328393	-0.1452991459190306	-0.30832772146950255	0.12783683993742725	0.5304335423168024	-0.3252353917912141	-0.9080197276147949	0.25137250617256246	2.0556706380383925	-0.4687446115701432	0.2927386720136293	-0.9322088852115934	0.06868950886129607	-0.30381219669851445	1.6053564964717766	-0.16480337381385027	0.07470185547111163	-0.7579379355693572	-0.17619584552473355	-0.28791634438059427	-0.6135688719889639	1.2035288867537752	-0.013784453396270557	0.1841285776542158
0.7051743227265943	-0.5435920835694585	-0.21611113649479124	0.40854506960444603	0.48093496944795744	-0.12719353259256616	-0.05667337999979909	0.07986699428566256	-0.2475446837702402	0.28502879831566236	0.5148012565021655	0.16271509524572297	-0.011707187550060939	-0.42707967675328506	0.2955297402758071	-0.48791478086336426	0.3473015343753553	0.5934136537001543	-0.21031564764196223	-0.2194431875067926	0.14238990344264688	0.4871940488750372	0.14336637194714824	0.37813815799102923	0.11302819264686766	0.2655627083669179	-0.06698350019960572	-0.10486498964787876	-0.31490282770452865	0.1777394358864619	0.5897316296526853	-0.3135211940009696	-0.884544538277002	0.23750998096180811	2.003172927472129	-0.4471477476270026	0.35388132471736844	-0.9181596018714707	0.13566428890815546	-0.25617356513665757	1.5545287250972384	-0.13078893278358494	0.02021865372706887	-0.7037274266247547	-0.1932571684299985	-0.24242492483227734	-0.5926159096521977	1.1406982837814177	0.04381405107932515	0.24487177139717442
0.7443744547925344	-0.5730248631586756	-0.21082105095961173	0.4206119041880588	0.481569831820976	-0.16926955561717122	-0.09623052687650438	0.0664835519192738	-0.2570439609547691	0.2755534157115388	0.48199340201393975	0.15568317221182765	-0.0036331285679782888	-0.42043000587004214	0.31290077344179884	-0.47198331151477957	0.33975675960927	0.5826894804136916	-0.17305498343657774	-0.19677904733586987	0.1650477389521663	0.5263163642698268	0.19826526508505318	0.39033697387764155	0.15425283698909592	0.2867096207439789	-0.004395155357202496	-0.07657381040663834	-0.319028163676779	0.2448666244713044	0.6677336629259819	-0.2790798785303422	-0.827845989552108	0.25045088779841046	1.9848953771324926	-0.4333669185951581	0.3947451689690416	-0.9086291791241925	0.19553055121802995	-0.21874486885919114	1.507053391763671	-0.09186520789967957	-0.026273544866036547	-0.6719034795109179	-0.19843670606547972	-0.1990407826702724	-0.5610726111526085	1.0772389476679118	0.10800209198545167	0.3253720553874876
0.7605471697705537	-0.570626066253731	-0.2010536423569213	0.4252478528135546	0.4880087727003586	-0.19675968235991148	-0.11630185741697781	0.055551752437038596	-0.26328519592746213	0.27075726258679655	0.45207749359386984	0.14723254329756721	0.005218535136726569	-0.38568292419174194	0.3305827846073785	-0.4502374166217441	0.3419022827810852	0.5682359614178262	-0.14425984556355642	-0.17148979455452135	0.19769250899549573	0.5561610641614833	0.26957868511738753	0.4125859446664869	0.1900447086694508	0.33837224184430226	0.05266829838356747	-0.0056010433356709355	-0.30183018117791105	0.32095067743148187	0.7304566497560964	-0.2220521321832744	-0.7898020637280505	0.2887970950177027	2.0054771082301874	-0.3953902602547258	0.4405820119608232	-0.8667379375141187	0.25818818868593885	-0.17219533774132256	1.4703477595748862	-0.05092461336530931	-0.03944607847394553	-0.6118613542388491	-0.19446909164794585	-0.1152295463974834	-0.519305589572293	1.0137419252522393	0.18027373503136737	0.39388899230821767
0.7624761446500135	-0.5698879352756795	-0.17409518721376308	0.4125517394949769	0.48620991911926403	-0.24796168963849965	-0.16855863871704674	0.033792914649932726	-0.27486364297986765	0.2580995472037036	0.4098912095132879	0.13212871542670698	0.0007563450095057295	-0.36474138291228625	0.3507453908752923	-0.41342669349878075	0.33743007992882146	0.5344399679365908	-0.1192277269882223	-0.15160570289004044	0.22524251564911307	0.5842361658288578	0.34074331184845047	0.44685263809356435	0.1944374311391669	0.3906858294838029	0.11218045647884631	0.06197520803053501	-0.2926232782780215	0.381947885495455	0.8024417898596123	-0.1694924046786201	-0.7405539646660816	0.35789105568397384	2.060406232836659	-0.37546125234262945	0.46763728148107664	-0.8032396059428237	0.34331947536068846	-0.12094258400893068	1.409598459214348	-0.004269190238921724	-0.09431393823361067	-0.5838230310286106	-0.20173700026893618	-0.021681111507639274	-0.4746161379946936	0.9658137423666758	0.2343301428465841	0.45527285611956236
0.7350637437695219	-0.5918562172595705	-0.1627935112159639	0.36866948187623627	0.47717161689112314	-0.31649830283457137	-0.19350829048347998	0.04013207206009439	-0.29250574907955906	0.23326596974164224	0.36646498482576345	0.0909879615318933	-0.015753254068959246	-0.34569639315460254	0.3557942314241715	-0.3987532698525074	0.32604675627219254	0.5246056558975549	-0.11835504931590465	-0.12075048801457156	0.25385473527973634	0.6111236494366216	0.38947516027599266	0.47983970997533054	0.1879917358169299	0.43697425918740535	0.118841518100313	0.14952111387449143	-0.2832258275299531	0.4444283348390915	0.8776688556027992	-0.11840379757747814	-0.6872195616039884	0.44083567278315233	2.05916256245784	-0.3403232388372607	0.463003300312656	-0.7120217123066579	0.41799158866075875	-0.10610378474649332	1.3486435413607722	0.035215080033195977	-0.0841919563884869	-0.5626674820227466	-0.20192143915291344	0.06912001578419552	-0.44513220309253565	0.9292517482145956	0.2812743436089953	0.4903724662459526
0.702266480288693	-0.6426863476560754	-0.15166253570636204	0.32296261836728823	0.47224850421806275	-0.3822333981835174	-0.22634864972337584	0.07477581670193771	-0.3012773375068266	0.2004990315952509	0.32347829598279454	0.050016999493136684	-0.05468350909844997	-0.3019569479037844	0.35684874639008485	-0.40311876207570096	0.3052141909796948	0.5412350002391733	-0.13554550933517912	-0.08405169719975332	0.28803595678980587	0.6219801818580508	0.43759608091360624	0.49827219259284217	0.16701488743733944	0.48498675890022397	0.1316617088625828	0.22973991742685368	-0.2730929136322717	0.5132969566615626	0.9323555069049452	-0.07426560371795018	-0.6103227702831501	0.531083941871258	2.0583698012382894	-0.2811447248053386	0.4614010254615459	-0.622245193151167	0.46396130206366093	-0.0847155306654362	1.2945574116472671	0.08873267245839969	-0.045871069391142175	-0.5322675658870069	-0.1953796678704171	0.16100878541767086	-0.40256437102332737	0.8962975893899428	0.3328751332905827	0.5390412167075469
0.6504849516358686	-0.6615710140781343	-0.14409590046224235	0.2890809915471809	0.4648675210044761	-0.4364792548762389	-0.25098988248510523	0.09750283246775684	-0.32537799177463955	0.16602989526958112	0.27346382023887855	0.014992207079032465	-0.07780611093422138	-0.3058462332030759	0.3463385665074593	-0.3840792797741305	0.2766914925138583	0.5849127384530363	-0.13237134012472632	-0.03659732490941549	0.32560640947650754	0.6246184919378889	0.49727328128333664	0.5040640542436395	0.143076293890144	0.5248241762885549	0.15002775428889664	0.3036028397195574	-0.24803129911350852	0.564554096958485	0.9820124494567327	-0.0006716627888462223	-0.5211099106747532	0.6399460308059084	2.0714468659410334	-0.24734388868854107	0.4348915186550594	-0.5307654340695873	0.5104626461247568	-0.09104272126215011	1.262794358442074	0.12821202086857214	0.003741133106457406	-0.5278321985805052	-0.19350260285040877	0.2515289928240919	-0.3685776532590626	0.8714265142750153	0.38295851248620527	0.6130461010709466
0.6043117587093099	-0.6911529136381435	-0.15346976092269263	0.24936038033209643	0.4477657978100805	-0.48673006852762307	-0.2772252559773965	0.10892140606416252	-0.3451547343482785	0.1202665239876127	0.24217020003331718	-0.022909362067532132	-0.09034824461980426	-0.29100075038646	0.3227964521225658	-0.32583023439043923	0.26348912121945134	0.6353500839220618	-0.14049175791613594	0.01959504091083895	0.36930997428044426	0.6366380383794479	0.5436080988025452	0.49916777155969017	0.10730476785863372	0.5674116794750084	0.1660829586075771	0.374068896097085	-0.2261581603134503	0.6143752060736305	1.0385787674926408	0.04388527644861978	-0.4714378152407714	0.7326883499323986	2.0428508362358206	-0.20964187265782336	0.41632502682327405	-0.444420807057051	0.547811270875459	-0.10932405425527922	1.2668630630802544	0.1756368950790717	0.06463463396848845	-0.5577598973865696	-0.21364274807089098	0.3299467657797813	-0.30900418873932106	0.8619132353980626	0.4078478300955085	0.6728237948324549
0.5574104247157693	-0.7143644801591754	-0.16628370473000936	0.22687347136785632	0.428054982092272	-0.5180715681821836	-0.2979476397606112	0.12542528476157624	-0.3630476819649786	0.10963195305565396	0.22662703048479269	-0.06027060272425973	-0.08751566179507364	-0.27670842843036053	0.2858144676901079	-0.2699109242492535	0.250830219450945	0.6760439818513194	-0.14290198859401088	0.07809775998178828	0.4173923749895909	0.6630561526186316	0.5934491867034906	0.496312950983205	0.08853154701706037	0.5924809130805118	0.18677110121923204	0.43111138728788045	-0.19299206861066703	0.6628389603754832	1.0601632353306114	0.11693370833816527	-0.40976494625512905	0.8326542974976142	2.006898345936842	-0.1642660551875109	0.4108029307703328	-0.36882784755708337	0.5777057551208471	-0.15844312326721552	1.2950918231503983	0.19425247070321147	0.14814549190188334	-0.561877765652225	-0.241150282727738	0.4211824589299401	-0.267740087440446	0.8826972310430097	0.43170745377005276	0.7009419590967009
0.5350818921286818	-0.7453304396898932	-0.17915101790237054	0.21364092063219936	0.41015587745940946	-0.5635051601464769	-0.3049930863993082	0.15586708639447844	-0.3951628468801771	0.1053660669319425	0.21658513485434772	-0.08167614169246853	-0.09032428598781017	-0.273068404188216	0.2477392485262794	-0.2296732868989228	0.23963907922086633	0.7265482014393984	-0.14149390888619479	0.1308057787903654	0.4695926281095977	0.6828671359476894	0.6440995934627267	0.5261964592634117	0.052541063050359695	0.6296066583053292	0.2022862949745537	0.46593171876896955	-0.1467104737426375	0.6784037793456437	1.0910137956589623	0.16604872106540522	-0.36835290476478766	0.9310672491701805	1.9866948192657585	-0.1372951355215785	0.3904874417285429	-0.2913756927102025	0.6244616032204403	-0.20001326804309305	1.337932033846095	0.18878045396716162	0.1896945678706163	-0.5420666861745569	-0.2742548839896998	0.4959656752424233	-0.20229081713864838	0.8893695908416281	0.47738417827344354	0.7181471567798001
0.5147997094571825	-0.7595119291954875	-0.18901620244102108	0.19065961614315538	0.4017916989052795	-0.594689666701252	-0.3313007455958265	0.18041491054153364	-0.4440525208329392	0.09623186387111793	0.20199753954060579	-0.11040176855012103	-0.08800282064562458	-0.2610126583481497	0.21242149111907493	-0.16259413145069723	0.21444178414394427	0.7556934990327643	-0.14045674022706744	0.19455970059570485	0.49308063485114656	0.6885246455647314	0.691857575145866	0.5327834659818121	0.01972304704287524	0.6614057128643938	0.2010008457239353	0.4950479368375148	-0.08554727483118445	0.6993422964820499	1.0954290769962003	0.22481650983317505	-0.3528404249319677	1.0146510180964898	1.9780296734841643	-0.10672388777774947	0.3621511304005161	-0.2231824786375291	0.6377523696752868	-0.23350148044237096	1.3864660063006573	0.18601272693326704	0.2433957652113709	-0.5517345541179349	-0.29403559122762735	0.5723897663335774	-0.1298447930925365	0.9073189484586012	0.5293193661078635	0.7366181123529197
0.4984029758387809	-0.7547879939549362	-0.19397018319633724	0.16385901884002904	0.3953984787264612	-0.6214318841079315	-0.3361217201630987	0.19060443136617203	-0.4739461239960191	0.10810600813709717	0.20391634658928118	-0.17976027111141377	-0.10126833688668471	-0.21588286020791836	0.16126170206586293	-0.11344878283762547	0.20923274688373908	0.8059784320966452	-0.1487669907539544	0.24661718414372022	0.5292309108185913	0.6963132435245983	0.7370668151036889	0.5425541752680095	0.00027357558730533167	0.6981886267265732	0.1973012748529156	0.5202678145201324	-0.0074990175485008526	0.7161516011972633	1.0761412392350815	0.2914332692958236	-0.38789680844587615	1.0954222494740578	1.9502445811816655	-0.053529451624611535	0.32772695271138674	-0.15853174677585935	0.6411451284502141	-0.2703061559569621	1.4371225914133026	0.19059388665722193	0.28461227227076363	-0.5242002297837772	-0.3340936836430114	0.6288346752595477	-0.06399334140837984	0.9464034124357076	0.5618016038881676	0.7360937098179916
0.4772835179095651	-0.7728719453697513	-0.1708714331252082	0.1276173240533932	0.3775022392866727	-0.6747366815809253	-0.3235888247641527	0.20338360590045398	-0.5032014472593845	0.11068198219895262	0.20694273401898228	-0.24186398211593918	-0.11787587212751247	-0.1691893101819969	0.12868048780220548	-0.07450714214055332	0.19895172120029492	0.851597472873974	-0.14950604829693084	0.30338677170907113	0.5571124782150312	0.681838024680895	0.7678547749009834	0.5580537798743892	-0.001893236014706011	0.7038540182566193	0.1924492928524514	0.5161178823954551	0.052623692011346423	0.7392344867743845	1.0516412514955653	0.35561190488497213	-0.4116300186026486	1.1367705318865784	1.924135193150121	-0.025878054764421683	0.3242195102606911	-0.09497379766464722	0.6482373076563325	-0.3078741631427465	1.479730027588579	0.17528744288095746	0.30295765481793024	-0.5392847566675727	-0.36796799048377765	0.6456580829225798	-0.012148799767378001	0.9624584052637669	0.5883785595714253	0.7330491785294961
0.46815911795818516	-0.7862525653396343	-0.1511113238673865	0.08023860670598479	0.37137395547100716	-0.7250894354486886	-0.30404036081759067	0.20924970857775996	-0.5338773779260056	0.11171328528967461	0.2270061301507215	-0.29357883802850343	-0.13794984312372763	-0.12076551814036725	0.07537100628634842	-0.049208585093129364	0.19293614365817432	0.9011741042864878	-0.14110456747483785	0.3406515428632811	0.5847168141174723	0.6888203671931213	0.779701055694795	0.5617484984476742	0.007872191010769396	0.709630107142312	0.16997873774783429	0.521308175843145	0.11480655469152154	0.7856826486046946	1.005238496089819	0.4161722914887089	-0.44026962373094164	1.1439352828945855	1.855162869797327	0.010015951384536065	0.29789785253491075	-0.08934295085534824	0.6321286473510457	-0.35311501794985123	1.5038221904520859	0.14783384382374723	0.35366105731123676	-0.5508912230000738	-0.3971180478002987	0.6436506880482201	0.008424752185916571	0.9546384975641722	0.6268081000468487	0.7333410459975078
0.45851826784784	-0.7951065314120183	-0.11795754098195092	0.04307769603273032	0.3551046903416878	-0.7743359491905537	-0.28017740413804304	0.200746340567396	-0.557912217340346	0.1345741416226639	0.24420962970297025	-0.3301370835310175	-0.13829619247045244	-0.06737050331226316	0.055141487564941825	-0.02151288738285953	0.19580708050151724	0.928672994152062	-0.11621850952364558	0.3717648213131881	0.6147014819683856	0.695910588955384	0.7959557027282496	0.5745655292166899	0.025688197516197924	0.7106230789444576	0.17103235273740197	0.5108410869753899	0.18271150606909714	0.8197158585025479	0.9513031755257411	0.44742935250773785	-0.48352021794553457	1.1403388877206795	1.816272129581444	-0.0110149405562317	0.2739682138723204	-0.10681149663210358	0.6101966832829328	-0.3881199346885636	1.5295360158078544	0.1273020232822458	0.426144384321063	-0.5563554087054252	-0.41291879628593814	0.6329779018660628	0.03686316305001204	0.9367010739428849	0.619748828852575	0.7590709312883961
0.4311204751289878	-0.7978947400541625	-0.08380196215265616	0.0071954228711586105	0.3544631060192452	-0.8158487674232013	-0.24078169533411228	0.1752526750999148	-0.5781811225603926	0.14415731321235414	0.27446268209471636	-0.35361156968887886	-0.12460782739103685	-0.034515999428737225	0.030453006075073702	0.00303174853454357	0.19492571470516584	0.9348696371163688	-0.08058478558275618	0.4047945150573559	0.6207371060877309	0.6981883552258898	0.7840493211107871	0.6142114206567315	0.05419874901103142	0.7122500822425658	0.14090587485337333	0.49522415396281644	0.23250526690316317	0.8656958501175686	0.9155236560824045	0.47638181274983477	-0.5343628468509831	1.1270849872184876	1.7275297116176378	-0.01649612826922902	0.2404543817281505	-0.12649628216722192	0.597722214966377	-0.4217358871314588	1.5589528958259773	0.11567713224104911	0.5009209676254173	-0.5693055345227257	-0.41633599860089304	0.6219376147137419	0.06261253117114644	0.9131540442440811	0.6309758367229795	0.7701433162401613
0.4113285847512593	-0.8139832138632752	-0.05619003783749751	-0.012085438353015832	0.3490049302112599	-0.8881481768226113	-0.21999377251239777	0.13982208139073488	-0.5942180085231887	0.1629253852247246	0.3276833553865606	-0.3444240387715546	-0.12332036616650069	0.02931614482757768	0.01517202699319257	0.0025038338138980375	0.2054308231134198	0.9108650071637954	-0.0476641953301862	0.4055467117260294	0.6168360629221785	0.7149455987315484	0.7706386683926231	0.6468925073946821	0.07934936192514716	0.715020407482579	0.11408148759627663	0.48334287166511974	0.2782308478058265	0.9113711617330672	0.8802298753816901	0.47401580622570716	-0.6018147940330952	1.1126335840430994	1.64115998464074	-0.03313404144221586	0.22246421976823552	-0.16099495869065103	0.606241502003179	-0.4494437330324127	1.5673754538898539	0.11052722402564005	0.6012980110493746	-0.5832465712392809	-0.39070189827736235	0.5904580370536944	0.08200868585593929	0.8751656235549902	0.6142691788194924	0.7559257147131941
0.3865801142764492	-0.8163598616879296	-0.01485200171246035	-0.031899699748925064	0.3390978808160193	-0.9720739871284524	-0.18134308836670401	0.12601982381273674	-0.6020847461976835	0.1781286562525595	0.3630784776870572	-0.3185110206942105	-0.12581290454766297	0.07036054520996879	0.00792189774811697	-0.024388096741225437	0.21564174910439277	0.8580515428319588	-0.00734565750278218	0.39623149645101674	0.6094950135810923	0.7167634587255831	0.7494977660460276	0.6858155869898941	0.10171310536768426	0.7268807204305041	0.08205231141771434	0.46930884594966005	0.3139697511393191	0.9757748649297856	0.8399964386500256	0.4850790273080684	-0.6131219403391327	1.11038058940108	1.5788471351657565	-0.047460827699910245	0.18512115636352136	-0.20139078586617307	0.602526999851188	-0.465603222732293	1.56052315394498	0.08744861336423211	0.6802276988661538	-0.5526862918247881	-0.3407000811486344	0.5737187409796751	0.07757529078164296	0.8389402937022655	0.6199526855378206	0.744454783834884
0.3621070838864207	-0.8271660373952155	0.0107094797456664	-0.03752724481205223	0.33581116058787386	-1.0553708680291438	-0.14334490317783627	0.09963041713930186	-0.5881696648820564	0.16845185439998236	0.3862127975509284	-0.3010270051290514	-0.14554514979280103	0.09456821914584825	0.014178505823508597	-0.02288818453063563	0.21852725723212552	0.8123547911594668	0.028611196771579184	0.3596988829379197	0.588566066784147	0.7039731434317906	0.7200833726455723	0.7365435526182006	0.11626363523346157	0.741981409330107	0.04322790183019939	0.4571119794166953	0.34100543138888656	1.036827393617134	0.8287951919484147	0.4707698641142751	-0.6564361604762171	1.0980780051320207	1.5154842615710509	-0.06437167537264973	0.15934192675244194	-0.2317563281183868	0.6223410504354826	-0.4599945195102511	1.5121690967968258	0.08156808208672442	0.78694425364828	-0.5333187237639142	-0.28725709917278175	0.5522994491670337	0.07633003593645464	0.7728736935838589	0.6372372843997877	0.77089905520764
0.33421519815834194	-0.8350681081100009	0.033859969582907906	-0.06264269711998081	0.33980999680006974	-1.1259967588763202	-0.11729168966019839	0.08350565511586105	-0.5666660067820826	0.166716269039158	0.4069450706733882	-0.26426206812302194	-0.15983332132582878	0.11291554887945096	0.04587490341653882	-0.004296183590985084	0.2523910009183714	0.7506550608044849	0.07651170934505389	0.3201125171273106	0.5686612517150319	0.698398435870698	0.6923873959990223	0.7717235180306464	0.1394460488319111	0.7602307771181278	0.03247389483267425	0.4677391976188375	0.3685867751644226	1.1127998833201715	0.8011780629763626	0.47749355167734375	-0.6451473761714752	1.0807216019638752	1.4703940447282062	-0.0717347940406486	0.128176208117096	-0.2768839800561456	0.6237800979617993	-0.44900910602505917	1.4683541427968687	0.11372971553136753	0.898322783442666	-0.5120006325891291	-0.22774433518445397	0.5237859410390047	0.0567622334620446	0.7164887044920828	0.6309296960872878	0.7840906257176968
0.3119783298851833	-0.8535770128094582	0.055334824317632036	-0.07233129587653625	0.34250965892446017	-1.216766274936777	-0.08497901606116283	0.04754719799791861	-0.5419742606227056	0.18362680798245673	0.42697525188051044	-0.21698725587691886	-0.1743278733555092	0.1319469918405505	0.09113659237441589	-0.004458183172642721	0.28227304269040376	0.7140166930543118	0.10229776798121884	0.2706004788362482	0.5598177701564689	0.6794571107064071	0.6586299887108547	0.8339826482878857	0.16509222362147016	0.7775999357088221	0.008499825735779749	0.4725392384687906	0.388547327349614	1.1707702867949652	0.800607335350017	0.4669360851013442	-0.6161783313319102	1.091304509163181	1.4391750519755915	-0.06837601709125608	0.10300054093692353	-0.30519158538987945	0.6291265679853375	-0.4331915612819568	1.4239572524958606	0.14446510275897906	0.9897999355919666	-0.48630143625705335	-0.16225473476297883	0.48826720050225686	0.02276658946621558	0.6678356883948462	0.6351990771830819	0.7953188331369826
0.2905557090055101	-0.8689458990565768	0.07065631348259407	-0.08292572097333513	0.3504142304980162	-1.3071294211288198	-0.07351739479886696	0.029579077134759508	-0.523145003581133	0.2199808813565801	0.4494752416050803	-0.16328923108560495	-0.1755888539867887	0.120244817391329	0.1627817578290675	0.029490358530339322	0.30963901746676614	0.6629280947092993	0.15050519216901828	0.22647698393188098	0.5467325451897284	0.6609491951606834	0.6457824165249546	0.8820587426697889	0.1775142110818733	0.8034671402896022	0.002964765989070589	0.48094205582473915	0.40236038362137955	1.2134374839716513	0.8252601869010758	0.4514943392328329	-0.5700281877288179	1.08913651362889	1.4182885202679116	-0.0476680335727314	0.08735793671932143	-0.34779329606321147	0.6451703768911858	-0.40908098783961033	1.3662398402637979	0.16863800739288684	1.088083397628812	-0.47304588610829407	-0.07539563860695078	0.46890793933983377	-0.020964795104170323	0.606881235165356	0.647137595991126	0.8130142722755919
0.2691214624079728	-0.8604174729549733	0.05028836382288637	-0.06635254258420478	0.3749194926311318	-1.3706388714319435	-0.07005201813820594	0.00921495284556156	-0.4997558948046363	0.2942930286913218	0.4725325594507293	-0.09666231851346245	-0.14955969179591802	0.09424625694703304	0.24705671439230148	0.10196856919705392	0.341148829232569	0.6298054760745914	0.19883688307710481	0.20389055608735096	0.5466416579416955	0.6772427471530276	0.6156940769952091	0.9415359059562141	0.19064684299122558	0.8347939962778623	0.0050022831073300005	0.494774850636043	0.4277193758246696	1.2363252810371836	0.8388966242497145	0.4158094170989523	-0.5004767262601545	1.0981034012068909	1.3924489786479604	-0.012641544469166788	0.06921438320238008	-0.37886848874094464	0.6616293730025525	-0.4063011019872813	1.3181845104168501	0.20542072233059652	1.2053292977795518	-0.45545617344994743	0.028381440943724856	0.46358563750429205	-0.04990653931562568	0.5832808165384834	0.6649793778885011	0.8306186152024194
0.23761800271109595	-0.8338323954677505	0.023030469875850165	-0.025046390909961514	0.3892326772101039	-1.4174657953888303	-0.04618472431640447	0.006449916880962819	-0.47906478109061534	0.3839702675521453	0.49352955302502377	-0.02799865235713143	-0.1277691058336545	0.04050173476705992	0.3487672581482324	0.18095146523410538	0.37461075990629605	0.6042057723272172	0.23831190928111198	0.19357485570462263	0.555431825751412	0.6773894250807089	0.6383550050273465	0.9977351773703681	0.2092335620517179	0.8710816633884733	0.017058142900575148	0.4961010974756507	0.46280362425830057	1.2590127907855568	0.8828780372979802	0.4051825719845038	-0.4067024796866498	1.115015632208436	1.405979748845843	0.025041187803314113	0.10038843833539042	-0.356697214362554	0.6982180235581004	-0.4044488425715739	1.2840185452352348	0.24193164111421664	1.2826462267287468	-0.44514394129809964	0.1516499346166706	0.4927370813885214	-0.05749761613091693	0.5638861892334168	0.6754746847441135	0.8466863088726118
0.21216617630550466	-0.800454246564936	-0.01702996068597396	0.028783521104118408	0.40869044536063603	-1.4542447524037274	-0.005274389056562368	0.00218928934466906	-0.45746674697434137	0.4594837596696702	0.5232369316552049	0.04634611560850237	-0.10650308781400324	-0.0204085912460103	0.42980858568283137	0.288161712153957	0.41018895303750896	0.590821646327539	0.24825840740564153	0.18650205648930646	0.5622179043545126	0.6961911696363996	0.6793659398767333	1.052787524878111	0.2200122023896832	0.9043406425875891	0.012755229559072278	0.4927568944515506	0.5013072588156613	1.2986242455771013	0.9178026356930967	0.39508216503174565	-0.3148768284524652	1.1193262272021491	1.3763378895247147	0.09381261533231638	0.15094818513734673	-0.31402794141799417	0.7829046696834192	-0.3923023129621019	1.2564614366458868	0.2873475753407183	1.2911140455448824	-0.4302529388446227	0.25804394052154594	0.5148664429791691	-0.07205796847074492	0.5179503555224011	0.7082972956782075	0.8425042735712089
0.21332427666197212	-0.7877422197628902	-0.06494628030246655	0.0828877263174258	0.4266033163237616	-1.4789349510103187	0.04336222779485972	0.028436682750155744	-0.43921036890890663	0.547478028810082	0.5382252704454031	0.13733155502275274	-0.07810538367071268	-0.07106358584102827	0.524569134851723	0.4634616860382403	0.44062450670711567	0.5777926028671685	0.26040756424849987	0.1934692842423525	0.5812900094416533	0.7133132153428389	0.7426264330429766	1.0900334103942106	0.22729836677731058	0.9245882628649695	0.028673238666382928	0.4941007831407872	0.5618864269097256	1.351596519598431	0.9666471119689468	0.37940606513354236	-0.209450945137334	1.135705918062293	1.4001368050424898	0.1862284512125558	0.24443316975679416	-0.27250624077377084	0.864755788913062	-0.36996478744379296	1.2777603052643491	0.31697855143516485	1.2621898997590395	-0.3998966258261128	0.351204529114763	0.5370457330039045	-0.09202810261610739	0.4911899404588486	0.7383259974265891	0.8498590940382211
0.2150345986169869	-0.771261243647235	-0.10604069138706988	0.11706978375795991	0.4673215670351595	-1.4682580546631783	0.10159404902542632	0.06386821281055255	-0.42288745738793754	0.6321065412028645	0.5479791369049841	0.22753210150114372	-0.047705662611827196	-0.12034060028751256	0.5999324821244884	0.6853308753279808	0.479251682024178	0.5857870545319747	0.2444148013471889	0.23744615211578962	0.6064408973972045	0.7486867267988624	0.8239515999899121	1.1561636690270372	0.2365193054860722	0.9516539807347959	0.05437768266078311	0.5065947147823018	0.6342399888265857	1.423776602832167	1.0141648599663962	0.36695190272822764	-0.09697339459805679	1.1403787958383325	1.4114829378408178	0.26816892109051155	0.33922765142937567	-0.23769638327848425	0.9797590629330066	-0.33316943770075014	1.3322683387961165	0.33474866055181585	1.1806744552816872	-0.3361162768460991	0.44287631832286445	0.5661166086280272	-0.11091063464998255	0.4811854834436563	0.7759839614848454	0.847783658634272
0.20585967150719733	-0.746328075473767	-0.14484836776940385	0.16417976905958712	0.5457543635065114	-1.4485277543038346	0.1628545930726512	0.09215290175267557	-0.4093945845662853	0.7297734102523474	0.5723692140065679	0.32487925404817475	0.006395534457962737	-0.16980749566611744	0.6688529643404149	0.9583534150383992	0.502479766470405	0.603377508809924	0.22350113161358937	0.3165162448153559	0.6277120676867417	0.7546470553633751	0.9177818227782506	1.2227336512083735	0.2348151151851829	0.965683548803565	0.08537236553529963	0.5186329788982864	0.7272488709771668	1.497383025030031	1.0643297562252876	0.37759205217867187	0.02403994574160495	1.1789766833424566	1.433611042675413	0.3544376115991104	0.4726975022174155	-0.19086438674684367	1.1367679457246258	-0.30487493168960644	1.3992104112936716	0.3660581556316666	1.0830467817367537	-0.2689588696008561	0.5379936292021219	0.5958240910195998	-0.13643474294171726	0.46036128907639834	0.8160790571373384	0.839810342834636
0.20543041423221342	-0.7342923682629156	-0.14294132961844686	0.17990089318449237	0.6652513706100438	-1.4313698050186345	0.23714309321184066	0.11904848887825419	-0.39051979523614666	0.8437675702172946	0.5984425136037801	0.4604918757867823	0.09798106210004318	-0.18172506418102596	0.7318002337304657	1.222392341584182	0.5346817930084362	0.6294391830772386	0.21461755858001513	0.45557536592273673	0.6657674216129467	0.7742280855541975	1.0292659331351428	1.2635249054061333	0.2519398540500859	1.0034104632795118	0.10457675405321738	0.5453422585728801	0.8216628356679166	1.5644059597894977	1.1035758420917425	0.38156864285141	0.16818677280813965	1.2423875725688385	1.447738131497879	0.4469376406198876	0.5924261427328299	-0.15373620635345658	1.3296262673789407	-0.2585123765346371	1.476510949949932	0.39400968305567424	0.9565517261756445	-0.19270891507803728	0.6211596779910484	0.6208561102101591	-0.14084206977648608	0.4506966368857424	0.8652708551447201	0.8197499980927976
0.2071063061766305	-0.7233337244680486	-0.09369994236982707	0.22495906953294664	0.8100995182484494	-1.4010202353350558	0.3051323279418382	0.12435655835978339	-0.362395742378695	0.9370836008069843	0.6329735483916844	0.6094840423049568	0.22370671561488545	-0.1667477258776579	0.7834388014937798	1.4825495089233283	0.5332450643675745	0.672559686789913	0.20090946951090446	0.6326915817837987	0.7210674884158509	0.8028700264388686	1.1343443459964941	1.3201888787478848	0.2923186522625868	1.021631702373803	0.11254024080336773	0.541431415098164	0.928066599711407	1.651333765833014	1.1734233744240978	0.3846523251042365	0.2716527095147311	1.3284792298029007	1.439695869531646	0.502974603567263	0.7212648856653114	-0.10102826484609402	1.5409953275784318	-0.230126167103266	1.5807793866907267	0.4314458571976519	0.8309094627776427	-0.1293197556726806	0.6958414509805245	0.6855656943714254	-0.1435560540499491	0.46823081707384573	0.935247832828303	0.8176176275564847
0.2013716972686404	-0.7032661426300125	-0.009684421277044797	0.2544610741233427	0.9743888664685016	-1.3400031537725616	0.38701993502363685	0.17965959099005674	-0.317645781316363	1.0141387494579113	0.6738724419730141	0.7937074574386512	0.39733912494642043	-0.13616894835229323	0.8415417176843819	1.7375481790941052	0.5467928105456907	0.701667516541282	0.20378432963163307	0.803413930458429	0.7803300361329781	0.8633907588639103	1.2421372154755583	1.3758339423760462	0.3209498728318806	1.0642186628127743	0.1293844940518517	0.5782172106002459	1.033168453064462	1.7355244229609461	1.2279701113969945	0.39951664058250197	0.3691575066058536	1.4163765997889282	1.4192245937008736	0.5667171924572058	0.844651970392451	-0.04800766290108049	1.7557590317679501	-0.21119761405137258	1.7171270620269516	0.4657965160861349	0.7167541829329817	-0.05147553448911093	0.7525391257349774	0.7785189371938983	-0.14855488035183229	0.49860534851518656	1.0164235522742775	0.8380879052513418
0.20670879605427556	-0.6890387066601874	0.08840619023704743	0.29421296896546945	1.1579065310982801	-1.2614585151227886	0.4721108782692257	0.23060109047050786	-0.24214782439250712	1.0597755554611068	0.6986054902260317	1.0112779931020037	0.5980733706591681	-0.07872768600847624	0.8837168494695377	1.9724379431515313	0.5661072842958406	0.7475553591903847	0.1981517619904733	1.0076398323406537	0.8574486277135709	0.9114806788643595	1.354184814816914	1.440861509648761	0.38372874600271284	1.116679296193358	0.15165722841410023	0.6210941720649471	1.1200751484539986	1.8096601679909021	1.2892916135972015	0.4076486073652628	0.49543073102718616	1.525046922443949	1.394628722459741	0.6027872731830068	0.9961388044322252	0.012732298398107123	1.9680794971878963	-0.18674641968154224	1.8668631518626875	0.5096805481258466	0.6354130366189579	0.044170580095110726	0.8205491198128735	0.8643112174367544	-0.14308045896717478	0.5330054051329693	1.10160857938473	0.8571235974057902
0.21605721464603786	-0.6839959276824321	0.21461210917660037	0.3121806279703855	1.3285600271500422	-1.163596205469057	0.5457418194522935	0.29394043086206295	-0.14832581600451053	1.0751545316700752	0.7143268049842819	1.218615989136468	0.8134862715737633	0.024220517292473164	0.9062298313438675	2.157225830366694	0.5824370864207052	0.7674150094735313	0.2169127745796612	1.2149728978601904	0.9385403629581559	0.9562561981692813	1.4794560541193447	1.4893710829844031	0.4565380240542184	1.1889725999875806	0.1883537122742513	0.661483956676585	1.213000894545165	1.8939508021490297	1.4086471916277452	0.42658785413125155	0.5703415207536616	1.6213478017756617	1.3781359334900454	0.6302836437514882	1.1370593499888941	0.06267413202726357	2.189040091932553	-0.1387192143051645	1.9888389403506248	0.5643519234282625	0.578157759488024	0.13992283567819747	0.895877510840906	0.9532140256602858	-0.14415520457269	0.5299251780358754	1.203721850495414	0.9202863544790472
0.22250635805967792	-0.6951755471853129	0.34309498522482634	0.31988599107357435	1.4956378231028764	-1.055582547981383	0.5868302666873518	0.3317312905924905	-0.040382129750467934	1.0854314806711058	0.7311844197952182	1.4199224436662772	1.0559619184700009	0.1629139754000267	0.9302627424757495	2.328502833520889	0.6070318470735423	0.7910919951056632	0.23211602682019256	1.4443430286150374	1.015220766298234	0.9937096972707437	1.5823868836656714	1.533380905404102	0.5489988252311349	1.253773510223782	0.22649738091631164	0.7038304369159639	1.3083704251028287	1.9696517431294964	1.487224028784731	0.43265524476132233	0.6307324491478671	1.723920993312967	1.3694428243497376	0.6533283650328461	1.2578912148168988	0.08414857801701003	2.415718713744803	-0.1062094595540964	2.108069444338355	0.6250544444524476	0.5421762076099943	0.26505049235372086	0.9744277805012116	1.0335424696506312	-0.1607514372342163	0.539776377422256	1.2976979526678645	0.9842317598612901
0.22520620746212944	-0.6986333791850753	0.47813271927985024	0.3061456214720365	1.6646635168023276	-0.9529519847064896	0.6066815595441571	0.3882837829431193	0.06897893525364034	1.1206195603958478	0.7468316461251244	1.6037313527601924	1.3249618726183252	0.35312590091686824	0.9548658326508969	2.477878399526374	0.6410044421923669	0.8129000728211663	0.24477796242837488	1.6620714618707741	1.1020874975928054	1.0220455071257066	1.685345406271129	1.584256139392442	0.6354907943411285	1.3308248589765967	0.27269918006392224	0.7632178057131619	1.3981951961778236	2.013338928185359	1.5841000823014444	0.4646863958393709	0.713334047251862	1.856718105381519	1.363775350622316	0.6944796530352706	1.3714287553417985	0.09314422319553686	2.6152678334583	-0.0740229982167101	2.2276549294697268	0.7102653278145241	0.5548044768381601	0.39816081028362904	1.073505952720755	1.1422894583746035	-0.1669754343602687	0.5823656675008673	1.3936829233511596	1.087831963528836
0.20929059970610558	-0.6881944661346984	0.6175310971188056	0.2953996335547661	1.8299492686401089	-0.8380951679273478	0.6041901122717862	0.44065776208724045	0.1875953319973384	1.1538394863214143	0.7635839554733029	1.752386128154	1.602495723352272	0.5514351983119055	0.9787770724544496	2.561190366202351	0.6719990842294656	0.8463522440453959	0.2516274224102167	1.8760726360002593	1.1599887675894005	1.0470578790321792	1.7728915919690844	1.6438152629852456	0.7148254548395148	1.405576635385782	0.32062014273565187	0.840347884738782	1.4687153585764097	2.03477289260346	1.6548163895197594	0.5240302458614398	0.7724676902466332	1.9845080444027872	1.3589348932288698	0.700034761821509	1.4794258039422439	0.09304657845317879	2.825757648187312	-0.05674389783258975	2.2854509031024315	0.837811278574778	0.6021334401770557	0.5130509739676077	1.1705831082766094	1.2326567955323722	-0.16539307764754269	0.6265578816316368	1.4884805723817294	1.2054229691218712
0.1956607869393721	-0.672350147303671	0.766359352881522	0.29209969215547	1.975797394613463	-0.739928831017173	0.5999857347615731	0.492905379716604	0.30035919049793325	1.1768099585719294	0.7784228687254374	1.852892746167446	1.9005843990298286	0.785889155232834	1.0297662144199902	2.627896809326344	0.6869129788974062	0.878351973378129	0.2875554792429096	2.054868171246568	1.216961870606088	1.0868723467488932	1.8489684399031172	1.6868226197909202	0.8017281638460757	1.4889327689232024	0.3514855477695115	0.9256356776065218	1.5414149327725546	2.0087672007656807	1.7193299723943753	0.6062893349990467	0.8215569303544046	2.108112295655722	1.3743189350255436	0.7201509986411934	1.5895357656640736	0.12266844256662698	2.9922961676283144	-0.04494207637146631	2.3171082378796006	1.0140844829036064	0.7043042187224756	0.6196598361791923	1.2598705529200316	1.3124703592776812	-0.15233372761729372	0.6416895600566118	1.5933708624167082	1.338792557776129
0.20274353197660902	-0.6595061531906854	0.9118197980100359	0.29942903572946267	2.099478907799111	-0.6353042137786783	0.5979165805732988	0.5659147982590497	0.4225654936083291	1.2079815283853317	0.801126809741515	1.9375351896613946	2.1629565549147722	1.0670456933774073	1.1155409090351962	2.685304703036046	0.6977795733040829	0.9557258074359879	0.3101601808271814	2.2012811267118817	1.26686506277582	1.1479321915313538	1.8965948999779947	1.7296426387534425	0.886522676096108	1.569978598710548	0.397064074554032	1.0025044558866434	1.5849029897721287	1.9902914455854854	1.7774081008765568	0.6890373727687887	0.8495186941472213	2.210769449726271	1.3999760157298833	0.7382846634539003	1.676702440896312	0.1845564693214154	3.1066130976708597	-0.031183569879888184	2.329658664105598	1.1931638047895028	0.8219060610994775	0.6992597631411523	1.3517299760164005	1.411390716711829	-0.12770420534207186	0.6712205464344543	1.7053202974579782	1.4863654242766855
0.18724958006465806	-0.6483692865637138	1.0187895237486204	0.310439862885101	2.19904353403767	-0.5144180206927264	0.5879947893824552	0.6576925021052958	0.5211737361307004	1.2297421149461563	0.835522986940749	2.020210721512575	2.402266215707369	1.3619684862107309	1.2020853679491055	2.714789193329792	0.7107458267804111	1.031020624681339	0.3272083860922047	2.310647296542303	1.304241047216732	1.1911225955926485	1.9420881309151465	1.7910624954733585	0.9642556980521888	1.6438817064077695	0.4563415349587926	1.0777350374004662	1.6133164007983176	1.979017369147066	1.8515375620646757	0.792336254290312	0.8812222597416011	2.2926292916274402	1.4436156333394232	0.7406113182058907	1.78312241865692	0.2569570868481274	3.177992368596301	-0.02361524573634847	2.3357592963282814	1.3954925259463076	0.9666189476782675	0.7647346849369377	1.5190065168621922	1.527000775155011	-0.09392622477041315	0.6990135661773751	1.824470838985515	1.6259781599556262
0.1530042395238202	-0.6246677102733728	1.095054550097705	0.33152757015650425	2.297313587542887	-0.3748836236378709	0.5731276922130679	0.7535726957011322	0.6203837085429644	1.263014656512135	0.8909099143073945	2.077746363117284	2.5868052668457175	1.6642408677508087	1.2780300538708171	2.7502569059348896	0.7466030796986185	1.152474129242142	0.3449094408788265	2.373256501117168	1.335835790282792	1.2191676519425794	1.9760225730566703	1.8447771987427033	1.0287766431843792	1.7218197079353295	0.5161533884759237	1.1606335634917686	1.6272362869064314	1.9774854988732873	1.9038690609509683	0.903699885566047	0.8962353425436591	2.3638295198174526	1.4807160195136235	0.7844711549959795	1.8877167256596696	0.3520393944519184	3.236177647442029	0.0002654071407833053	2.3098922277465688	1.570636491082825	1.1498730982425196	0.8295951128745187	1.71186205873027	1.6376978320895503	-0.03535334071280904	0.6894280552212696	1.9485194932301624	1.759452689048588
0.13347884637097768	-0.6147603751499664	1.139944378576443	0.3520831760849486	2.410499838683395	-0.2291652508837229	0.5276894286308911	0.8351880788076096	0.7010143547848926	1.2977471907529594	0.9552519682797357	2.0999973853120335	2.7164534107775933	1.9725437864142479	1.3326149834367056	2.8167316783284706	0.7669673987363337	1.3267130470775421	0.36044428160701714	2.449096791330752	1.3759209763400566	1.2388675915636	1.9920980846254568	1.8860548548348923	1.1198204668032712	1.7594172857687975	0.5676330681114755	1.203080379014894	1.646917086251691	2.0424355765400266	1.961601892098106	1.008060332572943	0.9158630397649347	2.4283417694335947	1.524260561703534	0.8324618752907524	1.9829709651784466	0.45935096630312555	3.269689231059241	0.017177866543469218	2.2517713396791104	1.7450345753852126	1.336512372906062	0.9136054729946659	1.9242657986604894	1.7179102847882397	0.030225132236678647	0.6664896593024592	2.0513487549518543	1.8939436600835353
0.0989920486129613	-0.6031680616208368	1.1828169265364292	0.36761188430060143	2.5270016232153276	-0.08213636014317256	0.4851492242264113	0.9133533473353685	0.7489189997640169	1.3483308260941955	1.0450271645302296	2.087163260104098	2.8089736613289533	2.239618745601581	1.4161435024397497	2.901471053905765	0.7702689682298081	1.5154496282013732	0.37620894112477077	2.493060110866531	1.39845390535228	1.265800304020096	1.9922375418764524	1.925930693069746	1.180686461446488	1.7797352484329942	0.6071408362001416	1.2524740558721004	1.6750216468171544	2.1576207793125106	2.014979946616339	1.114578354561203	0.9040136086275433	2.487380905771679	1.5698135721331008	0.8762568026985404	2.0856861755886404	0.5871595504099725	3.3108195973004997	0.025550106734384258	2.2030632712811506	1.909615459164194	1.4750847552250435	0.9692541886768131	2.1366733435503624	1.8025982176919328	0.10607929168635524	0.6414314088867702	2.1425302980704846	2.0234673105124905
0.06970641817016827	-0.5911900450377187	1.210421925056124	0.3974804373480936	2.654472942538443	0.025090936874192327	0.4552222198192271	0.9833444533348918	0.7638069819073274	1.3846002668453292	1.1340019560183372	2.089469755458981	2.857508385500023	2.487776416167031	1.5172617286634131	3.030219371779805	0.7768933891683358	1.7486234685276325	0.3793316711930181	2.4958191428318726	1.4077852838752811	1.2702890271308225	1.983012824000109	1.9698614172890028	1.2115503747664356	1.7777509570280408	0.6517453381582736	1.2973815373199133	1.6921879960454151	2.3098324752180313	2.022936610093866	1.2211182072604196	0.9188561283169869	2.5481174328281004	1.6273439881839704	0.908984365329933	2.185083515505029	0.7064794529501299	3.3363064486421385	0.042784915460298036	2.177404729873982	2.062302127616333	1.5640542843731935	1.019706602536387	2.318885825095766	1.8729001198401147	0.18396681025273315	0.6101461251430671	2.2323256662046376	2.1034568563996427
0.03789308837791235	-0.5648164655125245	1.2278321526530362	0.4142852634451367	2.785375249867528	0.12582818915078486	0.41621945610347677	1.0431441107278594	0.7732541039249538	1.4028704998989374	1.2210238098334756	2.111635748031327	2.8680627933838325	2.722500405899869	1.614151503487771	3.1779091792014773	0.7698661627946765	1.9950532519850797	0.40517615407884	2.4786847967541066	1.4254959081418943	1.2844202625763836	1.9702615881829935	2.004852015364995	1.2289899867682288	1.759974159555675	0.6902915809842697	1.3428519820089915	1.6980353707843538	2.4872594889948383	2.0639532907693185	1.3065716576602526	0.9368405381705218	2.5909632025696263	1.6761491372320094	0.9371184863342249	2.271553115033225	0.8308739231613054	3.33186488186659	0.10469842493836272	2.175736512477636	2.213426700993015	1.616323699100242	1.0485175679211691	2.494672274389057	1.9157233043772268	0.28480453546834195	0.5690749649367383	2.3503852495320574	2.178089165921689
0.0044687023754818814	-0.5643703933373725	1.2497916093703627	0.4281299902300052	2.9150991122825642	0.20212307379420422	0.4068116080773094	1.087839734493188	0.7787536179169087	1.3854644056618237	1.291192211108933	2.109367221878901	2.8455647972874214	2.9057917246017855	1.735350694653582	3.3526744411798703	0.7658247973781627	2.2445486722114483	0.4616044876104949	2.4603778743099913	1.4243949843057264	1.279747860847832	1.9662978746778648	2.0442937710019486	1.235806747971785	1.7288423043942842	0.7269332432284901	1.381098899136555	1.7008977453100047	2.6793153640010807	2.090270034282991	1.3700327258657121	0.9351302018550633	2.618294043714687	1.749250949582939	0.9391218545510661	2.347329099970654	0.9492716253569723	3.318363599725579	0.17095791665750354	2.1860901291671664	2.3152195013107972	1.6051846440645043	1.0550422143455662	2.62795115218302	1.9340162927985922	0.3654968945937461	0.5016064343777299	2.4597933847997835	2.231866657864895
-0.015407250885264212	-0.5629935446951315	1.2777151537414215	0.4551903447328116	3.045632503408908	0.2780921819478803	0.41572559197981507	1.117920935338443	0.7982590046078907	1.3613411393453292	1.3668081930032767	2.1350327984072757	2.806385708746691	3.0879564013877925	1.8572316609194623	3.550767642916926	0.7719785815836311	2.4883724825567692	0.5298975974890452	2.385936288669859	1.4505175026402448	1.278367668863813	1.9570927041567863	2.0847192116341504	1.236402197294654	1.694412721311695	0.7646336920464762	1.39903842761791	1.7072115133422598	2.9091558912860114	2.1226393014614247	1.393108380279537	0.9295933703303995	2.6332932765051233	1.8259852022308554	0.94721410094064	2.4124477062938317	1.0837294218941729	3.2838107489681447	0.259764072956903	2.1835684051959463	2.3657724922242953	1.5461342961939983	1.0283398931786403	2.7769814737373375	1.9597812367835314	0.4525623553459212	0.41956021403559757	2.5977174802852665	2.259361352463901
-0.022652308829604537	-0.5659841856292326	1.2995478684017596	0.47905585935865264	3.1793097607155465	0.3428811558412074	0.4403706317886339	1.1153895740820294	0.8300978299244839	1.3314289650777007	1.4156341321902526	2.1626492432534365	2.753532125913489	3.2427759661490447	1.96592667205245	3.7274610397763035	0.8098711396908904	2.7305679514502406	0.6044568002950962	2.318132547820491	1.4699105209529386	1.2681473183597238	1.9456154891004434	2.1045902615492293	1.2222906490237222	1.6402035777631874	0.8142013737120886	1.3793557267985173	1.7093094518015917	3.1718610901081026	2.149644020898124	1.3939735232692914	0.9249899307358017	2.627458398731981	1.8758298891390985	0.9531410207517095	2.4617458631158993	1.1823486390544793	3.2395270462696564	0.3479828783482196	2.1804501965161482	2.372659817706387	1.4830931214114076	1.0234321693162545	2.9373975561455143	1.9938566878444566	0.5156036835993102	0.36700917808424915	2.738721193476363	2.2773553114912497
-0.012342532799075878	-0.5938117750112609	1.3073512028908498	0.49638082013755547	3.3007794596966207	0.3896497821158712	0.4698114425491845	1.0896082449049675	0.8703788796500549	1.295762229179763	1.4426714138101828	2.202024375756254	2.696232325374395	3.3373235751082575	2.0436756900083815	3.8505354072676106	0.8523932980891207	2.9380224599857288	0.6991507596325013	2.2524044885463814	1.5132671401893854	1.2815143618020663	1.9537809153723598	2.152745298016706	1.2057318098488412	1.5889337753164732	0.8588758144055652	1.3523833962018792	1.719893503525687	3.4360087353047426	2.1966754975264307	1.373057007023541	0.8969464142786625	2.619875338090762	1.9269552978764577	0.9468145616359918	2.523673813899631	1.248457088562287	3.2218028823046945	0.4437549830289139	2.158714875671898	2.3537281491706508	1.3901080564161414	1.0270210412728749	3.0457111061047	2.006504839823328	0.5750870432764519	0.3098321485419363	2.8686001741566285	2.29399475375381
0.026475739149326348	-0.6102973869809307	1.3270408319948335	0.5392300207808152	3.4060080940953332	0.4202963296812815	0.525755662193301	1.0505008937229272	0.9295561602743799	1.260785160096258	1.4483891258335362	2.213689477350517	2.63894009071909	3.3934976249436106	2.1094053156600356	3.9824302554776887	0.8911820413827742	3.1395894850776433	0.7762250342344628	2.1868653582016253	1.5585026374851596	1.306439436683838	1.9470631020460332	2.1830238809928053	1.1661344153454525	1.5229382423489215	0.8961898061241274	1.3149113196163358	1.729761753778222	3.7041776788270377	2.226499253789663	1.314680338351327	0.8652269686703496	2.5880898180986454	1.949550390801582	0.9360893890400763	2.573621661773015	1.2984147031599054	3.1877370454480882	0.5060411204034816	2.1338322493327966	2.317754260212615	1.2822007980891277	1.0384477159420231	3.1105304817627455	2.00033238266622	0.6154897359041943	0.2541977449683145	2.9742794545503193	2.3141354069981404
0.06581180268567818	-0.6454021339566192	1.3231563977590017	0.5971406371234733	3.48537556804093	0.41217042266703563	0.5767817552836637	1.0045485397454383	1.0043585907938972	1.2341580835302794	1.4236148710950913	2.234722276401649	2.5935494115886772	3.4234812013830584	2.16277398374853	4.092221223705194	0.9214669988591169	3.2877807790864777	0.842619005822278	2.1220034736748983	1.6156673145726999	1.3414645644038887	1.9439733945575441	2.207122682887057	1.1039287566098226	1.4646180427110915	0.9250220350646796	1.2871694016338942	1.7143092544147969	3.93867658029115	2.2569482913958403	1.2580816598047853	0.8144615048696429	2.5490798922369398	1.982088555001544	0.9128259924610639	2.6416013540946373	1.3331974371156483	3.153946449996079	0.5349172206736039	2.0965349819046097	2.281512403215337	1.1465621009483236	1.0423454169437554	3.1209062581924925	1.9821579967141172	0.6209538192553572	0.19854324203353663	3.0420417700522853	2.34402335490312
0.08785863518605722	-0.6717085451080951	1.3271081751707265	0.6517426511264579	3.5305947310667216	0.39373275604560654	0.6525963512105021	0.9453078014099393	1.0727158016879463	1.2162230924911044	1.3812250519501272	2.247364416487303	2.5566199124941495	3.4105214326509476	2.23172408184107	4.169357947586667	0.9535306769591413	3.3802152407236234	0.9073310238953118	2.039880703942713	1.6534493974548206	1.3816680797096748	1.943854009814641	2.22954020569645	1.0271126452283643	1.421690892776224	0.9616952844416842	1.266011439443536	1.6827986094951104	4.127960869849185	2.252354387651755	1.1997300560229274	0.7578433737116032	2.4935972429551088	2.0195657474344197	0.8832046273574502	2.7012217623248445	1.3358328588487796	3.1080370634763756	0.5687102476429388	2.0616915458791873	2.2550743483395017	0.9770795087142263	1.0449021164155856	3.1339963359935314	1.9722851425160015	0.6243472901356377	0.14656378166505005	3.1135543923852627	2.362875476204485
0.11898202333737569	-0.6945422895269628	1.3143533043247189	0.7093008459673422	3.5336645447245685	0.3649078185456015	0.7135719209164277	0.8872890473125088	1.1582244461829054	1.2042690199519293	1.3133375753225536	2.257290956431038	2.504426242857984	3.4019101856223286	2.25830427462583	4.222726613964904	0.9744057825256881	3.4288138219520947	0.987551435126108	1.972658446797475	1.6946773764123466	1.4370901028382246	1.9308776584852487	2.247292298082948	0.9475612648161607	1.3957158821886384	0.9868391127095706	1.2441898285177526	1.6455274670185738	4.260747584215596	2.2260970098024084	1.133959783725189	0.7059780719088651	2.435891659691309	2.0657842858013855	0.8532580851541539	2.7598495715664706	1.3205051000749293	3.0753964492353534	0.5953577187789334	2.0172025156638465	2.2075690837172295	0.8223307876583942	1.0395292504463198	3.132273212089284	1.9560026262222525	0.6108631243501345	0.11697877825410166	3.1990145723909036	2.389314353722596
0.1574238008841775	-0.7324450319477146	1.3060077207907832	0.7534597153585169	3.5413020526079633	0.35795631051537924	0.7629119258604515	0.8224370407094147	1.2516277313666524	1.237640672576671	1.2497172591858743	2.2413979039265737	2.461967343695296	3.3910862951516423	2.2562115097063318	4.246440860418287	0.9979640050179747	3.437531074127339	1.0655562034480752	1.9240076468104206	1.7244746692848163	1.4960538112085624	1.9216898180074953	2.236765628561341	0.8812080486793985	1.3682096132545825	0.9791717332712159	1.2185890094567922	1.6203006611497528	4.34731269581068	2.2047153838978715	1.0650400675268044	0.6526194606477541	2.371659803473219	2.1336555519048046	0.8365410833648685	2.827775354536529	1.3067983426552707	3.0588587139733114	0.6196313435505016	1.975821995189952	2.170470822741473	0.643198354580987	1.068773715617786	3.1361703911849843	1.950941185709647	0.5964632911573481	0.0938393887237351	3.2526659167832563	2.4228605337112343
0.21299696798979628	-0.7794867939532392	1.3222971917217516	0.804465241593571	3.540160970557514	0.3404744576186801	0.8262906145272291	0.7769711303691966	1.3425127871024807	1.287302620744712	1.195631457813624	2.1883308631067937	2.420077567124192	3.3525772680619412	2.2583038228199324	4.2572257276726795	1.0238132666167288	3.4245418900733484	1.1321528905948726	1.8631626097960345	1.7399911535239265	1.5445507388005963	1.9006355075272086	2.245366683616157	0.815724302877195	1.360250266858656	0.9675568445570043	1.1923407388920757	1.5876610285432136	4.40507164786661	2.1706267317311627	1.021142550517697	0.5996578497349706	2.3171183638232966	2.205211689602801	0.8091020599205561	2.8971994840201467	1.2869690626276737	3.0771289619122335	0.5984943672028347	1.9283456919625497	2.120903844837679	0.48007263674048517	1.0929465497082513	3.1217950502948097	1.9516380553533708	0.5666243563825268	0.11341302596409406	3.27133038123059	2.464973952827637
0.26334929348842123	-0.8177815235856423	1.323728794384102	0.855199580319707	3.5327489862652106	0.34329768495633106	0.8498317152534671	0.7340782121949037	1.4190997521898634	1.3637661174807938	1.16599691893041	2.1710259980039313	2.3658448918072468	3.321302230348143	2.253377783114127	4.240085492214805	1.0435519616518782	3.3876868864495018	1.2076431953228983	1.8196721037841939	1.7563529907197377	1.6100572905648218	1.853743444507158	2.2339742946983683	0.7514230907525328	1.3500229877364227	0.935163857547401	1.1553164938740392	1.5494475388332103	4.450322362589146	2.1404889477482256	0.9986364350963797	0.5402460124220386	2.27088092236855	2.2773613495895075	0.8040107696330889	2.984844418565731	1.2808430879328836	3.1097934555445224	0.5908780153358205	1.8533922963871952	2.090199082528838	0.3344902627722146	1.119861507266894	3.152369789069457	1.9639733532511592	0.5322793141797606	0.12435587190323753	3.2919103792477324	2.51889511907907
0.308090421545614	-0.8501650242549484	1.334801104332128	0.9004388834359173	3.4918820919451172	0.3297737156068897	0.8758459894260471	0.6994639698685355	1.4773607989892745	1.46853198738904	1.1551675215784694	2.1335787383864266	2.3098611347203324	3.2644056846949723	2.2669477732603127	4.213746399392888	1.0453980646204024	3.346177300645663	1.308430555089607	1.8096683768476083	1.7676959731491935	1.6707961945784238	1.8189171761630305	2.206696036560765	0.7213846294714468	1.3474285225939477	0.8958829933036402	1.1169259904765423	1.5045066791953636	4.448139530763203	2.1131740843268716	1.0080058528209348	0.509577000327965	2.234560907294072	2.3546639575032926	0.7906104482229275	3.06816437812299	1.2728648220648824	3.1765991946374177	0.5568870747702894	1.8015708687786127	2.0552970657277743	0.19760142708063663	1.1702272211691314	3.166967327985211	1.9807174575333921	0.49292661052754216	0.14515180154387036	3.3135686535727826	2.55124745923962
0.3506445732153618	-0.8915070552594051	1.343036282538375	0.9645395186381005	3.4460604106684984	0.3286147169479524	0.8893030334583056	0.714813244895866	1.52447761119724	1.6051981902690382	1.182275145582614	2.09337416598205	2.25948033490507	3.1891383281941197	2.2856511820194823	4.185317172108331	1.0396571360981097	3.278025687617621	1.4124639624811721	1.804393982604493	1.7892395360753337	1.6997755420122225	1.7817340219267561	2.2067565883147346	0.6957033293724171	1.3539137436965123	0.8461859632115998	1.0991024691949807	1.4446507948182077	4.437847450932485	2.111619480668547	1.0030349190816732	0.487583769179326	2.2394830812336286	2.447447080801316	0.8028222347299868	3.1674881901299776	1.2603924322721003	3.2444826483624665	0.5241807880188103	1.7186934405706142	2.034144543707618	0.04869202840085334	1.2135120166579272	3.1343964376670437	2.001871650388926	0.47555402342992903	0.1469996865601122	3.3373014583252143	2.5696920448566978
0.3715529796510437	-0.9059832820613293	1.367915369443446	1.0144793610381835	3.420377649474007	0.3489559631070222	0.8865754528854586	0.760662324842041	1.5501561662288081	1.7423633282669744	1.2433448218940686	2.0442922870877474	2.2296976537017565	3.137123144910082	2.3049509745640018	4.1628184889494815	1.025844976242903	3.2203755334428963	1.5205967432891112	1.8110821595674078	1.7847487616075468	1.7086985281385907	1.7428293000196091	2.1574119305240953	0.6793990045761853	1.3584881136546982	0.7960874118400497	1.083776385931626	1.37593219082714	4.41770207934802	2.0896314372770197	0.9944384702339455	0.5034473149497996	2.2352056566234184	2.5206943026175592	0.8326307657223719	3.256924360140399	1.2605857491357586	3.3103212721090727	0.4990676941350003	1.6613678654479258	2.0291794787519324	-0.048402065709214376	1.2598870011370562	3.1580431000951146	2.0158353281349752	0.46209180888735346	0.13994732321464645	3.338382258392765	2.5931001753815166
0.388321289098103	-0.8993066220909857	1.3968623426841948	1.048216740093507	3.39329125637675	0.40198524379637	0.8725924098787725	0.8528672159813689	1.5535930261557391	1.8812731862855299	1.3235288964910625	1.99836987365986	2.1894337014912493	3.0887538561467087	2.3562576005340605	4.140280155543374	1.0062804671289898	3.148938010601427	1.645370759308826	1.8135083872730788	1.7872687197254968	1.7166039148497139	1.7127795300475661	2.1055320973518503	0.6801726381851191	1.3838558996805803	0.7541925800100902	1.0938344290352773	1.3013354517551494	4.388536557928106	2.0861449528412908	1.0213298634080021	0.5318337220781599	2.261783944692746	2.6179823230044557	0.8717818364488439	3.324570036788932	1.2710929151997736	3.3828536662706674	0.48803104647278295	1.610346600253288	2.035413290342402	-0.14475756300456202	1.2966332275805688	3.143536328346672	2.0266005857774916	0.449967026193465	0.13414551699607938	3.334222471559513	2.5989698878696132
0.40836626241087426	-0.8893585944712313	1.4365743242542408	1.0572514755390532	3.386003814963111	0.4889007043077337	0.8837751047036896	0.9783258862078968	1.5292390467915413	2.002904835304085	1.4558420887432084	1.9609338443698416	2.1513050098163746	3.033775536889846	2.4636843925113854	4.146131399174566	0.9550875281179685	3.0772349244649524	1.7629583161653195	1.8105379191291355	1.7829057763949425	1.700801686599641	1.6778774646452614	2.071153859850662	0.6825457643548247	1.4002995788120867	0.7027207883345129	1.108114696448413	1.2559868097458728	4.330677628841981	2.0929387150811856	1.0235679155534603	0.6026274123404541	2.291409761746448	2.6711707285309623	0.9207323333382211	3.375021964887761	1.2989566807955175	3.464506731085957	0.5149444172308917	1.587636536104777	2.056956280076883	-0.24572094277872236	1.349160111952187	3.116090515363598	2.034205247887755	0.47146198384576277	0.15162065531078794	3.334670438896326	2.6005712633819877
0.45309889475116655	-0.8794491989682631	1.4682781714893338	1.0604076440105132	3.366097150519569	0.5796076254984835	0.896366310570712	1.1253321093233348	1.4925954888135193	2.1226766675886197	1.5902518170266293	1.940185546948387	2.129563181771854	2.997158997282941	2.587012041262636	4.122495886783596	0.9117150762028026	3.0120732651579694	1.8505836324328562	1.8088587952465969	1.7726140395427303	1.6730873180034407	1.6472024710563056	2.0403872097548605	0.6752463752954484	1.414277718045962	0.6375776503110894	1.1225617515714412	1.2065495363345773	4.256283609817352	2.140012357975742	1.0376743280406084	0.6769682271964653	2.29069763507561	2.712753641107065	0.9790864982149218	3.417117387727732	1.342561469276707	3.5269060940851693	0.5487216709816819	1.5760026595529344	2.071171164248395	-0.3125659579380257	1.3781628297973563	3.07881715964134	2.0408264711447766	0.507359097332734	0.17775484965333682	3.336736136164954	2.5939068563095313
0.49732120279152153	-0.8547390668823711	1.5056685041999782	1.068944870113106	3.3649930947303432	0.6962675719529268	0.9038188462003829	1.2860754768875169	1.4455051681189013	2.2091586024535674	1.7409697403152928	1.9396122654690373	2.1290386138292416	2.9763493114902366	2.742237638218011	4.084676914516051	0.8947769662746866	2.975149504058118	1.9192146169350128	1.7929299188657875	1.7521228240113094	1.5989395909958373	1.6280839906007227	2.012733490152776	0.6653944211319552	1.4012664004292104	0.5893911557309547	1.1258248371082888	1.1816386474915328	4.195625323885743	2.2000992873820766	1.0583083926186752	0.7586320810702786	2.283133232775112	2.7383680776893664	1.0531953675335923	3.4190186649617402	1.3868887302202908	3.552331361733542	0.5585350882757869	1.5769095102887392	2.09275188825779	-0.35790685372048336	1.4442478155265186	3.0137734075457003	2.026358252083538	0.544526012801695	0.19047083610942495	3.3110442629888537	2.5902713982788192
0.5367923035122952	-0.817405607334573	1.5451430939455075	1.0838894005482456	3.3597858559927447	0.8229988342293302	0.9134142433414058	1.47089977817808	1.399066787010567	2.2686736514082053	1.8803708642880246	1.9344479191573973	2.1563279159976383	2.959578377319136	2.9117335244614595	4.0666813665815935	0.8716688980154291	2.9556343386946073	1.9781111446351325	1.7527569960557794	1.7602734959423691	1.540038480979797	1.6197416461760785	1.9963276959722651	0.6366506213057174	1.3726915777690425	0.5541426213319052	1.1324595734104714	1.157732457926516	4.114532843837992	2.2589145709693965	1.0721726728746719	0.8286288298925989	2.296762632384307	2.735498338001311	1.1356655735937047	3.413056957598626	1.4427839342016857	3.5160453698941945	0.5532398691373535	1.5665655925375594	2.0978974214848027	-0.3412109595389207	1.483648199788065	2.939130845972502	2.0098846896501117	0.5820215593266072	0.2477163291006741	3.2806947913897178	2.592108305444024
0.5561164823174891	-0.7729439556354406	1.5530034643972406	1.105868362312294	3.3704393211540244	0.9258958579031497	0.9090349488841035	1.6471197920748792	1.356874498775949	2.308664278519545	2.0042196617154695	1.9216918714643731	2.1724772949424342	2.9716485730755586	3.0629353380893187	4.029672392222336	0.8688744013423595	2.947386929272064	2.0188920081100568	1.7061356608038345	1.7772856593241024	1.4938555159855837	1.605435899637714	1.9823235781447983	0.5940713597880153	1.3436391559114846	0.5281934976424552	1.1536328573064625	1.1060883378180555	4.020031777757139	2.3250529144019074	1.0893364629555187	0.8921982901126743	2.304970229152425	2.7146180980493417	1.2322141835431615	3.3918400152760526	1.5000042463786127	3.478947478751789	0.5792556056006732	1.5293168198011269	2.1174563539817877	-0.3315290638609761	1.5321723306549004	2.8582979635886394	1.9904415778241087	0.6117434511671441	0.25172489544114063	3.244046015719113	2.602287108476271
0.5848257454400166	-0.754685902147645	1.555945297870443	1.1555919186214074	3.3967919210742954	1.004513523900914	0.94925071490726	1.813264988171153	1.3246678553537226	2.347388841783462	2.104777637879845	1.9182821301282424	2.231549193595352	2.9622109714553106	3.1987856909152095	3.9862111897698647	0.8677058237161246	2.9551136751987723	2.040626474045064	1.6680565231198365	1.778100313716467	1.4332479123749864	1.598245390415857	1.9563906086703593	0.5588058106664768	1.3162814610028994	0.5209542797302363	1.1795453636363038	1.0386932598928706	3.931036668900351	2.3835708148483055	1.0733612338045215	0.9979309517710458	2.315037440545702	2.6982986819036747	1.311864927696339	3.3258327383018425	1.5230518576619017	3.4217286868473176	0.5682909333222029	1.5082846719873122	2.1279202324774475	-0.33615297375710596	1.5688755235429475	2.7654300809565693	1.9302428109927419	0.6606218557001766	0.2693627129602021	3.2054135649683113	2.5837496286958634
0.6124512233718086	-0.765691934672436	1.5402314827624404	1.2185826759299605	3.444330274462211	1.0777375986256046	0.9653501883984996	1.9534987298109094	1.312816628499818	2.368990941996864	2.183701792967871	1.9044394145564507	2.2907186080837554	2.947562820308936	3.2713881878871165	3.952213934905965	0.8659226529434259	2.979769209257526	2.0253702805877696	1.6373497632256164	1.801238374088091	1.3861481157018454	1.5865461524138909	1.9237912532703132	0.511204985302233	1.2930312121280831	0.509016049360692	1.2259206644837746	0.9824874642043208	3.8325853992708714	2.4201966556408236	1.0492272480847253	1.0742032468402496	2.3181259142222124	2.672345189596963	1.3956686119404196	3.2587906240842175	1.5277353532082247	3.359341263543738	0.5597486992832461	1.4806087514031667	2.1485925995211637	-0.30845626101417	1.6039630595617904	2.663556643052491	1.8543141512649488	0.7079020549052568	0.2834523651302668	3.152252460886808	2.602002432814453
0.6396348345961635	-0.7723392342340225	1.540011079506797	1.2443616166221712	3.4910978084119164	1.1665890290357588	0.9943652363611507	2.066549828417606	1.2917326953144421	2.380819412963874	2.2634396720863013	1.9196661342966717	2.3484467217106064	2.910173210176966	3.2824533661348356	3.9216832445166907	0.8468284891368842	3.0230126792388825	1.9694926462926272	1.6139768328747426	1.7956476151216159	1.35422257648646	1.5468673552382448	1.889040915978164	0.47593270758396944	1.2741689824742182	0.5056108740965082	1.2890723574735343	0.9397983447357232	3.7391452005659858	2.4334801391481777	1.0424554154490342	1.1511025083854776	2.288526529817865	2.6354936773153197	1.4221491191664826	3.1778704643213027	1.5179975093567255	3.297085176892124	0.5431339392323254	1.4810694509748323	2.1362009917636033	-0.2976818297224085	1.596733422243429	2.5834883832860625	1.7928415298042535	0.7304026709524436	0.3204709916436006	3.0765592307035154	2.623375881503751
0.6809033607273338	-0.77688597683225	1.516701296373887	1.281789462660862	3.523431832531743	1.2557807569518586	1.0117058539482606	2.1605369998395547	1.2657908808689844	2.3705123195855236	2.3057096178191143	1.927018790135828	2.4219799665699147	2.861804824533365	3.3071969679442588	3.937633972556801	0.8250227195745277	3.032023396293597	1.9122060107715355	1.6120815660859094	1.7926595876762985	1.3209600443025311	1.5078747577578755	1.8512675963761556	0.45272684804732677	1.2573193001383847	0.5145492150558634	1.3624690183756702	0.9178350448792297	3.610761918951757	2.465148114740558	1.0242831004249913	1.2411857103871398	2.2554712060822597	2.591624061080355	1.4198564945760868	3.0962411464903967	1.4809753573451911	3.2264034355536735	0.5129874489733005	1.461540638605399	2.073493736213016	-0.2676350969152781	1.6135063833328782	2.4633112014905545	1.7187212692402292	0.7612223071073725	0.3848837912019242	3.020760166854104	2.622258154957876
0.7070402549152205	-0.8033360994581683	1.4843123657475	1.3275650278039275	3.5504643692490383	1.306938649750844	1.0276608027758007	2.2333277500790585	1.2489695977531667	2.379960754943256	2.3459754299425186	1.9412272935172041	2.5075946668575115	2.8288292122883774	3.3122906276382187	3.9574704248282737	0.8186347078797661	3.029374240497085	1.8533781361723534	1.62181586585316	1.7774033811590535	1.2985409239628227	1.472224524626587	1.8391457971583942	0.4512468522641052	1.2346944128435045	0.5166616119134784	1.4501901607557683	0.9076546187235932	3.479441534361553	2.4833567291097784	0.9988393798537898	1.2877512045768813	2.2336860384291715	2.5431558705048225	1.3949886388967043	3.039916989436718	1.4371456900634207	3.1521422991453987	0.48220220726200813	1.4398111371241589	2.008937501191653	-0.25934291188058073	1.6301356882886384	2.384407666015071	1.6763276179701774	0.7824650531759869	0.46880741749699534	2.9800046033027714	2.594775266907372
0.7406279822536425	-0.8417446650613674	1.452603629715609	1.366334395166351	3.543412549497733	1.319393538468467	1.0314300685370341	2.2764132169472884	1.256273390769029	2.3935426238576882	2.3537630394611133	1.9163093359329815	2.60515295535771	2.8057084429984283	3.2547770922415467	3.9841380482703337	0.842466740558482	3.0297803081995784	1.8116425799112394	1.6509445963151	1.756313579165591	1.2607578253632221	1.4580088709733847	1.8186854344270469	0.44959837028743516	1.227755175623851	0.5197779149074527	1.5243310187886578	0.8795325995856528	3.37034548815594	2.5214733693419538	0.9703477686151322	1.2798794228553918	2.223840135688331	2.544469449280426	1.3392661398499903	2.9701510635488573	1.390687998377485	3.0317970796181557	0.42532277229242255	1.4013063518712912	1.9508989051329368	-0.2295713164040695	1.6424932800179501	2.355044124321033	1.629599527269382	0.7693207217778877	0.5536914163922817	2.930000091596025	2.5382121307191126
0.7552568466136014	-0.8686614636580565	1.4180052073763612	1.4183046574678895	3.519648421839397	1.3259650062183261	1.0423949424398793	2.3323803979880027	1.2848958152213288	2.399877510424699	2.3755400426686446	1.883720529897463	2.6711253603518665	2.7899729356462375	3.1842023001398276	4.037114743632813	0.8783441569837374	3.018905167411452	1.7931232907436208	1.6813470757947329	1.7250910676164737	1.244794677231845	1.4549962442499853	1.7822921962887406	0.4410436546943114	1.2250333424344084	0.5137108913753456	1.5981597517896486	0.871494589681135	3.261642684935766	2.5102998636049803	0.9453939184171949	1.2566604898905849	2.282422660966001	2.5434991207330406	1.2793094064374526	2.878596867365151	1.320899131131211	2.9595336428108245	0.3589279417528458	1.3641206222341393	1.8987151372949043	-0.235757899488666	1.6420338335287057	2.3513524420921277	1.555010883115933	0.7202356932009455	0.5968189924868413	2.876320985847588	2.484442873334066
0.7538466917509794	-0.8975526209699385	1.3876087058850028	1.4447295475219746	3.486782565967443	1.3268870385848015	1.0859894386595623	2.3725764869579327	1.3212297536371036	2.40302120359274	2.397375317673749	1.8310791719672	2.6961831471297755	2.791975152181366	3.0853200613053255	4.105945873577773	0.9081135430365095	2.9874042785495605	1.7930076402178805	1.7067427015994532	1.704185934294013	1.2425003032346886	1.4456724475400893	1.719684773758107	0.44806954010278366	1.242054134794683	0.484466323885788	1.6723194336323162	0.8449488302296991	3.1613901624789236	2.4697575534248406	0.9270221623300932	1.2233624532675917	2.329535489572892	2.5340544963272853	1.2003940918876257	2.7980068329097487	1.2282451200494897	2.8974252313420417	0.3353468073285964	1.3118821402764702	1.841062087088568	-0.24972712929907095	1.6207227308767584	2.3756744122449986	1.5240549975438413	0.674406826380989	0.6414050284752526	2.823790821677091	2.432794197976279
0.7244372026986341	-0.91733113155544	1.3760055540846596	1.4816911122332201	3.437022636906085	1.3337774420993573	1.1327473018676446	2.379371000226961	1.355664167759889	2.4380498835040796	2.4542236184781165	1.7735050263825347	2.689640338960943	2.7748881260899694	2.966897217382675	4.15786504020265	0.9386771074085756	2.945656034550024	1.8067401034416188	1.739671036964707	1.6757286291850364	1.250125662855685	1.4297340592097303	1.6754163678727392	0.4767634446473295	1.287392708903114	0.4442698445416247	1.7653467015546913	0.8325773532281862	3.0860913513310226	2.41627352842169	0.9036102071615592	1.2252927571834558	2.3861583707876513	2.5310323563342365	1.108375904747502	2.7179508900713834	1.124515828039126	2.8770096086193444	0.3263322851325182	1.2713851930863385	1.778083035383892	-0.2702255282392364	1.6271745999647056	2.3935272248492234	1.47065760150389	0.6354028378057412	0.6594844038347009	2.7975645423963686	2.3723002602496366
0.6982171846280192	-0.9248439965709817	1.391543372507934	1.5185568539927705	3.3764476735435607	1.395751330955942	1.1891795030248127	2.4085897481618255	1.4112487438514187	2.4811545161391306	2.521331917926705	1.7549974466835372	2.7020555339296437	2.749248555755152	2.864866343245067	4.191475421939725	0.945518482957117	2.896213928634042	1.8202610782537445	1.7795383401665792	1.6321840916776573	1.251412643382435	1.4120807551443197	1.6223288612946114	0.5112299910735053	1.3294105998457943	0.3767575245057096	1.826558666611291	0.8686808497502421	3.028652881199666	2.356442925528612	0.878052104445544	1.2163934797456297	2.4512282974764443	2.5296796288564325	0.9980028567443056	2.6656527056231303	1.029141079363526	2.8372403676802707	0.2911638795592518	1.2493909105881196	1.7142481265742866	-0.2544585564530397	1.5879672338563542	2.407132134023255	1.4023341808713452	0.6020788927351097	0.686095329899659	2.7804231668942005	2.2802825982993493
0.6753753318829298	-0.9094189649808015	1.418026392162486	1.5215055486625695	3.320413476216603	1.4926904159599654	1.2038775962177162	2.439978168745659	1.4609447532416928	2.47926501176078	2.6074118497567778	1.6912460862033818	2.694184492829197	2.7134285677873917	2.786743230005598	4.23666990662951	0.9476295470104423	2.846668188261473	1.825114253503229	1.7974018135934848	1.6224567189382282	1.2575012914759387	1.392231145251507	1.5931978266844005	0.5312728772870597	1.3678083320359644	0.31613681980877173	1.862051178829028	0.9355704604341849	2.9664971615269002	2.323432287247743	0.8600757267902084	1.1636136067700797	2.471335769326401	2.5105352143966533	0.8881018196861904	2.649339846993306	0.9501657158513896	2.794177027556502	0.2663226722126246	1.2245247724442145	1.6546137534982015	-0.2187848645493192	1.53817867587449	2.417613926504422	1.3701066845004253	0.5769029575705715	0.7091637435609452	2.74897775266965	2.204608855308795
0.6534938528620183	-0.8720065928957826	1.4524044112460897	1.5299277016669213	3.271081032171195	1.5983182650209162	1.2109103205724692	2.503946562736836	1.4987216512751094	2.479633595283461	2.724438268369723	1.637486508521888	2.706649286369395	2.6903926917560357	2.7570668114018995	4.260159845969829	0.9688233620102649	2.809975611718624	1.8171302203955613	1.8150403220544014	1.6032817487808138	1.2525672825660488	1.3764246286312942	1.5801606739496803	0.5585608635869884	1.3996834290695608	0.2473781668039905	1.875907253877634	1.0203239318848782	2.947792014605201	2.3143926165107405	0.8559974265656095	1.133726832399376	2.471488664062862	2.4858799210182525	0.7640253297593685	2.6249139088364246	0.8892644927807323	2.7220392717558357	0.24843550849694554	1.1865747664650161	1.5968108599393094	-0.20509544673291719	1.489371029818699	2.4085611723054123	1.3440465165311846	0.5509376429585828	0.7332434063303717	2.7038239069987062	2.1273349354402318
0.6201620254595063	-0.7909058656178551	1.4720137826026396	1.5552232497903127	3.223455162165841	1.6681796042452444	1.1852494738573776	2.5757440462929537	1.5617760062708186	2.484215997369028	2.8355292881726646	1.5622770053397352	2.6767959902507306	2.707240842667666	2.785496697533038	4.272264500025837	1.0176286109792785	2.7481686197010737	1.8135556515561515	1.822673964775459	1.6086944245936443	1.2411997904862235	1.3749641202662608	1.5460641457301332	0.5954910258782098	1.4180378759093792	0.19331971835366946	1.8775751309765596	1.0452015663041567	2.941172424350344	2.2986374130541227	0.8265129761538494	1.0874130658379066	2.501093749626874	2.4586170444397437	0.6854301508038032	2.596196341681876	0.8570481388211008	2.6537976271617914	0.22504254166195886	1.1745626313174902	1.577337239716043	-0.2002344646222974	1.4462311561563999	2.4633242719626476	1.298568527911143	0.5293227276841435	0.7378166390983034	2.6898782421457748	2.066605645855913
0.5739843163887005	-0.7255072034150525	1.4760425585639323	1.5972531641965788	3.1764116142688286	1.7456139291347412	1.1656552771552744	2.655537234851197	1.6197249499286048	2.5045780675154194	2.959294423947879	1.510059725966491	2.616130212079875	2.734614854525133	2.8288266903740515	4.280126577625152	1.0725627075665283	2.7060850584453675	1.7845587012119182	1.8264108866230502	1.616381607102238	1.2197908221082705	1.3867450487081414	1.5236809161536957	0.6167602218548969	1.4226214073128947	0.12699279811929942	1.9060910139749854	1.060240048091696	2.9670853597212195	2.2654686512748166	0.8295434022525405	1.0134551357622819	2.522586084988097	2.4351592818982835	0.6125967823567544	2.54102039823985	0.8370151856692927	2.5546667331546034	0.21794040362749026	1.1819629212791873	1.6019328776036954	-0.20951968172163155	1.3589040480333172	2.517422955955161	1.2874786119722699	0.4925914214239097	0.7451020294121667	2.6699399100181234	2.0102435206507567
0.5228275359281757	-0.6626267834713471	1.4589265957942872	1.6349085897455455	3.1324782723146347	1.838621956964238	1.1405658730273351	2.6964268663158584	1.6864343059064655	2.498284743650471	3.059904844730071	1.4633560026119896	2.547544634890831	2.735635379867801	2.8690261201478786	4.316151659420289	1.1102379841944217	2.6679595362431674	1.7566514460604161	1.799770866532229	1.613677229110781	1.1881931317189824	1.3774480931427882	1.5117641998358973	0.6216759098513701	1.4255777288933846	0.06893687154898778	1.9149609682475386	1.0558209508535037	3.0137507494210274	2.217263177023021	0.8379424583508301	0.9672195929731497	2.5053737656732946	2.396231490232103	0.5710736833294991	2.480535773085093	0.8114800992322028	2.4434245889401223	0.21575748861956162	1.1947946167173593	1.6254642995640687	-0.2131632479251678	1.286182402066263	2.5656537241153012	1.2403297709980838	0.46955354642895986	0.7259793715877361	2.6476601598807346	1.9824741589868853
0.4659490242779101	-0.5721332648089558	1.4486625669168656	1.683088712082712	3.110040358012869	1.9113288788368266	1.0851847108286803	2.7224409063101467	1.7530376958309364	2.498633687654595	3.168036489670521	1.407582452867781	2.4732930513985707	2.736755248385419	2.938896546854629	4.326851561859127	1.153139362237996	2.62945534968036	1.7182476386105647	1.7424870579694047	1.5896825894301998	1.1811133193580394	1.360149558987861	1.4883714274380264	0.6414145244643439	1.429810787512324	0.031712406117385725	1.9306508325789262	1.0464407092697343	3.03000257110731	2.135351875916524	0.8754121516065274	0.965377511356914	2.4946695792593045	2.307794571962252	0.5596641263726247	2.421174907815505	0.7557234718801135	2.399201213124833	0.21536684241136342	1.2045347755561988	1.6361731774098942	-0.21787063395316011	1.194982906797605	2.607705789662191	1.1927820026048508	0.4492520395993803	0.6855526471484585	2.6196943792653733	1.9737273044994421
0.4097510642656924	-0.52146595590733	1.42293454044782	1.7039165150833153	3.121434348398629	1.9656741421440587	1.0448942013873537	2.707147169761878	1.8232310997438783	2.498566547905111	3.2458418262451323	1.3674003411183793	2.412919820734172	2.7278595186285344	2.9925873525483917	4.337177619109524	1.1727766096283108	2.575608779359419	1.6751113747867028	1.6883243035112894	1.5783200078511688	1.1738430149529528	1.3280189584602664	1.4992672045489335	0.6933482948443161	1.4217926112545687	0.013854217670829583	1.9274989388486738	1.0459111325712622	3.0162435100405776	2.0719077349696753	0.9207645103161621	0.9713401625144501	2.462357997716313	2.243186629820792	0.5356300096523109	2.391817653406837	0.7058713925090839	2.3603890330515145	0.2089692076995641	1.183407093199628	1.6493041582063452	-0.22115157983988518	1.1041112259661758	2.6212852840293754	1.1560738331640574	0.4264216084043003	0.6744358161143119	2.546956471625226	1.9455181219945796
0.39723061326899584	-0.46311538860039325	1.398535818568126	1.7555103300746224	3.130909705248235	1.9931637224236503	0.9721390737967048	2.6908165619392235	1.8718442685260765	2.5012407195597497	3.2953978278102816	1.3500665980305495	2.3824789076413317	2.704467361847017	3.027864357063597	4.3479908079691025	1.2080863760719482	2.551523234811895	1.6043825542538894	1.642368068471645	1.5755632808358444	1.1792739308294575	1.3273409278089807	1.520785037366587	0.7522228380017586	1.3878894395335615	0.007057272556915928	1.9069236392353943	1.0419351505297507	2.997588907061922	2.041474232303695	0.9394823235991658	0.9752842874564941	2.4217610763188677	2.199340083356766	0.49926941217660037	2.3771720943099055	0.6790047868580239	2.3260844022822447	0.17971996143451877	1.162258073178686	1.6832403963190359	-0.2329384096588754	1.0201983241922323	2.637641527578963	1.102588466146635	0.41480792078045275	0.6662365329729055	2.5057384291191274	1.8898221917766242
0.4115959762621344	-0.4230375549856305	1.3620014326968666	1.781875330783897	3.118287116194586	1.9773987573817677	0.9147458149256454	2.6870633541434494	1.9216325842831705	2.472849740187585	3.3160635045926568	1.35835832315864	2.350115839739544	2.702326967986731	3.0809967306674415	4.340661176547261	1.2388193414705115	2.520654615783702	1.5362915793778975	1.5907648256903169	1.590621419159877	1.1846757571608206	1.3221635044278606	1.515554148479451	0.8022314740227877	1.3406589257674242	-0.0020249869085519835	1.8511425621812272	1.0260599043042014	2.964479291800781	2.035258591766861	0.9658346868730645	0.9797236335737838	2.3397716626071388	2.15763413200232	0.4717799736780737	2.3454778417226327	0.6561061084645938	2.2800958367283433	0.1472778830016474	1.1261232235118483	1.734034011594303	-0.28164506307803056	0.9243404465443312	2.6928221562058328	1.064258840677408	0.3931465891018797	0.6532793541829509	2.447292572343053	1.8400500983815413
0.40614396172684214	-0.4041999167270715	1.3150555392447791	1.8125617755022116	3.1166310325107474	1.9509211274957696	0.8705938995454302	2.692883878548269	1.9406733595016263	2.4230694981752143	3.338777018832622	1.3756332407215368	2.3211195901232724	2.7138313592058245	3.0946552747696345	4.356793162860554	1.2681629152115557	2.5262254660678476	1.482650930351553	1.5516624268331325	1.601396513691625	1.175848442895669	1.3408560275896058	1.5060634051921868	0.8255196946836365	1.2770472273097409	0.011561538870440365	1.810131171594421	1.0052630033612973	2.9260692276554234	2.0337295097960033	0.9920886771901841	0.9647852456520774	2.2443560178851727	2.142776500433443	0.45327827896960243	2.3010487553031234	0.609309125956728	2.2263716052141973	0.12129288704454275	1.0875524854781948	1.7851951258948175	-0.3591523176078719	0.8683341726439707	2.762654057911505	1.042410342555864	0.36755251008476175	0.6152004863686595	2.4043053743264977	1.8056356875902175
0.39334672921638003	-0.38770230304645387	1.266909527658727	1.8565616215716756	3.098363621632307	1.899812913164806	0.8606842523528966	2.6827722033934567	1.9595887139615784	2.4036341392649048	3.3513470780235126	1.4390920779095246	2.2886014216038375	2.7303078763311652	3.096021083999264	4.3304597343596765	1.289975852270558	2.5398499094110147	1.424055739081051	1.5446889918691102	1.5996498537294357	1.1837235335174074	1.353368085468716	1.4937287693692887	0.842094422841425	1.2360499659861248	0.02788158982732695	1.7780019926446744	0.9705827961764222	2.913251061528424	2.013918577309281	1.024056653963934	0.9638594996546456	2.1843373186592543	2.130934717101904	0.42818166498172233	2.237251205976507	0.5523136925803824	2.1652321943068036	0.08291451636438661	1.0553364918520174	1.834791634970283	-0.42928963140783283	0.8258543577809585	2.7842159800407584	1.0318136869781795	0.3224796586446857	0.5892528392218361	2.342244231860367	1.7714061361839213
0.3785932461037766	-0.367378203952961	1.209111116414658	1.8671787190632951	3.071482555983656	1.8639798341810347	0.9012293038540428	2.6625915396834405	1.9335384498833537	2.3885450514844924	3.341590714201179	1.5113078966500748	2.2342090220735975	2.742150937464861	3.090733147769167	4.295593572648705	1.2943677161494278	2.5478765973707307	1.394207766740634	1.5427363987987506	1.5768836135972628	1.1780201279036393	1.3589096148105952	1.4682555061466303	0.850645103214195	1.2042519853566298	0.08938714305147773	1.736574289427664	0.9159515974531885	2.8244670152909377	2.0000458757130124	1.0286049882614712	0.9394489774961947	2.1308982759735766	2.09122185413982	0.39764778739682977	2.1771611750445343	0.4904069259255458	2.138637464891411	0.051536852712815814	1.0361757541929988	1.872936611919736	-0.48953869653188553	0.7887834811322356	2.8335925929210415	1.0696328089540328	0.2640253158530924	0.5585372467458865	2.2738705355846363	1.7242275579314377
0.36577186787159643	-0.3756749043161864	1.165988262058614	1.8882221237052128	3.016104733287488	1.8866148345655844	0.9835573236364643	2.6312779353978466	1.9008822785940136	2.3609396528545963	3.312504762669408	1.5899816884732962	2.1993689678851003	2.761959514990001	3.084893556537622	4.253077745377303	1.2766588010298165	2.5795982076954496	1.4019125798538863	1.549048404113813	1.5449660583206908	1.184977298590857	1.3758539625581807	1.4655781361382427	0.8428758265505369	1.1892834310990845	0.158733234375975	1.6992151557007884	0.8835526437386552	2.74845281294919	1.9831716017428895	1.0509219580908231	0.9004317832626396	2.043858671373458	2.032177921298539	0.3513755902625867	2.117036130822371	0.4133760736210698	2.10295914071929	0.012263950571737589	0.9835304017715119	1.8611410963311026	-0.5468921415938904	0.7639278057719426	2.8096053720812164	1.1092390137039092	0.22818440119137637	0.526580518718579	2.160311635924385	1.653753191160046
0.3533851126303376	-0.38833300068319937	1.1711455352807811	1.866840772046156	2.932235202579423	1.89117283400654	1.0683242630795182	2.5925689924788284	1.883387531537317	2.34096808941439	3.28218677884608	1.6280503595450966	2.162288991768573	2.775055203247839	3.0659809616476816	4.176821256984978	1.2562968094594191	2.6172817887294144	1.4260720207569024	1.5406077702026235	1.4982814425562858	1.2139952081249974	1.3802238175904367	1.4782744380750041	0.8257198425820504	1.1921240202464447	0.20980707523565484	1.6138955812379354	0.8420265977412701	2.656169570654849	1.9846807102192077	1.0443242321128834	0.887110216018786	1.9630483611378249	2.00157691877351	0.32385754122079347	2.0488011749422634	0.36933730850717944	2.0851394591892625	-0.023208866606148702	0.9200881911778609	1.825843525891703	-0.6273243997841951	0.7437868361208405	2.8037577880943205	1.1190092367618203	0.1705184860194804	0.45875710881416687	2.0558759380952845	1.5918532553226141
0.34316297662678463	-0.38289211001554424	1.1953985710158943	1.8431956031533	2.8572368274582627	1.9253392003881964	1.1331226140630402	2.593271255891759	1.8678817176311573	2.3316891019958335	3.228701593215964	1.6302728948325746	2.1435810831229105	2.8117408315173225	3.0426000064266026	4.057318810339584	1.232578145311443	2.646877896208935	1.436673626122457	1.5525363679255872	1.4787045324300725	1.2282650778699478	1.3998989600437182	1.4641751838461894	0.8106294845219854	1.1837739287070783	0.25037561218183896	1.5163431569975574	0.8098733110823071	2.547862232131894	2.0045676529490386	1.03727156489921	0.8646576407634162	1.8849911927329732	2.0077505292936606	0.2903428735554797	1.979531103935484	0.3131674170434949	2.042196395788872	-0.06940505460201227	0.856610094512312	1.7812640347591238	-0.6895134502127326	0.7258677901938952	2.797715599300708	1.1411662936317768	0.1226715621940758	0.384970469696908	1.9251840544336811	1.5411454480100653
0.34502801005799155	-0.3892495759841585	1.2068098375419152	1.8042264620478339	2.7537164501114777	1.9558015401941837	1.2304411949976697	2.618948393046118	1.8480801392637551	2.316666240498926	3.1493645408194157	1.6529747344593133	2.122122975720428	2.8483587258038856	3.0312958228588456	3.9727023505287926	1.2226042980556815	2.6645759708841097	1.4312085628324032	1.5865404960416423	1.4673151924266203	1.2539091111746596	1.4186078212934459	1.4507373362802825	0.7843718333668898	1.1303147060465992	0.28467812077722876	1.4262983685174335	0.7818888821226981	2.478373752722209	1.990488558575861	1.0169291154971283	0.8544479681017796	1.7932569422926405	2.02243758437438	0.22808128990189971	1.9074651383419972	0.2812666824531004	1.9585360796161329	-0.11444098997096179	0.7958205435576178	1.73400546479502	-0.7383069188090248	0.7146486891452326	2.784981328795531	1.149896243148519	0.06752796779800276	0.3020291996783161	1.810147619689839	1.4883640631768338
0.3354730114026433	-0.3742073629165798	1.2159939719466297	1.806502684931629	2.641179168349515	1.9862296018572365	1.3282547402443785	2.6577651999533964	1.8270959631833286	2.2999192119659364	3.097211281990984	1.6629868388029514	2.0976670970305165	2.861613363141644	3.0269810765330227	3.8710759346439767	1.2331669039645015	2.679435557582469	1.4248772724969658	1.603035059507781	1.4498303138051203	1.2654356778328277	1.453619176834293	1.4375607209289933	0.7352761841167774	1.0931640654821568	0.3167895176153918	1.35379080430504	0.739586345330379	2.435338640074402	1.9520693199014125	0.9841237557734825	0.8480465580407595	1.7031625526867564	1.9809126957676095	0.19335161943002188	1.8507869024441834	0.26533234270399697	1.8733133600090341	-0.11700881814024636	0.7651718983689377	1.6813550497572194	-0.761647513086846	0.7196545042002265	2.7713263161451427	1.1631186234069522	0.044676860535931937	0.23151875642941686	1.7725518032128171	1.4447582244118846
0.3103954436836788	-0.3924304929708011	1.2277975236757181	1.793675242835505	2.529836825017965	1.9930082288187445	1.4440058866141774	2.716080143972634	1.8119241907032837	2.2661853700803696	3.04615686277394	1.6645975886311235	2.0517787508776255	2.882443369129224	3.0708152847561947	3.7740868983921296	1.2315030208145532	2.7075369373227494	1.4425082181839994	1.6067532277581162	1.4233211438539715	1.2508993747295643	1.4676366728203893	1.4440951689747312	0.6760525193135557	1.0653517679257174	0.3523831458517173	1.288083013052649	0.736053478485548	2.400028419293062	1.8964774254411925	0.9741398439627467	0.86621858731817	1.6153760961705683	1.9374611317454236	0.17821323902582198	1.7745330527876315	0.23103240775213468	1.7586005976359966	-0.10203456492439125	0.7490643865027666	1.6275924579818504	-0.7854208476322427	0.7115907753214997	2.741753646897618	1.1709548616466592	-0.006691848748486962	0.19449133644557762	1.6898885798326582	1.413487597827697
0.28915391571688914	-0.4209305387323452	1.2234970120924022	1.7830277728904462	2.441738222073366	2.006744822011317	1.535852921643488	2.759646179333242	1.7968873593693524	2.21724597350202	2.949038587574913	1.6547239916598282	2.016880691580089	2.881897433226885	3.1249913299844008	3.699878062054668	1.2450929095100365	2.744026729135642	1.4658608699612352	1.6233884554225937	1.3759048603554045	1.2321110583015753	1.5006075178728138	1.4774995879404094	0.6278328471302705	1.0396231415644133	0.4132741852306017	1.2324897363332434	0.7398997682743729	2.3717349197476336	1.8484017789039044	0.9870814128356518	0.8157077918890568	1.5512686288906155	1.8829514575196657	0.15498714958692827	1.7067342068886773	0.2077964111578327	1.6898512017750238	-0.08409830850515337	0.7496526271137454	1.557881556945198	-0.8044580803602861	0.6861838907433937	2.7033714794594785	1.1913568584092937	-0.03422161295967659	0.1522990087497886	1.6427283452447192	1.3759398369413904
0.29303466976854187	-0.4495472534865823	1.2294454555963803	1.767028334424591	2.347030094897901	1.9904060706637883	1.6132403581133758	2.780072864735631	1.7744689161991005	2.1826868151040824	2.8534561904690774	1.6057517421529013	1.9894606677529172	2.854200556050831	3.205438984569038	3.647731189724106	1.2697620939824426	2.73736871354249	1.464868394931577	1.6418209394808632	1.3385916541231342	1.2351694728924765	1.527444577893983	1.5017015557441193	0.6005916412900791	1.0238780536180019	0.4745226944853802	1.1547513418176845	0.745652783585876	2.339762265490999	1.770905785211152	1.0032814174550149	0.7771328854509709	1.4798818172933972	1.7887694672019603	0.15299512475728536	1.6350842325286468	0.1815413180346701	1.5829534980541404	-0.0706774467534731	0.7300147016878655	1.492715011042621	-0.8236161865272662	0.6376945664287739	2.6267247788320356	1.2389248469207998	-0.06124898973079971	0.12782363980761163	1.5539437428479952	1.3387140292456698
0.29792775556036544	-0.47658010296209596	1.2352178209356832	1.7533992306700885	2.266288946660892	1.9960952488215888	1.6362650415762332	2.8094715389828275	1.758965585872317	2.1374031093752173	2.769586424675549	1.5716238464741292	1.9447315831270486	2.8198842625039044	3.271303248378294	3.6101172658781	1.2982391095026236	2.7341879329133887	1.4955544880143097	1.6215190096539067	1.3094791484283408	1.2322597613309678	1.5639364559576423	1.526918790581136	0.6131987257129521	0.9968683118900028	0.5271222938550372	1.0912161684240773	0.7534505302786851	2.28454439628588	1.6999233700154484	1.0368624412049887	0.7465944423603469	1.3932024223266342	1.7364772873222478	0.1324673750575765	1.5723146845173623	0.16855111521423355	1.5044491194988345	-0.05317930587094505	0.7037878024933366	1.4207721549884949	-0.8443376336917685	0.6047404189221794	2.6013477311263324	1.2661542486784954	-0.07870470919115265	0.10136345895132051	1.5172195698580264	1.2911087371590504
0.2922239995190151	-0.4895630696765315	1.2613608655129065	1.7414769732426563	2.200646097943922	2.0000362416897195	1.6334468629207541	2.821121308710667	1.7809924513609023	2.09092641707728	2.692164017056421	1.5473219525692066	1.895213294063581	2.7867758916523937	3.3312027707222605	3.600687870647854	1.3100209774782459	2.6786508255193677	1.5129914541342655	1.5814363113435985	1.3011997771075663	1.242675786814748	1.6347005661318696	1.5394090208904303	0.6113392302925449	0.9668723437734954	0.5547508589256468	1.0270901462849533	0.7518996270903022	2.2917216361980524	1.612448618450761	1.0689562814604254	0.692240095410766	1.3336246818864141	1.6966315984062699	0.1446583653547727	1.500008294331232	0.1449487042584575	1.3897496793125028	-0.034370203287959526	0.6749771061221417	1.3766963343949823	-0.8656567699604063	0.5567262356876213	2.54344336134277	1.2396980766808021	-0.07638525069022298	0.062429740182880646	1.4764703787997957	1.2326268570442784
0.2923058266870589	-0.5334151580822755	1.2757282245027908	1.7066624415428304	2.157101531732581	1.9370732545348308	1.6067719923467603	2.8617387557283562	1.7935928913266632	2.025337732825734	2.626246127186838	1.5064563951755807	1.8743138010807552	2.718139692079452	3.3874372436217177	3.5855981194053634	1.3452146462289591	2.5974497410851862	1.4993990616668023	1.5395756136562273	1.2953581134840224	1.262281941515118	1.699816307538874	1.5370303506652914	0.5962990969199147	0.9341863886097862	0.5412009201049254	0.9543844943068736	0.7452757615564296	2.258007159904227	1.5325725054739807	1.1141690314259198	0.6845206441933009	1.2746062770380195	1.694927231692633	0.15303249491622153	1.447341286553308	0.14633890894889473	1.2829108948475443	-0.03637299907773754	0.6532088088874979	1.3472871155248478	-0.8458675842365444	0.524936462279596	2.5503307739983896	1.1994239477006463	-0.07987190049795292	0.034769878707615796	1.4668456428333871	1.192544463928581
0.29437699303885734	-0.5538592742852494	1.27337182444615	1.6924981837143513	2.1446354627831976	1.8744480809624864	1.5991776562606301	2.8843553095902825	1.7922331316181281	1.9716350678978993	2.578167731917307	1.5029044030246113	1.866244365694321	2.6472136323239135	3.431140428134472	3.6050210762411368	1.390834187106324	2.52573021294358	1.4794924269493683	1.4766167036125926	1.299585487567511	1.2685307098586425	1.74470858858983	1.5129532747570162	0.6083313683208902	0.8880160044183864	0.5540061437425453	0.8978932343084581	0.7591511698727561	2.242592368131862	1.4252685845124184	1.18120386786943	0.6485565296755442	1.2218902450552682	1.6519866980509508	0.17928827703812433	1.415197029822107	0.1185081847558677	1.1862420917609275	-0.05406289394192045	0.6326334810700082	1.3363798866426273	-0.820571645045975	0.469892304767112	2.497434573438424	1.1882268488511263	-0.058281577902312295	0.03541557068473939	1.4277435961256226	1.1655014746902328
0.2986042829114611	-0.5875744497749017	1.2605607324369654	1.678380554018617	2.124348437656173	1.764327808038369	1.6062433428965108	2.8898862077117307	1.7766292163266038	1.9180584612752203	2.5716995623866303	1.524622786829965	1.8465579360787856	2.5488485360873043	3.470226156369749	3.614164423259015	1.4416231471030931	2.4823826102630573	1.457139622346858	1.4213552728117156	1.3000185983081354	1.29634728458116	1.8041405425888761	1.5006571472685437	0.6113166030245076	0.8409436061288972	0.5690527362067609	0.8380723925707466	0.7829388905531068	2.2284833874594447	1.3101266037935422	1.221815997637071	0.6139322178148073	1.178108966841498	1.5631352229881583	0.19853170323172367	1.3910519204832152	0.08697287821641816	1.1354582930787207	-0.04088131882354663	0.6219345821751874	1.3201081563641839	-0.7809699002813308	0.39855633928607787	2.44735869030117	1.1743787604305265	-0.060761886185186784	0.045610971630909956	1.4072981775914966	1.1292420060200183
0.29765589261954295	-0.6103075858597616	1.250050145241031	1.66601468765856	2.1255352976295905	1.68600175464789	1.6028430233696542	2.895077449019081	1.7528390094808313	1.876204363565942	2.570226118362267	1.5595608704203172	1.8139708339515075	2.446772972266313	3.496521259632876	3.5783058725023666	1.4725575900447363	2.4484742132558313	1.4582399149981229	1.3473478693604393	1.292958334710971	1.3006222837566166	1.8505977207170132	1.491790863458455	0.6265939036880452	0.8202700488621772	0.5954469325967888	0.764977263710998	0.7986595037081445	2.2428417552794064	1.2308109137843832	1.2450616620814063	0.5481383793467738	1.1430198839673407	1.5076866789935681	0.1995113937727428	1.3669407129014923	0.03563048363627104	1.097391715577444	-0.02564663480222622	0.6037413136166662	1.2847525626411849	-0.7252171935239224	0.34086574468168823	2.400771170938044	1.1520254645560217	-0.029057378121870592	0.053398845973663026	1.3725879017034623	1.0960387553233644
0.3052676078195988	-0.631202822167814	1.2473225632875011	1.649061725267131	2.124821027390342	1.613400647912187	1.6027148367208242	2.9077870398060432	1.7246462442606347	1.8490968038948086	2.5694186377387465	1.5848045075016708	1.7902446427202308	2.3612565610298253	3.504717018622449	3.5502997699992704	1.481066826310046	2.447272452153483	1.4812290278717368	1.3011080576429754	1.3062146714240073	1.2888475001924433	1.8991188661598912	1.4554046504892668	0.6513263166343505	0.8107587503230718	0.6123446957422811	0.6944771931469648	0.8251478992785841	2.259794527032951	1.1800202035560254	1.2568507850277728	0.4819269553271667	1.0881448228195887	1.4691979120592022	0.1957422382820458	1.342561848168089	-0.0075980273781554395	1.0383498578307897	-0.027003189163587273	0.5636274744913925	1.274896807532541	-0.6817969165833586	0.2840287143215114	2.349964067500926	1.1203700423873835	-0.017707856856121907	0.021231074654222516	1.3130992905364702	1.1127032490441642
0.30042907347313785	-0.6214969406560725	1.2495420770337975	1.6414035891901342	2.123352767831621	1.57426693151308	1.5870876312762507	2.9048494673597967	1.6956338978462526	1.8605566913391385	2.579845127233178	1.609869528898227	1.793819102483031	2.2952710179885036	3.4979896288013492	3.49743013030439	1.490632677602885	2.422047925068658	1.4830513299805106	1.263355800486599	1.3112007763160722	1.3152922057204521	1.924169181209199	1.3949803903291267	0.6877215821290285	0.8030487621122351	0.6322265488494233	0.6352251544091791	0.8105591835724784	2.2861190345114655	1.1622924887955564	1.2537471047656505	0.40858481690294673	1.0537471351265808	1.4619463140606155	0.18304079556092984	1.3280310787536311	-0.04389721377203043	1.0019073302976405	-0.035508983613715725	0.4961068603212097	1.2415794115284369	-0.6124329256689716	0.2565101478628116	2.2724902964449387	1.0532720737548191	0.00990102291360363	-0.06006393206471984	1.2834856526085436	1.109510446684649
0.29284776399672674	-0.6222278603056575	1.2551356753701872	1.6633641563697061	2.1196514881187163	1.5576077540468138	1.5954693996337648	2.9099305497004138	1.6739774996146353	1.890818905770066	2.642770344070228	1.624933141501133	1.7811302747173425	2.2166720526477373	3.478033362287048	3.453119279696373	1.4880571046323143	2.390510166255866	1.4926913311738754	1.2138375061088835	1.3144488529957603	1.3363846809828377	1.9350153376172063	1.3259437932129494	0.7288487126828632	0.805337058195383	0.6272069593461522	0.5762239083534054	0.775982480781575	2.326644723701356	1.1236223053549907	1.2374576211828614	0.3402557636179314	1.0267250895204465	1.4875460698795917	0.18106313902173798	1.3042194848979691	-0.10626951899649209	0.9334017555895986	-0.05946968845328767	0.41529724576961247	1.2186792457062228	-0.5327419355296061	0.23235465376381415	2.2011836098047843	1.0151675365394206	0.012699396508945911	-0.12791120996050392	1.2321562932766705	1.1342805255073232
0.31701003000538686	-0.6093767578831832	1.2445660966928904	1.6901175822581742	2.1139262183263563	1.5215322441390984	1.6069951142204755	2.916374849254366	1.6744655229620822	1.9217675898844988	2.7184862204746976	1.6603541291734374	1.7533315363739095	2.149415368526942	3.446384359132717	3.3990952513741584	1.4778977688644521	2.3428432986515206	1.5217942561034483	1.1876132616269686	1.289170012042978	1.3618170343801757	1.952379865977521	1.2671446888421571	0.7513686767991161	0.8148115952992177	0.5795289176073306	0.5251577622632141	0.7515250991426378	2.3459974996075466	1.1006474048874235	1.203664219652225	0.29357269851021883	1.0266996934455765	1.5220060159071942	0.13515021216759013	1.277296098770767	-0.15481523007203818	0.8989516867594156	-0.08117505906353745	0.35338261796621995	1.194829424121621	-0.46892476662522176	0.21586451173227594	2.1712689298708288	0.9417785723899286	0.02621184387506783	-0.197676092531538	1.191787085779842	1.1612973425642996
0.3365255860123443	-0.6059060485111593	1.2233398780153186	1.7117449080119844	2.0973559566214752	1.4648535831889047	1.659131419346832	2.886742087202859	1.6762387986367748	1.976524394552539	2.7902978864417327	1.6471841636958828	1.7386402713657492	2.1126782624304394	3.4258859255408263	3.3571838071574014	1.4713213937825613	2.283075115270293	1.5280181895763465	1.1553777976336743	1.251125320866542	1.362795376157808	1.9613413655863983	1.204605072203087	0.764815653827329	0.8219627270839712	0.5239758566187438	0.4594416097371776	0.6999167275397256	2.355616956196225	1.0880389866581541	1.148116649410992	0.2369425103045637	1.0358262134941874	1.494285938413706	0.11584559470193816	1.264869965447046	-0.2124187238894298	0.8368780889294793	-0.08478545668210258	0.2898962772030726	1.1783872333578058	-0.4195062287535431	0.1862107847913957	2.1265802596478656	0.871267224691973	0.03177698491929504	-0.2727126606706604	1.131084546224077	1.205874278933186
0.3733057801905615	-0.6149866563353523	1.1945051026610845	1.7039691321505406	2.073635587271858	1.4011146183635226	1.6985073700582738	2.8499329274643115	1.687216219480111	2.0153261456917138	2.8519910709872254	1.6093352861763335	1.7352259561431214	2.065468579454664	3.4212142525555898	3.2686821895473512	1.4770104957906454	2.240594454678529	1.5436646459631302	1.1262131924248333	1.191561677405933	1.3713638748537935	1.9381722063173672	1.167764044581356	0.7823409161665577	0.8305193435405895	0.44473403422200686	0.40240381574356626	0.6455280782698347	2.36506145298206	1.0411253536476308	1.0997736989122877	0.1979945058798632	1.0368649647850852	1.4222969978312099	0.0617267380317158	1.2549122412934477	-0.25655759952200013	0.8030847913358266	-0.11359080773473695	0.21153612953198206	1.1769976276685892	-0.38481621958769097	0.17863333508944063	2.1139890381983717	0.839627958102932	0.022237211561167775	-0.33470813518700304	1.093845778642692	1.292696286424016
0.4073548249566931	-0.5924919473733954	1.1629342306988977	1.684798552877023	2.060197747266531	1.3554129117073184	1.7262202633449732	2.752674493726051	1.7114203562219372	2.0614511535875897	2.8754787676806686	1.591315958334282	1.7246034553052234	2.0413990828439417	3.3866691735951315	3.187693160928636	1.4861880420454139	2.2187455210714866	1.5798282428307167	1.0919596517291654	1.1418895114812002	1.3450973120347272	1.927590143431539	1.1203358269070218	0.8302837906415063	0.825054694230112	0.3967694318969956	0.33559001622596935	0.6213221832106276	2.3703702332854597	1.023516277006172	1.0407567166216747	0.12499514049713185	1.0737079316869833	1.3591676182817694	-0.0062818467082060405	1.2445358749001347	-0.3093059797610461	0.765578939645786	-0.12196385385652653	0.1299612687445025	1.1661512111250703	-0.37382074349875705	0.1469199462423681	2.0203834000303913	0.8409879758234438	0.01565378788026784	-0.41492675830556064	1.0289867205224135	1.3732698788921263
0.4302360262853225	-0.5695012020319107	1.1258102151938245	1.667376742471942	2.0380779222089163	1.3343646415913695	1.7535837757279065	2.6638349590204538	1.71111901525761	2.063834386327796	2.8725651778019854	1.5735854103419025	1.7240830906313818	2.029708197391874	3.3544870394811697	3.0530261940030643	1.4856044030328166	2.204645754307241	1.6192586214811615	1.0531196175059931	1.1052255448498756	1.326902478159866	1.9395979378951231	1.0926217949271004	0.8578465739943022	0.818889512400317	0.3604207006048501	0.2855393884075145	0.5998655976362673	2.374081047389563	1.0139352524406404	0.9584722391757705	0.03981109923842168	1.0888160047982893	1.3138026614395566	-0.07714473645940649	1.2392282713744345	-0.3584784911776867	0.7559605722056977	-0.11810459629719483	0.05835885636936543	1.173205223665043	-0.3834745911963961	0.12294234526751205	1.9620749348179563	0.8518685663536381	-0.007590528990600284	-0.510298917904349	0.9873369132164165	1.4531161879725951
0.4734917453138726	-0.5495230406668614	1.0897383706096166	1.6376904498119464	2.015647413159395	1.2893783048746716	1.7656328388132239	2.599128958947852	1.7111148759586494	2.0464611768659404	2.864644375603221	1.5724757470306618	1.7282376014845706	2.0248503161368197	3.325476582771111	2.934034102683102	1.489672941925625	2.1749539842524097	1.6611282586306828	1.037906574290187	1.075018990253765	1.3193815863442013	1.9334874346392432	1.038738747790368	0.8765130819076822	0.8218845367502997	0.3397789504915689	0.23384001373402485	0.5808048685901521	2.3929867037995995	1.037875649441475	0.911620730507815	-0.038949629303014204	1.1161867540610027	1.301175736903717	-0.16711260636345218	1.2204827115728172	-0.3957062889344892	0.7353749030809823	-0.14427605011877834	-0.023858074136940015	1.1874748498788574	-0.44183108545886063	0.09947640061022345	1.9100926507122196	0.8734976178523247	-0.02293576851521858	-0.6264960255964392	0.9591273374194428	1.5267787423611945
0.5240774794557705	-0.5214331443628073	1.0566905523947776	1.6161473969219038	1.9909522433324613	1.259510119546219	1.783264285883675	2.526620491060604	1.6959824268187298	2.029678979892745	2.8583551837365206	1.5939812893912577	1.7467933518007253	2.0117076656508237	3.3009796669819913	2.8291631637083094	1.496419840416729	2.1450225595167196	1.6805345090016868	1.0261446426257141	1.0433404684395189	1.3283121429442564	1.929646350154488	0.9984288477729304	0.9081402525556521	0.8292236062097527	0.29472093495100704	0.20641343308850874	0.5756541740291095	2.3564528752542513	1.0813269770410483	0.8834841243614019	-0.10548924027723819	1.14449301179596	1.2444433252021565	-0.20548772638674845	1.203406118603626	-0.416965719228943	0.7277862838985365	-0.1478289963792851	-0.0870340488728603	1.211337841272278	-0.5182925510087282	0.08254820229789303	1.8397878883717194	0.9371927213681245	-0.06801983239514672	-0.7142061202912081	0.9489993196142233	1.609064212443839
0.5750043837026818	-0.46777880019131396	1.0253487979685267	1.570665717349439	1.9716989240983374	1.2223451608347966	1.7810889680911253	2.436611435324845	1.6795071890960123	2.019166356669033	2.853518624537906	1.6144734283905038	1.7601811831630194	2.022059676040498	3.2856047122733285	2.7416046555509146	1.509247296501964	2.0966442015084965	1.6681013863460248	1.0105982672929255	0.9926913915359336	1.360338511406058	1.912004249349409	0.9689179336474378	0.9446029977856665	0.8095000635623893	0.2434356661768419	0.1822962147840086	0.5717060425675019	2.3526448612596798	1.1157543741269547	0.8724943827569704	-0.1514966990143988	1.184127318298392	1.2111504299504956	-0.2538278860260442	1.1770913523825814	-0.4672128652823105	0.7307973494562213	-0.155114726618308	-0.14278257661970084	1.2013709614583805	-0.6179710661612596	0.06640336657818903	1.7392831612597164	1.02339675284188	-0.11075503130618158	-0.7780172580354401	0.9552444259473365	1.6564097304975849
0.6388999103699521	-0.44013633591292256	0.9834961528335404	1.529087111934416	1.9518343349516414	1.1752266242706244	1.7752275612876733	2.326441452693944	1.6788204793984598	2.0003133323205797	2.845539550541569	1.6363292500132018	1.7775121009593242	1.9932569287032955	3.246360851973754	2.689751761482171	1.5045990567815288	2.0325163955544876	1.6576988288972818	1.0011119871484937	0.9297958926474499	1.364038580420465	1.9120858814390078	0.9748825624202541	0.9707940484281077	0.811131610408677	0.15963923804714547	0.15530710035325673	0.5831572033912937	2.324556314626154	1.0997248857662119	0.8899987858317271	-0.2198834496833713	1.2105262789819051	1.1330154227561828	-0.3124085405338028	1.1398425953298137	-0.5019485029102996	0.7233388101156741	-0.16566004427949782	-0.18592296945735634	1.208918363314689	-0.7382882201554859	0.042565118381475066	1.6462347608852965	1.1262953576423254	-0.13030279530157046	-0.8050986347724456	0.9724573184884177	1.7314482572061167
0.6848210487903563	-0.38519869978414534	0.9344371584454597	1.4688307309974502	1.9320582722295085	1.0930589349480575	1.7454660911431699	2.2166051599331076	1.6541610197709748	1.9898121274216105	2.840540662764	1.6633221442950703	1.7942923905466368	1.9689422350744021	3.217409130030435	2.625278193710952	1.5003060413454137	1.9798023306173111	1.6318649895459003	1.012240490039347	0.8792686757412262	1.356210275326111	1.903000154011147	0.9924626578514208	0.9504555883788536	0.8084637215276208	0.08197318417955367	0.1400168672545059	0.5871664398565716	2.2566841305379683	1.0684893363306116	0.9304912509615331	-0.23968813260067456	1.2372725957751673	1.027681854708404	-0.38542356072306705	1.1164199268785249	-0.5322903737098205	0.7335288376145799	-0.17070689854898785	-0.22445588163144148	1.2136689171205939	-0.8342570560080464	0.029545379459743153	1.5870271198066042	1.1917201980355234	-0.14616361578301024	-0.8139241386348554	1.0025947942774558	1.8137401999143345
0.6912134050436606	-0.33140687678638414	0.8763234198079187	1.3950355081042303	1.9298966117787741	1.0261087539497784	1.7094244390153903	2.099089410203812	1.6023916355313694	1.964485826410271	2.7909596875713194	1.6770044266170436	1.8097049364758888	1.9480178530706191	3.2040763379806947	2.5633156194554223	1.518488247534754	1.9377855338672902	1.6016156960583943	1.0026647674060478	0.8460257762108447	1.3615304446356704	1.8933495371912805	1.0209624680067875	0.9555774359285536	0.8180066183790655	0.04495829966808118	0.12686450063511132	0.542432505870608	2.2002359884334957	1.0526324400458236	0.9980597270062006	-0.2600447812763447	1.2518680828038984	0.9391667788509451	-0.42145846434478995	1.108410775689018	-0.5597844701193452	0.7278901592505449	-0.1670320494870542	-0.23981899997918496	1.1987970835978208	-0.9383578027221275	0.027289092175853718	1.5269101369389155	1.2767181000953713	-0.1711863476670298	-0.7743296533684259	1.044386771273599	1.8927101694306352
0.7222507181684849	-0.27626455225002955	0.8349514880250819	1.3369158934338605	1.9301073248653764	0.9734719331577993	1.653901789598327	2.0150261846975335	1.5343875068386537	1.9280111298535705	2.721795226122631	1.6823939142559277	1.8338514545842597	1.9490726969646333	3.1861080174175576	2.5081304053206286	1.5304886847762276	1.9141768074685834	1.5684954128263189	1.0095102947234218	0.8491337138935664	1.379931219052542	1.8799841643169546	1.0366431658615483	0.9542158663542178	0.8170822128494475	-0.0026612735232775797	0.12644591163721317	0.5097189237392191	2.1660166281371818	1.0133430061480255	1.0603214536838073	-0.2677573511544393	1.254570950772182	0.8788556165011288	-0.4662718325646428	1.0880183407737853	-0.5958109909675151	0.7313086826318387	-0.17421554163799016	-0.2512205869575247	1.183010987968783	-1.0241685950405992	0.02761729897785396	1.4769610373809627	1.3593917784143197	-0.21429111989001615	-0.677685015776978	1.10225273117747	1.9497922903264897
0.7536574161212928	-0.2449454179076575	0.7811021246145248	1.2975711605802311	1.9433553211313366	0.9138329322982166	1.6091574205862642	1.932037468112608	1.4586391637206748	1.8795156777411997	2.6150995647652464	1.712845214626371	1.835811018485268	1.9654611599121767	3.1558550944880217	2.502758929681269	1.5404495360215873	1.9257988138837505	1.548613659098487	1.0115254388851764	0.8703510626842682	1.4029388348958374	1.86639863570706	1.0546791167110536	0.9591658125479844	0.8235361165135601	-0.03894136015255725	0.13407874630735328	0.4847158370062834	2.118146515223514	1.020743796176133	1.1154141365922963	-0.2568201033062828	1.2295316648399628	0.8843700607479859	-0.5160761739367101	1.0803149889916062	-0.6307819129721652	0.6990941270034111	-0.16481775440919438	-0.2450030825277135	1.1114708495964902	-1.1062703758681545	0.007446015984003951	1.4262089751541032	1.4134906343341025	-0.2636582811431801	-0.5485388318498996	1.153558430262681	1.9807690716959634
0.772775819720291	-0.2277529412197885	0.7377578892434775	1.3040520432506868	1.9448781102747692	0.8546370633733836	1.5720396752748862	1.8899709716866693	1.3866530294279256	1.828697281643262	2.5525031673573615	1.713024899866167	1.8315518462396831	1.9857027833681216	3.15261112814044	2.4878085207362877	1.5120359252794278	1.9673696835248975	1.5111037242380212	1.0292800173037775	0.8859359408468981	1.4182492662490334	1.862862373263812	1.0774214104868673	0.9528681076000854	0.840323205277473	-0.09588915481261803	0.16104227786732805	0.4456444704559823	2.095807758682141	1.018637480213084	1.1583615594993835	-0.2206404323031017	1.1835416537146612	0.884842641510257	-0.5397291528471638	1.0594827482479219	-0.6541795934788439	0.6953274672336548	-0.15741527932634142	-0.23552624986509926	1.067126350028121	-1.2110556268635095	-0.003885668439915583	1.4107299781231508	1.4733576347987476	-0.3164648105019833	-0.3928383141216166	1.2112719677028516	2.0086709903343207
0.8034594427362476	-0.24609547026962203	0.6974647112140948	1.3245393325479449	1.9404120699664014	0.7702338429898574	1.5166408753643998	1.8318198891304494	1.3645731809126453	1.8123613128009943	2.524004096072583	1.6894588598004099	1.8046479838175817	2.008903027198031	3.1357406959094236	2.4972583075222667	1.4786759542145815	1.9978606346776424	1.4721732691749392	1.0778922543816964	0.88893115803206	1.430855193193093	1.8373870928760092	1.0957550203538258	0.9576074327304855	0.8645606804312372	-0.1539603632024778	0.17659223313813366	0.3933919190966946	2.0568017203512268	1.0492421451857012	1.215481965086289	-0.14811276214904862	1.1523502463883246	0.852138794409913	-0.5658374835392532	1.0439213192869121	-0.6897812117511781	0.6789367787494106	-0.1320334074958647	-0.20791773690249213	0.9995506073906852	-1.3084635912293805	0.0076215296056667894	1.4092017494805558	1.5375384955629832	-0.3460739858980249	-0.21191385186911904	1.2825362520868575	2.0025013795279634
0.8259005212151198	-0.2661694392843001	0.6822848953063412	1.371116559349389	1.940269350559501	0.7150664010368729	1.4980581484263156	1.7481238601799511	1.3324816100015218	1.8256399110102728	2.4928286843706706	1.648407199836995	1.780597720564065	2.057454294595517	3.1293069799220197	2.497873452786881	1.4282009857054938	2.0503489957261936	1.4308371910246493	1.0857915412946908	0.8631973730891265	1.4395263664384554	1.8079875204553673	1.1319190298257191	0.9812709240400824	0.872509411446417	-0.22219551095015566	0.19845599188729882	0.3452413424769613	1.9847121718726122	1.0500522923169953	1.2341271171387507	-0.095728972009909	1.1069113819164211	0.7864458809411784	-0.5696036771455153	1.047381277046911	-0.6986503626043782	0.6657226777086299	-0.08212700158597261	-0.17588602310498072	0.9395220478601377	-1.3974478121767389	0.030652487287221763	1.4176673490276588	1.6201986467894915	-0.36461413319262054	-0.010709008589628755	1.3306780398943459	1.9981965621153255
0.8394539172440458	-0.30086594265359334	0.6655620243912347	1.4186160820608993	1.925207067493563	0.6497590869760582	1.5020526564419217	1.6695373713031423	1.3008706116997162	1.8405312334061485	2.4981189311361094	1.5982990829213573	1.7541578990142739	2.102788649364168	3.108912461686666	2.481224313962912	1.392602550303534	2.1113458453090757	1.413832416909252	1.1056389762014394	0.8644703023115708	1.4572910530957537	1.7842249968409898	1.1512663455772914	0.9613907545752683	0.8612335640143138	-0.29890030425172076	0.1981652559564639	0.2900363760828736	1.9095738794009698	1.0418175645063203	1.2427729411253332	-0.046318308657158684	1.0431752363482991	0.753240720727484	-0.6072054302371643	1.062159914434893	-0.7439220701264306	0.6432381570947137	-0.042824924747235385	-0.14524271233239322	0.8777298758198878	-1.5060295576492018	0.036184893834915244	1.4784059780708323	1.6774150423397134	-0.3878810844363837	0.17357977266779617	1.3897632722480355	1.9686320656938894
0.840366401953483	-0.33331434527909937	0.6547975090156146	1.4799564601389168	1.9085900180585906	0.6118872036646926	1.5017283345822883	1.6002831828915016	1.2679429023985649	1.8418722014638806	2.499917032318382	1.5516017768968489	1.7032689240046053	2.120633392944502	3.0866248767387265	2.46707200785204	1.3512480243671452	2.1788118765473863	1.4192689131371705	1.107638968903331	0.8747953983380603	1.467120319553349	1.75552066841433	1.1606020147610567	0.9205928117755466	0.861916335390748	-0.35479129462176806	0.20194113271507302	0.2138469995206745	1.8412184730001706	1.0293671144260863	1.2320397777533774	-0.03869090270563881	0.9929720682308257	0.7010981448168925	-0.6655320558905005	1.0646610304641855	-0.7605049090482636	0.631395235836651	-0.017438240358108585	-0.09632126729071482	0.8111733414166087	-1.6083008414573843	0.02932123792040343	1.5993093552958209	1.7105794982178115	-0.3843360953295023	0.33648138901409574	1.4492549750205916	1.9241479275975835
0.8408460075296789	-0.3487197002444636	0.6390822904155314	1.5224150111416048	1.9018549411419383	0.5719948970588999	1.5079487603834032	1.561749117332174	1.2522913851689943	1.8362511885597574	2.507417445120365	1.5332647912201578	1.6395175262290091	2.137967873853501	3.081262392535461	2.4682111028125755	1.3327397364622642	2.236938350628349	1.390688949748295	1.1177063808470176	0.9055985591712554	1.4905064590809827	1.6942296150537846	1.1610635943912686	0.8842663097297635	0.8353365785404664	-0.37782996107362593	0.19737775093033	0.12882991193918242	1.8058082751886342	1.0628133690746688	1.1913435593213113	-0.014228035316074758	0.9432778633681045	0.6772462317435145	-0.7043791238400605	1.070649892579025	-0.7966414626990337	0.6104649493916599	-0.026392074808002715	-0.038803653188679746	0.7603454918571446	-1.6976392683274617	-0.0008493156931643486	1.7659394305918976	1.7319202495520236	-0.4165316918632363	0.46838470280769123	1.5105157071156219	1.8688770391188236
0.8401030794438602	-0.358830739944206	0.6345526979622556	1.5963958910037341	1.8985330123053927	0.576063066805165	1.5341870253038636	1.5258786037893413	1.2492647297690518	1.8052709898690362	2.49837282968268	1.493130274668202	1.571678029246805	2.1535078557749943	3.0539281357069528	2.4918075313883894	1.3131039462003888	2.2797573179317605	1.3546046495160866	1.1270504327714468	0.9166081021829291	1.5012924062983748	1.6621713689158277	1.1461764804554182	0.8803376908870142	0.8177732865275555	-0.4047775499128755	0.1935737916741107	0.049487404953938094	1.8054839052684433	1.0817552326212054	1.1289487461613548	0.0032746337295974206	0.8938012303068037	0.6558578276553094	-0.7616082452725601	1.0555176487484421	-0.8207746073503925	0.5817621096109681	-0.010965561968589046	0.010401970746678632	0.7027935859137839	-1.8056219222967738	-0.011320139153833628	1.8691248534391676	1.7410577684407085	-0.43893981211294014	0.5604347520599795	1.5453264286374881	1.7673527083567702
0.8527232880426912	-0.35531975015174677	0.6596255441804211	1.6735864119666175	1.8807907011315836	0.5847980318373519	1.5662866970277758	1.4908893619803822	1.2870797093529054	1.772078376576253	2.48137411387619	1.4741916643046935	1.5190514229272336	2.166834291134648	3.035944001937386	2.5149785694543274	1.2902864963010143	2.311641853580057	1.3128317717705706	1.1241638352891958	0.9591321637623986	1.4803380732545888	1.6139833454168564	1.130344351177443	0.9012055447192194	0.7764614877549653	-0.4386569556290937	0.19486789795292997	0.011082452899102552	1.8115802823986087	1.0947157502700489	1.0379688539780534	0.03750318035420175	0.8270998804998655	0.6154378412597371	-0.8221951164477224	1.014691985656072	-0.8733473749997742	0.5750589131204789	-0.012189085925805566	0.04616147149933826	0.663333542139908	-1.886456201538128	-0.0320307275246389	1.946071521401142	1.7482418726059084	-0.46439013781407806	0.6232609582970842	1.5840497347354756	1.6612278990363005
0.8487858362593007	-0.3017152414109071	0.6691982971906041	1.7121363276584176	1.8564964247329943	0.5711558277340198	1.5799800189319186	1.4659222911657643	1.3388134956214506	1.7231965283546042	2.4730662204506872	1.4697498023947335	1.4658376199603629	2.1736808421282463	2.993759337047782	2.5434497127145583	1.2685544101794526	2.3415194681171334	1.2837988822191353	1.1255817186782933	0.963583607916037	1.4551955554423486	1.5844825935513496	1.1232052182046404	0.9141685375150221	0.7518185215786694	-0.45624457704887134	0.19154409468547276	-0.0198596078830345	1.8175500219571918	1.1210522675433139	0.9465726690028602	0.04461048644198029	0.7603823083022457	0.5600831730566871	-0.8590871579155509	0.9834502937386776	-0.8835951364631447	0.58302834575312	0.00023042398417812555	0.0813370961632775	0.6226093345315938	-1.9688357909325227	-0.0625092558406738	2.0316500017470016	1.77811879625492	-0.4785172655241826	0.6104538966107602	1.6076609573670577	1.5621149808908599
0.8490918609249245	-0.20701125984953545	0.6762569049674635	1.7526125413479121	1.8048414243017152	0.5715920046832468	1.6191738096687076	1.4585902939382118	1.3729784413819055	1.703858910304089	2.515171756468917	1.441575584616706	1.4347910158376307	2.177254035507243	2.9376771227359484	2.558413149597925	1.2490812669568498	2.3588548221942527	1.2366171537897028	1.1373993686145192	0.9338969893086719	1.4251614517621416	1.5581491550922504	1.0988622266356682	0.9124285970025913	0.7116582231347068	-0.47675262594647627	0.18434134904771632	-0.04288684145988819	1.812127378924958	1.1481609934046346	0.8720765806813559	0.055677268151937485	0.7060326349319525	0.506594510965986	-0.8874417187443949	0.9520266827692488	-0.9052316825883107	0.609499907781981	0.03478655235874092	0.10475033334222543	0.6276726781328567	-2.0603946829101436	-0.042977717276545174	2.091739464009561	1.8051364387530486	-0.48430292092164146	0.5620590316833656	1.627103181442687	1.4722170438843285
0.8433712028783713	-0.08882289175839193	0.6540141017357188	1.7625575948345624	1.7539572433086459	0.5784441557774262	1.6498552358756782	1.4240343440650736	1.427704526869021	1.6897956448185227	2.5564698118636264	1.4571151491940715	1.3962529257844674	2.1722227552559126	2.8699862076811113	2.588131009918394	1.2429660533349804	2.335007437599847	1.2093775385258396	1.1333211821275728	0.9112924675479981	1.4161903458124017	1.526297644117591	1.070041340232454	0.9090425481725217	0.66756564896129	-0.47758789091022463	0.16972938859577313	-0.02381460222634697	1.789734190444922	1.1750356631991101	0.803196666450799	0.03701454644399469	0.6545703397881801	0.4247660334442915	-0.9059534964637093	0.9364694442877314	-0.9484295410441209	0.6482557450600112	0.09315622835183032	0.12913006972783483	0.6288766202520268	-2.1364631428312015	-0.03773559104586488	2.1354746432933474	1.796748359251221	-0.4784439429077634	0.47196992635381935	1.6475046865590073	1.387322026924446
0.8397528770503522	0.0550595941879193	0.6495765816221388	1.73602190949258	1.729899598379515	0.6010041416752635	1.677231759685372	1.4143885495404078	1.4646175532093744	1.6695879504226467	2.568298986771081	1.479893996780722	1.3579493781287224	2.1480421749132015	2.804815014119375	2.622359935512706	1.2380846730643036	2.3158888733298157	1.1923308353353737	1.1046595076348233	0.8742368733501508	1.4151846415039373	1.4851347650499647	1.0373925172341576	0.9012467737233442	0.6202461229558174	-0.5074316727790575	0.15741979896117636	0.005973259858919694	1.7530304009482403	1.1572868373426235	0.7341513562856771	-0.003931775408097041	0.6108421860167395	0.3870692468526842	-0.9306090984629677	0.9422873748544591	-1.0043826907690874	0.6595486233924038	0.1285721180267276	0.1232762754861803	0.6571028969472905	-2.219993767912621	-0.02332608345034501	2.1874755891286837	1.7919869509311297	-0.48936764649430653	0.3856946748035452	1.6622038198536604	1.3228754125822488
0.8345848832739111	0.19797112626568408	0.6526937192005231	1.6926042734108708	1.70475775720127	0.6154128845401641	1.6564192597242204	1.4214722300971132	1.536854529019132	1.6107337941040907	2.6011393069750977	1.5129106248157551	1.297662734801005	2.110657531939979	2.729112676881346	2.667095610198496	1.2489741877075073	2.278681113959509	1.1957436777423736	1.0805105243973445	0.8557212622509637	1.415442198481853	1.4713249961825066	1.0000149748449538	0.8702770630294021	0.5845272254673178	-0.5373200413269418	0.14988568729358762	0.01728918325486154	1.7344802184233443	1.1452661558347574	0.6820128914285948	-0.05115839574827906	0.5622573179844377	0.38689213392942723	-0.94015449577145	0.9281069589812139	-1.0833168265011164	0.6882139473926062	0.13478549967065556	0.10603738246138265	0.6769708731558192	-2.2858114256218656	-0.04759970465909774	2.2018436686454734	1.773378544050967	-0.5074719568701859	0.27939669091209185	1.6572602352971644	1.2747595142422488
0.8216341912876421	0.3190240915712293	0.6763009937665867	1.6386756295340619	1.6886681636875518	0.6053216973309955	1.6151846026047447	1.4201007509612722	1.6374461166384429	1.5487226993607925	2.608968539206246	1.56022773796206	1.2261613080328781	2.08708565432378	2.6422945591350233	2.706635403197072	1.2477840682094852	2.234183069162351	1.1953796780796853	1.055808757253258	0.8306008392947529	1.3982937152618355	1.4867849119362269	0.9575449654193886	0.8750909291916645	0.568536001124526	-0.5484478882172208	0.1412922679195625	0.03173632240858648	1.7359648773217526	1.114388409361061	0.6641006044283877	-0.08239414789516405	0.5262373704917274	0.40508432611658696	-0.967443534429475	0.9074858817233707	-1.149597826104397	0.7185594379304119	0.11515072666333041	0.0783352747436901	0.7133853781326672	-2.3513458588328358	-0.03421442099753483	2.157380536679846	1.7219775160612065	-0.49197629212691385	0.19482109158953623	1.6438159152975171	1.2425138525402324
0.8475340549739983	0.4222218075933307	0.6995193563993739	1.5949897747438135	1.6668862874142008	0.5732159938028631	1.5753874671900043	1.437639435452445	1.739682247734774	1.4795536852030615	2.588186318828723	1.6236881794825453	1.196315157471124	2.0756729297615713	2.554578251263493	2.7297526302131585	1.2782231268637156	2.211533957972237	1.1915171348235927	1.0151984460099848	0.7998677479600406	1.3743736207619819	1.4896802545280354	0.9317761247108669	0.8523435491633438	0.5546125042532575	-0.5577805036502036	0.1403103129384229	0.047931351486674295	1.697783649489954	1.093491751000329	0.6495817262616386	-0.09403590373923162	0.473859728249434	0.43499090057298406	-0.9680817259970101	0.8949361181392854	-1.2018109947980595	0.7333898595574099	0.10986677904384304	0.04655476344946588	0.7691165724990243	-2.382614815772245	-0.015070007235611488	2.067831900435769	1.6938745006957134	-0.4953177085037367	0.10418239435339198	1.598311393224036	1.2349344079931162
0.8687539412198401	0.5130531769943847	0.7348510167783765	1.550925761519197	1.6275502606945331	0.5507737458742362	1.5366828097184875	1.4626175221637365	1.8057417337758306	1.4106746964937835	2.567387449366178	1.6529228610418703	1.1678934946958393	2.082840991394099	2.449704162609822	2.706747556753604	1.2830025081436618	2.2013937249892366	1.2648100795625559	0.956764152886803	0.755157822677889	1.3616953957942142	1.5085565811795871	0.8943371771397407	0.7958512634965771	0.5689618555038989	-0.5693783341362824	0.1506452980602088	0.06932362300547137	1.6296915159353376	1.050858632056373	0.6410179372355616	-0.11742635849897536	0.446627460154975	0.4222265710832615	-0.9842113924046988	0.8844695563989085	-1.2411473173403675	0.773921984206941	0.14184577074752092	0.01695699823109975	0.8022938430935469	-2.39697658374512	0.010547406355685752	1.9582690311857043	1.7013426096927167	-0.4880728874975361	0.013006667311371938	1.5419502881019016	1.2282469871408417
0.9122468696071184	0.5882591428928631	0.7667177831667631	1.4801622228164404	1.5802821990135532	0.5017306654589185	1.4962124534450427	1.4897524296445452	1.8701078326121334	1.3531907391442997	2.566417640163702	1.7150714933563442	1.1586341139203538	2.0857449730218414	2.3470805191340505	2.668226775109578	1.287960289202762	2.181732076307281	1.3539494040473412	0.8938592015905511	0.7111369141308221	1.3434046582123804	1.5041301263425337	0.859144722537752	0.758724911020063	0.5774116159683309	-0.5789338829645193	0.15915777942981896	0.08949374872603874	1.5611517074566217	1.0403349750606292	0.6298723081840045	-0.156862549840898	0.412567592086459	0.4057332424207427	-0.9770404811308915	0.8898108060291822	-1.2887819733804	0.7954466789729555	0.17850219527773675	-0.013387100293364018	0.8245479434418815	-2.3506560788600295	-0.003996239363608982	1.8534935127945993	1.7070297583674887	-0.49995115135746326	-0.07470945719174349	1.505583984229454	1.2385517666449086
0.9542757780509087	0.6509734395834413	0.7893637491744505	1.4067434472334517	1.5270926283557251	0.44010651301720394	1.4522232290898083	1.5176749737375037	1.8984525101041814	1.3152878385288362	2.6061132211251357	1.7620436750155402	1.1509312035707446	2.078093290751262	2.2495970713597306	2.6508333445013514	1.282279457383116	2.1676627023404	1.4615578410373833	0.8504277862721754	0.6549345755974496	1.3297022901011744	1.498752561383625	0.8234745564357242	0.688150021189948	0.5869047403147183	-0.5667001923194177	0.16201898538316856	0.11173933707227517	1.5018703274019876	1.0303451208028387	0.6421629984524684	-0.2164965897191601	0.4211726006278952	0.37312354095834993	-0.9779271558968853	0.9195991129437537	-1.314950320492549	0.7880289859595748	0.22809599787133336	-0.03880753276401953	0.8334541893502492	-2.2719307406140503	-0.0425440592782604	1.763344651426522	1.717872588435848	-0.5042967687852463	-0.16815013099398404	1.4767999376435108	1.2629714247108146
0.9781411232253181	0.6825590582674008	0.8241064724991863	1.3486845774699598	1.4755190856991391	0.4084838829121112	1.4492855380700074	1.5531842576685873	1.9093028544694288	1.2984019631669805	2.6318194083976336	1.794459213141256	1.137554300707255	2.0432712501318635	2.174776659234582	2.6337044376855507	1.2663227195204871	2.1053584642282637	1.5444133794465074	0.8172372915507538	0.6274597159422058	1.3231980703177284	1.4956769163208636	0.7892937261867585	0.6461257928481039	0.5769514784526942	-0.5802061914973277	0.18052730810918968	0.12444791416750356	1.4247180531998445	0.997477270815156	0.6352410998925733	-0.26826790712980675	0.4436082291357405	0.37583473958783825	-0.997429589431511	0.954182628891577	-1.3647002723398676	0.778907686900847	0.25025174568088515	-0.0510296499268411	0.8447952530192684	-2.1820115869898316	-0.046389746634054665	1.630569640331741	1.6806442349758104	-0.49793728421581046	-0.2595375294331741	1.4433176601042637	1.3049907510295224
0.9843830426894605	0.7036022298279977	0.8685979047788601	1.3116323231794313	1.4418645704631132	0.3418606359118802	1.446957938393885	1.5860561523377759	1.9163243472961828	1.2503231885611048	2.6628949255894194	1.8446010210393549	1.1165732643102735	2.0142680102052166	2.13595975550861	2.6218059649152896	1.269115680301418	2.0413701661965833	1.6373876477192912	0.787076111288356	0.635148066275774	1.3251689485111569	1.4958747238860841	0.767736864651782	0.6305792175221001	0.5865862788923162	-0.6099328009853304	0.19972319456431445	0.15157319846190792	1.3347024565787295	0.9751386038233729	0.5907767983337486	-0.323322462708563	0.4629249501402114	0.3400691144334679	-0.9675173294650803	0.9817020190251373	-1.4120373091778138	0.7760907356579559	0.25169996892257873	-0.057414945990122125	0.8351643668454326	-2.0715577056128613	-0.11292879965802856	1.5356244603085734	1.6670472632428344	-0.4836471161536681	-0.34065541053193293	1.4080787196647988	1.3173840909838408
1.016435057412328	0.6938782684856005	0.9508796140872284	1.285321222880485	1.4450064170291603	0.29980006289082944	1.4467748146098423	1.6209090724254018	1.8826499084625508	1.1895454099098681	2.6696086691241567	1.8799171923217788	1.0998371090450552	1.9827419051947264	2.1228619025258255	2.612546499316153	1.2735481074854815	1.966823086502787	1.724985779201893	0.7509648061107994	0.6225416495486684	1.3192797823993	1.4878871493719232	0.7500068989460926	0.5834216366505544	0.5857391136817505	-0.6471085622345397	0.21980294644111537	0.17245689345084098	1.233551812688241	0.9352126978774944	0.5896503659901915	-0.35258538779116294	0.4942726625330631	0.326871387837872	-0.9456789900160165	1.0149681515930358	-1.433504012629909	0.7638642736718528	0.24251613907103234	-0.05360568795282618	0.8568435280937325	-1.9578074519599977	-0.14968193045580852	1.4521528964958488	1.6454742433971954	-0.46672279894016394	-0.41758483600788254	1.379068544214752	1.3175857012841266
1.0470993638509105	0.6833162477563993	1.0180239381700535	1.284131991604982	1.4190284555520014	0.23536227105579197	1.4618266258487658	1.6419769748133226	1.860805172128229	1.1327764223824461	2.66337774905503	1.8943620673578874	1.0977468234852708	1.9630484754405515	2.13229922412308	2.5969594206866162	1.2621713212159036	1.900199583466827	1.8130792266811906	0.7232361682915379	0.6541871676136292	1.294306365311492	1.521246024013939	0.7492419360865535	0.5399893440825608	0.5698222383091693	-0.6567594018544158	0.23527865929286845	0.17281607448193675	1.1520486492175628	0.8960473833804274	0.5743396529001097	-0.38761159339711176	0.506899668701403	0.33100711056774784	-0.9294926066723368	1.0175103721134788	-1.4237044750548289	0.7471180964602565	0.2257938505714973	-0.02834431807112441	0.8534356855701771	-1.8268977778605646	-0.17882461810436442	1.358514502272529	1.583107936303242	-0.4459287781756359	-0.5018984527198758	1.3475757464028844	1.3126347420372242
1.074438500351708	0.656528222882329	1.0477180825214314	1.2677488335513114	1.3779037238128384	0.20197933411483165	1.492521063482497	1.6317647796013652	1.8196009345554902	1.0885029186801787	2.6471781893295505	1.9195998218867476	1.1199632005740299	1.9654435490766182	2.137640925255038	2.582292794225587	1.2437523513461486	1.8376490640475218	1.887402428693281	0.6894591654463941	0.6518068356651565	1.2784765332217387	1.5483505035251974	0.7490036007194323	0.5140000544578341	0.5646859636171218	-0.6714612416459175	0.2518032501471513	0.19616452085155164	1.0498735684700546	0.8777964584919419	0.5751204646619843	-0.38540404796392247	0.5230141882597986	0.3675853089813172	-0.9281883692198134	0.9846663497683232	-1.397695614355198	0.7050162160374761	0.1945043327310068	-0.0021004457344817886	0.8228531440309087	-1.6920767461265798	-0.1965851296786639	1.2421727052852154	1.485048632795944	-0.4352364279377948	-0.5654036405010172	1.3415655200704413	1.273104499842017
1.1040125603832804	0.6437420224160545	1.0427304668441448	1.2660351427276917	1.3634439589977276	0.17725306894045706	1.5159854849794046	1.6332785474025715	1.7713069057231494	1.0482605586142408	2.600319339537811	1.8764758991131842	1.1647528543028869	1.947504429480082	2.1616101317553023	2.5875917665556734	1.2255523051788924	1.7968708983507515	1.9229762539554993	0.6632574037758883	0.677621352856342	1.2543852371910051	1.5337699270068366	0.7436556256803266	0.4705405487125538	0.5524233401303904	-0.6615580578926279	0.27584038846275194	0.22337449584968216	0.9523349224978792	0.865633931883688	0.543885099596437	-0.3998154093950693	0.5287135909306913	0.3748469038806444	-0.8928051557963922	0.9573775471601621	-1.366168691455244	0.6420439361693803	0.18904760504531087	0.029229549873345684	0.7904186206850772	-1.555291093612074	-0.2775807487567534	1.1719611281493652	1.409002114268425	-0.43068678235997576	-0.6423760283614364	1.3341052234687332	1.232389647303337
1.0917948251940466	0.6013528550087497	1.0225513877007333	1.2481012784244896	1.3603334164525338	0.1773121863174023	1.5469512349563364	1.6318019582526382	1.722470214797082	1.0376355790750658	2.5820219950996792	1.8280405662156483	1.2052681619858967	1.9244202365409095	2.1832448571806435	2.5949332930516915	1.177624239653792	1.742630716391811	1.9612478235532103	0.6659910203892018	0.6989377128949009	1.2450251035246864	1.565377942120239	0.7371456356307782	0.47080218406829843	0.5441788654337063	-0.6843913785706519	0.2968319481746736	0.24952540058692813	0.8657061588602376	0.8589255008510209	0.514861541310509	-0.4187608188769668	0.5357012950167486	0.32961508058927064	-0.8752355094027073	0.947615508395074	-1.3404764906824584	0.584167769759546	0.16982166350070374	0.0608805803405861	0.7500449480845061	-1.442125039320437	-0.3627089687647812	1.1175633336643793	1.3285719651346666	-0.4399841812059388	-0.6765279834899554	1.326956043337142	1.1919718163604398
1.0869736176386335	0.5583928594438203	1.0184071587290577	1.2414189108868539	1.3607713361421019	0.17476268733854883	1.6041600689006763	1.6019190435475053	1.6881703278905136	1.0297921034431075	2.555791361649019	1.767886119196411	1.2565072692841839	1.8853038614043545	2.2168140354014403	2.604607953382838	1.1508687229296746	1.692856282675138	2.0076831222945986	0.676788146190152	0.7406915177410442	1.2264117691328749	1.5803510995527008	0.7407513687285657	0.47294235255872696	0.5056789034094965	-0.7267563704608401	0.3186568817217645	0.274706398487011	0.7763549096047738	0.8472090489541492	0.4927455272182356	-0.4521446487456048	0.5423332467397318	0.32205648685703947	-0.8666302898365037	0.9516095244261189	-1.3426913496060813	0.5552272043547472	0.1406901407098359	0.08436849934483567	0.7136353813758098	-1.350701178333717	-0.4103595817402882	1.0481561496879923	1.2208025171951942	-0.44452654006411374	-0.7022740089201871	1.3216916069077034	1.1432388190968519
1.076451388321282	0.49348705239450225	1.0204507165305992	1.2335199340875165	1.3637226657640322	0.1913806316763571	1.674585621005954	1.5984049725086835	1.671659906126632	1.032719305174035	2.533598131315962	1.7006790265151774	1.311085453294099	1.8407511567986052	2.2643096786219377	2.5814097265759233	1.1525908912171832	1.656690348539081	2.0227020248325456	0.6884161584997082	0.7778710029362091	1.2338175377014937	1.6250854846533662	0.7466327362377585	0.4605376588998421	0.46994761442596183	-0.7498926217419133	0.33181606431135113	0.3259180863824259	0.6943098872932725	0.8394959067606012	0.45984276479163133	-0.466499181488372	0.5602118243044342	0.2877161345219867	-0.8293436308336943	0.9648320433717261	-1.3337809216572485	0.5332261785734717	0.10255274336117388	0.14372794183969714	0.6806202861323847	-1.2982574654433394	-0.44525655504998396	0.986754048958636	1.1315439502870501	-0.41996619608351377	-0.7346075999691619	1.2869815266110414	1.1200906723659212
1.053820634019741	0.40944344893166795	1.01214648406958	1.2245703270678068	1.3575099957330137	0.2436682128381465	1.7492090449080635	1.622527032249311	1.6718776332519556	1.0394081598080558	2.485482275605134	1.6325344688775076	1.3510993110127363	1.7767294477020905	2.2846942571275357	2.5175677306003266	1.1725984461402545	1.6308340498631373	2.0234954519453923	0.6830789345738391	0.8119603216982683	1.241224347210245	1.6634893274632119	0.7417520650407387	0.46467833753398324	0.43158106749829656	-0.8063188875464753	0.3492724906588324	0.33946269631834114	0.6243695766921712	0.8521225397072524	0.41762140437945866	-0.4863950156856508	0.5583973426506175	0.3027635603972973	-0.7943603726391182	0.9805198314066692	-1.3228615271076936	0.5278903914354995	0.08218039623340764	0.1762402380324933	0.6718172899501582	-1.3064948901355353	-0.43056837986896274	0.9117495079221986	1.0345864316644844	-0.39917946203862964	-0.7566170285395628	1.2361254984004038	1.068348263800748
1.0249100850066855	0.3231164298193555	1.0018432266718515	1.2319187496759314	1.3445733566637101	0.308952476089799	1.8070404997181495	1.6205932833874304	1.6821211563895886	1.0316884588163033	2.444317412890593	1.5779363600769654	1.3932585171120568	1.7186249793535051	2.2989934619930805	2.434203652170809	1.2113623946213352	1.6417644955776154	2.01856394765457	0.6398425332066007	0.832030663263799	1.2567195927523191	1.6904808407661325	0.7340665300254077	0.45939907763684873	0.4321894899045201	-0.8523508102704721	0.34859541135401184	0.3650390893170009	0.563814822529609	0.902561716431715	0.3939178340349387	-0.4835696712496661	0.5458250417006962	0.29079286598208554	-0.7322428537840842	0.9888565958390589	-1.3272484883935123	0.5486195882698264	0.06084255312855454	0.1657527759937207	0.6803036408785028	-1.3265538707175764	-0.4509379273126962	0.8544370126832426	0.9773729723267449	-0.3559267238648689	-0.7660707630590922	1.2126846863293852	1.0037724366739442
1.0346744807264867	0.26132446203966275	1.0140275341915579	1.2165263324978237	1.3254344822370057	0.37392937865980364	1.8241023354392891	1.6311203496459705	1.7146436283225035	1.045613197186097	2.384655416717668	1.5156315727326681	1.441174940446922	1.6645872593394635	2.282728449665373	2.3473701771061464	1.263144407340213	1.6437345467379327	1.9892675039169856	0.5984536324290863	0.8350913801975428	1.2726232416920644	1.7155446347380252	0.7171134959859033	0.43679751293612057	0.4194299674668812	-0.8836061899280405	0.34488881497064583	0.3979317215795513	0.5178734276025239	0.918611257071337	0.4044504136004473	-0.4676501160819021	0.5303905512842266	0.3141058272612832	-0.7065643240329356	1.0006835350566492	-1.309085826582067	0.5611058077605051	0.048343210008796336	0.16039314266104182	0.7009599845272199	-1.363867701660132	-0.45955014416969864	0.7984356673295395	0.904144281784365	-0.32635949264877884	-0.7779082818116736	1.144075397090886	0.9539287248755202
1.0200012150671462	0.2119269650620373	1.0119717543980213	1.1997320768701396	1.2949039736411643	0.4310251400275038	1.8338064502794698	1.6510692205301496	1.7742859591850446	1.0700322437867154	2.3165231985402848	1.4499095571672487	1.4928163005665873	1.6324163268115708	2.2305593262360475	2.2731839980528328	1.337984886878647	1.6634320937977591	1.912760303928767	0.5603413570360984	0.8504655421147346	1.2919689720976102	1.7362900970051232	0.7114949218400215	0.44610695521735844	0.3948997638954047	-0.9062777515461834	0.34555706021776106	0.39979313794984844	0.495182751914861	0.9432258149948088	0.37596160531727085	-0.45260350880598504	0.4916427854753914	0.33102980423151374	-0.6816427763208147	1.0127639760528857	-1.2990824186206706	0.5531263206473307	0.005059656193599707	0.1341497552713164	0.6886696796259637	-1.4036116897534696	-0.46613424651374363	0.7464223481139552	0.864294486795455	-0.3184210670164503	-0.7653037211889924	1.0930325728101957	0.9383569062423549
1.0069844353462494	0.17463100442226645	1.020819254403219	1.1837266494698033	1.28621088071051	0.4842589469696953	1.838585981042985	1.6601816620575438	1.8305684210813205	1.084240567669808	2.271091591561975	1.4320709841199917	1.5403392979444939	1.585635625727625	2.179732066323757	2.211297892131302	1.4377987362965923	1.6531960487666737	1.8296900517945638	0.5234025866473241	0.8436418900124479	1.3173698985660558	1.7252863947487103	0.6994714749899158	0.4687853150540729	0.4157100406573454	-0.9585876904378487	0.32106780682352104	0.42247602612540947	0.45115470072882563	0.984530557847064	0.39370781720523873	-0.4493440418424363	0.4695825420513559	0.3317617940817385	-0.6655931942267458	1.0365205212356365	-1.3060076500525277	0.5467605776597372	-0.04110317777735519	0.0857011334742418	0.6895337945214899	-1.4579686755861363	-0.4954068891713444	0.7147736594770484	0.8218624467910279	-0.29796974978518653	-0.7832456797286402	1.0638193608967876	0.9576657671687118
0.9937081740740545	0.13620301974169727	1.063701987356534	1.172562420035246	1.2887875718893285	0.5069212705116571	1.8407998512111228	1.6584333474563326	1.8598229164848938	1.1092449632700134	2.203974967570876	1.3939178182032879	1.576951870573693	1.5132943772889351	2.145606263236635	2.1611227699537094	1.524113984146666	1.6491803630466912	1.7191815972387523	0.4882722163066924	0.8766755965473585	1.3270721230120948	1.7053677564341705	0.692773626714317	0.4912450802707548	0.43763224757376884	-1.0028184995569176	0.29769323159106037	0.43026670625316843	0.4462338313025856	0.9895238760000101	0.38405336046948013	-0.471586659787664	0.45984119339589313	0.30031489995560223	-0.6480934924189012	1.103504446699564	-1.3146680975978198	0.5409968466940706	-0.044542372651566665	0.04646698805739051	0.7071899351904299	-1.5308379962296947	-0.498351650058057	0.7286807870113614	0.8081604137853068	-0.27744078344771467	-0.8271318810858164	1.0460062678371662	0.9808479551156243
0.9876342328187597	0.0858506501580064	1.1194327471788426	1.1551110927387946	1.268928368380629	0.5390128653548711	1.8549543559082367	1.6493098900322647	1.8734792916154874	1.1259559829740957	2.165378226220832	1.4060390850045326	1.5987063084245265	1.4722990614661677	2.133481600158125	2.1279745968132513	1.5904319557364404	1.6231943718272401	1.6501151954185698	0.43930074300299415	0.8713152799133953	1.349860204581566	1.6987589998451296	0.6982969707899289	0.4987620176025094	0.44619270539384787	-1.0551925538577724	0.2531777143943854	0.43777888058188774	0.43674201205579105	1.0046534319329494	0.38404784619360127	-0.4827815014588694	0.4438514048452148	0.2772064696728801	-0.6326026099556348	1.1858690992011263	-1.315342881946144	0.5303585778848936	-0.0412278667969481	-0.02613586980863684	0.7298854390554889	-1.5896546109309857	-0.45450148794454603	0.7043751404258594	0.7913453659936216	-0.2671532104861061	-0.8939802835426715	1.0454941970053953	1.008151048011296
0.9982993444443762	0.07060162649190145	1.1885228938672217	1.1488428172424126	1.2417547952683086	0.5743938702796485	1.8311285058901923	1.613268171095299	1.8702787856592025	1.1266817316947138	2.1208552430575454	1.4062808044342585	1.6217910808413598	1.423378869641708	2.1329127765325535	2.104601342486294	1.6506069888821546	1.584327265369345	1.603152788304883	0.38037182802880726	0.8744110315963809	1.350017504830139	1.667279938926163	0.696993932014224	0.5109058994200073	0.4667188038696505	-1.1017879863249185	0.19394575146860943	0.4317191763472038	0.44594223163118085	0.9968732009905208	0.3932712978553727	-0.5026448463239388	0.41266730536899365	0.29861914595644923	-0.5972168505719757	1.2354808861806617	-1.3321142393309113	0.542899657134982	-0.019438719672287504	-0.08995439921030104	0.7539333776146057	-1.62145167127101	-0.42521303994800796	0.6869189585586676	0.7810667438989076	-0.22721128446666244	-0.9498161455255758	1.083374188818334	1.0138751264239783
1.0037025801503685	0.06545016249225546	1.2348540985279086	1.1396540806244995	1.2357360082051543	0.5971883385465466	1.8080631014806205	1.6088434525981412	1.8724382579269132	1.147654453848322	2.0852378554720175	1.3923578722375585	1.6431310763913793	1.372679531865872	2.1430300660062853	2.102301628145284	1.6911520602797492	1.5488072529136707	1.4995414362184092	0.31175819766166246	0.8790767462453811	1.363263326062572	1.6589487977618496	0.6887375369601759	0.543558437483551	0.4920230628309863	-1.1231272415044062	0.1439605254450575	0.4258217537004977	0.4566901678396362	0.9888110108835096	0.3816240960914185	-0.5017682107399671	0.361752062409406	0.3089931976038835	-0.5252639180279617	1.246064792462164	-1.324858445925305	0.5410081579846706	-0.020189674547905902	-0.15639988606429228	0.7753739926206249	-1.6489233323624446	-0.4291354852441335	0.6690766023321173	0.7999319155086078	-0.19098248860988892	-0.9836696251409343	1.1184459301813825	1.0336620626670354
0.9796062386691433	0.09665022028841685	1.2684059516926225	1.1291400783621588	1.220689208848455	0.6243401052435938	1.7286220763441016	1.5604198658002482	1.8745012845288436	1.1705591565483213	2.0067411656419067	1.4020582012990506	1.6762099609648566	1.3228246110771105	2.1669748749880595	2.099639963690012	1.7110678554930125	1.5299741816418335	1.4137960169429824	0.2601229999627268	0.8930149911936563	1.3780774182346798	1.6048620242973186	0.673289970643561	0.5569795416283153	0.5026884226076938	-1.1919071937657635	0.09414534408825252	0.39507887028950645	0.46555228176174246	0.9572814627046741	0.3798088589996446	-0.5058707241172762	0.3243556165615192	0.34263420870817873	-0.5003058004958902	1.256318795742758	-1.3409310664105547	0.5772990513832779	-0.03842478164872998	-0.2504708590230046	0.7996334399937373	-1.7090755651735363	-0.4261025055687143	0.6345498610927138	0.8144275182772631	-0.17448690376344744	-0.9944249189162946	1.1403982792895522	1.0353533357568252
0.9563525940544462	0.1239045090573456	1.303022218140183	1.1070186655136705	1.212634987225103	0.626827009352741	1.6399274208761478	1.4928722233815983	1.884947633315543	1.2006943992081147	1.9646760036548527	1.3961328666057746	1.7013110414111055	1.3150482982779577	2.233910370581454	2.097498283905933	1.7082630801571708	1.5001841780799794	1.338461448779499	0.192060198475111	0.8698560064449856	1.3914915405602617	1.5638522564542163	0.6518231353498771	0.5704388665276966	0.5479322492798373	-1.2184562671029433	0.047360909924074254	0.37354804421408877	0.46448790574744336	0.9112883303827752	0.36425949042126776	-0.503990883356799	0.2848553184084402	0.322950339113762	-0.47597136759950365	1.268870432259985	-1.35448174018902	0.6251675974232309	-0.07091287643187927	-0.3413203296084828	0.8037761711930775	-1.7416212394641035	-0.44564138515112905	0.6024974328342309	0.8285705492417101	-0.14785674429692622	-1.0085941582754852	1.1521286825679513	1.0451860930477388
0.9548316371577187	0.15429418042459886	1.335446669949305	1.0928625355248445	1.2121273908439587	0.5799255676938218	1.5502690523994345	1.4521675671819116	1.901157955904786	1.243027609823578	1.915153300259746	1.3856779664926382	1.7341541226065336	1.314476623462109	2.3106685782030896	2.1139197170242157	1.6881338353185176	1.490466953047184	1.2852087588873102	0.15689708143090458	0.8356966181844439	1.3954633895800237	1.5174312555208982	0.6514156755410208	0.5742456343106719	0.576336034199285	-1.218240980499611	0.039549913147542956	0.3437341439150131	0.48087675150788833	0.8393382548585621	0.36380913093968553	-0.5440337441643442	0.25960529688352574	0.33330482130368416	-0.4761583028394013	1.272506473523653	-1.342240590899731	0.6090671063833769	-0.08808789660019936	-0.39872737581331824	0.8067567468811637	-1.770327679498049	-0.44188145481152985	0.6016311509894071	0.8267416991656734	-0.13626986724716925	-1.0452324609084025	1.1558667554740876	1.0414295729461067
0.928574792390054	0.165762253066146	1.3440330267255427	1.0802335838286599	1.2199109841580007	0.5368446486180813	1.4747519362407266	1.4101309054761297	1.9188439385734593	1.2877572984359484	1.8630520698220046	1.3797649316818483	1.7598600534289197	1.3052331925928995	2.415353811991399	2.135064061023125	1.658378091138483	1.469833731334723	1.235239898863448	0.13796655422424103	0.8046604001062934	1.395862126429106	1.4638166527990695	0.6664516189855982	0.5785861847237066	0.6325215609006151	-1.191940133792504	0.03173110667876896	0.2891549052289138	0.5074221582346207	0.7969350752222997	0.3542345476545325	-0.5860854914307763	0.24458543626084844	0.3488903384008105	-0.4947482238927482	1.2794805596054744	-1.3130865240070189	0.604607315861862	-0.13974988476074737	-0.455749374165625	0.8163833783787838	-1.7967128152571603	-0.4468170872003284	0.5797598943539544	0.8215514627823929	-0.09528088515685837	-1.0671324798625637	1.1889456731282286	1.0441822367665914
0.9211162683800082	0.1740948400903907	1.3570511185391498	1.0581836104129085	1.2057810896701588	0.470022339996489	1.406827469501717	1.385823870470528	1.9140063398782836	1.3537411023968755	1.832327848324163	1.40326572889268	1.7846723693106057	1.2847057317290302	2.5396008857450627	2.1169478630505805	1.6045096280223448	1.4653525375724832	1.2356112706712032	0.11375061130930322	0.8113708239610304	1.4163741450846505	1.3996888989125107	0.7056957748286574	0.5870750337007953	0.7142918800976787	-1.1419495257121486	0.030341143431878326	0.2634293619828608	0.5169391328130685	0.7425461399526505	0.3432540773643838	-0.6308467219633893	0.23835479434953158	0.37477218159165676	-0.503297659201464	1.2844551144918137	-1.2988123421401034	0.6078498858338243	-0.1734084364070127	-0.5067168102524151	0.8163253168140358	-1.83480264032151	-0.46805626685846996	0.5427559355842778	0.7839895543021781	-0.08046047161461031	-1.0909087678995475	1.2171022247350811	1.028816103790555
0.9113529458033941	0.15852321249438092	1.3579482127515845	1.0363000438195207	1.1875072833465974	0.4285030635629986	1.3316172051936452	1.37594674211572	1.9046345531017388	1.431350542204091	1.7796318293240443	1.3879074538876082	1.8133054565050688	1.2719622601823783	2.6427825095048556	2.0816053319403993	1.543503598466049	1.443771060582249	1.2213148383498318	0.08306499503294393	0.7942048123326281	1.4385913088441262	1.3431789535988736	0.7446797392228935	0.5659287012221227	0.7833707681223219	-1.0678874048772264	0.06183749216267294	0.21100920832779266	0.5532274622064913	0.7058142177113556	0.3030205082956238	-0.6507355513100775	0.2613347643992849	0.42062446287702315	-0.4928049252130033	1.2508140340472933	-1.2569313344880777	0.6014043354069987	-0.19875323541725914	-0.5498091933452339	0.8028067667330706	-1.8916144254590848	-0.475068141729244	0.516988298604198	0.7539499080653376	-0.08154191189379817	-1.1042920782702017	1.210036833423671	0.9664930500220839
0.8947769972726867	0.1505825611722988	1.3549375287234768	1.026569736412116	1.1660704245073794	0.3963616908948267	1.2881235234361241	1.375315623035472	1.9105769306894813	1.5045881338339873	1.707015180096242	1.3862956345044373	1.8143886388673383	1.2589641088599455	2.750963817331826	2.0423317620305603	1.4970964205946256	1.4166032379636389	1.2418798977735706	0.072849489788018	0.7733819852833851	1.4773664233894563	1.3049361576562868	0.7928281668275697	0.5431704362716695	0.8318292790464374	-0.9988151098785579	0.0969750748806026	0.16816558049277244	0.5697977107339471	0.6680059460420982	0.2819374479816214	-0.6548628727980423	0.2776258644211119	0.4727414523143908	-0.48486791307723714	1.2224155880233405	-1.2442141917375573	0.5800115428574792	-0.25368485059601004	-0.570670154897156	0.8084629677462161	-1.9306113355627055	-0.4846139968859468	0.46993234804400846	0.7169959930260417	-0.03354442622374654	-1.0776953473790603	1.2057146615855234	0.9270975343295644
0.8815143067903837	0.16833807778304882	1.3531294887076797	1.0128405318955747	1.1580683762521153	0.3710018265393081	1.2247771031077135	1.3997690776676912	1.918127839853287	1.591124419924708	1.6266687769202932	1.3633536797804715	1.8110672158845482	1.246855530513201	2.8156213075875454	1.9880534056937855	1.4646654673642714	1.3964379158578177	1.2641345606948753	0.06976738959785908	0.76600437794309	1.4974273359710364	1.2895987775624373	0.8167652597363781	0.5412489399085076	0.8899954937059643	-0.9519096882312038	0.1716285534076764	0.1288309178855017	0.6089633457307303	0.6126780678905333	0.23874907870916248	-0.6572901288106717	0.3103405179523933	0.4935804463122569	-0.4828212887438806	1.179281326421076	-1.2385776243271907	0.6071680663726654	-0.31604478821209137	-0.5706502720735366	0.7969405990893391	-1.9603833317246493	-0.5083658431959798	0.44887493887616686	0.6890311335098791	0.00213067002406693	-1.0294698823799049	1.177506185516815	0.8941896271405823
0.8860880967124978	0.1805376366785604	1.3491304529269077	1.0020018438281602	1.1503059888876837	0.3128308740882225	1.190515847875055	1.4201443555522706	1.9260868838946017	1.6397390793473883	1.550885471721488	1.3419716710222356	1.7903879741853186	1.2468379196776418	2.8528094510512565	1.9633411058736878	1.4471590537158323	1.3872366708406079	1.263075275600547	0.09207327105654199	0.7588527193479039	1.5329390795450344	1.259794604062964	0.8298398800397283	0.5222582143923755	0.9318752360009965	-0.884526746032455	0.2695101754376591	0.10934163076670908	0.6260403000643371	0.579492717014373	0.1963208246065321	-0.6295521555845778	0.3777809868297452	0.5371855151921056	-0.4831455583725865	1.1486255124442093	-1.2501939952119692	0.6389141460487491	-0.3810642977142272	-0.5704383502705699	0.7642022382681547	-2.0205883214510783	-0.490060191400881	0.43901660791383074	0.6386145060150022	0.008008775677010667	-0.974883321313827	1.1530743624369808	0.8670831102808603
0.8764807689124708	0.18295791304043804	1.3451118619589435	0.9831991562441861	1.132019728276256	0.25728224925011	1.1518001065955565	1.3988988218304905	1.9376433926625165	1.6859901455484185	1.4794126146346316	1.3592797447900946	1.7621365437952563	1.2602171875439734	2.8803827131998028	1.9200033856198222	1.447545389661418	1.3810499275577668	1.2906549310556303	0.12468556651932805	0.7222449606403621	1.5595094833255192	1.2258814014358177	0.8192022128460529	0.5110359420255431	0.9806052445813304	-0.8032537004154241	0.33983338974238386	0.08790491471054906	0.6647119541092018	0.5377791278252795	0.16110023899954518	-0.6017244308723293	0.45727407003922427	0.583855405937576	-0.4942200127659807	1.168215114846028	-1.277387316225716	0.6271114427128186	-0.41481351658388055	-0.5671824166661904	0.7342054037691097	-2.0789137625924896	-0.49612627732099907	0.4189811716975602	0.5955835363626858	0.03130940067392939	-0.9414764243791446	1.1542675329026812	0.8368141165110717
0.9143017644253362	0.21451468641053079	1.3403399888843528	0.9717714136924667	1.123939251667672	0.17246867975288122	1.163903143006697	1.4185465915389293	1.9240669060018611	1.715913007368006	1.4535657425937059	1.348554247262266	1.71077301974135	1.2934479311246279	2.8829905368430118	1.9128278237301868	1.4438375885118884	1.385203825769371	1.3146374404770365	0.154970402244478	0.6940526502506489	1.598636814159126	1.2161701586394722	0.8378610620240401	0.5274145284400599	1.0396679012966796	-0.6901164728609095	0.42847908761668974	0.04067112098601269	0.7081945750527242	0.5138497717283703	0.13611232211191782	-0.5890582712682688	0.5288156422069757	0.6636144131525807	-0.47877661498190244	1.199811919333268	-1.2780022808404647	0.5757834452717517	-0.44685272283718636	-0.5739896165477333	0.7319868198099204	-2.1536875277426315	-0.4901376518007209	0.4108847403733473	0.5331465229642188	0.04281168801701746	-0.9007668014316019	1.1713006391161218	0.8125411712915092
0.9612045337478898	0.272281651206559	1.3440228824721867	0.9794607777849708	1.1264802629947652	0.10302134597750219	1.2031293177389804	1.4278949568534127	1.912686731369665	1.7422984721824388	1.4218783715273964	1.3624381407015107	1.674691319957919	1.3164372964877118	2.8470791968470257	1.9285819998303144	1.4363274697735415	1.4199060029249455	1.3305843117753051	0.19757923991933357	0.7170836820020897	1.6156209826135455	1.2080880566162686	0.8536104504212897	0.530110859774277	1.0704356530289563	-0.6086787271101815	0.4992166008417353	0.007202621867108158	0.7763682454297454	0.5022673641726308	0.10757681766849023	-0.5717420571121177	0.6031074537969517	0.7176626220511553	-0.4745678150109297	1.232045498858111	-1.279139990035512	0.5426038668857964	-0.49758279010088113	-0.5626564070847675	0.7344914787915754	-2.2464286420901423	-0.489421586094687	0.42600074134878624	0.47565557167297445	0.047508903330230036	-0.8640002271882097	1.2034643027165612	0.802311666025599
0.996153382248127	0.3311246492287906	1.3645232370451743	0.9804673465588047	1.1344587490837958	0.049021596415358394	1.2379724728906698	1.4261080866138445	1.8910973897812084	1.7611743331803769	1.4093853143547277	1.3624124713815402	1.6189828769755006	1.3468832702505642	2.815800674529048	1.9123270977505187	1.4422591639757951	1.4050020228127313	1.3280344711002223	0.2394471223312209	0.7484093175739749	1.642002900525415	1.2184055591774041	0.8431700083458225	0.5335630804051141	1.1057692989368149	-0.5333684145477424	0.5425679835996621	-0.013926179008994417	0.8521574439107578	0.5012187557093075	0.07829574323806021	-0.5160221936459195	0.6578737782812824	0.7541836773411925	-0.4603243585359696	1.2643003475673287	-1.2804395527883465	0.5377137445974597	-0.5329740931274549	-0.5748319693435049	0.7487080856147679	-2.3305601751153424	-0.5141711331130427	0.39606355115733705	0.42190372734542236	0.04803387504699329	-0.7759218807918191	1.252594899552576	0.7964875016433929
1.0368654791651697	0.371575205506301	1.375230109432549	0.9808557717379982	1.146176887556454	0.03674589793188846	1.2652889995658554	1.4196564431287766	1.8827095143675823	1.7720952756968722	1.407036960912509	1.3328644102075708	1.55481283363032	1.365087455500262	2.768642078508452	1.9099497822113012	1.4369816022971071	1.3913745900140855	1.3103316469987845	0.2528400353364104	0.7617560337850554	1.686166976328387	1.2247960855912468	0.8266634628324979	0.527370203990789	1.100514758163953	-0.4706806025888818	0.5919004174106375	-0.028039526884169254	0.937052994644365	0.4801883304170903	0.03256295339578983	-0.46893601144377256	0.6988604102219134	0.768634743345966	-0.4411408758418309	1.3101382465154816	-1.32579421395743	0.5202258609250288	-0.5476644859759903	-0.5825426253324291	0.7284430956155272	-2.4163991756882934	-0.5331153902143357	0.378676192587088	0.36236810859084273	0.027946524907755094	-0.7162706136102028	1.322710873298554	0.799579978306511
1.0728246740906806	0.38603288889216836	1.3798850587837204	0.9633540518357003	1.1516958200930838	0.029706955797949068	1.3004347908659102	1.4012048162007933	1.864593872466806	1.7518108501587277	1.4063243800736083	1.2597457800925453	1.4779896903040035	1.3757776842446519	2.7101065581705224	1.9295228435545546	1.4268840960332783	1.3653036484347876	1.292431157257735	0.28667862153454515	0.7512039735134792	1.7274143615394202	1.2304770721841214	0.7746485902983136	0.5047224788881925	1.0742029880462973	-0.43832926118451365	0.6368505588645638	-0.06976559408370331	1.0319279192753554	0.4634932630785308	0.00734460122584483	-0.42364850548644395	0.7170723501408248	0.7629496666842336	-0.43231892195755994	1.3388912993617545	-1.3541284989909692	0.49175911291535757	-0.5391740042124782	-0.5907071916361729	0.7301674590105843	-2.5049196032470236	-0.5264251911706737	0.3830729541716712	0.3356528062251703	0.02037380151756745	-0.6730824253796588	1.3902712880289994	0.8050169837886445
1.1020514560439312	0.40183218842976814	1.3892911038230913	0.9249526702746479	1.1572359585793242	0.019363451649700332	1.3372353233757128	1.3861107427797306	1.8566480741821647	1.7357155796020272	1.4312988400594313	1.2003528027546948	1.3908105333798657	1.3700604845262805	2.640556461845449	1.9563116834668057	1.4398084314687822	1.3608824829385553	1.2808826920101246	0.33079136378997775	0.7676535499073904	1.7543621250439145	1.2576554815435024	0.7460868545781271	0.5098329730814168	1.0281256061556343	-0.4122378189331067	0.6667145330772002	-0.0937308518189341	1.1138036082691027	0.4265794710730673	-0.03498692611732188	-0.389951956973057	0.7038853294243717	0.7625378642821269	-0.44119120266970063	1.365361758013181	-1.4166255665794691	0.47192979208875396	-0.5388096083241944	-0.5851574591118178	0.7444021339889784	-2.572884801315016	-0.5179725148920991	0.33770316712520015	0.2985249122620714	0.031606325391029436	-0.599537883067519	1.457600210906097	0.8132917561312161
1.1427677605765547	0.4161233931470337	1.3848243731486432	0.8789565840083734	1.177345257652473	0.008644080212401968	1.3551851648780517	1.3909953749630042	1.8402800443025253	1.7042631189999657	1.467746184533258	1.132188458349547	1.3293036811279468	1.361787455852378	2.5537415067404123	1.9737441978901877	1.456019969898989	1.3572384064642509	1.2701631323234963	0.3688093091264002	0.7923500016227795	1.7672501940791876	1.2655992933219946	0.7218359707820381	0.49795566770581184	0.9905389799254779	-0.3782021245543058	0.6853793385716678	-0.11266301094916471	1.1781997576457621	0.4035295035551899	-0.06652734437426558	-0.35006656708886086	0.6896798172653197	0.760134343692236	-0.4492651988096493	1.3847419475936689	-1.4633386140613287	0.4975674606383908	-0.5293278315849719	-0.6033570319802669	0.7320662663179476	-2.650709866174084	-0.5171804000337066	0.2998322003733617	0.2790772486656266	-0.014602589400366725	-0.5583640904982897	1.5142995629145208	0.8157357716025713
1.194201009550749	0.411535494467057	1.394527412593493	0.8560470701602956	1.1828860693434629	-0.0010961286201962793	1.3975065652748822	1.3738546397391584	1.8242870349087106	1.6601669190442958	1.5065077518250105	1.088675752333925	1.2818710540286156	1.357568983396093	2.4717568084908064	1.9725235367067202	1.4707393300439526	1.3326427611635823	1.2460101420474134	0.40917035441709215	0.7617997002841106	1.76157908647194	1.2518280356619245	0.7201634601490046	0.4976566835518298	0.9681271850402181	-0.32109076501504097	0.7010278780741478	-0.1328760207432599	1.2276988074209698	0.37618246061485505	-0.08926006796560942	-0.3280756473644722	0.651608820571657	0.7358319898458483	-0.4774555704106806	1.4379277467365832	-1.4957173640495387	0.49544219481568225	-0.5148717343549691	-0.6134647805826037	0.7510426527038245	-2.7087018368639315	-0.48838430653941656	0.24345562354999192	0.24971127727608894	-0.03293183170326171	-0.4801559687898239	1.573639308226091	0.7999383699818103
1.2097135715541423	0.39832099259935283	1.4108396979095186	0.8197329948226473	1.1759863938655506	-0.007537985246987613	1.4433108836632664	1.35058034504669	1.8171897929109793	1.636811877616461	1.5479548165306578	1.0600480432364114	1.244303919061538	1.3585493199088952	2.408037267279318	1.9273692686962984	1.4811223547181274	1.3182839082578686	1.211273516009377	0.43605784183558266	0.7320663686777563	1.742888845530563	1.2219503407665289	0.727893748093533	0.5109791403649077	0.9370701745088388	-0.2627799179306523	0.7069092242221958	-0.15983838330202943	1.2782498710506929	0.3430708452227031	-0.1094093829544642	-0.3343209274810972	0.6088664491349576	0.7309766419638872	-0.50913433606549	1.4716177568647288	-1.5065999692163672	0.4919435497926389	-0.4895552004918229	-0.6402823451226992	0.8096242121661372	-2.751818026951347	-0.4755890382371553	0.16293134953498872	0.22708577270726488	-0.06275705833675224	-0.4119393651328065	1.6001197931969564	0.7798079051295874
1.2299066699267933	0.38114530800491325	1.4360438898016579	0.7864571915033916	1.1760476554977575	-0.010103480692544043	1.455141162017122	1.350584935003637	1.8068994956950921	1.5950596313638838	1.5982075823039377	1.0394270228598117	1.2026285091977513	1.3577094185206817	2.357033803066811	1.8747352647565563	1.4600522774900715	1.3104403098975261	1.1447008344099543	0.4334439706308622	0.7320983569270638	1.7344789671844996	1.2033698502080943	0.7404760861757107	0.5088277817676143	0.9148856396425227	-0.25165307100547063	0.7381915068371441	-0.18504324125116467	1.2996696720561824	0.3142280094690773	-0.1261877127537073	-0.36852047837655727	0.5505377809485363	0.7204312909754729	-0.5411810938047725	1.4889212137236967	-1.5030891968888669	0.5353382478904808	-0.49228730615658894	-0.6727999757315879	0.8599320177924635	-2.7817790130758278	-0.4309760690150634	0.11273855828623676	0.1804339081340119	-0.08205618124108358	-0.3625068706857542	1.5929297912531233	0.7564417268075629
1.231526592982554	0.3169211909261176	1.4743903896860464	0.7387169093479373	1.1789205567663683	0.01153865079797853	1.451977457695436	1.3260158134563467	1.8054863390299658	1.5537613777030597	1.6015869303360848	1.036453125185686	1.1618471346015418	1.363537250411157	2.332846826123714	1.8129012705885656	1.456132208170643	1.2737320885376728	1.0798362788225782	0.4151102154400855	0.7073953044618176	1.716757022948483	1.180107913939447	0.750700048965757	0.4928064068163945	0.8847397757410743	-0.20521827999015563	0.7516036901854058	-0.18312047046901975	1.3095965024699188	0.30242034528047557	-0.13597714257646581	-0.39788217885145183	0.49357013506023845	0.677082702021752	-0.5894392911696793	1.5015727603866003	-1.5117292771217374	0.5737777837790365	-0.4944351119372965	-0.711768370237626	0.9067513607965706	-2.7642024256688433	-0.3890146186415008	0.060812477210499115	0.1406918234200261	-0.09251501033112866	-0.3211492945829585	1.5921638932951552	0.7296084985831861
1.247083350599551	0.2586197121622429	1.526991398834232	0.6832920585253739	1.1760176978864036	0.008950467196076336	1.4333595517146278	1.3244235573913423	1.7993978441889165	1.5130463720700704	1.5888811811022725	1.0276325051106958	1.1011287315056744	1.3622430797774903	2.333375890830262	1.7375573043152954	1.444722104856216	1.208203124800901	1.0125526459832468	0.4106224507800734	0.6654201206204663	1.722083688670775	1.1572450938200933	0.7480856452879846	0.49648514233770885	0.8422711482969906	-0.15365956193687233	0.7782737016417509	-0.16801980290903834	1.3215209850325564	0.26150353207772026	-0.13629301409795858	-0.42304823678391834	0.4352435918515104	0.6820341599676141	-0.6165100263410743	1.5181779577588568	-1.5035276119189478	0.6124235621995295	-0.4653364020463213	-0.7549296157927353	0.9379790490621553	-2.7213702881629303	-0.29274937776339804	-0.0011633446300016697	0.09591650634828666	-0.1156850390952251	-0.2895600080017765	1.6231094579940115	0.6808918027469695
1.2822758562605012	0.172016756717103	1.5742469160835268	0.6414415127068123	1.164847548079861	0.008614546363163004	1.4257517222970417	1.3164911937950885	1.7951443005770717	1.4745698148195552	1.589979604486536	1.0503279274074413	1.0472172699882043	1.361708884432191	2.319085270276779	1.7104665560917744	1.407708600830731	1.1689871339413904	0.9739410361943165	0.408842887381347	0.6149203222136495	1.72014247253956	1.1312033485818014	0.7621406669704993	0.4948256930874707	0.8016975521886243	-0.1349337449502964	0.8127847491729288	-0.1508295479068929	1.3154312730377375	0.23610057593922998	-0.13440371429790302	-0.45911234833755926	0.3834326500627553	0.6770611562538623	-0.647554526500695	1.5359345532848738	-1.5095624515208708	0.6593932565319638	-0.45159545333451057	-0.7863386577481225	0.9474568051734027	-2.689304020636695	-0.20178441537203168	-0.03400000121405871	0.06882321470760144	-0.1278432951574789	-0.28033000449611006	1.6333628624877445	0.6420404670564099
1.3235288710011832	0.07961931341484316	1.6639217083496853	0.6147101774309579	1.1385922262458963	-0.015020113961991974	1.4292146894342288	1.3106045740102283	1.776180102389386	1.4423267494123393	1.5765874967227305	1.091727727522961	0.995695787093886	1.387902970307184	2.299318310433736	1.6363187244918815	1.376322211781897	1.1394120024744774	0.9511589884452741	0.4051586388508337	0.5652171835395866	1.7011358331135369	1.1077366027102264	0.7688499636698464	0.5217515171495515	0.7894044869290902	-0.12106669955073227	0.8288738096005133	-0.1309390378517585	1.3153929485094955	0.2242962406663845	-0.11432193975553766	-0.49764514333128906	0.3326433923660115	0.688623305998259	-0.6632282391580692	1.5514498869714646	-1.4970963741154735	0.7177645684037574	-0.42048882423605544	-0.8196964588916538	0.9612171007069128	-2.6324038576487943	-0.10511415279542106	-0.07160592783734801	0.03942647078549823	-0.11666004317141103	-0.25436665472338377	1.6082273521251669	0.5895654531670125
1.3939298810994358	0.008157263218296828	1.7425351904606134	0.6184766611041302	1.1339047015749333	-0.03466561317642338	1.4214603609894083	1.2968002784913453	1.7613680349890113	1.426816553815432	1.5585806788182162	1.127546696610314	0.9766015980481753	1.4290251744579563	2.2920455908937614	1.5547154568999169	1.351690833885206	1.1205992096756359	0.9227412122478749	0.3948072592239123	0.5082567742726242	1.6430242591539996	1.1115457112227864	0.7805512935063095	0.5529895481981449	0.7826730137761914	-0.1367945035322136	0.8354888465668813	-0.09494351013006422	1.2758686959053995	0.2412798140371814	-0.0857461320464753	-0.5441448825003747	0.32017526715178063	0.7147514154984624	-0.6901028786742154	1.5588957132254575	-1.490289352000501	0.753102736931339	-0.4135451540867926	-0.8257912717513267	0.9617864726342134	-2.5418586330356066	-0.02466722420645663	-0.12639299002675317	0.029738251782776125	-0.07712070841230698	-0.21196359778797932	1.575686941685068	0.5415517563861905
1.4765703172935989	-0.062251314908248714	1.8155045566682397	0.6461101951370569	1.1283181119609753	-0.04642301620302738	1.4324636908869022	1.2718924181213467	1.735852568336488	1.3968918650638855	1.544767349203378	1.175883149148212	0.9775162293327302	1.5142254937741484	2.2855734714050273	1.4773727783055408	1.3140658084975338	1.0944299748002058	0.8887758508115768	0.38385470877017547	0.4274300845223021	1.5724291188702937	1.112165391559848	0.7549515772395228	0.5567206820003785	0.7785974510591482	-0.14790517455140728	0.8276396243236102	-0.058956154683010756	1.2410316997336532	0.24582711296067483	-0.024318273843815685	-0.5982464255096278	0.31348897819432137	0.6944317010719215	-0.718703275911172	1.5985719455775165	-1.459964948760446	0.8222474623987764	-0.40789557865611237	-0.8508998833540027	0.9602455377370065	-2.409086639824773	0.04626992147082837	-0.17215489123601213	0.03908156198299283	-0.05960317935257198	-0.18463663198185382	1.5501122340504403	0.5185691410611419
1.555324986963138	-0.12635106232573912	1.8957362305193093	0.6662890243638737	1.1234447827791427	-0.05639367848092937	1.4287915771121504	1.275849879001274	1.7171416952451868	1.382559583847391	1.5456122902681964	1.2259549011938908	0.974193125042432	1.606523882940517	2.283144111091525	1.4103207549550825	1.2774690432056048	1.0738522373814254	0.849167250554135	0.37005075132161136	0.33990160266705544	1.526482116077805	1.0959953524820178	0.6995724292720586	0.588064069600575	0.7861480020338673	-0.17165416915130932	0.81591772716317	-0.04145983843493268	1.2405273711591096	0.2409025369181017	0.01560141272378271	-0.6579516607836897	0.29562708947881877	0.6638318869896381	-0.7383795405527277	1.6497510385792917	-1.41474651680161	0.8865556245388682	-0.38429498675789087	-0.8904788745239184	0.97935236987064	-2.2604308750240407	0.10809333850139764	-0.19251796061941234	0.059923926508528756	-0.0284259064433083	-0.18043460929026392	1.5275319041394486	0.5082255258036318
1.6316444711688323	-0.18256893074815078	1.955733989222883	0.6729625368340988	1.1188861768177143	-0.08900078678680023	1.4126463241206142	1.2583690279676363	1.6836170990339265	1.362022584965948	1.5336212030089125	1.2746201884161659	0.9764712967162769	1.6827792524722358	2.2992925574975507	1.3611951748224294	1.2518255517715486	1.0831479491917555	0.8286971074981354	0.367463272982458	0.2990653020510499	1.492857336727964	1.0692265623284913	0.6499289416024463	0.6259761468144799	0.7766635517340043	-0.20841635660050972	0.786302883884129	-0.03458236385773371	1.2025829889118458	0.25276568303597996	0.048474851923818466	-0.7050410601590296	0.30284527590150045	0.6787804763735724	-0.7417168280852613	1.6583003948174557	-1.3702173087772407	0.9382881891403899	-0.3773438329647929	-0.9246911521361593	0.9629409134003053	-2.1440145606717507	0.12529549602198445	-0.20974919966188552	0.12918810833821248	-0.009149788168313815	-0.22726549267773918	1.5030067019527855	0.5132819648747028
1.715845557143369	-0.2234887899803736	2.0140785198092632	0.6816180016145865	1.117476149469828	-0.10255411611084182	1.3925831859599531	1.2631499271239015	1.6189658024992433	1.34558339446801	1.5223689188974372	1.3372453074825992	0.9668580007102788	1.7560872906271432	2.319335570744266	1.3485070956996146	1.2273048368725223	1.0662431265277956	0.8049785208701316	0.36345155741620017	0.24268626652150233	1.4799977090160232	1.0709035503592967	0.6016566628681301	0.6415123104968972	0.7694252664341701	-0.2815478628585675	0.7646963459291334	-0.02085832552158657	1.2038782468808278	0.2727441709491166	0.05991630058458286	-0.7454590833550007	0.291893710986789	0.6558350654813151	-0.739574503375242	1.6620508306136088	-1.3174555196465543	0.9656987265381474	-0.3855688756381186	-0.9415154155464581	0.9360739182559399	-2.035364264599802	0.13538267533567105	-0.21827187360379458	0.20798819795630746	0.04670225754516179	-0.27793284162578735	1.4757074462594097	0.510547280569701
1.7985967909002074	-0.26803069346344227	2.058284242656066	0.6919617042471508	1.1091980872672578	-0.09285817079325073	1.4094937036069102	1.2787608296972262	1.558962524767344	1.3216199846979075	1.4901866537788773	1.406893659448563	0.9686128654221424	1.8300356407005913	2.3505820148434866	1.3415042956016077	1.2397219340838528	1.0337334758092467	0.7912372571482196	0.38601941250347865	0.17559878372376342	1.461847971506605	1.0653626045205598	0.5472761296812482	0.6494880954963336	0.7558041220417575	-0.3232648185441344	0.7445014623785747	-0.003550935968528586	1.2286542212471978	0.3077316303701033	0.072756909157188	-0.7729378006499198	0.30844941219439725	0.6345074816983136	-0.7414749051457321	1.676493423780736	-1.2753805974266894	0.9731682001262747	-0.3459203003331614	-0.9545687317259477	0.914123256165267	-1.9283751769423714	0.16126961821039693	-0.23530342487818126	0.27542120253718005	0.05268652159492149	-0.3009572879345458	1.4782991581318428	0.5039847574183167
1.8909471116116792	-0.2777098621541639	2.102584482240964	0.7159917092363209	1.0948554600785647	-0.07197105762756303	1.435869793270097	1.3066030495436072	1.4865935053207455	1.2890425907422374	1.4753223506720858	1.4589702923394667	0.9702420523977558	1.9075648606711002	2.370813431149665	1.3403034595417698	1.2481799739445487	0.9938732224171437	0.7789993120332088	0.41695820478657825	0.12368845584748074	1.4420912258899667	1.0377389822636476	0.4789207137780889	0.6668402696501124	0.741830646140514	-0.40777828047017534	0.7332360688710293	0.02137334193688446	1.2455977728968464	0.33330325157359314	0.08229746887504322	-0.8011318243502246	0.3080539071998437	0.5856592690778541	-0.7310932481254696	1.7211012447101717	-1.249231729947486	0.9673655080485423	-0.3337472901378119	-0.9586074666446243	0.886147999897948	-1.831948891887204	0.17038798562125299	-0.2518760573546402	0.3702132965087728	0.0549534656182157	-0.3553354814359436	1.491713571579708	0.5009917674075393
2.0095158406789846	-0.31621145389458205	2.1185545517811293	0.759004065566083	1.0855447017902184	-0.029674064777199017	1.4685265468212552	1.3127742466591978	1.4170855693156676	1.2540051872307945	1.4641408251719497	1.5146042651563334	0.9830515980425452	1.999891246550409	2.3795680740350535	1.3431943024261983	1.2592636017249383	0.9822635674355291	0.7773914471940744	0.44030025059716993	0.06060458171307459	1.4082924344708894	1.0160169107873778	0.43317905707502435	0.6629449740736499	0.7434080834584817	-0.5057300851120625	0.7272185784243549	0.028947335823704373	1.238593826503681	0.3853713777416107	0.08462392192412764	-0.8379902777267452	0.30768276170567566	0.5611106489221096	-0.7339557770924671	1.747363602149233	-1.2373878665392244	0.9753082334672672	-0.34265167497190296	-0.9664945463221505	0.8613951522710279	-1.751426880159921	0.16190923607083746	-0.257322813530687	0.4680844689327589	0.05753300991424444	-0.389901985888296	1.4748771924305184	0.515504832305614
2.1189886975179766	-0.3109868979299778	2.1317351553482964	0.8058399715590003	1.0835786073192222	0.004628962102137074	1.4839031618245069	1.3166013527618223	1.3702345001009686	1.2564733723070831	1.427638122490428	1.5537435607819188	0.9918615653210423	2.0695854509365676	2.3944135122312704	1.3152851730992552	1.2960857099608676	0.9699311916622895	0.7419802698823984	0.4587239370335839	-0.0026036911686382223	1.396494792807728	0.9830373131878203	0.38025559600155084	0.6652814732312324	0.7470264000087299	-0.583966177906675	0.7080200435029705	0.038158848618088374	1.2397363417876417	0.42284664687135065	0.08184414472901047	-0.8775125740331051	0.32056478592868726	0.5445153043343294	-0.716340215188157	1.7914019847115341	-1.206479759796634	0.9748189573083197	-0.3375453545171686	-0.9694020940609678	0.8181949309175802	-1.6738205895472376	0.1415716410420384	-0.2554537360214022	0.5687580273003857	0.05026186563332915	-0.4226488700510324	1.4449694418630767	0.5204354147683025
2.228156871120329	-0.30224364635335293	2.108802624368299	0.853088113023483	1.0870153175655628	0.04610251447366065	1.5104488819402808	1.3177456290287743	1.327991712419032	1.2526180891411034	1.391807626616631	1.6039222683274759	1.0013228711282829	2.13745490182285	2.38589561563643	1.3091525826421582	1.3322621133890673	0.9430066608953694	0.7286598634920043	0.5016538879061776	-0.04954923965239494	1.3644339976168358	0.9623643803613036	0.3492626313835633	0.6471922004408024	0.7327266147382288	-0.6676825500070992	0.7156222360751328	0.02317794270849659	1.2192749317021683	0.44323237214537625	0.082109131827928	-0.9250756271721761	0.34392508033966906	0.490248589750761	-0.7234233412488136	1.8150970899064975	-1.1706056485829373	0.9700512231842733	-0.35608924827593186	-0.9800797522808002	0.7670895977191123	-1.6270472433420196	0.12889253802568007	-0.25748111147047864	0.7032603500038148	0.021930780862872368	-0.4306810772528329	1.4417737943078297	0.5273587268637171
2.307273905472834	-0.2798266343046754	2.1004696702260914	0.8948528459665533	1.072447166785778	0.09795138508435416	1.564143184945085	1.3163167754310925	1.3115570398261278	1.249457040119454	1.3516546120442445	1.6771819727468416	0.991824870784672	2.1797249712041804	2.3804748484723235	1.289104058191061	1.3738209917435642	0.9049633985430855	0.7156072456635817	0.5270027690134372	-0.11462247824373635	1.3379396610096461	0.9305786301907746	0.31586081433237356	0.6316451213177798	0.7287625754765015	-0.7104204700571581	0.7201635896248054	0.013768474643039545	1.2451584293919304	0.4590308515068296	0.07523229616768587	-0.9653628108163123	0.35755798875349376	0.42055746826221574	-0.7142520236426007	1.8410532199980179	-1.1184282435090518	0.97467188539432	-0.3636367909162061	-0.9972754850299367	0.7184271267912085	-1.6011589575197536	0.09564455993374625	-0.22908478471131502	0.7932384018027406	-0.029913682901313292	-0.4392434051051121	1.4570766740033227	0.5246875701800897
2.397928123376525	-0.2512528269548156	2.1034282070883537	0.9179844209495638	1.059233840564419	0.13500650470298167	1.5956144529469136	1.3365653705039275	1.2865374611890767	1.249973148397805	1.2993348623656016	1.749571059397195	0.9721048570516568	2.2023828916108403	2.3778453381460105	1.288376306224231	1.4317119169883585	0.8788689897382813	0.7196330358570046	0.5486136383455098	-0.15597922259847535	1.3307486573164282	0.9055585989545497	0.30691855461922846	0.6078966723916486	0.7399818350812776	-0.7642092985064695	0.7535418377940698	0.0006708374169620238	1.2750221237393782	0.48413476004651956	0.049481425578776286	-0.9884899925895054	0.39207581542925274	0.36577647954853304	-0.7054338004723408	1.8432501094392084	-1.085190925000122	0.9967043314272619	-0.3534475220020995	-1.010380254077377	0.6751247647711783	-1.5962612459111143	0.0729811910859069	-0.18086563474859146	0.8627302811405763	-0.07905011017694555	-0.4545277130538614	1.4756366548013944	0.5133275129805941
2.455732534026071	-0.21026843663471437	2.087460989346321	0.9589532544447883	1.0456980492680352	0.1704723058048244	1.6579391871317744	1.3252685684653323	1.2862452266824627	1.2530944616493511	1.2540876440038997	1.8072869210191993	0.9516776853806205	2.236204275522561	2.400284729875675	1.2720377987659295	1.4641243607493524	0.8477660970490914	0.7137836073535148	0.5480999549804831	-0.19694906146158964	1.3031530978416497	0.9037824153895627	0.3187473782656145	0.5762403493354048	0.7280996304921235	-0.8361638458448339	0.7746787479608883	-0.013063156462300074	1.3009539436604016	0.5211739412121478	0.047052831753911624	-1.0110935456069723	0.4182296832587829	0.3431436360891446	-0.6722511789578468	1.8412610210964673	-1.0563114962741724	0.9978517801659645	-0.3703157127731752	-0.9975868209509986	0.6014579336022154	-1.6109850999535567	0.07733093427395824	-0.13357230989244806	0.9164349537400828	-0.12487245993701959	-0.43202899066032885	1.516254925828092	0.5056154994726478
2.5109850996044356	-0.1660085424532322	2.10383805121992	1.005441075010052	1.0384802845459713	0.21407599139955263	1.7053480072016591	1.3490500534004728	1.30090496788109	1.2368850078452276	1.2134168428873586	1.8670007113789364	0.9007614773925848	2.2681562015056778	2.404858812786945	1.2826261707235498	1.4692089513644961	0.7966229909658548	0.6822197221728243	0.5478712168122317	-0.23324963142578095	1.3149647401495852	0.9239739581237298	0.32630646023681714	0.5279474861024996	0.7369975500269917	-0.9128087000620289	0.7848116923169348	-0.016848120521217064	1.3412239027156103	0.553904950569464	0.06937248595216658	-1.051514238997879	0.4639893157049082	0.36198879367480324	-0.6185196838359277	1.8249388811659095	-1.0229460905484111	1.0231349025957992	-0.37665493476651646	-1.0060734889973746	0.5401850726845475	-1.6120328923606948	0.10717767936803298	-0.06241375526934671	0.9150267064857192	-0.1850993961081887	-0.4148892604349047	1.5384052701897342	0.5052163542289196
2.573458577405423	-0.1381404666128127	2.114868806395163	1.0462214410149715	1.0384247451541353	0.21638832537207273	1.7425814096398011	1.3800249188633587	1.3630176323632777	1.2352398556163617	1.1527958594172216	1.8899891917453495	0.8478523273462313	2.3015707299599897	2.417796274675942	1.268414729101051	1.4653069976959316	0.753075941780659	0.6733030205623548	0.5270130329056022	-0.26169327806005327	1.322198143226995	0.9333998678835185	0.33232416806519316	0.492827104638732	0.7436786311000809	-0.946616343577136	0.7874157694063492	-0.03735402447215467	1.3631199831843943	0.5895043756703698	0.10766436151457556	-1.0868637381615593	0.49911817194203484	0.3996111928386423	-0.5952414778347397	1.8455544163201059	-1.008027073652381	1.0166367735198345	-0.36300741646966445	-1.028559701648748	0.48609840364375945	-1.6020104140647515	0.12841095456922613	0.017942926247931486	0.915042855654371	-0.2566511347149731	-0.4589449245308229	1.5717517063661413	0.513343694544529
2.642170594269512	-0.13011456708635732	2.1171148011241154	1.0969999481329045	1.030464435593342	0.1856701414557756	1.7362718314701386	1.3874881888596025	1.4296723495948587	1.2325300587885266	1.0974413977663668	1.8777288827942624	0.7973490022462958	2.3091393252115195	2.41201677362883	1.2770890703370683	1.4305501524221231	0.7215062456185051	0.6829997411968296	0.5037687384489643	-0.2889929639690891	1.330884840674961	0.9230946188883703	0.3702637239838542	0.45172477639968023	0.7534464335864131	-1.0023555745382764	0.7665301833658471	-0.05642032363425118	1.3762041992973049	0.6194352120571062	0.13331064952225644	-1.1180009165923266	0.5278929976240844	0.3915775296052136	-0.564456129959426	1.8555487654867768	-0.9714740109283762	1.0308873406863817	-0.37204840658699334	-1.0145107894475438	0.43404260421630336	-1.5881487015121851	0.14266449084003602	0.09052543619182049	0.9362417969010103	-0.3201652799892719	-0.5231365683059312	1.5892274800211423	0.5556704705780001
2.6738140097237535	-0.12525727892961086	2.11258288649236	1.124359625303258	1.039689360276124	0.13794617340182766	1.7099530884656384	1.3867280919891365	1.5047257044173636	1.2524248910864646	1.0629012059817011	1.8980055064612524	0.7643637665010348	2.305720565313582	2.387445309866542	1.3055313255600114	1.385458249567078	0.6953848818901364	0.7171581146061656	0.47611683544255623	-0.31692581411441856	1.3154952694824615	0.9667301508715644	0.4016438534776904	0.4305932042048245	0.7617945837915575	-1.0329927404797181	0.7618058448746126	-0.07962925938256214	1.413148489094402	0.6626994102056162	0.11669305843924042	-1.1404034992112402	0.5466200114043341	0.38326297443349955	-0.5180086900967341	1.8217760017251483	-0.9508893896400096	1.0609213936896709	-0.3650210347597581	-1.013374995271968	0.3810969048054639	-1.5819187108390198	0.1518293914469721	0.19757158604039746	0.9580072091846272	-0.3773580593462736	-0.5644318991996484	1.6045896049742783	0.5812535231591089
2.650426642525039	-0.11941043682782315	2.114873695191961	1.1315352243735037	1.0466967485139604	0.09282992749125446	1.6782403862116901	1.400537436460661	1.588668617687511	1.2664114711030625	1.046527247090626	1.9134766195186959	0.7416504915879829	2.275755051269579	2.346631424071446	1.342737078432093	1.3346903982417497	0.662732260463329	0.7445591798469986	0.46660611745963604	-0.3221612242510863	1.3240902175208897	1.0055827075977954	0.4311443599452299	0.383761759240065	0.7690593042807998	-1.0434229646608384	0.7563136700496468	-0.09320305797325758	1.4437486808976265	0.6963724472401157	0.10168053668992597	-1.150866663947141	0.5662309394575812	0.34387401804624257	-0.4919981520060571	1.7694029888738592	-0.9280495939851534	1.046949373338196	-0.3364435894451515	-1.0133445891002382	0.3383529400543434	-1.5704684567836986	0.13214223595211977	0.3098046292956941	0.973960653631537	-0.4279924722295516	-0.5847224555282259	1.654582128822716	0.6014181490907508
2.6359557537851335	-0.1310961885700854	2.1066140730017233	1.123864682646511	1.0370278452988653	0.04869731027965644	1.654530675225104	1.411220102259713	1.6544135170075678	1.2264984429266714	1.0201996327197174	1.9360297910006026	0.7223700136703445	2.2441268937248218	2.3068679869891815	1.371226800665325	1.2819387992635454	0.6242587058543244	0.792596998622348	0.4606530600038587	-0.3304512583216296	1.3126183569982	1.056432672431678	0.46777463249341417	0.3375163174040675	0.7665657224299042	-1.0558654715468765	0.7616057871753449	-0.1036138125815029	1.4569500923070438	0.7338819487202196	0.0867068250934228	-1.1270712276616979	0.5713220232093841	0.3153203318569621	-0.5173879673454838	1.701159418612831	-0.926004819380681	1.0171292294082506	-0.34182893468195735	-1.025262159598843	0.28842447873434607	-1.5843395186630334	0.1255269659226809	0.4070028319458755	0.9823160373175138	-0.4868134235490415	-0.5997084135848224	1.7141175557311044	0.6368138219054311
2.6250570904304857	-0.13473574604720734	2.108951325270905	1.1090827090044257	1.0255190735033104	0.01417137114646209	1.625038589805022	1.4166871999795938	1.709801476398472	1.2082496763235788	0.9812986293409136	1.9282530566044276	0.7077165360484351	2.1888740260571873	2.2996761407049466	1.374766434881328	1.2158437289430892	0.5950561601885461	0.8188935783044098	0.42939266576625174	-0.33427613898883113	1.301555387222425	1.0973362427028914	0.4859177822198344	0.31389894289852044	0.770051449983277	-1.0629581651615818	0.74980150739253	-0.10109163081097708	1.479178874115202	0.7816417921160663	0.09118950554912104	-1.1214679353379808	0.5764669570056558	0.2979909910479695	-0.5071780113961117	1.6201661088617425	-0.9348055745302567	0.9722975575207016	-0.3262669851590737	-1.0203580369058116	0.2526651282697697	-1.5620139941486606	0.12028794127222624	0.5457872104265693	0.9698237930926968	-0.5505542313462712	-0.6676011662852208	1.7828891227147146	0.6611341131824329
2.655606346976513	-0.13751206114833028	2.075340847284589	1.0962300278272743	1.0232025759601848	-0.03605773301439632	1.5957720357821288	1.4170135459185442	1.7460211701629362	1.188542104551414	0.9587387029102683	1.8987766556153773	0.6939030985034715	2.1394115108094782	2.280350143418344	1.3982021666693236	1.153378916910098	0.5942224508798564	0.8434149500619048	0.42552953225800405	-0.3175706566004592	1.3064790813619167	1.1190256380031955	0.5016369884090206	0.2956157130999683	0.7655343369931498	-1.090976598977242	0.730934621733651	-0.10437777061547988	1.4819454607118996	0.7967224462765415	0.06250427477032652	-1.1058449423711598	0.5722544375067917	0.2916426794442516	-0.5079467842559439	1.5402256932080105	-0.9707605878650838	0.9468747406519586	-0.31870677789077095	-1.0303872483548522	0.2226953640114238	-1.5237919428914406	0.10483028814868083	0.6689077608781702	0.9609837356078682	-0.604593455067276	-0.7465549491683576	1.8402601102584022	0.6801037006516215
2.6759826532484126	-0.14304752838882545	2.03111516185086	1.0954219494533806	1.02097662445587	-0.09254119732804006	1.5733653950904158	1.4209274022074725	1.7833907611786366	1.1620255573689398	0.9272914948953879	1.8615058725726716	0.6841479842091427	2.111407572910851	2.273358898952818	1.422620714800444	1.0610463193346673	0.6186006631187236	0.8506271195810475	0.4245891642329703	-0.3162921421281359	1.301592624489872	1.1320167519620872	0.525133317003523	0.2972251023656432	0.756167192846286	-1.1104753301626666	0.6926949714721881	-0.11388636596137987	1.4933495072895737	0.8284702881061147	0.050143025487931814	-1.0761846052361683	0.53673719754182	0.28223251987811143	-0.49974482210463717	1.4825955298706535	-0.9957764508504626	0.869812803010149	-0.30752103301675965	-1.0235691856623566	0.19292138048378996	-1.4920603278387974	0.07767130501668683	0.7672467906394873	0.9693427094226447	-0.6518883643376382	-0.8527199632236666	1.8915032831984326	0.7010294594053865
2.7035069874347863	-0.13305382730513254	2.0006616243968582	1.0750505888164326	1.0014843175356634	-0.11582489914801193	1.5223533736171428	1.4290176603227123	1.792334130512766	1.1421362058668783	0.8774100037180776	1.8089816309147762	0.6541861933169629	2.0741005982380445	2.2395796309894553	1.4397534167113393	1.0071104738736874	0.665732816786485	0.8613217982780741	0.4604678211881176	-0.33258177727550964	1.281470778585051	1.1305895032761617	0.5259008817775507	0.26507267972752213	0.7536897199389359	-1.1106159134910727	0.6668056228060041	-0.12099038380640241	1.4992020515516506	0.8460757029402413	0.03623368233228188	-1.0610927105131092	0.5183016114950092	0.2666947565077465	-0.5232675411187641	1.4093878531336925	-1.0194627425851657	0.7862980882836302	-0.2657835482080778	-1.024397668976286	0.17672572031607842	-1.4416941689182152	0.0031779422572241643	0.8206438081218131	0.9751748095476881	-0.7050281336025679	-0.9250548003604567	1.9151610061014552	0.7178421043337678
2.72506822264284	-0.10581108181269896	1.9360252123314399	1.0545928164105454	0.9774051300545479	-0.1374351902180255	1.4923678177895343	1.4269425407868561	1.81052345193504	1.140454652018734	0.832010446228433	1.7097360182448995	0.6514261967406375	2.035291283824062	2.2044097044720745	1.4463030711263891	0.9480188078460058	0.7418727032713436	0.8733619395257535	0.46514668974510903	-0.334134476741898	1.2359558605782346	1.1275547034333573	0.5299536237844159	0.20529231921827998	0.767914908409326	-1.1184056416001735	0.6338971381314529	-0.1251956555154603	1.5184437418687344	0.8666828565940087	0.014287144630916418	-1.03119534946645	0.48507489016839467	0.21088861009107823	-0.5245549651507078	1.3644386248365716	-1.0508426559007922	0.6858095880424449	-0.2163493602241878	-1.0199464867042396	0.165070204356111	-1.431747153045475	-0.07334445264248157	0.8140156264960356	0.9998626507833901	-0.7371065505760245	-1.0061331045608894	1.9568232303049011	0.7067894968490348
2.7451261631024595	-0.08234536747270674	1.8834054627955286	1.055950165632549	0.9470095990109867	-0.11391814863375775	1.4789361701346944	1.419563725998442	1.8282218525005944	1.119012408351724	0.8074813492669233	1.6044222852894083	0.6602044125268391	1.9733932608720461	2.1402559777926156	1.466441658281974	0.9091663289667927	0.8270353144570898	0.8611385129289342	0.4803905246374106	-0.32700262039628325	1.199543216440873	1.1281201179781903	0.5248445044953296	0.14813330179465445	0.7750173003136086	-1.1148434129942144	0.5955400710732773	-0.11002178665516398	1.5203627454205502	0.8715310340199679	-0.013744027267025716	-0.9986936661347674	0.484071050706134	0.15663001886321698	-0.5019037648769011	1.3058401044900738	-1.0673403219769049	0.6025512311492723	-0.19142195281387667	-1.0056783300016154	0.13748043378508157	-1.4353112499714775	-0.1454469849725819	0.7810263358434273	1.0090555602306932	-0.7801309867149346	-1.0117490544992709	2.010254376668312	0.6955528989891901
2.7500295331831635	-0.005887824009350678	1.8605348565749733	1.0662536996259875	0.9367048539099627	-0.04732510614208378	1.4800970785445864	1.4368609787541895	1.8315991065224941	1.1036109152063633	0.7872377267898314	1.5412062370861455	0.6852427381703384	1.9360605472857297	2.0653388792052967	1.4760789340942768	0.8857466872654258	0.9097320732914123	0.8461425561925084	0.4986905556110731	-0.31686996161562775	1.1481638735765172	1.140613503756749	0.5291844978616955	0.10613116301441369	0.7642214167891979	-1.1054607993063597	0.5883622021945503	-0.1164628775624131	1.5406797442401847	0.8909099287234146	-0.01857928718041725	-0.9417655806307005	0.4693927569247104	0.1375987511436354	-0.4794023099178745	1.2338623946185279	-1.0773347988964623	0.4850884678055943	-0.1818261368559027	-1.0411112675000025	0.10608551705680243	-1.4782487009653484	-0.23347655260401345	0.7698641526760908	1.0157616643900416	-0.8127427004823478	-0.9936239530931937	2.053967786522434	0.6509139572645737
2.7782303947206315	0.043258512699678675	1.8251163385728595	1.0905217177048614	0.925409824622383	0.01660000390297381	1.499577593929175	1.440621530481079	1.8365575727473182	1.0875521832888377	0.7508228480317956	1.4280007925721105	0.7072086845057252	1.8713497578029714	1.9695212397768735	1.4433408577968954	0.866425518600827	1.0033241517383407	0.7990487912764984	0.5258414829284686	-0.29558914407629977	1.1148403990794096	1.1408708286424787	0.519088028881572	0.03379559948685342	0.7520166202792968	-1.1038026218888897	0.5571896229919355	-0.13419500508621796	1.5711832915808865	0.8885143854630473	0.03146969834258791	-0.9185031246647443	0.47389356333632604	0.1392598445596616	-0.4820259068184338	1.1561789634388173	-1.0694811582953359	0.3800743830359046	-0.1472953319807477	-1.045811033561981	0.06860171022866525	-1.5385859168846476	-0.3170162838389587	0.7228644777596349	0.9876778177479588	-0.8438000658656672	-0.9656529911935425	2.0953624922036136	0.6025053104603034
2.8130538911537135	0.11056673468045211	1.787158905433646	1.1268822500628406	0.9124004794401301	0.06730795881708959	1.5288272812877484	1.4272826565966483	1.8283154006571027	1.0790729353352293	0.7026982515513316	1.328774966669711	0.7269777377754904	1.8220443853956376	1.8907565621622553	1.3961261363660649	0.8552259230876169	1.0761244676839326	0.7526392996504352	0.5252701262646092	-0.2886344924768486	1.0806427241333232	1.1201372114891683	0.5184073680514513	-0.01035930270929166	0.7570822634496444	-1.1173486196706974	0.5247696424469019	-0.15815805971587435	1.5878866761868868	0.9162929668492936	0.06723902177823549	-0.8897261868233631	0.48869532739175037	0.16582201529550747	-0.45586370764091655	1.0784270284789659	-1.0541158654743095	0.2858484416758397	-0.14984926935574408	-1.0457157899873757	0.03675890406336659	-1.6056359494238044	-0.3972933564531115	0.6536202172178864	0.9602633057438987	-0.8662408852697743	-1.0034363355883429	2.1114968876078195	0.5702860187143293
2.8421445672507843	0.16270093081117415	1.7609345846096556	1.1540476290873911	0.9238240908348697	0.13297549641737325	1.5708450335363544	1.417335301900548	1.807964537317638	1.0770692933827555	0.656959885181509	1.2495647930145983	0.7548408701964939	1.7981528033800536	1.813622000227592	1.3547571075318094	0.8560301055781909	1.156427220746831	0.7013444671844417	0.5349372464138554	-0.28530365254895196	1.0371548950870602	1.1020048513439766	0.518124279755132	-0.056929524075485294	0.7377255090553202	-1.0986851534490216	0.48885193100969343	-0.19061720393742396	1.5646620120723893	0.9401966348129477	0.10497715192421209	-0.8455720786308447	0.5005608659437905	0.2031004092204436	-0.42699585854135347	0.9999932569328027	-1.0481880011123477	0.20511724704443948	-0.1474901945529185	-1.0457754869529254	0.027740959232518597	-1.6551405678826598	-0.44530374260924577	0.5746938084162404	0.9189277167185598	-0.8911555459930718	-1.0523642732598857	2.1212941225458963	0.5056646434816348
2.8541369423706517	0.22614836205936634	1.7453393228240048	1.173964686265856	0.9323229641952852	0.1906625805899309	1.5950621901666162	1.4281538304252384	1.7682276812264086	1.0587369446425496	0.6331304660180086	1.1788046386273965	0.8121581143009869	1.7953021058188756	1.7481431268493233	1.3507238277374343	0.8725077865486905	1.2419836229379053	0.6573675760889406	0.5531072680867595	-0.27480135177629833	0.9885100120499104	1.0941579010870968	0.5296143341351506	-0.11876673279893328	0.739524754134416	-1.0726984134254653	0.44538044359012313	-0.22062192227687122	1.5308578897081548	0.973054509149747	0.13169826770892823	-0.7870026407681422	0.5125165605616182	0.2374041798896271	-0.3597594055642506	0.9373409311940109	-1.0469456640963977	0.13691770558762717	-0.15683208471891372	-1.060065369277456	0.012029829029642183	-1.6998831067519267	-0.5000413815988385	0.4499333203538898	0.8642680698584353	-0.8971720993192547	-1.0754056155941156	2.0968262727971436	0.46225490129888963
2.8221384953785584	0.2884034774098305	1.7540340479292649	1.1833899857957668	0.931206790720568	0.2743436747622992	1.574739787280126	1.4606869862717187	1.7192150700945183	1.0201387593968803	0.6250718926406957	1.1166549367579237	0.8740425293735236	1.7842072794165074	1.6981779125904015	1.363612537111379	0.8803543050471998	1.292083593408907	0.6060990529656549	0.5484489273140981	-0.2597374251023916	0.9435822315929631	1.104047112341826	0.5693237122887053	-0.1606380781223115	0.7450835788071601	-1.045517009217843	0.4216352144102459	-0.25194613458332016	1.536622676354837	1.0124120582121179	0.18018822783230312	-0.7501343064940633	0.5445433950937225	0.24482362794889617	-0.32862919351058395	0.8600188760727245	-1.0304894511723472	0.06340336572095664	-0.1386796430992227	-1.0671079381454283	0.006195782003839347	-1.7559349919659297	-0.5267361718935585	0.33737298521601333	0.8263457380905468	-0.8966287832857873	-1.0653423365422916	2.0895351311855763	0.4283647132473397
2.7683315431023017	0.34842496103198084	1.77043759078552	1.1862963301431646	0.9195445282421211	0.3738114335313817	1.5510517620048083	1.4768500606657982	1.6650722118309425	0.9852394719415198	0.630008762576562	1.0391662118733576	0.9418426417273439	1.740009049321375	1.6502977825507124	1.3068692948321554	0.9173951794582285	1.3109806888522413	0.5630387683118906	0.5183708357025604	-0.25687676166431705	0.9310409848834652	1.105689090184097	0.5680107862379451	-0.2180827097021063	0.7296218843522015	-1.012939322772594	0.43128276713183367	-0.27119666325307973	1.5324314170778484	1.034067959034033	0.23516933155145975	-0.6964046322407166	0.564343729923928	0.24263845225468605	-0.2736753980030027	0.7797278545597847	-1.0228188204898518	-0.007134470864861209	-0.13872799895169605	-1.0891596868533755	0.0017863405744196815	-1.823708929520599	-0.5403443946862929	0.23149301919443124	0.7912813988737395	-0.9144735042743438	-1.0422687724197093	2.0621346727304752	0.4005701802617918
2.729961755577658	0.4039764254398399	1.7746020308579582	1.2151347607930716	0.9127917797007937	0.44635332353320356	1.5243903847622706	1.494665519560891	1.6299076253715186	0.9465438381451697	0.6486107852705786	0.9880045832839153	1.010557435804945	1.673784179540401	1.6034400892581786	1.243841431719202	0.9531901696720556	1.3022022948388234	0.5339691839083839	0.4882511997655922	-0.24190626098838788	0.9309832600216035	1.0939519244778846	0.5961707863611491	-0.27043593954243694	0.7140651884353072	-0.9640722048899567	0.4576818032799803	-0.28902402728974746	1.5393198344583428	1.053369456446139	0.2345200161337287	-0.6182513201137071	0.576075213480763	0.23762545394713314	-0.22668628619406941	0.7107426694665262	-1.0148624161947233	-0.07283484550413497	-0.15501418674170664	-1.1230753224361558	0.011351158954742925	-1.92355640036402	-0.5354057246347557	0.1918904327314842	0.7461785415297504	-0.9332422723977748	-1.026342164261031	2.041933238659935	0.36128553824808585
2.694059750241179	0.44786838219010655	1.7744288859713617	1.2081777578313804	0.9106917174846414	0.5141501831073099	1.5168514677160485	1.5027043701583218	1.6081200113628522	0.9181491592357884	0.6888770136211083	0.9747870226089146	1.0583860528551858	1.6092504015330078	1.563697435247221	1.1814345028069635	1.0113374589438613	1.272503753667333	0.514825303572727	0.46166625278758844	-0.24787638535915066	0.9602052884525236	1.085431028091714	0.6171146368426987	-0.2865535687895033	0.6761164827202253	-0.9003714871088606	0.49767259316640977	-0.2965231908251686	1.5459960783636437	1.0854352763087813	0.2085843229726528	-0.5331883786649533	0.5787361520111494	0.27342668344798654	-0.2498586899021069	0.6283256081829797	-0.9999563372270555	-0.135935508520539	-0.18639552313540522	-1.152565822245831	0.012244203461036116	-1.9900174253167553	-0.5301231593290107	0.18589834741422795	0.6928233936126343	-0.954653387232167	-0.9834642033888732	2.010122510226913	0.32182229971391274
2.6772561164975324	0.480588806427273	1.7739338952955634	1.182005215809461	0.9110079554157318	0.5583267607952603	1.5265748587440229	1.511112253294312	1.5852371388492292	0.9072732049187783	0.7496399305410504	0.9905324765235468	1.10177048658162	1.5455199485630509	1.565036587928869	1.0955342189688209	1.0473516879149847	1.2633209934498313	0.5212051993821105	0.44450307006040707	-0.25840204263129884	0.9789745272868222	1.0843462957502852	0.6569900171406025	-0.314594232680055	0.6554862956861277	-0.8675267511611169	0.5451316726730282	-0.3016037601200948	1.5463548848164572	1.1247703551897952	0.17932335435749908	-0.42253585343065075	0.5673124066872673	0.2970119868685427	-0.2590237938528878	0.5712023144631855	-0.9942456535119975	-0.16638110398015366	-0.2199564074729715	-1.1711956070431333	0.01476146240927094	-2.057611455112034	-0.5146804983367741	0.19705399534551796	0.6319241413649669	-0.9742605835346533	-0.9150160174050409	1.9738207515073611	0.2815529795689075
2.6583875764040137	0.5079748564691854	1.7535288722601372	1.1202549807224293	0.8948247527815922	0.5649026996072414	1.5471150825525848	1.5003758849989772	1.563146528156652	0.9051954808753765	0.8066280836595949	0.9738073102300268	1.1149203708987918	1.4803115400857696	1.5711056965565944	1.0212647460746584	1.0770025621674457	1.2379092766277957	0.5108311629195958	0.4272802590073138	-0.2669779399456542	0.9850867384796759	1.082824519555316	0.674142357829905	-0.3316094925773625	0.6325971391071328	-0.8093134889059435	0.5956926446179727	-0.2894481126424281	1.5497035599000732	1.141485452059643	0.14917325592203406	-0.3165685204552684	0.5609678141428714	0.34182232544485547	-0.23274420952351466	0.5346516073731526	-1.0220674565262904	-0.16851391066326188	-0.2609168079757511	-1.1863636312459498	0.037466558436387	-2.0997964856437497	-0.5030224550223538	0.1916892926887212	0.5902980083446551	-0.9993856482876751	-0.869831334506711	1.9370060386401626	0.23417336036746184
2.6481032875241874	0.5433314848463169	1.7463655627518535	1.0565638175263292	0.8860091365865236	0.5866116933478739	1.551197297222653	1.4974213297120262	1.5465301403393803	0.8975022703970261	0.8444265013828796	0.9822936943678963	1.1272384703588838	1.4431856409273034	1.614789001609837	0.9501809156532939	1.1068574698450326	1.2015502286502548	0.49877278482805654	0.3964973801337705	-0.2786023681940172	1.0075619607609494	1.0789121309865781	0.7045431267103713	-0.3433901076789319	0.6034007115552733	-0.756914141370271	0.67213736186247	-0.26542701241608824	1.5361694471512812	1.1590456491214094	0.08913442925939152	-0.19824800701161738	0.5559496534060516	0.3537424061807946	-0.22469417565883507	0.49934987436321043	-1.0359658738079183	-0.1759234344112094	-0.31813422157088284	-1.1920384267308703	0.0710030319844109	-2.1274056486195883	-0.4867562140485219	0.22494725415657263	0.5339322809915421	-1.0302285108614697	-0.8495381401369823	1.8985647626823945	0.20310415829523296
2.6301241148472774	0.5627582886406015	1.7295383241731042	0.9750404308007894	0.8678575169250017	0.6087316273759787	1.5353802213283094	1.4850573626831935	1.5240806524269248	0.885140792031047	0.8627013695562326	0.9720323837095408	1.148252124121528	1.406100833718476	1.66168283937421	0.8921458116751687	1.133353015164706	1.1940076132513173	0.48778906736090183	0.3661802864618168	-0.2757351040060858	1.0125934868350162	1.0863517960501725	0.7422240523289025	-0.36823262933910594	0.574026259524743	-0.6978973777485618	0.767055017448236	-0.24376649408798365	1.542426342957705	1.1372034677219498	0.04697113314806398	-0.07570429208476574	0.5192090223201338	0.345425068654889	-0.21096079979677024	0.50627139049076	-1.0324945095175988	-0.18449487906577677	-0.3668855558380545	-1.1939160442062113	0.09369828428763624	-2.1320976750393177	-0.4681849566176985	0.23400509131695274	0.4795756153583026	-1.06288348952677	-0.7803907476269503	1.8360000039793003	0.15886256386279618
2.615436361754906	0.5673417059950305	1.708672532039466	0.9216702550643291	0.8557721452614763	0.6101201405571743	1.48723360517061	1.4683113637568121	1.5010636666269799	0.884334201571253	0.888549490278535	0.9178390479982891	1.1763858629860047	1.3809922978097546	1.6964895139496066	0.871695771827366	1.1306011690348645	1.1705968934362274	0.5000191980021416	0.30122304548930795	-0.24871315734103744	1.0180579493730453	1.0903242854425605	0.7673434551811621	-0.4129828839740776	0.5818139011044665	-0.6877853777543341	0.8808039291608386	-0.21936090621406246	1.5808564025091016	1.111259507291086	0.0193360404207581	-0.03511764666677194	0.5006260561131202	0.3257596548772242	-0.16833600579729685	0.5038215717104292	-1.0346067329675877	-0.19235873965281947	-0.39520711809998743	-1.1654153743994011	0.0851741662719645	-2.1441611781497536	-0.4767975531825429	0.26093389451501936	0.42409511119199267	-1.080429455009916	-0.7215337255445485	1.7682236816113093	0.1390407473597022
2.6176591095819326	0.5754266353959346	1.68018510569773	0.8694174861677034	0.8365763850334365	0.6089815100701258	1.4475020087943695	1.4451389661085723	1.5116068750093559	0.8818023935895003	0.9248544850754321	0.8623903755849618	1.1646473942894235	1.3389728441652293	1.71754321699013	0.8309821899019036	1.0871613347748563	1.1603499568223488	0.5139534460515478	0.2531924289674131	-0.23009447299408117	1.0238881604210668	1.0601816801205868	0.756106827272297	-0.4388165293851384	0.5753434754469737	-0.6827902579852118	1.002692343774008	-0.18909676180121138	1.6324558808202532	1.0694692642685044	-0.003932966174373104	0.015608287662214634	0.47970041602256214	0.30528446417623095	-0.1252360499118539	0.49824000864081447	-1.0529318894386632	-0.20524607007627	-0.427842137535559	-1.1276598806288285	0.10268068233776821	-2.167552525915747	-0.4781720955718532	0.25502458885435175	0.3818390387862865	-1.1153647215038587	-0.6413301769468578	1.7273652117604918	0.12011251277612507
2.6297892047441906	0.5881443282417751	1.6668044688615775	0.8060682055742585	0.8245747937009893	0.5808202769028858	1.4287499405465156	1.3952263972769887	1.5328315443593896	0.909238024567129	0.9519458762216813	0.8228280174796065	1.1573929727176726	1.33880215452827	1.7321383547188596	0.778655815237679	1.0509891845864243	1.1902921585450383	0.5646262077015987	0.23046572792995973	-0.2213550801832651	1.0277528872381612	1.0266168288693596	0.722269970118675	-0.5053240333589764	0.5641134765465006	-0.6686642804468858	1.1097672518417054	-0.15984963327359006	1.6747683817109222	1.0503929735555242	-0.034102216342191155	0.047062419408112496	0.4514377980734011	0.3307154611253661	-0.0646546550719557	0.5241081608936491	-1.048203434406348	-0.21734035334766316	-0.4726006599841862	-1.0807153701912031	0.10553645601312871	-2.1956001055361276	-0.4932386496177773	0.2389733229869322	0.3097356612941631	-1.1506656902399428	-0.5482670508007741	1.6548789671226465	0.10674294506278437
2.6530375104715302	0.612041640590497	1.6355230951497794	0.7445239427774576	0.822246178472372	0.5413085073621366	1.4051899573486195	1.355798208104335	1.5531480515174825	0.9412352306059946	0.9804004112040285	0.8032658565518055	1.1246011714012503	1.3368776062935572	1.7221620286853008	0.763730839094154	1.0054033545724053	1.220372757109104	0.6060906072519627	0.2544788367854434	-0.19709427795844542	1.0438103350823993	0.9824718986429881	0.6925618308749747	-0.5549383513285775	0.5593097069712281	-0.6686225171986984	1.2014274296348852	-0.14032978533935622	1.729439154389691	1.0383549483965664	-0.04240498552941562	0.08223588567660102	0.4094120624065477	0.3461295145967799	-0.041749772547224465	0.5451617078619997	-1.0267149828070916	-0.2118418093060606	-0.5223450162218006	-1.038348855644562	0.11426838597760096	-2.174875319326351	-0.5382485844036551	0.2138656722338101	0.2292668990429793	-1.1724721096150303	-0.45111798205482484	1.60576944367966	0.08621633155274747
2.6766323520198214	0.6406206503987508	1.6281479377802488	0.6585131026290961	0.8253447716332619	0.4913766791539175	1.3812312076538296	1.338180117357974	1.5668520285861218	0.9471122240815204	1.0056487486384476	0.7771206915619746	1.079250591454912	1.3663220202289594	1.7177808668924737	0.7418708647754342	0.9500350730921807	1.2500694921512427	0.6195073076797055	0.23866071268866412	-0.17819226911762218	1.0153642802043727	0.9706571270188575	0.6481606805162455	-0.5840931817035083	0.5803690527833741	-0.6696901269939122	1.284108037295782	-0.11745402150595297	1.72629376593414	1.0358287451927535	-0.0020376076782401666	0.08755557271444661	0.38008794035655424	0.3402946801674535	0.0005642630580723618	0.589419284736225	-1.0133338064930126	-0.2075975617109766	-0.5645988206452709	-1.0087653478655716	0.11779572037171653	-2.111723956049702	-0.5650481107782236	0.16652151776397242	0.16027930971131688	-1.189080820783947	-0.39794198159254496	1.5315354513225383	0.06388157810227824
2.682362489497863	0.6682601271267773	1.6260282369685783	0.601530358835624	0.8337530989548657	0.4583598725222743	1.3368409325734476	1.3395676613431304	1.541211141175094	0.9381643749314845	1.0098830271864254	0.7729585182841976	1.0354848455921155	1.3983254240390954	1.7149326825115327	0.7305448396178115	0.9039225896020844	1.2711244214007753	0.6358057058927258	0.24908393956074174	-0.17015306354164922	0.9654010464901333	0.9334377955877642	0.6081062885015522	-0.6032195448786087	0.5870418728597733	-0.6707847946682332	1.3627947140611287	-0.09737146715357069	1.7469934546082466	1.0247333191748507	0.06816462236159199	0.08689331731857156	0.33706045910789856	0.3324170454848111	0.08744944775524904	0.6451784495548574	-1.0376627510447858	-0.19668405149720292	-0.6154052786425763	-0.976999768086938	0.14148682940853669	-2.0178313385488265	-0.5798708989076765	0.13970526585337267	0.07144625256160109	-1.2127990932256698	-0.33391333107430754	1.4746819670032552	0.059538925795892005
2.6993861175949396	0.7311171566115059	1.604839784246271	0.5627530261903406	0.843470977815489	0.4477843202498974	1.276451431262163	1.3674704686212156	1.499198912445259	0.9021491974357121	1.0034747943618243	0.7695145511881059	1.0003426184116762	1.4421691796236111	1.7073703553909447	0.7508183169145707	0.902085426313443	1.2830794033319868	0.619471197991648	0.23723549794801996	-0.14814717901801683	0.9309093532722363	0.9072775992115971	0.5463597353984938	-0.6117230572554726	0.5898431768373743	-0.6706983270980424	1.4186523996434617	-0.07241976681895944	1.788911601657588	1.0076782295972166	0.16817234902171757	0.0472034574577848	0.26546345093671675	0.32745720552217455	0.11263913423509068	0.681616947386326	-1.0337383299445837	-0.20976430226588555	-0.6736809888523408	-0.9779208122491247	0.16467645540048786	-1.874668703910082	-0.6087247776071081	0.09194939151260814	0.003959588377067469	-1.2368630294305119	-0.3384941011026723	1.405034466141198	0.04794992943257534
2.7458290718902463	0.7706398724628034	1.597229557230703	0.5689392105062301	0.865740287987736	0.45990437609305646	1.2307283138148613	1.3950354550679824	1.4627532129575498	0.8635021417601452	1.0024691896265527	0.7466659151377842	0.9697846232672213	1.4730906459465647	1.701320222610935	0.7399402999007247	0.9158243359282021	1.2754015350023518	0.6253106280233902	0.23178879250572257	-0.15531610111282876	0.9262298542246032	0.906547636780652	0.4883235123556501	-0.6250480039884331	0.5972615518650519	-0.6706747985075141	1.4718664343595451	-0.06447279505630396	1.80889201114223	1.0023593429284574	0.25482210621106527	0.021865954189707416	0.18881382629285182	0.30141444019276753	0.08609775083106418	0.6989668663256106	-1.01828231134956	-0.21434286133869995	-0.7066418346271996	-0.988696439445239	0.16484106433888013	-1.682839016929138	-0.6285966609672642	0.06852928393414663	-0.09371858449251722	-1.2492759563443292	-0.3358642253164713	1.3522215147025882	0.07257227656969586
2.791290547312022	0.7917628837314236	1.5886281266643378	0.5800527478882173	0.8643635842749514	0.4621185454127662	1.193064570484219	1.4228538071382384	1.428535698100296	0.8482726542587018	1.0170970757260451	0.725558086803487	0.9331413247433062	1.4985802983991854	1.693359402688318	0.746053688309507	0.9418531787616015	1.2864781102830434	0.6241314395971361	0.22251463279937012	-0.15272759166886257	0.8946648588185498	0.9106724204931655	0.45088508516742254	-0.6286109146373923	0.6098405715250126	-0.669284258807302	1.493717375407541	-0.04534091817054107	1.8553863290348147	1.0060647590571103	0.3086215911664564	0.018549089798020234	0.10240953819427019	0.30506627307902395	0.07209995431152662	0.7203205272098815	-0.9950298433694258	-0.22802638093937536	-0.7293978685353706	-1.0079992423037512	0.1815923480328585	-1.4390560560277363	-0.6417191773092238	-0.016805795175849143	-0.1614784190130126	-1.2501959046994036	-0.3242153893167377	1.3038024288042136	0.08336478039710446
2.8600463841895984	0.8181728289558853	1.5789332352141512	0.6294446455613967	0.8773675438192079	0.45553217412250113	1.1567157523039426	1.4773085973648301	1.39774386706278	0.8491486224596295	1.0246853124515132	0.7064234804864509	0.8841557873867478	1.5256291871386343	1.6712566063526577	0.7220302265707159	0.975881735488854	1.3046713583636733	0.6156004209710336	0.22850434701287997	-0.14289653638167835	0.8663716328780751	0.9205202030247962	0.39229985816756224	-0.6119778622862478	0.6035060392630711	-0.6639126815897297	1.487463930694116	-0.02231052542342927	1.8335557890636036	1.0141917742502882	0.37241545643227403	-0.0005333936115533594	0.03738822684879911	0.3372814604858356	0.0480226066822244	0.7206578774820367	-1.010504172819418	-0.22603622219883177	-0.7434273980667656	-1.0435550168563512	0.17382400926256167	-1.201850947536197	-0.645614600063902	-0.03825589215497558	-0.24297306056860052	-1.252738514435236	-0.3044269401540288	1.2493677725123495	0.0940074549288197
2.9266706904110826	0.8734202586046413	1.5739332182889867	0.6647573282757268	0.8768899050494181	0.47890837724992885	1.141919013220003	1.5423593032041705	1.361996467309713	0.834615652767465	1.054112570226215	0.7186584944618167	0.8280234027160928	1.5223842777968588	1.6598819410648145	0.6834618363083751	1.0171888062963506	1.3382238058895028	0.587997718347434	0.24893389123242318	-0.11756945917994059	0.8557720234073909	0.9175204133705265	0.3531634215843157	-0.5612227347206846	0.5776895985069516	-0.6395776486212486	1.47504546939692	0.01504354527237387	1.8262274727502472	1.0211552002299096	0.4095641843339223	0.013868073394615738	-0.055512522321899384	0.355932831995604	0.0032689109809166785	0.7333738152529004	-1.0275691696432876	-0.23254398472395615	-0.7361895631482878	-1.1012417804432255	0.19962276895905948	-0.9262092875190037	-0.6267471705160454	-0.07127263079897958	-0.2897934688670922	-1.269541689934656	-0.2508891511909486	1.222348553189074	0.10176621517702238
2.972869504631242	0.8898440591874536	1.5625626917362827	0.7058069396636685	0.8895212457648108	0.49434645797223115	1.1161612554707774	1.6079401490709195	1.3221159775445535	0.8179912113689085	1.0526124876658183	0.7312903133417322	0.7797227627861448	1.5121699931724568	1.6569836062291963	0.6471399440909019	1.0847033560074988	1.3303218778717556	0.5476248063425698	0.25417092002048997	-0.08394727040776966	0.8701890442346276	0.951299410274957	0.3494442450148411	-0.5484233839162245	0.5330124762077459	-0.6036183155023443	1.467204695979898	0.06127288912706088	1.8128810946470455	1.0348080269404565	0.4394895073010212	0.03712023675894867	-0.1255225556888304	0.42711475004560573	-0.08761613479692255	0.7400780266746627	-1.0249124288080749	-0.22671741325495698	-0.734255904714249	-1.1532879489415921	0.20759837280460752	-0.6438375814083356	-0.6236814726815444	-0.05265083875328965	-0.3307594028449873	-1.271928090618117	-0.225025042013928	1.1676031148252466	0.08614980734545892
3.020011343427382	0.8713588488529584	1.5511628324027904	0.7469809069982964	0.9097743077122219	0.5203754912919966	1.1080537872655714	1.7002184795214035	1.265047048845776	0.7919200245246819	1.0524501590868633	0.7351314596866232	0.73084059641847	1.451577429851261	1.6603689878228498	0.6133787781278228	1.138236994637463	1.2771484332760523	0.46114498319073977	0.24288601496331103	-0.0378618504053933	0.8861433443748833	0.9793863340268099	0.35838234166480515	-0.5306844002242808	0.4998226828559094	-0.5848213245294211	1.4560443655966946	0.09935432967709268	1.802495147493533	1.0335861595083886	0.4651986461950607	0.065112995986368	-0.2112830273751008	0.4722909542164967	-0.18243683178200162	0.7508517272196592	-1.0552313185722733	-0.19418676989476685	-0.7261672370581974	-1.2282217783636653	0.22490309253065432	-0.35962646203685056	-0.6220666385126662	-0.06078938604313529	-0.34428200762426364	-1.2793464266358434	-0.22950343092140674	1.1229041326643425	0.08992310832820932
3.046845735972817	0.8444090841832788	1.5464435138937784	0.789555989832553	0.9201605105879391	0.5472818463570185	1.1097816083584837	1.7683476694852711	1.2216262166796712	0.7607514234757137	1.0097514994147587	0.7361891426249232	0.6724089186483962	1.4029335926771167	1.7012027530774574	0.58569033074848	1.167305683067581	1.241750839022222	0.4017251714185762	0.20777323986639057	0.04772093349197245	0.8680811404674683	1.014627006302558	0.3791164778386037	-0.5118981000370214	0.4815815760645784	-0.5700136060805422	1.4316894200852202	0.1500855742851494	1.7724587150550235	1.0170757360304608	0.4652915587789507	0.030004773049198054	-0.25184335769324406	0.5297445689026574	-0.2836622572544661	0.7708587102712118	-1.0948214779922907	-0.141625087692274	-0.7225416994524887	-1.284444729679938	0.21928943554529026	-0.13380081984081246	-0.6118050340731316	-0.024738119461562888	-0.3478535446851538	-1.2724645753519173	-0.23186761827733227	1.0819643094214006	0.07611543975425997
3.097238751483967	0.7826013029904482	1.50477222478701	0.8234017989744352	0.942694693168888	0.5652734003356165	1.1277131760347934	1.8153947281946805	1.1702074310620227	0.7486211250797961	0.9925621515847778	0.7450997657530614	0.6280529161586357	1.3503413158585973	1.7396098688539503	0.6077366385720322	1.197619625585305	1.21191723923464	0.36489423415674394	0.21127224958116128	0.13336058538810702	0.8824853861203588	1.047180646608279	0.39245441188816316	-0.5006048116673152	0.42647866289267755	-0.5632585477399161	1.3901592803219769	0.21218941198404795	1.7796231801244482	1.0237796009003488	0.4566801033388027	0.007952138885476407	-0.3127255234647349	0.581305367135198	-0.38978487505567266	0.7609547287392234	-1.1316044447690217	-0.10071843364288	-0.6993107419932362	-1.3257245266790583	0.23209776094755155	0.10318591508977448	-0.616411523047252	0.006721780728708762	-0.35651152494135857	-1.2793737518345092	-0.200234992448659	1.0442347336832454	0.08585314533998542
3.163432906144478	0.721793320980031	1.4788567129607608	0.850935968028702	0.9375288565233854	0.6192823404143442	1.136543510920367	1.8456466754383736	1.1394524397852561	0.7522263857562238	0.9558226156688315	0.7351464869343564	0.5992712097869705	1.2937134483376775	1.7904800503265494	0.6203442616788383	1.2031024060827953	1.1721318717022728	0.3274790958666599	0.191364697591731	0.2528026773025107	0.9292321148269332	1.0973292406651867	0.39699839535040604	-0.5156591385521163	0.39671883536655617	-0.5581734311120242	1.366427271585246	0.25852683271597454	1.7430243665094725	1.0292335300301478	0.4259100127121749	-0.006675018407601629	-0.3548135572581057	0.5916046426641783	-0.5154596482387237	0.755113400402384	-1.12654743835697	-0.05468085249637835	-0.6549448230135029	-1.336843389604471	0.21757444009413596	0.3109473223507588	-0.625510019081025	0.01968551063285016	-0.30746523678729154	-1.2737142477708896	-0.19799893852010034	1.0114159462450123	0.10217435017849183
3.1989123613508945	0.6443616815692967	1.4564562460322805	0.8740586964999224	0.9302239117862576	0.663473821642701	1.1609607543799307	1.8435935876958645	1.1256929961105453	0.7613352858094193	0.8966097285643491	0.6800862694097033	0.5596544348691233	1.2371460898414999	1.8373345809777972	0.6090201397330833	1.1931020548421838	1.125916035962923	0.305370539645404	0.17272791320369849	0.3683792685505922	0.9454201533422678	1.11806110730907	0.4070443871894579	-0.5263280092703599	0.35749479698246256	-0.5465091323577038	1.3436438953087169	0.29319865147245466	1.7179168016596194	1.027559862151596	0.36732614094633903	-0.009245345699835131	-0.3723788301848739	0.5683292501574128	-0.597178102821683	0.7544453134795537	-1.1496272230897104	0.0041743061148751814	-0.5967462519017325	-1.2909918040349115	0.19264958432969964	0.47884854274285243	-0.6284627538324269	0.06992550080860441	-0.24880169878373115	-1.2583952859789882	-0.15603649726752838	0.986659756956931	0.15521392085406302
3.2364763971989534	0.5620353529618185	1.434970798904494	0.8690197353619619	0.9221703633676549	0.7186203986391169	1.1593940822169757	1.843740007322482	1.0936914135588238	0.7781888934422861	0.8368282752063984	0.6570963451440421	0.5226431611806571	1.1802865720989928	1.8849725430561626	0.6173801508017963	1.17232998007083	1.1051896927123075	0.26767768343546083	0.1602186724382504	0.4933512655952885	0.9450700189342547	1.1213491475156074	0.41239132146276836	-0.5202349718614397	0.32598074680920547	-0.555402939577337	1.2993282694613628	0.3579299793883397	1.6814001913805818	1.046371182266738	0.29792264541256247	-0.01833383056293013	-0.39270087295311856	0.5577111434032112	-0.6599694856762375	0.7685324383862683	-1.1771577538101714	0.049574684557583855	-0.5514512097566111	-1.226786519767569	0.18702881798819235	0.5766885795672434	-0.6447819640502666	0.08801648645985521	-0.19666084782354032	-1.264224206274334	-0.15418609983114231	0.9693645772326569	0.17180901364509776
3.2889159861971877	0.47441070165047117	1.3971546927327165	0.8638549210436949	0.909937223261608	0.7568767932929676	1.1826903189753808	1.8208255652546783	1.0681436603744088	0.7598479672565338	0.7879790273003936	0.6407373410043563	0.4738915903736955	1.1108078069345095	1.9377055202461826	0.6080778062924102	1.1288118153117632	1.0761032375676103	0.22561222368259445	0.15139514647362431	0.6101352863172324	0.9599914225708719	1.0951329348377852	0.40344125600615843	-0.5468620975774626	0.296837602685997	-0.556867594337713	1.2612665260904514	0.3920906277699017	1.6276164371308286	1.0752885302513824	0.25464448507836485	-0.033849545213402846	-0.41302343400860514	0.5407009484072247	-0.7008973782715571	0.7641296560864088	-1.20552019800931	0.09335000758411134	-0.5319885548008473	-1.1768785763083491	0.17116893817985873	0.6134728379292624	-0.6697380056859892	0.15777991341450698	-0.14469052798131668	-1.280294611029539	-0.13358990759199313	0.9524097075681812	0.19129401389147255
3.3332037112576787	0.37859082882027106	1.3736020993588387	0.848609660541405	0.899279718871831	0.7987840585617041	1.1930071274445928	1.787263341060622	1.0294474240418574	0.7375051374804518	0.7618824189841522	0.6537326481506094	0.43759784829057746	1.039842506624866	1.9778493778945567	0.6351260664438332	1.0812975860778957	1.0094422666896543	0.20363417285938862	0.13919333371635975	0.7050855497618176	0.9756963702340696	1.0851375260111675	0.3996284105151077	-0.5712817203937834	0.267290908874479	-0.5724346980458872	1.243362456413561	0.4321511097438934	1.620528621117888	1.1315561169354875	0.20379434480505315	-0.05649479797116032	-0.4355036248535388	0.5040395170564423	-0.7552091380637191	0.7627763646322109	-1.2333081607093583	0.1289020223445339	-0.5172354144770779	-1.1361441506126968	0.17453494487687937	0.6555768632226178	-0.7142528647300816	0.19047715162957327	-0.06672126468777011	-1.2922211494071085	-0.1515160253226296	0.9765563458082411	0.20178625981031134
3.3677750190417077	0.26633092476726006	1.3343500680135416	0.8118283199799323	0.8733389182968458	0.8251434536938111	1.194770272151638	1.7500722969040623	0.9951656258717465	0.7280447311510599	0.7139559466154386	0.6802941909014677	0.40497157169835435	0.9674952975956794	2.0196581402770306	0.6671387981108257	1.0284607344529106	0.9563073362453653	0.18417050269349286	0.1510730557623465	0.7750788857466523	0.9916695965585423	1.0973438282437429	0.39186377729933514	-0.5995549059854236	0.24085241506759753	-0.5827149274623902	1.2038701034995296	0.466099761173948	1.6154531205516114	1.1910655349399843	0.16679546721564903	-0.08383559440432775	-0.43041767214543425	0.4338096318273045	-0.8095805136574903	0.7739010317288814	-1.242170160811224	0.16606338239530394	-0.5144883415246418	-1.116244693314186	0.1776537647295371	0.6849551191657925	-0.78769886669106	0.24567665982724418	-0.03089819021489344	-1.2844580604662175	-0.20839533307782557	1.0076204578069752	0.20581247264419242
3.400661492021424	0.1983687383135388	1.2816899451640738	0.7846030516105722	0.8655482563329336	0.8404702546477459	1.1937622721014223	1.6895651894468142	0.9467936954329677	0.7187449395448229	0.688533210015424	0.7051377074577754	0.38130772334948765	0.8904298115658366	2.041250847753858	0.73008489674961	0.9732712032503029	0.9493526670202325	0.1630198691794834	0.17278265396191214	0.8223859522225831	0.9787538952943127	1.079645594436379	0.37754700301930466	-0.6143471615362899	0.2240681350425599	-0.5975979374009588	1.1652782291137105	0.48448821047560564	1.6033620096053132	1.226646562233142	0.12909221230421325	-0.10773966174804653	-0.4305840423501932	0.3281887402687362	-0.866482157803459	0.7899187783413839	-1.2448763651194594	0.19395828182464822	-0.5169280094149233	-1.09264973003704	0.17957000964689881	0.7063777658379397	-0.8493710777303409	0.2687554828566133	-0.011999367558643623	-1.2848825118854894	-0.2749972043080065	1.050483278638874	0.24112963490792944
3.4274744217031112	0.16267503184008061	1.2282355965347955	0.7497839345258396	0.8410861499902866	0.8572402150976994	1.1903494230524994	1.6441420575053445	0.9167501668615372	0.7177930577536785	0.6451186396874142	0.7553385547918076	0.34171259526581066	0.8372714398569812	2.0440683093337357	0.7819086762082238	0.9085452929497178	0.9487038057086288	0.14239532576023442	0.19783779225054152	0.8811783234498879	0.9728385164173157	1.094083796188032	0.34194552745976614	-0.6083311469408551	0.21453783621106748	-0.6080222794344465	1.1466019454729086	0.5020856201719317	1.5637461113902047	1.2319966014503707	0.10722614098634398	-0.10404368260891037	-0.4186660272148761	0.24488715300997183	-0.898695423863048	0.7711136959464424	-1.238994650227143	0.1973340736636761	-0.5316529421580833	-1.0637782926095825	0.1847915582972894	0.7123900507592072	-0.9135613213261731	0.3001326033902966	-0.002951601889941968	-1.2819209157701184	-0.3572792780911985	1.1132705067545883	0.24583667206144258
3.430550318364168	0.11746989217603565	1.1879492220809569	0.7351739288595645	0.8207025873021797	0.894771800903119	1.182874406568814	1.6154148939595312	0.8903139959412227	0.7263128635967712	0.6353959902622474	0.7869889332713911	0.34891689285746813	0.7658288859036799	2.016831190773295	0.832413235297327	0.853170119645795	0.9320155690940846	0.12179077928447972	0.21935237649896971	0.9121165457801595	0.9852318549971578	1.104698301848569	0.3146738209428438	-0.5940412351483804	0.20281796020687343	-0.5938473624278219	1.1562546200218078	0.5199412920368299	1.5446965991422752	1.2622276505564212	0.05453284187243044	-0.07066555778231516	-0.4240919763538903	0.17337407888439565	-0.915890549422738	0.7498234480210734	-1.2450905424508025	0.17532293056136383	-0.5376317979175134	-1.0452227687036568	0.2106065054508517	0.78084315012271	-0.9680898988733853	0.31343979625554585	0.014641952509985887	-1.2789766256139026	-0.44196460736356274	1.1459930316905997	0.2671699664994948
3.4164711268876857	0.07557344393716472	1.1768919451830853	0.7275749976777223	0.7646529735864575	0.943618154585072	1.1618808550138071	1.609442900975452	0.8705648624916508	0.7473931189654719	0.6125010009955534	0.8253204474841429	0.3724280406551558	0.6992407226475128	1.9874177232022283	0.8714606515254433	0.7998558773005259	0.8856464290953724	0.10944607629371572	0.23316953038031812	0.932789078832655	1.0195284665712385	1.1137752767292963	0.289432648492535	-0.5649866797570433	0.20793688680587166	-0.6084021485285229	1.1961291400506324	0.523537342286816	1.5429053440179323	1.2675221967479877	0.006798510033994881	-0.061048444899848245	-0.4018491610659026	0.07443251518832554	-0.9445210696545869	0.7189383914737644	-1.2518900143586764	0.16590816635207276	-0.575963597306418	-0.9990776932596	0.23391425612948974	0.7904602683223294	-1.0113639359733158	0.2926011069154324	0.04240134126183054	-1.2769982812305145	-0.5484048570456957	1.1876315476959496	0.2659389690060752
3.3773970891462723	0.022688806060508906	1.1667497288258808	0.720825276016227	0.7260881308453715	0.9421173680661485	1.138909952114895	1.61397731944365	0.8375847496656592	0.7825091262244404	0.6140793342555486	0.8455687279436654	0.4009138747347668	0.6343249249764485	1.9494294314931744	0.8789948215799288	0.7690537376829595	0.84293792217189	0.08453094444541562	0.2561684689385323	0.932608319836568	0.9996299496401774	1.103296727300902	0.2839363643276004	-0.5365298989055857	0.20695341514991927	-0.6129549307957162	1.2347888677042553	0.5290571609516601	1.5751051683042907	1.2650251548462026	-0.02935417146664494	-0.07297978750170162	-0.38413254826440035	-0.00023546895747417472	-0.9808342769793361	0.6637435519703654	-1.2927517203809562	0.14763917522321732	-0.6143143936373658	-0.9599688581262417	0.27533019315306395	0.762497767575543	-1.0749960090408917	0.26877436242741426	0.04537473722097696	-1.2820388695443588	-0.6470110038544179	1.2357503692906773	0.2588538412713111
3.3448289819788357	-0.034716974198317464	1.1750044622193203	0.6995722757787177	0.6918544239030888	0.9255500957657216	1.1063985747530318	1.592525237659243	0.7918998824008018	0.8281680837776356	0.6075533091544236	0.8788034457298354	0.42314185284533323	0.5795200995434371	1.9106482204331434	0.914926662986475	0.7179729187980424	0.7925888652879959	0.04698599189588133	0.2877201622109208	0.913059945259737	0.9992097883505615	1.0974196836522327	0.2742999138289956	-0.5123166390989798	0.22685580837562164	-0.6254209662722829	1.2789771045133453	0.5337609991933482	1.5683939324384213	1.280929826620291	-0.06155306864962205	-0.11626329451554225	-0.35778230658165777	-0.06728090716966281	-1.0056636911798809	0.6225988789007021	-1.3253411462981317	0.15623135724388457	-0.6670349374617558	-0.9511214865625975	0.33712848782551197	0.7162085829351275	-1.1304542379554596	0.24349534326240702	0.021404024212937814	-1.2987017756906287	-0.7660502240244113	1.279045276701829	0.22792787600576495
3.3054142212754036	-0.09729853093562049	1.173277494750423	0.6862901879992828	0.6449794801355956	0.8626819944847532	1.0835387508862824	1.574255373026371	0.7589418788123481	0.8466451022355933	0.5893171501037442	0.9033172184800172	0.43764624052393764	0.529798343765097	1.8716207751587075	0.9556457846179119	0.6737842347277482	0.7580001678623836	0.024705342163215422	0.29617712059822027	0.9185416141410737	0.995248537993961	1.0939040772202204	0.2842220545384079	-0.5081932542663565	0.24690855174108323	-0.6288861394423134	1.3190013394943572	0.5179223328339413	1.5526336644839356	1.2755966428131766	-0.08654734609007139	-0.1857565880813176	-0.34633126825159943	-0.1461612776905055	-1.0647764765848713	0.5666108494328549	-1.3404182342510707	0.14028306590310247	-0.7000700440100566	-0.9643295008087825	0.39106936037800927	0.6658751466582358	-1.177749381105886	0.22186879491002692	0.041501052355958724	-1.2872429536302181	-0.8433818754033864	1.3133847933699598	0.20866522243419952
3.2638138256135107	-0.12231497965098044	1.2026050200819232	0.6853186544921623	0.6150176949121549	0.8168555948738152	1.040287756333088	1.5836000663752967	0.7196778962343701	0.8803123889899023	0.5712071078720992	0.9241268014029027	0.4558467725962604	0.5012511341674591	1.8218096267110013	0.9981696552251851	0.6309003540399967	0.7315036274714657	0.0037546274006543257	0.2914078320388217	0.8874282180645936	1.0083857229289896	1.093511379605491	0.2789339235325311	-0.4887839896882665	0.27020291020772624	-0.6403557391100138	1.379999676198129	0.5065236308636406	1.5218124123583894	1.2465580002347485	-0.08276982454976049	-0.24387396899923863	-0.3218940247799664	-0.2218629273911791	-1.1245066573475333	0.5368373259074748	-1.3743498315359282	0.15071396105128182	-0.7278170926914086	-0.9581255748926626	0.42715470216542795	0.63188366576381	-1.21258188002395	0.20282025195050402	0.05278816086323279	-1.273497467861476	-0.926329740524858	1.3382809251303018	0.19077080999090917
3.2228622344370366	-0.16587525134842304	1.2339422075571653	0.6731914043930676	0.5764983258054904	0.7957556591511243	1.018124284750395	1.5843780640778573	0.689069953553176	0.8968059763869121	0.5221780498478664	0.9215352696408438	0.4714534549002353	0.4703866998581243	1.7926554957253813	1.0338546002063718	0.6035238209897291	0.729594710675683	-0.030480646696912694	0.29851826552541005	0.865901141780596	1.0275636253959917	1.0707821817057108	0.27990964146561714	-0.4751882520575806	0.29840182240926066	-0.6533617557392011	1.4102819329745508	0.5000182342144344	1.4968414827831376	1.1770595602014007	-0.09649729901709703	-0.2874911327502736	-0.3086201702189483	-0.2887176554969366	-1.1704463041804154	0.5073400183380439	-1.3918058018534398	0.11964687301370727	-0.7524768504582774	-0.9217100864446431	0.4811541558125455	0.5914611836706938	-1.2138532684494217	0.2160898309016192	0.06800319082417168	-1.2588730215356585	-0.9938523509274759	1.3504133948669885	0.1701938538375185
3.1791115281132702	-0.1769525524022601	1.2643520350937951	0.6856200262308639	0.5574644881498309	0.7509109060682876	1.0126150538979386	1.6249642993883042	0.6802898961202356	0.9390595373363038	0.4732885944015351	0.9056144087064103	0.48010763642827536	0.4449436890261428	1.7499964346428865	1.055279356418216	0.5957123877811202	0.7181102690367845	-0.06693267874024986	0.286172758277834	0.8208967215048194	1.0482820246273294	1.0383061473179085	0.26509069768935817	-0.4477705525578596	0.3225722595748849	-0.664110204107214	1.4454461229287194	0.4790542297921066	1.4808357156767262	1.1051305123283834	-0.11856626118938596	-0.34152117452642106	-0.29297048693950056	-0.3239841339991724	-1.2069209657162858	0.4634629192172241	-1.4110132130925865	0.12713180536565413	-0.7957789406835885	-0.8669055078727987	0.52968896457906	0.5371843349246157	-1.193243359613016	0.2056185674118601	0.1196046890417078	-1.2490924220932917	-1.056795937433729	1.3388323035185286	0.15623575665069322
3.133774805587037	-0.1959722767046018	1.2995518201791716	0.6842164766571501	0.5177470370831763	0.7049836591672662	1.0255733747614972	1.7015665498768133	0.6713204905956439	0.9809426147537774	0.4363382394465097	0.8940338019570518	0.4808442046378872	0.4299904730518921	1.723797114230134	1.0746119106902396	0.5881501314119516	0.7053172430864404	-0.07277653205903237	0.26362738600196456	0.7867545967439036	1.0684223235617618	1.0113290465426017	0.2601881704106367	-0.4228490704033575	0.3420896903548304	-0.6792743807025938	1.4824970714908594	0.47152044008793964	1.4765400359459777	1.0716227892503554	-0.14211162625820925	-0.40860694035020934	-0.30317556273921337	-0.38675502328989564	-1.2436987477656198	0.4257141462595058	-1.4425167111174801	0.14691022538455906	-0.7968502530818459	-0.8505689555774723	0.6257751394080672	0.4698184287024908	-1.1496959328665934	0.22447998477925285	0.20288522734662626	-1.2436018788414216	-1.1010854450345924	1.3460483001866952	0.11438723572907623
3.0575516806967165	-0.21721693329765213	1.3324760740549413	0.7139766552296183	0.49875080801084914	0.6599322436574608	1.0212236547953177	1.7708735227933476	0.6579911325008295	1.0327644577973951	0.40100929725897166	0.8389017285189155	0.49527860789145556	0.4183091800864851	1.71345979528408	1.110710515372435	0.5916697948323513	0.7134322694555449	-0.053612410577575285	0.23962600730895564	0.7168374232574202	1.078548778427023	0.9677617844270501	0.2660055308234186	-0.41666593083526565	0.35442707586160666	-0.6865453033905494	1.5033928136333814	0.4577690292042302	1.4648493885484082	1.052441143901872	-0.17456602361386203	-0.46636059248973644	-0.3039623227729342	-0.46146102362186703	-1.2772795851895897	0.4197935656182027	-1.4917547135532376	0.15644375814514916	-0.8035129987548327	-0.8172645470895624	0.7283810860065644	0.4492686084650982	-1.1003383432857974	0.23029707099793173	0.29939038974047794	-1.2352071223913779	-1.1315428109680967	1.3272467324967006	0.07928223174804187
3.0292050505429513	-0.221888689425798	1.3597423604364807	0.7185039474723883	0.47241722612475223	0.5787902159856615	1.0154867239745458	1.8381118021137524	0.6473113893422402	1.082149945486776	0.35870480467474075	0.8039355156320951	0.4710069584717743	0.42791519096626807	1.7065787914576636	1.1453100574921966	0.5994028542218663	0.7331239123408008	-0.054799740616538126	0.22748284536406396	0.6469893037694416	1.086529004002086	0.9231010374229358	0.27326643339427015	-0.4145388416905232	0.358231677887216	-0.7017678308904394	1.5269921801756312	0.4546165098312219	1.418636672624209	1.0175637606285695	-0.18307434107291357	-0.5457566627441748	-0.309912778601096	-0.5375799425612754	-1.286949192587893	0.41446765514363115	-1.5320282382231802	0.16642031645423389	-0.8106408816754239	-0.7778420967846292	0.8186295497569877	0.4144216641713445	-1.0494220530121507	0.2074143050499561	0.3897901790982151	-1.2411148303428758	-1.1668575643878687	1.3370923605259515	0.04356232833748032
2.9922312434479963	-0.20921223507688866	1.3673045550235086	0.7253673947218662	0.4726672207084892	0.5143890371815558	1.0200178328678662	1.8666200247131812	0.6344436541461023	1.1459096881544037	0.31112338459308825	0.7392898788263546	0.4454449517753735	0.41939869474855734	1.7142161183573184	1.172926454707949	0.6169094647795538	0.7927880128471194	-0.08579804404286205	0.20374783911057842	0.5878547090495448	1.0639689924155211	0.8579371570066974	0.30846565297392864	-0.40144980760012466	0.37025927601811504	-0.6885218226378653	1.5448831169619786	0.44443317391350606	1.3620718351083803	0.9757136304115269	-0.19633016437761108	-0.5947934399911011	-0.2972463566879837	-0.5724041113361317	-1.283769263043326	0.4498719826514976	-1.564181616255544	0.19470105657404074	-0.8271923991792882	-0.7371565052435732	0.9058821308286751	0.4454547509525626	-0.9758942872957862	0.1973710995212396	0.4681829109055295	-1.235581022193118	-1.1928332878298067	1.3469375948486983	0.0036999445595793656
2.9772939845645405	-0.19567512927927894	1.3766160833247842	0.7372421042873302	0.4609529588853814	0.44406270749654847	1.0465913106940632	1.9044357620102628	0.6228691145919154	1.243649634482238	0.27364254816658	0.6638812993722778	0.4156348778694804	0.4161563141421441	1.7143634070800633	1.2246308302791038	0.6297873020651138	0.8702422632573492	-0.10657136656474706	0.19079676222525951	0.5411503418105674	1.044256425244391	0.8432614694761504	0.32114218036058	-0.37861084793099	0.37268718294532505	-0.6778151375180392	1.561653818185032	0.4469434672275351	1.2986941739554436	0.9520147129596749	-0.22292320450193043	-0.6218659230036662	-0.29291710335355015	-0.6359948863043584	-1.2671543517388248	0.4999928406397457	-1.576892200041047	0.1992016934227219	-0.8602194464188433	-0.7137049572581396	0.9999885687212269	0.47959181422095776	-0.8807202634719591	0.2145958033276661	0.5716449094896964	-1.231143409929828	-1.216951962203026	1.362677021868615	-0.039495242071732696
2.9482202999012714	-0.18484645937812577	1.3977442408865828	0.7796899436529181	0.4615827419285649	0.3908590553844462	1.0604991428350248	1.9741113084696618	0.6161091468127873	1.3788102627350196	0.26720268208043874	0.6140438333490834	0.38401520008252	0.39733181656126215	1.6844592783037764	1.257671721179122	0.6552436076293467	0.9578599647547961	-0.11747661215525315	0.1925812131916834	0.5091427980034434	1.0313922978321526	0.846027857873523	0.352493688795046	-0.3562165860151858	0.3653770269742875	-0.674380551515695	1.5778116511827585	0.44333457245636937	1.2557401537876847	0.9078986452690551	-0.24590366623538765	-0.6219523220424358	-0.2743484263258048	-0.6972262528810662	-1.2480684725896445	0.5464051798536314	-1.605208189014276	0.19111726266898216	-0.8701352745005085	-0.7099029734246073	1.085925975945337	0.5358634086140229	-0.7523946693773715	0.21536696118114723	0.7136659171295892	-1.2186480520000367	-1.264502779582893	1.3883078200613312	-0.0706345642543467
2.921457897377994	-0.1413809805933768	1.4317283044282143	0.8224676620853375	0.47356077109477823	0.3607429745005673	1.0927045926394563	2.055177751085075	0.5989898329300214	1.537963120609554	0.2592052940905785	0.555267935767782	0.36623688635823687	0.3804977091620904	1.6776826416397963	1.276228829901184	0.6726779012964249	1.0373870039452877	-0.1246819624402091	0.19634610658920826	0.4558625606568156	1.0322340398752003	0.8349132900200834	0.3681488878878215	-0.32527908926524857	0.3498793971837271	-0.6599575255219512	1.5896124288614284	0.43118465305319653	1.2367011946707198	0.8708020735957838	-0.2672573357301666	-0.6162005692329042	-0.22772957728949278	-0.7538115074073918	-1.2093976052545627	0.6075497221635076	-1.6427705433024706	0.18953745241520034	-0.8934237984508011	-0.6880231383989289	1.1541643105753177	0.604994334168249	-0.579505461751734	0.21165857779345595	0.8176601523082543	-1.2113148795181505	-1.3114480534595452	1.4157032309971438	-0.09569681020362394
2.8881336714063934	-0.08993598657706017	1.4533734522514024	0.8445160954893653	0.49208332657329024	0.3312622812226812	1.1074273111622666	2.126701214211441	0.6082615314577006	1.690578576509449	0.251540887801139	0.46681317043615955	0.34450308655706885	0.3477975484476463	1.667231919413346	1.3409520243005026	0.6853711716051668	1.1011303659247644	-0.10700724464183983	0.20856013826571673	0.43824109728827265	1.0114341161053477	0.8283179540033142	0.3918788684033671	-0.2520739914596622	0.3357126139599361	-0.6203418494349748	1.5936433507320074	0.4355808047389907	1.2142140833250945	0.8545282361606761	-0.3178641579065468	-0.6293826276136129	-0.17332589838855825	-0.7789302934564818	-1.1800333569274422	0.6550255205961234	-1.6503478739404873	0.1679718484815163	-0.9169477693494479	-0.6373747973838816	1.2289285966458965	0.644168013328702	-0.3797917936032137	0.19808053570094855	0.9327459621935166	-1.202173689724559	-1.3726530577879408	1.4234690287037601	-0.1041633640446836
2.867309327853729	-0.012488945829100467	1.4720999883861785	0.8629030654641549	0.5066328568463052	0.30259134697354206	1.11524125121784	2.216096133707657	0.6273241828711631	1.847340665549447	0.263474951944226	0.4007454212173829	0.31226953397591994	0.3185990540262341	1.6701663987208035	1.396703274036521	0.6721514250386711	1.1589409542101683	-0.0682582825751281	0.21182063467684062	0.4056851834930197	0.9786738375350751	0.8167552557366324	0.41756861091144637	-0.1983498524233348	0.3205194018974043	-0.5532489559359615	1.6172742362115595	0.4246637099608795	1.2038792355425705	0.8635353007226623	-0.3466246372594031	-0.6443199568677234	-0.12220981912260268	-0.8305905014292516	-1.1669998050366897	0.6923468535302586	-1.665546080826371	0.18607745430170697	-0.9278583463962873	-0.6138636009275904	1.2946895284719275	0.6963359210794053	-0.1709980452512745	0.18439560619221484	1.018159806318542	-1.2035508797373042	-1.440149853073574	1.408402473861333	-0.1120090252843888
2.8523608903954036	0.058284370989391134	1.507378360880083	0.857773543081222	0.5023755605006469	0.29901201335260674	1.1052266451827681	2.2541496307746067	0.6337790718990031	1.9717990350411985	0.2949257395123865	0.3622207560674007	0.2830066415986268	0.2904283144212669	1.6678676103118206	1.4510276246601166	0.6463927810760837	1.1756489710551283	-0.04189917788771568	0.21099805703332075	0.38330254847754286	0.9513308006732106	0.8134111992284392	0.44422782675783984	-0.16902741265553622	0.3043183482386849	-0.49550826542154597	1.656078863424171	0.3976332257150254	1.1942420052596352	0.8728798446610391	-0.3499520688330815	-0.6612709895182806	-0.09402898690026724	-0.883253894895897	-1.1525603033215355	0.7411966179312806	-1.6849971107661474	0.17722071376200957	-0.9215110650942006	-0.5867342155195149	1.3392827461305985	0.7327702474966568	0.05699689584194841	0.19430556551931794	1.1078824460971741	-1.2085732512520377	-1.497632028604531	1.395356655509476	-0.09122590402012408
2.8369429527925645	0.12025945500264781	1.553974705361113	0.8600125490150283	0.5071454719688573	0.2873805949209053	1.0818225099631866	2.255498160125711	0.6495837845831038	2.0809362963937743	0.29567141040776684	0.3404073423004045	0.2694387842348735	0.2947358886742844	1.6527687090068306	1.484079504342946	0.6205278455011483	1.2064113249059125	-0.034448196944305856	0.21748728066553363	0.3715298572323894	0.9291393765242699	0.8013478552657135	0.4627003788584701	-0.1454996074469291	0.28381703275295245	-0.4219094813555991	1.6789835000567108	0.40791840330552465	1.1661990037176426	0.8519987212405047	-0.3839405991875752	-0.6818076705000589	-0.04552663019692989	-0.9033357809565732	-1.1590291849654084	0.7801514042177915	-1.6988892945652327	0.14812493231397933	-0.9401378546000616	-0.5090314618898444	1.3420303482178721	0.7613851976900807	0.2970595850114878	0.15863189035376318	1.1717151284773193	-1.2072652850759122	-1.56403523021179	1.373157754012284	-0.07014252484728874
2.8484072520356025	0.16407829969925541	1.5991915943456374	0.8563550211713059	0.4928724945435505	0.2965442851321166	1.0715906612916768	2.2438561933246826	0.6663066641447327	2.1575486880844954	0.31478913851031054	0.34536828171192985	0.23487551529494177	0.2783690554452868	1.6379291442872872	1.492801425875674	0.5867442832608978	1.2195849633453508	-0.04451416989482955	0.20483434540977336	0.3647209298797839	0.9021530036039733	0.7908961469818622	0.489879457219612	-0.09718837984384016	0.26126988143692564	-0.3636772785850505	1.740012480171749	0.4180945479541016	1.1416879684812917	0.8441243374640939	-0.4344536301613277	-0.7104354656031756	-0.012624201197785118	-0.9228856641177096	-1.1759056243636463	0.8065503134885967	-1.6963894905298207	0.11707104078210454	-0.9664232900739045	-0.4380885773225648	1.3439111557292278	0.7426625030268952	0.5454258518468397	0.12764107488415904	1.2475938469491363	-1.2030767875404569	-1.6342376633130802	1.3439526749143282	-0.030394610651297532
2.842466063064026	0.19521660998032625	1.6265643750174275	0.8537961205800102	0.4760288780501236	0.31979599401868325	1.055187618202678	2.2290402712946236	0.6725311970461201	2.2254612297875873	0.32813046656480127	0.3384067086580794	0.2163003458770658	0.27432969421783726	1.6411726588289706	1.5349026248471684	0.5655036038599287	1.2368468266419577	-0.07022825796477708	0.18940967051265717	0.3468064947675827	0.8751448655718275	0.7733496239914815	0.48650269259678824	-0.04956841988127714	0.24371691566987708	-0.31176785512565025	1.78269875206577	0.4041406176296577	1.1296735621342724	0.8380679855462121	-0.4756673172975459	-0.7203324784349294	0.02033627597249085	-0.9534419252687952	-1.2215665389655406	0.8341635725858589	-1.6932569682901406	0.10736909547258318	-0.987245089883127	-0.36449157827557593	1.3530631939544064	0.6927992043246529	0.7910259470506638	0.14389130238232614	1.319782015590366	-1.1990854868553715	-1.6884117980503461	1.3038956249384692	0.01899451906399222
2.8372984314734113	0.2033820487126114	1.6635334564039763	0.878611099489409	0.45271987046270584	0.35795799958329333	1.039159260832971	2.2254867266260554	0.6677533574100374	2.2609630850762463	0.34671251035679274	0.3631558583768443	0.20452875542257032	0.2717851994154478	1.6570911360329184	1.593898794175637	0.517585816997601	1.2459390063584612	-0.0838644225435767	0.1873505382416238	0.33510234977094566	0.872175347268193	0.7472273553195595	0.47361072669051135	-0.04027288046008287	0.21173570613379708	-0.2639336423671985	1.8132931338740903	0.3730419077275684	1.1045424915737645	0.8560792950785393	-0.5243794493748695	-0.73240675880664	0.032914070767180045	-0.9969899628785462	-1.2698345420584922	0.8281133871941989	-1.69548060537747	0.07131372828046612	-0.9927991049386806	-0.3041535129011138	1.3511048397737357	0.5738183362492818	0.9920358112036896	0.13618988977025398	1.3866535881364674	-1.1923439049245959	-1.753754067441108	1.291277044960495	0.07828616659026985
2.8271603583528764	0.22661694903218138	1.6903309886525335	0.9257615100987829	0.4337972294015495	0.40261496805700936	1.0022635772049795	2.1816131641499807	0.6905868149726702	2.2285756920442883	0.35903990913350226	0.4140620023637263	0.18265628978464923	0.2687956291268875	1.6820809720567476	1.6534155146074023	0.48005362250604844	1.2565546125867981	-0.10567168841112158	0.1740539103200788	0.3251352174867071	0.864548568183381	0.6923611383576206	0.46876648229632656	-0.03683834116693248	0.18355331592564297	-0.20369462728902965	1.8332205442205953	0.3397260048457197	1.0648701618793897	0.8865853958489781	-0.5780328685469458	-0.7707259382055368	0.041013345501670316	-1.037198476373841	-1.3318400172366638	0.8083584998320192	-1.6952557265768884	0.04578351699152768	-0.9767242379806289	-0.23515720526084963	1.3680360448654911	0.45939192592833056	1.1760052733769697	0.1153119890138615	1.4138799709804997	-1.164986371440596	-1.80004917095173	1.2785181149861722	0.1437489831475803
2.8483066448617786	0.24330037289264012	1.699809550844408	0.9621866373929494	0.3989264688047889	0.4245291338705696	0.9657949864318451	2.1161218224437035	0.7258200310088597	2.141183488330887	0.34962943005248065	0.46183715243826134	0.15755394835776876	0.2852173494600455	1.7458145192510734	1.7204046073511408	0.4469575531542464	1.2370640454594501	-0.11036636254166347	0.15563951026229067	0.300347370773297	0.8399563575665242	0.6122158147643009	0.4549425106203662	-0.03538265843408078	0.15642750719414802	-0.13609616320104323	1.856600591490782	0.3061753257320836	1.0257322649542062	0.9297664321336956	-0.6321153555195476	-0.7918132439667271	0.026058167126824627	-1.0601913480766756	-1.415706090110335	0.7699825443666777	-1.7014517293192282	0.006622572124713344	-0.9587421931744178	-0.15564724844826588	1.3951801134936985	0.35364970455730393	1.3280572157671298	0.09004749259562428	1.4301099175311163	-1.146983164299779	-1.8080214569330852	1.2240579687219033	0.19788590358481223
2.8458013026620543	0.24889871261546662	1.7180264299129913	1.0075357048447642	0.3635849024664457	0.4395384894138485	0.8923882995985262	2.056747057365344	0.760169957900562	2.0584175330700636	0.36982019168463076	0.5322129087588993	0.1471807013579866	0.3097442807510222	1.790017852892905	1.7949901210375607	0.42475061644170625	1.2085979023265367	-0.1405096814438305	0.15396209702844624	0.2688846427043793	0.807806448437247	0.5458429158373351	0.44630831758262735	-0.039351028799312016	0.14412481787346992	-0.08919244737650232	1.886651709393652	0.2980007648499768	0.9868411446652233	0.945159671483714	-0.659872700228209	-0.82029000249288	0.002821328736944478	-1.0757438691096026	-1.4794193752500167	0.7146729946554156	-1.7171986700678468	-0.015213874378334408	-0.9363614927878283	-0.09381991109003093	1.442503269223995	0.25410875807008193	1.4556460121074914	0.10752489219584696	1.4551936345763854	-1.1172797625103392	-1.8160636510049606	1.1607530544092102	0.23376882126908843
2.8340606690482453	0.21374997653613179	1.7681370044923241	1.0601048605943975	0.33538146072829744	0.45329644434767014	0.8307439329189943	2.044580458485243	0.771611683908301	1.9713989369422293	0.3806733139827265	0.6444043081785852	0.13921802899833374	0.3578077280035151	1.8307960460220596	1.812687725685473	0.40526854535377604	1.1753438472992919	-0.1603831415084622	0.16882519039709856	0.2333380814738657	0.7732174273170147	0.4949188461043875	0.4370376962610676	-0.07677345890854467	0.14415620966089215	-0.07297130767312264	1.905701842651904	0.27677496497655174	0.9407950015818898	0.919597648653989	-0.6657481261399367	-0.8568213863972455	-0.03337077304614831	-1.116903136801184	-1.5534898030898483	0.6696470150031306	-1.7574874825509865	-0.02801951214745312	-0.9058374365786992	-0.0959779248730948	1.4719994409884956	0.1917020018896464	1.5160708196000092	0.10185666413155903	1.4836341220490141	-1.071989156562097	-1.8149556737212589	1.1081826993663815	0.25194011825082036
2.789279298121523	0.19068254489754227	1.8343089061520508	1.11414686644531	0.31939298593398247	0.44572147154378083	0.8024913111931113	2.01585237694804	0.7736695363865306	1.888070743371096	0.38125561573133754	0.733933334550988	0.12917557925082424	0.38644493348646014	1.8290909305630383	1.8613855929366239	0.39518907597711145	1.1292070826573481	-0.19191753810888443	0.19828060588395177	0.1914289051310855	0.7380464260321125	0.46331514891423814	0.4204827551382622	-0.0912547166842065	0.14337513242384653	-0.07521440585112185	1.9275921823715276	0.28032911465259297	0.8937769151366691	0.9153078796467987	-0.6726482478918657	-0.8869399501565052	-0.06303442506853307	-1.1330610645502752	-1.6072120848606097	0.6236018151463889	-1.79884792142374	-0.03131926697744826	-0.8923214001473827	-0.06661099438747882	1.5187790044106138	0.11065469155977856	1.5574172065536038	0.06294877326034973	1.539534863613173	-0.9946889020570401	-1.7889794477952923	1.0757169480459519	0.2807247232223119
2.736372444693748	0.14784945841172822	1.9030054639582166	1.1648620191920551	0.3206922374403338	0.4259645932040457	0.7797391882066133	1.9909995960614086	0.7944014635883023	1.8333874727143957	0.3483119463320524	0.7864787961800597	0.10338474239926523	0.43514866556390136	1.8169134061944632	1.915729088965324	0.3887391166327675	1.128273135810332	-0.21593598673749276	0.22118228184498231	0.17218264179771478	0.6854912513893662	0.4372839067325064	0.3980719452682491	-0.10996690057924394	0.1512486883691469	-0.07236574057440462	1.9419613156773359	0.29208629931109037	0.837080663368927	0.9115725587582653	-0.7092413707239251	-0.922004197218054	-0.08935253294225681	-1.1570452373195326	-1.6618292338436749	0.589289235372661	-1.8401171265725735	-0.05441126673708176	-0.8804696109720366	-0.031012011064525523	1.5706277028248836	0.055907037429995074	1.5920035282205434	0.0017818684149316284	1.5860545986247219	-0.915526435262924	-1.7624280660877578	1.0269553879638837	0.2869953789056849
2.6901901747643953	0.11234123760833095	1.9667028196386842	1.2071293520723871	0.31302346592837116	0.4444730019639372	0.7607168196154177	1.973756963793334	0.8119524223248827	1.8183276158453239	0.30383091470074813	0.8180567123084754	0.08244603291880662	0.46026050689098935	1.783526305750557	1.9487685071418723	0.3950198127870884	1.127157565691854	-0.25880915713427255	0.241755031798067	0.1408722387255	0.6489504675217641	0.42141378826978926	0.3683747340653992	-0.11337334350017972	0.17271654046761675	-0.08902692374213719	1.9693749113962096	0.26176641217040153	0.8250493720123628	0.9252099614924735	-0.7017003424207078	-0.9430463919767014	-0.11111489595668718	-1.1730969043055102	-1.6718561579387223	0.5762087147706049	-1.8801307584181597	-0.06138719101203448	-0.857678461504331	-0.03009109686811276	1.6330767793727634	0.002393494433667576	1.6473984724947193	-0.050622011029535716	1.6435620510454598	-0.8277834006678383	-1.7411890083441481	0.9858265351236044	0.31311182377946317
2.635455847916975	0.08008563500032953	2.022306364820314	1.2594529615083017	0.31897982334907826	0.41082666978552795	0.7331284505018677	1.9375784641393394	0.8251091426779501	1.7996198325875916	0.24086938038208716	0.8429082708488188	0.07946087143769096	0.5053388723601898	1.7544444637086158	1.964889164813092	0.4146891170030611	1.1464946541749366	-0.3156327297933369	0.2679377319545518	0.12376004859593262	0.6183070826561536	0.40263198912728093	0.3305023075405341	-0.12729800245386277	0.19803236482431857	-0.11069081464943671	1.9630776903809752	0.2458309338698065	0.8202173155146134	0.9343891692816065	-0.6775464125946057	-0.9618759714606743	-0.14519383699571767	-1.1933808256328973	-1.6562646722347716	0.5784669608346059	-1.928089121573766	-0.050997142191021194	-0.8343490653454	-0.04685377201988396	1.6747162783033631	-0.05592760594888731	1.7294925737038018	-0.0750282131136725	1.69281797707763	-0.7520516125661856	-1.7248180786829237	0.9526779680126879	0.33376129731196913
2.6224533767719107	0.06706449975450923	2.086971294867054	1.3020658559081846	0.340655178434912	0.3756819853331279	0.7110884621781836	1.9033672200329401	0.8217631817561921	1.782446672175221	0.20521423267173194	0.8743982695563345	0.07924104048097094	0.5300750068308147	1.7070974646285575	1.967043872535556	0.42952662269713304	1.1690493483961897	-0.31835212980496275	0.29304125716338797	0.11316076757537855	0.5707645079032575	0.4194456321710044	0.31511198334266033	-0.152706811340228	0.22327177496163725	-0.14011808164444525	1.9510251989669025	0.21930051302133258	0.8099562285632562	0.961647058309787	-0.6661701865517607	-0.9958606128342401	-0.16796893328148593	-1.1769586441439557	-1.591635723672923	0.5896412023040543	-1.959982458835194	-0.06379398228967292	-0.8106069174457111	-0.08548997788740544	1.7196785809205752	-0.1383539419771243	1.8108772540940923	-0.1251767099847756	1.742003382722671	-0.6648168266662794	-1.71319932891442	0.9203742231332065	0.3558743034048115
2.6122764022108305	0.061032990983537226	2.162057917487952	1.31698343613816	0.36215210396790687	0.31823479848264496	0.6905289766389687	1.8584017067991128	0.837385343077535	1.7868669340494479	0.16514987447708263	0.9012360248856292	0.07082525574781176	0.5525259321856696	1.6472810745698212	1.9385778271642575	0.4707251571268481	1.212193867401208	-0.3039957988049209	0.30199088237461413	0.10268994730204314	0.5103336748532462	0.44799935843665145	0.29731072517999363	-0.16789774472441837	0.25242937582905334	-0.16912236340323464	1.9534775473942467	0.23014461849608042	0.8116296385403949	0.9858627677400769	-0.6460934788904572	-1.018868047539405	-0.1952474274150809	-1.1556512638876248	-1.546907487573993	0.5924526027764182	-1.9959842726046155	-0.07021502492019878	-0.7867605741972394	-0.12479104597887765	1.7640661194372886	-0.21073776543777017	1.9093323333836731	-0.15224202700247957	1.7825192684117952	-0.5848323268123072	-1.6858702903616756	0.8501710245313863	0.38051163347150113
2.633122655770239	0.03261386662928685	2.2280020826968383	1.3134285757426825	0.40081258318551793	0.2606098620735817	0.6819285681214018	1.842200535762371	0.8201808353853531	1.7901147623391385	0.14401344481573677	0.9112106948043099	0.08429967444678707	0.5611664132013169	1.5814497925911186	1.9152555517266336	0.49339795749226384	1.2515365962257285	-0.28937038450993036	0.3206589471959123	0.07741770709911831	0.4672761326051543	0.49062542998376574	0.28404096129002604	-0.17304374062161682	0.266939816515151	-0.2207257975428168	1.9575833267409195	0.23406776757183417	0.8257852751602371	0.9828989508190965	-0.6069113954479359	-1.0317708529343577	-0.22098298042852607	-1.117081403212988	-1.473123984411458	0.6149383600435236	-2.0308567608184847	-0.06758137942552915	-0.7879049960391178	-0.18331395504097825	1.7914743279898921	-0.2714322592014407	2.001379842833583	-0.15722623369390493	1.8389259616988856	-0.5393754925721828	-1.6888475082328465	0.7545645105349086	0.4120225323074355
2.622438173910089	0.01881874980103837	2.278337134529146	1.282820842734689	0.43981631604081795	0.23528030158355637	0.6717256048173008	1.8491492715848268	0.7953467387347234	1.813953484003056	0.13300090752856455	0.9142486053451124	0.11449356143395999	0.5524793312054201	1.5056598050088794	1.8674373535325242	0.48590103167356774	1.2904735712405815	-0.27273007081628814	0.3589085632412049	0.06453761312793702	0.41463389751501023	0.5340584863766016	0.27969784562627414	-0.19209017446196838	0.27129831836882873	-0.25314666593219587	1.964657577113264	0.2492191896960887	0.8263324827721753	0.9785400185936897	-0.5663569418796119	-1.052345881209041	-0.2281151311689955	-1.0700875807256673	-1.3883447688683306	0.6413050348566924	-2.045417170000877	-0.08315639817651617	-0.822567507289123	-0.2545613862724748	1.8298845386108407	-0.3664948781665012	2.0627944221018297	-0.1794482146638505	1.8756388752384492	-0.4844759805131898	-1.7029044989410338	0.693781589234482	0.4440086896693103
2.627085331054786	-0.0016874765438288503	2.3169557774352905	1.2353350090162785	0.4672926966494761	0.21471490617677436	0.6519362126185485	1.8119816362086982	0.7831092118053269	1.8326617239937772	0.10880645717597803	0.9134336044360373	0.13236522975764534	0.5343162333897618	1.4249781149690819	1.8307965600406693	0.47525883504649824	1.3373397131950164	-0.2504067547940463	0.39216992769424297	0.06162719019093993	0.35956485245365183	0.5880453641031814	0.2850557079404351	-0.2125951975564348	0.2658737348922981	-0.29708519113542897	1.976102453458226	0.2570587122587538	0.829458097992865	0.9658326039580121	-0.5372380076431499	-1.0575421746571405	-0.23388263160064643	-0.9971668311224136	-1.3057101467126615	0.6706767391946457	-2.056742973803851	-0.09852969891180523	-0.8633533661910693	-0.30058284874725005	1.8714387252677223	-0.4723780072481116	2.11206404603248	-0.2651687274731191	1.906068422284784	-0.4546824055681533	-1.7123606202597	0.6122441519375281	0.48413597164199806
2.6249332318209335	-0.00416183271825733	2.3088212269631354	1.1742534384640446	0.487308285621491	0.1912563361493673	0.6459007273821765	1.7387571350376785	0.7549854900917918	1.845513276857695	0.09459812801901574	0.8883750003694739	0.16235933538013597	0.4886920674861884	1.3467366285843387	1.8290105996177126	0.4808602730571434	1.3606902552713245	-0.2508329569307379	0.3928830238213351	0.05535698557667259	0.3144017722114278	0.6500921707335594	0.28932544961561885	-0.2537830259626578	0.25917324047698687	-0.3435564514660624	1.9799066140854336	0.27883528852580175	0.8353738499551433	0.9785082274482143	-0.540840344465909	-1.077833891720284	-0.2338753755792547	-0.941403699342288	-1.2231980961575517	0.6842757899514313	-2.0584695103846324	-0.1135397815378321	-0.9081435502097683	-0.3336562285236426	1.931424738036121	-0.6186241834169526	2.1978577673188693	-0.32290172884479684	1.947953044578647	-0.44517187017259874	-1.7288856240862818	0.5749417225191232	0.5189646904017742
2.6509565069738477	-0.014986702249308159	2.270420950313969	1.1093004495509118	0.5016956775600037	0.18631481893528762	0.6229239404269399	1.654422184080122	0.7184365978809966	1.8467354943381076	0.11532790377872257	0.8719466355881167	0.1965931142843831	0.4639706087118628	1.2927069684670822	1.7901709166993058	0.5015179671842204	1.3952941192010637	-0.26537267003932347	0.36476631312687713	0.05752457027974998	0.2920475828782214	0.7004963391667693	0.30402470532541953	-0.2887353974180436	0.24597092861676068	-0.3731821821221759	1.9990998958506008	0.28368835599413944	0.8461675367634716	0.9818053687039011	-0.5483835288887269	-1.0969975396455165	-0.23453930153656444	-0.879979385590452	-1.153837064569513	0.7090076775725984	-2.044559572996028	-0.1321267456135506	-0.9459831561002797	-0.37541646243397225	1.9864932638476371	-0.7714115492785426	2.2539330214772577	-0.3555401499354449	1.9784999119053879	-0.4577824493567636	-1.7395650364922297	0.54085021571121	0.5510413446582482
2.691436362290834	-0.012863568676899691	2.216630741344668	1.0446439556726894	0.5349528336926209	0.1867228778716151	0.5898146831863658	1.5960957651685166	0.6784486105218317	1.8142699999649121	0.16583968769221707	0.8449006379005585	0.23345506684976208	0.3966410699190387	1.2472968612717148	1.763173063340791	0.5144091466466411	1.4517519201894795	-0.28561243356197696	0.37117586940561775	0.07608740212791495	0.2649187904216925	0.7248009955506051	0.32382215228345557	-0.3164500465068623	0.22785828032396016	-0.392141814477125	2.010225205192357	0.31312429898310057	0.8430291467000346	0.9779537576916049	-0.5434961447839899	-1.1097091967246075	-0.225493116010501	-0.7869578746593894	-1.0788585355656457	0.6877629469244765	-2.017715159331867	-0.12797801558353186	-0.9790274732871463	-0.4250769665779856	2.056650030889177	-0.9208338253124895	2.2790139901573463	-0.32591374652487165	1.9861257301317896	-0.47728398822440965	-1.7563137085221716	0.5326223176137745	0.5651996137841203
2.7535811899906615	-0.028672758036397083	2.168952750572079	0.9949393928415009	0.5767973155576944	0.16586015683372587	0.564804552380729	1.5517691739417474	0.6383654192865744	1.76992625072883	0.24125263815700054	0.8303350101050867	0.24140470907622474	0.3299849514156068	1.2256110817799009	1.745701465102254	0.5245180736468834	1.4738616289803355	-0.2944967898859642	0.3650595671887378	0.11156440160993428	0.25957876754488923	0.7520447572619173	0.3444688641304502	-0.36155005253388645	0.21518549835156736	-0.4062656156208269	2.023304250883852	0.340425931486736	0.8104659059089144	1.0111195789286602	-0.5633254377211205	-1.145094572956803	-0.20982062809239474	-0.6699104416645093	-1.0251283134238456	0.664661400363223	-1.9923324578714872	-0.11156093408788799	-1.035994697155568	-0.46862907934863446	2.116926980385895	-1.067246285936001	2.255022150138402	-0.29037803745363044	1.9837863765623784	-0.5149039554872455	-1.7448794960132776	0.5360099601839396	0.5629557702518113
2.8316183740107848	-0.020622082445709445	2.129212536200524	0.9364703238441676	0.6140522543370747	0.1728808172914329	0.5447876288803043	1.5171618165508	0.6033650040468038	1.7408108928350163	0.3204844908124804	0.798135147744877	0.25603456432764143	0.26080886684280047	1.1967763775641616	1.7662221673549923	0.5438623988391077	1.4853889693053501	-0.27874389815477424	0.3823556917572962	0.14324393892415851	0.26329019226982664	0.7866190689492244	0.3682971970136507	-0.4049996389033982	0.20708930854546984	-0.394900541716548	2.0366013025583563	0.3486904455851295	0.75534528658278	1.033997885357357	-0.5820664292898312	-1.1779244432431022	-0.1791406147879761	-0.47618294901090136	-0.9843557685162055	0.6144282775397601	-1.9578081372743075	-0.11304082794137067	-1.0663673534932616	-0.5225120163036895	2.188663665111869	-1.1643991472428996	2.1962978009332117	-0.237176859211496	1.9588362635959977	-0.5452390247858383	-1.7296893410094412	0.5728472228435576	0.5265580391075314
2.8749036044769896	-0.020697955923076525	2.086380565253962	0.8930235986521223	0.6179641326917741	0.1966541004137546	0.5197141757977642	1.4731041968011405	0.5622377160417411	1.7162532734453262	0.3977057441863836	0.7602050910009197	0.2594043249012973	0.20205771958127977	1.187885741103477	1.7725282559654523	0.5653787118061475	1.4632226053507513	-0.29358863376551153	0.3876631015202097	0.18207868908349154	0.2695552324002318	0.7945728002811349	0.37028818198004354	-0.4256688804492577	0.19594233266173164	-0.37220574561525865	2.045810960932948	0.3810482469502528	0.7052920085864017	1.0370474329554549	-0.6211018965995088	-1.2155977177789883	-0.1745874613648945	-0.2916038089774709	-0.9789544256453206	0.54985598969686	-1.943749266995844	-0.10287763333738824	-1.1045655986229528	-0.559490673607051	2.2673631438697632	-1.2155192625864646	2.153022498140474	-0.17184991355384352	1.924329997079155	-0.5835890302730233	-1.7235674524644715	0.6229673618602746	0.4832687596785236
2.9112433628053536	-0.015478494246939006	2.0238785203906073	0.8502844232908984	0.6182426543267723	0.23273209424487087	0.5062818534763512	1.4364125399604428	0.504307399229277	1.6950494443989346	0.4543896352761685	0.7020247216429425	0.26232151952638716	0.1355831371832729	1.1707478397808493	1.7622809327774676	0.596735721995103	1.4104448650118826	-0.32586388486927026	0.3941327748816318	0.23232207374585917	0.2746236645335224	0.8062247745285795	0.35710324050239217	-0.44673583098801944	0.20124878388559414	-0.3450974565027022	2.0423911562356234	0.40613596619167236	0.682648927519392	1.0254929882920703	-0.6699714254076781	-1.2593189250287176	-0.15156203234112414	-0.08809976685016865	-0.9581358441016132	0.5050851068731079	-1.9222358617402076	-0.07615031045996346	-1.139153849099516	-0.6266654721303342	2.345005516056521	-1.2303726715855574	2.115376364110589	-0.11277283196861172	1.9015493476586465	-0.6263584312243875	-1.7092369220130579	0.6756789843491766	0.4646114164615609
2.909604583729503	0.002847654785377436	1.9871106944722428	0.8098941935893093	0.6148103266433516	0.2719983527966588	0.47324661197785856	1.3805486329510424	0.4474695924272602	1.682188300142234	0.4992764009471644	0.667098798892926	0.2517233976473603	0.07654086926315973	1.170426605787377	1.724932665588095	0.6489770452270658	1.3626684338642514	-0.3429018336374689	0.3899842074198388	0.2752081610674921	0.28896024907783685	0.7921676003288101	0.3487646249505162	-0.4917723779674554	0.2165415409582411	-0.31189220372659165	2.0381680564001026	0.417482417148631	0.6638717971359516	1.0141645215266284	-0.7374563518178209	-1.278730771690236	-0.1143940993383411	0.1198168932822504	-0.9271896659014738	0.4488465378621174	-1.8920498280042473	-0.04127948675566616	-1.1759791334179	-0.6791590361666303	2.416776653816112	-1.2254248742978007	2.0970820402661206	-0.04364695359715751	1.8857393179586641	-0.6641919904567932	-1.6848790087126342	0.7385280647662472	0.43305017498227355
2.9352375030479783	0.010876593371686888	1.9597460617951168	0.7808657426039424	0.6095729956534491	0.3059843863393973	0.4356360227350585	1.3171920802209354	0.38080407162539165	1.6611356497154297	0.5307835456681208	0.615224033812493	0.2287326523529328	0.029341477337189413	1.175100989608001	1.6932136006452645	0.7014601336343549	1.3500760502007705	-0.3761921369651541	0.37537331254438694	0.34316034209651236	0.3226701489411933	0.7750797108082322	0.34163485886987144	-0.5189619155479843	0.2397347022154312	-0.2766890795072613	2.032697331963024	0.4250647998795259	0.6626410243514463	1.0055059450654389	-0.7989898491003138	-1.3288851490288516	-0.09632142320141983	0.3373207909498675	-0.9199298350757965	0.39607873071209954	-1.864003594960663	0.030070249133209437	-1.1859329553836524	-0.7022405696539789	2.448734303426801	-1.2130470334652235	2.070791702108145	0.024978107851936965	1.874724033489052	-0.7024695841675144	-1.6552154921721716	0.7932138812013048	0.41108759750230767
2.9456447562513675	0.00823011875470092	1.9105582476114087	0.7504241597496921	0.609834508770451	0.34493031812938385	0.41454257233680963	1.271270937950688	0.32017085468118345	1.6240210702401725	0.5725523539418	0.5523485640074938	0.2068195411059969	-0.004243289194195537	1.2136165388000126	1.6600665603690132	0.7405928931379034	1.3493898206956851	-0.3962217943533951	0.35284749053930825	0.40501292250757215	0.3615123568095723	0.7608258960495274	0.3127192627792862	-0.5396413299182665	0.26335578310116625	-0.20459972510946614	2.0184660940079144	0.41646042557024493	0.6633167302185837	1.0003317003411225	-0.8715109318676377	-1.3723275738117562	-0.07392053030454895	0.5255875989137466	-0.9264571351637405	0.3480093736457739	-1.8100948203844058	0.10837202990577141	-1.1980633663756328	-0.7317840208175799	2.4619850495305875	-1.1811965484008082	2.048639546585391	0.13171303523723474	1.8948877354526317	-0.7232986722703301	-1.6102538054048126	0.9072558915514121	0.39411253761739384
2.9659718767938417	-0.001473362414850854	1.8650891781920524	0.7319035509797711	0.6056346872802834	0.37067012340832955	0.38622267189647835	1.2040964590318506	0.26879590423952726	1.5983289261040903	0.6060007819762107	0.5105257014122038	0.16871438773623942	-0.02306606633191149	1.277776138956145	1.6090565172705713	0.7842264352958633	1.3898035169629452	-0.42816714196540107	0.3372400206102988	0.47405270401304894	0.39074857987865497	0.7111569415755442	0.28329889527798396	-0.5454592166475665	0.27852297302412427	-0.08221964369483395	2.042531240401413	0.40859899665592403	0.6728580936381197	1.0133276210090372	-0.9251131431991986	-1.3987307436444751	-0.05640760438924748	0.7451929429887442	-0.9328916085331114	0.30556659673645137	-1.7599186886891167	0.19507684278396983	-1.1852398548315288	-0.750952032680361	2.4585960741444888	-1.142968486862094	2.002381638690987	0.2521300601956468	1.938516775686304	-0.7513575525200803	-1.548233960413069	0.9759309878226292	0.3860756941963833
2.983632236515478	-0.016548316304424784	1.8349570791275198	0.717675211552346	0.5961714077238839	0.38678631521912277	0.36591135281796977	1.1609669285769266	0.2458992892533546	1.5801728762979046	0.6378188483599352	0.4582268149925522	0.12198176881475013	-0.041764980592860435	1.3676579524967507	1.563803690074106	0.8092277387213688	1.4486220798817304	-0.4657641602894719	0.33385880127704237	0.5628657933404875	0.40680602772289304	0.6497537389110594	0.25758573553951036	-0.5672590949649653	0.2940400161569066	0.05949658634467366	2.1129975156604495	0.39841312508839555	0.6804346307003345	1.0270278681245373	-0.9837558231271422	-1.445614426261542	-0.04472696481087655	0.9375486930806222	-0.9275427603374272	0.25103339726435536	-1.711330073105565	0.29757096052951876	-1.1646776798968976	-0.7753249798091254	2.4345391067030695	-1.0815995059529735	1.9767114900088505	0.3598552210694496	1.9792512745755293	-0.7659182400490121	-1.4760986157167986	1.0261400502485234	0.38271772002129595
2.9979148780545826	-0.04030168538600296	1.7878030044117836	0.7026813151858418	0.5513285998133156	0.4186834188600333	0.35778856004346765	1.095724041240204	0.19471921700676004	1.5630056534144	0.6493799729985508	0.42134761207822724	0.07709031191626063	-0.02939630375170208	1.4869170891365846	1.5197364052706785	0.8484196068369549	1.4864423288553197	-0.4964203040328691	0.3166076423313027	0.6203050108470849	0.4235060195212953	0.6020290169070283	0.2569664798913117	-0.5913774084102934	0.3041279322649786	0.20351038324925358	2.2216472324094267	0.3734890176119042	0.6903077790031347	1.0376318795984525	-1.0422750652079489	-1.4801634550932625	-0.04052106384009574	1.1082559099398543	-0.9077757107869944	0.21204193038812136	-1.6815124263521366	0.3854364375042699	-1.154855109530717	-0.7935036999601197	2.4091018304227747	-1.0552083599123676	1.9369510161434746	0.39339601303064486	2.0396814764955664	-0.7898332539211267	-1.4100543761376774	1.0413611601315498	0.3925081655191052
3.0015738491808266	-0.04515968540388793	1.7456517984193436	0.698441919579192	0.502377095407476	0.43897086323823586	0.3591183278584348	1.0197896294875215	0.16144210948035023	1.5432674805319262	0.6541037346461476	0.3823863438821904	0.05069840763045881	-0.031462190230775136	1.610479225148893	1.498443089628497	0.8859139632473129	1.535242200086008	-0.5094786767420347	0.30213506562169534	0.6683234350576168	0.408865196565694	0.5636070854997726	0.25482562465039676	-0.6120994517591083	0.3008194030906076	0.3558903587308725	2.364742332236868	0.3483629310790645	0.7163239684290843	1.0227356995239054	-1.076705061050673	-1.4952006519905523	-0.052234355514727784	1.237746030881685	-0.885323177336201	0.1661245012522495	-1.6368851297456715	0.45150003025280594	-1.128513834560565	-0.8331488378895886	2.377016759275058	-1.0165943047399213	1.889076818533463	0.47077240906954076	2.1510344499617413	-0.7920092505748626	-1.358417170203368	1.0523472120499413	0.41981245704914294
2.9985654711119802	-0.010035828407762803	1.7156496598696915	0.6742296884250079	0.4575932938932036	0.4567552580051851	0.3535783177531182	0.9445337051707833	0.11835133839048018	1.5330206759082148	0.6611517085626826	0.3574337327160067	0.012434833060724964	-0.021318800508495755	1.7263742150722787	1.4490207557167174	0.9075952467827582	1.5569174961540087	-0.5416230722708525	0.2852788221459279	0.7032870993007485	0.3858594733408206	0.5050554626914281	0.27136599505206804	-0.6498905256486073	0.30414528035802774	0.5010096464614163	2.5451860594787505	0.3269769986847977	0.7510215021979872	1.0357217499566018	-1.1230098855938881	-1.5245680910907784	-0.08586549637646285	1.2734278358683084	-0.8796550127908873	0.1458718138261987	-1.6174557986375298	0.5406543031104055	-1.1124113356868146	-0.853385915232092	2.330540163799349	-1.022358832501821	1.8664721778319069	0.5124363542090047	2.281578585143538	-0.8086038437244687	-1.305930502456121	1.0171963886784472	0.4630909487688603
2.989887767012381	0.01103119204626309	1.7137825468925847	0.648151087118233	0.4307152913261632	0.4585615671024403	0.38239804974294717	0.8768608028270428	0.08799165016444409	1.5134766145463592	0.6605477630035443	0.3120932641629588	-0.033025620331285234	-0.03223255139652322	1.8084027384939898	1.4061848943067277	0.9215451997918909	1.6056255412772498	-0.5880993785691773	0.28970549220971903	0.7562652254039165	0.35999873522682496	0.4556835113168459	0.2999823709765073	-0.6979876395186109	0.30973012717034576	0.6631436932538539	2.735997328278074	0.3201624605986574	0.8003547789485715	1.0398085044815575	-1.137072097629223	-1.5453467952478697	-0.10926357392740386	1.2959907709309113	-0.8530449388754935	0.11719926375903918	-1.5935708097152335	0.6095092710169765	-1.1001709726969477	-0.8904472026407335	2.256502782050732	-1.0653964548539268	1.8077237804633686	0.5143330249371523	2.3572149058119587	-0.8197019731624934	-1.2536950264749156	0.9879536727529208	0.5010804663505899
2.9799097710839755	0.03761966915976351	1.7387186697602999	0.642025091593877	0.4078573982414041	0.44072898422151063	0.37625111440779685	0.8087358815231364	0.06514296826023425	1.4801268851051228	0.6810365432575709	0.28514989027753385	-0.07396726556573041	-0.039084069548868866	1.887608830470946	1.366736523449688	0.8951738215061453	1.664753881537567	-0.6296805805429482	0.31304558299323154	0.7798253326439043	0.3257130062086688	0.4093965410553011	0.34223954379693533	-0.7291620177515313	0.3010056885659691	0.800960235877753	2.926224183448247	0.2898144319018567	0.8155096526595447	1.068990057413416	-1.1446934413875638	-1.5556464546551263	-0.15528022501695657	1.3112482785294024	-0.8316992049211575	0.09997661535076632	-1.5832219464911015	0.6775567384557234	-1.070200130466715	-0.9081194539299855	2.1702269171384074	-1.1451034724106095	1.7681810057609408	0.5357932878390164	2.4148416017963883	-0.821142921972125	-1.2310428705831609	0.9593681198629801	0.5292519698441025
2.9700480323342116	0.0733859525032899	1.7518569037552176	0.6358596546581536	0.37262534211966675	0.4147650296948532	0.39642200645822634	0.7611883339081974	0.051990759743033986	1.4726889883680097	0.6935574876476499	0.22465690771008098	-0.12007712398284975	-0.05257758206639311	1.9479741646957425	1.3295677019507675	0.8865024895474585	1.7260795213988238	-0.6775760247666899	0.3406383464304975	0.8153119793757149	0.3003500267395784	0.3510170516739185	0.3678923391192821	-0.7493981876291149	0.2902568927226921	0.9518697332728404	3.1189896263603276	0.2690568501582531	0.8611382250134266	1.093447823404753	-1.1107356357373794	-1.580294588873909	-0.20453409822154275	1.3147968287502472	-0.8496946379570909	0.0797494931842205	-1.5812527775202194	0.7228352063219664	-1.0249966190423474	-0.9350860426578416	2.0797548914809587	-1.2512917902303096	1.7122962383701317	0.5101986167729653	2.4599233620049263	-0.8256383725725904	-1.19750572978819	0.926024628914077	0.5687517667264249
2.933058575234439	0.09929816153508461	1.762243967352056	0.6368362787595829	0.3327334502383143	0.38389994654861725	0.4328882648126374	0.7159249783680618	0.046911839918458875	1.460624843178319	0.7132895669874701	0.2006566390103665	-0.15742064505131417	-0.04794638387417945	1.9920067157081327	1.2874441855543874	0.8924488692414665	1.7643421101347123	-0.713307429629718	0.3639021911579263	0.810295917234299	0.26921314162051196	0.34945501376213495	0.3902948228629329	-0.7768338106766282	0.26706662281434357	1.0599180796249783	3.29599647614718	0.25805932124265807	0.9039134529255192	1.1240849447511778	-1.077445688133491	-1.5909294930197533	-0.24698130507378613	1.2963235348996123	-0.8388750631721589	0.07093892668590351	-1.5949141646555494	0.7591564516836837	-1.0019182127843516	-0.9927907977753565	1.9993540891106476	-1.3380528748339047	1.6828992572153207	0.5036953307694091	2.486017828526089	-0.8453544142497611	-1.2068734139177721	0.9018344097615444	0.617117862010718
2.9002467751348506	0.13955803947094395	1.7851439063533996	0.6644369677646915	0.31110169189206005	0.3555986201015569	0.4696669901711889	0.68595669046371	0.03458252403461234	1.4436471644855358	0.7419975842892628	0.16720156829468122	-0.19749839245526943	-0.05860003626779255	1.9855047770301315	1.25504987690074	0.9184993720922023	1.7973444031864119	-0.768064958633728	0.39086836841634925	0.822767272464328	0.23568919151708662	0.3131850419434703	0.39517497367705495	-0.8015876834382629	0.2540737272202108	1.1488672220231542	3.4901916530763453	0.24348364542747208	0.9174736985591483	1.1741279805006066	-1.044225275386723	-1.610843618640488	-0.29749150655356293	1.2550412284296875	-0.8135771985897368	0.07819834885211922	-1.6267793920669047	0.7797178643741131	-0.9706147062865391	-1.0423947086140923	1.922825698344171	-1.4406363593752527	1.6447417832910698	0.47709619392301955	2.498844845850498	-0.864867338616851	-1.2308379890014316	0.855039893183621	0.6552985617737536
2.8435061176698744	0.21925497864385815	1.8108736439013247	0.6896236883929434	0.2719321150467137	0.3533536501316736	0.5116145963724124	0.6759083567147692	0.019823853590828763	1.4035693927197628	0.796515013190684	0.14919901642278569	-0.22525005418846789	-0.060722819292519305	1.9366157644202269	1.2301149692638893	0.9238831974221254	1.8268403639074031	-0.8246162226843765	0.4395343687389424	0.8296218973159439	0.21346606600958248	0.31243407339940366	0.4233198826962273	-0.8187996179410739	0.24234269887048523	1.1905220034082507	3.647250079891824	0.23921789265086996	0.9229031733551126	1.1962267769193555	-1.0009012861913842	-1.6224530851228913	-0.3566311906166415	1.2288815063524585	-0.8028334354425801	0.099798214300747	-1.6635096454774203	0.7797612243214127	-0.9700603409778225	-1.109230674726089	1.8437423143545455	-1.5370793396567923	1.6017759423898479	0.42223266947186994	2.492968574319334	-0.8726112999186757	-1.2972719677554596	0.8440917923008765	0.6983037648581257
2.801756376247727	0.3055981885793343	1.8220734699658323	0.702602607753332	0.22908393202442706	0.3789614100426183	0.5565504294930722	0.6759293328180187	-0.012783101433870497	1.3510665653558458	0.8652628312867202	0.1217244480472139	-0.2524569722889538	-0.07956280086189656	1.883315770828227	1.216366642529374	0.9422955156974655	1.8299399309960058	-0.8775293331444118	0.4875860018019371	0.8075312185441467	0.2000715322846645	0.31998635456945096	0.4259675908794488	-0.8165470639617866	0.23419116038656423	1.1959982828536733	3.739355418898101	0.236630407505674	0.9214409537457037	1.1964849343362784	-0.944173779498704	-1.6200604963569756	-0.3893050549419583	1.2004420714560449	-0.7812948008870565	0.1485278219820982	-1.70136227095426	0.7577642831728538	-0.9666311051065613	-1.1641937872947468	1.792348778795504	-1.6567171982803743	1.555680676021251	0.34714883423806936	2.471464985000296	-0.8905111267245409	-1.3831839861633504	0.8588532624587366	0.7497407613869572
2.769042053320999	0.39958159874747035	1.8481254607026927	0.7034272925869796	0.19546607278701278	0.4109051617650013	0.6105417303613123	0.6850443906208727	-0.022573371335325415	1.3078029896403822	0.9595407725811569	0.11190238758353488	-0.2765967651672908	-0.0768620211829152	1.8202228843972534	1.1722393159229545	0.9390837131922041	1.8245195499709446	-0.9124290678920577	0.5127046784706362	0.7835065200642161	0.18449906791098505	0.3049885733043866	0.41532107717651395	-0.8217511902842574	0.21746718563736378	1.1847486755074106	3.7970438294220883	0.2339126481553752	0.9201528330258217	1.2223939300553124	-0.8776520995201441	-1.6152153276613963	-0.4156848389975085	1.1440731484635724	-0.7849196432850651	0.21103488147025393	-1.7295317928139529	0.7384892155856431	-0.9673604725480398	-1.2324911409427577	1.7397794651050902	-1.7545458823508326	1.534382863143787	0.29851237314691303	2.4379960092686845	-0.8905876372808044	-1.4662807121783803	0.9319679043197457	0.7883074214156991
2.7119834771867377	0.4756407018903868	1.870893809590223	0.7011985106198944	0.16126770236203306	0.45752939757236144	0.6653791594927687	0.7118800329087205	-0.039871501691396916	1.2772347641063615	1.0750900011256097	0.11423171793764186	-0.2960473914047768	-0.06444222776264623	1.745156689863597	1.1481325320217093	0.939739932953804	1.8120809239675744	-0.9427580726981024	0.5515887008030885	0.7497868432941553	0.1897387820114383	0.2770387727909608	0.39930056928959085	-0.8326923051608579	0.2093420823428512	1.1539079872579012	3.8188400500928226	0.21965693393525595	0.9252998171686884	1.252635912430346	-0.8298956674558016	-1.6146683494037013	-0.44741956683988615	1.0971066601593944	-0.7718987392710382	0.2802717176396774	-1.7651017998338372	0.7205030067217842	-0.957821129317777	-1.2815186923699946	1.7032854994015036	-1.8700803214556736	1.5076172573364688	0.24175972979593646	2.3369838889333927	-0.9050558745542506	-1.562260123726082	0.9902884564294954	0.8145269488449143
2.6322037769159765	0.48332035463146406	1.8751474702042246	0.7057952274467294	0.11800978673304126	0.5007109155458448	0.7337533252358708	0.7457294966085362	-0.038825004128194736	1.240330281806362	1.1595395713049963	0.12484227199408326	-0.3206293681578155	-0.07844419671196	1.6461687284489646	1.1411416269978798	0.9341001370215484	1.817094739047563	-0.9558956959667391	0.5775671006298104	0.7212573869117407	0.18424545704247802	0.25606650285247345	0.3608437527706696	-0.8166642936527524	0.19257721566003466	1.1267289359093318	3.802012439677417	0.22319017073555153	0.9306448113741371	1.2829630506897105	-0.7506383280261972	-1.5927468723920932	-0.462289227819762	1.059524045864166	-0.7480575861707297	0.34186898734938576	-1.7804004624470853	0.6863970147835483	-0.9316036223033614	-1.327317152004738	1.6781298629991888	-1.9312609802113112	1.4579521044033688	0.20708630881415768	2.238852846959552	-0.9049292678004338	-1.646233131639092	1.0740346250729023	0.8692158404074816
2.5734250416808147	0.5001881670098666	1.8557491319094557	0.730201846580734	0.09424131690407037	0.5299715332103967	0.7848688598375977	0.7746415895197544	-0.007863047903401161	1.1981359180197644	1.2286149601488217	0.13385439589160608	-0.32778879585534326	-0.07908450863050151	1.573396804265311	1.1255135953272455	0.9318577975104233	1.8216905286031444	-0.9658070842503863	0.5874756666233216	0.6852797459405584	0.20153736525226434	0.2566126617936126	0.3251267522078538	-0.815641682588177	0.182471538409079	1.0606124200957596	3.78623546050543	0.19652365615781542	0.9574541519063079	1.302812210225704	-0.6948239379843862	-1.5628695084000166	-0.4564097773437871	0.9838522414562476	-0.7440580842973279	0.418365801451536	-1.7928294545765968	0.6649897689182626	-0.893051343253773	-1.3587824526520291	1.6716324583578726	-1.961435932356982	1.395802790460173	0.1937885557343089	2.163780689388166	-0.9194325724121676	-1.7305764577192932	1.170491204411476	0.911048179765164
[truncated: 195 more rows]
[truncated: 28 more columns]
