# Supplementary material for: Obesity dysregulates feeding-evoked response dynamics in hypothalamic satiety neurons
Source: Sci Rep. 2025 Oct 14;15:35837. doi: 10.1038/s41598-025-19800-2 (PMC12521569; doi:10.1038/s41598-025-19800-2)
Supplement: Supplementary file 4 — Supplementary Material 4. [file 41598_2025_19800_MOESM4_ESM.zip › Fig 3_1/Fig 3b/NCD to_NCD_1st_MPK174_matrix_7.csv]

0.23453551158682232	0.37184005624898603	0.30828631045555765	-0.8645948180194438	-0.24895469051862823	1.2478926062830245	-0.11873440721042725	0.3172502213912209	-0.257405116128579	-0.49051791958517904	0.0872534598470896	0.25647734147751466	-0.04518786738462916	-0.13411106493759695	0.23516149480576226	-0.0015773686337392846	0.07633186169639598	-0.48015218702371054	-0.07245963437668028	-0.12581590708735785	0.482370595358489	0.06263176505274695	0.2848838725008709	-0.12486780028897004	0.29162343301548305	0.4053402784527993	0.5826638355722119	0.008650568638002381	0.33621043429034925	0.8844594610048109	-0.19782345325113437	-0.40610716766546684	0.829019799171158	0.4322384038987873	0.1621510796642577	-0.24756043307494785	0.017404032804391074	0.18836730159147191	0.25074652297921934	-0.2968524874153356	-0.1165926202522342	0.038001138111040375	-0.42313464123475625	0.2470067486232303	-0.12037649180019523	-0.48408505512807454	0.07522612787429989	-0.3236920866133529	-0.15519979393551395	-0.4487062713629337
0.18711184915623819	0.3747194627436886	0.3815868082449134	-0.8989188128131165	-0.27330683875237083	1.1528027765950635	-0.13353808979655357	0.4259707629977594	-0.20977726031469623	-0.4491741210411358	0.10011830536807524	0.2624470962276874	-0.010295479302448611	-0.057657160968558614	0.13265740328358736	0.06890836647797181	0.1012548858619787	-0.4537336613826121	-0.15679552362864407	0.06310229930443012	0.5265544218631864	-0.0023476668453530566	0.2227281496443946	0.013455354095378819	0.2654172703642671	0.38156908151883473	0.6664080033817024	0.044376256912389785	0.30942213497062604	0.8305646857779155	-0.052129453922352055	-0.34375975574542755	0.7646162969248753	0.3769163448438355	-0.028281789929734694	-0.15442569848631388	-0.06414029919340664	0.24717968187784903	0.18321129771348532	-0.13927910160757856	-0.03195051886740834	0.19351232502339294	-0.37879396550633615	0.1785910616601752	-0.2573688064919578	-0.38646559629737653	0.15187898679026196	-0.1815710889574638	-0.13812044369626786	-0.4419137752181108
0.14921608326380367	0.3490196590879031	0.3797026670400901	-0.8177355167209562	-0.2700507580359876	1.1123593239765335	-0.19352180218075998	0.4528646057102459	-0.1816875569312845	-0.37142231066084525	0.11744061268832123	0.19890056852800353	-0.0020625874412119947	-0.04755889561688146	0.12933055431589374	0.021489254092114964	0.11563454494025245	-0.46499582916093746	-0.18070134656977865	0.11900596104082399	0.5382077163107315	-0.0632037446422674	0.21184162537366122	0.06796863979098146	0.2318018387665495	0.3684872086237178	0.6933025090177688	0.05292890415068502	0.2983750745809132	0.885732645380863	0.016599857642892804	-0.3076593527200234	0.7791350121527488	0.25473419216580623	-0.06975737101032853	-0.1728255755866909	-0.1467916759755811	0.26394486833333203	0.16137215890906545	-0.08987526038878307	-0.025549094371289955	0.19198287373117565	-0.3856791173497169	0.1817878058735707	-0.2852729307739424	-0.3773234373803292	0.1246314616505811	-0.1528208635451406	-0.12984187203814948	-0.45974038507989934
0.2293705919922875	0.27333529589943995	0.348733638677857	-0.7526954450254106	-0.30106409579550336	1.0495905260832064	-0.18371883781839074	0.47112417672347096	-0.13263799459994147	-0.3167553235881509	0.14502268090772874	0.24147714819255767	-0.002867354217407422	-0.02008257751878002	0.14970435164664814	-0.013440574697000555	0.10243055632019145	-0.4500347397614234	-0.16382390042571787	0.17099091420276114	0.5699633975332832	-0.10761245724004322	0.17749062148050565	0.03702188402385391	0.1937848046308054	0.37354283099197594	0.6846882701738141	0.07718265240420778	0.2864768788336307	0.8954819538397017	0.07546527801763317	-0.333983067906034	0.7573771272476286	0.16107633516399772	-0.07718967021224137	-0.1410924846365924	-0.10453554908093561	0.22210596975516092	0.16543344649071684	-0.03578001119021506	-0.0212610111256098	0.10437714803125724	-0.40743710936201166	0.19664465165309025	-0.2929059437192302	-0.3769432942611947	0.109176198809158	-0.12982429351214167	-0.1305471507211729	-0.47602482550486824
0.2857489777858725	0.22034312143608764	0.3129119182518503	-0.684657655060271	-0.30214639471367283	1.017273114125667	-0.18213900002063516	0.5296167619896535	-0.06125284539696539	-0.28983776456045135	0.22719768814529323	0.32071894175597293	0.01154776453461113	0.00924588323673017	0.15207510411570016	-0.031008406606100058	0.10779700622961778	-0.3988410280452779	-0.12182711976259786	0.22990352819259577	0.513480187966066	-0.13251198986652413	0.19209945929425576	0.07101080205702133	0.1564593458409283	0.38761443325489287	0.6700197361717393	0.11605931985541913	0.2956047740421612	0.8837704004116628	0.133793661667311	-0.31884393743726525	0.7456712905661439	0.14136622159140272	-0.07787166042771729	-0.17664814144680302	-0.09232347696277927	0.16895571435181728	0.1582217957351311	0.019510203754420696	-0.044946688136396816	-0.0031233575594507347	-0.3678382247699625	0.15792196230855288	-0.31434708395294014	-0.37790380056721595	0.09299950093868131	-0.08272364383635132	-0.13424054694434004	-0.47523923136133417
0.26784982985123357	0.1758669457774992	0.33143560430505387	-0.6207029739030525	-0.32234863173294076	0.9590213793110064	-0.17989805559887004	0.5838261228974212	-0.057610251804784	-0.2846914148249669	0.2494325226797487	0.33512468644623056	-0.0008632436565823761	-0.0043719449377139065	0.15642836203437294	-0.04637466094861855	0.1284823298633052	-0.3383215132115345	-0.09707960556159928	0.2511021074757835	0.5162880196389796	-0.15926813391867087	0.21461568886291205	0.06088492937265504	0.14593014388325004	0.361528999038	0.6701264161780006	0.11042530217528308	0.3127338163848636	0.8645205497784129	0.15046591746183094	-0.29699583249437284	0.7396153069902197	0.13437941657202954	-0.060177443040733115	-0.2060941589961948	-0.09045283831299866	0.11040778389348231	0.10495232570800601	0.08443872144824728	-0.018942228189750623	-0.06117772399495206	-0.3688939418472592	0.13715527113543435	-0.28284802355608607	-0.38695410834317684	0.0617181975095287	-0.08632232344705344	-0.16569726879855756	-0.47209772361504987
0.28680815222356953	0.14847509770230477	0.32471524600789897	-0.5763947604665399	-0.33421147721144656	0.9513087757580644	-0.19798914752359856	0.6197332038628934	-0.07052087122241599	-0.27887361050351694	0.29902232284467606	0.36215147635676254	-0.021068587382422458	-0.014311042465837429	0.151501904775987	-0.06768785378235138	0.11348882598303267	-0.30411674065500754	-0.0415786510906131	0.2830842059837072	0.4839388283758114	-0.1744992187414021	0.2572994251921796	0.05836620583950557	0.1519275009705169	0.352188722630472	0.6337821756325185	0.08001793676137985	0.3022473671725619	0.852081318277231	0.17668322329031888	-0.31004935927236543	0.750536312705092	0.10918088757646671	-0.04870666990809231	-0.19656041773743954	-0.0668533830997532	0.07446252046206414	0.10240887427215138	0.1708525470733368	-0.038148683223258775	-0.1083545646059695	-0.3429653527784022	0.11338705858783601	-0.2609196248323812	-0.4023596465377309	0.032898515731112875	-0.05524296159525395	-0.15576145891159568	-0.45526641811654933
0.3284945656930056	0.09505974860293193	0.3035271055290745	-0.5044127850540774	-0.3424003757327685	0.9303247094063429	-0.1968296702665147	0.6589793636447462	-0.0885871262597874	-0.27895017491118157	0.30201057139890747	0.3688596667568716	-0.046693079317882885	-0.010148364796276397	0.13838653068401657	-0.04311303779823292	0.0901400418377724	-0.25976536948206363	0.01604012516262697	0.28826993485757213	0.5169468904045682	-0.1882209598378194	0.29780919264544436	0.07537164145177377	0.13583758874129848	0.35925748339271674	0.607669302803307	0.07273462735420362	0.28759496928243405	0.8347461057910509	0.18462361823233733	-0.27892773284701705	0.7567371661942903	0.11872478479257681	-0.04017729335936711	-0.17742659455583681	-0.05277702267432896	0.058035841780688435	0.08926923705957912	0.23644980662406193	-0.02823215452836481	-0.15455784673544326	-0.34707568032274805	0.10083991179639089	-0.23778911490349192	-0.4435770618332956	0.014458519257162175	-0.06001254032359936	-0.1295062744936957	-0.453878186357316
0.3305283245656773	0.04314685259537469	0.3031586306797932	-0.4414472064341112	-0.33633079111306996	0.8913836262966998	-0.1869304534288657	0.6931143624167819	-0.11448942050289701	-0.26326915890907165	0.2775006248489632	0.3634107050483333	-0.05707343525739628	-0.040845160229113255	0.13828010667327653	-0.05094438481222652	0.1063494578475671	-0.22837826920930096	0.05575089799608844	0.282197494727819	0.5274704897437531	-0.19219435232077572	0.3064899140699392	0.052025564292322315	0.12722067759111885	0.3606002777231037	0.5850126342684229	0.053147522567656064	0.276619299393777	0.8252588335978888	0.1724127803897088	-0.21800938156404978	0.753139711961095	0.12951974107204267	-0.03172312728077208	-0.17621146872113105	-0.0637824602087555	0.031892083467265915	0.06594561778666291	0.298429736860362	-0.02856609824363432	-0.17901618326090224	-0.3637686287337976	0.07672365325962019	-0.24912478608978667	-0.46740273800570914	-0.0027374443543040964	-0.06120840047225218	-0.08838134545425752	-0.44670738808538624
0.3163827326926503	0.00613799648321392	0.29519070631295624	-0.3971786637939052	-0.3215287236764464	0.8259719634029258	-0.1735052308202467	0.7153929338856848	-0.136608350667589	-0.2610892691549272	0.2747494432965033	0.3647115671013266	-0.060565299847864774	-0.05192000616550187	0.14021125346205854	-0.051700750685752174	0.14075899932262184	-0.17937815755027958	0.10593615646609525	0.2655112963218329	0.5317190378541745	-0.18778949546537546	0.322763384171394	0.03404435352479442	0.12418049145347514	0.37216593249713414	0.5782557558621854	0.035214032748753794	0.2580350079425206	0.818171501723187	0.1600939651285918	-0.19587600098920765	0.7569487999332586	0.12563130519076507	-0.04963361713020236	-0.14251168779013085	-0.06510580180752587	0.024588179452400438	0.04530980641217277	0.3573984427197055	-0.03422400367364986	-0.18760857911765144	-0.3754508924550062	0.048209865527752895	-0.2435944128611081	-0.48847611516138956	-0.02757149956435474	-0.06593679960762129	-0.054938758749449666	-0.4408065410038655
0.3344066777461488	-0.046702018517666075	0.27419405064637775	-0.31526075858558134	-0.3066601711170449	0.7360280612196213	-0.14848046934571074	0.7500476206212273	-0.13872894830963786	-0.21785681644882043	0.2830567527713389	0.35019626410015847	-0.07361572150056798	-0.05089834632593482	0.12593996558162315	-0.047717741737365774	0.16996915636988935	-0.11749845466218849	0.15891962532724616	0.2764359141953198	0.5213606932657597	-0.21768357653893164	0.31789124704280913	0.044374950768933386	0.09144080472307713	0.3775969978286498	0.5531152145059165	0.047328489840708546	0.24926618775391982	0.7969052866119566	0.2033905235814621	-0.13472380766124514	0.7591171148337892	0.10694354911154832	-0.07637984092389691	-0.10297231608893057	-0.08211445040230844	-0.015606288292764243	0.005228448794524174	0.4765765194422844	-0.029958105971128163	-0.23384658119440557	-0.3761802699032248	0.008104755529272863	-0.2813713000615231	-0.4894193395750558	-0.05143930293136123	-0.06138132181680091	0.007865451461868789	-0.40934732708615656
0.37219067146174145	-0.10602677394349866	0.2552366281571583	-0.21566681547551791	-0.2936364116847559	0.6633305437926896	-0.12686335682483346	0.7631273805326607	-0.16217060635236025	-0.1898261287250704	0.28063217456332157	0.3413626514929642	-0.08848346833888052	-0.059997850050453085	0.14268930884750528	-0.0869115438079686	0.2042638403263175	-0.04252726203044781	0.23774917684241892	0.2613136900841993	0.5081000990784522	-0.25147429808611516	0.3257939781380204	0.025192207950347444	0.07941994403263125	0.3909133939994457	0.504155887651503	0.041455858755802585	0.26034997881824873	0.7793166297143193	0.22269941658331605	-0.0681216350224787	0.769123911233809	0.10181976459243858	-0.068403583454102	-0.11528245612771722	-0.07111836049513687	-0.044953519790527564	-0.021273662249923882	0.5664274965765249	-0.05800514709581954	-0.29486051399898316	-0.39007753515703186	-0.024762202917840523	-0.2734847694045526	-0.5292474069147286	-0.09454327682277638	-0.06671846797840413	0.05170830108610591	-0.35686421681229274
0.39779967635347846	-0.15985159879871416	0.2507422520299348	-0.13506338284018135	-0.28475084405546863	0.5877898088667823	-0.059197918591412726	0.7737619038712473	-0.20680957858050322	-0.17575948016609338	0.2642433678469672	0.3734693732989948	-0.10679808663396613	-0.06913976925567557	0.15517359046645188	-0.09322529493407408	0.19343260449611985	0.046623113829208244	0.32228907315593697	0.23918162853794595	0.5049348457969132	-0.22631239166774408	0.359544727901299	0.007159429283632399	0.08915331141224417	0.4131223367619121	0.4482877728898713	0.026745099169451936	0.26722390170865706	0.7410286366279294	0.22976300292990232	-0.014292497131458198	0.7787534977174317	0.11888113767963855	-0.07422847202027032	-0.09147589887932932	-0.028037768755639857	-0.08665309565222502	-0.06320440749286727	0.6716826657888044	-0.07831573247339293	-0.34510702042791225	-0.3813613071062297	-0.07302203402302529	-0.2427417276796152	-0.5516232273920861	-0.11981433629322433	-0.053923191418018115	0.13429084951265147	-0.3004239432049416
0.3901905355177898	-0.1871499573629052	0.25831872114985044	-0.04017544735015173	-0.27315741625609347	0.5370053043620764	0.04451425324265577	0.7773598303783416	-0.260833463773419	-0.16498778416295617	0.24458910117757587	0.36305573852753703	-0.11141293442253977	-0.0672425985698373	0.1442025551043472	-0.09997075059941915	0.18774656254982353	0.10673585336443817	0.40134120730752354	0.19420054204426723	0.507822341047646	-0.19205407326372514	0.3886138450010233	0.005245744544801675	0.07288249797606097	0.4102023162575355	0.407840302686785	0.00017986646027222524	0.25681221328735915	0.7166341304532349	0.23890746444982347	0.05491988563632357	0.811064082778412	0.152104626548638	-0.05972439819604307	-0.08520796575545486	-0.001431842987756632	-0.11162402650036789	-0.11057352457460748	0.743412490275319	-0.11018684627212572	-0.3870686549300073	-0.373786616194906	-0.1455396799970345	-0.21733341312997606	-0.5636029759716458	-0.1519486625066515	-0.047607342001968936	0.2077105849180573	-0.2131917154700093
0.3653748404665683	-0.1984837239912323	0.25144242852133397	0.057720706298330836	-0.2799301092208299	0.47986650491564964	0.1578273370731973	0.7459746324699983	-0.3221998718970979	-0.14689875573565905	0.20810816711846467	0.3230321201952224	-0.13480013822281792	-0.06807984327590831	0.1327477394995251	-0.09898829046995625	0.17236887225963782	0.16182648060032961	0.4615492267861345	0.1338313751881453	0.5655926942025398	-0.14223942144886975	0.4045911690176965	-0.01564492709485857	0.04250433187967063	0.3671878673875878	0.3720413911671993	-0.035915016736257056	0.23620483023846978	0.6943750516758378	0.24475042108407719	0.12168186574023854	0.8446049258422654	0.14787801289106464	-0.058027217954825946	-0.0769674475688819	0.029257693404314538	-0.12855985471435777	-0.13764494140992067	0.8026463615880838	-0.13524207102292313	-0.38951753466686123	-0.37878223738503997	-0.16446687930466078	-0.17803019815645163	-0.5892367480938578	-0.1939184661673447	-0.06213528735012822	0.2960119114317378	-0.12706880713616595
0.37717543793384634	-0.19912934504380614	0.20301341740471882	0.13840407997939447	-0.272731122663774	0.4583054388817517	0.2629143367158957	0.6971745679660002	-0.3505752915419496	-0.11482507464921773	0.19829845358462503	0.3030495506441685	-0.14007838634859388	-0.06781013614317064	0.12072476870917954	-0.10549911153967703	0.1474569505469486	0.19045025875845722	0.5220873958397692	0.09578894830344716	0.5913400219672624	-0.0967989256856835	0.40242046676478405	0.0021779702221649765	0.02623989165674074	0.3458750504048217	0.3097894082547662	-0.06846828157786274	0.21083536214431775	0.6765106604673636	0.2618766031264492	0.133746177418853	0.8706835482329561	0.12380618842069971	-0.06142636090617346	-0.07842307930480427	0.05846524035025426	-0.12844342798912375	-0.12824749825646825	0.8347586712927277	-0.16972700246352584	-0.38935362502910537	-0.36505307520314234	-0.20713079874220433	-0.1711573261222962	-0.6222473997418472	-0.23755024382069562	-0.05482620877403864	0.39546748801990744	-0.038557317272347125
0.3853570704070203	-0.20152585657774655	0.16833740292967936	0.2224098597094954	-0.2627177870535363	0.4095832542921013	0.3752967032153914	0.6441427102787363	-0.3828078807162312	-0.08947230888312625	0.16015726196245733	0.25858096934186214	-0.1552054469259026	-0.0805306310138797	0.11980260561144966	-0.1179330113546109	0.13220931756208928	0.22090988687065094	0.549049541648656	0.02273928673664738	0.6619640859766363	-0.06474681426982414	0.3788328680487559	0.026727899988137477	-0.003028845086367131	0.32652441149523714	0.2808008466069133	-0.07244232224878093	0.19358828285190005	0.6572186149628615	0.28666383743505275	0.18713623234934582	0.8891985159492842	0.12733853788251534	-0.08909037473538609	-0.12293800081293901	0.07056848053743439	-0.11782371709764165	-0.1446178830780343	0.8308064837312708	-0.18703168167891987	-0.37735683452101865	-0.37293437271406243	-0.2294106063639469	-0.17376532946525858	-0.6546748520588934	-0.26670583919861746	-0.08759135560952436	0.4528584642583323	0.04436899962941269
0.37241830504140816	-0.18323502119304177	0.15301579702740767	0.272434182236429	-0.26125939644507706	0.40539789992164776	0.4849975950962895	0.5754563758680027	-0.3985244750281054	-0.05134146699509083	0.1531024576750874	0.2418071768111727	-0.14556740672527826	-0.09584953511554531	0.13050951071781436	-0.1603972498208781	0.14117573782231269	0.22765866851233768	0.5567708661373271	-0.03053048118123714	0.6782621944580536	-0.014772045955507473	0.3340986911319184	0.01069234605693615	-0.018351520489299056	0.3012650203715695	0.24544522456154017	-0.08407660486714683	0.16673756484470142	0.6433317324657972	0.3105039269106613	0.256097933574014	0.9136346193380683	0.11292851333554108	-0.11838362476470658	-0.1546515254659065	0.06873034937751801	-0.11057208827287734	-0.15198921100945198	0.8175799910025912	-0.2250230020227432	-0.3265865565883602	-0.37891962394879386	-0.26681925686718133	-0.16487585800742924	-0.6461381961299215	-0.30020073386659535	-0.08920302731825192	0.5004761433635332	0.13917618987243507
0.3805681324236109	-0.12937109980927425	0.1366398125426119	0.3184574000874399	-0.2628313751955027	0.4160525613305692	0.5728329341050228	0.5038028235717317	-0.4179740801667725	-0.02137677542165972	0.17172530008639347	0.21046393384393935	-0.14668258354372057	-0.07574736348883128	0.1111463784628415	-0.18121500204646734	0.11499218873711473	0.23568633210858478	0.5608918180453486	-0.07905160392922557	0.6970754736997115	0.014594453613921882	0.327859815547796	0.039168139988018255	-0.023280465570120683	0.3027104243495702	0.20142609420261004	-0.09501008035785283	0.16979147243996895	0.634699212175433	0.3654671744706008	0.27643336891938464	0.9105184007304065	0.07449882541480272	-0.1528125423561772	-0.16871356288987818	0.08009776742432088	-0.0754035747158048	-0.16758537829253117	0.7883620008868076	-0.27201843998491826	-0.30088392116625895	-0.37399716389626814	-0.28267180726577107	-0.16248770742256685	-0.6336998458101897	-0.3332409970455875	-0.11503092161524216	0.5202881406586497	0.22567182535467095
0.38811956973710837	-0.08285838245620554	0.15381059196359004	0.3495675349804287	-0.27160132632314565	0.4815285037557627	0.6655436815112058	0.43255350226610084	-0.4469719432743456	0.027274735915835836	0.17354255091642287	0.19229476190361744	-0.16531059249874244	-0.08239875631619221	0.08747966556530413	-0.2269606573451392	0.08778166275924563	0.24018036275860272	0.5384084239954018	-0.134412161568281	0.7141707130716776	0.053289274317187205	0.30241902202057297	0.08690248154949062	-0.03536309740440831	0.30508157809998887	0.17870667962798953	-0.09021496786607412	0.18854062183850367	0.646423699248791	0.3793005432151192	0.3085217583780529	0.9010248722400906	0.0566373011057447	-0.16714529723432842	-0.21315179794934278	0.0785848117135691	-0.05604201085823407	-0.17367714194023812	0.7454869172843994	-0.3172103405993971	-0.27535795940902363	-0.37144992764716755	-0.29131007643092477	-0.16435233362720347	-0.6069532657578123	-0.361370288215843	-0.12497169154816834	0.532689099214132	0.3170045730186262
0.3627218415211101	-0.05862857305187437	0.16593861966214235	0.3478220277806897	-0.29056817961188247	0.5314881790172761	0.726360665324262	0.3663268412493079	-0.480550478783193	0.039695053391024734	0.21136889576756496	0.219088537350583	-0.17047855777000268	-0.0986913723227158	0.07387374747840718	-0.271748702976447	0.059439083102389455	0.23669005933765153	0.53019672285968	-0.15447393826381134	0.7508937905307242	0.10068139655758948	0.2783059339239422	0.09622905179645803	-0.03184508368847711	0.3218499923110438	0.14728541450970806	-0.1071961656861993	0.1845703325059728	0.6602836137194459	0.37792294552864564	0.2956136774943047	0.8708754720404921	0.029065467053456594	-0.1940285444708998	-0.24224377468884367	0.06634863714032443	-0.019808908236766957	-0.2085051105692724	0.682150889011686	-0.3824632678041834	-0.240384804121799	-0.3738134233292971	-0.3204274321516556	-0.12106057739782203	-0.578306427885446	-0.3941182063732851	-0.1247536856621706	0.5127489067864661	0.3689111291300822
0.3280701949077589	-0.01661248481374534	0.14595355858566444	0.32051007160345657	-0.2928169543748568	0.588995708233101	0.8096288114089469	0.31364552762423964	-0.5052159868947657	0.07571644768839697	0.24900254751294323	0.21870625645683037	-0.17815194511064544	-0.08885051976154404	0.039329086791534705	-0.3028048455864833	0.03593003561605959	0.20261022735652084	0.5167661653277669	-0.16578037096632503	0.7898101166971945	0.18313478129960625	0.2681381222169963	0.11395397010502602	-0.045165589635463535	0.32106372217100404	0.1277365026579821	-0.11810134360203448	0.15263660523806874	0.6691610477190354	0.35837641900289857	0.27119235907787864	0.8261896363105095	0.014710733268879408	-0.2426765920756569	-0.2231039052695009	0.05410483226584815	-0.01942862429624517	-0.2391862839315122	0.608160747303588	-0.4337960239008883	-0.23582895317757088	-0.33905389667316144	-0.3431643848541902	-0.089483194455895	-0.5183905442141135	-0.4172245306687613	-0.14398705993966718	0.5032019083906978	0.3875354967253292
0.32397597098285325	0.035027161094296703	0.12130092848955434	0.2832191061877035	-0.29762484293153474	0.6654757908847984	0.824604347471152	0.2553419744842608	-0.5055018406519993	0.10081635459020052	0.3050289282509135	0.21045472877992485	-0.18257475595950284	-0.08063851386697429	-0.012040120914590132	-0.3142909603353473	0.05193065281681961	0.1580319304720541	0.49368501761699035	-0.1744475675852326	0.8198005573389373	0.21897537189594635	0.2345936066452179	0.11809796648369639	-0.05835078736260646	0.2853318381774067	0.14225858529972082	-0.10671510691339561	0.11526486975549684	0.6348495176450721	0.34442718259504007	0.28489502132470246	0.7795421043677181	0.022366417416998484	-0.2556297251855365	-0.21280262771985314	0.052356375689552384	0.006142218560690962	-0.23973322641970557	0.5191018241182698	-0.4927638324464221	-0.22187543033858953	-0.29845343052243234	-0.35607398464956663	-0.06714031439404064	-0.4568895176020793	-0.4355190325322484	-0.1843654215811103	0.4323971234719723	0.4071482428847045
0.3186849669205383	0.09127121573653	0.08998016634345163	0.21550869991941796	-0.2784003879636962	0.7319631487015549	0.778844156526926	0.2053143290365881	-0.49322209122507965	0.12997895219376182	0.3548035360150444	0.22060683143851773	-0.19509079544071134	-0.10295366709563814	-0.039869636696858016	-0.3042438607172844	0.07106652341153814	0.14652835767003242	0.4583484838421864	-0.17861547711394216	0.8644963300180631	0.24235332545748198	0.2010391871715882	0.12306859628633485	-0.03691276871935568	0.25971202180901143	0.13529539944976948	-0.08879920482331957	0.0990515528461852	0.5891266598248289	0.31007574090163276	0.29175670860488473	0.7025499604138823	0.031750198695506465	-0.2608754783318445	-0.1917423724236345	0.01528033996982332	0.044654802527461276	-0.2561127482477915	0.45483634478304547	-0.5331598713703777	-0.15314707299583813	-0.2732832067752921	-0.3492851902503301	-0.033613455823648664	-0.4082126119720293	-0.45475812191926934	-0.23226328866794882	0.3531970554166458	0.39601751551062525
0.32306679973951385	0.11053735100916562	0.0836645908464139	0.1293248885137322	-0.2538839425960381	0.8059154332955689	0.7133474344427162	0.15571617901647067	-0.5101134496070873	0.15315264256598018	0.39128963149663176	0.2331874465737116	-0.20867432185732823	-0.11584659011616574	-0.05051234347717505	-0.30511940606795274	0.08444656521319943	0.09745023328154466	0.4275556978090805	-0.1879282236197045	0.8914467808039246	0.2417879583487627	0.15847629509012512	0.1172646292328335	0.006253004646593646	0.28633781959676713	0.14753601577271463	-0.0684258352155571	0.08399063571791894	0.5379844945424801	0.26028769372155247	0.25167640638006794	0.6525884948269233	0.058047215546867204	-0.261328836087851	-0.17210268068444573	-0.03351180174960877	0.06683991502078186	-0.27951754187224176	0.3898070991399324	-0.5884470640182157	-0.11038967463963326	-0.2681948775787232	-0.37465420957454165	0.022553290143993755	-0.3516533054782988	-0.4621969207022227	-0.2670654229909539	0.26729905088419537	0.3876736403537545
0.32239480360313244	0.12962596690891676	0.0883498494013751	0.05245850821413889	-0.22042682582784093	0.8675431598141632	0.6535517646301601	0.1274177539183519	-0.5362713370746084	0.17723653323410507	0.4298807271112749	0.23406896682162812	-0.2311796886240085	-0.0961381447994657	-0.060774904455394727	-0.30713518308652066	0.11203655717032975	0.09255027597154951	0.38915071994768413	-0.23277902169518172	0.9359821370802319	0.22932673827413047	0.11630781133534503	0.09162249136207942	0.028370505872102592	0.30921330219537374	0.1754899589736727	-0.03259403103540466	0.06982955309097433	0.4988948355934865	0.20795692216880557	0.2668630678350014	0.6288084499488318	0.0926091581546463	-0.2566652692467445	-0.1138945926397982	-0.06549013211891794	0.08696838301832507	-0.29629493880242774	0.3262492598407061	-0.6559785493689633	-0.09073356113117204	-0.2646845391784333	-0.36827887187579983	0.07775642147288457	-0.28968840410097985	-0.4498297170179183	-0.2988811314819356	0.1728921730047191	0.36357669988603225
0.29624692959865156	0.1507032224501474	0.1014310550849868	-0.011129264259186205	-0.1890518202690788	0.9584580010288025	0.5945266335011092	0.08990638120877537	-0.5355515465892213	0.2136202669547595	0.4442673320255503	0.2355796802686104	-0.23588693556096016	-0.07946839984494322	-0.08549125998381421	-0.29542194667243343	0.14424279043420923	0.08918173586061622	0.3475500020403061	-0.261561119122251	0.9633009514577504	0.25177280436239746	0.09468060260349595	0.048608675292188	0.04172238763818341	0.3387899788132531	0.17818901510974552	-0.00804544268537683	0.06307995649633068	0.43775666862024176	0.14098283229690034	0.24524949574230143	0.5885143564938964	0.09978496021403666	-0.2303484972072881	-0.017917320148299408	-0.07135514857222318	0.10257720673610167	-0.32263827039790804	0.2722158243762476	-0.7244139019402143	-0.05980011580119908	-0.25806317698388503	-0.3674443604956289	0.155561350708684	-0.2238759635398949	-0.4319263083374388	-0.33675606961852406	0.07943985618132297	0.3325480770516402
0.25665140877301573	0.17807554741970721	0.1281484242000936	-0.049916838428150645	-0.16128459045752974	1.010528864006135	0.5292881586241585	0.05205890125809751	-0.5359157729494486	0.25240034229996083	0.4632794317152416	0.22121328271472565	-0.2611689606067774	-0.06897010733285903	-0.09509028540638195	-0.2674385925967223	0.1463927011338479	0.11333934156068437	0.330506611005955	-0.2874929924194517	0.9998996566933773	0.2546723771948338	0.0867860276627512	0.04103025682766115	0.06846684168573261	0.35722103961556956	0.18301747139178573	0.0020926056616953955	0.06207329806677982	0.3766644023286814	0.07945418697695575	0.17656420631146838	0.5495277532462578	0.11463522441632294	-0.21124361217514434	0.03247283134249194	-0.06920069865109106	0.14414577543071813	-0.34268154015508473	0.21657807555606473	-0.8113066803261815	-0.10515788824881396	-0.22753543573233367	-0.34715079126508247	0.23499207734983654	-0.17730207249439595	-0.40060496277731017	-0.3595442047450462	-0.020891713676156144	0.29584930989129044
0.22547878475349434	0.17283027261614434	0.14310060678316655	-0.07081439831163505	-0.14144554250726651	1.0567671821973748	0.465905514491601	0.019571542289336843	-0.5340418427631373	0.27762026554677055	0.4659642316397484	0.2355683093071818	-0.2807937732777108	-0.06215089673401676	-0.1067959330422625	-0.2259319637978197	0.15817954094525685	0.13913607627406455	0.3252869207934365	-0.3063336215889614	1.0535520118632025	0.2517095134747046	0.040254583851057624	0.025654256327062152	0.08687268156183771	0.3662254990686167	0.20060337949382268	0.02214630110333917	0.037602994206164274	0.30237275659208807	-0.010206636219157184	0.12878076224732035	0.507544362809195	0.16464050289474094	-0.18373166690321358	0.08491578131666637	-0.04385761493506649	0.1835015317148715	-0.3518179077236356	0.17559961093338766	-0.884317182086483	-0.12360037295006214	-0.16336200984340798	-0.33790848275494884	0.33378165691914463	-0.14226206340115183	-0.35938374128831485	-0.36195365430801685	-0.1117028172769996	0.2473645453910868
0.20790011097359568	0.16659067799184155	0.11250264727830281	-0.06807695384113613	-0.14389377263857434	1.0483737672056073	0.4030267559587418	-0.01632696681361072	-0.5403731116228547	0.2854890776570108	0.473431519606644	0.21341551054626903	-0.27354704006920955	-0.04145721356661526	-0.11791921014899458	-0.15538439148972566	0.12964742655685718	0.13863864353188982	0.31625770907135886	-0.3140657018401859	1.090439367601432	0.21989639600789404	-0.005995472631554949	-0.004881159497549785	0.10729245682604874	0.35420515257920515	0.1693178962035365	0.02949571187681533	0.019484483009813033	0.22786565833920092	-0.04465899100498629	0.08268135770997424	0.4568749946664846	0.18626649354548858	-0.15907140509082235	0.1345635555836056	0.0025394627562944526	0.1851018029605906	-0.3564189975104134	0.1481152491037649	-0.9534071161242721	-0.17686472783032586	-0.10248205822236936	-0.3225143437670147	0.4109964876114067	-0.12468273388009535	-0.2960662137197251	-0.38394772614565664	-0.19846691246806197	0.19476831373092815
0.19978572354990382	0.1696269989322196	0.07140862255513346	-0.00021773293181522879	-0.13958012772342804	1.0511932912254247	0.3525882277227859	-0.03973176071142171	-0.5445016978510726	0.2977454033325345	0.4672399632283559	0.18219247488556975	-0.28103562911309665	-0.020174785085527912	-0.13966364174087054	-0.08422596014819546	0.11229429268393427	0.17991919634333559	0.31165689586664314	-0.33919962928235387	1.1295477973614012	0.1695390484470757	-0.007800895680877319	-0.015169986743347377	0.12946780721801232	0.299187226437921	0.1863560581612412	0.036650134673447424	0.010283926584218525	0.16791672629381243	-0.07508251946136635	0.05749063481931673	0.4109022105974023	0.19621048500149083	-0.14526611720843954	0.1632432796798627	0.045089231796464055	0.19246883950573113	-0.3047936327690891	0.13134606609334304	-0.9906058715904669	-0.2108300132173076	-0.06828224219303679	-0.28028287597792145	0.46938209754017485	-0.13792683134911354	-0.24769352651269996	-0.3737426551121293	-0.2676357093604526	0.16381788540319187
0.20553881014818956	0.15073650733256272	0.05890376661561678	0.07388519013208031	-0.1469109576595526	1.0096102480746088	0.30008605679446143	-0.09105420855098925	-0.5554557128252506	0.3178957353891964	0.4647990405158315	0.17361768701947172	-0.28899941377721333	-0.016663981981601128	-0.14130987024452613	-0.00890305369318994	0.08674635902690345	0.22561280989643193	0.2859100373556393	-0.398519097611978	1.1523298972357536	0.11134638345389296	-0.017761890613860888	-0.033056828255362866	0.1551204808105196	0.255700850906212	0.1852984639841842	0.061746546386989475	0.030738844657895538	0.11760484600413461	-0.10637432637121999	0.023421269051308705	0.3950328492458536	0.21453832951416105	-0.08433004218375292	0.17483018891430752	0.061876403851232165	0.21535812771765003	-0.25415455357072697	0.10693832198368189	-1.021489176302486	-0.20869856018744376	-0.05036720182420022	-0.2328847823449774	0.5382912345513505	-0.13785530820170444	-0.18781382844733313	-0.3557647915447396	-0.3815493669702084	0.16386480210718557
0.1873999124087518	0.1277725801229676	0.028392197864685793	0.14804864363635054	-0.1510308942254531	0.9950723241544992	0.266125848550117	-0.13307212519528233	-0.538694700456643	0.3383649352998994	0.4584917822503766	0.14615573221996997	-0.2952838332744969	-0.007915328048558403	-0.13180484951367097	0.043510038378193575	0.06049421264346955	0.2782597008665611	0.27433064471787516	-0.44649219823623004	1.1619845881461255	0.04628807410620729	-0.033440349827596694	-0.044042853498169075	0.15385613335046008	0.22893475059739207	0.13744499218332829	0.07980393635141965	0.057204619497838546	0.10997663703196411	-0.14202595741473453	-0.04899497240544297	0.3868685670731379	0.22686243180806356	-0.06852594869318752	0.1638073936610114	0.06522128955680395	0.25248632854233566	-0.2366351422579017	0.08240844710638681	-1.0512917136130167	-0.2033331351302657	-0.055367681807442545	-0.19047286255030832	0.5866819945769548	-0.13797687690076588	-0.1332351690974684	-0.3193220444870992	-0.44806930122024113	0.16422814591477855
0.159427789257839	0.10205974429099766	-0.007747111428160147	0.2544365114553421	-0.17098285419778983	0.9899555198846415	0.23905752508829736	-0.1870202698713752	-0.5429499203118027	0.36283301569533954	0.4595004102258603	0.10479629665693684	-0.3043998395769122	0.0008960270298726495	-0.13050299917331518	0.06589972681092326	0.04559749647328762	0.29601540592674414	0.25197047019193713	-0.49098806407490214	1.1507059287133934	0.001123413256547852	-0.0162832963256452	-0.04370817783244537	0.15343255979268886	0.21444697238123062	0.11760710723059273	0.09906574184628861	0.07237927269086675	0.11385942743021	-0.17506136385507426	-0.10995009785079016	0.38672997026389416	0.21145769514890986	-0.09694985497022368	0.14095946740631138	0.10746046280893622	0.2779964105245108	-0.18932781178668515	0.04582309803714013	-1.0832670880352873	-0.19367899696401172	-0.00024221667258682577	-0.14262268915602733	0.6370075275778265	-0.13982456968190884	-0.06711135296765822	-0.278531620245066	-0.4964248187053585	0.17502211561352704
0.14065869635872497	0.09515181036104364	-0.03569863417087969	0.3433732660188268	-0.18140760876270884	0.9939473775086375	0.217574906592177	-0.2322548907157412	-0.5345582769681256	0.3767539497529943	0.43168292379241635	0.0836430595530598	-0.29783226139911506	0.009963719143862935	-0.1548575512785078	0.07967844116777484	0.044353625233013366	0.3440497049153149	0.22385876960568227	-0.5367877898445939	1.1153474799254837	-0.043125891321852156	0.002322639758967321	-0.03187798607994731	0.14418208587882161	0.18697689080103022	0.08266510754394084	0.10743917111040169	0.07174586963407051	0.1156939301785334	-0.1851438698178876	-0.13734823940582677	0.35412504864504235	0.18479450739941036	-0.1250826332092756	0.1520684215474034	0.1458144760717604	0.3453246631890594	-0.13999915822972062	0.002384955675124195	-1.0922365494731716	-0.18319624326731546	0.041013237128426173	-0.06635350930259365	0.6323141452498999	-0.11931090425522198	-0.008615614399268839	-0.22971372569956555	-0.5706148841564481	0.19196582261238843
0.11473845593391044	0.09514335705757271	-0.05950010964847956	0.4424277986222549	-0.2055430605708553	0.960375691998164	0.18807868578760462	-0.2929745360959823	-0.5292318273762608	0.36009458167976005	0.37588665647315966	0.07119131531406012	-0.29362660983907235	-0.013670463327129794	-0.1802076359969139	0.133214427375362	0.019721643939716472	0.3502583607684512	0.20308238287141953	-0.5586612071974066	1.0825561886950243	-0.04891275666523222	0.008410043903004646	0.0008836159525689502	0.13706957988791638	0.16106824050364027	0.046808815914749204	0.10548398554667208	0.06216941865631753	0.10551206925256851	-0.18650903837422797	-0.16473949085188372	0.31006894010813124	0.15665098772837602	-0.18063437131672372	0.12973870825234285	0.15501480944717483	0.41713200590813254	-0.09751527266898685	-0.023663022604270896	-1.101269697516055	-0.1790652321543942	0.07361099178872295	0.0015017633792864804	0.6510375069103687	-0.11646961796805562	0.033916881746606516	-0.19500878917017148	-0.6084956763870488	0.23093848602628536
0.08488892369879943	0.09437727643054136	-0.08532107184539633	0.5148410114633759	-0.22388416489893861	0.8808302654803832	0.18378001391992954	-0.3323992387512122	-0.5486294591045213	0.35200584648846095	0.3528641315197546	0.061811896558278775	-0.2849798379215078	-0.01999728551953813	-0.19750358215314626	0.16588816169267234	-0.007896104149648201	0.3680471137716429	0.18873749941285858	-0.5882782063839476	1.040290427451186	-0.07421730374094093	-0.02720963039793973	0.05049915447638496	0.12207635058547292	0.10628771774843826	0.038497878470743305	0.1169949084245854	0.05091981172033442	0.12191760030588365	-0.19911588471125072	-0.17319887598071596	0.26707539722239915	0.15705367139413523	-0.24507395367405058	0.08083038886101386	0.15965094684852832	0.46853803665876725	-0.0648485575052734	-0.05096463729261745	-1.11042202776989	-0.20225774840902436	0.11731443959339302	0.07069902913421013	0.6409495631049468	-0.09588932449599255	0.073391487961695	-0.125018427297192	-0.6291621718369104	0.2713249061205169
0.05053806237434892	0.10854554137888399	-0.1207766600285447	0.5681927544457294	-0.25126499219183474	0.8244990187819294	0.1798367238329497	-0.3741279227078939	-0.5837110986413065	0.31522619625258125	0.3137749586361945	0.025375004345251594	-0.24959564792054087	-0.0313429655700358	-0.23365503522910186	0.1719331810774835	-0.015131334790796796	0.34924724059213397	0.17717478310165208	-0.6132982021666392	0.9885378183851092	-0.11191505680301495	-0.048794310610072826	0.0654208417851461	0.0950406897169564	0.06630191068949712	0.027737183406084987	0.13885345856345746	0.05862872908221571	0.12727675255805967	-0.20059263483426268	-0.17772718479173402	0.21453507596162663	0.1327095659995129	-0.2900235163674041	0.04467408871664198	0.19900985050856182	0.47468767677276347	-0.023946013024014234	-0.07477519786936122	-1.1027428074223196	-0.19799595832980882	0.1470761669797243	0.1458951527194013	0.5884674256958844	-0.08128669337304474	0.09295229450052059	-0.08796500569421599	-0.6303540771640603	0.334841261283495
0.013812269471219163	0.13303581819640536	-0.17753867643880206	0.6060712312103287	-0.26965342491240396	0.754710369535807	0.18070066114475822	-0.42099133277715817	-0.5911309217078643	0.2896943221242858	0.29741970116593297	-0.00859655513511898	-0.2162280586878599	-0.033912329417466386	-0.24660567183083892	0.1825119650009029	-0.026221495683123475	0.3364371234832556	0.1497070203361655	-0.641057978604581	0.9499245009795176	-0.13784637259490568	-0.02830546800871007	0.08913279318932936	0.0763965897146053	0.004386943021531267	0.007006324198588947	0.17315542510215737	0.0638119936468586	0.13520906730558552	-0.2033078963309333	-0.19369802677492262	0.22286141911942536	0.09033232628801555	-0.3352593929158437	-0.0005289954169416355	0.21202512680505844	0.43937534802478606	0.037377868819870444	-0.11626688112220691	-1.1086066737948856	-0.2300050693761524	0.12097445674551735	0.20931833419486212	0.5274863371609677	-0.05438545397968244	0.10886257304270748	-0.05492309962725058	-0.6110811312987502	0.4106628253105204
-0.031109241016800036	0.1686390190890824	-0.21082092008372416	0.6426942802499322	-0.2693677642577569	0.711535914368203	0.15763727086459892	-0.4464944283908932	-0.5884316042658166	0.2579056111455861	0.28819623920163884	-0.01626545640738209	-0.20051764864844115	-0.053399476573971615	-0.24595772729722767	0.16523164715910238	-0.02936111075500477	0.32523338120417467	0.12494313862947146	-0.6651965949214528	0.916346476217951	-0.16777068215213567	-0.009885375729432886	0.11161897562983696	0.06832957247719569	-0.06108084655080091	0.03125152266812149	0.20490707270562622	0.06184601445006971	0.11801497464902946	-0.2242195363925234	-0.19824431446405918	0.21026386782884282	0.08032521990512612	-0.3608902929480809	-0.03675664116664638	0.17842625990627722	0.4348921765305921	0.07739482651534009	-0.15965787741583481	-1.0960674606789755	-0.20897302164470846	0.11526760877107504	0.2702477955862536	0.4944079782170997	-0.03132175154360044	0.1144948481869021	-0.009990211645061985	-0.5841187633262994	0.47016467450179666
-0.07565227092225982	0.19237800856064657	-0.22099528258976492	0.652164399604707	-0.28672579026191813	0.6555694485259543	0.14262577633049672	-0.45510734562561905	-0.5908100065229754	0.24530847569645697	0.2517828337532529	-0.042697526986037806	-0.1553783227519006	-0.05329897032621626	-0.21622564826658466	0.13085999057099168	-0.033578853306103607	0.29434133911768157	0.08282337005798926	-0.6925569147054859	0.8586541032588716	-0.1511077028467895	-0.0014577378360805492	0.12506272694789738	0.05175921801809817	-0.07528843116917731	0.03438344629771488	0.23175439686429922	0.0684925573727744	0.06774858226512108	-0.2574722737935896	-0.19831391533054957	0.22604415114553605	0.07847819547448667	-0.35352668623731887	-0.04757628283187602	0.1930148370631851	0.4313924260276834	0.09710034650702658	-0.1902381644029499	-1.1105128272166986	-0.1936115498917958	0.15580492178103436	0.321362694002111	0.4664519824250023	0.013835340985633063	0.1166864151067903	-0.013638985536659218	-0.5803058908396883	0.49319764838229085
-0.14206766188875833	0.2209892708201294	-0.22988818224580077	0.6728920315571238	-0.293707066213539	0.6266041702551407	0.10071827880379516	-0.45132083814298074	-0.5393179688941323	0.2012895494684373	0.18125199562114275	-0.0866121800244513	-0.12101222659319937	-0.0530712176363488	-0.19511723866205383	0.111096360272543	-0.041262543740924716	0.283358161258236	0.03647152039123055	-0.7102426907163257	0.7869371777496795	-0.14420049432723422	-0.022868808474577403	0.14902014155221088	0.03330239243596513	-0.09845110191940512	0.06431395366642155	0.23726800246803212	0.04928852655279663	0.025026330158812622	-0.26038780989710647	-0.21355881973795182	0.24179636512341643	0.062293650421149135	-0.3597052047627838	-0.05699410427707023	0.22772484494391554	0.44030668052307903	0.11814651454629232	-0.19980477519417933	-1.108558416746232	-0.20567292777203647	0.17272301599151393	0.360751377880209	0.4065667705740309	0.035795081232109484	0.10121349802089197	-0.02680113016739898	-0.4938681817786221	0.49659806682839014
-0.18773704637304833	0.24073777272206134	-0.2277226540138825	0.6788888444330932	-0.2960572589604117	0.5401170479581769	0.08710589572168109	-0.4388537408267366	-0.5036287354404562	0.16733958231655452	0.1178095110224953	-0.12946770922691542	-0.09774339589545146	-0.0797399511290161	-0.163622915581398	0.0685356095464998	-0.028897979862866484	0.26753774374063843	-0.021860880213260353	-0.6992778644417078	0.7639897103489648	-0.12379768480732038	-0.03988254669091027	0.17645993638862514	0.04086935755656175	-0.10530165023529418	0.10750773421349176	0.2293619253388946	0.0340266966559858	-0.028614065031220125	-0.2656461187367578	-0.21517153587101845	0.21783631344997714	0.01672362998670891	-0.3494828994590375	-0.041699289363211864	0.25010838058420626	0.43610344809211343	0.1634310523432993	-0.2117345265370957	-1.063442076510565	-0.2366057453629716	0.18199917806190552	0.4107870466697371	0.35192113087649246	0.0316621584947208	0.08779727575798453	-0.051555521591864564	-0.4492742685235787	0.47547408150371684
-0.23516025444519056	0.25341508627076076	-0.20105629658205074	0.6555641926724517	-0.29940878526830816	0.43258912894049556	0.07107121921451241	-0.3960977417039978	-0.4372158576617958	0.10691607080573018	0.0604742795683641	-0.16701083354466822	-0.07409347193596032	-0.09168912970387912	-0.15287611580098898	0.043343598073909015	-0.037298968057858164	0.3102544867153657	-0.06671325018371743	-0.6835706481611215	0.690548704599357	-0.11214696595120219	-0.07753485120130543	0.18384806930515177	0.031135990176948826	-0.11009209672429696	0.15602767983645138	0.21970184071737475	0.02636406966300429	-0.08881165328745906	-0.24163902554846697	-0.21856276138447597	0.18938547008908918	-0.010636430013379442	-0.3599230798385974	-0.01814984837472019	0.2371732150329758	0.43574582074896	0.18315062926809414	-0.23164363770217156	-0.9990304093552664	-0.29239312293538056	0.1835290277126747	0.43785440429063505	0.32150646672737293	0.04404674598661159	0.0554032395861229	-0.08302879277403848	-0.42263028622070936	0.46418435863277113
-0.2702667138594331	0.2393028244579111	-0.173828399249655	0.6417557604542965	-0.2970143066684662	0.30826648211289326	0.04098612005848577	-0.33518789120583936	-0.36740269787991486	0.044537850335322884	0.02290514560393387	-0.2035516888336169	-0.05742713522323051	-0.10205694850901517	-0.14024876362685001	0.018748575609397338	-0.045637703213409854	0.30519986503209023	-0.10132589241653518	-0.6518175128502589	0.6458009451230213	-0.08403967165482595	-0.10918364344217231	0.18625577451819464	0.022649321359155088	-0.12097932549226942	0.21011402903341497	0.221079578893897	0.020773617418992203	-0.15243363052977696	-0.24325057588762497	-0.2044875606343343	0.1777009849682669	-0.025902418155575146	-0.36769395754260387	-0.0006195378270993923	0.2158366032056204	0.3975182708697067	0.20322859409198676	-0.2258841841858334	-0.9104785345877575	-0.34576719264976713	0.20199104531947953	0.4453170444685868	0.30831723869379923	0.03242943183545407	0.036132197541979896	-0.1385771539144604	-0.3446444104894034	0.42002583553747047
-0.29866547958780504	0.21757994786410642	-0.13959873700326894	0.6061428759249526	-0.28059710149493566	0.24723800317134054	0.030193441564859102	-0.26629384703161163	-0.28755084500396366	0.01931884324381851	-0.014115157103900867	-0.22254173589423445	-0.018229457789668252	-0.1028775958530715	-0.10936432464364798	-0.013321234687155164	-0.03272356791711104	0.3035347383036111	-0.1241817244262677	-0.6254253877023643	0.5666965471966242	-0.07549492949623221	-0.12045311858450673	0.16474422537232225	0.019401433835737454	-0.13103996257455888	0.23292040200943553	0.24128935314693783	0.03734598840236479	-0.19014063326109346	-0.23068059328318116	-0.2079581300590116	0.12774497664920884	-0.026080809105950266	-0.3428385024963529	0.009901923546915447	0.2183718016966143	0.3488513034956874	0.20885877917255477	-0.23334583527607297	-0.8240851468096265	-0.3827459044153031	0.18450972204580804	0.45497692525127154	0.2878740513514974	0.04344562800767002	0.04301925674267691	-0.19594778176587418	-0.29062195463514634	0.34139239705110663
-0.3005606086512588	0.19210538952371675	-0.12367075028529717	0.5735459567693566	-0.2677406817360789	0.19510050228387543	-7.14499506520791e-05	-0.21573249035410882	-0.21128410560320918	-0.03223871272237859	-0.044556796747760176	-0.2386197338803458	0.010989537421599756	-0.10155533934590619	-0.07680201655323847	-0.028505444946861615	-0.03309113841112908	0.3175080940464775	-0.16073947485950765	-0.586621028114408	0.5086149664157684	-0.06170271149982022	-0.11064009959683734	0.13188980112126916	0.023160158913782126	-0.10123287712443338	0.2442809531218868	0.2304823324439357	0.03444498564554361	-0.23007491978986444	-0.2108306837403596	-0.19949373883537388	0.09631057967696675	-0.0410087933421717	-0.31690483539369774	0.037345947805045784	0.19115407709028454	0.2946063306316638	0.24145463461437489	-0.24530477228037242	-0.7124185902099107	-0.35877966492168345	0.15023758260181705	0.470373109361936	0.2651928522469208	0.0231835815642759	0.02531798933347327	-0.25997326851516095	-0.23513223066822828	0.2590765185979724
-0.2873196949214182	0.14544262603404295	-0.1250056931258317	0.5302207194146732	-0.24528335950150493	0.14684675752174745	-0.02917259455749984	-0.15572859549468338	-0.12590297071397205	-0.06203208325370119	-0.07154286404405696	-0.23979635765106008	0.023286714403885498	-0.10699374163269822	-0.029049925960437754	-0.017885628865094042	-0.04086761363084784	0.3515261777820934	-0.20948345092469042	-0.5727044903856142	0.4364765517592943	-0.028797117740221922	-0.1087385504413066	0.14052690855610567	0.025470203594588663	-0.07060043432165475	0.2782539454673655	0.2141718755781703	0.017997033119755902	-0.26678319193335087	-0.18753445536538113	-0.20130707556349817	0.07189725444985513	-0.038459158940318136	-0.3119701393534435	0.07637002889484842	0.16216150881279895	0.25998715825720076	0.24079440602436333	-0.24140242484835434	-0.5846221785938819	-0.3777734439960475	0.1363362962778515	0.4689819193736874	0.2739276916414196	0.021890038289045947	0.023670707140447396	-0.31454349857453867	-0.21646340120160962	0.14172480949269856
-0.25825075049043444	0.09855109501919404	-0.10390701409270404	0.48414253890219083	-0.2204109370103632	0.10624847459844115	-0.04176226265968879	-0.07936624842317798	-0.05536045073939065	-0.10398008622164934	-0.10607579123708484	-0.28231996307467105	0.039075897910815095	-0.10528974579919681	0.02267328965789377	-0.02599670411039285	-0.06559198319286756	0.4119713551440321	-0.2548620516442973	-0.5596141810917807	0.34664282155734794	0.0010072225224258935	-0.11823639231710645	0.14411861273448262	0.014680353556414666	-0.04722792695634538	0.3137330916702598	0.19218289130512814	0.016146256198508943	-0.29650183595532054	-0.16184153416781025	-0.20998053853148885	0.03551056481195079	-0.041326976031437625	-0.30956602901907626	0.1004275050094497	0.13732811735076128	0.24707654557767444	0.23660173403951731	-0.21327238638690077	-0.43722927797695277	-0.37888872702060716	0.1300260085386313	0.4822809156021489	0.2980754254393017	0.019266839088796364	0.010547626995166532	-0.35254986389869936	-0.1993861735334927	0.012263377790016516
-0.21271858225576373	0.05109424933474257	-0.10193483659577884	0.43165125187960546	-0.20163982043055043	0.07220193227650683	-0.04453386695459931	-0.025957228784825526	0.036074926482351236	-0.1175648370899905	-0.1449486144952002	-0.31011709049914826	0.05887869603807115	-0.09789285479467856	0.05135435037923961	-0.016362237746704377	-0.07433595787904088	0.4423154868154001	-0.2869422083968312	-0.530299334134136	0.2576434546949995	0.04396992726444261	-0.102391314519277	0.1155850627563112	0.0050646454984047155	-0.03163212912368592	0.3145859176130356	0.1717529265476244	-0.004012885269182418	-0.33055579936236096	-0.10812155725446723	-0.22151877962370578	0.0005670259431834301	-0.07364807792924077	-0.3103116882305061	0.12472481522107355	0.1321319712242435	0.22947327460211198	0.2313671238356319	-0.197884807685341	-0.29542244822224845	-0.36578411660763716	0.11546805911848193	0.49301569516302923	0.29943493993220294	0.04001345313492578	0.005475372057220521	-0.38501883410104054	-0.1933872160571267	-0.1050549683257509
-0.17403768497477728	0.026662617310049087	-0.08825588917186009	0.37542877826999976	-0.16989801983002212	0.05985861686341949	-0.0499888138406737	0.01779265524012389	0.13562331594463262	-0.16067177651925882	-0.1733510621425704	-0.32655354450744667	0.06406582242305052	-0.1052491744698276	0.06086716662111451	0.01345080384070016	-0.08486980657815606	0.46483881053379694	-0.313031858064852	-0.48612049537017266	0.18842256880467453	0.06293121596914325	-0.10451424501031618	0.1315922543429596	4.255345464739017e-05	-0.04574220143270126	0.31283135347719065	0.15812631779851127	-0.044319019600962	-0.3494573863702103	-0.03516762525534861	-0.2384688783456376	-0.038403324137012314	-0.08695541689407094	-0.3082720984378274	0.13702941287526502	0.09842977629939183	0.20284537681244202	0.21755848728265814	-0.1812175499846728	-0.12335940140355453	-0.3551378717658765	0.1108234438442783	0.49365924399975575	0.27461885374969636	0.06900872369538291	0.0036558953204888557	-0.3692113037491671	-0.16563598636027538	-0.20289360320279998
-0.11369479459160599	0.01161468046928782	-0.08922140869319603	0.3162795131400516	-0.1492205832128654	0.06366142026829909	-0.06306648977574955	0.058280268848421725	0.20650094067011865	-0.19524610351176555	-0.16354952086098398	-0.30953771294062765	0.07672365414577928	-0.1134141545053559	0.0794626703203439	0.016936225629399643	-0.11191974350524088	0.47123199630871077	-0.32152798321463927	-0.416875990961927	0.12295183222460962	0.09254993444922943	-0.08144922276258207	0.1318392645800659	-0.027122042420459336	-0.03578113388148981	0.31971903918292316	0.14616661306913142	-0.07983064468338104	-0.3626641792706665	0.00031047114256324836	-0.24090786926650726	-0.0959518750594303	-0.12417496737366802	-0.2951415572967836	0.14938585701807758	0.05087660709130422	0.1754000799399556	0.1967517982674285	-0.16063222949585712	0.035843141948983914	-0.3221408389709484	0.10248969440214564	0.49567302506548677	0.267413797938849	0.09408126971923454	0.022958767303364918	-0.34486200848604465	-0.1545584182497451	-0.3046924249342612
-0.07050211797710368	0.005976327054337616	-0.10132927854916396	0.2766926477017379	-0.11711942488939028	0.09006138580609614	-0.06927236163338482	0.09871870703486685	0.24601492214482854	-0.23577956268818925	-0.18298313671953403	-0.2831511262076877	0.09166038099348015	-0.09779788100092823	0.08958858057597588	0.03021561907339469	-0.1574945196017133	0.4563998836467757	-0.31241946629515455	-0.38169288577030747	0.01433141031443555	0.11439615406458636	-0.06748472115165505	0.1380624786539574	-0.06404844001123289	-0.02812538898576903	0.33986449099767657	0.13321737751848817	-0.12209270419517523	-0.35924199175613153	0.04222442504378898	-0.25175656117098794	-0.14974475793971356	-0.13867210095196575	-0.31078581230378194	0.13413487732783463	0.002297302808677751	0.15357787410218932	0.1711187890599444	-0.1384937828112819	0.14100433090962552	-0.2895901286321905	0.10196630744244237	0.4719858817497339	0.24268345433200172	0.1279508875206123	0.015134443540933667	-0.3175136774190156	-0.13305282144957015	-0.4070063696598112
-0.0358981790002096	-0.004863449652420987	-0.11285709620015347	0.22658880980024665	-0.08319679957509966	0.13217160886818063	-0.09087639834629964	0.09358010102661561	0.2651165735505739	-0.25672791182361254	-0.2127525010859177	-0.26878581160251	0.10905994965785455	-0.06688298905951948	0.1226874032483565	0.0486142077096129	-0.17464979190342284	0.4112433211995312	-0.3062399608429893	-0.324633440692616	-0.0539074004164866	0.1320056627649811	-0.0670035080381538	0.14496587331812638	-0.07944612323168657	-0.02916264017521978	0.3273020368050615	0.12588299983166223	-0.16275868854401038	-0.37282705250456766	0.06403785104115264	-0.25781447417550424	-0.1786504230574494	-0.1336990620020329	-0.3158562441991284	0.11651226088404829	-0.02489650231154979	0.13383409127891527	0.16977411561788408	-0.08809777877551754	0.22648223167790715	-0.2968446994504816	0.07703100913450116	0.44880109149090613	0.18059774996600375	0.14832555366483574	0.04513260387906259	-0.26217295526884377	-0.09179314089120227	-0.5453664404792504
-0.02601497416006483	0.00922767890175184	-0.12000078878131956	0.16977243551753324	-0.07043537466116122	0.1861236353678389	-0.08565728299669235	0.06510302026745518	0.28299340554211627	-0.26336179238995044	-0.23395648485367468	-0.26734765571893104	0.12105054882063701	-0.051701013194474434	0.1535246106059661	0.08105504118446835	-0.19939398727418173	0.3854583368658876	-0.2980435463399452	-0.2687722342512036	-0.13241231630420208	0.13517965355077255	-0.07738046684890956	0.14716266582349433	-0.09259798415104233	-0.03430199146733827	0.2494642304738564	0.11573433989401335	-0.18260280415276559	-0.37383358180534076	0.06559603149881618	-0.2615001441898924	-0.24459942950507618	-0.12122630058281739	-0.3290603617849885	0.08968535595792204	-0.029581200670835806	0.1092191779630606	0.14043039554569914	-0.057933275210569166	0.2983291671006096	-0.2907967825612017	0.0734943494791315	0.40724058858008877	0.1273336718707653	0.18607669619172693	0.05034646666248047	-0.175527590170322	-0.11619185112471478	-0.652071074522089
-0.006794703327599333	0.029530400512480414	-0.1272929911823415	0.10452509034027076	-0.07034545071543814	0.21120022137182443	-0.10291781650034655	0.04007408399653574	0.2850546916231944	-0.263348508138022	-0.24178722298657612	-0.26512165465063536	0.11898966458953408	-0.03290818901558125	0.17992296227683896	0.09055369688320222	-0.23624025281529698	0.37877677718827657	-0.288738619352116	-0.2222792553098453	-0.17930569467947005	0.13637415097596073	-0.06663298559240727	0.1406460304032286	-0.1219485921720989	-0.023301615504958954	0.2128629448725726	0.09773089218168071	-0.2150739269956165	-0.39149936725850865	0.06559658170377988	-0.24709238802352598	-0.2688996943776327	-0.13236843242774285	-0.33724218930448135	0.09266665501692237	-0.029362626909060007	0.06309115875636266	0.1211815980897141	-0.022242803420348598	0.3694398015546471	-0.25368275815853963	0.10934816011556185	0.36462548615879087	0.07629293036619944	0.2461682555822004	0.05973924038939214	-0.0748706890269655	-0.12532886674288418	-0.7352962195504839
-0.01858712234291311	0.057291049110224666	-0.12876410230645619	0.06852037549893389	-0.07913331902023645	0.24362474759972547	-0.12722761147521794	0.005684673848601207	0.31775472387584547	-0.2565277318893842	-0.24710305801813348	-0.2626525315975031	0.12894833409305542	0.001951342631303088	0.19367103379998443	0.09375709482297373	-0.26047413186911816	0.35294601533357645	-0.28139223427221455	-0.16937188151610366	-0.2614839976580229	0.11158537740294279	-0.07611975840143166	0.12758233450217665	-0.13832431850337826	-0.05157730510933443	0.1716836858206579	0.10164082115953214	-0.21459887470301933	-0.4072868571906719	0.06557715946855548	-0.2351250976919826	-0.299720208029155	-0.15304926400808144	-0.3499460504935611	0.08607005848656005	-0.03089411193848567	0.018240619325745146	0.0839760270158	0.024157010056796848	0.40763868435418554	-0.22775991885671157	0.12293904216255998	0.30176542257876393	0.038530079390309516	0.3040209132918913	0.07072854594760541	0.01857682726116298	-0.11345718762627202	-0.8194199549974979
-0.026596552966399158	0.10821797586939452	-0.09618820592107144	0.03359226818078359	-0.0612935575925578	0.2586261752058653	-0.16094731825168088	-0.03377566970870541	0.3374238094267582	-0.26409929741079013	-0.25580994761630554	-0.23371776655578164	0.14373092042595026	0.042511146054543904	0.1844530712984579	0.07561799124447785	-0.27681178781843807	0.3405204783614873	-0.28009750280753665	-0.08731021154344161	-0.30936774927575417	0.08842044018729864	-0.06053684271144203	0.09132546026276317	-0.15574231032519115	-0.08566094306368534	0.12153589787254135	0.09617275696535696	-0.22032338050402508	-0.38792645599474085	0.04914363760785655	-0.2171109077644949	-0.3447187036871675	-0.19284192138300238	-0.3332200948918262	0.079722365409831	-0.04441750299960247	-0.036993725951552384	0.06156429182026357	0.06657275625005149	0.4576060009096278	-0.1487828149809532	0.11868871515668895	0.24418660669019948	-0.013704139682001565	0.3431084854470792	0.08161327708814521	0.13162215578938294	-0.11683534121787902	-0.8933871623640199
-0.05810540223333238	0.14612575862076807	-0.0684732292903114	-0.0011771489251869507	-0.05706882244329593	0.2971823763942304	-0.18662540313120043	-0.07584637098012428	0.3474283444405445	-0.2700630103712341	-0.27312307907437183	-0.16991638492692912	0.14473836920503952	0.07150535438059326	0.16735568139350215	0.04879914138104137	-0.2726741415346444	0.31813355696786416	-0.27552865256205655	0.012643678418481024	-0.37245491595937225	0.06526400473268777	-0.06230265015335766	0.03597918110229224	-0.1565487669253452	-0.10258982056862571	0.07817276013922327	0.08975805046183186	-0.23511158242728208	-0.3819230100732549	0.05761129200172802	-0.1760511873140058	-0.3731142922105587	-0.23065350030901968	-0.34634670349875024	0.0789983284404571	-0.05138950159925352	-0.07827025219013484	0.0325303354376532	0.09623077633745777	0.48940231628294767	-0.07301557097856316	0.14034608733468984	0.1750535438593644	-0.037785024500624355	0.3619290272552428	0.10542913158205977	0.22037254683095142	-0.133046478227384	-0.951301921112058
-0.10601386512200968	0.17459278638978223	-0.0046386898247468555	-0.040220189646832036	-0.03374944734558525	0.32957827300148207	-0.2271576058561305	-0.10640957238741056	0.3516640536424325	-0.28927661943589883	-0.29019276343899514	-0.13411031033602946	0.1491432963477592	0.08795380117492071	0.14388890042565666	0.053858811047773715	-0.25275951317266465	0.3525964415364184	-0.2686603221768048	0.0863813608796602	-0.4064709171096214	0.04477759456261212	-0.08816348563558651	0.02332854407372848	-0.17873833448533566	-0.09813223255335021	0.04024681710564658	0.09242553904301185	-0.24225831268451975	-0.38816808951136667	0.043119498479002885	-0.13534695342368883	-0.3888650350988313	-0.22563821087083977	-0.32678386852559593	0.08052097264466523	-0.0618953829769041	-0.09147292358641035	0.025350373481952855	0.14030247205657617	0.5119081973487202	-0.037087554865432984	0.15945661420096707	0.09308517680625579	-0.08362590475618883	0.36057812090134467	0.11016039569975355	0.3061204338375873	-0.10446589467994945	-1.0161924665350033
-0.14279100052913588	0.19006761505581293	0.0019286530123240248	-0.0753646273102924	-0.0022087924131223456	0.32598426838168304	-0.2677916130859119	-0.13794590576658447	0.3393041125431553	-0.27475189322422616	-0.3140088570980575	-0.08673401175404685	0.1517530400362782	0.11363775785471977	0.12866656020076972	0.034128122059547926	-0.2417339844168264	0.39151516802084685	-0.2669417340787891	0.15318985839613525	-0.4534906283532325	0.011223033044133208	-0.1143540627912315	-0.016933093216550607	-0.2009499631681269	-0.0749189541488968	-0.01754721093835372	0.07401354509348185	-0.23223026878664377	-0.3859476302756977	0.008989679345040311	-0.10248317909151021	-0.4059599267983428	-0.24167566163176316	-0.3244083642055494	0.06645641595496796	-0.06555427313327242	-0.08910809895820027	0.02014617736970104	0.19291209625571107	0.49009410647384233	-0.020865648187718647	0.15137587161017912	0.02932762093028769	-0.09279623811249083	0.3375175161954195	0.13781303373818718	0.3780873224558941	-0.07536152588737886	-1.0661871556465892
-0.2018889487799978	0.18942305066617288	-0.00010358662781166928	-0.12291963138000384	0.041878619367360835	0.3038318525971298	-0.2811578907824455	-0.14957296055540412	0.3211914532643318	-0.2812478924171025	-0.31326217131322204	-0.05573352205274208	0.13189616498808185	0.13657900046160207	0.08645432658642617	0.045729242435331795	-0.21119311908700822	0.39818057092632064	-0.26335354448115245	0.18614472052813508	-0.48198389874657127	-0.01008001850520356	-0.14855340105014742	-0.03690173081874692	-0.18365992585855734	-0.0859148042234994	-0.04935278659465882	0.061926943426790705	-0.22587571126776673	-0.4124158125708915	-0.004138541215739973	-0.05461721520653469	-0.42898544507100766	-0.24790630462074495	-0.3713772831692571	0.03480088479899085	-0.0708178710237719	-0.09729579756979741	0.014497079324587778	0.250146974268816	0.5009119398673894	0.012113110426319143	0.1615543037420437	-0.04229707254034108	-0.10352704512339524	0.33478153208206596	0.13712589677845272	0.4330806154427552	-0.052481335695595835	-1.1154179270180908
-0.24657192108573195	0.18698110262607698	0.0055533622166235195	-0.18912567316636036	0.05188789825824236	0.2605744702524726	-0.3170285679687412	-0.1576481062043678	0.3175093846294844	-0.27477708749512464	-0.30130702650359875	-0.04651058938519608	0.13154147148301795	0.14757521383412522	0.05156849765255654	0.07836483418291014	-0.1768920908717838	0.39274548173916374	-0.28252807740330194	0.2312879604800672	-0.503483459578143	-0.04699749883243723	-0.16249459936259963	-0.06819467908241651	-0.173045094061268	-0.09222142311755065	-0.09045826276053724	0.058460932654725	-0.21570649221768196	-0.4305272639233465	-0.018251078456873984	0.001460305199908582	-0.4366096042373158	-0.24693610822396747	-0.41378294028309287	0.016970529703518658	-0.06332462345336332	-0.1289251663297808	0.015444324930600706	0.3009116156583593	0.5297963233311707	0.06366075945926672	0.17647533904305807	-0.08285951756909268	-0.1175557122097878	0.34800608631571406	0.16286595267078086	0.4682928703655119	0.021789762990270346	-1.1330730596283307
-0.27659592696274327	0.18547113129362516	0.013582354333330665	-0.22602178600481312	0.06656578500791469	0.20254864618006346	-0.3526125113661447	-0.11251905461425375	0.29851628340375896	-0.29524308086225937	-0.27027526422333675	-0.020753195851321835	0.11532818865910917	0.14230693450798274	-0.0028941522501310436	0.06445204291427357	-0.1586840681260424	0.36854562363196036	-0.2903534436404404	0.24259863556957026	-0.5241831664012165	-0.0794968973426633	-0.15994987916916903	-0.1060434543697342	-0.165912487936256	-0.09706864892592862	-0.11211099353289458	0.027021000524442323	-0.19327221053738516	-0.44279573461512944	-0.025007045208163835	0.029492498268008538	-0.44502921951830654	-0.2553632549908143	-0.4162573288078527	0.00460798893765189	-0.06023188879107103	-0.15214625986813896	0.008321165763685991	0.32685856664835156	0.577312372303366	0.1344263392273681	0.17429639372675093	-0.11521994407073084	-0.13335694215836105	0.3642242869733529	0.14806889621565741	0.498174919498787	0.07775641236275146	-1.1221804918696563
-0.29076827549960377	0.20538341595030135	0.007564621245090515	-0.2634957474565532	0.07605986054059226	0.11483346124148505	-0.39019004848468947	-0.011889900080409554	0.2955074766773638	-0.3150095896537282	-0.2441558857844385	0.0029677126380720357	0.11800095112163703	0.14030326408255026	-0.03348419605245651	0.033370471924415876	-0.1427191373810122	0.3629997773238045	-0.2943932837490109	0.26348862048065647	-0.5448888640837783	-0.096749804399714	-0.15445612655377355	-0.12742195833570422	-0.16739940761301458	-0.10454623842100155	-0.12400211820785623	-0.0019145962297744568	-0.1862004664885907	-0.4656964322739098	0.020819581252589318	0.03599832218518361	-0.4453803828441017	-0.25487450551566354	-0.3467677383614129	0.008456419259207237	-0.05861043741666855	-0.15936699333285495	0.03506332449900944	0.3432371108064136	0.6073193671095082	0.1740961682497271	0.1577299423808848	-0.1354501968080935	-0.1533278170722767	0.3619904104992697	0.1640409353675363	0.508196425835672	0.16929555786136913	-1.106739325157876
-0.3234420998129759	0.19443797295015913	-0.008632822348243424	-0.27379273305907004	0.09727684083208858	0.01794332202882526	-0.41835627282221816	0.04321905524179699	0.31191781289631415	-0.36093462280237987	-0.22348739959854846	-0.002302998721399879	0.12511398233663268	0.14507131735908518	-0.06564022045087756	0.013471608878735386	-0.14698882355100645	0.33647784834102584	-0.32220615382798035	0.2922279640744012	-0.575700101986609	-0.1198594801686413	-0.1737553357680059	-0.11940160297514428	-0.14452398425751312	-0.1236919780476244	-0.13389944691744765	-0.028007613158297633	-0.18815681058597025	-0.4712946643357214	0.0232470855531585	0.03562571801051424	-0.4865008964772442	-0.25390222267502216	-0.2985032396892449	-0.011758168918433176	-0.08413080324490223	-0.1543992904490503	0.06683446606491153	0.365203137583741	0.6567885566298366	0.20716728820092065	0.14809440274988472	-0.15947500698199976	-0.18145351171203217	0.327995369045747	0.1496114319558856	0.5093194627631239	0.25687076095502753	-1.071213402615822
-0.35261645540260816	0.18464957586256742	-0.008021916302574783	-0.3075101038683642	0.11505811788905271	-0.043005685034718424	-0.4426534589822685	0.10679340153317192	0.32055086448157977	-0.38984940039583227	-0.22455108274710756	0.0021706623893419097	0.12128133379031833	0.1530947587796555	-0.09891971555513568	0.0017398790975052814	-0.13024791065193855	0.2976694775062875	-0.3278798107078994	0.32021734792372436	-0.5881660408451402	-0.11049053950986809	-0.1602365097404073	-0.11239455683360977	-0.12039401838541892	-0.13168222719444514	-0.14451210248363755	-0.05839920856953873	-0.21070084861605629	-0.4935304625515446	0.03500441542597431	0.020401182487782804	-0.5028127888692377	-0.23362094509464676	-0.256299676772369	-0.009789614680894823	-0.07650422567981029	-0.12679455725799993	0.11237076992339434	0.3734581896534282	0.7207050175713876	0.21523723623082608	0.1714163862771661	-0.17347365046014906	-0.19784071796492925	0.293528233516255	0.14700316155745782	0.5305087772737107	0.2968163495627424	-1.0243384023593036
-0.36977939120766584	0.15978312704059985	-0.03510912012142235	-0.32264390584145924	0.12303869904201978	-0.11676235034143354	-0.4565712555789352	0.14382655454399992	0.33302547707365804	-0.3806731888570337	-0.22873398554522195	-0.016606043775895068	0.11113658858246003	0.16321914960857725	-0.10704814075173597	-0.007338052498729271	-0.11634407098339741	0.28033502355965495	-0.33368317234993305	0.33493277426021545	-0.6173667772816497	-0.126990096075351	-0.17243403874449398	-0.09909622699125673	-0.07188111909978387	-0.14781290267339026	-0.16891967067509048	-0.07888090483110333	-0.21620039579173184	-0.5599572796507816	0.07042875679891639	0.0014611341661447037	-0.5095857328792666	-0.18265851049360174	-0.20627928893025768	-0.027979217068755936	-0.08991273694319393	-0.07800130374472422	0.15909869916996872	0.35668316951072987	0.716187903832954	0.17835408029666244	0.19631363520873157	-0.18733679664288355	-0.20463485523009023	0.27300811173153583	0.1328731942355612	0.5351089732180515	0.36583788900108444	-0.9707012454265442
-0.36917963806363385	0.12408693980974513	-0.04477254302563106	-0.33489953219853874	0.15349959050591105	-0.22780322253562693	-0.4752967465675316	0.16991389026139492	0.37264841296602425	-0.3728799137517231	-0.22580917947558912	-0.040245731112225305	0.11341165148468821	0.1440325991196707	-0.12660478510379608	0.007994682615842704	-0.10274158360768618	0.23288498282752718	-0.3418643002202998	0.32613689190263545	-0.6394859217134898	-0.1312971826788672	-0.17735511279987595	-0.07279350433191666	-0.044377762427895776	-0.17623918090741217	-0.19555079213353577	-0.09323131248745851	-0.2165405566926038	-0.5977313392053166	0.10457392665137058	-0.012529824235924946	-0.5593862683812791	-0.1283515063785045	-0.13169058446058762	-0.030644096352692562	-0.09705562363075707	-0.06968394760545822	0.22356944912305607	0.333456771171825	0.7371422572884	0.19006847891096984	0.20329024778215543	-0.19090088204423564	-0.21778981371499465	0.24616489970786323	0.1009801759567525	0.5564253649646701	0.4403026837318408	-0.9153526739979319
-0.3484186377528251	0.11492197385311684	-0.07464317465928873	-0.33177753213634215	0.16762610148312224	-0.3287031375658962	-0.46831613308811787	0.18195465020469773	0.3863641134747372	-0.36762667923060965	-0.2163508727886449	-0.031922728820623976	0.11864433874006589	0.15084812141584292	-0.11497892681600334	0.005930938426248272	-0.10694544809266766	0.14598680225194696	-0.3497966728861828	0.32821707565633335	-0.6746119152510192	-0.14795968966415604	-0.19105745230296237	-0.07674876219956242	-0.002463590095499124	-0.2036327338397593	-0.2062031222853152	-0.11890030794252707	-0.20670730936973492	-0.6273857112655709	0.1523931754092548	-0.023973595474552894	-0.5988191812342037	-0.09991431973360684	-0.12338526268414925	-0.04427987401598957	-0.08566036462742045	-0.06376640210852531	0.2558462760784804	0.30125151636092995	0.7414390395020602	0.2529023666848934	0.2076896336248792	-0.1765482993691856	-0.19719661808768232	0.22081204352400263	0.07536041849247593	0.5668939225011324	0.45310146109959676	-0.8190904925047319
-0.3375049479652071	0.09236169188424725	-0.031127329134200528	-0.34504272280733184	0.17091643894073366	-0.4001898688464326	-0.43983188642121557	0.1857402553860178	0.3966910238787521	-0.38087749149013606	-0.19933323276731968	-0.05833584779689842	0.09794139407054689	0.13564447677261232	-0.13392476995166536	0.031318286089285524	-0.10723728399730334	0.0679866016277488	-0.3381533543299479	0.3154159086046294	-0.6983258165763112	-0.15967322708790946	-0.17979205523786052	-0.07265530236209532	0.030490824896824663	-0.22841443808085932	-0.20021818144124187	-0.1325065778097017	-0.20442337189245108	-0.6378620190104928	0.19589337022130088	-0.04728595623358954	-0.6581468014923095	-0.060382989452656556	-0.11571447431628037	-0.04315476994319144	-0.06445855643685228	-0.05965068105590808	0.2794303594952047	0.23508852002562436	0.7743586011789063	0.305761446267208	0.20507493275422858	-0.1612339391626635	-0.19699119316683222	0.2148261274449798	0.03884412827811947	0.5445667779694632	0.477086661413753	-0.7266397310967523
-0.312778761527148	0.06579560073320426	0.002057827758682451	-0.3300780399900812	0.1599041361890966	-0.44655001100967695	-0.416852087913388	0.16177197431487	0.3909565087674697	-0.3601329869101627	-0.18678409425443712	-0.09477544738169405	0.11465797548147325	0.10010675847229664	-0.13019759856511623	0.028234517118219216	-0.10397871407298916	0.0012583277986466552	-0.32767367278239656	0.31344885517064325	-0.7252500264073908	-0.18462447876067542	-0.1715036545528939	-0.09767089025772727	0.047572507157721974	-0.207057185109017	-0.2369929693347294	-0.1385162752728884	-0.19107247545058856	-0.6523702668507398	0.22617670645288784	-0.07296146288574254	-0.7099902533693913	-0.04080484345446134	-0.07648370422423033	-0.015006510144286412	-0.03231105393201496	-0.07478994950333945	0.2940306569627488	0.1622738869560058	0.7568831999546768	0.2789654986868841	0.20192591543179073	-0.1469598689391616	-0.1754867078571945	0.17061752547068032	0.0021150019422477933	0.5441379737576235	0.47104317076232133	-0.6016926976338548
-0.3048592938752669	0.053100852246096675	0.02074867306433712	-0.2977449092585395	0.18291384837597074	-0.49793236122724044	-0.39288319793182513	0.11871528327777654	0.3976579025570084	-0.35037959752896736	-0.15319957844134138	-0.1350329826348317	0.09931716203556644	0.09775961486072827	-0.13422650208409004	-0.009736988967787302	-0.10453026807210355	-0.03219446475181757	-0.30484470818767345	0.27472151847535753	-0.7633207006725837	-0.21434049517258794	-0.15217182072079666	-0.10753376665623968	0.05299758237796973	-0.1954186589701848	-0.24505579257930257	-0.1512134855473387	-0.17756741741818236	-0.6539666089037969	0.2693709322845291	-0.10034813886880496	-0.7433715306652731	-0.03725319438690412	0.0058483375250160344	-0.0031533649080202953	-0.014788109187946829	-0.09109120870289546	0.3031008930505423	0.09345948553658269	0.7284255103947788	0.24177772889698806	0.20266918791133515	-0.13388754575630088	-0.1413422004445139	0.13726515976711984	-0.03032168173697448	0.5272449125099147	0.40237709667846333	-0.4809239511433335
-0.3008563959972935	0.06748731809027622	0.035426462157537295	-0.2792950437368408	0.19165607858801484	-0.5577868677656396	-0.35358339010736106	0.04018258573007289	0.42549143752526775	-0.3047083393999092	-0.16671691378697998	-0.14373122665358656	0.10190433819014985	0.10225565581535692	-0.1261517283456864	0.024191982644342018	-0.09563839285273834	-0.06156728065822521	-0.29080324122620205	0.24742270095260777	-0.8148797208080986	-0.22758198798206078	-0.14188865768640122	-0.09700411732123865	0.06391489668121389	-0.18468284172054525	-0.27857311934849605	-0.1327577187866804	-0.1595468491019097	-0.652684196692858	0.28198663692146997	-0.09094373223022242	-0.7754851795367865	-0.03290661020714829	0.08563457085565458	0.0018151309548839693	-0.005137424851335622	-0.08465404661186265	0.28694986028060804	0.047287769228401104	0.7198389305402892	0.2579038565472268	0.22304383870873262	-0.13610488934762022	-0.11095923631495277	0.11115631974798854	-0.04387428771207411	0.5233198551118752	0.3532236802141702	-0.35948628713914255
-0.2844145270404018	0.08600692100015639	0.0481370103683223	-0.24878250859942752	0.21695986557067126	-0.609093912208612	-0.3099914483192032	-0.08489532532696376	0.4258928702475478	-0.2684858490130034	-0.17633823540045232	-0.16655166329268195	0.11052258133839996	0.10792227182985044	-0.11204001916142699	0.01633345744408756	-0.07104963182249215	-0.07946544438473727	-0.29955043773693946	0.23014534425097985	-0.8454672669492214	-0.2595689192299982	-0.13127983105582275	-0.1008634588963964	0.0898582868475153	-0.17885761270815187	-0.2842430321398289	-0.1317363531936874	-0.11894051858593664	-0.6442283444938689	0.27706620895012823	-0.07016214079682412	-0.7924240645560887	-0.06591623858008389	0.08061913101001189	0.0010724514191455914	0.0208524344501271	-0.0947904348269434	0.25288276149312183	0.006065043070455853	0.7480934325269091	0.28590230102915276	0.22914379627531725	-0.1458632272772064	-0.08306157020773919	0.09391449136948972	-0.06405414544286481	0.501916268830995	0.3133784484022546	-0.2203563132071717
-0.2738098009936487	0.1332666990474473	0.06493137293287847	-0.23313023914126166	0.23856223420098138	-0.6400875892301532	-0.24222233760836556	-0.19446673707674747	0.42755995451019035	-0.2107414962694995	-0.17059701313317918	-0.1707432162651162	0.11694155443424344	0.11980828822149088	-0.10456733400945824	0.03475400695378838	-0.03541551622766914	-0.09384712582344366	-0.312643670241096	0.21150948096014832	-0.8876042989809214	-0.2659050928001452	-0.09683697332784724	-0.12371371070516453	0.08562745374153832	-0.18537735977203043	-0.28059770752954727	-0.1349308841068365	-0.09416574558399914	-0.6542853269465226	0.2901070569626471	-0.05656870938549903	-0.7651602659408366	-0.07896433689480756	0.07902719407146408	-0.00492743183158557	0.04948426206363656	-0.11663459263105955	0.21208195725998685	-0.0402472134225402	0.7274349709750484	0.31043570274379895	0.2311173040002557	-0.1568131816085242	-0.07455120734965914	0.09836407096739982	-0.0774060953832632	0.47254669938189986	0.26092629516157706	-0.06160942274213693
-0.25697582070092373	0.11464724149031975	0.06997206773259221	-0.20870480173497657	0.26269058675025503	-0.6755122282143298	-0.1598774369644616	-0.28309799097991195	0.3983236324458252	-0.17264042942888916	-0.17733008875288908	-0.16741856373304712	0.12610950864496348	0.09717501888754645	-0.08442235785511708	0.05882659179651535	-0.0013424848129414523	-0.09592390752202126	-0.32755832819037367	0.1973036124386916	-0.9140071555028403	-0.29301295785504294	-0.09399921415609827	-0.12289790654002561	0.09250169960619697	-0.16744373518075953	-0.27987764340899784	-0.13293369433040805	-0.05352405844236914	-0.6448990227996284	0.27786444631170293	-0.04837152520073085	-0.7619351392476743	-0.07301640704940296	0.1288468323895725	-0.02882871347123484	0.054902107260016784	-0.1435316052674641	0.16694052543153148	-0.07578232769216788	0.6736950326488857	0.2911045557856643	0.24052205654342923	-0.1673832369807354	-0.05284782399792802	0.13351470344648292	-0.08124574732675817	0.4395263638611532	0.2181184438755331	0.07765395101818892
-0.21595861230886584	0.09581539468349146	0.08702395702077695	-0.20756953672456238	0.28654477268305667	-0.7073615952356668	-0.10166020397023705	-0.3466246957616761	0.3877921282992587	-0.14383467431677843	-0.16605152040613821	-0.13270572586238302	0.11864859676533701	0.0806906111421872	-0.09255995424115304	0.09190949186186095	0.02691405083398868	-0.12953244156390833	-0.3259574008408473	0.20505068245727825	-0.9206386903773801	-0.29085917839325603	-0.09245012738999676	-0.13675007561964742	0.07837914928361615	-0.17263986579225268	-0.287586356173235	-0.13558968702179736	-0.023083428070610333	-0.645353076305497	0.2662605631012588	-0.0002212366623890405	-0.735987609922863	-0.08309914702236364	0.1514294603130772	-0.02232396936920804	0.08095738539167259	-0.19267229607531583	0.1240595315105025	-0.0912884450799607	0.6247940698764525	0.35072344320098464	0.24176444435641384	-0.1715051406870431	-0.04261642626784569	0.14876999189434464	-0.06219276553741082	0.3731298895923335	0.18989688507109492	0.2262860692692858
-0.18191217114085614	0.07462032122513808	0.09067088099037293	-0.2122846962747519	0.2816942885731414	-0.7295156399469123	-0.07653270400456746	-0.40976652391607893	0.3534230607186375	-0.1270323860159037	-0.14776244998160204	-0.08168801225138358	0.10960071886725575	0.08329363075148077	-0.0887025519646211	0.13986683828727078	0.04017117262146947	-0.18300719574638266	-0.33183302656463	0.22694281345047623	-0.9123381317562321	-0.29547232839397347	-0.09293600116319257	-0.14994011287370762	0.05930706349893357	-0.1558047975975839	-0.29583393271189656	-0.13982105876419693	-0.00829313156052559	-0.6610657492272507	0.2246466909873254	0.01971803894823822	-0.693269659066125	-0.10489413962609825	0.16738177228316445	-0.018831259368026522	0.09545747973592358	-0.1948338872309624	0.05968206847713042	-0.1146715479699848	0.5811084876372453	0.3534731912839758	0.24711095976608574	-0.18321425977164224	-0.06837148983940047	0.1731253824094849	-0.02527873011523347	0.296273459938414	0.14098049939044363	0.34803736622670556
-0.17431393490778616	0.008036291443850874	0.0645187542367133	-0.21617435172494295	0.2807416356443889	-0.7661830265936402	-0.060340650808706944	-0.45870495632725267	0.3409771613733718	-0.10626726794155861	-0.13383564178621477	-0.08398332203696025	0.10475721512163613	0.07080872621381282	-0.08847602358556668	0.16983187223588034	0.06403113692247635	-0.1997351195709804	-0.3345294959227296	0.3005109889826211	-0.9187354784871511	-0.2770891594395418	-0.07386807718632074	-0.15033924841341545	0.030742321696750657	-0.13553005469295515	-0.3305172185710257	-0.11746022667136764	-0.00018037785820023132	-0.6273469103296144	0.16803384641497654	0.005669052909605027	-0.6758330949415146	-0.13128817611713733	0.23217965924115225	-0.004415517036260197	0.09386388909848631	-0.1805545396382036	0.010870773953682692	-0.14219227962379266	0.5495030415905734	0.3099299822248564	0.2500009363980134	-0.1836821686562749	-0.09357334890838606	0.2017661693822776	0.017788026844250605	0.2310875299368123	0.12378440773901626	0.4298496720569772
-0.18876253337765536	-0.031333384476485045	0.015286720493065	-0.21280856978368204	0.2857780527247844	-0.8230614939378171	-0.07157463782106821	-0.491468870650101	0.33570532511117207	-0.08088335289508376	-0.1273623577644543	-0.05580228929566874	0.13816227497670092	0.08253568455281299	-0.08663078027116285	0.1764420951539944	0.08504014992683968	-0.2396441533716188	-0.3479201229171628	0.4145340954673151	-0.9286015823728431	-0.24143985846645197	-0.06370026547937509	-0.15553677697247698	0.001498097312310251	-0.13225454627597058	-0.3571187321297776	-0.10800353086923162	0.015105078978030794	-0.6179505344504085	0.12598839352738764	0.005742260317515025	-0.6494525432723941	-0.1720572892204278	0.30865717253400327	-0.012134547217751788	0.0785458739352837	-0.19690767052120933	-0.0179374408622463	-0.15286659851705742	0.5219012796831086	0.2830439052684016	0.24221262613451203	-0.20204205218496912	-0.1238937924098629	0.21089535913573254	0.03404569017881644	0.20267247344984737	0.09648187365987797	0.5126680805395523
-0.1978860509020256	-0.06640825390224357	-0.017649960136125412	-0.24811905751385152	0.28792540950386025	-0.8918714050490492	-0.07199306367586873	-0.5508536708593892	0.33792145483139624	-0.06416947358117862	-0.14538862576126327	-0.0324246755465573	0.14903684571598722	0.10042441353974318	-0.0880862480345618	0.19799727039440396	0.10368473698100981	-0.2503168548640826	-0.33869348201789556	0.5157814892222403	-0.9326352627239609	-0.20494746619088686	-0.05945090900252479	-0.15019021718476472	-0.025383135696601576	-0.14359148371116628	-0.40910665104385424	-0.1276309940893839	0.020022331015514094	-0.563926940116138	0.07279287198559967	0.03624778719343066	-0.5869899598777492	-0.1835713296841185	0.3725351002199111	-0.030023349278044557	0.07109813619133701	-0.18667941468201396	-0.009544685055097177	-0.1710178348465163	0.5105284902300469	0.30741820303637324	0.22594013707727925	-0.20422710436476468	-0.17768022004715114	0.24361420460290578	0.06779026515747137	0.16028556811637837	0.08920828772841584	0.5629189982967521
-0.1651204461832789	-0.102651792532825	-0.02553291074023157	-0.28301898540054704	0.2669508181938812	-0.9558516176241219	-0.0701932721084578	-0.5883311170393941	0.3183802362447037	-0.014219312098290943	-0.18534233690952337	0.004931098644795584	0.1857465589837775	0.10144653441714405	-0.10344111194679058	0.2178441208449946	0.12352323423743261	-0.2633234921780602	-0.3018967042373304	0.6403973646426003	-0.9118553972107133	-0.15418959122138517	-0.06318176708831437	-0.1499586773174153	-0.038152603820747054	-0.16607732851667112	-0.4726215174666599	-0.14296783751975078	0.028355854169513795	-0.5412349419596911	0.012544383053027955	0.054938822670223375	-0.5539705231709473	-0.16022037156877778	0.472415124057804	-0.023727200378050085	0.047079322655423715	-0.191685547057528	-0.02416204252782172	-0.2060720592185845	0.5069511190180235	0.3364874043153909	0.19893247973633257	-0.20196797188794363	-0.20063346632868115	0.2527469326525847	0.09477597004119123	0.13914793168177814	0.11350331852593727	0.6163784973103897
-0.154561155980771	-0.1652389947668765	-0.04338082911822699	-0.3177414084093487	0.2624221671528704	-0.9842111918448243	-0.06820761727072276	-0.6066561566301447	0.296449808231387	0.009301601134671041	-0.1785804433476566	0.003632101670132136	0.20250188842466854	0.07840616867600798	-0.10688443502031411	0.20832177051960957	0.12749196463077145	-0.27446955967660197	-0.28013919362393086	0.7636905580749984	-0.8704417243287599	-0.11547635003588082	-0.0594485786726775	-0.14236272576716494	-0.04964105608093934	-0.19402427409075268	-0.4975484082187391	-0.18202821813281864	0.04351848443414943	-0.5232662560368389	-0.03191278325266689	0.05466176492867123	-0.497023932625248	-0.13058087164722848	0.5243927595023697	-0.01709145445832131	0.03492755118095704	-0.2185809119413963	-0.0036569386229039825	-0.25662642914311595	0.45120978309507437	0.332614463695958	0.162793781863983	-0.17141143227713027	-0.1932374821382207	0.2821286278405492	0.1252669938074719	0.10342160698019512	0.13503053371307708	0.6698207935325631
-0.20652931155272763	-0.23141356766130242	-0.06525949324400578	-0.34148364358776917	0.2626354829790034	-1.0223752165917073	-0.07732238940687522	-0.5688055186248524	0.28210939557933956	0.07400882581467867	-0.18735099048969728	0.0018652708538222762	0.20163538028204547	0.07125408876120569	-0.11571170485189249	0.2616086741884918	0.11705407284595223	-0.3199383444014173	-0.22605416074739365	0.843368713624236	-0.8565716468332127	-0.07289244597990631	-0.06001834432038233	-0.15246333018092964	-0.06762381264644686	-0.19150417748806056	-0.5212477554495202	-0.1828532693001453	0.044809336404527375	-0.4868814516109327	-0.0976387276619964	0.07217773538215329	-0.4502622648902159	-0.0808285744873247	0.5573020444253209	0.007481362652991796	0.007072703839482464	-0.23412100703366195	0.029975487845314414	-0.2917507889045384	0.37151707701083025	0.34456895854262487	0.14618869445643495	-0.1485978666178433	-0.20007187993970904	0.29472200234504076	0.13024823069555386	0.08266800446966319	0.10744282363062889	0.6743852675344101
-0.1946369336800749	-0.31628896115876143	-0.10001243662849994	-0.37115794705720073	0.27834151144344316	-1.073949760414375	-0.10817335731499193	-0.5164147460243067	0.2660748436171211	0.1246073504071917	-0.2020765288132181	0.017120227822222656	0.20530068843521412	0.043900253047601805	-0.1370406815623443	0.271428074223609	0.1175168072219166	-0.3665599833621288	-0.16213287458965167	0.9178145918868106	-0.8171918955030444	-0.028561902351632057	-0.08808541958569693	-0.14655674300804616	-0.07867251319214719	-0.1959128036264844	-0.5570857493967014	-0.17621262434726154	0.039421640165469035	-0.4249839420655105	-0.16416995205643772	0.08274942337405866	-0.4135419700928057	-0.04307750243336483	0.5872178680755338	0.03700766080348796	-0.005757971585361325	-0.2062510073652862	0.05582797689473189	-0.34289008438420654	0.3360132233863561	0.31209585069874646	0.11660864125379836	-0.11942985770256516	-0.20046005746572942	0.30625863783521357	0.14497898481369886	0.06867190667981213	0.11450598928943814	0.6519940099052037
-0.15153694618783214	-0.35524019855729816	-0.14328145142806575	-0.39457667214641445	0.2840013110648679	-1.1190122650216847	-0.16688700401865067	-0.4506577328437378	0.2816284022903996	0.17215397844638583	-0.18417155424459106	0.05323440132041043	0.21069858707110173	0.02751635154999772	-0.15166918727128903	0.28433008739434584	0.09799671245383954	-0.4091593204593232	-0.08790932446967899	0.9465124543633274	-0.7989430443453778	0.017407119555795172	-0.10695526552553433	-0.15300737151735266	-0.08549479285643106	-0.2229130157666403	-0.6080302859255737	-0.15819546999710052	0.012473523870767328	-0.3469232284469348	-0.20173684657916385	0.10202186562499163	-0.38813957437678936	-0.033355195637916724	0.5865527687283809	0.05480728085711474	-0.02220118172668891	-0.18656670624046248	0.06731523873525762	-0.40058953077500525	0.3393874070251018	0.3283331579075319	0.08157855800900345	-0.09321872901900027	-0.22356431511048003	0.3263925759269923	0.1559752405909413	0.04188962975631831	0.11160410800458402	0.6321758728416798
-0.15504504772197875	-0.40520133539494163	-0.19835226598395092	-0.4002091530679734	0.28554861143921156	-1.1619712576131942	-0.20625499284177615	-0.37323062510146177	0.2695446792430619	0.20941987811060167	-0.16876212744302405	0.07719139262804246	0.23966593298886107	0.017766784479906463	-0.1606867592836522	0.26721274235049075	0.07882951708131351	-0.4639658333051715	-0.04766425294204285	0.949690002218228	-0.7885966814759389	0.06460370129243007	-0.12944760921325416	-0.15090649530447292	-0.09119048451636559	-0.19951417596336013	-0.6153795587875303	-0.13693161108012253	0.008482079211273532	-0.22603437194080303	-0.262934928756819	0.10939234439014571	-0.3651306651803442	-0.025698468267865482	0.5917690849539657	0.05130953232448358	-0.055961728922783636	-0.16947918722887473	0.06716974947759188	-0.45625071792632965	0.3678597641879452	0.31181121289418623	0.05326553284371216	-0.0787509103263539	-0.20217668841217157	0.34632350943579787	0.1508248645029644	0.05471711876684254	0.1336176768949728	0.5978432714527303
-0.1870741374055162	-0.4432871658506664	-0.2514472005820277	-0.4048732320777617	0.2965835642072526	-1.186777787316192	-0.1754736069117458	-0.29414062114445233	0.26971602650244886	0.26989565628159873	-0.1521789071467472	0.05098457538054997	0.25858348766230205	0.011447799930671354	-0.1626824101047963	0.21929758391887547	0.07330644328285027	-0.4614492936449587	0.014872898111421362	0.9459769708500255	-0.7919119538008541	0.10717154646645251	-0.135823974258377	-0.16249586496776752	-0.09449278947602482	-0.21352838174038694	-0.5956713564354528	-0.1324990612663756	-0.0063911629372010725	-0.10091373675997566	-0.3082649952376849	0.13472361473819428	-0.358587282330929	-0.0036259786302142473	0.6087141841909077	0.05214391313261355	-0.08593599009710542	-0.1666313938658441	0.0636222907223925	-0.506612869827763	0.363659115094892	0.3026583173750678	0.03979399839295	-0.05594810847090812	-0.17126400280276585	0.3674021863870981	0.13170667337312933	0.05470439800967676	0.16139242631269707	0.5842447254485983
-0.17862307037596983	-0.4438403288965295	-0.2620193719407023	-0.42267833347824785	0.3228320597099229	-1.178541341623847	-0.13180414426209636	-0.22262751204838974	0.2621122340625486	0.3254663847552962	-0.1502872458093583	0.026756846896039493	0.2579882157294334	0.024862156741158443	-0.16550621933195792	0.17896181642720316	0.042785007245596605	-0.48279758428570696	0.060643855736424244	0.8871133799987325	-0.761128343167398	0.13540022701758253	-0.13559094127363064	-0.1666176871497871	-0.09462809769586833	-0.2228019257939499	-0.5704010140469271	-0.16254533783427125	-0.019933085697780007	-0.024618438209006194	-0.3247771964082161	0.19430610128523695	-0.3173552506145945	0.03469521420959431	0.5966058482090514	0.05342672323979889	-0.11462945353339257	-0.18453422516838516	0.07434134116857812	-0.5483081342940108	0.35799297562957266	0.2947777582129921	0.003509927664726631	-0.05889485806371244	-0.15745731829806783	0.3782435535530821	0.10633347148821833	0.06767781078785334	0.17236375157440909	0.5761291782511617
-0.11415051610938201	-0.4469701645065525	-0.2625924306084572	-0.42022646753899623	0.3499335818751627	-1.1796495547500536	-0.08765274469039999	-0.15547734563222113	0.254108081367567	0.36761502573512495	-0.1507053210298999	-0.014128798607456038	0.22899063783225088	0.019281293763741027	-0.13442276553800786	0.1271104603827827	0.02763650330443155	-0.5063687970770131	0.09615748283464373	0.7844372445811155	-0.720240479605794	0.15792139199497748	-0.1371749829874438	-0.16853085620962657	-0.0796137877649713	-0.23122213427951577	-0.5425358353292504	-0.18019462371111147	-0.02271050783174764	0.06899132395884482	-0.3606890743996385	0.24864722271952933	-0.2883836830551427	0.07421611227122434	0.59770632348281	0.07689670658732316	-0.15049933643277613	-0.1988995919478047	0.0730506591286822	-0.5966537872462846	0.35366508031875404	0.29767958291337165	0.0011670958153568993	-0.04046722588731155	-0.14657831678740715	0.39242994611671944	0.1093716117867138	0.056360585851703685	0.15600819809067618	0.5645652533102102
-0.08771912243681287	-0.39795843931496117	-0.2689952196285129	-0.3629001817617287	0.38384248195563253	-1.1776834895940775	-0.06520438437762026	-0.057647290848819366	0.23744738593079054	0.4017532628022652	-0.14589530540097348	-0.03242196817478786	0.2066909336861542	0.012805095313200865	-0.09809522562489267	0.07895142067197225	-0.0015907039383512539	-0.5332054403970651	0.1325225290498856	0.6811605757163629	-0.6996319229671613	0.16279290106709793	-0.1310916569206396	-0.16786150487817916	-0.06246592213567239	-0.2619232882876247	-0.4818449703792245	-0.17446082760291556	-0.032831970302153915	0.13420933504820307	-0.35145883592585103	0.24386433514750583	-0.29668169617095086	0.10030604956908004	0.583070636621519	0.1104271256811818	-0.18468357056917412	-0.23222922993553036	0.04658075124008114	-0.6277207563622182	0.3640124074879293	0.3120810742797784	0.006976034293271488	-0.030707621627861243	-0.1341016727652276	0.39962487185690315	0.09053307751454759	0.047950614371138414	0.1460705812970079	0.5399975819124209
-0.08921259863714191	-0.35028867604934194	-0.2658374318799939	-0.28405294067249875	0.43601246757488976	-1.169359180583188	-0.04166699605881986	0.03157014310583965	0.23181247827303925	0.40155491517864805	-0.1290479923213505	-0.036002196601830246	0.1734608786697226	0.009046714892555702	-0.038159209867154945	0.0521487525047862	-0.025189760596355304	-0.5565586885402528	0.13627794514439145	0.5660556605494262	-0.6972187453519227	0.17258362353713733	-0.13805992574701792	-0.15151344947790443	-0.04362474276963542	-0.27644069049650344	-0.43883594312624297	-0.1512156962953742	-0.02707981595501801	0.19350173324249997	-0.358335297564227	0.2588156563176004	-0.2906638719476417	0.10083131181185145	0.5172939292355976	0.1395875256777749	-0.2023865617406741	-0.24208918598175955	0.04278678499429224	-0.6500963253202773	0.371804015961969	0.3188968541153824	0.004655206633381136	-0.0298762760723494	-0.1387273747956538	0.40690742894131393	0.09779364790852856	0.05520847104593548	0.09938536401692347	0.5374911873257509
-0.04640794413249076	-0.312441651416664	-0.25824820983925956	-0.21476525670757424	0.4685242335091746	-1.1677585873432268	-0.022915820447439866	0.08681329228932298	0.2432876545576284	0.42061140360843813	-0.15353722149496846	-0.042396467245348526	0.15702234630898446	0.017131474345012953	0.0030785848696769395	0.011389949239721139	-0.047894276764063146	-0.5823894993548685	0.15406463711191712	0.4328211402723676	-0.7013346143538673	0.18702764321277415	-0.15215143033463135	-0.13315940279925415	-0.03918702535650665	-0.26596161451708117	-0.4229157754609706	-0.10468740881405883	-0.05241753011285736	0.28032578959791804	-0.3447820986893578	0.2616948606075028	-0.2783405305736401	0.08188640152639184	0.5018757315124993	0.15452369792301804	-0.2226215964244352	-0.27190212438045863	0.023485018458551228	-0.6524354438275953	0.3769452965270653	0.30679778120338497	0.010241271712933698	-0.017329859681878678	-0.1725860736228037	0.38086047468688017	0.11531556296594767	0.03197428178737978	0.07377870590038114	0.5133082329007074
0.042500915885873874	-0.30913905141695913	-0.25543269403013197	-0.16588994836984605	0.489357853821535	-1.1525523098651989	-0.010071174089981809	0.08105119607006159	0.25798969489938295	0.4017637069727463	-0.1610802103248431	-0.04798610699918351	0.14517183617761348	0.026160900318802822	0.033941012998233766	-0.02607125549668831	-0.05314137530488152	-0.6092689826010427	0.14635971101102746	0.31464520830159254	-0.7106085638637228	0.2163341581349129	-0.13686796203004076	-0.10226352735932505	-0.04920473609666043	-0.2809172049515709	-0.37046893410164256	-0.08481189966417961	-0.09075726633048217	0.3320125053776142	-0.3272932837079674	0.25084883862025176	-0.25361071346734254	0.06248195197987817	0.5628960388809059	0.14080508680268158	-0.22347147252955427	-0.28717164116156657	-1.7662536449376126e-05	-0.6678025027641522	0.3756804538834103	0.31995226199550186	0.01374063035776261	0.001582776832315652	-0.16346541324903513	0.3523479337425989	0.1629279466747927	-0.008091541538020608	0.06319287221091577	0.508364254893225
0.09092189509763354	-0.33051005925379623	-0.2311614174049542	-0.11265555441564094	0.4871533311055353	-1.1291528272942897	-0.006406211915346759	0.07113309997827946	0.2561737439397912	0.38416688298327095	-0.1731962194682959	-0.0895697129446722	0.10452046891657459	0.03781639779357339	0.08733155085592222	-0.05095986016459231	-0.05152041718239485	-0.6128174993616048	0.14352890457788053	0.1834789459570288	-0.7189779431021297	0.22774493840186646	-0.10656959593577953	-0.08582110270353861	-0.03698042282927601	-0.2822399985152694	-0.32472946633891275	-0.05311419431280814	-0.07468005567325588	0.3503042022127019	-0.29851866450779263	0.2609166012666523	-0.2678535895073498	0.057401461170947445	0.588521572906909	0.12499870979069874	-0.2247141781027259	-0.30211052338777356	-0.048705639419451684	-0.6719960332947391	0.36939243345162726	0.34925569154184816	0.019658975452910253	0.025901375534598047	-0.16332182191640138	0.30450156398693917	0.19990999331618567	-0.020111399320923644	0.031285533948174606	0.4822806526597375
0.10350580651969303	-0.3182839407778448	-0.189484872169552	-0.0695509466850848	0.4918154482133568	-1.149930132782203	-0.00020874593425854738	0.07179313339268446	0.25259955725540156	0.3627196872840622	-0.199894967580105	-0.14290114646927646	0.08225312576253639	0.049647550682999135	0.13506484051038076	-0.09841441817080634	-0.028316290634468378	-0.6322335330785411	0.12326438842267644	0.09780530770177383	-0.7213089320665416	0.24004226341657792	-0.05745090341093915	-0.06058996098930519	-0.03781972599004469	-0.2873727666978948	-0.24635439505986612	-0.041421990095878936	-0.054257415182598724	0.3380645157613514	-0.2701522973908048	0.2509953287966375	-0.27738482653249796	0.05775928629362985	0.6094942784470704	0.11016124237656229	-0.22276303639579925	-0.309014823322734	-0.08561614268840309	-0.6594171703921524	0.3659007819970805	0.3506974476904265	0.02063559286768802	0.060737730185720554	-0.1724065501050179	0.2196793791435295	0.21283160886168	-0.053048209255300315	0.010279182205373095	0.45074637201563883
0.1081043683157166	-0.29250083686077455	-0.13904254510175781	-0.03464544250606221	0.4823311764191227	-1.1820352906556182	0.003240932402136193	0.04192425284990192	0.2648361481273149	0.3330368050825697	-0.21595602396924454	-0.19615839800741594	0.049056709145744684	0.02802118797794208	0.2002000035590506	-0.1054002876090081	-0.01797554531246944	-0.6625030008786673	0.12409264597503555	-0.011807253001008988	-0.7335996011516231	0.2360067608460717	-0.03801886539540143	-0.03408973327607888	-0.04627452874157149	-0.3003147485162907	-0.21184757228291135	-0.05339495931347935	-0.061860346450981596	0.2967072860856551	-0.2408758912635856	0.23419568206375518	-0.30626267144756547	0.04182094161624839	0.6330327785590819	0.09945839387034498	-0.21221477544488132	-0.30156367551492236	-0.12009652169877247	-0.6639591202463518	0.41033028473895133	0.3631591068558231	0.00870915462538147	0.09016641310343901	-0.2125689153052038	0.15838352552557924	0.22238346346820786	-0.09975130920253272	-0.044122454653883966	0.4297323802969939
0.13976497330242835	-0.24895470069445147	-0.059702099458865274	-0.000490468963864275	0.4838115409240934	-1.1736022384476759	-0.061774786746310296	-0.005296784346907521	0.282011512323075	0.28367994577545363	-0.24555291080122793	-0.2053098560602656	0.023614156547215555	0.014773726863268513	0.25433386632047833	-0.11060385878882042	-0.011089248905124426	-0.7194577768998236	0.10396709920781126	-0.1188365818422065	-0.7282008960394846	0.2577674905310376	-0.011762456421565709	0.003435195604343834	-0.039910139937192626	-0.2820474425626064	-0.19716086971887578	-0.05385435275552254	-0.05525695201693479	0.24389442955254298	-0.21730731143149457	0.20888005441624952	-0.33373526987815544	0.05132573663887078	0.6514397656409564	0.08213592274503914	-0.1987707583079788	-0.29248602250654304	-0.1489055671516582	-0.6480879094522909	0.4758881202958878	0.3836821279760578	-0.0005512024053588655	0.11220751754587657	-0.23736007568126044	0.09804463647550414	0.23559924416687023	-0.15009175065186692	-0.09811577413750625	0.41029322594239437
0.13879491802780014	-0.16331428323289537	0.028034293312677934	0.05219295751143997	0.4705810578346245	-1.1957628482271043	-0.12055007654464892	-0.053380421604101	0.3351925207951651	0.2456888633792555	-0.27430461470279555	-0.22077977834710785	0.0105288190872912	-0.007404498128774782	0.309903937347491	-0.1234070480288881	-0.0016022029074196273	-0.7830402566914658	0.0937394154837965	-0.22376030937512453	-0.7493723954250451	0.2832756075514899	-0.01823028691320137	0.027107439726152805	-0.024416368270762944	-0.2786427406218267	-0.20524323417724685	-0.04467444260759177	-0.05481415636148914	0.18759911471771043	-0.20116374758675254	0.18378137369234554	-0.3448069987227157	0.0469332506941062	0.6684359243934818	0.04787945126922651	-0.15825539175362774	-0.2976853321859367	-0.19038438199518667	-0.6445114985063967	0.535488115227617	0.3940658523520373	-0.0020099014535998163	0.12839121320382058	-0.2650394692220727	0.050020525847264685	0.25539546873110164	-0.20191443401583578	-0.14656117434626695	0.3932280568098613
0.11370933406176413	-0.08048564583827716	0.09749533916652928	0.07334630320098288	0.4620066405799378	-1.194202681985956	-0.20209081499885828	-0.1327709370152012	0.3975466299602532	0.20724927715330327	-0.3014506860958429	-0.2194639956674782	0.00877025465042005	-0.036283446996389496	0.35460110473935796	-0.10940583534859938	0.0009640497757343457	-0.8162997065353501	0.08475087546926803	-0.3178619443295469	-0.7701780067807201	0.2931782698751356	-0.0112462883603528	0.044242936947013714	-0.027497081508069482	-0.2754540469612776	-0.17983728760812415	-0.03448510490606671	-0.07284687328136404	0.12648775066050952	-0.17048558427309646	0.17892770639924888	-0.3745645314961532	0.05705615471144966	0.6320047380266854	0.022704932732146566	-0.09433923144733777	-0.2899535244231613	-0.20977017065382228	-0.632506470607621	0.5995283935966345	0.40027402069495394	-0.002909895142577124	0.14813582843845813	-0.26410756834367594	-0.007041246934050227	0.27084589738552656	-0.22025951234634716	-0.18615382019364898	0.38752924116479587
0.15608416547985843	-0.042642319525867736	0.190969312152845	0.08139742217026241	0.46341608010816887	-1.180129298341591	-0.2584162587767926	-0.189289286996738	0.46931262876503943	0.19881973218839893	-0.3068112534555236	-0.20062447847720555	0.010954195811851464	-0.026575373331334674	0.3865466503402362	-0.09143086040349642	0.010418977963282325	-0.8513540268839701	0.053344720248436006	-0.3747921851546011	-0.7760807362696153	0.33347189397273214	0.007844938914993316	0.06907391176355614	-0.014059406486653072	-0.24002251733828722	-0.16160119002881432	-0.001956158292865287	-0.06083022864895612	0.10033586478934349	-0.136011226790762	0.20039504669464972	-0.3824366404431746	0.06950909491395664	0.6902488665906464	0.013400579015207947	-0.0282971198757778	-0.26914311452577755	-0.19719579672286147	-0.5999312763134398	0.6672704955663076	0.43590609272595726	0.014677411253872877	0.19621115528250338	-0.26411856098158126	-0.03356208506409926	0.3066094765851968	-0.21558013750878668	-0.18793441246011924	0.40587992798674827
0.21833445260442969	0.008564622910768215	0.2811316395717328	0.0864533314920441	0.4668297080282059	-1.1363770431317255	-0.30202454532490314	-0.23959754815443085	0.5382799831656679	0.1907016800273273	-0.29194205553975905	-0.167046029377663	0.03406377636446854	-0.014743298366241924	0.424628638792345	-0.05625243067378007	0.009375347391270421	-0.878328002767191	0.0412465085622141	-0.38154182285439664	-0.7621656035498197	0.3621591972996071	0.020961200461442946	0.08226704309156756	0.0035193864080171862	-0.20421204747512048	-0.14027935714343312	0.019791854444167763	-0.06618022232511026	0.09629214682125993	-0.08972793021000142	0.19387135155730878	-0.3567287563609679	0.10225009363939716	0.7454825768581743	0.015563983340983167	0.05915528068324379	-0.24488982326892766	-0.16457415958781874	-0.5306875762655789	0.7621394084909083	0.4890509679426137	0.05660709240891428	0.26514565125906214	-0.2578031530971823	-0.040939914560457986	0.3225770886998723	-0.18988960392877458	-0.15479789325568133	0.40086036195616553
0.27567766855055476	0.08038494586068085	0.37545717856110133	0.10074673513090227	0.4988981759548709	-1.1102195408639797	-0.3383257901876786	-0.25550647384968744	0.5796675400875388	0.18170732531664888	-0.2553406882895453	-0.10693804431578809	0.05708564159650583	0.01201487646617046	0.46797305574248965	-0.009549743625466432	0.023598779096681784	-0.8935418069308974	0.034327222734703164	-0.3775756623958392	-0.7509988395091767	0.3814912572493739	0.04853424579909602	0.09945462389060664	0.043400993959721	-0.1747732047122456	-0.10625810392145388	0.04003169487050844	-0.04751116992687966	0.07177028551776794	-0.054606366628673866	0.21910225777885178	-0.36166254177027063	0.13804616779275455	0.773903064367645	0.04950143012097194	0.15958577032861404	-0.19916013739730626	-0.09179061860841992	-0.47804418650127467	0.8950380505602942	0.5702540651373422	0.08893932798788913	0.34740954171245975	-0.23972438598266507	-0.03437059263514803	0.32204183008254145	-0.10733117307665196	-0.13264127123482852	0.41825759709362975
0.3513433430468669	0.1610014594033132	0.47713868455558506	0.14047283760892598	0.5515224127240091	-1.0546475072798747	-0.360149313677107	-0.27862974973615956	0.6185746288739105	0.18157585703032514	-0.20986124426237787	-0.03578506538597476	0.08059547652458528	0.02034398597050987	0.5112904176838002	0.035409943569635574	0.025548052611883414	-0.8805444181449701	0.025305330067059224	-0.3732173168289486	-0.7198092367451303	0.3938674597136723	0.0687527701381535	0.13586413911161427	0.11606003727417033	-0.1296221253675583	-0.07779780641993489	0.08332698442283484	-0.012817103975177236	0.08445967756868794	0.0042992920690902384	0.22807102651139588	-0.379212492499147	0.19476979551337245	0.7795380051930461	0.09077886339999625	0.24844579580368537	-0.14490230230707313	-0.019211989376642213	-0.4178460658374271	1.042498892022038	0.6273271917575776	0.11899381162104758	0.46248144295781657	-0.23012259158859177	-0.0039021448695633065	0.32735891967515796	0.005831561784098249	-0.0544663233982015	0.448175857933511
0.4426930166180658	0.264612543380622	0.5793467627645174	0.16416037404200037	0.6156408228922805	-1.0038240072573876	-0.3602132917374952	-0.29475297199453454	0.6767656678654637	0.17087475079346792	-0.15567964194097395	0.05029419557950858	0.11683041997467322	0.042572003048597255	0.5511080537365595	0.08946836739900763	0.027225316031188485	-0.8718790026885296	0.02068784053578605	-0.3389005070605203	-0.674033425976164	0.40451733236813964	0.10771646777020902	0.167940403763935	0.18344255026189604	-0.08743714829369656	-0.046149330279404356	0.10634838802905407	0.0024603934311072826	0.07293535929543282	0.06148737593115898	0.22588409515543645	-0.33399956180350754	0.23636461877585555	0.8039253618231385	0.1555652329131848	0.3327182942864137	-0.1260749951080753	0.09687495636367449	-0.3468023737995221	1.157343048283352	0.7069209104383044	0.17451325227433437	0.5714098715024727	-0.18591963430502903	0.05285605035633806	0.3407659609969223	0.12862778078748782	0.04563462094220855	0.49509777489402335
0.5324001844198131	0.34542348290308	0.6605799886876259	0.19578536247182668	0.6809006586633337	-0.9386610655641556	-0.3634388133659616	-0.3392783840026435	0.7247714074968636	0.17033330300798172	-0.09651597657478295	0.11269586600389865	0.15143879777128705	0.06630715280517896	0.5728240546411858	0.15633749339884923	0.029203931743323808	-0.8531919821144054	0.030023340788971127	-0.31554046303143063	-0.6262074044589541	0.4198658449537153	0.1385432361573828	0.19106809087032878	0.2503181476723818	-0.02454788042080438	-0.01472107769679526	0.14471238301053585	0.02690924872260373	0.07981523305314359	0.09424897837328135	0.25225467815462305	-0.28050635411273805	0.27609572605678734	0.8143048416357253	0.2311128727047546	0.4347500098155603	-0.08669322167861851	0.20719613151408306	-0.2974853412145848	1.2663817545994183	0.7825686887268439	0.25696853507249884	0.6732636949976584	-0.12953042482778357	0.13747929208520268	0.3930339018996779	0.28037991654473604	0.18813016829701704	0.567064349742925
0.6422472445415418	0.42458761324315397	0.7327125657607169	0.21634234285218704	0.7619708143922692	-0.8523769667667281	-0.37378971634771213	-0.3688445424531054	0.7644422579237756	0.15199645457057637	-0.04829882804273154	0.18240852315271788	0.17822773796046676	0.11757548199268955	0.5743771955720717	0.2059962296013981	0.046125656018089725	-0.8166262691721908	0.03320157069206719	-0.27170375571432154	-0.5745086636170337	0.43996873123717445	0.2121700076879991	0.22262351974086023	0.33182517197138156	0.016928589493900373	0.03980068527306309	0.2194662191916148	0.05239287179888352	0.08694778070727147	0.13766358330114842	0.26266024992534504	-0.21326640721590623	0.3473123144679752	0.8031703787001675	0.3082600194978028	0.531306353710075	-0.058920970593244304	0.3404717672682892	-0.2337323297645168	1.355146150869353	0.8671609880482072	0.345695123568623	0.7859514136921554	-0.07172227190896256	0.23534398788668423	0.46389592089720305	0.46545422558382193	0.35986903121609515	0.6516405707351194
0.7289388353607567	0.4953148183880134	0.7659232284952374	0.23433308370662614	0.8199537407886378	-0.801961192031421	-0.3632249305071459	-0.4050918361306781	0.7878230658275841	0.16428759414770497	0.006370098584097627	0.2334034948408597	0.20254744929506646	0.16047090308165526	0.5738736972720678	0.25731070008095325	0.05608455626377877	-0.7680512275001337	0.03959184638266853	-0.2315933678642173	-0.5343325240648482	0.43476470884463786	0.25927354747724485	0.2698994226785601	0.4082453915997422	0.06556583675933993	0.09735329050296102	0.28980753493616007	0.08994714633434495	0.08247164419491439	0.2089430600275894	0.2898043940723214	-0.15201290525195355	0.3958325665261646	0.7971555677644189	0.391428438107588	0.634565939489196	-0.030129617085848225	0.47041028710270893	-0.18877765553601383	1.483709913055089	0.9557162736665962	0.455061306707042	0.9102207953704706	-0.023994436653017766	0.35955910535649593	0.530513655603928	0.6863933800285466	0.5284762853441143	0.7618557278662863
0.8334939827032853	0.5038854114443592	0.773489001617047	0.23063776842910272	0.8740982331364133	-0.7581071980092791	-0.3903072637632105	-0.4289157941059491	0.7697058774372822	0.15859323084704563	0.04327598976038484	0.3144876548929333	0.20834219588619945	0.21021550222865665	0.5538750015892213	0.31480079935076644	0.08067728245577276	-0.7154286206481263	0.056434009743225134	-0.1842119633236265	-0.4730381245585683	0.43716834561679435	0.3326515562966442	0.32316287439086705	0.4739630251867847	0.12294586487548993	0.18078775968165767	0.36986411557322324	0.1228981809112341	0.08638332890717022	0.23939912210348244	0.318715189076187	-0.09089731793875708	0.41693590298897076	0.7862448787058536	0.48938933004566076	0.7168133669043975	0.020435815960741212	0.6014144502569998	-0.13292694118976894	1.5938731355970148	1.034003631836921	0.5883273905116528	1.0673394068778086	0.040181545292210366	0.4853078126533477	0.5771710723367287	0.9167407465187243	0.6938147799311006	0.8987294775032149
0.9337454468789396	0.49579031670824003	0.7787440277634228	0.241378941897524	0.9055090730494865	-0.7115954669408378	-0.4154230889003426	-0.4280452086788973	0.7596362354147779	0.17874040216790404	0.10011185358998018	0.370404628456728	0.22093445401975664	0.27499454513390603	0.5259510225557686	0.35722631732957755	0.1064944505954772	-0.6615640574098801	0.07440321484029688	-0.13499336858579908	-0.4084838444122437	0.44429754456333176	0.36826249186066123	0.39464423352796996	0.5434413448405645	0.17171353999775485	0.23371732823759056	0.4522269043472962	0.1476943186988175	0.08562789394698177	0.2807598999340383	0.35845303135312084	-0.0007550090694319056	0.4219584949806746	0.8046616971230268	0.5869890096640791	0.7824610072321375	0.05383972205783133	0.723055162477898	-0.06661129486522573	1.6811199746790302	1.1278656837868055	0.7124921729495757	1.194509317108904	0.08960522853855783	0.6283284307304482	0.6262877770501485	1.1309536702763947	0.875915871834777	1.0470900001678611
1.0039765400451226	0.5108535751615422	0.7736194105170315	0.23141813435823305	0.9234909210726071	-0.6753653237074071	-0.46050987573449953	-0.42846559086313707	0.743252442758999	0.16783219902426333	0.1319023449741879	0.3967078281391898	0.2227556114281095	0.3027563993303698	0.5008192121459257	0.4058390224531113	0.14685702157451122	-0.5903501466186848	0.09780982885772282	-0.11120324079127226	-0.3480884154566846	0.43446242400789553	0.4065375770227912	0.4555407656779414	0.5973239214158592	0.21163680751651492	0.2764149396015949	0.49726072615574746	0.16610448016510332	0.0791433494417142	0.3008520262081012	0.38618512787776843	0.0625867283204186	0.45013435453160133	0.7355396717608194	0.6595304600512849	0.8365087105474933	0.09581596315864063	0.7913822083960776	-0.03440828510520643	1.7446046620273656	1.19475337077195	0.823061845632014	1.2951448046422345	0.12076269271251387	0.729501467920676	0.6756547469936683	1.3224859792827885	1.0334151397752185	1.1864722295783037
1.052188514373356	0.4996487214111431	0.7520842524842715	0.18770323761452323	0.9305605523718002	-0.6605811850497129	-0.5201701175360157	-0.45636208583897775	0.7135903924654259	0.16051990545428296	0.139944701428598	0.40272306673507846	0.21306732652928861	0.3300323196500719	0.4608552956216716	0.44381110645684163	0.18853007851118192	-0.51177555316103	0.09344248422481316	-0.1294780298116906	-0.29674437310544094	0.4259058738478666	0.45823303177646435	0.5257535544950432	0.6461647960604627	0.2471806614452255	0.3003612167158205	0.5529170596360512	0.19270543963892717	0.08107442524297641	0.3199052389632473	0.4255548876140513	0.10532571931763975	0.44841251673280436	0.6604167896161903	0.7197031118165629	0.8963321513411524	0.10317632196982003	0.8763538451741507	-0.028477309701970398	1.7944497485582585	1.256873658756989	0.9087156942726823	1.358592432615714	0.14918814284714144	0.8264140935679307	0.7063585438019182	1.5128762223602326	1.1724815101939359	1.342161141406719
1.105292111692992	0.49863432499466054	0.7266717951380945	0.14257257984292238	0.9104396638442835	-0.6474293099157883	-0.5873284012177473	-0.495354586162697	0.7032101474426368	0.14820448776156137	0.1517454336824864	0.3889474177011426	0.20275268611312236	0.35788730348895087	0.4197903778056971	0.46032337164449205	0.20594665497206915	-0.4322800001907748	0.08173755590657392	-0.12167863702023758	-0.24719199383098545	0.4128325269788317	0.4969130117495908	0.5744068360200292	0.6947826082411939	0.2687127782629688	0.3223086645217285	0.5966964145785112	0.20220418144535998	0.1078770110656437	0.32879611101532324	0.4454444521649693	0.13122573482083574	0.4722616133206839	0.5872391798733427	0.763329876270401	0.9332988096845224	0.09568593163450863	0.9267776616105122	-0.013634829353013286	1.8048396181255886	1.2970649994225396	1.0067538525958737	1.4308135674521405	0.1601541923092124	0.9095383092544657	0.7566646534900295	1.6640590325497158	1.2959194710158326	1.5065468462653784
1.1367069087623385	0.4920919964398135	0.6933319576572174	0.08310499781204167	0.8875658892804876	-0.6569297188068144	-0.6599857626374266	-0.534153678198819	0.702814572041212	0.14267961319239952	0.14514354421737036	0.37657472871779174	0.18868119000046346	0.38158787540800243	0.3736065606063505	0.4721192502929985	0.2292677537915547	-0.36481206149962925	0.08204004594107658	-0.11083462449954515	-0.19857026239568384	0.40980778933118217	0.538394048199369	0.5986731423404729	0.7252588237722531	0.28895583995316365	0.3262685434583553	0.6161081972201954	0.20831166150200234	0.112922673770011	0.32160515221960245	0.4786524628012522	0.18048831420770547	0.4967110841304403	0.498988426905193	0.8190736991993284	0.9660725111815236	0.08895513353729202	0.9722640441879171	-0.005157517246638494	1.7990113095783464	1.3448889493049498	1.11662652302969	1.4735086386043303	0.17499645200854844	1.010275117200101	0.8036984830752137	1.8152828984616085	1.4246241839114104	1.6576394849925742
1.1569908327085767	0.49088317404350457	0.6460844429467701	0.04694955280940444	0.8528334785513623	-0.6723985990121786	-0.7330991428597983	-0.5886514597230114	0.6846058527003619	0.1542776812809996	0.1452730098978053	0.3637878118538166	0.18384620230538545	0.4009865033004294	0.32663402111555906	0.4649068371072966	0.24774501101996935	-0.3124884136840655	0.07551450671284185	-0.09995337324861454	-0.18326034866237012	0.4188031248245442	0.5349632200814401	0.6400785556347206	0.7626117364038381	0.31701428694427836	0.3502367896341537	0.6325690733823837	0.19959022086745146	0.11377507419544111	0.338490007212159	0.5221223756702349	0.2113558434085568	0.5102135055965582	0.41576030017165005	0.8657406530677552	1.007942738352419	0.07357612793636484	1.0227888149620519	-0.005296261390752203	1.810005027215012	1.3780189232784155	1.2138497221281197	1.5240529287836089	0.17365207231692317	1.0851327990273785	0.8656753982636936	1.9383242918123813	1.5435624572112636	1.8142172077133094
1.1984251421508023	0.4742238262286434	0.6245097919979263	0.0044745084825797785	0.8148008556335935	-0.6978931774776459	-0.8022510202626713	-0.6493342325598763	0.6530397606414322	0.16961641148151232	0.13904231273240875	0.35090505402922634	0.1412148532933898	0.40842765393698655	0.28711032168420453	0.4538235310115115	0.2510309405603427	-0.27183533115054404	0.06548740213881121	-0.09067103051627477	-0.17440595736161416	0.4226988206580569	0.5505432228591209	0.6795651274002187	0.7805822367900122	0.32342335547980994	0.3661611616211823	0.6560970477937512	0.18894971978105954	0.12184875093446043	0.3707456631777104	0.5328450711662258	0.24655317489378	0.5160774560764353	0.3606295899497885	0.9040764203761651	1.0488570761986267	0.029192720929436443	1.0679302915171127	0.005134693987594454	1.8183122241562444	1.411451606965864	1.2918283251793992	1.577444561661393	0.1672671359977754	1.1717026543870748	0.9130332273333341	2.0607557144302033	1.6344615658766735	1.9768367593149727
1.235196370898177	0.45896825512138345	0.5967952267517084	-0.043022817143595106	0.7806240430456588	-0.7451417757479054	-0.8699035694853862	-0.7134750436189385	0.6315505291342303	0.211145273397244	0.12824762774276643	0.31030693140757587	0.09758670056548262	0.42048194913794196	0.25872640750056625	0.45328606752892303	0.24253558151575416	-0.25189596489609756	0.050128968610585266	-0.07671310594551992	-0.169400470481323	0.4436901409695029	0.5659239824348434	0.7295890836855958	0.8092141424549435	0.3354782632940585	0.38408519193772084	0.6740360743082919	0.19420524759126917	0.14412549652099485	0.40581366980785544	0.5536784460749252	0.28064045656527337	0.4991355319004519	0.28427423892651993	0.9501954339493981	1.088093538991204	0.0035140912076025268	1.105767785629372	0.012237136937733819	1.8040490914733045	1.439056779915227	1.3885886767632925	1.6034315499590845	0.1624383449820544	1.2810979623145342	0.9437609943689296	2.1496354883450395	1.6538210473342292	2.155065498335241
1.2878337964558608	0.4373325532196202	0.5728382479170294	-0.07868616073343175	0.751351002956979	-0.807620147529691	-0.9267488700284584	-0.763004889429254	0.5918550119617447	0.24471274570912577	0.12444236902246641	0.28261972327691115	0.06448779272739377	0.42447453677812674	0.23678296109794164	0.4437567821908589	0.23761957398087405	-0.25665971572098145	0.0561639458992515	-0.07726084524345744	-0.1652834132097279	0.47920152448582876	0.5764873676333966	0.7610480805846475	0.8397281070183504	0.360931444703419	0.39706446614222335	0.7121158113072045	0.17794793598022124	0.16793583121423564	0.4266138053314692	0.5624777611897491	0.3471780768105135	0.4796403220458525	0.19494412585571447	1.0115174855861262	1.1348183784230739	-0.04129553084178615	1.1513958876505637	0.028480529033083492	1.7565635206371013	1.452473655625317	1.4258952721239382	1.6277691436093218	0.1729555512976671	1.3766002946788538	0.9790889806333911	2.195155857647792	1.7189586734629674	2.319851559067977
1.3177764721716738	0.4015904011511437	0.5377368618250059	-0.10833079492231398	0.7153978881870581	-0.8583711158891049	-0.9670615859768757	-0.8241161786967439	0.566095554308347	0.3173694499740131	0.14388286677765066	0.2632934206426108	0.0484401470865221	0.4310646115736006	0.2201083630259581	0.44322798747411873	0.21008826641761097	-0.2597094288617334	0.04583064544037218	-0.08430037938751392	-0.1673841254181186	0.504483400198782	0.5768555597492955	0.8078232592212412	0.8515141393127635	0.40447163715523116	0.4088869004898953	0.7327006168572048	0.1678119789689651	0.18626836534645735	0.4799266690859004	0.5601924089333321	0.41972165765319147	0.5082877179100517	0.1403875725923741	1.0631354768059829	1.1746477596327751	-0.11372241225364159	1.1840201764343514	0.0402055317361424	1.7274353120853871	1.4669507128221693	1.4489935277754493	1.6451267270509056	0.16578951935138272	1.494982461984809	1.0309237370926803	2.2093624409579813	1.7811304146235307	2.4593839219311984
1.3347976481426875	0.36643786699974795	0.5186654858175038	-0.15049718508376497	0.6981843490039573	-0.9238726275272233	-0.9973734103031091	-0.8731907232617975	0.5267435153806643	0.386387964097896	0.15088132553632558	0.24320905391305017	0.03385853954641243	0.4328285423254881	0.21205468302325628	0.44990987218991113	0.18665455700448863	-0.27751731539992935	0.04210950846156805	-0.10975851947092248	-0.17892608213512276	0.5315959884542537	0.5822491081812502	0.8293781254024308	0.8912962266882781	0.47249848710956555	0.41017217941559647	0.7611818783608866	0.17482729484861254	0.21615779953078004	0.5363429804451573	0.5407169237834024	0.49525743475867035	0.5473683763163701	0.11902814037834313	1.0990085107122325	1.22872597426284	-0.16550781092447434	1.2044592766488134	0.03897344781559738	1.6928426277348305	1.4745707672582644	1.453437927264671	1.6588702050615214	0.1515017420487725	1.5829201373050625	1.0908693762212631	2.2194621486708854	1.8057122374357282	2.5680273694785862
1.3437298807627873	0.3041592103423761	0.48882406248636634	-0.1867722011180575	0.6805285259930756	-0.9819875983149651	-1.0156716025672168	-0.9552046797561269	0.49425943264825084	0.4688129269445846	0.1713523873125155	0.21096154877504242	0.03849680647397595	0.4342637531019192	0.19978821715340025	0.4344973844295354	0.1512353531763943	-0.3355262473631874	0.03399693882260477	-0.11872739694239473	-0.17576532447376142	0.5431546048991768	0.586621972140016	0.8413769441852708	0.9392036707148306	0.539621286866148	0.43128371331103316	0.7984840952752634	0.18293921071620695	0.23503794970947345	0.5958086762694902	0.5435211443091738	0.5948169237540155	0.557980081969961	0.1404768791736679	1.1244137939897247	1.283874804716987	-0.21378404955817984	1.2503932447554003	0.028800673287948237	1.6521289177392788	1.4419074126365385	1.4346427751648632	1.7023369776326434	0.14622026046332642	1.7092462615032307	1.1617977376972957	2.2345054867044816	1.7866025662727671	2.6496467955257743
1.3541128798896256	0.25023558750284713	0.46539489001976325	-0.19728789656772505	0.6540951928341512	-1.0265151239074504	-0.9990793362490755	-1.0117500536621495	0.4816388778947771	0.5339467822464303	0.18418282335033037	0.17330254894558578	0.025152581077582552	0.4170550549197552	0.19875278986614314	0.41865030254130325	0.12269332588362543	-0.41598432877275615	0.02642912918452226	-0.11219553510804425	-0.17364639213072952	0.565135908050953	0.5741273260803775	0.8376191913715111	0.9928911289151335	0.6016009294704365	0.47141354404462643	0.8367079376742057	0.1909197122062108	0.24004404096284446	0.6753378326892687	0.5454625940011402	0.6947582020253433	0.5875721152936034	0.1512083207899487	1.1374873219285098	1.3065812558922085	-0.23964032218005174	1.2641754287160711	0.024085168428777632	1.6102773573333706	1.384864277992573	1.4146513546928619	1.7660751586616972	0.13495596699409532	1.8237073908145551	1.2412166060173313	2.235951560482707	1.7695256651540554	2.708224906945092
1.3357758818692802	0.18598202782213527	0.4429123133855389	-0.18574464794050255	0.6416321058228474	-1.047109417013433	-0.9591738383200626	-1.0539128347831106	0.45190484855266516	0.5846524053941436	0.1864095470301077	0.13458388380582603	0.024825138934252103	0.395664743585573	0.1995034517214312	0.4289141213055715	0.0984879959943881	-0.49039245691630473	0.04649399265232871	-0.12944413785341158	-0.18954393491296076	0.591034633758883	0.571016918316475	0.8391064095840651	1.024634633389292	0.6742668390821015	0.5074936713955019	0.8705825533529076	0.20223962185448957	0.21526647873956323	0.7577107784852762	0.5259399008389045	0.7911694999413029	0.6137834210310297	0.15742559380488047	1.1561132611399463	1.3441284698833713	-0.25911789540448327	1.271608351572561	0.01837061592995235	1.5397928580856124	1.321491162384824	1.3877263806070526	1.7763419280315553	0.14490361725825412	1.9660797572274091	1.308887195685936	2.269203437244285	1.7829909298568019	2.7345503908525006
1.3036868168713398	0.12753483096285362	0.42002657989962777	-0.16034054994724983	0.6167689086495807	-1.047678109874643	-0.9005860462680435	-1.0722665910156204	0.4380902335692268	0.6357732328747264	0.1898535061771001	0.0875443822718801	0.028249017054562085	0.38308809251899073	0.22653965961753655	0.43808798724385956	0.08272370243379466	-0.5299380171997551	0.06032422614407125	-0.13498610939028527	-0.19176136490777249	0.6024524988266977	0.5649609736253782	0.8434040783023129	1.0718645558222801	0.7484524759779404	0.5618553740596166	0.9166255285821968	0.20637383355218225	0.1813851162052204	0.8399907946628872	0.5012916125434711	0.8716398217281401	0.5981635198483967	0.1343762755661448	1.1590774291920165	1.3788213676913479	-0.2847952459500065	1.2822673405772862	0.031692298815758316	1.5005903556663147	1.2687255112960305	1.320602991538181	1.816117349050024	0.12188881220445617	2.0751790598287294	1.3864618474714372	2.273906598333718	1.7988244941171245	2.780476631094931
1.26337431842352	0.0824829501158135	0.4036629369511086	-0.1320121506099994	0.5823175203926387	-1.0522222526255318	-0.8459076873002438	-1.0683382327427169	0.4435440180165866	0.6797606433602408	0.1732496401909199	0.037773684097582895	0.03878081675954289	0.3723860212843936	0.22703582096599195	0.4633944264256466	0.07390716528763677	-0.5254228799301355	0.08812551544070905	-0.13109819740286183	-0.20086743667162912	0.6090933188338743	0.577428238309309	0.8387665771284226	1.082564690627732	0.8059795131579506	0.6111282367286262	0.9771749991222303	0.23555733480149393	0.217336586825058	0.8886432738180478	0.46628985892647457	0.9351657656368969	0.5996094254461745	0.09267603895978113	1.1527016714951108	1.4237283855207585	-0.2902875737283824	1.292434975874744	0.056285484127746185	1.5166072510911088	1.2093114063047319	1.285777173072625	1.8414502779731206	0.11808446633749489	2.195264978721186	1.455557461421235	2.2834895252867597	1.803540683894484	2.8040809461707226
1.237479522071483	0.057279954149419235	0.3757932797323542	-0.10003013474303965	0.5575842433754056	-1.034886069583149	-0.7823989550194766	-1.062349491966795	0.48739769676273526	0.7004330923254452	0.16816951011909181	0.004066905576199794	0.06018931621644571	0.3713021213372718	0.25434212039097026	0.4946389702134507	0.07422041306571041	-0.48047772639831515	0.10327456842437924	-0.12112340283862053	-0.17851598552311504	0.6242358998744197	0.5833286334830871	0.8499325743393913	1.0900385087853928	0.8835180511517482	0.6685142679148481	1.0233249391845312	0.26621391288604884	0.2374011837310001	0.9241914333160579	0.4719441084369369	1.002967128969032	0.6109247321318152	0.046288127175319285	1.134053461974665	1.458766946359235	-0.30685415360765	1.3204038000986875	0.07276640260573711	1.5372561882254718	1.1809020298986346	1.2249255364872873	1.865834725828314	0.1295549404714321	2.2809605857920516	1.5085230620988392	2.287221685957285	1.8322133543740435	2.8292022346756345
1.2121567629984886	0.021945145641937027	0.34568239952585517	-0.05057225284203735	0.5146695277427398	-0.9815827507982746	-0.6929770535117499	-1.029175346349539	0.5406166953229079	0.7199297933794757	0.16462748394505863	-0.01424034232432976	0.0846018525019504	0.3577854141276944	0.2983110953416662	0.5193628683302393	0.10482273840261855	-0.3844481886418135	0.1351314476935587	-0.11914692187799145	-0.14963524020123975	0.6262574297201321	0.6082573370263301	0.8513047961367585	1.095177279656406	0.9841984819564372	0.7136617553311029	1.077676887108173	0.29492072806503766	0.21475227938001945	0.9472525040894807	0.4684653570078462	1.0462302134345645	0.6237172410731945	0.04481799369432936	1.1037639270801136	1.5005100842614056	-0.34376700835256135	1.3387295682106957	0.09011705379294632	1.5683407121311528	1.1374499336734734	1.1694571075768183	1.9110920888266922	0.15036750792893688	2.3070716974799663	1.5693294503002884	2.29463843479459	1.903811760474743	2.832606302198711
1.2155848974467638	-0.004104237334459617	0.31265521429730636	0.015035806084690777	0.48327443128136727	-0.9060659067971846	-0.5983590127169782	-0.981923495562706	0.6178031908431507	0.7437101114063827	0.1537854859160547	-0.04042658354637999	0.10815852570800939	0.3527213745618988	0.3550234380128592	0.5631886809523968	0.1385860906848456	-0.25654040921952587	0.1697014726473956	-0.08745252005811203	-0.09747069765632062	0.6379275136986036	0.6803647334964	0.8424474937723933	1.068364681251762	1.0493105778939897	0.7588676887413532	1.1179900986336853	0.34609722344171756	0.20876752395193857	0.9613422023225638	0.46667069893453395	1.0594174047263982	0.6495467380157217	0.045538154861952264	1.0417595524758867	1.5146590265055733	-0.3717712131287955	1.3305445994329395	0.11798487031212605	1.588889325401209	1.1014679320030567	1.1357616566114106	1.9677989732876136	0.1791382643017553	2.326165417784932	1.6250963562550074	2.3396856857724257	1.9532937917687199	2.843459699722518
1.2404932816202447	-0.02648699993044503	0.29581066281856055	0.12243421726128409	0.4588789775684997	-0.8289791229947939	-0.4718720523642081	-0.9110227783714369	0.6882242250333445	0.768847580675707	0.14149527876404266	-0.07849493798727734	0.1250130671377119	0.33921296603332857	0.40608586943236985	0.5958959344976537	0.20296921501567092	-0.12166073782030692	0.2165945154340762	-0.056768277717991235	-0.05198250260513586	0.6446065916304298	0.7955106423698004	0.8377934908707629	1.07314508143906	1.1016404969960827	0.812267253097023	1.1690873832975777	0.40586998694410487	0.24744666349483818	0.9622167531126259	0.4884119964224459	1.0582624807478092	0.6271591953546009	0.04079449118074739	0.9725725346327472	1.5396847332073273	-0.39713250956126495	1.3684478416550527	0.1474278145256474	1.6284448662290771	1.0734240392147636	1.11051547931683	2.024699606217679	0.19768518038305097	2.314385094189053	1.6939992908653756	2.38108549423709	2.001579835867987	2.841139929358399
1.2880741520719166	-0.03335425233744653	0.2768503606375437	0.26974964443564975	0.43078092229347387	-0.7374285067560786	-0.2908381916129765	-0.8340880113435423	0.7688435643109152	0.7920906698123087	0.13910726063189605	-0.11592381121638731	0.12944524564216484	0.3417726480862509	0.4440417540297415	0.6244814788409533	0.2497085591174623	0.021549316333118497	0.26752160793816204	-0.0005731011452634438	0.027211065056284123	0.6259636466444233	0.9667744477231441	0.8410314392607171	1.0595142490313456	1.1558599331003305	0.8258233424817771	1.2354423047111753	0.47460582261752504	0.24159575203292966	0.984631553135493	0.5310086418072253	1.0867439026043813	0.610109819319619	-0.0336912570085557	0.895382187471046	1.5611771604342257	-0.39667558344686926	1.3884003802985334	0.18054231494117173	1.7327315231751073	1.0338646225143484	1.0816425201319493	2.098826124283505	0.23757856947449935	2.3214637517906667	1.76429054893038	2.4289955672553685	2.075086106865638	2.8061765589490943
1.3455486776079089	-0.04676700328809623	0.26098737267729244	0.42821382522372026	0.4165354480211499	-0.6489629789494111	-0.08273203795822244	-0.7286007762813358	0.8400711433331359	0.8062225669521356	0.11830156663185701	-0.12511967016624528	0.12193664387950487	0.3480284704522635	0.4754801328548419	0.6481460537710916	0.2951786549437937	0.19546619721244185	0.3346574413323922	0.023901700771684693	0.10208928294818036	0.6250086154883414	1.1513808420835476	0.8347520161767115	1.0438209467653639	1.1856034750860776	0.8072439945997397	1.3180656522488634	0.5244203338551465	0.2119703293234742	1.010326675152919	0.5294298917582692	1.0822458088552087	0.611078920333368	-0.1128580413703717	0.816047370784759	1.574104166557698	-0.3894740376268146	1.406912083298467	0.22192982783338824	1.8183312729912386	1.0148106502410978	1.0762984061947336	2.1497427154427093	0.2729061938936983	2.302964795675898	1.8131336145747858	2.4440297817950967	2.160027321642321	2.8005204896343345
1.4075699680774858	-0.06769685435005673	0.26000128392882965	0.5882186376774042	0.425904644209654	-0.5471033299289937	0.10973731734593675	-0.6073490739649472	0.9345004034877131	0.8337531942063203	0.10131833609370358	-0.11487064359832984	0.1268022893565329	0.38247445116228374	0.49341760371208065	0.6893388732462892	0.3445512629622765	0.39405593794327426	0.4052127462226257	0.045073568729385505	0.19230791349442042	0.6123513825898841	1.3377130262965615	0.8312402422420746	1.015437596417319	1.235292295918558	0.7764482318919661	1.3801223577424213	0.5739780906393881	0.19633080029375663	1.0412663508859004	0.486161729892849	1.0466009517430488	0.5856086568631315	-0.18352834347220132	0.7555742512349883	1.590314724215536	-0.3861248721928283	1.4272364917177986	0.26240629908027485	1.8904685761553797	1.0247670796286434	1.0694011539087462	2.205106023918257	0.3096481929393435	2.259682621533967	1.8811362320336564	2.446001759827052	2.238172226933716	2.802011398227903
1.4745269543073833	-0.097917414257772	0.2718997590526455	0.7189168371615986	0.4380422258068565	-0.4619392909973519	0.31663162379845133	-0.4924950940315627	1.0425793991685262	0.8860921390324854	0.08409165846210756	-0.07193226881974082	0.12264517928457834	0.4150947220506949	0.5151253505462152	0.7090071471204072	0.39412807681076906	0.6486734476538925	0.48331847104819314	0.04361654448676585	0.30095232854928833	0.6098523371661309	1.545113431369264	0.8494968255912612	1.0014037808331142	1.2763335564646974	0.7616215431781793	1.4487898409828863	0.6171664099599263	0.20530564940915066	1.0948854752293673	0.46308987700038573	1.018706601412727	0.5500776236738228	-0.24090896365708697	0.6713823708473468	1.6045106449831619	-0.40162198479295724	1.467044448376016	0.2944463181467233	2.0024630267014727	1.0404292383808602	1.061566210401044	2.281756970567346	0.35716146564418094	2.2056396212101417	1.958533687640933	2.423475201786533	2.317562918204035	2.806431994337504
1.5460893177099408	-0.12577263418809492	0.3144344524437813	0.8377798925271602	0.45064810595889015	-0.38000980686211405	0.509017387330278	-0.37049069195537015	1.1712680382585243	0.9212903192317323	0.0789044288739063	-0.019831606501226708	0.11828879362994678	0.45377948460411704	0.5349768486386236	0.7476993166072611	0.45071608966166166	0.9400607841947295	0.556980942455286	0.04186679554189269	0.4148292642545475	0.600172137589525	1.6891409823061605	0.8676384125252607	0.9962282414240995	1.3312513370528234	0.7553337431281396	1.5121730571994578	0.6783738397643045	0.21330084368764032	1.1666784197342355	0.45396008426782614	1.012428963782833	0.5387312811357048	-0.25109051649032177	0.5775272774172987	1.608196233776178	-0.42285430606334884	1.4831089671121864	0.32041437261494615	2.08228018517435	1.0445360466664189	1.0658482591826108	2.3258499432560624	0.44221823810591177	2.159669994060655	2.014041967458501	2.443738481669424	2.3875506193660585	2.773319227252382
1.6107537021109302	-0.15568359185619632	0.4169987896665509	0.9660167974556874	0.48872981518086583	-0.29619883341921194	0.6980436022020232	-0.22020840115906598	1.3162759157286774	0.9476366096187554	0.08321679735245546	0.0576544564701307	0.12179825805820177	0.5083423901515308	0.5649602182597968	0.7822119851198361	0.5206548814205174	1.2510191664411838	0.6437648701227714	0.01506622280220617	0.5652718415924083	0.6125814024578423	1.8360862751609954	0.9017397485786567	1.0334973144353343	1.4219372498811904	0.7504649727298773	1.581072080924807	0.7001599306047998	0.1446058834790998	1.2396620077809062	0.4445888201300157	1.0068795748270596	0.5384579569895162	-0.2202978229152277	0.5262159967224016	1.585396814575586	-0.4406234742818925	1.4856079064478467	0.33985157408596517	2.1069535061819473	1.0523126871181583	1.0275760485019267	2.358425645834528	0.49320387901297896	2.1486826893850397	2.0472430261338497	2.4945798029321633	2.5258802126904256	2.7363749293411335
1.654043157073674	-0.19869822656680053	0.5475174059084753	1.0794506937340451	0.5268430315898394	-0.2126240444743849	0.8849552721289736	-0.07084717052556432	1.451731822843467	1.0090145717267365	0.08104813967553084	0.11758754531574214	0.17297801860400489	0.5754879402573659	0.5991279430608742	0.8307680543064941	0.6106385571047668	1.5768604768459415	0.7723189657047118	-0.015738220502607696	0.7460734558664757	0.6405564471381437	1.9654894508098835	0.9281548892582249	1.069137744665704	1.4806114761791802	0.7925874210344327	1.6883729476380278	0.745935244792422	0.09476555839406241	1.3137206413064708	0.43558188665320097	0.9578075252716852	0.5251433154711616	-0.20182569530850336	0.47382882329137904	1.5706242942463526	-0.44144789257370254	1.4709733611796403	0.3588918505621727	2.1414960286003497	1.0441785841585471	1.0079452956838764	2.389733119054509	0.5442350981449599	2.130882443516856	2.075063399565563	2.5516713691732518	2.6633869015149516	2.697136925901318
1.7038376618569557	-0.24125426956411983	0.7206782103225	1.1880198283295138	0.5897306331055192	-0.13482245802264256	1.0384769324373735	0.06735800660731872	1.6060214914323487	1.072343807211905	0.06977774358103338	0.18620263394949585	0.25138061211408996	0.6606420891869031	0.6292823553650174	0.8736570622993224	0.7085344354953605	1.8709910864159878	0.9451440759840606	-0.0322066954182969	0.9293538006315014	0.6805879336038778	2.0796661754997237	0.9537313296254147	1.095780864622522	1.5026434978740288	0.8238800102206459	1.7854031211219699	0.7687231765127635	0.14157451220034364	1.4040691931971665	0.42872009171506564	0.9231960374274346	0.512121819315704	-0.16408250138910185	0.4158116452033737	1.5425049281471606	-0.4065377075885409	1.4842066857976035	0.37298358589831954	2.1850499198936264	1.024981626882148	0.9891775092004258	2.4174638435745006	0.5767028847571921	2.143009024505869	2.0984567357937296	2.598726440480385	2.759058529730029	2.6516172970934977
1.7189319036735449	-0.29246596698395794	0.9150586408251588	1.2807870274834414	0.6516246088269517	-0.057202422854949295	1.216275698200738	0.22216873116832425	1.7536738255224542	1.1370393554925455	0.055696952948450805	0.2963687750905903	0.3445409676697409	0.7950349404484791	0.6513560326576243	0.9213832416354466	0.8276177591689672	2.1580983960977558	1.1319045732587234	-0.03309476842803324	1.0809636895139085	0.6797944359074297	2.1469713039558598	0.9837536448531153	1.1600079016790057	1.4884357898223493	0.8032886634365057	1.888656108179844	0.8195953284233303	0.17538399668878807	1.4653492614164876	0.382074053922336	0.8873689846809526	0.4864508921068434	-0.08508258459845067	0.38015844746282157	1.5360411778300378	-0.34457348565458956	1.506448587683137	0.3810352363586746	2.244091783960008	1.016755455530266	0.9903408271365969	2.4307115534434818	0.6215499618421576	2.1678665880568055	2.1405743749714015	2.6425902439677937	2.809845942269288	2.6047787876067514
1.7319024741301283	-0.3092933242052994	1.1342862863125478	1.3486705116494524	0.7062651365339746	0.0366488795714353	1.3821614689239736	0.40036615848570667	1.9182047308856576	1.191341621138164	0.048458918163189764	0.4227949687250163	0.4538734309449312	0.9734098928042798	0.7273890908326508	0.9840040944519464	0.9551326027830236	2.446817466200034	1.3370422434304374	0.004668132291711019	1.2204009143897767	0.6801562330714053	2.2193103352127688	0.9790228057816968	1.1925472243896569	1.4685733141497035	0.7981862748665007	1.975778151112539	0.8902344732556445	0.16115170330653208	1.5229854872216242	0.3347697954061371	0.8226442866278247	0.5093365732405031	-0.0391465774352102	0.35645792107026836	1.5227783988915307	-0.28144738137328573	1.4687204181733666	0.38945507516263267	2.2962678129330976	0.9882726336566977	0.9980199541756516	2.4516699458524656	0.668128310693174	2.2397215367849648	2.1772121219836484	2.6953839929184826	2.85187040153346	2.567068183530277
1.717393900345856	-0.3365235280102584	1.3675421447004705	1.4230957103561612	0.7616626818788097	0.14652738916726257	1.5134967520719855	0.592615440039894	2.0677206829774706	1.2475709278531424	0.029977584751428706	0.5829435461717006	0.5798462995589522	1.1720701732870045	0.8109148273526156	1.0718163808233143	1.126818158718668	2.7487566927040747	1.551095957919284	0.054350726322072385	1.3317016765416123	0.7118333223616817	2.257150522567115	0.9769554487032883	1.2295402465712884	1.426199854422178	0.8542366404033228	2.045409639877435	0.9248374665720638	0.1567155950505163	1.5769336341334823	0.2902301392890758	0.7408861089345085	0.5422224754923011	0.05160432215618255	0.3498554244195785	1.5279218054440815	-0.23071291818580147	1.4130690199996738	0.40002612171561863	2.246375104314718	0.9579473558567028	1.0130414436279762	2.463738069453421	0.6925344882786015	2.342590271463285	2.171761475789386	2.739894261114318	2.9196457304786514	2.5489635487559346
1.6891196288307149	-0.32622264939975604	1.6114244772066826	1.5000838751774943	0.8059620234396456	0.27728627088534097	1.5799578149934304	0.809923884959167	2.1924989416654794	1.3145152663656194	0.02372065035511313	0.7553906739332202	0.6918348338376086	1.3872102511367508	0.9406417412164092	1.187364672484858	1.305632678960621	3.0430567035819887	1.7600334680665282	0.14587032671079359	1.4415116553944156	0.7384565870376776	2.2624546504169984	0.9989352343737788	1.2593205072150657	1.412382372529011	0.8916940680321467	2.0969412923155937	0.9766058084028716	0.16675760749667348	1.6185841498980096	0.2675618960616908	0.660456123475634	0.5514628137551567	0.17035225271450063	0.36583906200650596	1.5265841538024458	-0.20656700185571544	1.3798889073017744	0.38976309614276905	2.225088666169196	0.9247378682717304	0.9885151495881839	2.4671957831462232	0.7054245654123885	2.4913735625327407	2.1571402105589708	2.8340096171536517	3.0292871422267353	2.5152617163873403
1.640165232807521	-0.2836972496275181	1.851935102002256	1.5745094995553734	0.8372298978014167	0.4312568643520006	1.6029292076247104	1.0294348473966386	2.2835893556878353	1.3933239076984436	0.02891175101017124	0.900283233121771	0.798806264680352	1.5977713012217956	1.0945278801099196	1.3060979265108033	1.4810601580376321	3.3059156358802255	1.9891211781504239	0.2425010606688196	1.542348713048825	0.7915710557016178	2.2673358408770405	1.011003154141529	1.266999248691185	1.372797246429346	0.9258961070896558	2.1485905565493097	1.0347455901223896	0.15749689730134178	1.6531612306470969	0.27621861821802046	0.5964423116801637	0.5899637537338518	0.3250785687811817	0.35243199336278963	1.5316919555793227	-0.15558748968090233	1.3392019450582682	0.3787183438550255	2.224865794799757	0.8854775343486333	0.9794621569115962	2.4493601601810964	0.7252667577588291	2.6670967802033014	2.1383298900472214	2.9799998559754477	3.155216021907673	2.476482454053239
1.5981806952914894	-0.21764366463901638	2.0670966226712033	1.6893287639400842	0.8659448999702732	0.5979454263709357	1.5868179442423322	1.24468830106327	2.3366199712596547	1.4804067598641433	0.04512205853257036	1.0007196324296903	0.8983975583828574	1.798590160842089	1.2466594328965945	1.482831708298057	1.6506033370809585	3.499374377459495	2.180389082671828	0.3811592370233866	1.6304252399938481	0.8222831951146065	2.207683125309725	1.0261764412304237	1.273270490532628	1.339939231228138	0.9436739217543473	2.214905038959819	1.0994953851703324	0.1296109122952774	1.6836095733473466	0.28064296712690906	0.5607432971158997	0.6611582780011777	0.43114846475110946	0.359964481994406	1.54005660530881	-0.05915120064822614	1.2735541505904306	0.36102285285331953	2.244868341466629	0.8360979843556254	0.9646808147048567	2.406223899704398	0.7299500337302819	2.8188125891549776	2.1083757076214154	3.145206127919607	3.2811612290588457	2.43747382116628
1.5667895248611503	-0.13161016856607316	2.2697730338586757	1.8323381015586389	0.9049492119723723	0.7641048340220058	1.5461339687464084	1.4514416251599749	2.3478854142088856	1.568999665011954	0.06906976846476641	1.0912691973649218	0.9966604333613551	1.9894575188211128	1.3784566244670873	1.65664849661081	1.8037263848106118	3.626202101144345	2.386351085900384	0.50048014210491	1.6495093456933507	0.8830825945046316	2.1832065640151357	1.0470573149692384	1.2423908015779053	1.3062702468829614	0.9310482487743059	2.2673758171640026	1.1634087698061057	0.12292983141795448	1.6896662295895648	0.2805178901173365	0.5082379142333188	0.7402384646915359	0.49698612641588236	0.37057089300866924	1.56832481915075	0.05300275049341342	1.234937199537345	0.33367903120851145	2.2627590072937447	0.7628867751439126	0.9404152758952125	2.366666920587415	0.7259347666235184	2.971881073608664	2.1100507562835342	3.2951611765055864	3.3814020998191703	2.396531177481372
1.5385869511082277	-0.0633381197479825	2.4114481109250407	1.9857674437478436	0.9423764033322624	0.935606627609085	1.4921383537515085	1.6249225881409164	2.3297235946836157	1.6987364178084057	0.09543001328586959	1.1717549470349407	1.068922528628312	2.1686444832823444	1.5360653491524288	1.8821658622339967	1.9307443143544378	3.6824521481408103	2.573370205206077	0.6324876697894289	1.6484686195244478	0.9225037017601752	2.1351377491706485	1.045784928624697	1.20805781888784	1.2477327846846837	0.9089331610403322	2.30186216008897	1.2419026571352685	0.14900928887533613	1.7253750819493212	0.2927235190077042	0.46855218751307304	0.7809197541564792	0.544671654580911	0.3523756827353043	1.6023926553413408	0.14689326185812585	1.1708278725030037	0.2987716331637095	2.305751592915841	0.7055377293168693	0.9255369253708959	2.362347469422372	0.7421618238829374	3.038808566233317	2.1533938589979913	3.408817753055898	3.355567960039953	2.3854119186349356
1.5131260670687294	0.022280636123430463	2.513850074668871	2.170464887401227	0.984636263042896	1.1036995218822883	1.438830619654065	1.8032015383824156	2.2843388452648825	1.8418971362171024	0.117347563710909	1.2468708089028528	1.1013499458811837	2.3461426661585874	1.6743691786357116	2.1448664541687275	2.035029773340234	3.6966211477062885	2.734112390431882	0.7823386771504657	1.6041263570663482	0.941038674381058	2.10790555535396	1.0271359135626972	1.186052633289745	1.192532029135012	0.8362644202692422	2.281372062984866	1.310385592395072	0.1523985643902941	1.77007703444344	0.2678772531199543	0.4684605410032156	0.8428472180311607	0.5883169859907411	0.335938632741717	1.6343044245605713	0.2743989548005101	1.0749954083293227	0.2747953878323447	2.3305119036032487	0.6262394880989176	0.8933851185608301	2.3463765171815276	0.7663390042096079	3.1099173061858125	2.220952052385262	3.5260090318022876	3.294736704185677	2.3667912001166656
1.480932045270583	0.12690030487108567	2.590036435024128	2.352128572625957	1.0096222736760039	1.285583008253821	1.4226726569575354	1.982218119951702	2.2033056986435064	2.000595848605234	0.15451582719638385	1.308614842480374	1.1121270078417673	2.5111365809081456	1.7852254723767114	2.419747240037902	2.1145043032830566	3.7190986449437133	2.8406741171347374	0.9308948137271364	1.579381631819241	0.9398876304011512	2.0650352927656166	0.980269666016139	1.1487069272916088	1.1575776515169431	0.7779674724410459	2.2487502649541193	1.380727682923435	0.09331657183877708	1.7703301287268167	0.24785847211117873	0.4567853391696377	0.956093653250484	0.6104690141137566	0.35229662817685287	1.6741486410934705	0.3886900518216878	0.9438033934325926	0.2545818477685333	2.3388210054279805	0.5547571000979585	0.8531600639879671	2.317166086215816	0.8081102725047661	3.1496852775604345	2.3146160024634943	3.637601092025688	3.294905693502609	2.3587788696680145
1.4380946769580756	0.23421710575735774	2.63914752171227	2.529016227323186	1.0347804244337822	1.4631996939202943	1.3813998031101573	2.1304522408933315	2.1416351223227363	2.1498128116602198	0.20144864176903504	1.3300689877121212	1.1148232746037907	2.637756149877738	1.8785428751533348	2.679885922705628	2.179188383390538	3.7212430892456063	2.934881928477488	1.0610215498464495	1.5647272963543586	0.9620436919741691	2.032654118634464	0.9365741223189952	1.1189231858929012	1.1847061520033388	0.803411080258579	2.2103053565944917	1.4179283828239773	0.07258586468052805	1.8266469080081102	0.24028500427600502	0.4572886831563001	1.074062754156056	0.6199807802728798	0.337212524648236	1.6800585393445555	0.48144979300863966	0.8449313136324677	0.20257165215319156	2.356885650614716	0.47909041291461146	0.7891855079424845	2.281025031906135	0.8168528548385894	3.149029935536051	2.3992446678035053	3.716331630689475	3.3198965194441916	2.3299615874818453
1.3880720842366845	0.336772583463764	2.6580773814371397	2.668245604952061	1.0586688558391468	1.635356019869117	1.3202143617084432	2.255083512797763	2.082564041497043	2.2742601418009953	0.24178945960298184	1.3466183716116396	1.0890694603579605	2.7038575737703683	1.935981346748076	2.9126209027740257	2.2073275502497336	3.705389868584578	3.0024270730424476	1.162452780370906	1.5784587423906797	1.0074375697476892	1.9766782557587237	0.9055415919462204	1.1101534973819343	1.1922213927702674	0.816761815172638	2.1999524235382446	1.4336947567959242	0.06395262891191292	1.8902285936322674	0.22639481371776382	0.47602806915142526	1.1458363709178452	0.6511198539903374	0.32165021409969385	1.6900382612594704	0.5702779099211195	0.7723687795890978	0.14401758224556677	2.3822250458859653	0.4263987652835454	0.7162554143235643	2.228270362949787	0.8563410209448655	3.117804815550716	2.474116074332852	3.7689090224998436	3.3597788146135428	2.2948835317961116
1.3575714563535448	0.44124009274894693	2.6395860576346157	2.7597615011346304	1.077807105520672	1.7894667997541291	1.2805152747479809	2.3553684393786396	2.035640714135334	2.3982842081906797	0.2788114827849752	1.338938630022815	1.060946438271163	2.734134850387715	1.9855316324534766	3.1372424959262317	2.190083061808699	3.662726198158327	3.0748241021730736	1.227524397516375	1.5933829140886981	1.0655149177988554	1.935926764022642	0.8667671728684956	1.0923654179689621	1.2162336549449682	0.8235640524798548	2.180947949114857	1.4769023128018912	0.06343625725032434	1.9253410238111948	0.16211273455678538	0.4786810665551224	1.2062540996608384	0.670429738220451	0.3151960366992991	1.6660594338646821	0.6542352920184366	0.7245865803594402	0.08043774144775959	2.4781003722594583	0.38727364634927997	0.6642831942196328	2.190976315299216	0.9080185934448629	3.0646691059707316	2.5968499462970103	3.8062456178021677	3.378364373981962	2.2862143674915525
1.3305557577239866	0.5112160105478483	2.6049059293141505	2.8108216093195466	1.0928653097099634	1.9231972386499563	1.2757379349102504	2.424827594868577	2.0199562938394253	2.502014976488296	0.30809524332009186	1.3214947629793508	1.0343568588251655	2.7336595203811296	2.0041603551179596	3.335303568437278	2.159629033521157	3.6099033452516442	3.1603958925154707	1.2745305167328915	1.5932635920112925	1.1063706972287803	1.907525513631376	0.8289483069627067	1.073030363600497	1.228021523037087	0.8924136110536626	2.169437026236944	1.5132982724431043	0.05227095495640015	1.9854245062751033	0.10749365643703439	0.5216996416914436	1.3051510172052443	0.6209387646127765	0.28967578421117945	1.6558853692158806	0.7227238551611426	0.6261081157717321	0.0300511666256728	2.5777664167969165	0.3498245906470445	0.6736612234007099	2.1347253095892236	0.9713383794348666	2.972425585731865	2.7336253251220524	3.841941287564351	3.343302764399476	2.2776911662660853
1.2965870118496357	0.5447713986747507	2.554387907490529	2.8416470127669164	1.1063717511336197	2.00988822359051	1.3254493548248625	2.4435187666791003	1.9827115704600213	2.601688092938334	0.34369443437291675	1.3268272782215604	1.0220315362958388	2.7144794244218944	2.0026335813567004	3.5084389917543617	2.1309295893070024	3.5867697851456044	3.2492079857542615	1.3190317421204603	1.601256190748018	1.1512973371087085	1.8872499894242505	0.8003967082198201	1.0893274052604542	1.238220109178797	0.9822338528224845	2.163846044451924	1.555191684673165	0.050117915786753744	2.009286895557898	0.08257590028572184	0.5974881021643594	1.3654656234602576	0.559558630372437	0.2841923504340796	1.6533500124814389	0.7822592139738386	0.5309157148785693	-0.021870124974993986	2.654559255233786	0.3160978460945839	0.6866308501081989	2.078814946612563	1.0251772969181507	2.888384854949464	2.847642750778711	3.8287187382357395	3.286495413584599	2.2542223883351626
1.2945823824015519	0.5516508027054914	2.4931195848013146	2.8254285155184045	1.112606962589689	2.0867449338379918	1.4009808255340157	2.4462346936474644	1.9589597219043984	2.6749429550021113	0.3949568221657033	1.3366896379534579	1.025039618248448	2.688528065798526	1.9958283753718404	3.657130679908517	2.1208509411765304	3.5725126577321036	3.325425746591743	1.3438860019847745	1.6020478754026688	1.2243019591022508	1.9320186027904085	0.7617347587302221	1.1185324588957446	1.2395648450693235	1.0599480284077287	2.139239534503332	1.5867466352374358	0.07449965342649527	2.008930912946277	0.057496350380031626	0.6466025048640951	1.378644959094029	0.5501896849726178	0.2602884991433907	1.6310985112176053	0.8011498837621286	0.4484359570220276	-0.07038567439733204	2.6752024777176504	0.3032332133410453	0.6941424325573109	2.054513443363441	1.0840178646482121	2.8115570167421584	2.9370172917529898	3.776304265958744	3.2022211759670123	2.2427799255278833
1.275488423216087	0.5555535872516154	2.404366660825161	2.776233272729297	1.1064244884852465	2.1620289894063527	1.5084074608157203	2.4326956623649694	1.9438676334921667	2.744871257152013	0.43046138713980486	1.3549164227650192	1.0299807159332763	2.6557404381764673	2.008104149998973	3.786702780833327	2.1123952337494196	3.5602824708231324	3.380729541000862	1.3884899874127474	1.636772580376975	1.274663982631638	2.0389535361880244	0.7451840414861425	1.1795909794461747	1.2511937434105223	1.1745489630415233	2.1176767824517815	1.6047940142651071	0.09409142928165948	2.008752096333022	0.013705401495775408	0.7011383473145799	1.3817110926744254	0.5639398539493591	0.25797792939102215	1.5949962577058732	0.7947290691107278	0.3425559420967198	-0.11447937161503167	2.6947135644416575	0.3096832361436193	0.7341569952770091	2.043019600355669	1.1374310235246383	2.730801256695428	2.9979848195210446	3.7034935714596253	3.1172717974552118	2.242154369474638
1.2531235376034338	0.5664234788519886	2.3158033851231172	2.7021520163279553	1.0918331450818344	2.257707207160074	1.6293138531273477	2.404985988877102	1.9366709661004482	2.7750159732429536	0.4727678466999607	1.3621053503406249	1.0549485285202802	2.61083779667075	1.9862134379356018	3.8682926270788585	2.0937633352128424	3.560120903101757	3.421657878686066	1.4437013544426833	1.6654475074931352	1.2843346413430836	2.122417562136724	0.7423505916974118	1.2266136743989895	1.2574477385730656	1.3256952776403996	2.093948823773007	1.6262978804763937	0.11552596890711411	1.99286052636173	-0.05416733953623761	0.7525864438594942	1.4074531519707203	0.5764438536060116	0.253907753300349	1.568146795272381	0.8029855017680742	0.27390227055875077	-0.1665968806622283	2.7111406447800066	0.3259924473717928	0.7843213534072586	2.009615084881419	1.1738554040388158	2.668455651165625	3.0123944815483363	3.641994706001711	3.0482147620965785	2.230274017430087
1.2226110964007901	0.5681315744845348	2.2388518495187406	2.599487366531681	1.0795865854661535	2.3407345878858017	1.7430551696686614	2.3675359726571767	1.9495455223353495	2.7774488236564197	0.5272625753182308	1.3664766619690192	1.0835122136423607	2.5520295625426948	1.9576034997883276	3.893948128565466	2.099014002399234	3.565800253307684	3.463279210385994	1.4853578236658362	1.6941353075305092	1.297438868497472	2.21262270800992	0.7395566429194581	1.2761510432027656	1.2900359244594968	1.4846432145927515	2.0839787922767297	1.628164157340168	0.16378882955758128	1.995239612625479	-0.09179918232323565	0.7893467783942208	1.4189521022291638	0.6370007815992037	0.26927723925029723	1.5221676780865692	0.7643285226448683	0.2808496797247283	-0.2176461945028012	2.7168197374531227	0.3690679838725638	0.8320124741489661	1.9790978014963798	1.1796141722212994	2.621821732993522	3.032780643800416	3.586289259150566	3.035134825691377	2.229575479837296
1.1758585213897024	0.5581059565682966	2.161894554530768	2.51309740257836	1.0688961157834207	2.4193228965684237	1.8538166029739471	2.311268462442153	1.9630284974619105	2.764475148376775	0.5721574882500117	1.3738867005969815	1.1126446431998716	2.4879682264539844	1.9473230549907092	3.9027636855153625	2.099933126892366	3.5648944948696686	3.483181479669864	1.5294333962254896	1.704813395677381	1.3272216237334966	2.29817634073284	0.7554338834001549	1.304323342142685	1.349191869794618	1.634964297811366	2.0512703329229427	1.62962073302038	0.2174425436504523	2.0315756986440405	-0.1518107934701723	0.8591531063622618	1.4222055463074537	0.6982000826980166	0.27505260553961375	1.4724985215107818	0.7056641419735991	0.2730489124868677	-0.2613263533492097	2.7244589552472034	0.4258583489304746	0.8503183960461402	1.9517552070796085	1.1847779638771747	2.6073677240796753	3.0029010099285567	3.5424052536410193	3.034812358154237	2.235533901244458
1.145907212863483	0.5482303847886635	2.116468239190135	2.4270203069349954	1.049289991136178	2.5078674026389516	1.9470517836780552	2.254752819364571	1.9895064751395524	2.766552988609402	0.6147525573502738	1.3759154425582036	1.135614607361882	2.386857590371368	1.9657877775285897	3.881973095422763	2.1095541953571453	3.5553473113338434	3.495127751491894	1.5672538048577538	1.703126052773661	1.3592696259648567	2.4221121372743815	0.7760084438177988	1.337364893667599	1.399718880928819	1.752572145600667	2.018201963788767	1.6287493848999195	0.2650730316000188	2.0498474552890102	-0.1800034507169334	0.939212887375817	1.3930950788327385	0.6948867514468339	0.3060843665020735	1.447304681146123	0.6543704185668584	0.24173265519318776	-0.2910319685151796	2.723222685856041	0.47700589802509974	0.8702526279647744	1.9420158640979774	1.203167960052377	2.62018750823944	2.954458212673798	3.512199972153531	3.0209870727328108	2.2334278625318653
1.117748348392724	0.5279435131219423	2.1067118433793124	2.359369664898979	1.0493974941991102	2.5841406609621655	2.0331279595226888	2.162853430086185	1.9877925900583011	2.7720810697221325	0.6654166502544044	1.3677211595499776	1.1650191673144543	2.286935413006187	1.9808835553392683	3.886427107315568	2.1273724427030816	3.5710340682819384	3.5056023374952203	1.6042785302413798	1.6757141572735192	1.3718486898938125	2.512874581530599	0.8008218855486169	1.3879241827042152	1.481253485703573	1.848930344564041	1.9795819641846257	1.6337298934596092	0.3190899334607963	2.0618534778054936	-0.19757979575035006	1.0036319013129276	1.3782760069662197	0.6942202503415511	0.32476834959581474	1.4247416380951434	0.6046169643644805	0.2270082797329077	-0.31319241669833586	2.7139268543785793	0.5428984093883289	0.8910609958573374	1.9344906988830057	1.2119847426920587	2.608509065546511	2.9055956497152833	3.5140898387406656	2.9607036035049163	2.272066374753987
1.1080882335478222	0.49022381637279133	2.1642933377983047	2.317563647950058	1.0433408460066909	2.662704288937331	2.073859101325906	2.055189483323486	1.9995373433479446	2.7940243635192106	0.7349281074475398	1.366126734167904	1.1983466455232814	2.189176153144591	2.003121626202505	3.8347225423728433	2.173988866790692	3.6162632382839712	3.4813544954492235	1.6163141821297011	1.6626620053874048	1.355338104654989	2.5515064052374274	0.8115830747509675	1.4496904730988056	1.5626512482041905	1.9668136050362925	1.9288775736618298	1.61155324595916	0.36417177780432974	2.0877004563929464	-0.1976659221125967	1.0592310864820864	1.345417671853975	0.7112329637941599	0.31699411726375615	1.4076310708299946	0.5559992127569934	0.21186289273653447	-0.32574853723555247	2.688600793291826	0.5897211852535698	0.9104441177714524	1.9140534012129304	1.2048855597250339	2.604703676144419	2.8320254021774973	3.5005407986671733	2.906974797202835	2.311815248970619
1.0543512605594123	0.4708345798683637	2.271855585828364	2.30154223645326	1.0531337665319227	2.747704645417122	2.0768758770201137	1.925810753032327	2.0329962575153813	2.829578518610833	0.8112418893452693	1.3504534324893682	1.2520434525474564	2.1047752478278174	2.0234420472107457	3.80325492234388	2.2230851030353556	3.658711485081722	3.432126442682578	1.6280132713168807	1.643175373343793	1.3507062980120041	2.587092295581409	0.8245859205309787	1.5027161221274496	1.6435481595057126	2.0340353805007427	1.8994852363632142	1.6014619455390773	0.3998934494681919	2.079484795872525	-0.21377456627537944	1.076475459867579	1.28893768861558	0.7468205264503728	0.32876546194193046	1.3872240947503756	0.5552701364622441	0.21216978114433743	-0.32744983678910405	2.66734927801046	0.6515781297371992	0.8973108558477858	1.9112921689451565	1.180622471933136	2.607776624460436	2.769217672027814	3.4352732785632583	2.858287913709299	2.342269402829447
1.0042873212197583	0.46102135120182697	2.3969136070680066	2.3081060858947984	1.0550657791251874	2.826722398409485	2.0563094990676523	1.817004492800541	2.088057548479499	2.855704519454675	0.886890707980697	1.312617099809056	1.3048138026912208	2.027729048553775	2.038300520494783	3.7624019184899318	2.2874460224603936	3.6911768050950884	3.3315654141526876	1.6424251312954792	1.6237021093337485	1.349460473566177	2.617801557086024	0.8308266676905939	1.5496367074185056	1.7314075237556135	2.0979789693111126	1.8717531708402213	1.5633572219635572	0.4513655052613498	2.0891706040563918	-0.22416388169522716	1.083074008577297	1.2605602264262903	0.7654203979880112	0.3446304874599918	1.362867461124826	0.5585808182021356	0.20632458888237096	-0.31974931228569736	2.665528209384957	0.6937045108624351	0.8913730755802047	1.9234533677910932	1.1714622380629094	2.6000157778397424	2.7205563901649525	3.359088846367036	2.8128616260216797	2.3740945670383047
0.9131970863191974	0.45182204369984885	2.5649995717652874	2.3235630574201642	1.0652558862813601	2.919235562239	2.0154102397334888	1.6821708998890332	2.144941621194291	2.8886705358085676	0.9329112411307463	1.2618624885865473	1.3524282335172155	1.963364552427111	2.0464102823208825	3.6890329518571106	2.3439297515573196	3.731720511177231	3.2765377055943548	1.679357938294339	1.6336504018702669	1.3398709122085883	2.6442914010265053	0.866485405867337	1.5712579804551532	1.8060969495631585	2.182482875826744	1.86115174970464	1.5340108037507612	0.4702508839349595	2.0935249261404136	-0.20934255750314845	1.064827633350699	1.241095739457589	0.7804318955695909	0.3613504006091853	1.3398811168519462	0.5960303307713208	0.22164274836566875	-0.3136490600464388	2.6659466487936765	0.725644521790427	0.890512454869864	1.9207383565633436	1.142395161394564	2.5833678875900654	2.6982973388575906	3.3085811843086477	2.7849816542220265	2.3933095638071578
0.8254836433629148	0.4291148855831759	2.766989382151265	2.3522324363914393	1.083951784523115	2.9921769250556007	1.9641390627262059	1.5466993799454212	2.197612547767109	2.9295338108949323	0.9901178671415213	1.2068041850529405	1.4106932629532483	1.913699611397023	2.0269320974944423	3.6046390488185494	2.3966897972569194	3.7917698476217994	3.2071475107883174	1.7173687829647846	1.646570358757763	1.3726757600999409	2.6538638134574244	0.8668871198020043	1.588241515231947	1.8286875480984666	2.2038692539334566	1.8707861896489333	1.537962870177888	0.5205335947266847	2.0748344635179437	-0.18429930447624754	1.0385694549824434	1.2004215073890154	0.8013862133413452	0.3883561230164746	1.3495710554537375	0.655164591927252	0.2407985783776913	-0.3032535764719274	2.66778740121534	0.7768112755146945	0.888725312577138	1.9173515573429074	1.0933568662923687	2.5904472335761595	2.668638483395494	3.277685123999654	2.7507649912241963	2.4159859707373017
0.748365384926094	0.416307602493614	2.949547032285934	2.377676504907555	1.0945901929741129	3.043873134893745	1.9321687122578701	1.4222670654816953	2.247046685836298	2.9724872943105476	1.0130375937639495	1.1672511458372454	1.458040302566308	1.8779363072846589	2.0119397707005953	3.5199203560195422	2.4599083535824255	3.83100142796671	3.1621830388448897	1.7416159101133133	1.6989339364691418	1.434908934256239	2.7655608341565783	0.8490136859437776	1.6083419925121576	1.868839167227757	2.2140383831622357	1.8583825667137677	1.5501148251193861	0.5572580476860169	2.0743651386837674	-0.12414063256577564	0.9901654461998929	1.1757405456325447	0.8515350301364422	0.4063256252195907	1.3709096898301554	0.6787487547283231	0.25943315814153217	-0.2998271798255428	2.6692630509662707	0.8171030544263594	0.8830818523058911	1.919273846075987	1.070843394231026	2.635857204143898	2.641977626702845	3.249911253628234	2.715985030503263	2.428533582571981
0.6653027549867165	0.3850488712534048	3.117705400662701	2.403114614027291	1.1198456373844443	3.10979530450975	1.913185441055155	1.311672895187513	2.2833600127022327	3.0249381016995005	1.0277321635526155	1.144928069636307	1.4896613775736343	1.8371540992104223	1.9984837557050201	3.4448534671159194	2.4953810870941147	3.7925874782117908	3.1049336730040547	1.7550176106121527	1.7351479394054166	1.4592171316172438	2.9029945420153376	0.8180033297676527	1.620311083101098	1.9013440932368781	2.2038112224500566	1.8423099863367596	1.5793292843620166	0.5710161440977803	2.091642674959034	-0.11614918272882421	0.9455789802002101	1.17410292714032	0.8712452717111072	0.41925918275469315	1.4136200908047987	0.687266334481655	0.2632719851724806	-0.285821205432845	2.7111336602071736	0.856970830492102	0.8783247029154424	1.9317149038217991	1.0562070403804478	2.665960257427821	2.589805107949141	3.2025655338735626	2.6897337238595433	2.4239357455806276
0.5893135772793813	0.3461330320631516	3.2884842885754337	2.4013489300140938	1.1440172616068485	3.1360950663752747	1.8720713648758938	1.2163925828691062	2.3303419132724956	3.0785524263263007	1.0510832990703143	1.134936135091555	1.5481026040953763	1.7956293205492728	1.9835107342649345	3.3693739449579234	2.527756632764624	3.7373019415520217	3.056828029660992	1.7670659896614418	1.7591925757834328	1.4700857829223033	3.0919431623228375	0.8096586123212065	1.6672908422064712	1.9126929625580296	2.1883932047635883	1.8446927305708023	1.6299462318134563	0.5855827309339332	2.0934495480603648	-0.10755700151520313	0.9000397997931048	1.1323998174412933	0.8845010830922465	0.43000484870117306	1.4734099048658769	0.7288900270028831	0.2729370212161846	-0.2722287694114383	2.741983248481252	0.9172297327312723	0.8840377500397129	1.9682060983387903	1.032641572871596	2.6743798879952947	2.551853586036205	3.1447649418232313	2.656911426819777	2.4312495384364885
0.5217227610222679	0.30378409500086406	3.445666094588212	2.3636025390135478	1.1778509771552548	3.120447497847926	1.8401290339960485	1.1347004772550477	2.3554260960790065	3.109532676055758	1.0644182641551407	1.1430655603016882	1.6116808783668866	1.7742001575568414	1.9454284294067903	3.330064559342677	2.541991166922929	3.671901286335833	3.003376697193643	1.7576431767821266	1.80822206690043	1.495609554046418	3.304177953180596	0.8041676624157708	1.6845556612014438	1.9249568840986728	2.1758755769311096	1.856642708008821	1.6619410456116135	0.6035175692318028	2.0562556925031386	-0.11904195192077975	0.8482016865476654	1.1141438363146317	0.9194789443900154	0.41958763454285963	1.5382234538723798	0.7560344193292167	0.30226081878044697	-0.2564114879722833	2.739934228796978	0.9721691046118363	0.8942312745882394	1.9764809308330649	0.9882695838560871	2.6937200499438836	2.5143619713560725	3.082001820786337	2.675632504191147	2.488414935768893
0.45475259839753923	0.264084740245171	3.600618196380437	2.309090237639859	1.2144148648302067	3.06847486408627	1.8249891163480292	1.0818477263794843	2.3946119850883427	3.1398482551111533	1.0585776845052084	1.1482130970751674	1.6816650152744308	1.7591092551054737	1.9025482580658657	3.2935066400076507	2.5635862308336117	3.5775653210187564	2.9517120478244196	1.7310693360581955	1.8888951788104382	1.5553694714540973	3.582389625262209	0.7968223308555694	1.6883532628803344	1.919454638895767	2.1717677769276134	1.8650643315801356	1.6910390458266047	0.599378802729824	2.014361435939619	-0.1358543561210698	0.811523827939998	1.1496101480152785	0.9166098436100045	0.440806703846531	1.6123150140065583	0.7887157479976449	0.30838818480600705	-0.25532964285633514	2.762542656091139	1.0014266262073417	0.8923289733140265	1.983918719287442	0.9259231203781859	2.748772910298981	2.461566112001298	3.002605267070119	2.755381583433123	2.4925957353914168
0.3738086418753003	0.24934165066082162	3.748131642874496	2.2334122886798142	1.2581844664551471	2.982916723617964	1.7806107581095545	1.0519508744958315	2.408777626835715	3.132936321409629	1.0274762430215232	1.1494722848553427	1.746267860270447	1.7480420557376892	1.861623613592306	3.319726767109839	2.5641873493545733	3.4590578453855896	2.9347767749739164	1.7617465077533339	1.9567825092809872	1.6785814793902305	3.8531497181070797	0.8035792726860469	1.6940189465107889	1.9058551690167829	2.117176139314477	1.8863640046153098	1.7139961363791776	0.6214221372959478	1.9316892886842623	-0.1480961419348881	0.803116076284879	1.1925184137707217	0.9189807811162349	0.4926371699376366	1.6556831143096218	0.814997238338074	0.2896369388868867	-0.2538510523496461	2.759456109860815	0.9989636572165186	0.8712480662218226	1.99104815642001	0.8770440811176385	2.799029795986136	2.4265231305930746	2.9650581797306765	2.838149611921538	2.5106743053302076
0.3347197307129949	0.23656501079634124	3.871344604440857	2.1453519910553775	1.288580450409343	2.863886607697309	1.754622589784067	1.038079796328167	2.4097737838685003	3.119844004017936	0.9901419537797425	1.1613046923529378	1.8242053496801944	1.7508563367135372	1.8395609875829688	3.3519919135968372	2.566572790662029	3.3435026526611944	2.8830069721011222	1.79656896291324	2.034183918753265	1.8403318756266138	4.120577264495339	0.7934606195075664	1.7081071550188764	1.909173056201127	2.1141265256460318	1.8946980825643684	1.7288840406354489	0.6647267336623288	1.898716055404839	-0.15270444060484203	0.8056662219840833	1.223268997210967	0.9277420865666246	0.5121106153316303	1.6918521267757431	0.7711885934328118	0.28931976335985465	-0.2506725093199307	2.702493108653532	1.0035607296909221	0.8500695923300755	2.0259766998852093	0.8643212020063868	2.829136291192456	2.37346864510115	2.9790620911413486	2.91270329013476	2.528518291749031
0.3016842370794335	0.21052936443808404	3.977338654594763	2.033466026703199	1.31769484910701	2.7516881116005814	1.7084883373334847	1.0237187685446147	2.420631689282165	3.109096586130392	0.9463451334796928	1.1678135389697115	1.8915543182303274	1.7590723075334775	1.7967838545553516	3.4126576707557073	2.558069501293945	3.2197319861044313	2.855053742940293	1.7920126392868543	2.075520354107936	1.9857999400151183	4.379159228332103	0.8026541445746316	1.7347774699668943	1.917661153003337	2.112422294939666	1.9120979960626596	1.7485991296955976	0.6799532115936773	1.8776030403264745	-0.16336715339584668	0.8018579980793381	1.2751789381317682	0.9120303441998981	0.5421841483829178	1.7016360224244518	0.6885006854191552	0.2924793146564296	-0.2592275001866017	2.6728543913239564	1.0139376047365063	0.792685458578198	2.0635582044148366	0.839116739056298	2.8553981590813566	2.304606998920659	3.03354564149219	3.006378068740107	2.570764177211535
0.26574175813108564	0.20527616466251747	4.054633696292159	1.938305959634183	1.349683129214406	2.620068366806424	1.6873288780912952	0.9919555063838648	2.4089995450484016	3.0925270012770856	0.91063196101386	1.197493648874123	1.937152190868288	1.7654407798837863	1.7337564142627269	3.4931783692132923	2.5579830607678438	3.09054635288581	2.7815625614949737	1.801197878494775	2.086951508145817	2.123408546693123	4.631100509460795	0.7794660714582893	1.7874246726900744	1.9556868392108129	2.1057178821330367	1.9302402787517026	1.775446705822554	0.7144695335579846	1.8508322676046938	-0.18401923231201667	0.8253423420825831	1.3335545077817381	0.8773841477555291	0.590572944796431	1.7115415677233798	0.6146553546655825	0.2575277089111972	-0.2524443034709771	2.6947573767621438	1.0100266649806264	0.753766749173121	2.1212971477146647	0.8505486702535805	2.8907680420171262	2.2409299179418847	3.0946463316105395	3.0221887745421006	2.5987108938902708
0.23743431844964577	0.19184069545879012	4.086195118395646	1.8539945480040152	1.3670205335618413	2.478394195408685	1.6791798477718025	0.9600677266411763	2.3966009992548396	3.075122340862916	0.8343272116054633	1.2278099857294562	1.959062711504627	1.7497016951212072	1.6953876014466212	3.5679776822110667	2.5582507091858178	2.940102324327416	2.734024839717455	1.804554077979553	2.118423820064213	2.2382325754977166	4.881174031216746	0.753287111756998	1.8482255193261943	2.0002203405962122	2.1116098541720723	1.935205618842313	1.7510058099610037	0.7284714429432027	1.8753873649369925	-0.20787555640920735	0.8446947038310494	1.4113033868035507	0.8357554198421695	0.6008280693979958	1.6835829176254928	0.5697942078280152	0.22912458934937346	-0.24050153083298226	2.6792497201928778	1.0226135301846337	0.7175692989978982	2.2017084608939785	0.8880165269208904	2.9234263784885615	2.2019169393108444	3.132396742527632	3.042189109206377	2.6142090451094244
0.20846760466821315	0.1653860822472672	4.162663277162541	1.8006988148342125	1.3842318415492962	2.3304935751338487	1.6426142847909275	0.9388149213877339	2.3852245971992656	3.029530330167774	0.7601743452509451	1.2370882029285206	1.9924865492511359	1.7251417025762819	1.6710590496634778	3.62264060797892	2.5609616902727654	2.812248400812254	2.6626761030034896	1.8228481934295893	2.128682548046926	2.3703914588893205	5.062696822432318	0.723319458502435	1.879645460665944	2.0244354859765927	2.0652912558913346	1.9771943563049021	1.7502471506118915	0.7545616325743589	1.8623370533990955	-0.24558727601429148	0.848311745404876	1.48334678075696	0.771200842575832	0.6078423319697916	1.634090301395755	0.5551390208903901	0.17990441697891035	-0.2052596202077118	2.60389443383695	1.0150429973837747	0.6560565314606445	2.301307837332839	0.9173536789617639	2.9749072117800806	2.204048454503277	3.1258610625268117	3.1620009021637983	2.6134844426810817
0.19202391827755183	0.1436362607486497	4.252324538208617	1.7610901124648777	1.3900248367895742	2.1921779544067745	1.6197362907879511	0.9201796922589512	2.3151920766264795	2.9721964150010853	0.6779683694785251	1.247275393125237	2.030924041433089	1.7108764543398451	1.6470106777175861	3.6313665876817174	2.5569271381944136	2.7603410983267	2.6023550504570085	1.8511491570344512	2.140817256740378	2.484772593176081	5.210560911913586	0.7198231549375541	1.9308983023786932	2.031554296004311	2.0187950102124352	2.0414563802380634	1.759055726058488	0.7645067802725977	1.8259393444245806	-0.23138127085148757	0.8560719744281162	1.549217378377518	0.6990099183291563	0.6513283349705096	1.5698271428798773	0.5824859133310041	0.12834025740224062	-0.1962493330234632	2.527669885644092	1.001804469309319	0.6151725966181908	2.4168135831894952	0.9403258875436805	3.016009272275768	2.2205494901939544	3.1157861185829807	3.2084933736577597	2.6016614332747445
0.1891710016174163	0.11364711002344427	4.3264313497013465	1.7601583182737273	1.4073497329189952	2.0797326512354823	1.601196663069679	0.9252952895835833	2.240513298158335	2.874946987411459	0.5851664234817818	1.232570303363077	2.026582431126147	1.7027895879444874	1.6306113263000572	3.6362973816961732	2.5520230261447763	2.7318121555250285	2.5713143847265636	1.8564007607507318	2.1330801359785125	2.603977437745152	5.302821000904522	0.7052356276155254	1.977706504388226	2.028380825784464	1.9983122652043719	2.120653775758112	1.7744232906983783	0.7769896742927276	1.7786805894633848	-0.21319515117336527	0.8373340891816634	1.604701293315222	0.6114822378724379	0.6748340263904203	1.4912894363834268	0.5927534713203243	0.11189287892433483	-0.18987249051632718	2.4975803458863064	0.9429431931643408	0.5868019472835988	2.5178109877978683	0.9756974481625063	3.0982189003429803	2.2173989536141256	3.12300410558957	3.254048648360235	2.549917521737133
0.17145374851257117	0.10678936758284747	4.374662073468459	1.814610174341275	1.4242584772544864	2.0223253256919307	1.556645517368843	0.9263942925893869	2.1524839530139497	2.765163639088776	0.49822742329903297	1.2097190568332525	1.992915843358945	1.7033750137857697	1.6384658951945217	3.6169510079938854	2.550703816831295	2.7238170013127188	2.535273600416607	1.8913580295416277	2.1070728742277414	2.7297022153089463	5.311593527615299	0.7261912748081615	2.0418321583292616	2.009466729323117	1.9828143061887307	2.1829433702928567	1.7898721253071954	0.7704969843427483	1.7493843759574663	-0.1890102227068185	0.8191652130910709	1.6915583865422004	0.5439356364208712	0.7249250402690218	1.4176226610034677	0.5786863260689483	0.11657431047333873	-0.1928965740457989	2.4742080603088525	0.8940197374318641	0.5626952407452204	2.6415852344994826	1.00546434364148	3.1463307799923426	2.202117073505668	3.153121410529037	3.2763446253395423	2.451694795443391
0.13847595840120092	0.09008194160449653	4.3945196053367495	1.8895406447267846	1.454354263976343	2.0101281200669847	1.5419725928623411	0.9165262742207755	2.072379727981738	2.654914425793301	0.41484937450606185	1.182028437414159	1.9608330280912452	1.7365652795791686	1.6463827272940634	3.57972270409993	2.543951542891024	2.753902869429463	2.500323725802293	1.9256577283491993	2.0415695097435225	2.811577952620751	5.254261587543072	0.7492761605582305	2.114830697811253	2.014527494745666	1.9723733764407645	2.2251346122756144	1.796573127487429	0.7903421495725813	1.7514135318641977	-0.18942147608654564	0.8215504899815391	1.723460374028815	0.5272584569278115	0.755275088430141	1.3407712362437927	0.5737107638391664	0.09365683238264497	-0.1741757234081759	2.410772264970338	0.8351013300595305	0.5394341317522846	2.7716955626740627	1.0444535126908556	3.17028931341319	2.1971378035525095	3.205180066545144	3.255119730407646	2.369501943014061
0.09071743379853148	0.12204916534184274	4.376669630036042	1.9318034068411258	1.489442858045519	2.041324534291856	1.5862342028154361	0.8886871204937192	2.0235589586528184	2.5612700693303894	0.3512873169533909	1.1492325378801531	1.937329580201072	1.7589650101984318	1.643284470223047	3.5403971367884353	2.542570080538103	2.8103193801388615	2.442648650402946	1.9471520177180786	1.992750441377136	2.832896590731982	5.20689355531614	0.7558144544961549	2.1787756515466654	2.014663271378953	1.9929248117761174	2.284045299510942	1.8200442296476012	0.8162991501753492	1.7712192599484204	-0.1726532116469071	0.8006417866094964	1.7347819400460476	0.4869908932435506	0.7595206205308704	1.2891393664089843	0.5823148506006328	0.11462460107225994	-0.16131203090099802	2.349267386539128	0.8492642387421476	0.5206715391511219	2.889064712925138	1.0822533470228974	3.1864656602944814	2.16594898238328	3.2398376130406703	3.1970845538311026	2.2730203477351854
0.05980015922366605	0.1563399908706955	4.320581461506461	1.94623706487379	1.5533412588007205	2.086282910994407	1.686656407967509	0.868915894005079	1.9672036947645402	2.4955684496819104	0.276281525534743	1.090156548789104	1.8874612914386983	1.788301340869764	1.6298732106319165	3.4906233949589662	2.5469793404016183	2.9232111534563394	2.4234856982631277	1.9480151077822119	1.9629060588799352	2.813940497547913	5.156043427714634	0.7547949571292276	2.239418736642402	1.9979113149416308	2.0035854321398108	2.3543908598917183	1.8426674430597867	0.8338448783778863	1.7574311235539812	-0.1520425272135922	0.782811053515306	1.7628283357552106	0.4517821541361865	0.8027003815900537	1.2239035052021277	0.63092642313611	0.12276056226959046	-0.1605886755088704	2.353602901383945	0.8268658821196405	0.49531118021849496	2.972748855637156	1.11099737754481	3.2438363111917	2.1320471673008417	3.26912011829113	3.1572414445903165	2.184212240042786
0.062472695582149476	0.22213152345160578	4.2488524526696	1.9370144733043753	1.6759478259551475	2.1639580335011432	1.855960101493516	0.8587631995705147	1.9142399021489573	2.4332227069170793	0.1869932178884157	1.0343732110958164	1.8528916616720494	1.8133511815026595	1.6348325038055438	3.393263734424797	2.540776637879588	3.014501812025066	2.3982752615897254	1.991569338118527	1.965436083010807	2.771014161450317	5.1106049086014	0.7368586104339924	2.2860062931066265	1.971370274688594	1.9847050666631678	2.4179556138940788	1.8614810219491513	0.840479563242428	1.7425612842005844	-0.13882363782008653	0.7624346235816134	1.759296925193134	0.44167065749545165	0.851955200789203	1.1670382278540372	0.6906256899642189	0.13745286875383989	-0.15457059213165975	2.306201780382885	0.8100151343729568	0.49083614799341174	3.0377862911063547	1.1139201756853774	3.29186076601218	2.0957964993186975	3.301808293467235	3.0706838102603755	2.108165475836592
0.055565992898486426	0.23191463722452807	4.166641365688879	1.9122872350385545	1.8334492788295047	2.255565415367009	2.0071584709228625	0.8996351935404476	1.9113351659895899	2.351099461497115	0.09448289226155643	1.0066788500889388	1.8284880672396135	1.8347783159286224	1.6682015555746386	3.3040586663404854	2.5135843516457586	3.125009237454365	2.407720547659414	1.9727567087031457	1.9994592137789589	2.7330731635586774	5.02437280034339	0.7085127676088623	2.353298600614457	1.9506795615528918	1.9617257835529363	2.4713465054311707	1.8731859920615481	0.8485721726367222	1.758339511949321	-0.11419984170891659	0.7358515598188669	1.7576329862115643	0.4524571545894049	0.8983216818346053	1.1264809267861147	0.7457852901511542	0.1794299379808878	-0.14840478440683283	2.2664449568652385	0.7888919807824336	0.4744191796514519	3.088167224733218	1.097099859499023	3.3507031829263445	2.0530337284241877	3.287638204132521	3.0640850631649292	2.089982646555594
0.060553939879688504	0.2563647608505639	4.12035649080797	1.8981472901131962	2.057463350024018	2.350622666521127	2.1610373809845234	0.9607539267938142	1.895334780357403	2.274345344244396	0.0404350568059846	0.9929813899516857	1.8110806638087404	1.8633988438696694	1.66466532376654	3.22691462555609	2.4775128787101566	3.237984242628309	2.406940002930262	1.9272203408902158	2.003220087222815	2.6818656398945224	4.923685073459101	0.7083327956406996	2.380878435845388	1.9447074469099412	1.9802804621329493	2.535572273096529	1.8989980044607269	0.8445726492098764	1.7462383039740899	-0.09936678279998162	0.7190622158036748	1.742050901823967	0.44817931860304405	0.9454864174176407	1.0949049303819194	0.7630861497542317	0.22508966810157233	-0.15695887725315366	2.2718319674017677	0.7342774150299977	0.4366876856258909	3.11837995578604	1.0585019596550789	3.363206998610066	1.9891352955852368	3.2646417861577532	3.046175461064236	2.097484106227428
0.0424468472312222	0.26686165043529264	4.056694732850272	1.849753160466046	2.30217311307279	2.479297015687439	2.310582594692895	1.0095634654616559	1.8797893683099616	2.2065159538991463	0.022912887737647335	0.9786106064555353	1.778235406536038	1.8854895177770854	1.6589490589592935	3.1444748935068016	2.450887214090083	3.311722771465786	2.4072573163661484	1.8795095140571614	2.0171045229766387	2.6111305157768325	4.858089201165306	0.7575605435626289	2.424081467996511	1.977725855459497	2.011358690125381	2.5608327223144003	1.8976000772116997	0.8478181686330372	1.7557711551780024	-0.08229223148460359	0.7282368915532561	1.7346195103912314	0.4282067008890458	1.0092044872615988	1.1133308963039077	0.7443348343004749	0.2827079570823108	-0.1593327940490438	2.341823736784327	0.72438606125608	0.4029354928926895	3.1162569537695655	1.0477236781892225	3.3388870633375376	1.8917318753510035	3.2789461211879662	2.9410379819804566	2.1105478018060357
0.024886347789021605	0.29854780183223895	4.008439326010608	1.7968098830250097	2.5656658247994963	2.5974781152715947	2.475029559547113	1.0409125713172633	1.9373688947544747	2.1708188785798823	0.009872123733942948	0.9719605433273019	1.7536580846725502	1.8990437488559508	1.6536943342603834	3.089622930851685	2.414155541723478	3.350734032190639	2.4221691949276662	1.8316634022167857	2.0373704618660424	2.5776798646709844	4.778550382811675	0.8137697599480959	2.4749759880502613	2.0038155412679375	2.063315816823776	2.5595429719097416	1.8704232320353775	0.8461037726684539	1.7630030492230346	-0.09741101460029193	0.7106945632040018	1.7346231616679937	0.43748759558137057	1.045754951721309	1.1318399400358012	0.6899120613494935	0.3398068423847165	-0.15823047406911012	2.3755712878222814	0.6996449825429584	0.3767599848514326	3.0916831895997503	1.0640003397271875	3.3158282484312585	1.7778457698393724	3.266518619182218	2.861356661739955	2.121521097573381
0.0018194783827853451	0.3334488502053818	3.9627756417889315	1.756587362828522	2.8181043143412206	2.7310451678840613	2.6328031924090363	1.0578054566002277	2.024053118539062	2.153944672087534	-0.011105187563417501	1.0108131150747457	1.7622788826359628	1.9075540554497068	1.6170367039799896	3.0423710485910025	2.4081173934139803	3.356271398641418	2.404704448708961	1.7787499948059928	2.0736359564871725	2.5113944678141484	4.749027433974158	0.8802314482104334	2.4837685711042234	2.033088983404807	2.0930918893876806	2.5500730116193853	1.8269970011645644	0.823774246801662	1.8130056763390219	-0.12129546972055134	0.6861340696979545	1.7773592697241054	0.4407925353121655	1.109060950309156	1.1511599814358218	0.6565922285734045	0.39593917935614664	-0.16467870919409094	2.3959821145192093	0.6637991374699306	0.35359201948086566	3.0703024761812268	1.028970100515312	3.2656257451179753	1.6988139805494396	3.2552771713794315	2.7290143517507373	2.13861441672831
-0.038005947814729615	0.35890703027029697	3.8973708475245004	1.6876260792600486	3.0646027525660147	2.8261794228454433	2.8298089190899023	1.074838198587543	2.147356734828642	2.145837613790127	-0.005552357216512055	1.0334941924594148	1.7979088458555652	1.9059420366640363	1.604298105277999	3.0136633902327885	2.4075420484443795	3.3615443815481285	2.391792339640471	1.6916057095321189	2.125952498524886	2.4554311534919377	4.728905035741308	0.9044771944094714	2.4726745717197054	2.0686040362294866	2.088307252797187	2.5271687776591154	1.8116688147570414	0.7934990597661111	1.8690209433001175	-0.1381333350266805	0.6657881589418165	1.7570367848774147	0.4393297341044695	1.1414931207028451	1.1444494702428483	0.6452696211396348	0.3931362473409034	-0.1569584282429787	2.420525268487676	0.6063742537921931	0.3116780595931805	3.03505545075531	1.001295928477504	3.2257035756199697	1.641357116221813	3.255443349303472	2.6061983042700883	2.1509118061416914
-0.04265448903942247	0.3997512793148014	3.8487410807511266	1.633521996538398	3.3058467250450314	2.972782825136372	2.978415476583823	1.0865608973161125	2.259194851787666	2.1492154784011044	0.006207513776109066	1.0332768446538165	1.8187095973655558	1.873470805476138	1.5716283246041904	2.9802165753771357	2.402104225623493	3.3703620623419868	2.360688211222848	1.625677601591167	2.200780809091461	2.3980419049164086	4.731586080230816	0.93592876553104	2.49105246750693	2.063000987162473	2.061287083536767	2.541860082662742	1.7853281286424683	0.7609117772418885	1.8969922632530505	-0.14251286054691753	0.6213716334509296	1.7351322539708183	0.4124166426127539	1.1798843622425206	1.134496946420462	0.6412633059771865	0.41306693384291665	-0.15395993829348892	2.443987083589604	0.5777428739877924	0.28160280043086866	2.9897714948297938	0.9710625329274377	3.178828722880079	1.574486489882087	3.257496135423981	2.5228106482862582	2.1626097043373793
-0.03570916588815134	0.3928290804352408	3.8135471331370328	1.6291724885232461	3.5504249827746817	3.090302481760696	3.0948228569700635	1.0927831672077546	2.347070751625138	2.1164418546613444	0.0015101892045713363	1.047479880478122	1.8246252718743818	1.8335478105607492	1.5435940161618298	2.9419197016129606	2.379234362210904	3.4065238559807627	2.3364324942448667	1.5199026381661151	2.2415944057999084	2.3577010488130714	4.751742850828915	0.9901745341549608	2.4979360280678824	2.069247535182403	2.0553868212858175	2.560814152030891	1.771707868334521	0.7368607006279971	1.921195779613441	-0.1646758650017742	0.6028856841634836	1.7675628941714838	0.38070308718557083	1.2472132351877867	1.119904428012691	0.6015185933707432	0.46235652190487164	-0.16992000496833393	2.4817329850929664	0.5164472537521337	0.2517366788029537	2.9768694930135995	0.9433939946165559	3.1047936605056785	1.5131152530218954	3.2663817667741837	2.4270908540339864	2.1774353827992945
-0.0539348460900968	0.3962679899534101	3.8058089898919	1.668668388032529	3.7574579648051896	3.2104481656583794	3.1687525412038093	1.1195526427218552	2.408001325578696	2.0549073674194367	0.028048072982550333	1.0705371579995506	1.8465983854822023	1.7890814491570997	1.515195152939412	2.8848439693506913	2.360519988309972	3.3705530060127034	2.2912461345119652	1.4403338419259324	2.273805920463391	2.3558027945023428	4.792840548018785	1.0819654772165248	2.4891228546326403	2.0730694416872857	2.0301052278954086	2.5424808607114713	1.7610648537439353	0.7142130621231539	1.9536094544446143	-0.19494400609174717	0.5785833431564001	1.8155260657179757	0.3400635438303887	1.2469239730972388	1.0863345641707611	0.559187884925888	0.49964830670534155	-0.17214574840643276	2.4835388146504735	0.4899240936583049	0.23151960369239757	2.9710526067847445	0.8965927322448222	2.9911372526507662	1.458941392319956	3.2668236045486934	2.3433464428255233	2.2248942353721763
-0.10594571135564354	0.39854140025555856	3.8100873891342912	1.7347240401945219	3.896370177350859	3.2261253510346757	3.1945025430271223	1.1465923574808146	2.44634244042524	2.0120354218260017	0.0586110060545918	1.100285758994969	1.8558404293326354	1.7403167905360903	1.4819603948972198	2.853905375205557	2.354757418741944	3.2779360233312302	2.23895288027778	1.3627580248180027	2.2766013248162102	2.362422360106936	4.809966142067795	1.189261103314319	2.5030743086917235	2.0956490958030622	2.0294816855278603	2.4925259137731444	1.7389740843034354	0.6879269415246164	1.9689387149428377	-0.215595492889177	0.5227767046934396	1.8300770295479656	0.2929354206628117	1.2257309021119966	1.0899390531969646	0.533891512111428	0.5079161474932834	-0.1843709484445819	2.4937705788873474	0.4448710599167424	0.207581921721174	2.9733832868988634	0.8628559142904443	2.9114553723918917	1.4135229725537337	3.2613690585713413	2.3175751638067106	2.247680114611638
-0.09467398711537592	0.47131905982352684	3.8394767008531803	1.8277936361476237	3.981446343443783	3.2244668074936067	3.181753630263676	1.20333628279195	2.4647109161299814	1.9920760623427483	0.11092288308412905	1.1204560577044709	1.9135464652111078	1.6932488064677826	1.4613247188377316	2.8016479163770343	2.378061070849739	3.1345157842602696	2.1823135900501756	1.330080331969297	2.2870214594264517	2.3793673144865553	4.8291546606142735	1.3000882280681894	2.444256904069527	2.080215818486005	2.051223950588892	2.4507936230828222	1.7087793584252875	0.6306275905555342	1.9771477730036928	-0.24820158791130947	0.4811254895523751	1.8346082640096888	0.25273945447071344	1.1919183252569343	1.0939821732790391	0.4673196212227661	0.5187211496959083	-0.2088334717956081	2.4759649978565417	0.40717749288424476	0.17844421695249502	2.962867683710791	0.8210723823336232	2.8175404546370557	1.3451424512713996	3.2618532554245285	2.250864385920837	2.2378953753454587
-0.10358940847310485	0.5374429128971286	3.8704786399788156	1.9024985008130286	3.9979639524213724	3.216494938985194	3.1759068761318683	1.2383491831508948	2.46653122295635	1.9580010399916798	0.155684029150078	1.1161946112224532	1.9768724131630915	1.6646451986152335	1.4438313628289021	2.769067995443733	2.4077403065317675	2.9851836353844323	2.1165551285833413	1.321100141465854	2.3228378871421604	2.391166814160757	4.841037012506492	1.433594424989477	2.4277507719901372	2.0716573647010916	2.0520440894104057	2.4067121915286163	1.6983215053102996	0.5972868543955125	2.018823047991594	-0.27603757436041687	0.4364226354510805	1.8558174874985944	0.23703069321856152	1.1889744121012933	1.0796660863935137	0.3856523820800886	0.5496929182025763	-0.21983152702513808	2.4363002437080366	0.3698983242903845	0.14730617219279782	2.9544617860756235	0.8190432787843331	2.758775825169063	1.2907174192877047	3.259338429507371	2.208643997013845	2.2104803813119807
-0.09132627411141417	0.6039793928463938	3.866130305364193	1.9997060462097878	3.982724210040902	3.1963505455592927	3.1960202707370575	1.2869471321595727	2.4773198304894732	1.9230332242955073	0.2020396246425166	1.1021279197233724	2.032881753711879	1.6574126906503353	1.4390517791122612	2.722144867459077	2.406300556301154	2.846287292511986	2.067703682858121	1.2954077744830093	2.35747248166797	2.410772347423764	4.788312134542702	1.5326527495748317	2.4181757544475158	2.0222914495036735	2.0494083941796775	2.3857657960297205	1.6945449652593616	0.5506800507137233	2.0475426466953826	-0.3005849333250928	0.39425928181749503	1.8642592393724904	0.23070030276252154	1.1693231317397694	1.0365041970828943	0.3571421600884144	0.5275887678719837	-0.24943027776942764	2.368675609554164	0.3338018439440321	0.14264524924517347	2.94276153130007	0.8155380013723758	2.7046798192403245	1.2508362367284045	3.252239699599211	2.1687576199769376	2.2292314240080104
-0.07451183123171454	0.6537857285642298	3.853928639832526	2.078600366530421	3.9172859462301766	3.1520733563825374	3.1683322473764433	1.3476435883959312	2.5069207501527115	1.881639037209668	0.2512770143506221	1.0747788081791936	2.052881272606649	1.6710174606965353	1.4500843806690455	2.6941296123250447	2.384543317274987	2.7408423223524525	2.010073077662928	1.258773348702389	2.382560319776661	2.448332655349132	4.750038797127957	1.6566800446749532	2.390711127302321	2.000463915647443	2.0242819461836628	2.352686815304968	1.6888828781458307	0.5287506422999815	2.0585098822400894	-0.3007487887292669	0.39140776443027725	1.8299565374148181	0.21910827679656802	1.145684861441813	1.0206625444618997	0.3456829409608463	0.5148891530565477	-0.28236068401315045	2.3154017327242076	0.3078855680025926	0.13406952408749748	2.9183200986010105	0.7892868950153579	2.6748521197481594	1.22644222952612	3.2361699685053607	2.147940095427402	2.281063955986499
-0.0708337996400922	0.6843655538694494	3.858351023664805	2.119173639770996	3.8682909182088494	3.102943940119857	3.122235354377182	1.4176942024000763	2.52172409739602	1.8684908343443456	0.30887805906225807	1.0176396187040986	2.0414343381104514	1.6977097440017501	1.4903731957502382	2.6579468430787823	2.3312555085467603	2.665181137630607	1.9736311350530045	1.246746652964378	2.4248146934363484	2.5396363733268865	4.663303337622896	1.775268215608321	2.3792334604799423	1.9980565547948146	2.0079081854950838	2.3201384141090426	1.6955545561104721	0.5507460948600313	2.0759431265201296	-0.2773071307689076	0.41311938020586314	1.7600121581497266	0.2357575226117854	1.114545880530096	0.9917381148238593	0.29815042952683857	0.5179443635723724	-0.32488859294815164	2.264138777908536	0.3202179129261168	0.10764913845839948	2.8918158145540014	0.773366601057475	2.627350148747541	1.169588061584624	3.233216563204362	2.1713006234660277	2.3271100944724674
-0.0470331413493012	0.6873416450225995	3.940305818075525	2.1668620066182713	3.8386802475099726	3.046267163517014	3.035351280397722	1.5106334939479111	2.4909112897980727	1.897681832762374	0.33589638524902865	0.9656063536983968	2.0183915233940817	1.7285723081490292	1.4761914966338028	2.6254818988765143	2.2687875573401057	2.5958470427976583	1.9364971248909408	1.2550023380453346	2.4624328350096394	2.60571253239829	4.584834723251712	1.8921504018304145	2.3829355129847483	1.9932998467419623	1.9995694166253657	2.320542096700559	1.6889863507351357	0.5770162547898777	2.103141958703797	-0.27072271654618263	0.4254482618931467	1.7227862440163448	0.24812923689489588	1.1036606371853863	0.9902402416916919	0.24689824140852762	0.562598376356928	-0.35676593562815195	2.2070583088854514	0.3934174461917193	0.09020188258468312	2.8721104555451387	0.7481629900368231	2.5879649191434626	1.1144588324913491	3.2353833929982323	2.1513631495621555	2.383154703876142
-0.0574783875827547	0.6873120584604522	4.010278214915751	2.183909285634791	3.7857941495064082	2.935845678357146	2.9505499958294323	1.6124988012879544	2.4549477522339194	1.9265379764162813	0.3734672396876176	0.9545716478431796	2.030102966420106	1.73223880372941	1.4817972256803797	2.591734451221245	2.203283878299362	2.4978057910703693	1.911377481551019	1.270492707071851	2.481229280431249	2.682545780777192	4.476907826696277	1.9897872057067794	2.3059302323797164	2.0033983367038353	1.9846772352374564	2.286728705477988	1.7021298830810234	0.600842230938436	2.1595500720090923	-0.25978041605173513	0.42943826027349496	1.694668022477162	0.24559385742991707	1.084982801100014	1.0123765219453584	0.17167714569225154	0.5997690734577044	-0.3988626600919797	2.1361350514716464	0.4463117140345651	0.07334818134493858	2.844183449896275	0.7285534293900471	2.5393863148170706	1.069671208181591	3.209394469034455	2.162587468975157	2.4510588134559255
-0.043856721478142346	0.6646350152373935	4.034636293679403	2.198295694167584	3.7193856536497214	2.8325421092277	2.8590006603662053	1.7340956338586284	2.4144559281662823	1.9989678406275537	0.4086367423193301	0.9522491549620955	2.0540905517835775	1.747250518322455	1.46031632821693	2.5624964377684383	2.1530032482406405	2.3241831592836113	1.8862295811022072	1.313508625636872	2.519768330983683	2.770285843921792	4.377978916264361	2.114583120344283	2.2384558470717058	1.985672491505929	1.9485893506168612	2.226922223138156	1.6983843429151406	0.6081764333859582	2.2479498529382766	-0.2336070451968208	0.40693907176261757	1.6417792785786443	0.2450129479297451	1.0307500639841494	1.0101057284746047	0.11684070013094212	0.5899942010113565	-0.42065671597223375	2.0884875655379878	0.4745374837468628	0.06040682778700198	2.8148134613677382	0.7068802757925547	2.493412557360707	1.0436319717387659	3.1671950514999923	2.2042012923629213	2.513921983839974
-0.0078170098231102	0.6086408613790129	4.051585336831954	2.226123521235751	3.657811415025526	2.700371984657265	2.76417303304952	1.8160692574840258	2.4036202970713627	2.082425008172167	0.4338089997339152	0.9411297625179508	2.064848878432969	1.7476451667081363	1.4483597109821496	2.5292710174133712	2.0953589163001434	2.1615064958204675	1.900295136090929	1.3235701534462252	2.5443942292657393	2.8294675471151907	4.264224447342882	2.2608806521502762	2.206832551204451	1.9752473147354785	1.9266345008360297	2.1888151170785477	1.6806134493487694	0.6105380619843608	2.3110446071694146	-0.19834583591355706	0.39556590004828873	1.5617369804614818	0.2359375852303364	1.0244110371815147	1.0372558534582315	0.06769734798593494	0.6073246040795179	-0.4403516492837746	2.0355127554174497	0.4548389629789309	0.01823026967867943	2.7869485058821954	0.7093824921716783	2.4467221916612942	0.9996494718116213	3.1245362008814164	2.2416058939241195	2.560395585628993
0.0423927785765701	0.5280053279035719	4.045505073293248	2.26498985308459	3.5836883911936326	2.632574081274575	2.636912732054396	1.8812181195759972	2.427615513183649	2.1084076307107154	0.45266281580101453	0.9207795318806955	2.0574991010129122	1.7350689766793874	1.4417226587555871	2.5277902419478906	2.0422332826874006	2.0760758495461156	1.9156586651633813	1.3300397936047346	2.55701167250471	2.9032420508023096	4.172323229148455	2.4038048492037896	2.162879931125281	1.969762761639334	1.8994556332332515	2.183350147931624	1.6897714018782817	0.6051174886761178	2.3730934217642465	-0.21706766156485272	0.4123673805527468	1.5399131427713266	0.22348807019962974	1.0151218998295555	1.0819734736614885	0.01656656779213595	0.67061752999702	-0.45862281623100937	1.9817569430621247	0.44111183840900886	0.0064827690584308385	2.7633137253063063	0.7303251781099839	2.375533599109189	0.9847191168075385	3.0406834720883604	2.262296880579334	2.604507713317012
0.042925286671119764	0.4183654535572609	4.031929383389506	2.2774709574604226	3.5179830600253075	2.5645046901098647	2.555627905841739	1.9148378666993424	2.4730353240300373	2.1315602495109096	0.4381454548506854	0.9005778276586757	2.0077078825079413	1.7355415404589702	1.4182484445387042	2.5140140010788947	1.9812800232683927	2.024937217734985	1.9275521286179795	1.3239481972645946	2.5413814705893487	2.9553781556993313	4.065015035167522	2.502288217497159	2.1394993080576468	1.9755419088852786	1.8762329731875382	2.1549486679030934	1.7112874166931704	0.645193627023801	2.4002680449295033	-0.22659054578050036	0.4373907749448601	1.5178375234678787	0.19084525886285209	1.0292907541202692	1.1091671155931613	-0.022014195729974435	0.6976078511073314	-0.4656606017159305	1.93220012890082	0.4277826975993624	-0.010336281167703926	2.762510872172727	0.7544560794310741	2.302584807443272	1.0028418702717437	2.9712843126180877	2.2995128998593195	2.6230033206246333
0.06816762429980089	0.3217457798816796	4.009961448817997	2.2695568790676157	3.4497456598589857	2.5233570146385786	2.444469528366162	1.976825967272981	2.5591078290238913	2.146234309037361	0.40327445448549115	0.8794366004559648	1.96214616050453	1.7136053142258576	1.427167517976531	2.5125617342947004	1.9140265183483591	1.988774444897898	1.9456241710621562	1.319024671475478	2.5090263733430964	3.0019309651977166	3.9361594462520166	2.562919690645309	2.064827716754592	1.9793362486191604	1.8465919126462365	2.1281035544924576	1.715938237286128	0.6602439872316606	2.4017998155489013	-0.21600561586039974	0.4574382265331362	1.4764591687562896	0.17121176513148662	1.020274755558217	1.1134812275789756	-0.0510315894479119	0.697924771053761	-0.4780999796076147	1.897668400822247	0.41014598570244365	-0.013546100421832139	2.7790041854823437	0.7486265461420769	2.224988043772484	1.0055044005484357	2.9274452728997518	2.2798676876726525	2.6390957500943704
0.08152803430000563	0.2267396305060659	4.025063375374553	2.2317449347068887	3.3936851789594016	2.501243100757658	2.290076925848831	2.026199895415478	2.6489809927755434	2.192588560946588	0.3326373770740868	0.8350183762685575	1.9147803131938488	1.6994887276389097	1.4271749649823526	2.547623736719898	1.8824134732819455	1.9685446973842158	1.9773758968277648	1.2975878900191193	2.451911697479105	3.0521810961055036	3.8864331202194493	2.657357531463505	2.0010650437816904	1.994839882918921	1.8353397264466635	2.1109676043097574	1.7293079850094428	0.7240596939698156	2.417240767654789	-0.21148021381410778	0.48996873118598405	1.4383793774715499	0.15899940727937262	1.0110173609543933	1.1126603396953842	-0.10054087816185317	0.7367877823313824	-0.49402232942774943	1.8724756815804586	0.37061839537126606	-0.03239481094222525	2.7895970347921013	0.7091418014943487	2.16946432843348	0.9583793923472712	2.8601125847907913	2.273120360598068	2.5978090505801763
0.09200235947377587	0.1562200596277059	4.052083112128425	2.203859216359601	3.369672780971718	2.501356632011957	2.1507635318711222	2.0873037406970907	2.6902289062183757	2.195073174134809	0.26622707455184147	0.7847159502788712	1.8955480052923845	1.6431604160185405	1.415759512122587	2.586033882357824	1.8892141221955392	1.933090864124558	2.0044786333341578	1.263351355640053	2.423922005861404	3.087558813045582	3.817202515946074	2.709518977170184	1.9327392805250316	1.9877967786503692	1.8263951799492137	2.115875022801805	1.7725720948597665	0.8164229829496765	2.4889115666576798	-0.20833859326423557	0.5348598966207376	1.4137681029401377	0.14160606892357602	0.9967055131411273	1.1098213533461685	-0.14098532189123852	0.7578075616734958	-0.49589088527153563	1.8435417711456903	0.31299418362426085	-0.0667872920803529	2.811538099175307	0.6745086026228043	2.116178551036988	0.9055630034676414	2.835384006337194	2.240529913635638	2.5151053273740294
0.11580619827366405	0.16033734674939884	4.036767265609749	2.1846491021282657	3.3233247623301394	2.4724752681464945	2.039539775355734	2.114043440267684	2.692060762691501	2.205971757647743	0.23584995268893	0.7425016350061263	1.864920412741259	1.5870681557690451	1.3958902127514847	2.638633502575634	1.9128571921489432	1.8991978729732193	2.030460813342141	1.2018603131134575	2.431556638365914	3.082064313817739	3.7386336973914487	2.7138656353926596	1.902784442862826	1.9696973419887496	1.8279614378430071	2.1359185488024797	1.836065305377837	0.8684366007425615	2.579667875447095	-0.21344125725348503	0.5620942200575116	1.3814782298908694	0.09983152010794763	0.972843985514619	1.1011417002541226	-0.16809242297597007	0.7419684650282541	-0.48416462533998617	1.7862371608308347	0.23066383730392834	-0.07383254208745677	2.8304456703700462	0.6673883962357863	2.0600855417335255	0.9043610513978706	2.8086827981735074	2.1533910213653327	2.451616600936736
0.15578019968185994	0.16556729994042105	3.9560433337503027	2.1443657109544665	3.287247004858007	2.450223142303818	1.9160060796299252	2.102241339023096	2.708502509824757	2.1755008902680837	0.23509982595577736	0.7411712325189449	1.8407506264764468	1.5135171304163657	1.4070301327239734	2.658152165109567	1.9367342066454654	1.8571638270611772	2.0591760579803924	1.1622203918391645	2.415555102184769	3.0597863936699095	3.656380627347984	2.7535466181380928	1.8663009835931703	1.9460355892501027	1.8456746599137268	2.1402463091592825	1.916851005830757	0.9149371834223718	2.630525521076927	-0.22479432666687185	0.6044999558721895	1.3784358817705231	0.09044418059692443	0.932621202523127	1.0475446446064272	-0.18108410074407175	0.7031361873180171	-0.4855314123130695	1.754146858437429	0.13578066318521592	-0.0681024612632091	2.849232940227735	0.6650277615976806	2.024169769905596	0.8752567224870464	2.777311664505196	2.104657604581628	2.363798956995308
0.19012197383746116	0.13812523521722814	3.856183849894717	2.142103268685869	3.259681596834416	2.429565390162823	1.799771486706046	2.0654364682458217	2.7109638220461347	2.121291522770432	0.2112772805186201	0.735650251713166	1.79602164647526	1.4820449820453163	1.4198932532505228	2.693310541094289	1.9699590899623458	1.8236130657196603	2.083012550637968	1.116999846168762	2.372233266289042	3.026131227979202	3.5825546126154086	2.8074412609364483	1.8565408952913742	1.9222623350944228	1.9070204516049762	2.133358502575887	1.9875081222180562	0.9502174160123102	2.651892180643633	-0.22907259988249243	0.6207546003375402	1.3709224409328347	0.09079970070971635	0.8868266351055576	0.9637938055383979	-0.18683372724902386	0.6788863675493081	-0.4857894584607145	1.7341900289745436	0.024617286356773672	-0.05886556047506034	2.8467572653442237	0.6719144431332051	1.987704667263109	0.8488403850513387	2.7479138122251077	2.0363377545041024	2.26851634415182
0.20620717141703077	0.13387797855467348	3.778867004816567	2.1259294669102085	3.2249459373492066	2.404672428622313	1.7129574616978132	2.014433886223625	2.715344438066084	2.042949250295817	0.20667544226288506	0.7530729471093981	1.7497817913672093	1.4591052608632853	1.4666966714225302	2.7086268055537484	1.9904982312995991	1.8323347850790046	2.1256831012171435	1.0851305637296622	2.309240121441521	3.000959402839626	3.4971188945827705	2.7978078616893183	1.8676823015775543	1.923044902235373	1.9749285381843251	2.1357540691485433	2.0249153483798423	1.0049581066798363	2.701154782083223	-0.2212678289357104	0.6408483200667158	1.3557635916830573	0.09061808740416248	0.851646243079216	0.9066273711293997	-0.19486635825437257	0.6751917844595428	-0.4843958655801769	1.7305167786263795	-0.03943127645609337	-0.06721855185486578	2.8145791903429562	0.6940004389880172	1.96050797325119	0.8126000391766643	2.7098023716220583	1.9825469038151287	2.1539624344946855
0.2346654581013637	0.13924424126416063	3.681774082009549	2.0972630676371233	3.1696258077320802	2.3962316266722294	1.6326159616310225	1.9794516641095066	2.6951181191830136	1.9719540852927875	0.22323930722487795	0.7913692622532269	1.7225391585854186	1.4404799317293895	1.4895628403654402	2.758862078256153	2.004732765457904	1.882391892355231	2.169071660300881	1.0575706037189114	2.261978676542008	2.9908120787262424	3.429285323052949	2.739184958214503	1.8620217116152318	1.9112368610271027	2.032678154378785	2.1167889460402107	2.061060376519057	1.1037667539714895	2.757187655603162	-0.22861225447628453	0.6427526159052898	1.355724523021703	0.10894681705705925	0.8193602908682074	0.8531753060404208	-0.20004409538411827	0.6457833513789413	-0.49041453267061497	1.7395897387344028	-0.07666436202967025	-0.04577898764379077	2.7905778072715286	0.721361616272676	1.9309232734802517	0.8090721722237865	2.675340980244714	1.93117986608253	2.046987136422619
0.2671175554948205	0.17122467328818042	3.618379312619956	2.0582064607752906	3.1429968257598175	2.4111486462588685	1.5681802479643414	1.9522427678533483	2.6514324052997016	1.94138335698484	0.23107649713587414	0.8555136137377488	1.6973865775078358	1.4510741662146753	1.530342121486449	2.7295189184527837	1.9900529436353245	1.9126765377291832	2.2040609095751234	1.0410474491486945	2.2098656256819442	2.9643087833448285	3.372643160615572	2.7049727511778556	1.8488321016635285	1.895971864446454	2.118789177689787	2.0849245502868654	2.077783557754048	1.2680944966081618	2.7856723167873803	-0.18013032561431722	0.6255323731348199	1.347247353763216	0.1422918521316371	0.7826665809593718	0.7457762694805965	-0.2154826152049277	0.5928960893630165	-0.4941282060270451	1.7532521981538394	-0.06937965973754498	-0.04902549916311673	2.7787249597474	0.7341977951287352	1.8725324367845704	0.7764548860708739	2.627556681106199	1.8331317745747573	1.9545367286101984
0.3010481352600062	0.20513721348671948	3.5474520922565014	2.023366978194736	3.097744121344341	2.453836397875433	1.497276679287633	1.9411444616371072	2.598605146008281	1.9317600616570108	0.2469483013675669	0.8987567086236586	1.65915811178643	1.4459554936655814	1.5577262017690292	2.703213328877688	1.9732632592467596	1.8879199564220517	2.2366181945597208	1.0352466920054806	2.168018234377555	2.9128216462066874	3.3382364230002324	2.6805336923951346	1.8757954510739765	1.863873856892853	2.1837577919875506	2.0769499399685882	2.089443703708325	1.3974237950124784	2.8433046361372734	-0.15466728193203153	0.6128709362189196	1.3305427104156702	0.17792987173772182	0.7270201326892488	0.6691770452152771	-0.229369132630866	0.5564874825011625	-0.4724320343649688	1.7518660779273838	-0.044020953467139426	-0.0290121861980299	2.7523511076763514	0.7427114901301803	1.840327057300577	0.7385939693235021	2.6207166674170366	1.7165364932536165	1.8900731773232642
0.33516454762815306	0.2049364475292907	3.4799377180579376	1.9913118107372108	3.0742050072815172	2.5149112765470036	1.427484554287739	1.94578229041365	2.5343433239401167	1.9557880668515069	0.2704452470702077	0.9063311821833695	1.610417888884993	1.4371372230196438	1.5644382743251728	2.640246014386121	1.9592242075626192	1.8441478335073338	2.2780607189804494	1.0077588525735455	2.122494138729555	2.8675516579842255	3.287863430434995	2.6567026191438297	1.9445213246586899	1.8276420680221501	2.260334479439206	2.085527200201693	2.1184361367471842	1.543108375882127	2.9026805550176524	-0.13182301795180512	0.6065400368406753	1.3188580510049979	0.1895596563740194	0.686555162606547	0.6637923174053815	-0.2439428533822589	0.5133949317368618	-0.4673779758337533	1.739436713093277	-0.011066383730707608	-0.028405786478829336	2.720791634813496	0.7791702226378112	1.7997392200109963	0.7170012673983321	2.602347815868216	1.6835811273314356	1.8327774558130998
0.4038090211133052	0.22494700183881378	3.413277378169682	1.9784263187498692	3.0581268762341542	2.5530528418501017	1.417014568054901	1.9474921514120058	2.4658126699331158	1.962195657057413	0.31677589568734615	0.9477956637710317	1.5773007992789978	1.4332257319344135	1.5581587609187504	2.572680092987402	1.930107231816424	1.8193285835082746	2.2920238998533584	0.979098700203599	2.086100905120995	2.7857614106028117	3.1919680268820154	2.604159055304174	1.9982662868914374	1.7904512023872232	2.3264258252933527	2.105064022752337	2.1379111861568405	1.6401057624612778	2.913580115351804	-0.11736444723171327	0.5889654038381729	1.3118586577743119	0.20321097286003115	0.6552368603605223	0.6526880779921008	-0.24294986566983554	0.49008508630604003	-0.46478036216861585	1.7148465719984898	-0.010506301011056905	-0.018063761575416764	2.6902053364508864	0.791183609417079	1.7311781910167408	0.7388090132291151	2.5813370611662063	1.6691313161735226	1.7918243861939704
0.46011584545220463	0.22982825626166986	3.3104349449961568	1.9865817526960712	3.0333234179720634	2.599501933283019	1.3998572400355225	1.950429142203377	2.4304724008064524	1.9598370152236833	0.38622756640346967	1.0045898799353477	1.5169659437587923	1.4489219493992116	1.5480449107772258	2.4983121955700067	1.9037044092865745	1.7825185605873746	2.3030210107554874	0.9755864751528847	2.037038736588609	2.688023748803027	3.089559933987837	2.5934370577052053	2.0604301334263093	1.7482752770889143	2.3931981528404536	2.1005806257337447	2.13560588389391	1.7153647182830956	2.8683818779802808	-0.07152329259156325	0.5364043449593774	1.3002165878990144	0.1962577831698106	0.6133742470003568	0.5959726374083045	-0.24459962369401822	0.4523267199481474	-0.4711182844737715	1.688464570491859	-0.013091121124075025	0.018682173739083183	2.6608068555004163	0.8121418980308117	1.6494648881591734	0.7622268931350431	2.563110275450487	1.6787326850451731	1.7858763907210289
0.5189098279050686	0.21188981796539968	3.2261118097740487	1.9945813909940497	3.0162885772765913	2.6446725640696953	1.3951499491690191	1.967433010548504	2.4346385233866306	1.9144937406939555	0.4466639525284906	1.0233286828958215	1.526380096990674	1.4574176779766645	1.5374363208216089	2.433346499383341	1.865226083170079	1.7294445433138272	2.3185272150662657	1.0085776332624585	1.9439422654825464	2.5916170849250206	2.9901570344649473	2.5820833533411953	2.0990451874056735	1.682261377439724	2.436457662924844	2.1069254725993067	2.0980432393894843	1.7896654836155583	2.804204320380258	-0.03556438979643266	0.49747510234282677	1.2971672762722721	0.20287637763443317	0.5815386387303545	0.5914211602513314	-0.2510271052389032	0.414108155158366	-0.48372613996336644	1.6510729773193997	0.008116344794158997	0.032817436082903814	2.645279118711862	0.8272128045985717	1.5759385419150447	0.7458606182918825	2.5313461798676777	1.7277624454136422	1.779188153918414
0.5891122964893769	0.22936173957638123	3.1519346515245457	2.0514042354785476	2.96109691043907	2.7076478572154086	1.4038593712583334	1.9829345471985054	2.452462103256875	1.8526161532901793	0.4827702533395648	1.0200478897864071	1.5184178877959076	1.4991266643042849	1.5252495233318526	2.384380339780291	1.830207757194684	1.6652512396155543	2.3291810715800843	1.0269584819576068	1.8489955595081728	2.5001404978062545	2.895286859528359	2.522204255842184	2.1445663533159642	1.6187547784741496	2.456730191845083	2.0807387199540246	2.0596197196987385	1.861687175532504	2.7892392955681133	0.037398866024855634	0.4684079139588503	1.2751355766121628	0.16706646823054574	0.5680299932926053	0.6125338032043751	-0.25866758198118556	0.38416650426789645	-0.5007090967181653	1.6029740339963634	-0.0074190804211208845	0.06088225510783363	2.605772159624495	0.8416182237379616	1.4934976166627565	0.7833120914429677	2.478936921015751	1.762185650909943	1.8081826769863358
0.6623662363731714	0.2826355147116008	3.119690331080446	2.067698927866491	2.929680999626802	2.7579767558604695	1.4066006209990447	2.029263208391424	2.47998738640294	1.8069393982292887	0.5076212122050295	1.0134110386324058	1.5046441979706935	1.5264792091119543	1.4911732811453937	2.3210840167288986	1.7895430408904702	1.610334371120015	2.3378893566621874	1.0277522797009173	1.7685100951804742	2.42073877295516	2.782184101721087	2.4793729901354147	2.197500255037353	1.5468025602203674	2.455592064180859	2.0492519199653616	2.0261880193365527	1.9423325818536383	2.7750753691833543	0.11919969321449844	0.4680061344732742	1.2515194836428	0.16636869713621683	0.5474605211908112	0.6194485473466999	-0.2679834002738657	0.3495648522618974	-0.5125320734414365	1.5751627349039559	0.021366660412776697	0.07409554749729622	2.606119767172078	0.8397526975110967	1.4193916506869781	0.8240664096040966	2.4208091865424053	1.786221319842782	1.8269545715508069
0.6813920417922686	0.33671605199680454	3.0889401592948427	2.106233661873893	2.8974030359513976	2.8408595076405025	1.4019727189666	2.078028083144005	2.518738513709354	1.786710689086251	0.5093885692844589	0.9817020297392094	1.483050006031728	1.5369152615164838	1.4415397256255142	2.2537631324448215	1.7691716258951478	1.5045574527329282	2.328038743210891	1.0308737337722946	1.708976795465346	2.321035787396494	2.6769928376318366	2.4791883770563254	2.2287933694333586	1.4678080317856157	2.4293618336842657	1.9915995905125699	2.0412501932169156	2.012924968370897	2.7031712832757857	0.18778728305315825	0.47191400097171404	1.2217108357171935	0.15229923810295926	0.5329845230614336	0.6359028988157489	-0.27389633856798445	0.32273572583724197	-0.5296721388565118	1.519236625281557	0.04379863594821989	0.11236792572256973	2.5945322157543926	0.8060117641879035	1.3587704482780583	0.8477493382918221	2.3937717124618354	1.784515915576744	1.8758980771567237
0.654240035629976	0.402964062965132	3.121499600298526	2.0878314715232356	2.873099906409872	2.9555803720392726	1.35589777464499	2.118455693714629	2.5759245271893634	1.7719331040102904	0.47612234119070546	0.9445330641999033	1.4230848322655398	1.5600550731183578	1.4057340172200838	2.1891627380509986	1.7575386343595518	1.4068799731783117	2.293254705399565	1.0167908944735244	1.64406855603109	2.2190335477983596	2.574816216401406	2.45394846879923	2.255147684780358	1.3873569245444988	2.3934367925119853	1.960819345596462	2.081330112171268	2.032422301096841	2.6473139251393194	0.23172681606098328	0.5235123918609814	1.1873842596256066	0.14117671865409015	0.5140816157761872	0.6894434813331392	-0.294596500812144	0.29683669556020764	-0.5616715988338413	1.4729352570208636	0.10536525949652882	0.14151610482052984	2.5702364109896574	0.8033727066428596	1.3112512676654542	0.8548480809787001	2.3622774116262932	1.782013730763241	1.900091457515988
0.6370621059963176	0.44498966116966504	3.163366616577124	2.065191299003968	2.8423871602859663	3.013451694883005	1.3268802218104738	2.1625692051708905	2.6381461866553924	1.7781194427099447	0.4764969744387423	0.8950194580487706	1.3516751936578115	1.5787625130904426	1.3543238601531298	2.17840422171566	1.7858506822709501	1.3403370831319144	2.304658996608475	0.9940493433298251	1.6109123669954535	2.1316722853398016	2.4833754655590132	2.3704708692742464	2.269533988082199	1.3034297585701444	2.3317860394538905	1.9561197374198727	2.1209697489743684	1.9960710526009386	2.6178636542435187	0.2569810517608998	0.5719706767318942	1.1492129777774291	0.11996169924140174	0.5009415792222612	0.7325402930259989	-0.32093127209805933	0.2803817582859989	-0.5918914204523654	1.4184682881590664	0.13422964208215818	0.1770053495988834	2.5161476635219127	0.7935252267916091	1.2731553821912818	0.8494903337516625	2.3448645718993095	1.8367042250621597	1.9074610291199292
0.6301817561023164	0.4734535189498775	3.1836869560557703	2.0340921889942822	2.81939333691657	3.065952495784227	1.2988751101067693	2.203226902577705	2.691369433835622	1.7828596302600388	0.47978351020022203	0.8360091714558058	1.3060278001859507	1.6022167524949271	1.3368907038317543	2.18606845097737	1.7933016177111771	1.3013635215420494	2.2997010320766518	0.9579197616009175	1.5804896932683385	2.040527880917412	2.39684420703266	2.2984537196645904	2.254957959124273	1.243985020450463	2.2565547349643156	1.9412378659354748	2.155447485998472	1.9654034532627396	2.5828799720261353	0.30028108576324875	0.5865538668118381	1.1109394862604622	0.10739522303462519	0.4925946220588059	0.7642681042375813	-0.35666213541039354	0.27134528439572403	-0.6471946207712651	1.363664154917862	0.138860898434632	0.19242112731954042	2.476814191625872	0.7800017744729326	1.214578681686164	0.8332588197560196	2.304831984158718	1.9153291579784615	1.9003870327511465
0.5970317641412579	0.5386031287984822	3.184173623969592	2.0134718261767075	2.784546117649072	3.092306555206155	1.2874944872479703	2.185410963046024	2.740352723193907	1.7713536357796305	0.5213880163036662	0.8182159938919898	1.2660221752313159	1.634754820337583	1.3311848941804634	2.1903234857980727	1.7807070744517481	1.2673711417621065	2.298156618944904	0.9146954946970942	1.5874133444319614	1.9464482907302565	2.3012625823936412	2.2310466886743563	2.20760875955401	1.1671404656305042	2.166841614576585	1.899916332230387	2.17352377032437	1.9419110000530377	2.519040240273925	0.354128902309082	0.6491887041223235	1.0972703631457175	0.10418898991022885	0.47020350921949444	0.7903560200802716	-0.3706675983464455	0.26108455386400237	-0.6569635555474063	1.3184492052130388	0.13069851931878887	0.24947285260497082	2.417103572728281	0.7452208620295394	1.1990384020638332	0.8044721823750869	2.272609758848062	1.955090629868073	1.8777335628762881
0.5686897932181918	0.5897292365206797	3.1642889407214936	2.0000495628439845	2.74892136050502	3.1200328619626583	1.2330206712761558	2.159415662063105	2.771091283062702	1.727985134010673	0.5801073692183969	0.8255930404875773	1.1885200263252629	1.650519594128258	1.3541852834807604	2.2045244268435034	1.7770781584201931	1.2006333912517473	2.3331370668245746	0.8795591028999885	1.5933839043134064	1.8805501490884904	2.197338143867717	2.153664982080172	2.16724499390732	1.0915116877005524	2.0736448287109006	1.82728972202526	2.1848127554927204	1.9248215268279132	2.4983426299432785	0.42599144707216646	0.739483448720471	1.078118576735029	0.09011148186761933	0.4466200581437151	0.7980506077120084	-0.3806831152406363	0.2618960222752243	-0.6332285184821185	1.277913919305271	0.11008041665889959	0.3002180878285531	2.3668897946434244	0.7244231346332068	1.1994101296827062	0.7699898060925356	2.283587277006784	1.989156263766229	1.8632884310134308
0.5450581562679916	0.6594515552154607	3.1575944800607783	1.9724328686761425	2.7143040220010244	3.125122023840165	1.2159240523651742	2.1117200143728203	2.8003762373896617	1.7296085612118266	0.6124501328075178	0.8284436863703675	1.1258870294058618	1.6839059439227242	1.3652564682314998	2.2216271505689607	1.7520793203619927	1.1808648461427187	2.343161392010846	0.842267107136044	1.6050794483485256	1.8352750078542024	2.10570200069344	2.016747444864704	2.10864495017437	1.0378813987514706	1.9741451131584327	1.7785608559481318	2.195075812032701	1.8973256976161637	2.4696863048103337	0.4377897682467774	0.7872303668568774	1.0710129052700188	0.08329281021547232	0.43680744256675147	0.8270739395046981	-0.3906616119051555	0.2610502805052802	-0.6296683527243607	1.2279939073567323	0.11545881498953355	0.3418534154783435	2.303340929928992	0.7157000917132592	1.214553211460427	0.7512872942587994	2.2509362474842884	1.9875439260805297	1.8523881167856306
0.5365166719083981	0.6877695935108038	3.1574858745415484	1.9576854909911816	2.680291810800957	3.1483021442832024	1.1884601857124895	2.063338617680557	2.837372230876407	1.7370202576324416	0.6193892352077209	0.8531800217153617	1.0259145998613604	1.7189185862341936	1.3478879779668331	2.222914635672735	1.7065769084674174	1.1901564589192783	2.3547732108391384	0.7715922395305245	1.5752068444471246	1.8041610657683755	2.0080248269390895	1.8987806671165395	2.0471346178289833	0.9960409651706854	1.8956729279683908	1.706490469949059	2.2198011527854975	1.8876370213527558	2.420834156273787	0.45096132582133086	0.8646637783750037	1.0707551877239332	0.06296889034866522	0.41794494430373436	0.7944273272764212	-0.40405138993807344	0.26361982398223194	-0.6160289861594497	1.1932253387630571	0.1387252642556211	0.38125954001966395	2.233755470754355	0.6714351435093511	1.2393405597944642	0.7158693909692709	2.213839469735091	1.999576455270161	1.8251529701174607
0.5182623671245786	0.7056868985483974	3.16827320001597	1.9017059010944712	2.6534802764576773	3.132940871962348	1.1982530318901259	2.036779378373642	2.8738608648806165	1.7704306093094488	0.6349496336167058	0.8648991511537281	0.9522356041052676	1.7375268108644577	1.3167796702495127	2.249483015994931	1.6559994464002585	1.2211838262124026	2.3511989181803004	0.7247463882669323	1.553238214171015	1.7524109644382713	1.9331982268282606	1.8008850955220534	1.9768543518490436	0.9602246116534093	1.8448136621906357	1.651115653123759	2.2314604609050432	1.8752889674646713	2.3445961058658584	0.4555412404720271	0.9458871438140337	1.0559210778132644	0.06497600502087326	0.38544981745957674	0.7681470467429378	-0.4062350414648413	0.2706429872386305	-0.5882560005892559	1.1691317373004686	0.15622641939467685	0.4161593182520408	2.205708163768442	0.6309447442532827	1.2727636914225067	0.649953559570465	2.192211575840662	2.0040224254151324	1.8015747198772214
0.49802978568233736	0.7019711433415623	3.1691947013912545	1.885171130166643	2.621411909948996	3.1257538499510487	1.2378026810453024	1.9879242734892208	2.9418717847835567	1.8049701224003507	0.6828665594080807	0.8930405479723245	0.8958693558782759	1.7461493709499725	1.305813724897545	2.294027925860905	1.6220097151035275	1.2244171390365355	2.3589510938731024	0.6785345381700573	1.5297292893604357	1.7076098011047942	1.880876112006239	1.6848785167577869	1.8995602666341935	0.9329711390621807	1.7960873495068115	1.6526543337573585	2.270925409166686	1.8608126409618067	2.2615140559124227	0.4474506376605393	0.9719611393906348	1.045971557281022	0.03153373486879214	0.3657837036614645	0.7548146406875572	-0.40117004529807776	0.26803050622054997	-0.5565875823437414	1.1622017711293597	0.1901596133670496	0.45529231718765545	2.1800662503586046	0.6185902627902216	1.3027786314930663	0.5960707822991629	2.1842858663810976	1.9960480889523928	1.786561374599333
0.5252862942863933	0.7116771207203146	3.186699936445316	1.8381480873580915	2.624315844887954	3.0951004112902174	1.3117557149361239	1.9417715610533892	3.0085297460663987	1.816700116852927	0.7158157901381106	0.9289767388504322	0.8229241456171128	1.776081007503365	1.3049077489491683	2.335486177167198	1.5761825049147071	1.2508021271354695	2.377322383732729	0.6174135260641851	1.498961522322319	1.694453845457718	1.837909665053441	1.5620550226962873	1.8224629666347247	0.9034943734741843	1.7410006678107979	1.6633561228538096	2.3157198241535673	1.843503570950207	2.1667984722030402	0.4408150859102304	1.0050693872007104	1.0333155956583249	0.02777532955444185	0.33491236954037473	0.743855292930838	-0.3895321967870454	0.2533872712118771	-0.5220352166444114	1.1573246344095245	0.22738619835414173	0.5023352079108735	2.1788942620697602	0.628625022839379	1.3346005808220365	0.5488987167569463	2.1671708435611206	2.0476943264260092	1.7594904363951405
0.5753865823014435	0.7140720472598541	3.145339745923125	1.8259909187426355	2.64794961573575	3.059688532231796	1.4301912465359785	1.923563120448207	3.0498321078439417	1.8163249512553699	0.7290286015576755	0.964889559695431	0.7610248490321362	1.7668285775293948	1.2852530187260969	2.3528076427508915	1.5275388918835506	1.2393572572722147	2.4117571451489326	0.5693557662506818	1.489050858324733	1.6816686138237031	1.7761761280554311	1.4715524829687514	1.7375857381425575	0.8772173117973635	1.6870414549351191	1.6474688031622844	2.3662299476767776	1.8246771366771775	2.051071111128644	0.4752951667682014	0.9886120467555319	1.0127963435069272	0.0008969979855200872	0.3085019496239102	0.7214490097949775	-0.36247897287404707	0.25674790054704383	-0.491624713874817	1.1303457694063899	0.2345298672140393	0.5529846076290081	2.174874931082411	0.5976797371881861	1.3636276891646648	0.49858234230640675	2.127771035288152	2.13272289316845	1.7464528056520845
0.5675947893718903	0.7300799623760057	3.0763279319897245	1.8023904320638284	2.6738686718207236	3.039193672760013	1.5373741113978108	1.8993724221020751	3.0649167714832584	1.8050260078739797	0.7299103445639619	1.0195601351032857	0.7355729287780108	1.7794301937946746	1.2586704637154138	2.3434650826291974	1.4390927473186157	1.2471923125606161	2.3951336269587973	0.5131427245149662	1.4786599353434007	1.6889083356636743	1.672762270624911	1.4094129581767754	1.6604326970394792	0.8418310904254565	1.6374784230059523	1.6054840450461623	2.4242843540371863	1.8261735869589433	1.947951696801199	0.49803239721174625	1.0049602418426924	0.9972373664851242	-0.008811337794403861	0.281270954475489	0.704126297408105	-0.3102718850599896	0.2661064315538483	-0.43922158945522244	1.1086015242598257	0.2586299894947536	0.6027766202473881	2.1809146913672754	0.586696834638127	1.3830242986405643	0.4569802350517905	2.1152529500218487	2.1742469154699218	1.744070479682642
0.5321439262582719	0.7723322147798468	3.0250858733712374	1.7833382418365666	2.7531359538558915	3.005430464959679	1.6297542276597992	1.84839690911943	3.092928789742651	1.7790745346158148	0.734484655233159	1.0897595235486979	0.7199366083783056	1.8093800874462829	1.2344285338164875	2.3144229254927877	1.3795412122290602	1.2641069841911659	2.3923167174644484	0.4778488930229283	1.4924512899746016	1.730128982337948	1.5734677838723503	1.3645399646374936	1.5681554325892395	0.806149073486267	1.5893957860614676	1.5732769833471163	2.4657014572225533	1.8249913967400275	1.8467976146046763	0.5245147410083221	1.0198184011112728	0.9853815404359564	-0.02168689849737758	0.2698598144106795	0.6830987103080597	-0.24172218162582024	0.2644837503120071	-0.3793124427598825	1.1067487075759979	0.2940234509424541	0.6544355319681265	2.16452141811689	0.5727905087412187	1.4046340642177166	0.4011245589728354	2.077530561264495	2.2522260969384313	1.7266211148740738
0.5277434647431563	0.8132351086171792	2.9873215951353678	1.7588502307682905	2.863705220501415	2.9835534858703388	1.7163067365087818	1.797579298867504	3.1374073043783492	1.7378246419905754	0.708147206694657	1.1733754010891988	0.7179435119095146	1.8643148200066073	1.2347993250053613	2.3206865133605175	1.3425555954399981	1.2972151478959444	2.3922486224643382	0.46691484762279895	1.4508257090049743	1.7624121054938864	1.5189948089734848	1.3035790241814371	1.4936139872032927	0.7831662039140594	1.5481063856226924	1.550952849671698	2.5110027622218185	1.7629985084399773	1.7735317714115433	0.5324008475384507	0.9915499906572235	0.9693499265017428	-0.038624132666080516	0.2640319466236527	0.63209091306909	-0.20164962588735785	0.277716167618833	-0.36398116993428364	1.1140831440101624	0.32049040746772833	0.6748364314179481	2.156658142828314	0.5663845696132743	1.391037093980716	0.3657224255697185	2.0288853953116344	2.30514995895793	1.700695465544031
0.5037437974545722	0.8353066839791496	2.9239416355893075	1.7444519034427368	2.9778951091721124	2.949691555240178	1.8185773005149841	1.7507990358647294	3.2046221236298296	1.7167292499286368	0.6511057462031081	1.2644643827756432	0.7582232387249114	1.9120021300281127	1.2244546268545584	2.312342069159408	1.3296953863434686	1.36473821545202	2.3371389219670973	0.48043533495733587	1.3994830529683233	1.8211621553868185	1.5102705200905506	1.229898242576108	1.4089049134915836	0.7631241327855647	1.5183474856406107	1.5615763782876477	2.5374699613808045	1.7157769438296362	1.6844618408363723	0.5488607796012466	0.9149962669974678	0.9544281546521264	-0.05439021377442242	0.2746388111057464	0.6031382963169748	-0.15725299891847175	0.27076117282058904	-0.3715438483139269	1.119743822809451	0.3891663276761533	0.6912585377939994	2.1756410606499426	0.5644113224053392	1.3698100701741063	0.336525427071836	1.9821887469779231	2.3015905704467157	1.6595896559885677
0.4438243691397634	0.8146409986506482	2.8633339964754083	1.757190538876425	3.076510576115475	2.9433239327164302	1.872827893765153	1.6920578665853303	3.256867775709562	1.6818186939390514	0.6125094891659894	1.3729992891080962	0.8214564894667481	1.9350413897394858	1.214707044671278	2.303838183237641	1.3353097381653654	1.3874771586385797	2.298014406937871	0.5023755463364112	1.3243551994273495	1.8641177328191687	1.5018941494538423	1.1746691463097494	1.3645184883961352	0.7555604691338736	1.4826061318780301	1.5627662028810434	2.5589503682196164	1.6487217717150657	1.599780345052983	0.5960450533290406	0.9388766188323029	0.9224845426104242	-0.06641790109284472	0.28672342647682825	0.5628961469648431	-0.10758771031724165	0.26945624216213365	-0.3417426388816728	1.151729991571552	0.47552836284380523	0.696540498273166	2.1945492650096137	0.5499912212239474	1.3364667911456736	0.3207308822923978	1.9709238387623305	2.3228252618607526	1.579840642540583
0.37235923844388974	0.8263879204861052	2.8326307225276546	1.7692791744335103	3.1551602226287017	2.904723306254643	1.908678957239505	1.6385026741333977	3.315449234010238	1.6384245398215433	0.5908753868585805	1.444247405081865	0.865380149148454	1.95249918666322	1.2262897066568301	2.292995522081802	1.3586006224523333	1.3480536554246412	2.250610095772813	0.5866887453595009	1.3085125943119604	1.8978554128239054	1.5007307322774959	1.1197354619106739	1.3405929555953264	0.7496688330044717	1.4228708322827166	1.5535442885204134	2.5727951682355283	1.5860744959986794	1.4978636787765447	0.6733550905042192	0.9209666960354207	0.904662013937185	-0.0487357117631758	0.30912006658514046	0.5392744997564642	-0.05456669237307421	0.27100531619061063	-0.33453346621290614	1.1738031466023595	0.5854869696578385	0.7159198783581051	2.213336534867302	0.5646753174750263	1.3048355243174954	0.33033353887118727	1.9673011600182324	2.3216684605946076	1.5166652154266234
0.33995984662975676	0.8744111375030931	2.8277800873865937	1.8041501566806453	3.198043126820418	2.9009718387212726	1.9185465223197844	1.5692668382197628	3.3468312741983484	1.6001251253573154	0.5710353089800597	1.5156987905280341	0.8905276205957116	1.9652588743601753	1.2382582464378766	2.26968388150523	1.3870493098375598	1.28814972992931	2.2126492177522707	0.6407358128490707	1.3474571418826309	1.9803124580463674	1.5045312672257247	1.067496767491012	1.35307516338825	0.74580360141024	1.3490011951000522	1.5748925980123964	2.574900646915064	1.4959368947494036	1.40825784856657	0.7633831384474632	0.8798550801216815	0.8883896661099386	-0.05551324403419533	0.34527550010210306	0.5224741390993737	-0.022226188308124437	0.2777297696184685	-0.3269802170469408	1.1785799594578887	0.7353780089610622	0.7091040527428297	2.207124553720976	0.5940492261488945	1.247981850164302	0.33268749547958565	1.9611962392636524	2.308117476673128	1.4521380659409426
0.32675164670777246	0.9066192803893545	2.823948451757398	1.83426256091825	3.211808927834897	2.873852677368196	1.908823725113376	1.495664315075762	3.3331078189268126	1.575534142727657	0.5531243127518775	1.5803476878153875	0.8783488167159561	1.983812650422275	1.2232830697682737	2.198706228606698	1.3797841320744015	1.235127610166265	2.1746582296976658	0.6960928351656349	1.4245555425940295	2.024915294187738	1.5231469324374503	1.0016677142159007	1.3844460800106657	0.7597438294943423	1.2648748603644748	1.5650667072881181	2.5807566927688703	1.4126970542141302	1.3456032583065234	0.8571257087364481	0.8987046020875853	0.902050500826434	-0.05087213703714875	0.3792096567210548	0.512433592359349	0.009112709865020477	0.2898521492548638	-0.3059238848844183	1.1584085131207296	0.8580304121393357	0.7094313790233815	2.192920131639977	0.5777668209576242	1.2139109487411497	0.3325120368561183	1.9443588313285445	2.3027636991830946	1.4004535822283892
0.3145012343824705	0.9668315217300016	2.8095154364670076	1.8652590841759629	3.1995542547805043	2.854117983686071	1.876059486304459	1.429826997077856	3.2968749271007924	1.5749601714288297	0.578508188487971	1.6281929573351595	0.8991735409082219	1.9944857638705347	1.1860700515151703	2.133009645654661	1.381436926480561	1.1932487671865744	2.1430880905990177	0.758546899538776	1.4393673237876043	2.017677131003956	1.5122573010602527	0.926735534401	1.4130842608394159	0.77976606900549	1.1894871077329185	1.5823821702114045	2.597739183853171	1.3207658040247012	1.3020336276280375	0.9578548495308729	0.9059337025123728	0.9221816066096951	-0.06315973948968127	0.41368660425605885	0.500622449795711	0.0289341972289348	0.30407302453976837	-0.28610547377471773	1.1492231648862368	0.9340182366648764	0.6978182491642675	2.1915721235000807	0.5696381087468084	1.1988903994007616	0.3577599461333134	1.9267928472401898	2.248732018308155	1.3530275713483033
0.2874569111710381	1.0023243013460927	2.784395884915117	1.88883743595393	3.1923468167247897	2.8024513906968744	1.8352629654614296	1.3390103693815423	3.271527577343177	1.561767076953543	0.6129692858848772	1.65926181358837	0.9175903518098082	2.0198024578119775	1.1644535580159179	2.088882795690482	1.3754432355645791	1.1517390819702686	2.080519903048905	0.8422289256531414	1.426591444595233	2.0213267480875587	1.500670318476201	0.8805362144946276	1.4540692333868672	0.8128712100226124	1.1254643533203472	1.6258251377325876	2.563491432462785	1.234656895700223	1.2625619235204133	1.0212304487292068	0.9274141021515362	0.9654745917492278	-0.0781263934967052	0.4598047864716028	0.4600098624233396	0.04290013578507958	0.3042678408536125	-0.274482351480395	1.162713549829554	0.9424505854164209	0.673093694026376	2.238004640611962	0.5478820156963226	1.2016728494664748	0.39214185390316253	1.9085230507676603	2.1403314942979246	1.3137030326544556
0.3072919289761369	1.0481601732568921	2.7745728448084037	1.919339754983263	3.185636326790177	2.7437507960826077	1.8192451007073553	1.2530273698478627	3.2454377502940455	1.5325403484786047	0.6147430947424016	1.6670886412706498	0.9440846366502438	2.0123408140437102	1.1845623079719896	2.0718509824696634	1.3996581413194373	1.0944461887721975	2.0366102087602447	0.9182600425206751	1.3818154637146978	2.022986480769295	1.5210368187605723	0.8287313092429276	1.4962143905774579	0.8572153647212264	1.0582645469174692	1.6700259496807797	2.545543336850762	1.144156602014138	1.2181191175642752	1.0689374287323732	0.9352600518035115	1.0137124957915158	-0.10890589405410833	0.5057037623378797	0.4420417145752243	0.03833683690358864	0.28389851414348577	-0.2576215703942478	1.1593304767344776	0.9259828282318292	0.6393855208417729	2.284076253712692	0.5060901568162883	1.2890997435030171	0.4285628366585514	1.867174724875542	2.082072631379162	1.2496898817258582
0.37308575759336565	1.103389461650616	2.779108359389881	1.9577936114683634	3.1445079537199034	2.701872571670613	1.8198288421342528	1.1928817685663837	3.2132142358422158	1.4826451563140401	0.6316699797518607	1.690711272164836	0.9398981462039199	2.0018523785205113	1.2041391289408079	2.0467980180012773	1.4186946846123742	1.0657889709917368	2.0181305227779935	0.9845793928172972	1.3156050787884273	2.001810955635459	1.5476153958358196	0.7751436501484322	1.5321642157989261	0.9042502995939055	1.004392558914287	1.6985627274891613	2.5645106584133037	1.0563905359852108	1.1716876507867457	1.084697045812152	0.9543984530593855	1.0788475697889042	-0.14681165385977152	0.5296428077707473	0.4222678606385946	0.02320998080256248	0.27995194072026636	-0.25553412209008813	1.1526868780494586	0.9711745985782265	0.6036112156980902	2.3043090391097816	0.4839348936018773	1.3763772581075315	0.49110035697270293	1.83670030031892	1.9976906324580248	1.2133278722408385
0.4190445684054958	1.1692519438642184	2.776101138383931	2.033760165481675	3.0777073083254765	2.6299875431331454	1.8266936413145705	1.1674851445082186	3.144308218315614	1.466524029482723	0.6643151166743568	1.687378768254637	0.9231577198514767	1.9603417306689657	1.190013341980765	2.004848935393483	1.4349461534094288	1.0151409175346011	2.012305389265176	1.0705447658845084	1.2785587919844426	1.9879653654725602	1.5661228754843761	0.7405818127552962	1.571119967051407	0.9648808203109678	0.9218770005104828	1.7290812198377132	2.5745202699470937	1.0034611060301863	1.1160366195117277	1.099028849292812	0.9646738953354521	1.1427615003537681	-0.15830124999750644	0.5597537267253943	0.40746576856512134	0.004154942278578666	0.28372822078840015	-0.25883793895866347	1.1530830938173497	1.0111702520609311	0.5807435684201768	2.2933179290578947	0.44343453226770724	1.4515536619487688	0.5493246699906794	1.8047198475957917	1.9549338861538164	1.1796234333886892
0.45576263721510407	1.2307011729516755	2.7573062127890138	2.0820717149218435	2.9947135915019336	2.5965945459446567	1.8308312005484215	1.159838140834833	3.0676350633449787	1.4707974359047202	0.6941533000070851	1.6480023200699336	0.8914545075366753	1.9055191225098067	1.1609174683612562	1.973653751558419	1.4167559342399345	0.9181175424519779	2.0530238831745296	1.1569438051772816	1.2505715759285134	1.9536021920157964	1.5228667102732925	0.7140191878840535	1.6170875618426899	1.0305079293619113	0.8432307149486624	1.7759393509261163	2.603513121903318	0.923554843779818	1.0493604491216062	1.0837048162900953	1.0020064718640893	1.2118137683836934	-0.1601367858592469	0.5528878660358099	0.38541672001185573	-0.03315212099983057	0.28999615742294094	-0.2620337239791036	1.1747841616045922	0.991660046029585	0.5717692658526652	2.2642031059968906	0.4160596347968628	1.5236247634034576	0.6092261534373098	1.7454849119736384	1.952372106073956	1.1373196839912612
0.5326100980202249	1.275507379666599	2.732758485751251	2.098726950790785	2.9002670798166887	2.5530923309820315	1.8398488381111378	1.1482620660705027	3.043653046828986	1.484171929130474	0.7025758812505477	1.5276607278961118	0.86123500412751	1.8546737305284176	1.156381473270258	1.9423986896680532	1.397376132961191	0.8090035162197532	2.0951510634467043	1.2031113458989362	1.2339412470573081	1.9690007705274577	1.4955156288536107	0.6890314466539833	1.6354575156257063	1.0984022530932702	0.7768554293364531	1.7954018923427246	2.653044654460473	0.8692940739087973	0.9850321903819811	1.0575772538941008	0.9819148282694415	1.2989350575649554	-0.14457901488889202	0.5556881810451242	0.3789971789578612	-0.08719100013137851	0.3115677352846856	-0.26619919137374504	1.1867557194376572	0.9303250595813524	0.5623832503794672	2.2590732037190873	0.37031485080778404	1.6003872050852201	0.6327112417318715	1.6905002211381386	1.9410939060091787	1.135190708223383
0.6051184356999608	1.270330787953735	2.699889683571579	2.1257787793160245	2.818572527366885	2.572047114308536	1.8746678467427345	1.135122303121396	2.988499358690812	1.5231080715319485	0.7067510419149482	1.4634311483483085	0.8354948155625463	1.807667050660862	1.1198252038926233	1.9081059766409332	1.372007186705454	0.748008274206404	2.1087167918699925	1.2023378173379076	1.1797190175675938	1.990159764459284	1.4994155523698336	0.6916768798822784	1.6442043095936778	1.1592356570160116	0.7126082411226247	1.8124153670841872	2.6834706227244354	0.8000621968054864	0.9147779490790555	1.0132718614823504	0.9608306737343855	1.3634110761067908	-0.1426714440722824	0.5409052406183406	0.3804336387970991	-0.13085619842196144	0.32464001345374177	-0.23147588750074494	1.2149149772493035	0.8238096020894092	0.5639591189442743	2.267626628783374	0.3205537966337334	1.6451941508490098	0.6600770983646818	1.633487507951203	1.9376822811035903	1.0929547273983893
0.6127675600785842	1.2181876421577198	2.6582353531014737	2.1299775997369936	2.803420680572461	2.610326891573389	1.937581162768066	1.1502845744756816	2.963271630274608	1.5482840193240992	0.705848223100219	1.4257477984171631	0.8124542150193175	1.7692121569609642	1.1053535255230242	1.8941574700570019	1.3239669919890733	0.6986880136594815	2.1228550741717567	1.1874432679952067	1.0617040367780368	1.9822436802971026	1.4556549290050202	0.6816840523778144	1.6253611996342727	1.2369788885705995	0.646122221965561	1.797724946379775	2.718948734417606	0.7616336397610374	0.8542799311912725	0.9435103693262705	0.9299404612808682	1.4482437763102478	-0.11302136731399455	0.5132999430455569	0.3732373696715642	-0.1776571944538474	0.3344846587654732	-0.22639713340989748	1.2579647093763846	0.6802947174436695	0.5486432201385016	2.2952889714907263	0.25100447587256536	1.6818981229058463	0.6922070090099133	1.5711440676322792	1.9651263094479714	1.0556986940539401
0.6173343167836365	1.2098965364473737	2.5887319346397413	2.1160883751307713	2.7940936066532696	2.6402004198785987	1.9813337501969055	1.1973621457628663	2.9825636652325196	1.5379525359452026	0.7206752693990972	1.381197725224616	0.8202148918780132	1.7668806425319599	1.10273881941499	1.9286263324061577	1.3060028447719572	0.636159347090532	2.1553553817072824	1.1852405263951546	0.9460418298964843	2.0180270729344905	1.406481065921041	0.6961705066174366	1.6150703231691304	1.3203640506826422	0.5958621490186461	1.8042762771119727	2.736387426513052	0.7459365972872429	0.7639949829944	0.8763877889094246	0.8658450277394021	1.5126747276646202	-0.10925122782525527	0.4820916823264018	0.36986644797378093	-0.23787544912837805	0.3579342428904165	-0.21448264841293554	1.2750781827357123	0.5649506334951143	0.5521261929224338	2.3272638005488724	0.22311722528976632	1.7137290212330492	0.6886744799051624	1.5086461795957171	1.9920992902760744	1.0055045976382433
0.6165600899977035	1.1407517949955426	2.5504168125014135	2.1327448880132223	2.784462278782383	2.623802557844576	2.0004571193420753	1.2029537070329517	3.002709549075676	1.531314990757643	0.7127064632149673	1.3132777813662153	0.8094489007831344	1.7559709244674244	1.106992417075131	1.951939822319444	1.2986089957654126	0.6016323250325831	2.168752030708528	1.15756696468836	0.8975906300094009	2.0503340482533283	1.3619146727532208	0.7268142150303418	1.619783314370093	1.395524275794448	0.534311589093115	1.8010087915136102	2.749197919553283	0.766021722915329	0.6670678504327652	0.8119604253411314	0.8183452823162145	1.5802337799821509	-0.0834894505204031	0.46008011198416077	0.3777066690282391	-0.2835509868163363	0.35450392311461054	-0.2117845462706048	1.2868732213644927	0.451499008374819	0.55737067367683	2.360386557628451	0.18987500733712648	1.7353759595720892	0.6669233909753784	1.4367100371517485	1.9972955076783403	0.9538691158165273
0.6414589326438929	1.113416981560134	2.5409282280277834	2.175206864235127	2.8060913541484527	2.6545349747692666	2.0396892131610187	1.2092075574707377	3.0103075666921972	1.5280589748022826	0.7303245487176466	1.3019385340902148	0.8013407690623351	1.7260586053992661	1.1215677298853501	1.976049914022407	1.3188072442168868	0.5817746728772202	2.2260361388963585	1.1347151114829415	0.8642423373802662	2.0496468225697977	1.3300870276965615	0.7368519066070987	1.6582485341058675	1.4555182098235615	0.4551327758474054	1.7723544019096718	2.7870567386351928	0.7946991919781082	0.5635975703998631	0.7280432688809806	0.7726919619646001	1.6221610728582594	-0.020625596527970597	0.41850582858622437	0.39250134344011356	-0.32682822068829376	0.38188962741615307	-0.20072048654533106	1.2912074662869764	0.36725573195870287	0.5734685254231456	2.3457883069598457	0.18223873782286043	1.7558843099822106	0.6496400542286026	1.3849114007109056	2.0159218857223475	0.9028034112999759
0.6550038121717312	1.04279813719914	2.5007725714461424	2.234720801856422	2.83757825754945	2.724613375520927	2.076581671340956	1.2493495896740907	3.013475469802669	1.555549130895852	0.7735045790318352	1.3080264385443772	0.7999219950420795	1.690420104228495	1.1171444652206535	1.9895414032708216	1.3162299089066472	0.5613177513553007	2.2869283556274356	1.1112358563794555	0.8536820859737364	2.0071859578887787	1.2939238039586958	0.7460196477245697	1.740488301440037	1.5026063279920552	0.39186359577625723	1.7559418084846068	2.821547881014996	0.8287581582292315	0.46957667547785553	0.6595770257038285	0.7032319747584383	1.6234976487975614	0.04948645698441052	0.3955075323989293	0.39925937711839643	-0.3501817523367251	0.3977459182463921	-0.2272049027149488	1.2989209745375372	0.301580697297824	0.5902434695359778	2.323606639902539	0.20650713849406657	1.7378541436979096	0.6209685083459545	1.3376517024698547	2.0373353629354574	0.8638218858419915
0.6741609271806963	0.9491760577674118	2.4557350144982077	2.2802250499303818	2.8507558342573183	2.7910637122764985	2.1418859922508613	1.2936191992584347	2.991848756250321	1.579428260853222	0.7900056466870385	1.2973828937623144	0.8169932699580695	1.62061137829682	1.1358328042849426	2.0119293579503816	1.3017605182180223	0.5463507051660594	2.308094783110628	1.0794071123049187	0.8195856785771365	1.995501373684545	1.2726059465140975	0.7598568621134271	1.874534625059363	1.539738093761511	0.331174921810808	1.7503083803372803	2.855090594479067	0.8759577081241368	0.388729338005651	0.6170960587893422	0.6330472979659164	1.6069014483698492	0.1304212439898166	0.3823141579510728	0.3969592591587883	-0.36903106570445854	0.4214053915511801	-0.2549768555617395	1.3121141976549346	0.21756229095495247	0.6150261794010385	2.3224473149123313	0.20874029288446821	1.7206961605490008	0.5979461945362713	1.289654304581688	2.0448517138581073	0.8196378192078498
0.7249123108437753	0.8224233739914982	2.4239440398199843	2.2621940448399713	2.8090263906024733	2.8663842952918954	2.1993681780403356	1.3052079062412225	2.9981309391113213	1.5786788458134118	0.7959184862516324	1.2992696611479815	0.8272275614373749	1.5602708388245485	1.14707393117592	2.0175894841315327	1.2848334806265143	0.5690323652514039	2.3085223455943122	1.024012851258116	0.7870696698157109	1.9722234575111681	1.2625132879447327	0.7779773062087602	2.0330891647573783	1.5712047811147578	0.33552154505481313	1.7309156985586345	2.8802005013734897	0.9083253938618846	0.33430295293920226	0.5955746419042465	0.5587047168960871	1.5718555551078064	0.19881600425179882	0.3648678397227244	0.3973188179420172	-0.3886951493392858	0.42195797598116175	-0.257004630413625	1.2982244221378931	0.16676541083683052	0.634084141944631	2.334634473520473	0.2290201708498935	1.7149006516169787	0.5613550690427618	1.252930938402983	2.029218161108162	0.7989668407250677
0.7735327534117699	0.7348608338201469	2.4632209790187645	2.2378064921678176	2.807582874631652	2.9035929298531418	2.253716839850224	1.304043486389836	3.019613282079207	1.5611775310145237	0.8623352405519725	1.2949129584976515	0.7998075819030516	1.5276760172245594	1.1614761836414929	2.0075383390894066	1.2773455740181514	0.5977390325465887	2.2879729421937496	0.9636955357985284	0.75099974457456	1.9447044850783008	1.2932847109980297	0.8042418686227014	2.2050369287656024	1.5870759092730644	0.3527718831433023	1.65625829520692	2.9081431274941405	0.9590539026411895	0.3353540865103669	0.5647188498788699	0.48472038766851233	1.5112780256292666	0.2506482185805878	0.36353928478850384	0.40674448998658497	-0.39334777375298613	0.4178946213913921	-0.24057382147117784	1.2849289702726896	0.17581334141388277	0.6305997785406027	2.3681529586824546	0.24375446223380653	1.7191114994774348	0.5258711042654294	1.2259097562757506	2.033354725692181	0.7991915196075249
0.8069076528018402	0.6922250127713231	2.487982214634105	2.1957689101024114	2.838041399675919	2.9254402920935343	2.2602173843801574	1.3261647566622323	3.0085091216971893	1.5372081597595728	0.9324449926337632	1.329896966724677	0.7543425170732889	1.519217817126773	1.1544815467388438	1.9875678142460476	1.2709278743594594	0.6273446038916081	2.2526622104019807	0.9433202938421307	0.700951312232253	1.8803257498292159	1.274181832073446	0.8279208165714049	2.394760967034864	1.5770453076278357	0.3786430882482106	1.64668354545962	2.9214944428533687	0.9862514324587799	0.36237630290063405	0.5321927447156741	0.43499370323755004	1.4612713388012406	0.2654807224317614	0.346471662583942	0.4036398524499802	-0.40257952414490417	0.4142778293694449	-0.22974818614889614	1.2906531451886272	0.21028563069739495	0.6377148387935165	2.413115899987525	0.26496786936211847	1.7385535423289746	0.49970238271890466	1.1806370246637259	2.0217679364399643	0.787729768821937
0.8693206002488079	0.6880216076205226	2.485619633206311	2.1294186934907726	2.8736448590433534	2.9617949741767893	2.226439770454146	1.341392896012761	2.9841847406523305	1.5046796075640043	1.0148759204024211	1.3428647576817816	0.7162038105245931	1.5165703073665233	1.164255741879628	1.9806518728523543	1.261403095882563	0.6392119978262182	2.255053410337818	0.9236568301472522	0.6961467419453683	1.8133942805354515	1.207918203761861	0.8270983085793719	2.588751479379605	1.5592665095429477	0.45749147141175917	1.6641630458872356	2.9500775936260304	1.0099794431236475	0.3902240468186831	0.5436478200393469	0.3993315252316175	1.3881698048421849	0.26870753793231505	0.34423311863865197	0.41003184925390457	-0.4322438938034419	0.4021902457541035	-0.2338090341727334	1.2967297235519681	0.23991223355288255	0.6243965517943562	2.445421874305024	0.3039740770002468	1.8041187220689054	0.45318121780470033	1.1293682025454153	1.9958154225015439	0.792526219860196
0.9337163679386226	0.6570666669737911	2.450479988351832	2.0838216491017514	2.881227543639492	2.9235102607704446	2.179315492543545	1.3323202562563137	2.9541556590843174	1.4884031924084238	1.0744348647065523	1.3239065872163696	0.6813918991200314	1.5178173686030059	1.1542912445580595	1.9396486103903707	1.246346147526154	0.6565242239711833	2.2584252709215	0.9010538636451992	0.7252984622587952	1.7583855722812707	1.1712545416892524	0.8487738436446589	2.7857497993240097	1.5298401335436744	0.5554403251782744	1.671114522014091	2.9825772028497424	1.0604786686416858	0.41866629820428675	0.5677257365008026	0.3791497714666631	1.3119714144168353	0.28958906576607724	0.367698063454726	0.41619182160302104	-0.4631560565912207	0.37276435651838763	-0.21948426255569622	1.2893444902244837	0.271563812342572	0.6481434619106514	2.4893343949881643	0.35454189461094343	1.9055693847196735	0.4368484324657743	1.086318996724875	1.9635605050524412	0.7865443401010372
0.9637921706780729	0.6379923160236474	2.427105941413928	2.03536835116197	2.896176554466119	2.874010633895918	2.1853163544120537	1.312872053639658	2.914404249871276	1.4509696363233218	1.0865005499808662	1.3025051924161655	0.6539421134088121	1.4874722733203158	1.1362923267316032	1.8858738285795518	1.2115813539929108	0.6695997038224422	2.2267356181491893	0.855556620067836	0.7320815015137749	1.6779531506008971	1.1384545665037389	0.8585284274548789	2.9801547176043797	1.4719790035569078	0.659349545232117	1.6720045691736989	3.0001717322051937	1.0890284523549363	0.473467537912616	0.5424711186151536	0.4005160608203817	1.237134480773866	0.31430622881005843	0.39187563296643946	0.4073737697808661	-0.48415948118532626	0.3538186137611762	-0.24617612142622214	1.317120866452734	0.2713822771875994	0.6436657768962275	2.5101275313499363	0.40120090881298687	2.0054140463800136	0.4431867225573637	1.0782023455721963	1.9022875911283101	0.774884496565255
1.0290634870864854	0.6007956674267454	2.3700115262933004	1.9966292949929634	2.899692377907931	2.8935083927864627	2.221970646089817	1.3244684301836522	2.888207176102258	1.4204845685364285	1.100691881078139	1.2873865786900416	0.6049654551381595	1.4607131303084522	1.1429937148520544	1.8479598253070049	1.1553463872485543	0.6787140817046444	2.169313003804672	0.8390966299261253	0.6967893977813516	1.6051671183299248	1.1236866836778994	0.8605705162626853	3.156723022001617	1.4077935625693283	0.8147122616105656	1.6960804995934626	3.0000418678218557	1.0851549631739614	0.5355857333533911	0.48251225986509316	0.41867634764584294	1.1533939035304908	0.3127190199826536	0.4297983162739161	0.39045912768407776	-0.5155936129507601	0.35287487599892514	-0.2582028589669655	1.322208175318678	0.30444264187660425	0.6345807273547643	2.491545406930165	0.43185550789557975	2.058107124739746	0.4574785978694219	1.0725288357419893	1.8425192535863288	0.7576947375187837
1.0872250025874608	0.5530984309248461	2.3070651660550747	1.9347384095583386	2.8893105569561963	2.86945457529947	2.2293491377258046	1.3787815557430352	2.8845814119953515	1.3828104300681303	1.0906868937272973	1.2353059130194117	0.5799342277807965	1.4610953767764057	1.1515279651811714	1.79200126579548	1.0978040789198271	0.6767096627612764	2.0775380832141535	0.8284713360235421	0.6615616586549975	1.5351684923241549	1.081723268949696	0.8763368857601298	3.3015984154329843	1.3665478306423442	1.0301026259859025	1.7488890800976669	2.9918436549769463	1.0518681630667583	0.6177564238046822	0.48516682507066583	0.46284671476352185	1.0590468941203912	0.2852171787862908	0.47306242234957335	0.3834549265428724	-0.5521504122217132	0.3316413801574526	-0.24984049346542317	1.3398289826500345	0.2995596691446849	0.6309069771310838	2.4702603014163493	0.44080085630595933	2.1038833158505232	0.5020432646578415	1.0464793057117978	1.7892876187529017	0.7321485921943763
1.1492276643608978	0.5205437025962866	2.2810183537443045	1.8597389804432871	2.8820862159031653	2.8184741059775607	2.185456452354509	1.4019747599816834	2.91352152686914	1.3174553461639154	1.094942916677152	1.1662044721211136	0.545983714888533	1.4656190800010587	1.1504760297529302	1.7519423208932268	1.0629098466464901	0.6720966595164273	1.984322050070285	0.8110106139287152	0.6126777305701875	1.4843343848973871	1.0453771143188044	0.8810125471794181	3.415283793448901	1.3376048194575758	1.278006017172825	1.7758089167919462	2.9620167385458003	1.0087688539218185	0.7181558448727682	0.48998479836950926	0.5288532004784955	1.0024836617718207	0.25821730654188874	0.5085991342815315	0.3609277355229531	-0.589019959260171	0.32513591457886865	-0.24316820226305422	1.3753582347211681	0.28804937639121403	0.626051367369945	2.4703533766613304	0.4368459779425665	2.0980127730102467	0.5501519123557987	1.0239651295558156	1.718433745294914	0.7166624307995761
1.1756304334515926	0.48032235635127885	2.257877973226562	1.7695149962616952	2.895375352393322	2.7330887304614504	2.0658641787431136	1.4265669824145004	2.9158850795804687	1.2771580260174558	1.1100473894341065	1.0871856035491407	0.4922265716462693	1.5105736804706391	1.1121462128343036	1.7418975329460562	1.0284908548692695	0.6407525215695761	1.906247194978101	0.7917812878357301	0.5871231005337888	1.4266033088499093	1.0162782855135253	0.8874915380332778	3.51819648007771	1.3222933790394555	1.5403213496146257	1.7951025570585446	2.916671866140512	0.9517083626152175	0.8147574211572846	0.4894422022873557	0.6084704682470442	0.9514832538924496	0.22686760122275448	0.5346056201701761	0.35348712862435694	-0.6242417537627303	0.2851898229948074	-0.242878500898063	1.3938965609381075	0.24549592347364707	0.622839872669917	2.487366518379991	0.45275752588291585	2.0838210385830496	0.5984347169447817	1.006279236690897	1.651206202976105	0.6968265696478767
1.2003634352662886	0.459362918727171	2.2609201619186288	1.708574634549701	2.946073526424251	2.6683561709448425	1.9390521911638476	1.4476203790765776	2.8913292931130874	1.2600873042121008	1.11930870182989	1.021108080326835	0.4563478971705951	1.5474330098251523	1.0868071335432197	1.7532437916059027	0.9726035654024423	0.552849889158179	1.8747048497570489	0.7816137003516469	0.5610377595647322	1.3723626402410827	0.951725235826471	0.8779978877929443	3.5874983107490857	1.3117982567306448	1.7742840921724128	1.8256444833362866	2.8874364610296013	0.9467060689002598	0.9139490322886958	0.4544132984112402	0.6923708608639738	0.9259591132255345	0.20836200267643523	0.5644514367925779	0.34515620452960455	-0.649968916301033	0.2600216957337426	-0.23931331520654667	1.410992255384774	0.20432819750805892	0.6147268051429097	2.5368280965258165	0.47354081170120094	2.062086675415126	0.6363315890331711	0.9925581535901615	1.5987452247377665	0.7060483084661355
1.2315746797534184	0.47039025310468563	2.2362617724389233	1.6621798823880831	2.9562085636151663	2.6076120137531875	1.813286268221582	1.4847600036429756	2.8423460037548027	1.2738965131302629	1.1094370512263407	0.9926153749475206	0.46817456236044885	1.5994265100317304	1.0639251993256704	1.8085185010755496	0.9170984937371293	0.5011247175585389	1.8400528328643042	0.7755871539453416	0.5239385947612999	1.3314977922660558	0.8940239384734214	0.870528277595702	3.6524781223402423	1.3066399789987349	1.9976938746113724	1.8820212111718557	2.8446809168611233	0.9539235933559709	1.0309632127325776	0.4350309535391822	0.7666986420605284	0.9216697289043111	0.21262179974822287	0.5809898922701289	0.3241853378152513	-0.68418796666168	0.24653400452167937	-0.2394336499334802	1.4103033225191282	0.14065393455904351	0.616591403299566	2.5467288965650683	0.49040630075894676	2.0076788313172207	0.6997179306515571	0.9778087223947715	1.5205448060475732	0.7291459231387981
1.273436994848431	0.49603810416622507	2.210485651157143	1.6420686222898389	2.9695923568902947	2.5484572941217234	1.7549074556003919	1.519173324775847	2.7859251543724404	1.3051603129267384	1.1293076675211768	1.0011831236470203	0.4927872258336848	1.6505559746237186	1.0576823706769896	1.8467557799641074	0.8714398148180742	0.4542753660305193	1.798902607389627	0.7581877107736917	0.47685260282680775	1.29610883410861	0.8824655024300014	0.8589095142298705	3.6911419559133534	1.3024360875655359	2.244481995432634	1.896361449387242	2.799108572326311	0.962603995652408	1.1769771012273509	0.44024399922744556	0.8219964852007384	0.911215492385249	0.22062786836376275	0.6022522884095922	0.31760072906514714	-0.7226217945615205	0.21965383290024873	-0.2410806192558414	1.3859043047354553	0.09636094701780401	0.6071649537319953	2.5348032350737784	0.5290720801419545	1.9535029727888715	0.7654100016984424	0.9950436539913113	1.448006754034854	0.7393482210705187
1.2763489781060846	0.542447796883245	2.21597763480002	1.6524026412841468	3.0005654091728724	2.415680024147862	1.7011378652859868	1.5535099502966556	2.750305218799306	1.3513377468620258	1.11496020339401	1.0042716717018771	0.5210554040019665	1.6745802412058381	1.0730690586165592	1.8350604589994397	0.829404921011273	0.43695628549737464	1.7159638237181518	0.745093819019734	0.4104210017006009	1.2572325811016922	0.8973429107586716	0.8547356084696716	3.731573130546379	1.3046439390560995	2.4628643565036135	1.902916759465906	2.750699319391615	1.002493559286771	1.3602201134175342	0.4303148677268761	0.8878012892758971	0.9428197964935618	0.27131479536793807	0.6173971314348397	0.31586019949654714	-0.738773563580353	0.18903456754931858	-0.23586132498017945	1.3442279936114996	0.07396760672769953	0.6107550992052941	2.5455113204011317	0.5573288619887273	1.8665276589708122	0.83677877309317	1.0002531689904688	1.401278350595999	0.7807642021690493
1.2629758460694913	0.6381851570090733	2.2117136340166175	1.663694420410975	3.0422380587567344	2.360721024783983	1.6416149194680774	1.5894517698628863	2.706618679941225	1.4006360638451274	1.1349725867595153	0.9987582173896156	0.5572694831282272	1.703295360279233	1.090037593309947	1.8325869711440863	0.8116123679134624	0.44410541236866374	1.6549006746398596	0.7541532007469758	0.3274789879154195	1.200723689881168	0.9233872597163879	0.8524681679424179	3.7617703954358044	1.297418935243376	2.6571632374531857	1.9177429200997769	2.6956950503701838	1.0035084376683732	1.5675420205437927	0.3889113416040935	0.950878651695015	0.9806720610749278	0.31215809473288497	0.6078753147005165	0.30383295572499947	-0.7273368601239494	0.17965220365138182	-0.21901087112806022	1.2948102359456573	0.053241351606403906	0.610931244417521	2.5174228576946476	0.5914166061674253	1.7535100719127776	0.8995541606394498	0.9819631704958007	1.352802091468494	0.8284633725257186
1.2777106903581028	0.7124046331502608	2.2226066853184716	1.6785277836722774	3.0343206948137307	2.3296282695304287	1.5494398131952156	1.6198602265940685	2.675030396061026	1.4644406923182638	1.1950402322604927	0.9991843577060223	0.5851761549510114	1.738180972836372	1.1165070216989448	1.8214036852821855	0.8202856437656733	0.4207965757648884	1.6185138565538346	0.7752237227932682	0.2463393316338809	1.1423629734115592	0.9204166717433333	0.842633653888458	3.753244506844142	1.2930892652744315	2.8421533947390762	1.924788574092999	2.631210681365089	1.0049515022652065	1.7753290159260058	0.36341234554846746	0.9897550833809987	1.0026258529211542	0.33835177211160544	0.5954165379839529	0.3042944084530556	-0.7026433370876075	0.17657744121950691	-0.19354660607632806	1.2381729698167856	0.04750348200297561	0.6141491058119668	2.472036962215105	0.6242173254298066	1.6403362215779214	0.9751530463652234	0.9606226666582429	1.3357619271578105	0.8667547011382887
1.2519571994816674	0.7916707314634504	2.2084455952106987	1.6814138342049383	3.0205210878046187	2.2780949523614957	1.4592494277738066	1.6814621422034346	2.651984725907113	1.5212143785157055	1.2554373055509898	0.9843901954126689	0.6244227996751885	1.7541491565192935	1.125191220975331	1.800312000055793	0.8294094016440479	0.3800568341808104	1.6029863436035665	0.7870316999131701	0.17703590556295767	1.0909774795497718	0.8940594760035949	0.8292667387401863	3.7604310401582226	1.3018582139853754	2.980208517272608	1.909771846978358	2.5470430610196315	0.9757148594303521	1.9966882472748377	0.38568462282542443	1.0237729628411438	1.0310809881993923	0.34942794474303734	0.5797471334494398	0.2864981574948292	-0.6980177054621598	0.15966426709452936	-0.1826172494035921	1.2083037615837735	0.02141360134307869	0.5970271098355266	2.4288101591531523	0.6631040293531102	1.5833593266029165	1.0478565809458282	0.9364239025271763	1.3383522803105823	0.9026517139570626
1.2316669145172354	0.8286349142149083	2.1850500328612212	1.7244998443620765	2.9665085740598895	2.2676994383808666	1.4105280333192132	1.695736549060421	2.6478144784530935	1.5923286437084365	1.324753445915269	0.9798314145335164	0.6363261093199183	1.7719462772886594	1.1135029985993783	1.7647244045780415	0.8142996769847757	0.3000137810795228	1.5992550155363106	0.7772482841397742	0.10097179455985486	1.0346134866764598	0.8856032915696112	0.7971064184121908	3.750721694890104	1.2773234051513573	3.0749573492402336	1.8533190694103232	2.4712185989275834	0.9832251796013628	2.2249204739707733	0.44323016707635976	1.0347746962930624	1.0852114791635914	0.37987194305487587	0.553004674310416	0.2569764082937836	-0.6906494331026177	0.14743026263022846	-0.15466726402236425	1.1632697758114006	0.05968055916283754	0.5899699641625367	2.3985081518449407	0.7116802214393745	1.504776796357635	1.1019478647880125	0.9309452444588848	1.3537172461751628	0.9316154805190336
1.2196191460572654	0.8348354123106588	2.1623662891856963	1.7725998352307506	2.88568554015172	2.297913560448973	1.4209419803750696	1.6925527788584696	2.640505202005495	1.6374742577310262	1.3855317762793133	0.9735161991456469	0.6438679236796913	1.7779291652570983	1.0878227510612974	1.7356389614041625	0.7719600525673348	0.1922212319284034	1.6088855941233056	0.7703595904219999	0.04929999773226032	0.986148206033618	0.8868983723823393	0.7772935158655396	3.740442192159383	1.2426848522112022	3.0756104995074756	1.8085226819410223	2.3967845235719816	0.9870023544023041	2.4486431657623804	0.47218942969057975	1.029210655759337	1.1362407842904791	0.3765982986843156	0.5335716127459944	0.24869611221199647	-0.7022888534828456	0.1346163841171712	-0.11338751357217805	1.0839980489805414	0.08396171440729451	0.565942282822415	2.3661002379734137	0.747556536509203	1.4508040112507072	1.173978397961612	0.9427360569282082	1.3563647454737564	0.9454131618667825
1.2084482893912212	0.8582653278740757	2.1598399767099723	1.8257542455721112	2.810478696131898	2.333167482979674	1.495567484389677	1.6458307142907316	2.639961956120535	1.6802112994557423	1.438329687258657	0.9779660353848231	0.6606283627509075	1.7634049059656665	1.0765972151923606	1.7053208197266696	0.7631058067329561	0.12075992668384142	1.6592189167556832	0.7553509680069224	-0.023502313080200083	0.939244661107001	0.882395592534577	0.7545015357828531	3.6843868401118187	1.2240508999743192	3.037050947420454	1.7584457017110655	2.3232666204949597	0.9776350929842621	2.689664851822845	0.5141541767213512	1.0042030221941944	1.2132566434217593	0.36733451051541144	0.4954897370373531	0.23226915663978512	-0.7122816053748958	0.1437160541449895	-0.07202321450601543	1.0292358231763241	0.09156872582115158	0.5430532624396445	2.3259620134489984	0.7675033856388973	1.3963094307083983	1.2274400332481625	0.9453903419659332	1.3459114092052478	0.9540145575989062
1.1670939470348662	0.8568562678518055	2.1354440505684056	1.874609377096381	2.737152141533554	2.3103921261389213	1.568194257758587	1.6184621107012176	2.636739604675352	1.691311895213515	1.509622007253367	0.9847324613516785	0.6643196448582289	1.739674089964722	1.0711642025708263	1.6438569581920421	0.7773812217088804	0.11628743839667374	1.6506653509255311	0.7770663328755709	-0.07219918771752563	0.9076653420686082	0.9154437478488455	0.746641556588765	3.6394169571479558	1.191655278269438	3.0015060716802404	1.68670334650569	2.2439802252935435	0.941475922880539	2.934312938800139	0.5782181613249511	0.9712490133840743	1.2885714196545797	0.33267845736455576	0.4657581943082384	0.21294504047099366	-0.7159825442943422	0.16927677876872438	-0.03889703982593775	0.9786205287504757	0.10557877307308472	0.5090023265329353	2.257222462623305	0.7737373105948245	1.3354741407263875	1.2944597566957796	0.9418706283669274	1.3263404870081499	0.9391383133560206
1.1050708391315196	0.838642040529804	2.102970588934112	1.92056951899342	2.6877436661978664	2.2973557764604586	1.6085564749800045	1.5426209779862823	2.6436999167959376	1.7020533580915747	1.5569212398099475	0.9636889810993079	0.644682909716537	1.6943873071255535	1.0614697967781301	1.5329900312556155	0.7858211874438525	0.12077902105091357	1.6300228380350223	0.7690378511867016	-0.10322911674728523	0.8767084464018696	0.9285215589528116	0.7562486562073102	3.5655131762603807	1.1478016063724679	2.9575608426389457	1.615352780067393	2.1638241576411295	0.8636852747835752	3.1728372445296236	0.6507226543119382	0.9380899299371395	1.3817696330731404	0.32354176616127356	0.4493164786345286	0.19803509559787466	-0.7198330817992847	0.19034099079848893	-0.015323556621660425	0.920503168142508	0.1323093660446521	0.48260310737036693	2.2371897573446784	0.8052513484608239	1.2948663402869047	1.318015952841797	0.9269439407192264	1.318612695345958	0.9054385661742714
1.0559038033572592	0.8161863681913835	2.0842439531732566	1.989660632268746	2.650141258367795	2.2672902322512387	1.6214454856859066	1.4417035381812116	2.6683097391106467	1.7106212425075935	1.553171036262723	0.9464996070021096	0.6275128486142626	1.6255728922691481	1.0399560206005543	1.4453390532791508	0.7593422338084463	0.1463783004248067	1.626279929185435	0.7605554340899898	-0.11232505851237104	0.8491651022540404	0.9393640011505987	0.7891644462583957	3.501507485802663	1.1289832036364849	2.87330386600676	1.5551332415643688	2.0780365838428736	0.8096512564815462	3.364300318879939	0.7254531746404471	0.8938941865237207	1.466771309149036	0.3414745023139324	0.42271278569017073	0.1813454410675909	-0.725734095568473	0.22484009108795186	-0.006774851897440828	0.8533547548635061	0.11770871400605462	0.45912854656984353	2.1962632424801165	0.8162908424848974	1.226836744110741	1.3203929048118355	0.8938432532846197	1.2833013571062275	0.8721428239435763
1.0199058926789322	0.7659880105250945	2.025019388891369	1.9910508743099953	2.600645901625901	2.2614063515936365	1.6528928038357424	1.3830210184875076	2.713759249048695	1.7069002777347464	1.5521611179316206	0.9420719170640016	0.6240400032033373	1.5783640012077151	1.0159484145917026	1.4031042481489995	0.7614342531465677	0.13653246140401365	1.6341011263409342	0.7382593335801549	-0.12489620874620735	0.8345614383989991	0.9181119755241912	0.8357127261385662	3.4371247952686423	1.1040883892309694	2.7836742398961656	1.4775012811506614	1.9902859632693886	0.7447771922988029	3.525390428610055	0.7513642368933443	0.8149463238449707	1.5340016943968837	0.31987727864161275	0.3933641713512609	0.15665021591559808	-0.7416544203988745	0.273580730353988	-0.017818706164834074	0.7948716566236386	0.0802545596678536	0.4219048299330229	2.1286918809536766	0.8498075328652274	1.1954085507039844	1.3350554584721288	0.874511873132627	1.2417652524767817	0.8137628052744535
1.011494354833879	0.7378221316922234	1.9685102752424815	1.949112047956031	2.5166224542058435	2.202745739725449	1.7245902608530308	1.3367176217315042	2.764156957647319	1.6738078319487102	1.5211346891212503	0.933376001384968	0.5994337267680075	1.5281300795558745	0.9906093353006191	1.354509458474886	0.746446338256187	0.10023896559235879	1.638446235871767	0.7358416443726508	-0.15122762055538977	0.8461446154869077	0.8664118601108232	0.8684157470376063	3.3603035534524843	1.0871763439141133	2.695691997324525	1.4216664518738678	1.8933074309663351	0.6805921887092081	3.640964832704497	0.8050822179480909	0.7361410619491957	1.5728990065486497	0.2926774624084231	0.3677831440967906	0.14329209530000872	-0.7801299841359735	0.3115141310871329	-0.02568940552461333	0.7542963681623823	0.04879421808871616	0.38080809670688276	2.038438018908841	0.8633277698373167	1.181919656830249	1.3215988710345117	0.8739814071319622	1.1890661380850664	0.7432068593256206
1.0257984673190497	0.7271424394199408	1.9074111961540674	1.9054245644356704	2.491484316596888	2.1705843098390334	1.7853320587703032	1.3220326677746486	2.770121525222504	1.6562313924147791	1.482459419308397	0.9039121076047552	0.5477038293572074	1.4764069042727317	0.9667715797201113	1.3351815781397403	0.719176453806954	0.12316997852769325	1.6400179796498175	0.786697022717356	-0.1798855158065596	0.871554017615361	0.8503599655390314	0.9033148384914252	3.2977749777280585	1.074739327738245	2.5734380186994974	1.3518651334447866	1.8158684613472413	0.6124010572781369	3.740214655521084	0.8336199243164992	0.6746577022339828	1.6344899218119522	0.29328275552297456	0.33576733274947734	0.13273550184256142	-0.8218831661574738	0.3396844550576617	-0.0378652144434987	0.7079111850277122	0.013609947188061158	0.3231656650455101	2.0028712451923427	0.8670256932285602	1.1366955500719464	1.298113209289535	0.8722792238472733	1.1409566755763891	0.6889675004322711
1.0713229114601988	0.7358255670787398	1.8793901082852051	1.8713168105963613	2.482387461501146	2.1263994265081654	1.818955564959613	1.2664351162885321	2.758291387044337	1.625858095575144	1.4537706847610348	0.8887529915969695	0.4953905824842977	1.4269429388551278	0.9594621417400925	1.3164974981482538	0.6875349388791914	0.11541682828204625	1.643683065642136	0.8579898646943006	-0.17169768931737966	0.9039677844991789	0.8328720051987398	0.920676203110725	3.2129788851430803	1.0608383925889278	2.4660673390924712	1.2893361591126191	1.7616165679144384	0.5664299285045635	3.8035894640788284	0.828500896318423	0.5845050601465239	1.6791230246292468	0.2720400054019472	0.2888099831209261	0.134617159840739	-0.8448221579574	0.3921150635446469	-0.03651953094864695	0.6458316667408266	-0.0036730337608238796	0.2940408249089288	1.9872415688497622	0.877852046874055	1.061891562234061	1.268519153724329	0.8870175765143944	1.0875910738496837	0.6374670344587134
1.1074943870635412	0.7786473608039187	1.863122071104371	1.8333882323350514	2.474806805264685	2.0379970813125863	1.8046609048977413	1.2385675400699465	2.7109922836756426	1.6166287470286327	1.4242495418038843	0.8352132528884753	0.45804897826630936	1.3490900616833914	0.9511814747988641	1.340326779629508	0.6614279174157254	0.15128285996686514	1.6545824347413862	0.9187983542919695	-0.17718828728249073	0.9320165111084362	0.823742938021301	0.9491664360535792	3.147124962841848	1.0701987472844832	2.3668749535388236	1.2542866944477225	1.7086096968922164	0.531595493902205	3.842323343329911	0.7932978223296758	0.47864889240176056	1.7034528378834004	0.23621307827379706	0.2547363095661221	0.13367512675736817	-0.8674353934171697	0.43759991263844056	-0.050927369448082196	0.6016199556790628	-0.0023803098347956048	0.2590460153851363	1.966865688178076	0.8751130250280628	1.0042545065433166	1.2383510742937411	0.9120315899904623	1.0438579448254264	0.5931046843493966
1.145249301838817	0.8781516186225797	1.833913933138016	1.7770161736195935	2.466896202520608	1.9285218544765965	1.7525771598242166	1.2287938121891069	2.6521233216681956	1.6270229870459487	1.377720608539966	0.789918381722335	0.40403252128504963	1.306616951250131	0.9531624517169117	1.3654500188930365	0.6540880065044364	0.18852970325446625	1.6847573211847173	0.9880039418702348	-0.15821307164308668	0.9390866700477977	0.8191422843199456	0.9771131433390021	3.0555198272662656	1.0852778533108303	2.302805235075759	1.2297552703454524	1.670833823448697	0.5169804746920933	3.8478336460430116	0.7995955972530486	0.38727388162263343	1.721980824523729	0.223703429722166	0.1935624411393396	0.13127824292965135	-0.8627008149957627	0.4851015482622967	-0.07364908035014574	0.5981841808071677	0.010709953253711962	0.2431636371511267	1.9467266111908994	0.8719581997829151	0.9615567708243924	1.2042353622065198	0.9289908617365338	0.9976099771982339	0.5819531051068757
1.1854691111643771	0.9645170125230413	1.7949936643376163	1.7175584245927396	2.460197206624171	1.823725596160188	1.6560823669923117	1.2549208491645114	2.6042013623493956	1.6482718351215404	1.3711453864243084	0.7408662200154732	0.3556387866739798	1.2623342673194429	0.944032532633965	1.3425558082879419	0.6220817363474966	0.1963962887284936	1.654018219026188	1.0525905127699402	-0.13148578284871376	0.9483332798117015	0.8188550711662458	1.0003537641446159	2.9680891463717254	1.0738029873884316	2.2326060892181157	1.2143869900780022	1.6491163093809516	0.524401635265588	3.805227424256253	0.8173893036931851	0.30618866810687684	1.6989813800383822	0.24737163368935375	0.1800549948720755	0.11432191357467865	-0.8580941542054317	0.5154405848180146	-0.09060729664429543	0.571300559979007	0.013689342226638873	0.2365194442137887	1.9295881028157336	0.8715012495660016	0.9064694912453257	1.1522801811600878	0.9885848720102424	0.973352009758146	0.5818332068633372
1.232653781054234	1.079114485189178	1.7810185200430702	1.6279482582383005	2.4948632257604375	1.7777177957765915	1.555450014926555	1.2703389229425617	2.5739949112061873	1.675972248857697	1.3371404727505567	0.7009723930857545	0.2996001934915816	1.2372533481261754	0.9348026475861723	1.3420431952674516	0.5969964974148129	0.14677835630130742	1.653844970522507	1.0933504242093786	-0.1091714156155424	0.9664944583391504	0.826323778327367	1.0069549709195482	2.8788489631603644	1.0693164641382686	2.141969202359943	1.2210935595373433	1.6282483597306552	0.5249646616128649	3.723049361058446	0.8073803438206086	0.25475298091462373	1.6797054032727963	0.2577483987848386	0.12561517411361317	0.11956280303595987	-0.8689660687992014	0.5268767497066933	-0.11239776044314839	0.5555643173898028	0.004590404365293525	0.23121717174550124	1.9103107633007976	0.8586116945825155	0.8685422599686048	1.095154197721898	1.0614001282562957	0.9422191977009391	0.5784004680211533
1.274319813302108	1.1712370014183526	1.777611021877231	1.5373586225216704	2.503237984810823	1.707261286586699	1.5006254871054607	1.3472131906670577	2.517383492652336	1.6872789795591825	1.293491226121462	0.6426240372312843	0.2778838388075949	1.189761379834826	0.9376218712186158	1.3245947033681955	0.5880498633117114	0.07150473827110118	1.6722755539876715	1.1277613678313334	-0.08787579156273917	0.9792744944525339	0.8348312300179952	0.9881950848742959	2.8020527239500472	1.0815649976604724	2.037225335613737	1.2477202510419458	1.6162710933306144	0.5649841120683005	3.593006767234229	0.7918442246508599	0.19971466645397848	1.6480441392469956	0.23026780595831484	0.07703315001899033	0.12337330525029852	-0.8623907773475601	0.5241180893633216	-0.14377728554198738	0.5401900026655001	0.003989100115466726	0.2332599312342833	1.8699104084945986	0.823244943242773	0.8287716727329613	1.0460244068700089	1.1486845941003359	0.9043000930614319	0.584947433415077
1.2993763183278273	1.2294253158588446	1.8035595132823345	1.424474459275821	2.4883643613522266	1.6619445460118811	1.4628083825053173	1.4314254238633901	2.434412067812717	1.6421894800490477	1.2572051357608127	0.6022331368448166	0.2758071998829896	1.1657431528483282	0.9309988967678375	1.3053928090967106	0.5841013552432857	0.015108056327508657	1.7177143747754031	1.1594501131352268	-0.07780955336116087	1.005780009738218	0.8392908987635789	0.9547223615119902	2.7460110988233373	1.0731813418903653	1.9914473775814052	1.2856974535469123	1.6247298727769306	0.605076211084675	3.449894054493415	0.7445000788631457	0.1887316775309366	1.5980279590993882	0.19155717058873922	0.023148978508840595	0.11240774149315982	-0.8426361757280303	0.5195578796938274	-0.1790209922079588	0.5402465142093178	0.008481967909527289	0.23170674820695414	1.8289072806732836	0.7849403407189319	0.8092263722095124	1.0176380378787235	1.2366800407880199	0.8767732028056086	0.5904575396507465
1.3327757530737903	1.2925889277233036	1.864114083790247	1.3636311505905885	2.4478742454606204	1.5748981588839555	1.4255189801550894	1.489156015666189	2.3341306098961523	1.5838786684802206	1.244033615721054	0.5613663887962668	0.26493262914370314	1.1559603910542076	0.8811259686180994	1.2774753376414458	0.5601343315750891	0.007258459944183332	1.7790721389562125	1.200706855228732	-0.07840311385608337	1.0403683853983545	0.8779201940625235	0.9030172917131163	2.704120948602434	1.105927995565617	1.9493757364327238	1.3410548010412258	1.6553024621188548	0.6025868971367433	3.315884482879737	0.7157162717975151	0.2016970783371023	1.5599918788136005	0.140054356925116	-0.004217905832789167	0.10111719118997213	-0.8307842819944892	0.5118423294181753	-0.19741649007268616	0.5452207999876262	0.0020274853698306478	0.24029999852873854	1.8132630415372706	0.7196365828286372	0.7484935138380349	0.9952218611576601	1.3265288600873633	0.8590073640803336	0.6016174596406436
1.3055278772801406	1.2922729855060866	1.938631555788719	1.3319539791320303	2.413317419687018	1.5223613241498466	1.3596215779554568	1.531678769898123	2.2653223518796004	1.5509978545697298	1.2492651475188394	0.5293370978228231	0.2738472308508061	1.1536247733884828	0.8585547542986219	1.2703825534244495	0.5585692822332461	0.0026270967309961423	1.7873019061123716	1.2114400943113734	-0.07572084267623994	1.0934685899965602	0.9213418126927765	0.8434355347208171	2.681664196332971	1.1166837637514624	1.9217397228586761	1.4016029451324372	1.6960719190569946	0.6190219829455316	3.1832674800295986	0.6839259549127868	0.21585483286148185	1.538967983700918	0.10929166477967525	-0.022923655382394596	0.08261976846124955	-0.8034792879982915	0.5066389000477294	-0.22114443277720683	0.5430536775263844	0.0036848559282795595	0.25285279105090863	1.8185866922842187	0.6844482488724919	0.6836566448773035	0.9730889689415909	1.4130567276184167	0.8525768715656576	0.6222477769799648
1.2462881691952346	1.2834128668058704	2.0193331083290516	1.3168375445426717	2.331535985831008	1.4555852020558506	1.2919355920238094	1.5588651086213217	2.241946691818346	1.5444716222517756	1.2167103354896702	0.5231350505748885	0.29721357032725704	1.1153240553505657	0.8662461723186252	1.2357664376394193	0.5740282583392609	-0.0011280308732643574	1.7729468315653591	1.1882318805988632	-0.0652539585672739	1.1439056651830695	0.9177088284605809	0.7956846914316046	2.6673210347823844	1.1417176010861347	1.9713471666373839	1.4566864295814501	1.741005414609258	0.654263139415571	3.0519324547452644	0.6974914383195632	0.23846269218534172	1.481662545892703	0.06340636193538854	-0.02161615647110409	0.06356636628114284	-0.7688043955709697	0.5064010196803583	-0.24339603002591384	0.5516707355168651	-0.006006402539768019	0.2741005167064988	1.7904931642582802	0.6630176203487783	0.6584046370196741	0.9576189970970242	1.4458771934556205	0.8344988516094907	0.6423427225970497
1.1989517435855999	1.2716146968181228	2.066917588118291	1.2934865011694892	2.272893741121316	1.3811289374155764	1.2215176962142802	1.5657848574320825	2.213466500377914	1.5639861883342614	1.1849964052055202	0.5253144848487612	0.34244997919997344	1.1114619414173292	0.8296650490176208	1.242915279875568	0.6050378057876644	-0.015498740394891828	1.7648277766882903	1.149289124919793	-0.08120596370848662	1.158973468512126	0.9234688212610489	0.7637961339323248	2.672503927898999	1.1532201037250729	2.069187063333026	1.501598394958114	1.78762463364072	0.6720350688192134	2.934642511573494	0.724050439961436	0.2839844330624157	1.4522731062682592	0.06858641004791624	-0.0015992802675640016	0.03942761410228607	-0.7364927271753979	0.49251157620846275	-0.25267392727453725	0.5592826499807872	-0.025697111444113064	0.2666427607493155	1.7753814168299484	0.6302509370415101	0.6545710238539267	0.9424420584145061	1.4862773276635042	0.8224959567783363	0.6513637621815593
1.156793186786111	1.2598519250386582	2.1258422119302147	1.258182611342455	2.2494922174566474	1.3178007101532372	1.130382116674438	1.5601653248211271	2.191545270833265	1.5575387453725709	1.150756388737995	0.5545183626442995	0.38333085402311246	1.1336705949063992	0.8150259964408256	1.2307223717512137	0.6135601279321377	-0.038150241172246156	1.7570139912334835	1.1135272167299481	-0.07279865886373431	1.1786815424595964	0.8902051104358897	0.73859490159962	2.6682113236491807	1.1569096115547262	2.1076133798714247	1.529662780125996	1.8271985004174205	0.6574070058902056	2.8722707266648735	0.7407627222656139	0.37945221681281627	1.433130140299006	0.07797538600055684	0.0016319299513593254	0.02625346133510926	-0.690873288957001	0.4813921587493074	-0.2837081635487044	0.5526841335385889	-0.05356926878130709	0.2530931337651815	1.7421497553820924	0.625423107881606	0.6497640350343142	0.8961233214967855	1.4880870378402196	0.78515793047702	0.65989321896756
1.0855088907503316	1.2515657328109548	2.169758170061375	1.2526318592855377	2.2525645062488775	1.245496109589011	1.0520598949515716	1.4905681172294754	2.1381879652531777	1.5737047638138517	1.1244339943483814	0.5704182155680246	0.4135760333246611	1.1216771566994972	0.8166694735876507	1.1881188551136526	0.6177532864804	-0.032539728607607774	1.7200268253913857	1.033658625142529	-0.07135006408841855	1.217030997446899	0.8520972264403159	0.7362970360118457	2.6848184466462794	1.1586184633457404	2.1615104161577468	1.55422869189764	1.8499134567326734	0.6795587629298511	2.8068111914990475	0.7708614097378673	0.4454231709683052	1.4156377079094962	0.09318693920415129	0.040412624779467186	0.015180623355930272	-0.6586411354617637	0.46083517198219226	-0.3160820665813766	0.530328420788692	-0.07684655073073035	0.2439630035593842	1.6659068202150824	0.6002930444789382	0.6127853975701991	0.8521970197103069	1.4837768386652843	0.7664050145386917	0.6287968275607331
1.0258316354853478	1.2370935716028408	2.199978067171647	1.2650533696975697	2.2149458715413815	1.1941750465042031	0.9931071477594562	1.4028111933038345	2.106996906723941	1.6198638746430305	1.0668011208648112	0.574327118927798	0.42528602862209314	1.1160529561657078	0.8154602522605925	1.1959687115480588	0.625885833225068	-0.04887966468529261	1.6965136681765096	0.9484842215606347	-0.03870511321654236	1.2450310750902434	0.8033374047119853	0.7390218838048889	2.7159687520406894	1.168192863732009	2.217851288484783	1.5830498161185123	1.873870921954314	0.684851100520679	2.7710517202826153	0.7694349418631591	0.5142206339876746	1.4606011469515645	0.09232997024874938	0.055443722957229616	0.02629447605864264	-0.6207981135698604	0.43220413841857097	-0.3456410350241504	0.5253560398938828	-0.08268501202759308	0.22991245176023853	1.6128494984213126	0.5822738986842586	0.610411366016111	0.8264439350245508	1.4468996764470752	0.7279659044634073	0.5874710307932114
0.9705016817977132	1.2344342679972553	2.1911777290376824	1.3286784394788111	2.117826657920467	1.128450322547849	0.9479110845301839	1.3410919785230764	2.0936335529387913	1.6912813872418453	1.0159813250493261	0.5758995604511086	0.4446387534782176	1.103781051107227	0.78788340274727	1.1869797792811991	0.6121227567985723	-0.071972102868648	1.6785291764467598	0.850414847036942	-0.03389717616564774	1.2758547765007924	0.7346946261426324	0.759489182992224	2.752973098932025	1.1670215170708569	2.286374035061773	1.597060652876418	1.9049349013660941	0.68930247598185	2.8014257853127438	0.7796016206365995	0.5262477584191044	1.5209268635201536	0.09300556058208544	0.10466347397748663	0.01412308734180098	-0.5787956005725332	0.4153658110728772	-0.3796032666503124	0.5326993657843782	-0.12271721387207864	0.22952398845881633	1.5602360252447658	0.5778800176464525	0.5906003490836162	0.8094216329066682	1.38925679050505	0.7071671565046425	0.5479588252833899
0.9439457939119136	1.2052492377646993	2.1770653057212916	1.386066575277081	2.023200974463668	1.1138734031099586	0.8740687280139017	1.2583965138429642	2.0882621422220513	1.752548815212231	0.9762818139580002	0.6004787057912078	0.4561477699828644	1.0939987503509403	0.7432371354567695	1.231118823309338	0.576651609351582	-0.07836954815621644	1.6297175686127603	0.7835529425820363	-0.08331879626731224	1.3249393868189125	0.688205710850655	0.786322539334199	2.7905054420290547	1.1552365167458114	2.3569124874499052	1.5900839742219428	1.926773063635134	0.7054387120285939	2.8515279995271903	0.7751219732202508	0.5775572937456527	1.579134474439068	0.09916676327183085	0.1483742458661915	-0.006566402742574695	-0.5464459905067266	0.40813948679598167	-0.41818271480831	0.5550011068351229	-0.15432624590473357	0.18904085936924445	1.514411979632387	0.5573190716705938	0.5945460312426097	0.7936167660197604	1.3221873803620214	0.6966166146420892	0.5036027307346056
0.9305304065401726	1.1919284164892934	2.119737512149682	1.4269356899808123	1.9364811609116974	1.0804542443715657	0.8269080246382622	1.1951988783520182	2.069634624440047	1.8177360136567333	0.9462939493734736	0.5874513743141643	0.4557355931366437	1.0775747385618006	0.699742769559356	1.282676019232643	0.5760901424480984	-0.10742490797007884	1.5815350288750154	0.7190106810575518	-0.12153479591076222	1.348888720123498	0.6377762077866165	0.8262412500948842	2.801076151580742	1.1470537857063094	2.3887421639365605	1.5624721733921505	1.9514477153866916	0.6870024885866679	2.92009619273885	0.7862187628769778	0.6273493467551671	1.6645988142257047	0.1316999583914264	0.20368185289629764	-0.022331406193716034	-0.5106469405927425	0.3901650206108822	-0.4448949138397687	0.5787200812094813	-0.174085169117898	0.15801471764117014	1.4890771512144942	0.579347630992352	0.5812292334887228	0.7764751862155649	1.2621241618321961	0.738761244087191	0.46881138823994295
0.9080205805843784	1.175390584911823	2.050595618423931	1.448399307386175	1.8542294856703454	1.0660639110820456	0.7740299242310148	1.107301646571367	2.055857133321184	1.868423038851747	0.8911824307693423	0.5747110242446121	0.4341129150086157	1.0317189935423925	0.713237716254084	1.309634725185097	0.593227175005768	-0.17324279958674024	1.5234856625907103	0.6451790061557452	-0.16992601788723655	1.3694011645751378	0.5860102605550572	0.8758322422986868	2.789795564122049	1.1008043968316261	2.4050786186715256	1.5401038247559962	1.9694980268359228	0.7105934576479458	2.986144447216011	0.8009483624932644	0.6589894590000209	1.7481631860686524	0.17561520118338647	0.2392542376309225	-0.02809499947644951	-0.48736267959368246	0.38342741117153833	-0.48047775789101194	0.6186794573392391	-0.18211806659479207	0.11318950295863446	1.421087267668105	0.6150354360629076	0.5717627078049847	0.7613326545579444	1.1901332784250136	0.7497366512164609	0.4384792178114979
0.9490296105244724	1.1703693226502332	1.9970575815350866	1.4828522805443616	1.8023893451407205	1.037960976729758	0.7156693243423442	1.0333801599113137	2.011791518557046	1.919908218548818	0.8219780782135185	0.5630687841644793	0.4098600546707688	0.9854778208939783	0.6688840099065728	1.3109084558470587	0.5986360521458954	-0.2477003047843378	1.5126094550561233	0.5878568159105233	-0.1868399966262649	1.3474278436323324	0.5512411566484368	0.9567687820233296	2.780691183865838	1.0608480903320996	2.425654332484627	1.4983145409812861	1.982083980168189	0.7100018121706014	3.0642851063889815	0.7880387743981767	0.6821742464500106	1.822444760516111	0.17456098392790792	0.2742637680172611	-0.018319381938085074	-0.4549192994000106	0.36673908408113476	-0.5339609673066679	0.6489372618061455	-0.20132555593727658	0.07516289589234798	1.3508203330773232	0.6361093122642114	0.5393603815214364	0.7720848498385771	1.0978797668130738	0.7600019766652146	0.3726576885923102
0.9810141730806501	1.1012619817829452	1.9184792668956991	1.524563372822371	1.7761373000086138	0.973477198744311	0.6632143197213128	0.9362095263308723	1.9475730076642208	1.9395340975009083	0.7805817494832663	0.5286607963549802	0.3698801779949467	0.9725208136145609	0.6132424036019639	1.3280679888847082	0.6001039550249185	-0.3350071929430996	1.5097420533508088	0.49169463002663605	-0.2156052926395709	1.3199688983555613	0.540297927684747	1.026955931280956	2.784187136458969	1.0149549299698424	2.423617901143698	1.4671765970328277	1.9820785342424365	0.6610392137899994	3.163686235570632	0.7748323194982205	0.7064421829420671	1.9083407385932296	0.23640768162753875	0.2891890570345724	-0.01325334060698699	-0.4320832921335783	0.33880798227613734	-0.580023484340259	0.6541160050800655	-0.21659105336612425	0.0333215945085011	1.3039269985280457	0.6432156404458752	0.5053997592918834	0.7955590425752541	1.0545679347047359	0.7677686277065657	0.3218859954207835
0.983420001033416	1.0168568032910428	1.858240886547182	1.5200929741949367	1.7435199241470958	0.9248621284250218	0.5834220035889478	0.8834370802726463	1.916812998451448	1.9405111771341084	0.7216348638610599	0.4977447766528618	0.3146531644291774	0.949047533347543	0.6125825365220864	1.3153480197967835	0.5969798040838536	-0.3873350121434699	1.5216308844924742	0.38728571521210287	-0.22398492070371345	1.3437642505982308	0.5351286735006108	1.1081300958850526	2.785026929866911	0.9946781298434975	2.380774085971007	1.4409504930724903	1.9536499639776832	0.589816671453684	3.224697913808579	0.7280904984248778	0.7384592618989869	1.9844503508321647	0.2914821242632274	0.2702438764704602	-0.006453224061901045	-0.4157353104772475	0.322446421374854	-0.646863915797082	0.6755275305753865	-0.2187229946374627	0.002179316455497948	1.2439654563679647	0.633656614283651	0.4833514928013556	0.8125412031640888	0.9959938007099464	0.7757042680648485	0.2871738900261984
1.0018683168721612	0.9723517455122626	1.7741830861273193	1.499611805849955	1.6993581391784205	0.866053432312096	0.5391842102860706	0.8387149665771277	1.8972445969461382	1.9235036700448251	0.6696597696480703	0.44600311183088914	0.26281468737397023	0.943693962022159	0.5919418575787615	1.312409308174244	0.6021020000296179	-0.43622227119710644	1.4908125697827963	0.2946885485281285	-0.24270467322162936	1.3654375538405705	0.5822811502166535	1.17720204291165	2.7956422519113735	0.9868760959115175	2.347819901453987	1.4312307182539774	1.9216396502369986	0.559575520268933	3.2452838325315616	0.6867440848460606	0.7210501027501396	2.0617331182947516	0.317460666654424	0.26331388031404773	0.004101727619778702	-0.401674127488337	0.29458673006794706	-0.699597017794376	0.7000440161748602	-0.22601662477368695	-0.021876166116914893	1.2071269708858565	0.6490759874729997	0.4693332312629659	0.8310768409270699	0.9754372656669836	0.784235983542732	0.27359880237406325
1.0432308376804802	0.9393980740930331	1.7101213389789112	1.4576946887256617	1.6666937729843627	0.8576758129731006	0.493392263808221	0.841721434570015	1.9329849788354523	1.9102450704652036	0.6229845960806707	0.3949789005276446	0.22248693003351763	0.9437594293945502	0.5065058081553484	1.3242392839684203	0.5861255703155195	-0.5004727111168477	1.4711928715878182	0.24725064859137919	-0.2562120710153474	1.3928674614469965	0.6124775643800879	1.2286506964886061	2.8093078918683956	0.984662977933359	2.2895391195390236	1.425911216327874	1.9047308886090444	0.4652634721676357	3.2520018351403452	0.6257572648994064	0.7202161491695037	2.137122803078401	0.35046610837939335	0.23900737478252726	0.011790430573313488	-0.38593337516291615	0.2953153264689833	-0.743089566719312	0.7294903402709884	-0.23100198871761787	-0.0561919788506843	1.2027789006658944	0.7006509024757616	0.480292312174927	0.8498825738355	0.9588370685724679	0.7792623911971192	0.27874243702187335
1.081340152040866	0.9090047497956355	1.6745781258882022	1.4208873283261556	1.6563477863869387	0.877672122154264	0.46685257658260043	0.8622826258629084	1.9460336047464757	1.8545135109276445	0.5678704967653017	0.3840324549920898	0.19979335854986488	0.9367101609166715	0.4941416691180053	1.327701011130468	0.572232436583697	-0.558387635146223	1.4490480996132484	0.2288099351020505	-0.29937621362620465	1.4285608298814423	0.6347974636590952	1.27007601499194	2.8312753774588604	0.9852655381741169	2.3023095988348854	1.4040485099826923	1.853621294335652	0.3909178518524722	3.2692903755148883	0.5855332931365669	0.7216183704293834	2.1429116415791727	0.42429105763788694	0.21756938078349783	0.014209804750997779	-0.38268014795223687	0.29707934378370865	-0.7792306202202719	0.7585201298418968	-0.24043997540838052	-0.09586190234886947	1.1730314825214851	0.7482740465964591	0.5024016383687765	0.8654546198539312	0.9681932115350541	0.8051915241981631	0.29559491709630337
1.1170499994666805	0.8318329045841624	1.6354274529470625	1.3597524348894667	1.6806681569857265	0.9189412267062347	0.4269774332077862	0.8830166078582744	1.942518799745912	1.7985483317872102	0.517723836464372	0.34782298200764117	0.1863588630177288	0.911928455277501	0.5246601776427344	1.332556097923183	0.5811774449704823	-0.5914360677540085	1.3990612276651044	0.1856271493154546	-0.3225699004007517	1.449643591356003	0.6648651270984576	1.3061956515812467	2.8374196452824068	0.9783064261538055	2.3006456348721027	1.3812407972817082	1.81777914345177	0.3491622659009602	3.2196085178928344	0.5408199524442405	0.7412000619977585	2.1025191315933407	0.47444917297333744	0.19490440360574962	0.03085252526379237	-0.39616190743428037	0.2918785021668581	-0.8162620115073868	0.7694909888765685	-0.22082501368131266	-0.13053879042842512	1.1431933951588358	0.7756380750965741	0.5225513404651332	0.8596375388445054	0.9845659729609804	0.8127575106303272	0.2967641856191611
1.1357127724902611	0.8148771628163599	1.6060251003381762	1.305029851957793	1.736301668173099	0.939435592563868	0.4367828882002433	0.8984310724310509	1.9240150281791604	1.7577061282728697	0.46260328537090845	0.29550789584503906	0.17530375200695716	0.901916096642178	0.5318930361909674	1.3196020721573567	0.6083241318442125	-0.6378015484364663	1.3562201755438168	0.15573434783698362	-0.32015474233609537	1.4616705839858561	0.7038998997908602	1.3424358178213238	2.8316053138065227	0.9824854128609048	2.290115881425055	1.3644050666824037	1.7778734941215095	0.26351032803214636	3.1198222452364783	0.5057967372143521	0.7328883819849468	2.048008177590534	0.5370800433475809	0.18251102702740837	0.046911713173939204	-0.39041379859613756	0.2828007775674269	-0.8396260314649681	0.763376312843238	-0.20899938668431237	-0.14014172029740288	1.098788842007159	0.8270600962468748	0.541022761200727	0.8709608907384455	1.00549852628697	0.8383596370575065	0.3024254679010317
1.1509146972577105	0.8160421337009144	1.6073727549610752	1.235970664020217	1.808742505712064	0.9506352039934264	0.44698061743157635	0.8993211926816465	1.953499626400061	1.7584124840133264	0.4111163757004235	0.251039856017086	0.14956398924452066	0.8820651906348521	0.5698998208897057	1.2994107827437307	0.6320849671015253	-0.6695326165960537	1.3096997096863097	0.12175707044059039	-0.30668411653693645	1.4654062247215143	0.7368606677358491	1.3695926595948986	2.843892868959269	0.9679832801744943	2.300466210999959	1.3585492372825776	1.7204545854047257	0.19663369525976182	3.037328914594377	0.4601691221235976	0.6833982582538616	1.9842396721629931	0.6047984077410115	0.17973958280330332	0.05365657308522247	-0.38185274852919415	0.2720233972383594	-0.8626160259466692	0.7434480566328452	-0.20919886820090036	-0.14857853982037691	1.0409972827014948	0.8457062208852637	0.5703844244003415	0.8674020574631598	1.0189661065937758	0.8321116856600568	0.315714884955518
1.1775850834710073	0.7845097267608416	1.6138694219337382	1.176866647735641	1.9406558631889035	0.976082000609258	0.47774612559479523	0.8861678952127641	1.9964758619825909	1.7522605011376247	0.37173859327675773	0.21830285806328192	0.11700627641835996	0.8879872216092372	0.5888736361531458	1.2978007039668582	0.6328224871866098	-0.6992660222806223	1.2771915272187988	0.11931675516914386	-0.2851497493068519	1.478111993229071	0.7663841991558291	1.4069264262730354	2.8436036231269948	0.9660983713489839	2.264722962331798	1.3544655435090354	1.6691514513084234	0.1412857837037203	2.9616168601319037	0.4028717832828607	0.6478625464997193	1.9088011124318292	0.6909281357462238	0.1637973165981121	0.04625641716787774	-0.3656579428158385	0.2721348303808136	-0.8868159232462645	0.6939541036270237	-0.17838103147713197	-0.15367357080054428	0.9828388676343203	0.8544354746456271	0.60465358055356	0.8525473979138523	1.0329257038913704	0.8508561113138633	0.3197502427956613
1.1684697443986014	0.7464746161259408	1.6173032487102994	1.1039104402366329	2.057216566263199	1.0438147469242633	0.4920744091628566	0.8788163952211523	2.041908047450504	1.7315970763021782	0.3441555214474242	0.1885856625803816	0.053494848885577116	0.8905985398995387	0.6492053887350214	1.319615364264991	0.6605824656278667	-0.7232769440736476	1.2605670825660773	0.08895634836919764	-0.3051727365639619	1.5079550165044204	0.7634736171763468	1.411036857106125	2.835563569484119	0.9812570095668904	2.2136558490981932	1.3576224474905982	1.6428472110046577	0.11795293718093007	2.886816495294553	0.35265595957272505	0.6270663814826938	1.8264659689913791	0.7468413308244252	0.15272887224987847	0.030358014490545	-0.3759932537877201	0.2646748798756665	-0.9030959635521079	0.6415186295213049	-0.14896131606390828	-0.18541986385475123	0.9612287585609893	0.8764578299973678	0.6591881562341212	0.829265884516604	1.0658224160701935	0.8659814715527456	0.38285790133718606
1.18431731251277	0.7595909731236499	1.6447822551674602	1.013423816943145	2.1964563588968598	1.161152753541708	0.5184894092196919	0.894196121193171	2.0911050052737914	1.6977909455332416	0.3172920379349281	0.17439091239663804	0.032857477805229865	0.9161580163642278	0.6758022966571706	1.3410954102013828	0.6798079885297023	-0.7538885437637651	1.2724146861226422	0.08394797484029701	-0.28643174372604324	1.5355738893526305	0.7709493153270104	1.4102009002059834	2.7992004658955203	0.98921567624592	2.166328213595897	1.350441672577368	1.6073066806240117	0.12352177959763497	2.7942136986464092	0.3138297110111942	0.576475431906994	1.7425714695680443	0.7409222326949072	0.14725239164617882	0.003591432062649014	-0.38202652137886783	0.2656353517778305	-0.8970873542895926	0.5937311346504339	-0.12052002959003552	-0.19104936207683665	0.9391204120027901	0.9170383207914663	0.7192027542397983	0.783477015782313	1.064231669746332	0.8614425981021373	0.4275106137145512
1.2278207703019073	0.773291136392303	1.702837006364188	0.966640001332139	2.3444150556062686	1.2696348287096528	0.5631507653019261	0.8808149926413936	2.1316405530041513	1.6771710380748015	0.3052285032533125	0.16449492710737185	0.007935255894801527	0.9252478382942375	0.6831635518574996	1.332270606567916	0.7195211849693048	-0.8010344944602981	1.2589216850123974	0.06921793583750971	-0.27835557002389905	1.5374930249330971	0.77220419794987	1.4105730554208364	2.7498526756736767	0.985279145461438	2.092429264592536	1.3481009325560236	1.5682279741734577	0.14320748784062193	2.7481153259540028	0.29682488975185006	0.5262238413493481	1.6604585063185664	0.7284939026060697	0.1768765884627494	-0.017214663662058295	-0.3786979528515798	0.25605063193829214	-0.8916319569935446	0.5249161387977375	-0.1031753209690595	-0.1910744937653279	0.9356910007824408	0.9381038563287591	0.7593665466900721	0.7646678421713926	1.055527204917241	0.8955698682004298	0.4764390017158478
1.2507227075935343	0.7528579169092458	1.7823222675937447	0.9196940050053592	2.501664315760665	1.3805277153819375	0.5976045852968556	0.8215798133901735	2.1541161655931336	1.689513482349032	0.29524545194799307	0.15485560066178655	0.002499886636530072	0.9348692368465489	0.6851037169825597	1.3149186269284363	0.7813931921910792	-0.838657741578789	1.2844239574005574	0.07272497574857038	-0.28897419517700984	1.5296900141926593	0.7419553513648671	1.3917053976230733	2.6932732493978055	0.983784561541083	2.046323843189593	1.3355106782715933	1.5414553842549448	0.12133914714676386	2.7260873200207323	0.26592413438248247	0.506565083667312	1.5840127679731346	0.7606224526503642	0.2231372603477008	-0.03923432344007005	-0.4023843955551259	0.24444222489243753	-0.8960153290261748	0.4712983035038919	-0.07511175902423602	-0.204789023719704	0.9200946922317688	0.9578058925419102	0.7801681488884158	0.7405324611062584	1.0222890133964664	0.9562792394894017	0.5176584539543174
1.2834565072213098	0.7073294810790453	1.8596992982304683	0.8867398200367747	2.650723059535425	1.4348420546670557	0.6660274864058187	0.7479845086567198	2.137885199513192	1.6739938114757045	0.2655793160311258	0.2024187078958153	0.014902662645533329	0.9400729708759676	0.7391706300611096	1.264375676609371	0.8572986086718262	-0.8808455216257158	1.3046592899842857	0.06081376721193118	-0.3327337599052422	1.5315864170087623	0.7010021346255401	1.353968442168353	2.6201499420101966	0.9698894277570063	2.040758150205181	1.3236794622181114	1.5113792119912635	0.11516650768016212	2.7534358079545704	0.23079850952498537	0.49839741620895384	1.5020155241164657	0.7725780540812581	0.24746495290396867	-0.07891367008116859	-0.409604586995982	0.21139450294635295	-0.903605455397823	0.4064736576059052	-0.05487547514690101	-0.20292592787953784	0.9148503137342878	0.9566632765356718	0.7841773000964094	0.7072647674926904	0.9652325074389603	1.0386176922359351	0.5594054584643575
1.2717395117074426	0.6748555874649241	1.8949360298369864	0.8451147133351073	2.8062759348791477	1.448251576642259	0.7145462058369934	0.7188275438541497	2.132360343489539	1.6622248804226487	0.24283421753579643	0.2242168409550176	0.02150217601286159	0.9485182619144099	0.7103377861546082	1.196321819276942	0.9390069917884878	-0.9069690637755148	1.333861390711759	0.04835199111936189	-0.3579268589004744	1.5308630588408398	0.6655129587960532	1.3261297180638283	2.5359931317392617	0.9519213817319754	1.9744364548914182	1.325408886192325	1.4775608509006237	0.10451716427191235	2.7690236647858097	0.16093038216664907	0.4869326810301492	1.4491649621406602	0.736301187964667	0.267936093025983	-0.1074807662344602	-0.4382147744482471	0.18760927759588591	-0.9143106661911364	0.3285893145742222	-0.028669183769805835	-0.21103061817704835	0.9147408395175717	0.9508604003935943	0.7635305844059295	0.6879607061736535	0.8661237328695345	1.116378689719696	0.5902808200657044
1.2658187668438932	0.6516010779485243	1.9369207308916678	0.8121613797088628	2.9677614242209813	1.4145283515880032	0.7540841801636315	0.6963629479301051	2.1260270121929006	1.6152732952543065	0.21087167873572782	0.21529171918203804	0.04240482206758474	0.9517054164590517	0.6530985586503514	1.1564599443183048	0.9983630444038779	-0.9146033834100855	1.3506632992729304	0.01931157946228466	-0.39194157275860203	1.5394017269634948	0.6026010439040751	1.2856783779428103	2.458775279959867	0.960114847354394	1.9343064998046462	1.3451821261380226	1.4345581454864385	0.0631815640541325	2.812050793369925	0.10187733589992638	0.47028044493915455	1.4235038412179608	0.7233731723307762	0.2886051970486704	-0.1213309992460472	-0.4438968105777959	0.1708168077996987	-0.9367755477631299	0.26057862403112186	0.012160822778150351	-0.21328632683964793	0.9009080852515655	0.9466669151447962	0.7590058332228697	0.6712847681064109	0.7797838093121809	1.2077314571455826	0.6522384980626803
1.2331703866032984	0.5892674748185931	1.9784945945452528	0.7937191762682241	3.10821214758239	1.3794516365368394	0.7474696893071681	0.7196752559427809	2.1453928823925805	1.5476807310554999	0.1871222534503113	0.18385425967725122	0.03491027178831853	0.9358807538537736	0.617424465984509	1.072448622812511	1.03686230260924	-0.9282964925962386	1.3963087536436487	-0.01713547422631412	-0.3983268387480744	1.5098146066952491	0.5198976376175881	1.2410615221587906	2.3801161014908345	0.9636985810722722	1.9223324730105424	1.3327489676090856	1.3784491913719044	0.050313742734603206	2.8719945237730125	0.048722228302744704	0.4670737839796608	1.3991560323854801	0.6899836742494605	0.29315604903967885	-0.12950633047110444	-0.47794615326772244	0.15061489916288623	-0.9649301919821806	0.2136460408748178	0.03110710293195589	-0.22847982873764736	0.8925430267545025	0.9128123522976581	0.714373874793742	0.6417388823760622	0.6944095424130408	1.2749868378011417	0.7189113048109927
1.1985228292159291	0.5336420963241207	2.023075679204788	0.797506372667794	3.2060010579569806	1.3926953041579364	0.6927726506137076	0.7677173873393288	2.186120236756582	1.4750722165596764	0.15730256521478822	0.12613146914367623	0.03422600712728902	0.9139431906109428	0.5889442543117986	0.9973747988962103	1.0651199088498413	-0.9747667964579284	1.4417383098055152	-0.030556972531103767	-0.42268746078177866	1.5073321113663076	0.44435591753481807	1.186698488132119	2.2824236795206643	0.9773174991024751	1.8407869878323009	1.3125161573615016	1.3311814882584845	0.04042780911720903	2.8928038257113236	0.01415021293597243	0.4934624622325029	1.364215770560164	0.6095738805490056	0.2765929853745257	-0.13411559615703936	-0.5002827397490968	0.1275955210861908	-0.9867149982528269	0.16923050727860942	0.085995432653835	-0.2566288277493843	0.8858180490487468	0.8711687703621649	0.6960759269469564	0.6169538966808531	0.6080417270315739	1.338767242966602	0.7894198127591214
1.1534545609509987	0.540405795763606	2.0598411157713756	0.8054451399884612	3.228728828148617	1.431367998285495	0.609628257711525	0.844449091455519	2.1866663700532314	1.416393018942551	0.10494079443465125	0.04256735655139491	0.0542664030646602	0.8977981067112161	0.5614880059395513	0.9692764391935802	1.0890461706552712	-1.0174848123904603	1.5085418210699566	-0.06092817384905551	-0.44281432261083725	1.4922531282214924	0.37897035750975705	1.1050950207672898	2.1985296809544166	0.9970842810497567	1.8244558625192806	1.275683901264784	1.2532238989407702	0.009336195682574693	2.8984769890937288	-0.003923404181465359	0.4983801131106199	1.3413083904103182	0.512316095833172	0.2793094088351965	-0.1175561611486752	-0.5090713314326758	0.09289176462970881	-1.0041065542669902	0.13489676009174892	0.13281402359215472	-0.27966118252885086	0.8967282431550047	0.849111217957932	0.6888754252924897	0.5815939118832362	0.5469658006822977	1.3907400298449164	0.8575647614194046
1.1062153680480482	0.5724961207327443	2.105610978343482	0.8215103956157701	3.2668146617019374	1.4317273493860605	0.5270251098603614	0.8991177237343491	2.16995733109503	1.3779245738244792	0.049559161387618844	0.016880896157862913	0.1129611524110297	0.8661819762246896	0.5070363614641865	0.9289834376134254	1.093768281780686	-1.0764090499752688	1.5653835433727181	-0.06352074367578033	-0.4300187874579966	1.4719984996731894	0.32595826639226677	1.0365286351107428	2.0974800169263417	1.0251948991836015	1.8390460433303146	1.2251159006313692	1.1564378591672126	-0.03387192119340771	2.9139305959137847	0.003496337786314023	0.49521608409069556	1.3092527363331172	0.45280503797464944	0.2840326289871116	-0.1118766703021695	-0.502508506529826	0.06208778478822752	-1.0228373729305011	0.10633462576957445	0.19538645108178435	-0.28990094938420174	0.8921403933753526	0.7835287279927584	0.654025272638663	0.5611289001990984	0.4809049927864787	1.4613488279746776	0.8888576816862928
1.1002864447325351	0.6184863182650311	2.130037758325739	0.8365161557009267	3.290008954619507	1.4226591638524357	0.4477408822659677	0.9221755827752377	2.1562792494357543	1.368308607739093	-0.0007655679887266676	-0.012017048627803246	0.13271924127294138	0.825531809386036	0.4623726689137587	0.8834585468850209	1.0943978701629962	-1.1239496175912822	1.5815479993512265	-0.08926449067882737	-0.44234257955958584	1.4463660680136265	0.28927130102118365	0.9685692603523159	2.0183375625987683	1.049712777082893	1.819552202172019	1.1794372478355495	1.066851794048061	-0.08244967482979264	2.8941276188543807	0.011680780652367091	0.500607680890566	1.3006276903657663	0.4066617608921244	0.2878230658116775	-0.09326293863957853	-0.4875449622179667	0.03773338143719637	-1.0413648348856976	0.06730762026708358	0.2827789198806646	-0.2876586442887977	0.866425032833422	0.7267544189281059	0.5988691546116562	0.5360570459338023	0.4359055749836419	1.5390489729768728	0.9155809149842234
1.0740158939485926	0.6893567012374255	2.1212559324961884	0.8384891415739182	3.3054244881720676	1.4082851198298374	0.4255946665157504	0.9716000397915646	2.111519830891432	1.3410713563175771	-0.04901927659664842	-0.002477894937663344	0.14932383661924362	0.806862082308751	0.43015290474876144	0.8484708300039641	1.0617549536358353	-1.1505573733060517	1.6062762122483387	-0.1281275837577672	-0.45569209592573995	1.4363384250795899	0.27687918947483287	0.892457681428688	1.9366856702600448	1.0782147981060723	1.864161832482439	1.1165604786222358	1.0128318132688579	-0.10191243894882267	2.847883992051515	0.03773895749777659	0.5081428035447082	1.3046411477020805	0.3588849598787417	0.2639564492684049	-0.07545234192382022	-0.49275218544572336	0.023886855059982004	-1.0610934439603728	0.06094296002250382	0.3894937193916317	-0.26663408802701144	0.819629079050662	0.6831290292679097	0.5362643860930507	0.5071123082734638	0.3938942969263188	1.5721012424348983	0.9286393975957203
1.0444258003841205	0.7215072559937925	2.126303209448582	0.8309236878693487	3.303717285443111	1.4294325372067669	0.44466339746336303	1.0456266445552107	2.0783653324135174	1.2994261426780607	-0.08465588796242304	0.043589660131288524	0.1693437940353142	0.761872166341106	0.39699446934505067	0.8046369265336816	1.0186627454838297	-1.1829982133616332	1.6249685213941991	-0.18803499035893262	-0.4563278201887619	1.4313772224285675	0.2855713198058728	0.8283398573201992	1.8525384149065178	1.0818435561784372	1.9162285084097004	1.0530655842578378	0.9450348133034977	-0.10265800636318467	2.801769663415157	0.06963554893061973	0.48990749708104897	1.296538234311705	0.28223745962717744	0.22513113824430717	-0.06443323254015419	-0.4858825750378342	0.038292719584585216	-1.056533925236041	0.03712950342657112	0.4776539479086382	-0.23681103932076067	0.7746988090560749	0.611121754671183	0.46605529581667604	0.4836002104643571	0.3768802842170336	1.5680569280577066	0.9276687431197681
0.996875826306535	0.7078498875739594	2.131932184144125	0.8425219502385828	3.2994982973129368	1.445683795838498	0.4675311176172262	1.14817905434921	2.088609456599529	1.270498538910333	-0.09454302283339994	0.04689915138145224	0.15164701520703278	0.7613456611349756	0.36746278080357114	0.7847530893488049	0.9702684142414325	-1.191284679071575	1.6545708539590542	-0.21643546150750798	-0.4414368705297226	1.4158156934970998	0.3126812120863419	0.7680179978387677	1.7507494238237353	1.104678525498337	1.9189642783413934	0.9956186332976629	0.8775632702394764	-0.1219114661255742	2.7263882821359657	0.11736817844104204	0.45000998091174543	1.308829527275845	0.20952122493570222	0.21179812593584418	-0.048088860267075595	-0.5131491937447088	0.05103270974561582	-1.0341101774861907	0.03200987503725203	0.5950749762139059	-0.20801425707610757	0.7131632821919212	0.5509304665585444	0.41844497309900053	0.4781015091253208	0.4054441188218757	1.5429918121265556	0.9152514554628475
0.9528784808904558	0.6624456096384846	2.1586351548002427	0.856783211447393	3.2800429474017556	1.5018605413082746	0.5189162409510392	1.1965365400565369	2.1113362740054735	1.22642638405907	-0.09287158218831301	0.06747517682422424	0.15864848615993182	0.758798427103564	0.3433737346325335	0.762413101840272	0.897785772963298	-1.185637152810767	1.6926568044287784	-0.26769117977109286	-0.4040000935629634	1.4100626306832684	0.33043133453447326	0.6866185846510218	1.6873349371397708	1.146796918534123	1.9682738666491821	0.9236757632453513	0.835482183029624	-0.15230668839703984	2.6669986081314905	0.18904727405254138	0.4296154233577208	1.3186521398600572	0.12003691847063122	0.18701954527717346	-0.038684936806314865	-0.5301389316518633	0.07064142858431079	-1.0140849073888096	0.020867709829472364	0.7122041058664036	-0.18258551202668546	0.6654906482445293	0.504925864702182	0.37107076625775703	0.4530368516627322	0.46825572471190224	1.4888221641281307	0.9154036741024708
0.8865412395760582	0.654520109303246	2.210764158492441	0.8621215535904756	3.2398814257779804	1.554523741264561	0.6006321018333177	1.218780523308234	2.1802773529597297	1.177153845395873	-0.05261162663982081	0.10647649157664527	0.15324036826339382	0.7745294990285927	0.3253106184800295	0.7192952384290504	0.839322674773505	-1.1666539247474546	1.7472856708436093	-0.27742321552428667	-0.35856189693777357	1.3616253869590347	0.36243899757184933	0.591008089805312	1.6092739582716553	1.1703130323185729	2.007002775922451	0.8479196181193565	0.7710209550198057	-0.17835565547354237	2.6075214515377603	0.2785765965294016	0.42876379297453615	1.3213827211060196	0.06379730403212214	0.1690238860418879	-0.04638176951696206	-0.5375630324690363	0.09206911456715215	-0.977452771459315	0.016142982838430957	0.7915196545471271	-0.16915848858865207	0.6352939995809763	0.47292746372849404	0.33601285916804857	0.43990839255255876	0.5237067564197306	1.4271196744621197	0.8871556479247544
0.8610062951104404	0.6413466925071104	2.3138966177684557	0.8408379950900271	3.1794126431782774	1.589137939857992	0.7123037047714227	1.1699281253277687	2.2404563748993196	1.1268890761811137	-0.019560457815893228	0.16276545802147094	0.17469485439322227	0.7883403483760962	0.297941037847947	0.7202279976343164	0.7797874404638947	-1.1395546114803783	1.7922316135353058	-0.29720070515390773	-0.3196853778045948	1.343242454164632	0.3800458047343612	0.5116497340673891	1.5385567840108296	1.1758964760626287	2.0151751483958913	0.8104427521100744	0.7307600218717754	-0.22716723290625315	2.5551342361083855	0.36054359376920375	0.4322134625145682	1.3407729828342574	0.01033995748314696	0.17786983416750024	-0.05001295717981317	-0.5389988536754825	0.10941306979673189	-0.9307578235940595	-0.0057116820549866516	0.8760918662192676	-0.12503115297142617	0.5828840256135246	0.44897792032164024	0.33706608742152233	0.4239606791672827	0.5917131493830983	1.3641720519159928	0.838043763481172
0.8321845216721485	0.592225602701867	2.4136055348814716	0.8302277155063832	3.1459244248950187	1.5967874783270235	0.8527318113779353	1.1457766770889868	2.2326224144990485	1.0784111442085538	0.021947701734668538	0.2666900892637291	0.205908308641368	0.7988856667472218	0.24453536752769045	0.7089557124430408	0.7198787236041009	-1.0911122022195963	1.8129408317320448	-0.2889549189759256	-0.2974331224162799	1.3227303733994369	0.38424098104225823	0.44122964229555556	1.5087299842028867	1.18077399240356	2.0358331721701406	0.8181444676906919	0.6840681240287199	-0.2980903850192601	2.500629281773097	0.43708629888574235	0.3899514485955107	1.3926332611749852	-0.028954113722633158	0.19990902573915076	-0.018179469015988204	-0.5463823027031185	0.13433965422040034	-0.887395905199373	-0.02094662280324396	0.9367313038634031	-0.055727226912641994	0.5488691454766262	0.4319234128551182	0.33049683433466026	0.41983074662373177	0.6704146232021311	1.298170049513017	0.7749225512251601
0.7969253978212432	0.5145450271208988	2.5195753133473673	0.8136027022905129	3.1391328005732877	1.6052238377497652	1.022219033208559	1.1146486350563856	2.2173723434186776	1.0566538757462356	0.09911225810382902	0.3775991981951007	0.21430428287047815	0.7913647565654277	0.21064277840967546	0.667004086997264	0.6701075375267327	-1.0273379953985884	1.7943837861238183	-0.2914834287591139	-0.2635349084951374	1.2892030505786687	0.37305539777443253	0.4140652200407998	1.4831660551536987	1.1752800090030675	2.0689857296151084	0.8651563341975729	0.6569557083432275	-0.3436204933287234	2.45214301953752	0.47234551649687945	0.3794571224221154	1.4403026092643232	-0.0401312256249962	0.2250221245778541	-0.0023173931000584043	-0.5453356546285062	0.16878862876430412	-0.8449412432942405	-0.018082058996726148	0.9664305096210748	0.012400094923987925	0.5400480980579375	0.39011685819228514	0.3218828039902051	0.42419023136839423	0.7287111423120513	1.2644562725984236	0.6909651094289674
0.7855855198146082	0.44967331962389306	2.6231409605466736	0.7805446535564458	3.133287744101275	1.6289439720719479	1.173651833194948	1.0999997731522664	2.1943221359035383	1.006677237375022	0.18588308193757402	0.43886864574578377	0.18213915997429214	0.8128251456503381	0.1731326136188641	0.6369639237446372	0.6186898180336047	-0.9337429894437225	1.7606160777699174	-0.3131516559945494	-0.21445352960340153	1.2701579108941767	0.36285204853731257	0.3720961696084379	1.4750538518343215	1.170587568556638	2.0851723683776244	0.9599861634249949	0.6102679963224893	-0.37919875012887766	2.3949866274813694	0.5246125374926535	0.34833426426525804	1.5130083448223712	-0.016378763942899464	0.2303798016484921	0.024941588540083475	-0.5413138375836477	0.20535993184784979	-0.7999044002036892	-0.0012561658993144376	0.9905635324022695	0.09832974988380094	0.5383074960020506	0.3798747495106439	0.32236900994800144	0.42879417802495745	0.7922095517869682	1.1858852203338974	0.6107735150733117
0.7498229668094695	0.3765522446024277	2.6956548910906966	0.7617125353240787	3.1360801192579446	1.6035539410832658	1.2683631792193952	1.0573272369014788	2.1535139340122376	0.9322964204409191	0.270814288777228	0.47591198923501865	0.16657437439913764	0.8216314293125979	0.16423426706916117	0.6089736346562474	0.5782840664431378	-0.8605748436226172	1.7637762416525766	-0.3288069124620448	-0.17642667278157106	1.251150240359839	0.3501144655910756	0.3699628056190699	1.4738673164056153	1.1701936023690445	2.0664353051354984	1.0980230600935872	0.584144728320666	-0.3985748643279518	2.4025701024983115	0.5670624827680383	0.36298863610043064	1.6101493633719	0.016292856377701722	0.23053080643605006	0.05186127150337656	-0.5539006072672451	0.2503763592038865	-0.7739544857465411	0.04925188993512525	0.9636370848507794	0.13893563330960443	0.5550973014543013	0.3413022151786652	0.31197419779380053	0.4356283020178483	0.8500418153945866	1.1221591040069694	0.553204112789852
0.696450843650346	0.2930975344195111	2.7635082461523117	0.7536158439993379	3.096560911532193	1.5807771034000662	1.295235832554918	1.0108226269514735	2.152640698219937	0.8697901672665832	0.3503457874700928	0.477204488517437	0.1485539856502693	0.8126568668410231	0.14376463080880647	0.6096509542278532	0.5611323627870014	-0.7847863631202945	1.7634955234888576	-0.298644012345262	-0.16253050286494805	1.2244027555087444	0.32711760549138	0.38891607128627387	1.5039333421267358	1.1587424891285842	1.9913775029381284	1.2704238242459094	0.5470511665363773	-0.3947697033200122	2.4429105802438773	0.615076906969936	0.3390953766406478	1.6999423439210617	0.0662996579487096	0.24096802356422037	0.09779825637130787	-0.5369683238893033	0.2655225129420655	-0.7348551287067655	0.06735006107145122	0.9203192550310139	0.175246008538449	0.5757404093854724	0.33002487482232057	0.32820319232007633	0.44029733529651044	0.9328123023113486	1.0628007492425866	0.5167946653041281
0.6477813303705668	0.25587129926046165	2.7989798783326187	0.754429301605225	3.0285702951266904	1.5031804655430414	1.2746475059248052	0.9470069150574283	2.153550232902045	0.7983530031364677	0.4206366194570773	0.47972396868546924	0.11887512370974687	0.8178440035084277	0.12793240648646464	0.6153943005611471	0.5584376388632201	-0.7037901632787138	1.73210419166941	-0.2501476839923435	-0.12395511106570209	1.2187614072518513	0.2973930831220565	0.42356815250298707	1.5289015375182893	1.1428875554196298	1.9706081534610314	1.4660326233537155	0.5169760750794988	-0.4064243096325292	2.4561061458922344	0.6646553859102312	0.32686972629388444	1.792977606073841	0.11302939003879506	0.24025759062976199	0.1549842981324653	-0.516148645383905	0.27459920244005864	-0.7101372038780256	0.09342569381524929	0.8878717728896512	0.1800155562285539	0.6149545930083542	0.29725953124279714	0.37742688174210903	0.4579149362901706	0.9905170976760556	0.9942877451921819	0.5068311212660628
0.6492370948201727	0.24413441572287625	2.8348209338321246	0.7455421389177782	2.957615569111783	1.446069308488966	1.2079884379113561	0.9159501548289806	2.1483285551057607	0.7451842002539029	0.49809451667028004	0.5026315826955199	0.10413426602450657	0.7837659309897316	0.12134886815025818	0.6283864688967052	0.5570066119884514	-0.6373280570930041	1.6930551833409866	-0.2150795946257636	-0.11971175063250494	1.1803141294906745	0.2838358066519743	0.4498131191152378	1.6071503300785133	1.1180828744806226	1.968902146280683	1.6493623972857094	0.4769747031311976	-0.3968552283107269	2.4761115983783406	0.7116916299529141	0.3241554769898132	1.8714580966365784	0.16849023586570716	0.20248765040319353	0.21823885247522687	-0.4953273408069254	0.29395287739605747	-0.6862622103411515	0.14264102586121355	0.8191842185843843	0.18859869802674495	0.6480452486258885	0.29626582425777953	0.4266087862262421	0.46143190768516373	1.0141502051872489	0.9701328857266276	0.5120988245310998
0.6918645495322688	0.26333081124187874	2.8448089391403952	0.7362718721773229	2.878695136581548	1.3773246531682486	1.1181118718810472	0.9319181812605913	2.1653964580881957	0.7051689047758786	0.5518085801390822	0.5077279393130825	0.07613306604070888	0.7485463287946963	0.13222773305853697	0.640354567026729	0.5600030847212383	-0.6064230895888012	1.637067659543007	-0.1702883313810341	-0.12248353317489616	1.132854292140602	0.2761585349695051	0.5375453230058577	1.6249307959528831	1.0810208732140159	1.9356749769284882	1.8500265139292236	0.446197807790067	-0.38770350746784044	2.4731641503869195	0.7548415833861507	0.299396764243162	1.9708695833989527	0.23685112559188576	0.1709519859104137	0.26711663357037063	-0.45323268375331416	0.31248195987692456	-0.6695633872251718	0.2199747242197013	0.7540033540441436	0.22225393829056567	0.6639751084626566	0.2718634734844224	0.4737868034908579	0.48382830036691027	1.0162811926837771	0.9397685260560275	0.5192129607466325
0.7487452285839814	0.24395742468145926	2.8459394238632894	0.7559698055694882	2.8388953391003438	1.3266561479885874	1.0086402736326343	0.9772696501256899	2.1343765818233917	0.6987222519981391	0.5708692832237539	0.5329059552884363	0.047470168929817286	0.6833883127901127	0.1472373016885227	0.6943367057166371	0.5634733942828829	-0.605214269273419	1.6026023248614483	-0.12671067364101124	-0.19003042736124848	1.123008544383874	0.2680728729812677	0.707858726786683	1.674952725062795	1.0554594901712548	1.9020830382520664	2.0341716559521434	0.4263521757004483	-0.3955278125177578	2.463621945698621	0.7931681913886987	0.28758887368602426	2.0803468577778914	0.29284197553335306	0.13488295313075657	0.30407976605192716	-0.40062466088964976	0.3107380056394534	-0.6519327332927538	0.2980241317562257	0.6817907939436901	0.26521415829424855	0.6777710505195249	0.24921701111562472	0.5167287780230715	0.4963953515208309	1.0723007483952662	0.9290221933341529	0.5192437172525837
0.7712605068410854	0.2499423635387074	2.8045380948868446	0.7804663300611647	2.807283353519206	1.2777533006203565	0.8495478521390643	1.0463963075798	2.0839821731238404	0.7076266769040405	0.5934195380206208	0.5708898397301473	-0.003244189453879431	0.6392633037985636	0.1856306520219633	0.7348891923545141	0.5742447561706895	-0.6142361129151969	1.5543132419262529	-0.09091888019170954	-0.2723826633098947	1.1140557649276845	0.28664210637078225	0.8894710698225815	1.7264455427668963	1.0630067166214312	1.8766380092553483	2.215437254442194	0.425254360852141	-0.4067634628348579	2.4773875236895413	0.8269544867184913	0.22412551040373901	2.1842941691784903	0.33744572893607083	0.0834030176726315	0.3539082292733165	-0.38154487897643385	0.3118647327231927	-0.6385104811079229	0.38544114043086153	0.6208238718181968	0.29286057938435295	0.7161379328306121	0.2525650525831494	0.5613359546109404	0.516782718018782	1.139131644341436	0.8877235880867447	0.5452095064293766
0.7974938002327471	0.276282857153376	2.7794617387119205	0.7596597786738281	2.765795960785932	1.2184095267697765	0.6743170816609079	1.0655228397764476	2.062557990877124	0.7055107566761446	0.6193741810588322	0.5829712155111773	-0.06553441533897553	0.6221966052691913	0.21553377373557656	0.7763160685076131	0.5813931497695619	-0.6067334954535042	1.5259343032069126	-0.1229620062221	-0.3416807916786264	1.10171250678739	0.3223992701327276	1.0616704148124745	1.7783367843487767	1.097910363151972	1.8607557397016836	2.351833908712377	0.40459595031678175	-0.3796850326277771	2.502844406957615	0.8489687078825667	0.20860817249086203	2.271134570854556	0.3778518827340582	0.023360702638903875	0.37770537341001315	-0.35605376782937626	0.3129792047170673	-0.6223208085899257	0.47690888386714086	0.5493073069140462	0.31110328112292185	0.7590788619258367	0.2641436805332746	0.5651206924786518	0.5186157522702242	1.207049539414275	0.8719030041652586	0.5613895137465679
0.8256803805684955	0.277483754577681	2.7328082632808983	0.7405305419647947	2.7267804623802085	1.1124463646048302	0.4900742775377336	1.107647227976311	2.073593265865984	0.7052124107009438	0.641573029008804	0.6191081309322228	-0.10500290317976543	0.6367921410097195	0.22949324117520833	0.7928768787840137	0.5903111950564622	-0.611703906082002	1.5165663767631994	-0.1444535144706194	-0.4251649039806161	1.1487829318366907	0.3680282937109905	1.229084568165206	1.82861305369222	1.100141924534263	1.7899200240006266	2.459167052346935	0.36700197079340846	-0.393198710661412	2.5437510456109975	0.9028800426205568	0.18309864823322583	2.368075968887393	0.4058526927394165	-0.028911239577855928	0.4100889553579994	-0.32805845224445473	0.30854331584188105	-0.6018164311653799	0.5581437836325642	0.4867373673634715	0.3193245377764755	0.7835704222925501	0.27807963845973516	0.544997493184751	0.521317334520176	1.271785290161258	0.8304226578466654	0.5871347944145915
0.8591552388159045	0.2762807438275083	2.6639511299354917	0.7344333558269373	2.685219372578635	1.0137225475509906	0.39960696518340394	1.1179235376914953	2.120766560582504	0.6994943647856405	0.6385811244469857	0.6284079529580028	-0.08940277599486264	0.618924158725308	0.2440190295624766	0.7891423744566088	0.6041353349738734	-0.6208445264789486	1.5068639973257483	-0.1650809427647079	-0.51907063622991	1.1783602845261485	0.41811989894714713	1.42250441307796	1.8940358526292123	1.0628941150022233	1.7210929082147863	2.5485427318283254	0.35498691804699006	-0.41317200153508293	2.566072310790008	0.9552207016560518	0.16348202421847238	2.472445628687169	0.3905898301140379	-0.06353431964050603	0.42332958021386524	-0.33828535844423724	0.30543403086019627	-0.5865968271703347	0.6202925126865975	0.43127215941522995	0.31095075969787717	0.7784860572366445	0.28139777308175884	0.536757668643294	0.5205018880300929	1.3415585128801575	0.8124563177869047	0.6115288740076055
0.8775263137194333	0.2665340849258033	2.6254377204476613	0.6980306384416417	2.624226597062124	0.9846269551448072	0.35653712172746366	1.17576330795382	2.151694452160637	0.7479622831807126	0.6275214864369176	0.6666138418847547	-0.07193933695142525	0.6018039798072219	0.2445358260871621	0.7803464667093023	0.6091183537422906	-0.6164694684237617	1.4717876605683717	-0.15709431929413226	-0.5929308040987341	1.2340692828366475	0.4542475851548392	1.5762932961074927	1.9436219323921324	1.0212030357180548	1.6875424205979361	2.5854613397433592	0.32701153258834914	-0.42706956116913375	2.564020596479758	1.0075235727501108	0.10472486641039683	2.5237992715127207	0.36719784861196125	-0.08495296567876712	0.4405829127392507	-0.3341719393669556	0.2735649891447138	-0.5783254895015959	0.677721575390086	0.3818828376178601	0.3373394067968203	0.7614470380672198	0.3048495897684303	0.5517084846359197	0.5172028277927868	1.417972987457503	0.7875325977479875	0.6085793772165539
0.9148863910082217	0.254442162642449	2.586587387019492	0.6632215487826261	2.5848683058708244	0.9542844933979273	0.36933413478448707	1.2075919869601537	2.163304734563039	0.813965455347961	0.6088160612659984	0.695388330517764	-0.054322183195708806	0.5787797503902663	0.25753965558762454	0.755215714515372	0.6008204597527408	-0.6204988694750362	1.4423974879358326	-0.16776722220626078	-0.6371395842660935	1.3102781240996546	0.491306820719055	1.6923019891556266	1.9612170014929577	1.0214065772346836	1.6454420005707526	2.5996026106354355	0.2995970146446503	-0.5000009891867585	2.5825971666747085	1.0640483042925193	0.0704072880334858	2.5513544140140962	0.32047248670898615	-0.11197707872584954	0.4516323603588551	-0.3373157861625873	0.25895517129974666	-0.5895320259925697	0.7261688584090602	0.3156756197501393	0.32440032905289734	0.76125686697994	0.3344137397820425	0.5498326369295693	0.5052139866922776	1.4689400826000063	0.7680716410629219	0.5971363931125631
0.9203904891800452	0.18876052300665785	2.5456237711963077	0.625839319468023	2.5619857042237695	0.9364645290002682	0.38845750392965767	1.2740130939110605	2.1750503128274503	0.8879953389923338	0.5892959915809787	0.718156244144545	-0.04170991234337855	0.5365786522789125	0.2690705920647606	0.7511512191680129	0.5900578212207794	-0.6368200000491513	1.4361818504427926	-0.1868909600008483	-0.7005983327716725	1.3740193264584493	0.5077694359264623	1.8172659635765807	1.9723603295480576	1.0519241324334836	1.5426649273853958	2.6185721552398418	0.28221815232736047	-0.5594409410112657	2.598068930258573	1.1265932685559612	0.03920540626469902	2.5939209985062552	0.2902924946353009	-0.1193736428945374	0.45448519300972173	-0.3340555126417216	0.23192873665037878	-0.606551500744912	0.7569403464596599	0.2406585029737795	0.29846515255627415	0.7627815281358216	0.3749947115040495	0.5462069158765983	0.4863169604777842	1.5224239586940664	0.7846559424046466	0.5675084945407299
0.8931312544253345	0.1289808741878088	2.5172341239157854	0.5909410091317733	2.519463509994785	0.9233314309485763	0.4087712385925576	1.2927850216895798	2.181546164153454	0.9309173112462199	0.5672287599041407	0.6972455875511512	-0.05764514611709952	0.5197807388066104	0.2666163817718462	0.7300260147136736	0.568497254217302	-0.6306115889955926	1.4258008371607072	-0.21019486310878102	-0.7257881145141296	1.492604345416182	0.49033041251296783	1.957951443422687	1.9209499714185128	1.0772106007093836	1.4714316368072526	2.6371296164101916	0.27986601510295617	-0.6113332026853097	2.5994592982022575	1.2123756636432854	0.02702926282869756	2.6356968207739433	0.2519459738684072	-0.08332798890080857	0.44255462609434415	-0.3061610676972374	0.20528941715976895	-0.6191575512136026	0.7763225360668689	0.17157917673476283	0.2733021332265019	0.7764887511224401	0.38046831691848	0.5345030029579324	0.45593167523351924	1.5705868828281402	0.7845929183695397	0.5360049704025825
0.8775385813973795	0.060789131752689386	2.499394844613184	0.5776664536950434	2.511533299773821	0.8824478390470741	0.41793317703600313	1.26152163445922	2.1696261037255358	0.9776294271600623	0.5703965829486768	0.6631115857646535	-0.08520393727525352	0.5142289212127181	0.2569471967500978	0.7521215430252879	0.5471971983406531	-0.6152326430366745	1.4467643693374488	-0.2267166035500015	-0.7830266674891856	1.5987417471169356	0.4889467791660361	2.0780796432541675	1.8912618772433245	1.083321577818197	1.3927247794042394	2.6560381443687833	0.2696758082928539	-0.6796334555571186	2.5625163361085534	1.2680789650057673	0.008278898827371609	2.6432966925486996	0.20790570820543292	-0.04063399265872562	0.4448958873502857	-0.2955178871725961	0.19639527610672525	-0.6441909012002667	0.8059987161052675	0.0820446879655423	0.2363357092316371	0.8000286202750468	0.3946048149123217	0.5167247853930895	0.44469818301960445	1.6164343945539073	0.7967651290670308	0.5104150361544478
0.869675908550804	0.004075918767832693	2.483134047800298	0.5454571932739744	2.48366499003832	0.8394194936676123	0.42897522986720116	1.1642106930237683	2.142136706981894	0.9968661691461878	0.5774191283455724	0.6472723779685492	-0.12366625374453566	0.5487864730785036	0.23933530311781553	0.7524786961782338	0.5374599506366642	-0.5969690278123856	1.459300334595807	-0.26825301322136064	-0.788092161986828	1.722930890787837	0.48903533170023994	2.1521269179190186	1.8475967037893029	1.1076496564419263	1.3433707792469094	2.674721176027622	0.2768174612716207	-0.7401736478223315	2.5191431286021677	1.287267380224534	-0.028170881572916584	2.640597355799602	0.13867090791315367	-0.0008676351156999745	0.4575508630973942	-0.3002639456593682	0.19378170887108614	-0.6620597505404873	0.828191878796542	0.005430784422800178	0.19851659497035587	0.834797441554539	0.41362873590430904	0.49544957467292294	0.4305175570880497	1.6308071557881374	0.805087730469881	0.5061940966851749
0.921730392226826	-0.06271785860582121	2.4274408084315535	0.5159849984760629	2.4520648365553033	0.7956023528778438	0.4503957382754996	1.065552164569296	2.1514127232772444	1.0561849897513247	0.5719639349071681	0.6255484268958119	-0.15058080567920612	0.5623557386011273	0.21722906810271253	0.7472606770553408	0.524838840793525	-0.5707194628399143	1.5139750609086708	-0.28880549267864	-0.7893423206816326	1.848711375196162	0.4672700509249288	2.2071488349936033	1.8035126484429589	1.1124569310045698	1.333378705258298	2.6933617613241556	0.2878881486007535	-0.7507352625895679	2.470712987272905	1.328871796087256	-0.03173572319290868	2.6180460272951533	0.0908594118003619	0.04158239543357117	0.47761613223269866	-0.25354381958746786	0.20927359926856565	-0.6814990533791259	0.8483842788521961	-0.0896693781567883	0.16389501335994036	0.8576312874865939	0.4195691093353816	0.4489549855194497	0.3974136409129964	1.6379254360403022	0.8465891228976075	0.4915852776550512
0.9553156595757499	-0.1075800684562375	2.3398228944082615	0.5057514378778776	2.4196634809994886	0.8077901798339558	0.5083934844932108	0.9999720024471322	2.1604890956786527	1.1247519767329457	0.559059948599073	0.6192191331747446	-0.1598530815090628	0.5692851372422336	0.22302617694483234	0.7256511775489491	0.5143831057808411	-0.5400722203312628	1.555347637404116	-0.289757012942681	-0.772851613494362	1.956974217155258	0.4214208111760798	2.2914312031532997	1.7231719221693496	1.099665208660346	1.3083706888610582	2.718798628235362	0.3232986051393789	-0.8008091638053818	2.4065238753686407	1.3648989917047505	-0.06586981280027826	2.597676597461523	0.04217000915938151	0.1079798101852596	0.5004187163022398	-0.1999651566551488	0.23471439908434655	-0.702437201573453	0.8548913608864199	-0.16120902990778907	0.08643066050339224	0.8720947373412103	0.3862302935771512	0.4097916222330804	0.38875580123790626	1.6500903117582513	0.8858125230056271	0.49317366873358337
0.9902758155715237	-0.11420323172552274	2.2439145533914795	0.5132904999699066	2.381021538834458	0.8036472762803271	0.56623992493307	0.9348673531197621	2.1990900775772273	1.1917096453051166	0.5458613310913162	0.6134654266917211	-0.14570025711373	0.5372199559056448	0.23482812206978484	0.6965327930648468	0.49209096643490086	-0.5020905817348205	1.5730319552558296	-0.283271298851246	-0.7278156986277782	2.015858405944494	0.38214193643215555	2.357875925576805	1.6601452533558152	1.1413701840657646	1.2967683004239092	2.743006319238118	0.3436431175413506	-0.816290847325423	2.328684178310904	1.3962597533577745	-0.11700316735082202	2.5740090214898146	-0.023072381010046987	0.16650628303223672	0.5137512212597751	-0.1762161643981017	0.27756769445763796	-0.728040659779474	0.8483042737452184	-0.22599890160817587	0.056280771395900264	0.8513836591546056	0.36631005350158563	0.38438066639915897	0.3770367914956557	1.6518987185787002	0.9098311297320703	0.49533809267781254
1.0318859617309772	-0.12595438021271482	2.1565774093184684	0.5523865665491998	2.3546065488082215	0.7976543068957674	0.5648711680352799	0.8746211452412824	2.1957740914958364	1.2846135192424455	0.5439210663589467	0.6339894705965324	-0.16067189976865165	0.5163220329778964	0.2608261513218023	0.6744702060634559	0.4623768373294926	-0.4418643873872445	1.5672309097702626	-0.27410255781494997	-0.6960651335662214	2.047018106397483	0.3227762009855553	2.393692925636153	1.5710473398741596	1.2041757641592308	1.3221961568388052	2.7722965199774343	0.3493309680728659	-0.8444036389372673	2.3035398114623056	1.424719133182618	-0.1469970828697489	2.519022879896973	-0.07956196507702207	0.21033490617155826	0.5352299010871768	-0.11360460336756402	0.3447912072317065	-0.7450759711206926	0.8392046452682032	-0.3023621001288115	0.0631954594888813	0.8507268961657516	0.37627259191970747	0.3550616555018877	0.3604873565899549	1.6858394191273818	0.9224770003410766	0.513368703319188
1.0653449174329008	-0.1567545197396393	2.084444420860835	0.5898824074990785	2.3346725060130398	0.7539255230386932	0.5626361388599739	0.8350877152771858	2.199069453208019	1.3615970372028574	0.5307852461579793	0.6380434890831117	-0.20381293440557074	0.5062123953596545	0.28344230446951374	0.6586479746373224	0.43803788148935546	-0.3562883301636549	1.5906305753182894	-0.28102207954484576	-0.6844364296989437	2.047312522382069	0.2699237374626161	2.458199210729218	1.4642695445306895	1.2841749450481141	1.3400580105659872	2.832326287868981	0.3662849308845694	-0.8861807993099063	2.25639219790381	1.4541199818047685	-0.157396381399914	2.5034773082769965	-0.12922340135318172	0.2679060936097302	0.5507728692011298	-0.07369515344920119	0.41677989253901143	-0.7587612310156033	0.8294008448575465	-0.36095519220690814	0.04951747100957244	0.8739506260678878	0.36240257676691967	0.30525951660182005	0.3385348718744349	1.7085152114604703	0.9121007950419578	0.5319008013965817
1.0974453413919025	-0.1902507347422469	2.020087423026248	0.6341511875692036	2.3137090706812895	0.7213144106624221	0.5012704381056338	0.8173629081786624	2.1834741301870926	1.432830402585289	0.5462587606219543	0.6518949445265736	-0.22691570211775464	0.5277820504111613	0.29226498870637435	0.6319597341793324	0.3979005316975944	-0.2544894049164958	1.582042267141142	-0.2558637819463062	-0.6924220968627075	2.0332412104637334	0.20984608624761547	2.5439746758419757	1.372006497248477	1.3323535553040808	1.3714184610582973	2.8835294231488744	0.38641303057546905	-0.8877845713294231	2.171648528959504	1.4642656672774117	-0.15417979651737906	2.498440632789211	-0.18885799152543128	0.33196623943089626	0.5661417695229001	-0.03801610761793006	0.5061784089760515	-0.7706723425991192	0.8426797877324219	-0.4074651447847729	0.036935598331408054	0.8765983350292068	0.3594585422239988	0.26741117418643867	0.3117820337352248	1.7312255427346344	0.9290338511479005	0.5278200907425779
1.1620101304223076	-0.19164394482050992	1.98837831387199	0.6960746368483338	2.298379742415043	0.7098926728657562	0.49045814590006265	0.7906534357022346	2.1434871906776864	1.4845908869516298	0.5603356801876797	0.6438286010786534	-0.21639582488353204	0.5560436696193986	0.30118397043230705	0.6116268549235189	0.3513007612893245	-0.15239769937423817	1.5587893069436927	-0.23558517213799549	-0.6723376661624191	2.0155850365416663	0.152010794928337	2.6072417843175755	1.282324444454836	1.3420785772355432	1.4407830194393763	2.9224589274781656	0.40522196786042264	-0.8827299926653049	2.079742291795613	1.4610676877892448	-0.14453899890730706	2.4809572764305097	-0.25217989694362575	0.4059625657743068	0.5798960921700156	0.016907495380146752	0.592032853100868	-0.7673340327688905	0.8583842822633005	-0.4502289600289234	0.062149718761112915	0.8579474805560835	0.3441026515185518	0.20980261761314106	0.290756778199177	1.7869133942761752	0.9014426061681465	0.5171475831775008
1.2241704545752738	-0.19952242365519254	1.9533135410042521	0.7383170518807483	2.2915069837061934	0.705334639812711	0.4586166855387862	0.7788878776610418	2.1003971085771242	1.5270460734966425	0.5560714849855712	0.6505304291551057	-0.1431518289891111	0.5578776781220143	0.31496872671319415	0.5924810186711857	0.3217511863964483	-0.07457033214798717	1.5597092842921185	-0.20768629254444176	-0.6729624979536445	1.9702325812371817	0.11456297686205663	2.6876062297686376	1.2453510321601384	1.3864763431320886	1.489980926749522	2.953131287890078	0.437455698610532	-0.8900757528384314	2.0065182641797334	1.399962110354848	-0.1451439251904936	2.4492777560208983	-0.29482417007935613	0.4370387161988415	0.6258687807157755	0.041360137592647075	0.666463547164746	-0.7809472400009985	0.8519959379672111	-0.5004894510886475	0.10212401493102803	0.8421189840932547	0.32251855202888735	0.17856593276855198	0.2740591292992235	1.8508280305749554	0.8444442264006415	0.49747123881937877
1.2656338429578162	-0.18221639812482301	1.917401315978887	0.7742117732917548	2.270460385627646	0.7255032203319196	0.4674844183030752	0.7731465343721033	2.0418494742419506	1.5233786121936312	0.5405085058653485	0.66748940591478	-0.06534152679420485	0.5768014370456898	0.3125080965876745	0.5293960979229454	0.2961568603469685	0.006671646469746334	1.531588365403128	-0.19874758315822597	-0.6580101048514269	1.916220780035373	0.04061636755987599	2.726831867964249	1.2344655348984446	1.4436285545153553	1.4806655709163083	2.960857852278629	0.4695379697871065	-0.8712553726121465	1.966738995497309	1.3760146753321958	-0.14436573065145392	2.4350200418759984	-0.33561069506865204	0.47049068535802235	0.6618423625243092	0.05211692631844765	0.7298385911296578	-0.7663278279070436	0.8196560958353729	-0.5184190729956747	0.11231251314185667	0.8116381710082896	0.29562798331373863	0.1619455090596027	0.24066585004477803	1.9193461212087435	0.7747691962936166	0.48025593623406665
1.307218545044493	-0.15032314079284514	1.8720334172432949	0.8052206410133985	2.224497417264935	0.7830369110976487	0.4653750102828373	0.822017880680255	2.0287431000971425	1.5429575381863212	0.5193815133161893	0.6565245502511974	0.015912240437257707	0.5952272751089264	0.3134265912096305	0.4294007280285176	0.2635735402008762	0.10037593095616067	1.4943668045266372	-0.17463418547512297	-0.6377410467541911	1.8285538981604677	-0.03184349129962276	2.756935660472666	1.2149798618909122	1.4404013085198393	1.4513676067166563	2.9955568691647345	0.502292222120676	-0.8555043940855338	1.9166224759538018	1.379295551444025	-0.12568040126761154	2.419442130376129	-0.34168018091425534	0.5042472841286744	0.6844332959828999	0.08839948861718458	0.7957267591536378	-0.7691034336957026	0.7681747143784271	-0.5211148634208931	0.12087990574859309	0.7754200738228663	0.27688258141427063	0.11858045342635296	0.21511033623049017	1.986396632685901	0.7053226854599994	0.4441055732137282
1.30926270367707	-0.10230362209612587	1.8429760928502343	0.8882882414847995	2.191558208334513	0.8534707140366813	0.47639791639523266	0.8586616906721958	2.0168964624236074	1.5265148408428122	0.5232813981152125	0.6532464645135514	0.11349297976736161	0.6124765446204596	0.3212569527495804	0.36602800425411686	0.22609958955508952	0.1940933366999476	1.421008524139356	-0.1737774589914734	-0.6192802875088502	1.7384984276304347	-0.09530186854083095	2.764931778920608	1.2098185396499244	1.4479635732607627	1.403910939987495	3.0236311584838207	0.5143276761427991	-0.8586486458176885	1.8441258193001508	1.3687509932562274	-0.09725740776845729	2.4360778689150653	-0.34178521763202724	0.5254951491434359	0.6886356485339603	0.07923520317634905	0.8516284346317995	-0.7621096916188594	0.7246043140948217	-0.5083633910913095	0.12306284421096081	0.7676608401958902	0.2761709386474972	0.08644756082804007	0.19814758642209657	2.0303106153895882	0.6512237027527513	0.41868766688023634
1.3167687051463228	-0.07242172265870503	1.8074692914053851	0.9693196013473455	2.1385108557365506	0.9091824749779803	0.480912339094289	0.8849096360242651	1.9920787464672742	1.4984927191711677	0.5390641678091976	0.6492779989748652	0.190745480651784	0.630178092246891	0.3116129884987796	0.34223397575397935	0.18698961317217483	0.2967541523007716	1.3667701617047479	-0.15955726062951986	-0.5981290877298191	1.6624809822626916	-0.12584258893922867	2.7512992890915227	1.1943865391273363	1.478318537998422	1.3937308558358292	3.047095153847004	0.5149964358252523	-0.8422245673666184	1.7930882566471358	1.3872315574352803	-0.07616091506249492	2.4414791504680924	-0.3467022806967136	0.5421620569417749	0.6725817024380103	0.039208979637481677	0.8845045342036684	-0.7685551024698389	0.6729718118802503	-0.4906589182526552	0.1617006092628016	0.7486019425824405	0.2946494255578342	0.08219313823003778	0.17110644379296025	2.0888117614334263	0.595815918195207	0.3891483887492792
1.2867633279654522	-0.055311179771095786	1.7889070037692736	1.0306056080493877	2.089706493524951	1.002458272667897	0.4741848358975778	0.8887931408986309	1.9132590071493865	1.4564393125353339	0.5331096067462575	0.6207374272626789	0.22467427761516617	0.6490700395600385	0.28923115924114257	0.34749418287066697	0.16904963536058243	0.4021153961086914	1.291747861865797	-0.1719899528023963	-0.6140197187435833	1.5980682210766703	-0.14732356947314934	2.733088601172612	1.151988004548662	1.4653084209967762	1.4161738806668098	3.059510714821568	0.5191249921385092	-0.8489456599892462	1.7330229309470346	1.454450491719889	-0.07933384180182287	2.435556779560022	-0.3540749576071382	0.5479417563681388	0.639219681474076	0.02000079227171526	0.8919165313983729	-0.7672138192747033	0.6298719178210165	-0.4551809212811417	0.19024076904385853	0.7249557650377775	0.26620831091419134	0.08043858386895733	0.15356617832226244	2.1484526925327465	0.5646422874624126	0.36725444818240266
1.240999436925133	-0.043911900040871074	1.7753923633316446	1.0695272771503286	2.0274344991715347	1.0677209737806677	0.47355719711537764	0.905774902861457	1.8471661535828658	1.4116834767874227	0.5215858708319054	0.586803770987071	0.2549194569167147	0.6679126558249757	0.28492574436069107	0.35914500417064726	0.16837278225023852	0.47469395193854813	1.262161325488042	-0.154735222164711	-0.6387981116307879	1.5789177209569716	-0.1486967163357673	2.714119865135653	1.134335772627424	1.4239161408235963	1.3655689171395236	3.0528629954749666	0.5354545041575192	-0.8588809010655384	1.652867971401357	1.545636239458656	-0.09634153585117891	2.4234679238117898	-0.3477180796309639	0.5524060866970872	0.6365958073112233	0.019841068680505357	0.8682921940368397	-0.7675677290947374	0.6078063823242069	-0.40896377409021295	0.16770618924111275	0.7338803703800595	0.22246215338581124	0.08094220595408232	0.13888011319495538	2.13947126449692	0.5399103335614048	0.33373454836596117
1.2148733721258893	-0.008762007546809775	1.7581242914663566	1.1254494014390874	1.9687966492411448	1.1430726544874594	0.45996816369033955	0.891836152094913	1.7809916275142776	1.3633535359621196	0.5192632307177851	0.5783508148505682	0.3321527966874177	0.677175827980472	0.2873345572659004	0.38241312754266105	0.18180278508992193	0.5072997869095957	1.2154652949703872	-0.13146714365802006	-0.6550744351686125	1.5840927428979832	-0.1422580149672249	2.6742377675833895	1.125566231190609	1.401347472271786	1.2922372554942927	3.0292667973791843	0.5333848387235691	-0.8885528848981418	1.5956345506502658	1.6652700629372217	-0.1105992414235252	2.3749309802026883	-0.33093808339907077	0.5404571942476756	0.6397745225616603	0.014802577480519904	0.8387611333834177	-0.7722300486986644	0.5687524608178681	-0.3639270552862539	0.13474799031965148	0.7236066995124444	0.19226778170030734	0.0981313729199071	0.14534783104520294	2.1404285796750235	0.5654496971930001	0.32997860556293396
1.162944291379983	0.04670698483345426	1.7457274651077104	1.1660511946480534	1.9297689806773541	1.2207823299846339	0.4654782157671127	0.8817267681236312	1.7352929751961867	1.2992002187797513	0.4912818691207342	0.5323807251652924	0.40902377850756916	0.6747590676560091	0.28798708739422973	0.4202072128876412	0.22066057718567872	0.5241689258186669	1.1759280871819908	-0.1273996372880548	-0.6625258761020025	1.5553310019300608	-0.1465877678238128	2.620966580686205	1.1263447437018823	1.384580744982539	1.2174846515269646	2.9832646679306225	0.5407650483853537	-0.9083143942093175	1.570547405117909	1.778966550318416	-0.13687901159086724	2.3307797415957934	-0.3083234750932589	0.5505473019057201	0.6218905404471518	0.00862220461363416	0.7958037400309487	-0.7615586932725558	0.5268608978584706	-0.28942711177884445	0.13711489274177668	0.7052196057208044	0.1371039765335225	0.11050102246859501	0.16180488308905275	2.1446996781619494	0.5443427470078398	0.3328373967262652
1.1086416421307246	0.09672623813245841	1.7253328707191362	1.1964109138354335	1.9288606136015702	1.2908775136173647	0.4565843313868986	0.85705830122941	1.738870065791761	1.2576168456233487	0.47300226130407036	0.5108121772320832	0.4240158596837914	0.692899523300161	0.307333711508219	0.440964283752293	0.26123449128586873	0.5261562087915858	1.1442806857359396	-0.12521763624661683	-0.6586523150862901	1.5045212189862498	-0.11624570804491122	2.561963621794381	1.1267457658896793	1.3639848821112974	1.112464400958698	2.945145623831616	0.5635062917652989	-0.9292905654446777	1.559958160383377	1.875051273199719	-0.17223789600139558	2.2891604026179073	-0.2786880882527467	0.536638979999226	0.6140930945745797	-0.010579077368149902	0.7427448364722633	-0.7545867775803256	0.4714662507324269	-0.21104330499273685	0.13446740897969373	0.7160032592827741	0.12959463076466643	0.1501079807134868	0.1729865755269835	2.1269825047466226	0.5599608131522663	0.3459699034707294
1.0548269738486564	0.15096685985213792	1.7006584372422715	1.2370425040263	1.9424303398471792	1.3366646684763015	0.49841103910011714	0.8156183085795478	1.7668548598837983	1.2238198764074661	0.4695669045278713	0.48855108360041843	0.42723364938099107	0.7224852431668987	0.30621436783762757	0.4614636033123916	0.314581380924137	0.5045087779627068	1.0885188611945154	-0.16739111103085205	-0.6211305124749138	1.4424595914748033	-0.07917773374376777	2.4863810676349334	1.106609892763553	1.2992216580613132	0.9887937435491283	2.9234931154097716	0.5629740572522967	-0.9545342892673178	1.5263400868863042	1.939873741454818	-0.19539059234340356	2.263900348366973	-0.27885109813479647	0.5514764086166706	0.60643757329393	-0.005746024051768997	0.6926981036560329	-0.7515036447227227	0.42222221844173696	-0.11439730015715632	0.10420584023336506	0.7467440942102993	0.11274133666459718	0.1729555304230387	0.18363923701909057	2.118209613713514	0.5724426392187014	0.37172508877626337
1.030019457249399	0.17650006298535595	1.7262490240953672	1.2767640092556873	1.959883360696259	1.3328574225440797	0.4544529746890092	0.8003017436998165	1.8262456184322278	1.202361411998001	0.4861299092527845	0.45767242562870847	0.42825131742073025	0.706762930960711	0.3163833826836059	0.4750134622508508	0.35106523068150636	0.5126204567740693	1.0459968688910901	-0.19969156140095312	-0.5682919734819799	1.392932837627742	-0.005323755053023543	2.4566387660998177	1.0739364874509914	1.2349729369337346	0.9275063682439744	2.9054335146973047	0.5561937246905387	-1.0018780355483294	1.479300313500727	2.0234792927363614	-0.23658549091076023	2.2546542723834913	-0.27001304484110766	0.5757008112782123	0.5681288127119654	-0.0020053005809621506	0.6192820006867839	-0.7605429244939793	0.3507212098625402	-0.03882998406355927	0.09273959113143444	0.7601014619138262	0.12341154675905028	0.14176239278061586	0.19029160590295735	2.1086938096082215	0.6228368046373521	0.3650003612038757
1.001155428475959	0.19979102737297355	1.7625763361241524	1.3190791289239396	1.9789046416363543	1.322898263471279	0.41632998958117107	0.7873591335887792	1.8251682013847599	1.1468171146048638	0.4936720378455801	0.4352407675756106	0.420834689003921	0.7001811548462444	0.32137113405805123	0.5062204413866459	0.38093756974065085	0.5467411115328008	1.0181007654133465	-0.25481916485666906	-0.5142791913715383	1.3630850250270097	0.09719095043167633	2.402473907509722	1.0494589363329947	1.226899917528373	0.8602661174501153	2.8706779026614577	0.5124232819879281	-1.0152233560456676	1.422123068676446	2.0758166682042956	-0.27810296146556296	2.2699922428389963	-0.2966886923329516	0.5736862905182547	0.5506181862312589	0.006199412159616202	0.5403008217953166	-0.7625308811235343	0.2789763444473509	0.048711782003243054	0.08683185719365011	0.7767680781637727	0.1034410016242719	0.13228322835783632	0.18228495931559177	2.062782433425372	0.6326314091192328	0.37231780313671325
0.9869294656428895	0.18854654876255544	1.8419698503730324	1.2812182323786614	1.9875288889271296	1.3041922616759354	0.3889221621054679	0.8181158786288611	1.8058518296711816	1.0965969163457117	0.4719583636083361	0.4323270940780436	0.37548671986910737	0.7163391478053164	0.3187367098927308	0.5361531119427556	0.43372180292691154	0.594491227587447	1.0039657257306351	-0.3107051279830451	-0.46544705203899667	1.317035803173834	0.20552915020518836	2.3591218060211636	1.0271961748700238	1.207514075440776	0.7835065716099525	2.8195755774920417	0.4677392265918413	-1.0570997477481345	1.3430692893454461	2.1175836475757577	-0.33462987624605856	2.2849118812997617	-0.31962621243234923	0.5555518852424287	0.5519568268944408	0.04643917217739703	0.46168493147919965	-0.7700069948315148	0.20620961697808965	0.13729894281501703	0.0769186905922953	0.7887601903146602	0.06407811723811925	0.14555362899781193	0.20134441587622964	2.020880181119783	0.6325034278765431	0.3606365864357785
0.9963664904925494	0.18092431068932804	1.9512802729027605	1.257274229065657	2.0046925304621523	1.2592383275007255	0.31359336641973357	0.8715452000468776	1.770981796162479	1.068790750802654	0.4380095373921553	0.41754159537435037	0.3611618712528312	0.7259241243687626	0.30195205754752213	0.587504569156596	0.4877051010256964	0.6330789850426338	0.9377660364569659	-0.387585335037648	-0.41939589443639047	1.302143922534961	0.2958649693245813	2.311283812982325	1.0401735077956684	1.144635435175271	0.6981211787046426	2.7852992556305685	0.42955273034655495	-1.1052778517441726	1.2974349044990667	2.1576345591794586	-0.37248314731419513	2.274681003812454	-0.34360604435731873	0.5392642780916503	0.5628668719270667	0.08628047343578046	0.39813289794743095	-0.7637785636575632	0.17004940399581123	0.2273574402338255	0.07218374086001417	0.8334912033051953	0.038076818577492934	0.13481755023795094	0.21916585211369127	1.9441809231981004	0.614342733774842	0.33356304174803053
1.0473600472054536	0.17738396152951003	2.04655281910905	1.221325447416059	2.0204562657594307	1.2117067402387716	0.2433935564072937	0.9415637823542194	1.7680292114665472	1.0401149523206128	0.39801023367869226	0.40572824939843066	0.37589378708500265	0.710339201437029	0.28227527061385826	0.6408920305093174	0.537681603178364	0.685892045966202	0.9233823342160294	-0.4101181136038461	-0.38427766921170153	1.242501915106414	0.3815278945173479	2.2537067065030234	1.065295439798311	1.131242633789925	0.5805659737609962	2.7495426168836663	0.42463225264535687	-1.1315854366902602	1.2407556501875796	2.1509732233494523	-0.3433045594832857	2.269471675094919	-0.3682788902788925	0.5477213019746324	0.56794683274741	0.12474152719413396	0.33846094215576683	-0.769097807598208	0.12425105197121367	0.3051025016239161	0.03463872954787951	0.888693687888054	0.06136245474767549	0.12391836359438849	0.2101952869893033	1.8991734245864085	0.594005889949024	0.3101463934882127
1.0656052648204244	0.16609880139613942	2.1282772793144025	1.1834590171455703	2.0441951732505346	1.1775555517172218	0.1543711208328214	1.0219272492769433	1.7804236323862679	1.0011885211653755	0.36958111868186333	0.414005226369963	0.3940559680753908	0.6850508152185784	0.24318536844279856	0.7146181502950844	0.577354236013287	0.7445465144162291	0.8943462555840626	-0.4623849812374871	-0.3549888027761129	1.1777023426861768	0.4808337358020909	2.2225210194696623	1.0792316961950204	1.1799372281679332	0.4835708200515132	2.7120907765421607	0.4258192675683225	-1.1199517603180766	1.190397590664936	2.106383990745123	-0.31292199158080924	2.289919346573451	-0.41907847804279463	0.5590994245428494	0.5646043849799505	0.1566944191559681	0.29094933888843383	-0.7767536421188848	0.0631151367746298	0.36481589863887887	0.01615655074208492	0.9015519633340554	0.08790637749688829	0.11682871937648373	0.17808325652801002	1.8949759657285679	0.5789799640038721	0.2832089072420454
1.0576835253763308	0.1528213033010204	2.2050694034085465	1.134007094640948	2.0823932427060363	1.1213027896684797	0.07967930379211814	1.1062788880269674	1.8029722552422487	0.9688334887846487	0.3474627028988067	0.3939490163067979	0.3757711559572017	0.6722325803271163	0.21374722603356022	0.8067128069954632	0.6027173931328722	0.7999955771939965	0.8719416571770999	-0.5203050982187282	-0.344598870019489	1.0977014798422586	0.5704617172303166	2.1820311942254813	1.0780511810016034	1.1832721080036557	0.43574281104439344	2.672746093731562	0.4436578246675863	-1.0735584993760166	1.1419729513853114	2.00197246350387	-0.3241752339012033	2.3214262137533135	-0.4688029617208055	0.5645256659494601	0.5705469209420702	0.20984629250053555	0.25172749244566045	-0.7860707783667122	0.017746348678388767	0.4222242379055201	0.004170410777561249	0.9495770801990053	0.09764681653653824	0.10938335936269625	0.1415231145604209	1.8727687299734626	0.5268482292028206	0.23389840875155818
1.1035932654766767	0.16335781774576832	2.2699346257069846	1.0954229827778246	2.121781283172613	1.0262445512860627	0.01879974289809828	1.1905827048071163	1.8065666703079586	0.9223792403561486	0.33334148112349693	0.42457913755013293	0.3577013741151917	0.6461438324292937	0.18034300275298065	0.909260839473324	0.6302590101166798	0.8427503130632049	0.8727023292837718	-0.573121430387682	-0.33977053433959425	1.0355520952641453	0.6698199909366277	2.1401666719247716	1.0752190230811833	1.1799904279215212	0.40717438549319374	2.6617936058077403	0.4472004245048756	-1.050297751046279	1.0885012819721607	1.896448291320345	-0.33483648129061	2.3404989187254452	-0.49805403849309215	0.5517759644269697	0.5914241767670481	0.2567688644843302	0.20599611669273146	-0.793289573323532	-0.014154036830119093	0.4818800782255567	-0.013567367415116272	1.021536382341166	0.11932615349285247	0.08095445713266111	0.1106463633866652	1.8551108592682843	0.5180030067034612	0.17677940682643545
1.1457954406866406	0.176567161081655	2.3138089928608943	1.0495794747813683	2.1046396155341016	0.9108617503133123	-0.06266347469461922	1.295780210915987	1.804163106320365	0.885001569744675	0.31766882177566325	0.4247291259461237	0.36487188867134446	0.5971133808867551	0.13979809137799382	1.0079963487311467	0.6541427653881733	0.905469923302871	0.8826415218229664	-0.6139911253748735	-0.33756233323906853	1.0040789065426525	0.7568881050274149	2.1069155358252725	1.0862902749968582	1.21323664086063	0.3687759240668263	2.6320532967681345	0.43061487019200717	-1.0196466627446577	1.0165498784376992	1.8192828387757878	-0.3360198779712903	2.3850345846142886	-0.5392434642885227	0.566983320511918	0.587660949782632	0.25543527439821195	0.20553796290565862	-0.8073162021842855	-0.02851215970356604	0.5200675503333207	-0.03169948972432323	1.0376346007333113	0.11059586917268531	0.03459327689129456	0.060167587778607166	1.8395657290718976	0.49120481144422373	0.12116382461594585
1.1626103379247827	0.20898610822321664	2.3646413124750145	0.9911399311931763	2.0871007274586546	0.8067605007188755	-0.16795221537445346	1.4111173280903053	1.8167291219919026	0.8679015767773132	0.30240993646297426	0.4311992029991682	0.3762250614510772	0.5641256628448533	0.10031566229909865	1.1043138502350451	0.6704173752657041	0.9909390520708591	0.8953337220260668	-0.6473601858899172	-0.37459298439490196	1.0042697238458456	0.8340325094627776	2.07792406290232	1.1092225670244678	1.2482265178966394	0.3337322508526263	2.603285274715106	0.4083880699045471	-0.9935707826785343	0.9496828639538114	1.7872276833271517	-0.3358229417818236	2.4163974871675324	-0.5704633452393381	0.5710223468896072	0.5844530583965732	0.263972323648613	0.1965268553901282	-0.8161564716657225	-0.06177536236371863	0.5422089942921221	-0.03907837685819992	1.0433494840916464	0.1123748215056497	-0.012287948912106115	0.021844297961647583	1.7990789216722596	0.5087156477393698	0.05022472558449993
1.1350144235642174	0.2729295373328474	2.3728229282570026	0.9375423971638362	2.047074767873357	0.6887566086142571	-0.20739118715508992	1.5231078096747024	1.8261672458292335	0.840572343363136	0.268194866870749	0.42429323909134975	0.3497137445095581	0.5796437352906945	0.06574715651969425	1.2090279183395092	0.6944383251336705	1.0503347736425908	0.8925333498888873	-0.6403322476036313	-0.45096866960261484	1.0157701032276898	0.8984072889165006	2.0287345783615875	1.1227749598844468	1.2566257838651311	0.29955013791161167	2.5982527278841765	0.39867093390790304	-0.9466260531148013	0.9118456537323386	1.7439330376053406	-0.3073644760413134	2.4020657042654596	-0.5944841516327134	0.5408564777109663	0.6299534891538815	0.299035576171978	0.22753868615615352	-0.8170357817619767	-0.0661487208940579	0.5980414086530839	-0.03962317601649797	1.0587841133438074	0.07878983936233463	-0.03719160668778235	-0.03464790807792071	1.7752431422615502	0.5055176677818055	-0.003983876802898289
1.1201859814364614	0.30776560093555916	2.36601204577075	0.8961867403127843	2.0442796882371166	0.5591616690598219	-0.23686452529572763	1.577880657755807	1.8555524345905483	0.832559603254419	0.2764836812483795	0.4310058966548776	0.33715597638069517	0.5942544852797361	0.04444202490177434	1.329195506362697	0.7248392202537922	1.0726100664287181	0.8756844140868237	-0.6016790112677566	-0.5098079554772401	1.015178616819796	0.9282821175609856	2.007572659572203	1.1387883935546235	1.247265231676291	0.2642627324671339	2.5908219615829466	0.4184909659573095	-0.9259096555215857	0.918383134092478	1.7385528314137517	-0.2749115867880044	2.350901927831535	-0.6031319210173957	0.537694965497592	0.649542544414549	0.3059506352805689	0.23943634654827584	-0.8132827212329848	-0.057292441284100756	0.6443895440566533	-0.06573042080699233	1.060764317673203	0.06308438277150791	-0.04431831352605776	-0.09088888549069254	1.7736361039843516	0.5005193066638458	-0.05439170487011995
1.0781846326580595	0.34564485378771914	2.3388808238058507	0.8881385755014245	2.062738099366576	0.45853793114598973	-0.26635934512087533	1.6087050753947687	1.8505304006882048	0.7998420940271141	0.2906500654703527	0.40912329359648913	0.3486654186878689	0.5826151241291458	0.014910794919766643	1.4500109401536068	0.73335361207477	1.0778419230063507	0.8593289122583467	-0.5696638284263349	-0.5470302052119707	1.042907450500571	0.9588187598821506	1.9972523759079013	1.1685764001037389	1.2520302932836453	0.22164198321073467	2.5825170655079743	0.43171503935590866	-0.910978725144966	0.9589583292756284	1.735474352253202	-0.24309037629422275	2.2900580950904086	-0.6309634798284888	0.5631913958090159	0.6431687950581574	0.29295407387748446	0.24821145093595703	-0.8173781475304087	-0.058520532375439124	0.6704863298459703	-0.08044284633906909	1.034550067486524	0.08002218277547238	-0.06762773480205936	-0.1537020634193186	1.7807380922831786	0.5102090136804551	-0.0997476465106747
1.012588449963296	0.3632641798779707	2.286535020459735	0.9038590374810258	2.089852535421765	0.3454074915357092	-0.2661711468848437	1.5884145744973928	1.8579898225436438	0.7554870579022055	0.31406442841338045	0.39084907563153887	0.31948517150656613	0.5748097536039345	-0.0007545137548504402	1.5373840090553332	0.7311109165902335	1.0518809277762387	0.8825299442278205	-0.5291112848629279	-0.5882495613482013	1.057209575784561	0.9894853180923115	2.0026881481612073	1.182391173250893	1.266604256746397	0.19976517985349598	2.5229453646096482	0.4489931729926385	-0.8846309633432075	0.9621968907134304	1.6974221105433855	-0.2448598360929542	2.254685569041451	-0.6606674323042132	0.55764946468178	0.6482553328717848	0.2910074493849096	0.24540262012042113	-0.8262575662090154	-0.0727027710057671	0.669849077073889	-0.09691153011112473	0.9825175864514378	0.10331695657591347	-0.08538552799939828	-0.2314191602878976	1.7819801908056199	0.5017415467979449	-0.1409525024412354
0.9153466561104215	0.3777409904029937	2.2592120932980135	0.9267248157203978	2.138001399397434	0.2543263023528141	-0.25721561940994947	1.535532949979641	1.8382807628403302	0.7385649822951504	0.3428750585548802	0.3718877267116703	0.2850573339814374	0.5892033547732849	0.00031897396856401595	1.5838110293496734	0.7112870904322774	1.0223688698699553	0.88345646703442	-0.5397185830312796	-0.6054224392884573	1.0960629070990926	1.0201349814110778	2.0116109417575396	1.1600812990345635	1.2495383435884784	0.19342908931905609	2.476322457112358	0.4640616641468747	-0.8686719457557242	0.9738103970086923	1.66643815172519	-0.2579863449384552	2.2025818496467773	-0.6764045458588075	0.5138865943778813	0.6711299177099108	0.2824498520099576	0.2550159394293182	-0.8304914807147531	-0.0739387864124628	0.669966394525253	-0.11304836389870007	0.9408959894563467	0.10344254746397885	-0.1027762587594812	-0.271027414856698	1.7544526547686616	0.4638002612901242	-0.18020510218895958
0.8471088334312611	0.3951405306030077	2.250914467075029	0.9211583138301904	2.170552853569418	0.1722116141888239	-0.2623179864741773	1.459548351355081	1.802462420835407	0.7216141394115059	0.35365640986979374	0.316971397753619	0.247694865439622	0.6059067554896703	0.009727697210347164	1.628856248367811	0.6924061797379404	0.9958835139441058	0.892909317671128	-0.5470118590549227	-0.5980113005007135	1.117806680493998	1.037067740665211	1.98894349815139	1.1268003794247912	1.2053706655975918	0.2192394205821942	2.4537427609638875	0.4738912249969263	-0.8735063772654819	0.9952507840405564	1.617290143109199	-0.2470412009819433	2.15162097987863	-0.6643012206865543	0.4826532921574196	0.6588640230391933	0.24795513915434136	0.2332359994818268	-0.8275075072642251	-0.06145931044309625	0.6651255709823105	-0.1415705964086334	0.9326544171159412	0.11392272233064835	-0.1059866843398782	-0.30266500685167225	1.7317729523667715	0.409693555689456	-0.22252032011403083
0.8113126579013816	0.4123493431434643	2.2204181195521717	0.9208918436777648	2.2216972667295	0.08822662201378847	-0.2613270270278759	1.3852821855914017	1.763639108236762	0.6955179594228547	0.37879382768266695	0.28112362963747994	0.23335724274753317	0.612317947605653	0.029115133117324	1.6511482687053178	0.6586178469367022	0.9600928364653377	0.8927862834396368	-0.5523795061966474	-0.6030842216836712	1.1194602730149879	1.0568353461787843	1.9776865867341542	1.1065806250073051	1.1698745268693727	0.2186934509118436	2.420895024483783	0.4587881605925069	-0.9216327466802452	1.017182504105151	1.6012744077596897	-0.19783479586357527	2.1162395864432506	-0.6743875364233307	0.4758935933254881	0.6397759071918265	0.20228210561661858	0.2221234826989245	-0.8129668084500109	-0.0788887468284829	0.6441652445284458	-0.1535846604714811	0.8884192102569356	0.13650489837889768	-0.1044457356827534	-0.3496048077723146	1.7007120174900034	0.37878162981332186	-0.2629505291319897
0.754927229551938	0.3882822598309441	2.2166017051510503	0.9100346748155159	2.2722166070488212	0.05216564034926387	-0.2660529976200399	1.3307046857457296	1.727984936210741	0.6976484309454662	0.3818059478158487	0.21572868898552028	0.20972179607396293	0.6224700007045988	0.05327525600648575	1.6675189440507805	0.6227945931265105	0.9283932495314604	0.9063754513663635	-0.560749471755566	-0.5787732148589992	1.1570500064799323	1.0771453359643541	1.9829812176473847	1.0740154662706183	1.1307503871263807	0.2110788320528322	2.3830328693066503	0.43286216077814715	-0.9134806975542734	1.0232259554282361	1.58535987088582	-0.1659643513224271	2.091103675602226	-0.6856428296411087	0.46992924179854273	0.6433878138796288	0.16842017851693444	0.2123573645271458	-0.8053361364595482	-0.09339303776245625	0.598108233566165	-0.18112815333516383	0.8316843145794298	0.16561405623922282	-0.10023243717355028	-0.4055379552819806	1.668614914380979	0.3351049121987259	-0.28765895064175895
0.697468606561431	0.37358724841008395	2.220641912743312	0.9044941388666791	2.3378597351870214	0.03133561687022354	-0.26970161503472123	1.2748071190712473	1.6823807435036258	0.6997165141240913	0.39100059183798574	0.16307409840311285	0.20682761629734947	0.6474204461909182	0.07108341309268525	1.6515013764342013	0.5878591390316438	0.8739062490946103	0.9078630816061828	-0.5892197537389297	-0.5915169117483362	1.2016407512278335	1.080647821725092	1.9690587532703074	1.0373807657479857	1.0917878001818953	0.19924852200384144	2.3696268932116085	0.4069808594466977	-0.912717337296528	1.0354416060359513	1.5832067118296564	-0.1592987731265354	2.030063195526915	-0.6925507698177682	0.4621236194155502	0.6674966976077814	0.15693390697848913	0.1834082097882655	-0.7841062169633222	-0.12930961614515116	0.5847255347592667	-0.1830331353228159	0.8140522731348392	0.18228391069425287	-0.07593871991881915	-0.45076363836373246	1.6379788736472496	0.28180813075906036	-0.32898005573888084
0.6724339107409495	0.3222540347528545	2.229290038596538	0.9011564512226385	2.398619925460459	-0.02315356054651527	-0.28971974303904	1.2309606888052298	1.615766505883506	0.6927703620219111	0.3989758498002104	0.1153377193758814	0.18255602064831056	0.6669274179742744	0.08878289158407567	1.6027528606457124	0.5606850925418538	0.8325527460089681	0.9268057672660523	-0.5967319369312153	-0.5575122783777433	1.2188968228292691	1.089359759859835	1.960967388912567	0.9968392855009581	1.0379892016953007	0.20038072808812663	2.349758900605054	0.40478334462193855	-0.9064310353037623	1.0396069877353826	1.6167857656002926	-0.18191855539439586	1.9782458405525802	-0.7015074334147382	0.48441579565130855	0.6526952978493903	0.13441997571020026	0.14265492437855082	-0.7623836435029484	-0.1351429535848322	0.5760993164781362	-0.2063012253403329	0.7875397072905219	0.19295370856478397	-0.05528191388864018	-0.4964828328726047	1.6307641450313273	0.2005503932673768	-0.34375308323298076
0.6767080606090643	0.2540258374465178	2.247222702190296	0.8838784584319743	2.47682265672464	-0.04678059924017238	-0.29554735045204517	1.1922411346303243	1.5417229579869927	0.729946295235137	0.40255400593157403	0.087144774198807	0.19564604193603297	0.64727521927329	0.12008874672183426	1.5754872803822324	0.5351276424966283	0.798244085174454	0.9449861595097243	-0.6295187062631767	-0.5265123036454239	1.2389511546108263	1.0879382586528823	1.9479687201323894	0.9719494365101772	1.0257690578327845	0.19594161568705837	2.3097518776826362	0.3874593227769797	-0.9415511108389032	1.0047679582544338	1.6445948913901745	-0.22203481309751769	1.9363192727157152	-0.7233799344754221	0.4913750959066344	0.6068777373331983	0.11091760430967752	0.07432046662291425	-0.7471950661110047	-0.16407336284372837	0.5366522912213545	-0.21178417789441478	0.7880391864118217	0.24110400463621606	-0.030473019120397116	-0.5296370406490508	1.6107836934583735	0.10521927444404677	-0.3639960771160009
0.6461256482062838	0.20537971763003426	2.2546658827184296	0.8481097356872901	2.543149680134262	-0.08762815730878838	-0.3036599553064995	1.185113856516333	1.4704550376985996	0.8004702357568387	0.3944337980214869	0.05411429714526615	0.20543950005904438	0.6246364174853408	0.12302536157905142	1.5453685203192478	0.49679404478392597	0.7376116361354661	0.963501467978427	-0.6723735602492719	-0.5023285902070626	1.2781977396051576	1.092338503987356	1.9275146738951459	0.9291601729733572	1.0115679082039373	0.20879665514444606	2.2585522795996016	0.38179416080998596	-0.9776073621479624	0.9563249421290163	1.6060861799604513	-0.252223529353254	1.879058385700107	-0.7376157079879494	0.5071519471243199	0.5854041015156837	0.07994857237845597	0.034793073570498316	-0.741845962993714	-0.16427173741136403	0.48838278611937624	-0.21566841997126046	0.7995459459842043	0.29142191149454105	-0.012341639666090486	-0.5395118567947839	1.598025790638944	0.03807020194718761	-0.39656825951177577
0.6317588342560556	0.1715585787752721	2.26910054354699	0.8309360323332786	2.5860660522606644	-0.15294841383134714	-0.29751012262584636	1.165514518428847	1.4295734130529156	0.9059206275626744	0.3886908552800553	0.032484562610082826	0.189320319593622	0.6206908557041977	0.1505902885461083	1.4757103633871789	0.46269761891488637	0.6915609187501973	0.9716130370377968	-0.692550645023168	-0.4805572126929373	1.279143125985667	1.1035934145681434	1.896234220533449	0.8557269313227598	0.9929822500697375	0.23463606136508336	2.200939743611471	0.41601363527819374	-0.9854000210444409	0.9138115949401572	1.5605021878721748	-0.2798272208497238	1.8098905286801137	-0.7451610992597829	0.5076238156716808	0.5662798863818697	0.056376735199972675	-0.012689968564565663	-0.7346716290244355	-0.15386186656728915	0.43910412773956525	-0.21408590547105213	0.8028172647853811	0.3258032415500869	0.0016311678451248948	-0.5439051751139301	1.5884565489267046	-0.05372038659304905	-0.4228238896599053
0.5824155074061251	0.16203170576380505	2.2866090696773917	0.7892011024697486	2.631179137918307	-0.19491499517603533	-0.3134103051082574	1.1333163470326315	1.4030867731402061	1.015716710444103	0.3918320109751327	0.011399009800425033	0.19681486987288782	0.604428668194701	0.154449983619999	1.380284588930199	0.4338082434530131	0.6610716209291694	0.9798031979183822	-0.7145417980424569	-0.4657244882467729	1.2352935978270587	1.116526162639105	1.8490847620845563	0.787708959948943	0.9920132163524054	0.25562338419972547	2.169296864811412	0.4340799786950063	-0.9805760465245148	0.8788845838340513	1.5271486775126717	-0.2153487998060617	1.7329687838154313	-0.7365082556375274	0.5114988494392929	0.5471789132543983	0.03464157839420139	-0.047946418072785046	-0.7365899441758286	-0.1659421424512816	0.3622012549928987	-0.22326958292779545	0.8117467391659889	0.3558730529073294	0.009014153341234123	-0.5451942916467762	1.6143138339075158	-0.1294641332930193	-0.4290101177297906
0.5583004330731597	0.16547325693930962	2.2744785736715842	0.7512316597761182	2.6460074613440954	-0.24443732830142154	-0.3514940627922078	1.1150122624876995	1.3796112911319816	1.082229539807741	0.4019058172923188	0.004088023075996139	0.1816456548453976	0.6081732174803343	0.16477536724585087	1.3375105865642898	0.4138547565059052	0.6063148513575382	0.9871305302951919	-0.7241216438189293	-0.46268499350324593	1.222320193882172	1.1045133122754296	1.8150826426691968	0.7591839281678012	0.9897024050293746	0.26280507634941597	2.166266813552199	0.44760088018217925	-0.9784153022044657	0.8739474846523041	1.497248834279255	-0.18886871231587984	1.6481167109806965	-0.7189761305412984	0.5167929352044998	0.5569682485216124	0.009908005214807298	-0.10163037594113764	-0.745411548304286	-0.1788351559291617	0.27692039569539717	-0.21951435018520585	0.8224025060750242	0.4227098028574637	0.018052297363444346	-0.5574145773347663	1.632878188896385	-0.2057268894530826	-0.45395572924308214
0.5721765399055436	0.14570890509337026	2.250935859071241	0.7209460073723196	2.6627282443494282	-0.29816031783588454	-0.3870537225462525	1.108950151080072	1.3391619532649142	1.1435418135803257	0.41160111929461085	0.03456815592334065	0.19437416978762273	0.6142031313078143	0.16352166565003073	1.281419048184653	0.38870770070157334	0.5492838937077578	0.9936798193918321	-0.744669772472663	-0.4690402061728075	1.2268724145954837	1.1094524463871294	1.8015448315030191	0.7409736969138606	0.986722675721899	0.243269251189355	2.1398819778828213	0.46748902400605996	-0.972629284619984	0.8608432530279482	1.464691992770532	-0.16305619105348665	1.5771481433677366	-0.7168252880898203	0.517798676467246	0.581401135708397	-0.015574335986187893	-0.12046730525706492	-0.7638637561541313	-0.2139137697108236	0.19928300550011677	-0.23030533874146938	0.8137442288980233	0.4939393483224122	0.025484618686807597	-0.5614264937829174	1.6361372312419924	-0.24531635144376898	-0.470931756638028
0.5740121480130363	0.10911613936315576	2.251315155619461	0.6985786900730283	2.6669506130790657	-0.33924801918805125	-0.43263552211041867	1.0956281232646499	1.301513817223786	1.1603382384872458	0.40813866505041363	0.05718553967977706	0.18881957582176695	0.6352153916183302	0.14452538097247428	1.1830175753708478	0.3616573672583139	0.5124337236560912	0.9870853499574652	-0.7492283351366268	-0.4440706999168128	1.24288453686172	1.1167644388660085	1.7719583887864068	0.7564934516804777	0.9977325272475046	0.23809023737494278	2.139789126465277	0.47698056043380427	-0.9527632054104863	0.8418035753149139	1.4360684345676566	-0.14953664028286323	1.5020098750697037	-0.6911115891859768	0.509980644181292	0.5994690758305533	-0.03281487917406963	-0.17325811754332476	-0.7828616891747842	-0.20966366349251248	0.13523247019169385	-0.23899252573001495	0.7972832766480737	0.5581997674675491	0.02855474462645897	-0.5529291055339349	1.6656810594239837	-0.3182906489699606	-0.4652037483771445
0.5772026529959112	0.07720914541303774	2.225437010971131	0.6632279764172933	2.6697531300341253	-0.40720471330637464	-0.4662132629718604	1.0679378492551284	1.2563155121027003	1.157807116674947	0.42649053278173926	0.11358659131583052	0.20136584728239834	0.6624037147496218	0.12393376789262892	1.1053413879469178	0.3291608841544982	0.4835086951374718	0.9657551053597224	-0.7935523890159999	-0.43850316149183116	1.231075685250382	1.119489759622617	1.7239055638795548	0.7403378463300307	1.0056230628577274	0.21002153395477247	2.1447969129181934	0.5046234469901896	-0.9891749943738383	0.8268308476332755	1.4058380814191183	-0.11261988384102113	1.4373778426879347	-0.6479757492853105	0.48192966834762485	0.5728782425314697	-0.05226522653998848	-0.19301807620322947	-0.8046264246906023	-0.23380964925133768	0.07669399838479984	-0.23359591448795017	0.786767952052571	0.6247343229312765	0.02536811649751459	-0.5319693781768052	1.6863516381403083	-0.3733668797531793	-0.4710203770789045
0.5850807740295294	0.04991501350058145	2.2213647153845506	0.6385087407694678	2.6586309577999314	-0.47947105877404345	-0.4998493779759919	1.0331618029922622	1.2193500426823838	1.1493528263552433	0.426649246522871	0.15559363020595735	0.2058167610980433	0.6889733251080346	0.0928659051207192	1.0551891100087443	0.2827823697717534	0.48796110985925667	0.9674882620819117	-0.8279015352008126	-0.4209986622477361	1.2194149532090468	1.128585037017268	1.6938361805675495	0.7586426952884265	1.0080484663676983	0.2015939413859736	2.155882930023437	0.5280889775493991	-1.0428347625134546	0.7957751886939126	1.3504792855056227	-0.05543596145976278	1.3756533741528951	-0.6146094658408934	0.4623554573631611	0.5300071255555205	-0.06466559421796217	-0.20548715092618308	-0.8465170534840472	-0.25682865513497727	-0.016825308050220027	-0.26155352172977525	0.7861475897156484	0.7038170089155591	-0.02273743944550478	-0.5158187206896726	1.71210269958536	-0.3833094927527399	-0.4642284022307931
0.5750871600878699	0.05149155459786512	2.1774683391576155	0.6216168317300019	2.6281399790008177	-0.5191178362550668	-0.5012438194965654	0.9969190659363474	1.1561854370561282	1.116082646439961	0.4340545974200567	0.18254768206163505	0.21743648625973275	0.7094162036938821	0.07073628357255589	1.0436665864433177	0.23969018144555734	0.47013529419998	0.9573622113036396	-0.8770042420673854	-0.4132726518071026	1.190942224884253	1.1321953005334513	1.661204632776783	0.7923751325448503	1.0321797017887073	0.1856364677670867	2.155580057542398	0.5185457048270024	-1.0989998052696934	0.7665706943554705	1.2905547158135318	0.04225008305608706	1.3193996657515548	-0.5709084193025062	0.4047915959497178	0.5311892041078925	-0.09063363215986771	-0.2023403147645555	-0.8943052064226815	-0.28376452056791696	-0.0950227642254439	-0.2807692107503403	0.7769749800012123	0.7514609566034917	-0.07989255716222536	-0.5028094245757291	1.7453017904181252	-0.3899112604301801	-0.4849280520326822
0.5156066420284662	0.0269458029763171	2.1255709449628655	0.6019436723999313	2.59790153098161	-0.544437971480232	-0.5399281303605087	0.9337295511572673	1.0738636798465866	1.0622347938258165	0.43252251518181684	0.20953963712207604	0.21237326841013596	0.7105429801595416	0.03547672866919357	1.0214554745870605	0.19330135764226858	0.4362069050296853	0.9418516062955753	-0.9231365709770294	-0.4062351743132081	1.1368463696050282	1.1436546975583541	1.616675442421382	0.8050450804928065	1.017867774884871	0.18743544375247287	2.1728667807412068	0.5290486011938922	-1.1128140392058192	0.7818311643776764	1.2510114114573216	0.15363473011602544	1.3000207751423756	-0.5119243463871828	0.37283022593472226	0.5695450915665475	-0.11108900558815153	-0.18992804283038778	-0.9371712200195521	-0.3092570773619805	-0.17832871291573582	-0.3057205095666213	0.7534449122417508	0.7925141995314924	-0.10983741969278293	-0.4961522387083762	1.7638172695469816	-0.34881740655775867	-0.4934272736094426
0.47896854030472913	0.006058218431709622	2.0818119711731375	0.6062995654826334	2.5603586217020924	-0.5638110927981217	-0.5758497097992297	0.8869348513333991	1.011009718469354	0.9801816342867149	0.4343780465618747	0.23681045147470198	0.1901131638990579	0.717725488571371	0.015841670647460778	1.0011156603185687	0.1664171644762406	0.4234459926359535	0.9219183375735602	-0.9554834943397152	-0.43400251097255776	1.0728367052488026	1.1485658677118835	1.5777283533900195	0.8125066424711346	0.9908451801724395	0.1842379090171582	2.216479975861222	0.5194890912344046	-1.1244229490231379	0.8084575082964431	1.2625426547826062	0.23351780242222442	1.3076237765829275	-0.462089434613978	0.3232763195086975	0.5867060989305678	-0.13561801354235717	-0.16589222069969972	-0.9887144001517456	-0.3492428551770412	-0.24352736339539302	-0.31182360049627894	0.7191451648703658	0.8188209561179045	-0.13907281252734194	-0.49602837341874295	1.728561482524907	-0.30882196201968143	-0.5024768802537165
0.41429379653125126	-0.03517963755564867	2.0022312769574024	0.5989469473630681	2.5337333583892394	-0.5944194644871368	-0.6349621686457447	0.8313580527776058	0.9726855156055617	0.8902064798218949	0.44828765001567594	0.2832814049372025	0.1993679818253037	0.7126997151457751	-0.0189386896079018	0.9921758510581826	0.13488659477418052	0.4044069502688933	0.8754496053868849	-0.9712570097014159	-0.46099930427478936	1.0420361947530725	1.1175858801372391	1.550878954274608	0.8492908683816378	0.9635745668098693	0.2028853787548112	2.2763700244768446	0.46573432703936624	-1.1268698846438554	0.8135252167831275	1.2420391976702878	0.3058650402567288	1.3199162170911936	-0.42232390330964764	0.2928699309927565	0.5886206468402742	-0.1563259809301083	-0.16023430512381914	-1.0334910418458114	-0.4074968594280383	-0.2922048012239148	-0.3224168864364094	0.6983534949185759	0.8170131549808384	-0.1656323516328224	-0.523718573606258	1.670660532042018	-0.26678466120016886	-0.5060279534493064
0.3926458885407825	-0.06340891616454979	1.9341063669592589	0.6254935042095078	2.51806089927747	-0.6427937991858969	-0.6467803640781461	0.7862339638447428	0.9124829818850738	0.8076068931932223	0.4434118262501824	0.3129926442022116	0.18987854670663304	0.7190624982892152	-0.025688226472888896	0.9688869226481331	0.11764448543019523	0.38427316418972474	0.8371845233760549	-0.9984687215917513	-0.4871413851196575	1.0538961513946226	1.0918945761514134	1.5090527469229937	0.8672373466563181	0.9425877330658532	0.22530661217161682	2.354667203396316	0.41928292630456576	-1.1247074892201492	0.8295514769295741	1.2279677649484935	0.32476557581387977	1.3516335908086083	-0.39241190709340895	0.2668268704043158	0.601786996177998	-0.1664925056718322	-0.1280978558140212	-1.0586083926560375	-0.4289357771480821	-0.30334640191560813	-0.33226850832505905	0.6775600293110393	0.8228227641136326	-0.1959594809486324	-0.5517683272039574	1.5839365093927829	-0.21619015772173578	-0.5219999633787934
0.39310842543519536	-0.061726180442415755	1.9059018427228787	0.6675898288963753	2.532449068653139	-0.6679643545154519	-0.6456824632024365	0.7388798372034698	0.8423255601323593	0.7477989922398554	0.42478984407595516	0.33127660870552955	0.1965014792129512	0.7028897521194638	-0.05214343951826152	0.9484014731133913	0.10120135617838463	0.34926383800351213	0.8358486106494055	-0.9932949138253259	-0.4854661229573839	1.0303432504838224	1.0695717639600968	1.4641516488786555	0.9113571410215988	0.9472176627732056	0.267640241781527	2.4224266307236646	0.38222553803479703	-1.1165213172852517	0.8302245976823658	1.1704349243359893	0.3460564540297465	1.4112083962305304	-0.3683206956537005	0.25630374631492225	0.6095112544561295	-0.1691756918086695	-0.1089446455031684	-1.0888718041823622	-0.4628714036835513	-0.28586707814532597	-0.3345113719024293	0.6586711491450881	0.8058054048928309	-0.2258275886097374	-0.5719165075338255	1.5194796768869352	-0.16802673292393233	-0.5266272536343205
0.3749209113424157	-0.02031239007657354	1.8886907476167316	0.717572563349999	2.516592366870621	-0.7288630820417656	-0.6271068770122674	0.6932590313948312	0.7854694953109528	0.7206356287437189	0.42557265981812165	0.2985601867771678	0.16722116843778287	0.6883836577186815	-0.07446611460404001	0.9242780315110215	0.10005661398180447	0.31329318387511534	0.8146164506456991	-0.9846639801876489	-0.5044867057418199	0.9994835110528928	1.0238349626263878	1.4092123951464672	0.939814518692819	0.9664986852999045	0.3245183790564041	2.522412132183176	0.31145682206130093	-1.1307532804467766	0.825926946709622	1.1328574541980574	0.36115024863538586	1.4458313203763455	-0.3283598062027898	0.24618808826389477	0.6147224089846154	-0.1619317597227239	-0.08866374968132025	-1.1116915789066737	-0.4791948647091401	-0.2235474634859957	-0.32469325893176826	0.6487378405187412	0.803393894952421	-0.2629385673016317	-0.5751800138454032	1.4760635762772374	-0.09938196618873116	-0.5333764821521272
0.3246747742673398	0.044218015292803156	1.9096244614483016	0.7504543842196821	2.471601658913549	-0.7483526469374346	-0.6177973687361025	0.6673512536397966	0.7322033576925164	0.7417349144657053	0.4322975631855782	0.266846033877611	0.14805068706325175	0.6638126463695297	-0.1015458856499635	0.9364755629771612	0.1309024002500255	0.3027139253191086	0.7744796376609937	-0.9771094532594482	-0.5207150033812697	1.0131439045212818	0.9736944204634346	1.3835485265629957	0.9364136740513171	0.9876267637725306	0.39894417102691404	2.6240773600010336	0.25761085955577034	-1.1585578660425162	0.8449941346708496	1.0750053000975235	0.39206838213239154	1.4457580340356213	-0.31318231762458554	0.21610160618678073	0.6087516859084212	-0.16161456735956325	-0.040894457272061806	-1.1278167017218952	-0.5124517876033561	-0.16667904954100038	-0.31588041350076557	0.6348598972715498	0.81933713604193	-0.30831329258402496	-0.5736655312994755	1.4643027410020548	-0.016541851919228804	-0.5333014154257377
0.2745931149484302	0.09511218550102374	1.9375640540392873	0.8153045356282093	2.4008362464685855	-0.7713101523353564	-0.6014913692137116	0.647851168697334	0.7020707005423368	0.7449276836395582	0.4299061041051141	0.20892614667926884	0.11211550859223388	0.6440880647286484	-0.13083407911193298	0.9072872504485503	0.1784506373483608	0.2872881247209921	0.7177870017176571	-0.9469023663252913	-0.5604700498760573	1.0342895317954837	0.9543544304768716	1.376604290122671	0.9744823475559871	1.0091116879240978	0.5018913179096905	2.729850599820839	0.21500407713299313	-1.1587334333981185	0.8525511998495251	1.0204904348760917	0.44146822367059435	1.4384783849706184	-0.3238474770125621	0.22316900309583634	0.6219922118621327	-0.17573184981803514	-0.037843463836169135	-1.1482777810952531	-0.532671960860433	-0.08388850075687528	-0.3033324406779666	0.6236623121353873	0.8084583406432297	-0.34505396930130294	-0.5703903265994328	1.4584852103043455	0.04223369379511804	-0.5311223951735997
0.2082576910678026	0.11036722827681697	1.969287150267992	0.8451471494782625	2.3445769863205603	-0.7652564684104545	-0.5948105653311521	0.6016889820976591	0.6656725208966037	0.7156333062568698	0.437258120303383	0.16879802379667938	0.06496298834762364	0.6409456308538792	-0.13865022530825782	0.8557069378163169	0.2425954554581457	0.2691602263826588	0.6666199554036596	-0.8944117363467878	-0.6127264852739488	1.042682139663586	0.9241283046078814	1.3601976690592898	0.977723371618978	1.0312347416799013	0.6172928442296206	2.7849265235115666	0.21685799593448238	-1.157815970132321	0.8860800301014582	0.9814077988999479	0.43915392685371507	1.4509571449159429	-0.34729679739921904	0.17904950553590274	0.6534060087327024	-0.1768388793507064	-0.04606114693097559	-1.1664392997577224	-0.5279929828214368	0.013177879987963059	-0.2839564673330229	0.608965129446181	0.7995508000368444	-0.3664848237522612	-0.5320692732390918	1.4324676125026952	0.05437071879425313	-0.5078073997724342
0.1358352271336893	0.10377312323821206	2.0554360100898825	0.8896348947982403	2.286759945939855	-0.7185489354174786	-0.5656085502057361	0.5334867323442437	0.6186079166058136	0.6513542925666023	0.4343173998477833	0.1361281686627412	0.01859394475285455	0.6291209324941259	-0.15633273709919265	0.7991727144606988	0.2779635086996938	0.2655420886221583	0.6047848776982693	-0.8456572856140283	-0.6757028953238924	1.0533279031335536	0.8892520055282777	1.3526726233704212	0.9657608503421601	1.046185275463412	0.7417025148155432	2.8378770340397317	0.23116113344010386	-1.1446852931104852	0.9015056865093503	0.9063648767239805	0.3959102987346118	1.4411841896956952	-0.3699492722029239	0.13006324006304132	0.63500654858816	-0.18940456430613076	-0.03213852142952773	-1.1893453293366754	-0.52655880238429	0.1075228725045803	-0.2598345142369597	0.5974279146405773	0.8143774639311527	-0.3847386461539178	-0.49450196310418376	1.4090215366158154	0.07116172590915174	-0.4815387372065283
0.14606556182386443	0.1376941167402216	2.1223892557724247	0.9418208180935966	2.231516217870599	-0.614285879104958	-0.5135855142406085	0.45730317627897776	0.5799366468569752	0.6088119796520471	0.43054310966233833	0.10775816137198849	-0.03404206043558792	0.6473319269268402	-0.16308502532101032	0.7441347200904801	0.3132145896696828	0.2636629091428144	0.5661804787651221	-0.8065875882887152	-0.7280223585244965	1.081991448761541	0.8308556872982222	1.3476017971396623	0.9868655009075356	1.0857128569572234	0.858996578083891	2.877733726095648	0.2434937787521571	-1.1352431816599604	0.9378327601706037	0.7943512984610841	0.40214227742079645	1.4170053828162015	-0.41478954216174035	0.1012163878785856	0.5698237236617343	-0.20641772848453588	-0.028463272373348596	-1.2079628627330021	-0.5204845733772647	0.22658997206560816	-0.2375659393948467	0.5740493885759037	0.7800178443354693	-0.38515105729552307	-0.44232766665419276	1.4269824376530686	0.019504488618838883	-0.4426651201677285
0.14305089355821732	0.14391152144291358	2.2193225613769387	0.9974607223966393	2.2051904756701926	-0.512689968124419	-0.45533605871961963	0.37460320009227327	0.5563288388959066	0.5741002293637316	0.39468541736718266	0.07251467863464225	-0.06614799678050846	0.6372596333731311	-0.17760347675673005	0.678845043228181	0.33944889282525204	0.26303181583113877	0.5130345639540486	-0.7725569888016308	-0.7464662839497883	1.092290387613353	0.7965118685887641	1.3275807356111524	1.0289885185357777	1.1277209541079023	0.9801645389481557	2.9362858299994103	0.2708963198483737	-1.1213590510023257	0.9667498274359229	0.6560986779920606	0.41717538958010325	1.4117391985033714	-0.46572239208991684	0.08684044994527426	0.5396238518373333	-0.21521846150258947	-0.03459560944161634	-1.2238151669658168	-0.5384426720802624	0.3373766357223399	-0.21102575938393975	0.5650567369983962	0.7851172397444175	-0.36723563093624756	-0.4029015169991691	1.4675109524532506	-0.023531947250494116	-0.40559842178872857
0.15415950311764606	0.2022002188621197	2.3171226542125805	1.0614522950552583	2.1870018363779034	-0.40689201861518554	-0.3989741894766468	0.28899104640045375	0.5182298128951357	0.5256731760760566	0.34984943067533414	0.022028151364678283	-0.10817683521667514	0.6192348982252479	-0.20077035983003758	0.6284292348082218	0.36014307198684276	0.2407774778888747	0.5095422632341183	-0.7490117787217532	-0.7618479394632515	1.1085114170409809	0.788208320759789	1.2866022426406944	1.0360279776978545	1.1732458717829088	1.0757467148605584	2.9873390765624106	0.302599516889985	-1.10614963447544	0.9945557651302026	0.5492624029770953	0.42128797480658164	1.424271423572712	-0.4996024420886533	0.04931407232900187	0.5499281706238079	-0.209047899267578	0.002354572715789624	-1.2382086371396483	-0.5444582306755035	0.4528276096793464	-0.18453422315231272	0.5662594337864347	0.7900910442653011	-0.34859307781907695	-0.35225598201043884	1.5128475485223576	-0.0804174495016515	-0.3645296242997488
0.1856810744209678	0.2651641214320842	2.3938878737576417	1.1007626019344172	2.157508472480403	-0.30989274131415356	-0.36252023785659465	0.23070644158816128	0.520323186369829	0.488163427934981	0.3107000411962232	-0.019132563110526114	-0.13407244170402566	0.5874523330807417	-0.24716694862428543	0.6358641463173608	0.37876743671609914	0.2236839067268379	0.4987404043221001	-0.6830837179184341	-0.7782470508649622	1.1125628367974216	0.783349583027827	1.2669146500890676	1.066797361038574	1.2048320055434585	1.1517499565109461	3.0279222204232137	0.3468100515553633	-1.1203028950292804	1.0298513035211039	0.47060018191464614	0.4403705280436661	1.4262926660659985	-0.5271435007986625	0.03727702069480837	0.5421346808374217	-0.22324816557909105	0.0023614733920423	-1.255395906994435	-0.58146779311253	0.5649143418088535	-0.16209274229337828	0.5600158577100097	0.780364071207085	-0.32314130078552755	-0.28388081102047674	1.5716217477041297	-0.11165002240199388	-0.31706295227620207
0.21340330042853362	0.2805607570410113	2.4410909589374947	1.1221295919841878	2.1124149942996473	-0.2160535472428467	-0.364394748326649	0.18957232908523503	0.5556943095528288	0.45917022744738684	0.2809255154073641	-0.06425037216298814	-0.16206044180948367	0.5479270985564124	-0.26889533063464943	0.6605730185733455	0.4200511147691392	0.2069737847275405	0.46690909542030906	-0.6618454801731698	-0.8055894325905493	1.1120064437697932	0.8009022100213856	1.2501026898677068	1.079562662061746	1.2305165955948194	1.2500206895981907	3.0267602512550815	0.3712503399867334	-1.1573211894028956	1.0629840962400479	0.40495547604497417	0.5227376063348359	1.3939634791982218	-0.551471298565236	0.010801049484178381	0.519326854953684	-0.23462681828003573	-0.000899096137457879	-1.2613987240256912	-0.6222235375373038	0.6336456983492317	-0.15485286132095735	0.5662449343094956	0.7648329647238306	-0.29049838412643136	-0.2336013667766615	1.6532457372806337	-0.16276708656529593	-0.26579576658083465
[truncated: 193 more rows]
[truncated: 9 more columns]
